# Supplementary material for: Transcriptomic and Genetic Associations between Alzheimer’s Disease, Parkinson’s Disease, and Cancer
Source: Cancers (Basel). 2021 Jun 15;13(12):2990. doi: 10.3390/cancers13122990 (PMC8232649; doi:10.3390/cancers13122990)
Supplement: Supplementary file 1 [file cancers-13-02990-s001.zip]

Archive with 9 entries (9 files):
- Supplementary_File_1.pdf
- Supplementary_File_2.xlsx
- Supplementary_File_3.xlsx
- Supplementary_File_4.xlsx
- Supplementary_File_5.xlsx
- Supplementary_File_6.xlsx
- Supplementary_File_7.xlsx
- Supplementary_File_8.xlsx
- Supplementary_File_9.zip
