# Supplementary material for: Transcriptomic and Genetic Associations between Alzheimer’s Disease, Parkinson’s Disease, and Cancer
Source: Cancers (Basel). 2021 Jun 15;13(12):2990. doi: 10.3390/cancers13122990 (PMC8232649; doi:10.3390/cancers13122990)
Supplement: Supplementary file 1 [file cancers-13-02990-s001.zip › Supplementary_File_2.xlsx]

## Sheet: AD
symb	Entriz_ID	mu.hat	mu.var	Qval	Qpval	tau2	zval	pval	FDR
TXNDC9	10190	-0.97	2.61e-02	6.49	3.70e-01	1.42e-02	-6.02	1.00e-20	1.96e-18
RCAN2	10231	-0.82	2.28e-02	4.89	5.58e-01	0.00e+00	-5.44	1.00e-20	1.96e-18
ATP5PD	10476	-0.79	2.27e-02	5.01	5.43e-01	0.00e+00	-5.21	1.00e-20	1.96e-18
RPP40	10799	-0.95	2.34e-02	5.58	4.72e-01	0.00e+00	-6.19	1.00e-20	1.96e-18
PPP1R13L	10848	0.88	2.36e-02	6.09	4.14e-01	2.42e-03	5.73	1.00e-20	1.96e-18
AP3M2	10947	-0.86	2.87e-02	7.17	3.05e-01	3.29e-02	-5.1	1.00e-20	1.96e-18
HNRNPUL1	11100	0.75	2.26e-02	4.72	5.80e-01	0.00e+00	5	1.00e-20	1.96e-18
COX6A1	1337	-0.8	2.27e-02	2.5	8.68e-01	0.00e+00	-5.3	1.00e-20	1.96e-18
APLNR	187	0.82	2.29e-02	5.25	5.12e-01	0.00e+00	5.39	1.00e-20	1.96e-18
PLCB1	23236	-0.81	2.64e-02	6.71	3.49e-01	1.98e-02	-5.01	1.00e-20	1.96e-18
LRRC8B	23507	-0.89	2.31e-02	4.84	5.64e-01	0.00e+00	-5.84	1.00e-20	1.96e-18
PSD4	23550	0.87	2.29e-02	2.54	8.64e-01	0.00e+00	5.72	1.00e-20	1.96e-18
FYN	2534	0.8	2.25e-02	1.1	9.82e-01	0.00e+00	5.31	1.00e-20	1.96e-18
GAD1	2571	-0.98	2.35e-02	4.42	6.20e-01	0.00e+00	-6.37	1.00e-20	1.96e-18
GAD2	2572	-0.84	2.81e-02	7.11	3.10e-01	3.08e-02	-5	1.00e-20	1.96e-18
ATRNL1	26033	-0.86	2.42e-02	6.23	3.98e-01	6.52e-03	-5.52	1.00e-20	1.96e-18
TNFRSF21	27242	-0.89	2.31e-02	4.23	6.45e-01	0.00e+00	-5.87	1.00e-20	1.96e-18
LPAR4	2846	0.84	2.29e-02	3.93	6.87e-01	0.00e+00	5.56	1.00e-20	1.96e-18
ITGB4	3691	0.81	2.28e-02	5.13	5.27e-01	0.00e+00	5.4	1.00e-20	1.96e-18
ITPKB	3707	0.93	2.33e-02	4.4	6.23e-01	0.00e+00	6.11	1.00e-20	1.96e-18
KCNN3	3782	0.87	2.30e-02	4.45	6.17e-01	0.00e+00	5.73	1.00e-20	1.96e-18
MYL3	4634	0.78	2.26e-02	3.29	7.72e-01	0.00e+00	5.18	1.00e-20	1.96e-18
NAP1L2	4674	-0.82	2.45e-02	6.35	3.85e-01	9.61e-03	-5.21	1.00e-20	1.96e-18
NDUFA4	4697	-0.89	2.66e-02	6.67	3.52e-01	1.90e-02	-5.47	1.00e-20	1.96e-18
NEFM	4741	-0.78	2.27e-02	5.81	4.45e-01	0.00e+00	-5.14	1.00e-20	1.96e-18
OPA1	4976	-0.88	2.67e-02	6.74	3.46e-01	2.07e-02	-5.36	1.00e-20	1.96e-18
PAWR	5074	0.76	2.26e-02	4.09	6.65e-01	0.00e+00	5.03	1.00e-20	1.96e-18
PAX6	5080	0.82	2.58e-02	6.62	3.57e-01	1.72e-02	5.13	1.00e-20	1.96e-18
JPT1	51155	-0.99	3.73e-02	8.86	1.81e-01	8.24e-02	-5.11	1.00e-20	1.96e-18
PDHB	5162	-0.81	2.56e-02	6.57	3.62e-01	1.59e-02	-5.04	1.00e-20	1.96e-18
MRPS33	51650	-0.77	2.25e-02	2.45	8.74e-01	0.00e+00	-5.1	1.00e-20	1.96e-18
PHKG1	5260	0.76	2.25e-02	3.08	7.99e-01	0.00e+00	5.04	1.00e-20	1.96e-18
SERPINI1	5274	-0.84	2.65e-02	6.72	3.48e-01	2.01e-02	-5.17	1.00e-20	1.96e-18
PLEC	5339	0.97	2.34e-02	4.06	6.68e-01	0.00e+00	6.35	1.00e-20	1.96e-18
POLB	5423	-0.97	2.35e-02	5.1	5.31e-01	0.00e+00	-6.35	1.00e-20	1.96e-18
POU3F2	5454	0.78	2.43e-02	6.32	3.88e-01	8.96e-03	5.01	1.00e-20	1.96e-18
MXRA8	54587	0.85	2.29e-02	3.89	6.92e-01	0.00e+00	5.6	1.00e-20	1.96e-18
PRELP	5549	0.76	2.26e-02	3.89	6.92e-01	0.00e+00	5.04	1.00e-20	1.96e-18
ARHGEF40	55701	0.75	2.24e-02	2.24	8.96e-01	0.00e+00	5.04	1.00e-20	1.96e-18
MRPS22	56945	-0.88	2.31e-02	5.42	4.91e-01	0.00e+00	-5.76	1.00e-20	1.96e-18
RARRES2	5919	0.77	2.24e-02	0.97	9.87e-01	0.00e+00	5.12	1.00e-20	1.96e-18
TBL1X	6907	0.9	2.84e-02	7.06	3.15e-01	3.00e-02	5.35	1.00e-20	1.96e-18
UBE2V2	7336	-0.76	2.26e-02	4.89	5.58e-01	0.00e+00	-5.05	1.00e-20	1.96e-18
RIN3	79890	0.8	2.28e-02	4.84	5.64e-01	0.00e+00	5.28	1.00e-20	1.96e-18
MINDY3	80013	-0.9	2.88e-02	7.13	3.09e-01	3.20e-02	-5.33	1.00e-20	1.96e-18
ALPK1	80216	0.77	2.27e-02	4.93	5.53e-01	0.00e+00	5.11	1.00e-20	1.96e-18
SSPN	8082	0.82	2.36e-02	6.13	4.08e-01	3.73e-03	5.36	1.00e-20	1.96e-18
ARPC5L	81873	-0.83	2.29e-02	5.74	4.53e-01	0.00e+00	-5.45	1.00e-20	1.96e-18
SLIRP	81892	-0.88	2.61e-02	6.6	3.60e-01	1.67e-02	-5.46	1.00e-20	1.96e-18
MAK16	84549	-0.97	2.34e-02	4.68	5.85e-01	0.00e+00	-6.36	1.00e-20	1.96e-18
PEX11B	8799	-0.84	2.30e-02	5.92	4.33e-01	0.00e+00	-5.53	1.00e-20	1.96e-18
HERC1	8925	-0.85	2.61e-02	6.64	3.56e-01	1.77e-02	-5.29	1.00e-20	1.96e-18
PSTPIP1	9051	0.82	2.28e-02	5.47	4.85e-01	0.00e+00	5.41	1.00e-20	1.96e-18
LDB2	9079	-0.79	2.48e-02	6.42	3.78e-01	1.16e-02	-5.01	1.00e-20	1.96e-18
MTMR6	9107	-0.75	2.26e-02	5.12	5.28e-01	0.00e+00	-5.01	1.00e-20	1.96e-18
INA	9118	-0.93	3.43e-02	8.33	2.15e-01	6.60e-02	-5.04	1.00e-20	1.96e-18
MTSS2	92154	0.89	2.32e-02	5.73	4.55e-01	0.00e+00	5.85	1.00e-20	1.96e-18
NREP	9315	-0.94	2.34e-02	5.35	5.00e-01	0.00e+00	-6.11	1.00e-20	1.96e-18
TRIP10	9322	0.88	2.31e-02	4.78	5.72e-01	0.00e+00	5.81	1.00e-20	1.96e-18
DPH2	1802	-0.75	2.27e-02	5.63	4.66e-01	0.00e+00	-4.99	8.67e-08	1.54e-05
RPS6KC1	26750	-0.93	3.50e-02	8.44	2.07e-01	6.95e-02	-4.96	8.67e-08	1.54e-05
PHEX	5251	0.75	2.25e-02	4.94	5.52e-01	0.00e+00	4.97	8.67e-08	1.54e-05
STAM	8027	-0.75	2.26e-02	5.38	4.96e-01	0.00e+00	-4.97	8.67e-08	1.54e-05
KALRN	8997	-0.86	3.01e-02	7.5	2.77e-01	4.19e-02	-4.98	8.67e-08	1.54e-05
ZMYM4	9202	-0.75	2.25e-02	3.47	7.48e-01	0.00e+00	-4.98	8.67e-08	1.54e-05
CDH13	1012	-0.74	2.25e-02	3.8	7.04e-01	0.00e+00	-4.94	1.73e-07	2.63e-05
EPS15	2060	-0.74	2.25e-02	4.91	5.55e-01	0.00e+00	-4.9	1.73e-07	2.63e-05
ZNF365	22891	-0.89	3.27e-02	7.97	2.40e-01	5.58e-02	-4.94	1.73e-07	2.63e-05
LPCAT4	254531	-0.78	2.48e-02	6.43	3.77e-01	1.19e-02	-4.92	1.73e-07	2.63e-05
MUC1	4582	0.74	2.23e-02	1.91	9.28e-01	0.00e+00	4.94	1.73e-07	2.63e-05
NELL1	4745	-0.83	2.83e-02	7.15	3.07e-01	3.21e-02	-4.91	1.73e-07	2.63e-05
PLCE1	51196	0.94	3.65e-02	8.78	1.87e-01	7.90e-02	4.9	1.73e-07	2.63e-05
RFX4	5992	0.74	2.26e-02	5.89	4.36e-01	0.00e+00	4.93	1.73e-07	2.63e-05
SEH1L	81929	-0.82	2.78e-02	7.04	3.17e-01	2.89e-02	-4.9	1.73e-07	2.63e-05
SLC25A11	8402	-1.19	5.90e-02	13.05	4.23e-02	2.13e-01	-4.91	1.73e-07	2.63e-05
SYDE1	85360	0.75	2.35e-02	6.16	4.06e-01	4.32e-03	4.91	1.73e-07	2.63e-05
SORBS3	10174	0.73	2.24e-02	4.28	6.39e-01	0.00e+00	4.86	3.47e-07	4.30e-05
VAT1	10493	0.76	2.50e-02	6.5	3.70e-01	1.36e-02	4.84	3.47e-07	4.30e-05
CSF1	1435	0.73	2.24e-02	2.86	8.27e-01	0.00e+00	4.88	3.47e-07	4.30e-05
TOR1A	1861	-0.86	3.10e-02	7.68	2.63e-01	4.70e-02	-4.87	3.47e-07	4.30e-05
LPIN1	23175	0.74	2.33e-02	6.16	4.06e-01	4.22e-03	4.82	3.47e-07	4.30e-05
KLHL18	23276	-0.73	2.25e-02	5.35	4.99e-01	0.00e+00	-4.86	3.47e-07	4.30e-05
ATXN10	25814	-0.86	3.13e-02	7.73	2.59e-01	4.86e-02	-4.84	3.47e-07	4.30e-05
SS18L1	26039	-0.88	3.28e-02	8.02	2.37e-01	5.69e-02	-4.85	3.47e-07	4.30e-05
PILRA	29992	0.72	2.25e-02	4.4	6.23e-01	0.00e+00	4.82	3.47e-07	4.30e-05
GZMK	3003	0.73	2.27e-02	6.02	4.21e-01	6.48e-04	4.87	3.47e-07	4.30e-05
MPV17	4358	-0.84	3.00e-02	7.46	2.80e-01	4.09e-02	-4.86	3.47e-07	4.30e-05
COPS7A	50813	-0.93	3.75e-02	8.97	1.75e-01	8.46e-02	-4.81	3.47e-07	4.30e-05
FAM234B	57613	-0.76	2.46e-02	6.41	3.79e-01	1.12e-02	-4.85	3.47e-07	4.30e-05
SRPRB	58477	-0.77	2.51e-02	6.51	3.69e-01	1.39e-02	-4.83	3.47e-07	4.30e-05
ELOC	6921	-0.74	2.29e-02	6.08	4.15e-01	2.05e-03	-4.89	3.47e-07	4.30e-05
ACTN2	88	-0.72	2.25e-02	4.52	6.07e-01	0.00e+00	-4.84	3.47e-07	4.30e-05
C2CD5	9847	-0.73	2.26e-02	5.14	5.26e-01	0.00e+00	-4.89	3.47e-07	4.30e-05
RPH3A	22895	-0.9	3.53e-02	8.52	2.02e-01	7.14e-02	-4.8	4.33e-07	5.21e-05
ARHGDIG	398	-0.85	3.11e-02	7.73	2.58e-01	4.84e-02	-4.8	4.33e-07	5.21e-05
NDUFA3	4696	-0.72	2.25e-02	4.57	5.99e-01	0.00e+00	-4.8	4.33e-07	5.21e-05
SUB1	10923	-0.71	2.25e-02	5.86	4.40e-01	0.00e+00	-4.72	5.20e-07	5.36e-05
FKBP3	2287	-0.71	2.25e-02	5.02	5.42e-01	0.00e+00	-4.76	5.20e-07	5.36e-05
SLC4A1AP	22950	-0.82	2.93e-02	7.33	2.91e-01	3.71e-02	-4.78	5.20e-07	5.36e-05
FOXO1	2308	0.86	3.27e-02	8.02	2.37e-01	5.67e-02	4.74	5.20e-07	5.36e-05
CDC42EP4	23580	0.77	2.60e-02	6.72	3.47e-01	1.98e-02	4.75	5.20e-07	5.36e-05
HMGCR	3156	-0.82	3.01e-02	7.54	2.74e-01	4.28e-02	-4.72	5.20e-07	5.36e-05
MFAP4	4239	0.71	2.24e-02	4.11	6.61e-01	0.00e+00	4.73	5.20e-07	5.36e-05
CD200	4345	-0.87	3.36e-02	8.23	2.21e-01	6.28e-02	-4.77	5.20e-07	5.36e-05
UTP11	51118	-0.71	2.24e-02	4.64	5.91e-01	0.00e+00	-4.75	5.20e-07	5.36e-05
LGMN	5641	-0.76	2.55e-02	6.6	3.59e-01	1.66e-02	-4.78	5.20e-07	5.36e-05
ABHD4	63874	0.71	2.23e-02	3.03	8.05e-01	0.00e+00	4.77	5.20e-07	5.36e-05
VSNL1	7447	-0.79	2.78e-02	7.06	3.15e-01	2.94e-02	-4.72	5.20e-07	5.36e-05
SLC25A32	81034	-0.71	2.25e-02	5.53	4.78e-01	0.00e+00	-4.76	5.20e-07	5.36e-05
NETO2	81831	-0.91	3.68e-02	8.92	1.78e-01	8.24e-02	-4.73	5.20e-07	5.36e-05
PPFIA4	8497	-0.89	3.49e-02	8.47	2.05e-01	6.99e-02	-4.75	5.20e-07	5.36e-05
ST3GAL5	8869	-0.71	2.25e-02	5.52	4.79e-01	0.00e+00	-4.74	5.20e-07	5.36e-05
ANGPT1	284	0.96	4.14e-02	9.86	1.31e-01	1.10e-01	4.72	6.07e-07	6.14e-05
TSPYL5	85453	-0.82	3.06e-02	7.65	2.65e-01	4.58e-02	-4.71	6.07e-07	6.14e-05
FCGRT	2217	0.7	2.23e-02	2.37	8.83e-01	0.00e+00	4.69	6.93e-07	6.40e-05
SEPTIN6	23157	-0.82	3.02e-02	7.55	2.73e-01	4.32e-02	-4.7	6.93e-07	6.40e-05
TBC1D9	23158	-0.84	3.24e-02	8.01	2.38e-01	5.61e-02	-4.68	6.93e-07	6.40e-05
FMO2	2327	0.92	3.82e-02	9.13	1.66e-01	8.91e-02	4.69	6.93e-07	6.40e-05
STK39	27347	-0.7	2.23e-02	3.3	7.70e-01	0.00e+00	-4.69	6.93e-07	6.40e-05
MRPL15	29088	-0.93	3.86e-02	9.24	1.61e-01	9.22e-02	-4.71	6.93e-07	6.40e-05
CACNA2D3	55799	-0.7	2.25e-02	5.84	4.41e-01	0.00e+00	-4.69	6.93e-07	6.40e-05
PTPRR	5801	-0.75	2.58e-02	6.68	3.51e-01	1.86e-02	-4.69	6.93e-07	6.40e-05
PVALB	5816	-0.7	2.25e-02	5.16	5.24e-01	0.00e+00	-4.68	6.93e-07	6.40e-05
AASDHPPT	60496	-0.76	2.65e-02	6.82	3.38e-01	2.25e-02	-4.69	6.93e-07	6.40e-05
SPX	80763	0.7	2.25e-02	5.21	5.17e-01	0.00e+00	4.7	6.93e-07	6.40e-05
NECTIN3	25945	-0.7	2.24e-02	4.71	5.82e-01	0.00e+00	-4.67	8.67e-07	7.94e-05
ALAS1	211	-0.89	3.65e-02	8.83	1.84e-01	7.99e-02	-4.66	1.13e-06	1.01e-04
PMFBP1	83449	0.82	3.10e-02	7.73	2.59e-01	4.80e-02	4.66	1.13e-06	1.01e-04
CCT6A	908	-0.7	2.23e-02	3.68	7.19e-01	0.00e+00	-4.66	1.13e-06	1.01e-04
CHL1	10752	-0.69	2.24e-02	5.58	4.72e-01	0.00e+00	-4.62	1.21e-06	1.01e-04
FHL2	2274	-0.78	2.85e-02	7.22	3.01e-01	3.38e-02	-4.64	1.21e-06	1.01e-04
FOXJ1	2302	0.81	3.05e-02	7.6	2.69e-01	4.46e-02	4.63	1.21e-06	1.01e-04
PUS7	54517	-0.69	2.22e-02	2.47	8.72e-01	0.00e+00	-4.64	1.21e-06	1.01e-04
QRICH1	54870	-0.97	4.39e-02	10.27	1.14e-01	1.23e-01	-4.62	1.21e-06	1.01e-04
RAP1GDS1	5910	-1.07	5.27e-02	12.09	6.00e-02	1.79e-01	-4.64	1.21e-06	1.01e-04
RBBP6	5930	0.7	2.24e-02	5.31	5.05e-01	0.00e+00	4.65	1.21e-06	1.01e-04
RGS7	6000	-0.88	3.63e-02	8.8	1.85e-01	7.90e-02	-4.63	1.21e-06	1.01e-04
PTDSS1	9791	-0.73	2.49e-02	6.49	3.71e-01	1.33e-02	-4.64	1.21e-06	1.01e-04
SCIN	85477	0.69	2.24e-02	4.7	5.83e-01	0.00e+00	4.62	1.30e-06	1.08e-04
PRKX	5613	0.72	2.46e-02	6.45	3.75e-01	1.21e-02	4.61	1.39e-06	1.14e-04
PGC	5225	0.69	2.22e-02	1.88	9.31e-01	0.00e+00	4.6	1.65e-06	1.35e-04
INPP5F	22876	-0.96	4.38e-02	10.42	1.08e-01	1.26e-01	-4.59	1.73e-06	1.39e-04
SORCS3	22986	-0.77	2.82e-02	7.15	3.07e-01	3.19e-02	-4.59	1.73e-06	1.39e-04
KCNE4	23704	0.69	2.25e-02	5.81	4.45e-01	0.00e+00	4.59	1.73e-06	1.39e-04
PPME1	51400	-0.94	4.19e-02	9.96	1.26e-01	1.13e-01	-4.59	1.91e-06	1.51e-04
SUCLA2	8803	-0.74	2.59e-02	6.71	3.48e-01	1.94e-02	-4.59	1.91e-06	1.51e-04
PTPRT	11122	-0.69	2.24e-02	5.71	4.57e-01	0.00e+00	-4.58	1.99e-06	1.56e-04
PTPRE	5791	-0.68	2.23e-02	3.3	7.71e-01	0.00e+00	-4.58	2.08e-06	1.62e-04
TRIM9	114088	-0.68	2.24e-02	4.37	6.27e-01	0.00e+00	-4.57	2.25e-06	1.71e-04
COX5B	1329	-0.78	2.94e-02	7.37	2.88e-01	3.81e-02	-4.58	2.25e-06	1.71e-04
AGK	55750	-0.94	4.21e-02	9.99	1.25e-01	1.14e-01	-4.58	2.25e-06	1.71e-04
MAPK10	5602	-0.68	2.24e-02	4.54	6.04e-01	0.00e+00	-4.57	2.25e-06	1.71e-04
HIVEP1	3096	-0.68	2.23e-02	4.32	6.33e-01	0.00e+00	-4.56	2.34e-06	1.74e-04
DCAF6	55827	-0.68	2.24e-02	5.96	4.27e-01	0.00e+00	-4.56	2.34e-06	1.74e-04
DYNLRB1	83658	-0.68	2.23e-02	4.36	6.29e-01	0.00e+00	-4.57	2.34e-06	1.74e-04
NCALD	83988	-1.03	5.11e-02	11.78	6.70e-02	1.69e-01	-4.56	2.51e-06	1.86e-04
INHBB	3625	0.68	2.23e-02	4.33	6.32e-01	0.00e+00	4.55	2.60e-06	1.90e-04
RAB11A	8766	-0.86	3.60e-02	8.74	1.89e-01	7.71e-02	-4.55	2.60e-06	1.90e-04
BEX1	55859	-0.84	3.39e-02	8.36	2.13e-01	6.59e-02	-4.54	2.69e-06	1.94e-04
B4GALT6	9331	-0.77	2.84e-02	7.21	3.02e-01	3.34e-02	-4.54	2.69e-06	1.94e-04
COX7A2	1347	-0.77	2.88e-02	7.32	2.92e-01	3.62e-02	-4.54	2.77e-06	1.99e-04
COX7C	1350	-0.68	2.24e-02	5.88	4.37e-01	0.00e+00	-4.53	3.03e-06	2.11e-04
RUSC1	23623	-0.68	2.24e-02	5.77	4.49e-01	0.00e+00	-4.53	3.03e-06	2.11e-04
ADAM22	53616	-0.95	4.37e-02	10.33	1.11e-01	1.24e-01	-4.52	3.03e-06	2.11e-04
ATG2B	55102	-0.68	2.23e-02	3.85	6.97e-01	0.00e+00	-4.52	3.03e-06	2.11e-04
BABAM2	9577	-0.68	2.24e-02	5.94	4.30e-01	0.00e+00	-4.53	3.03e-06	2.11e-04
GYPC	2995	0.91	4.10e-02	9.89	1.29e-01	1.10e-01	4.51	3.12e-06	2.12e-04
NFYC	4802	-0.67	2.23e-02	4.22	6.47e-01	0.00e+00	-4.51	3.12e-06	2.12e-04
MAPKAPK2	9261	0.67	2.22e-02	2.11	9.09e-01	0.00e+00	4.52	3.12e-06	2.12e-04
ATP5MPL	9556	-1.11	6.10e-02	13.65	3.38e-02	2.27e-01	-4.51	3.12e-06	2.12e-04
GUCY1B1	2983	-0.83	3.36e-02	8.28	2.18e-01	6.37e-02	-4.51	3.21e-06	2.16e-04
BTN2A1	11120	-0.67	2.24e-02	5.56	4.75e-01	0.00e+00	-4.5	3.29e-06	2.18e-04
SWAP70	23075	0.68	2.29e-02	6.11	4.11e-01	2.91e-03	4.5	3.29e-06	2.18e-04
SIDT1	54847	-0.67	2.22e-02	3.96	6.82e-01	0.00e+00	-4.5	3.29e-06	2.18e-04
DIO2	1734	-0.78	2.99e-02	7.49	2.78e-01	4.14e-02	-4.49	3.64e-06	2.40e-04
ELOVL4	6785	-0.88	3.82e-02	9.3	1.57e-01	9.27e-02	-4.48	3.81e-06	2.50e-04
SACS	26278	-0.67	2.27e-02	6.06	4.16e-01	1.66e-03	-4.47	3.90e-06	2.54e-04
CAMTA1	23261	-0.74	2.77e-02	7.09	3.13e-01	2.98e-02	-4.46	4.33e-06	2.81e-04
PLCD1	5333	0.74	2.75e-02	7.08	3.13e-01	2.95e-02	4.46	4.51e-06	2.91e-04
UCHL3	7347	-0.9	4.05e-02	9.66	1.40e-01	1.04e-01	-4.45	4.68e-06	3.00e-04
SLC35A1	10559	-0.66	2.23e-02	4.08	6.66e-01	0.00e+00	-4.45	4.85e-06	3.03e-04
NDUFA5	4698	-0.71	2.53e-02	6.6	3.60e-01	1.63e-02	-4.45	4.85e-06	3.03e-04
TMEM70	54968	-0.88	3.95e-02	9.46	1.49e-01	9.77e-02	-4.44	4.85e-06	3.03e-04
NUDT11	55190	-0.66	2.22e-02	5.01	5.43e-01	0.00e+00	-4.45	4.85e-06	3.03e-04
HIF3A	64344	0.67	2.24e-02	5.75	4.51e-01	0.00e+00	4.45	4.85e-06	3.03e-04
ST6GALNAC2	10610	0.7	2.49e-02	6.51	3.68e-01	1.41e-02	4.44	4.94e-06	3.06e-04
EGFR	1956	0.7	2.50e-02	6.55	3.65e-01	1.48e-02	4.44	5.11e-06	3.12e-04
MDH1	4190	-0.98	4.84e-02	11.33	7.86e-02	1.54e-01	-4.44	5.11e-06	3.12e-04
POMP	51371	-0.75	2.88e-02	7.28	2.96e-01	3.53e-02	-4.44	5.11e-06	3.12e-04
KIAA1107	23285	-0.66	2.23e-02	4.93	5.53e-01	0.00e+00	-4.43	5.37e-06	3.26e-04
POLR3F	10621	-0.66	2.23e-02	5.26	5.11e-01	0.00e+00	-4.42	5.55e-06	3.35e-04
DROSHA	29102	-0.8	3.28e-02	8.14	2.28e-01	5.95e-02	-4.42	5.63e-06	3.37e-04
MRPS10	55173	-0.7	2.52e-02	6.59	3.61e-01	1.60e-02	-4.42	5.63e-06	3.37e-04
PLXNB2	23654	0.77	3.00e-02	7.6	2.69e-01	4.40e-02	4.42	5.72e-06	3.38e-04
NFKB1	4790	0.7	2.51e-02	6.56	3.64e-01	1.53e-02	4.42	5.72e-06	3.38e-04
LAMB2	3913	0.66	2.22e-02	4.38	6.26e-01	0.00e+00	4.41	5.89e-06	3.45e-04
ACTR6	64431	-0.66	2.23e-02	5.62	4.67e-01	0.00e+00	-4.41	5.89e-06	3.45e-04
MTX2	10651	-1	5.15e-02	11.94	6.33e-02	1.72e-01	-4.41	6.07e-06	3.47e-04
CAMSAP1	157922	-0.66	2.23e-02	5.71	4.56e-01	0.00e+00	-4.41	6.07e-06	3.47e-04
TGFBR3	7049	0.87	3.89e-02	9.43	1.51e-01	9.66e-02	4.41	5.98e-06	3.47e-04
USF2	7392	0.66	2.23e-02	5.17	5.22e-01	0.00e+00	4.41	5.98e-06	3.47e-04
CSRNP2	81566	-0.89	4.12e-02	9.86	1.31e-01	1.09e-01	-4.41	6.07e-06	3.47e-04
SEPHS2	22928	-0.66	2.22e-02	3.55	7.38e-01	0.00e+00	-4.4	6.15e-06	3.50e-04
PLTP	5360	0.72	2.71e-02	6.98	3.23e-01	2.67e-02	4.4	6.41e-06	3.63e-04
CLIP3	25999	-0.97	4.88e-02	11.36	7.79e-02	1.55e-01	-4.39	6.93e-06	3.90e-04
PAIP1	10605	-0.66	2.30e-02	6.14	4.08e-01	3.70e-03	-4.36	7.80e-06	4.15e-04
DGKB	1607	-0.65	2.22e-02	3.51	7.42e-01	0.00e+00	-4.36	7.80e-06	4.15e-04
2003-08-01	192669	0.81	3.48e-02	8.5	2.04e-01	7.00e-02	4.37	7.80e-06	4.15e-04
CBX5	23468	0.68	2.38e-02	6.28	3.92e-01	7.71e-03	4.38	7.45e-06	4.15e-04
TUBG2	27175	-0.9	4.27e-02	10.24	1.15e-01	1.20e-01	-4.37	7.80e-06	4.15e-04
GNB1	2782	-0.68	2.44e-02	6.4	3.80e-01	1.10e-02	-4.37	7.80e-06	4.15e-04
FAM174B	400451	-0.77	3.12e-02	7.85	2.49e-01	5.10e-02	-4.36	7.80e-06	4.15e-04
NDUFA9	4704	-0.94	4.62e-02	10.9	9.14e-02	1.40e-01	-4.36	7.80e-06	4.15e-04
GLRX2	51022	-0.69	2.47e-02	6.53	3.67e-01	1.41e-02	-4.36	7.80e-06	4.15e-04
TMEM39B	55116	-0.65	2.21e-02	2.89	8.22e-01	0.00e+00	-4.36	7.80e-06	4.15e-04
STAT4	6775	-0.65	2.21e-02	2.45	8.74e-01	0.00e+00	-4.37	7.80e-06	4.15e-04
GSTO1	9446	-0.68	2.42e-02	6.37	3.84e-01	9.96e-03	-4.37	7.80e-06	4.15e-04
PREPL	9581	-0.81	3.42e-02	8.48	2.05e-01	6.87e-02	-4.36	7.89e-06	4.17e-04
BCAS2	10286	-0.86	3.91e-02	9.42	1.51e-01	9.65e-02	-4.35	8.06e-06	4.21e-04
PPP3R1	5534	-0.67	2.38e-02	6.29	3.91e-01	7.97e-03	-4.35	8.06e-06	4.21e-04
RINT1	60561	-0.65	2.22e-02	5.04	5.39e-01	0.00e+00	-4.35	8.06e-06	4.21e-04
DMXL2	23312	-0.86	3.95e-02	9.59	1.43e-01	1.01e-01	-4.34	8.24e-06	4.24e-04
NDUFS3	4722	-1.06	5.94e-02	13.48	3.60e-02	2.20e-01	-4.33	8.24e-06	4.24e-04
PBXIP1	57326	0.72	2.79e-02	7.16	3.07e-01	3.16e-02	4.33	8.24e-06	4.24e-04
CIAPIN1	57019	-0.9	4.33e-02	10.31	1.12e-01	1.22e-01	-4.33	8.41e-06	4.31e-04
COX7B	1349	-0.94	4.68e-02	11	8.82e-02	1.43e-01	-4.33	8.50e-06	4.34e-04
AP3S1	1176	-0.65	2.23e-02	5.76	4.51e-01	0.00e+00	-4.33	8.67e-06	4.39e-04
SEC14L5	9717	-0.65	2.23e-02	5.35	5.00e-01	0.00e+00	-4.33	8.67e-06	4.39e-04
CEBPA-DT	80054	0.65	2.23e-02	5.14	5.26e-01	0.00e+00	4.32	8.76e-06	4.41e-04
FANCC	2176	0.66	2.30e-02	6.15	4.07e-01	3.97e-03	4.32	8.93e-06	4.48e-04
HPCAL4	51440	-0.64	2.23e-02	5.1	5.30e-01	0.00e+00	-4.32	9.10e-06	4.53e-04
ENTPD3	956	-0.86	3.97e-02	9.58	1.44e-01	1.01e-01	-4.32	9.10e-06	4.53e-04
SLBP	7884	-0.64	2.22e-02	5	5.44e-01	0.00e+00	-4.31	9.36e-06	4.64e-04
GLRX	2745	-0.75	3.03e-02	7.59	2.70e-01	4.39e-02	-4.31	9.54e-06	4.70e-04
PPP1R2	5504	-0.68	2.51e-02	6.56	3.63e-01	1.54e-02	-4.31	9.80e-06	4.81e-04
PRKACB	5567	-0.64	2.22e-02	4.72	5.80e-01	0.00e+00	-4.3	9.97e-06	4.85e-04
RAB22A	57403	-0.7	2.61e-02	6.76	3.43e-01	2.09e-02	-4.3	9.97e-06	4.85e-04
ATP5F1C	509	-0.9	4.34e-02	10.35	1.11e-01	1.23e-01	-4.3	1.01e-05	4.90e-04
KDM5A	5927	0.81	3.55e-02	8.66	1.93e-01	7.45e-02	4.3	1.01e-05	4.90e-04
GUK1	2987	-0.94	4.78e-02	11.13	8.45e-02	1.47e-01	-4.29	1.04e-05	4.98e-04
TPD52	7163	-0.85	3.89e-02	9.48	1.48e-01	9.75e-02	-4.29	1.04e-05	4.98e-04
NDUFA8	4702	-0.83	3.74e-02	9.17	1.65e-01	8.83e-02	-4.29	1.07e-05	5.08e-04
DDHD2	23259	-0.64	2.22e-02	4.15	6.57e-01	0.00e+00	-4.29	1.09e-05	5.18e-04
GJA1	2697	0.74	2.97e-02	7.55	2.73e-01	4.24e-02	4.29	1.10e-05	5.18e-04
ATP6V1E1	529	-1.23	8.30e-02	18.01	6.21e-03	3.67e-01	-4.29	1.10e-05	5.18e-04
FSD1	79187	-0.96	5.06e-02	11.81	6.63e-02	1.67e-01	-4.29	1.11e-05	5.18e-04
OBI1	79596	-0.64	2.23e-02	5.58	4.72e-01	0.00e+00	-4.29	1.11e-05	5.18e-04
DYNC1LI1	51143	-0.74	2.96e-02	7.51	2.76e-01	4.15e-02	-4.28	1.13e-05	5.24e-04
TMEM160	54958	-0.78	3.32e-02	8.26	2.20e-01	6.25e-02	-4.28	1.14e-05	5.24e-04
MOAP1	64112	-0.83	3.77e-02	9.22	1.61e-01	9.00e-02	-4.28	1.14e-05	5.24e-04
STS	412	-0.8	3.50e-02	8.6	1.97e-01	7.24e-02	-4.28	1.16e-05	5.34e-04
CNIH3	149111	-0.64	2.22e-02	4.67	5.87e-01	0.00e+00	-4.27	1.19e-05	5.37e-04
FH	2271	-0.97	5.11e-02	11.89	6.46e-02	1.70e-01	-4.27	1.18e-05	5.37e-04
KCNJ5	3762	0.64	2.22e-02	5.37	4.98e-01	0.00e+00	4.27	1.19e-05	5.37e-04
FIBP	9158	-1.19	7.72e-02	16.96	9.43e-03	3.32e-01	-4.27	1.18e-05	5.37e-04
PSMD14	10213	-0.73	2.96e-02	7.51	2.76e-01	4.14e-02	-4.24	1.29e-05	5.41e-04
CPQ	10404	0.63	2.21e-02	2.26	8.94e-01	0.00e+00	4.26	1.24e-05	5.41e-04
ATP5MG	10632	-0.91	4.61e-02	10.91	9.12e-02	1.40e-01	-4.26	1.26e-05	5.41e-04
RAB40B	10966	-0.63	2.22e-02	4.67	5.86e-01	0.00e+00	-4.24	1.31e-05	5.41e-04
RNF139	11236	-0.64	2.23e-02	5.97	4.27e-01	0.00e+00	-4.26	1.21e-05	5.41e-04
ADD2	119	-0.88	4.28e-02	10.21	1.16e-01	1.20e-01	-4.26	1.23e-05	5.41e-04
CP	1356	0.83	3.81e-02	9.31	1.57e-01	9.26e-02	4.25	1.28e-05	5.41e-04
B4GALNT1	2583	-0.67	2.53e-02	6.62	3.58e-01	1.68e-02	-4.24	1.29e-05	5.41e-04
TFPT	29844	-0.64	2.23e-02	5.34	5.02e-01	0.00e+00	-4.26	1.21e-05	5.41e-04
SHROOM2	357	-0.89	4.39e-02	10.42	1.08e-01	1.26e-01	-4.25	1.27e-05	5.41e-04
ASIC2	40	-0.73	2.90e-02	7.38	2.87e-01	3.78e-02	-4.26	1.21e-05	5.41e-04
MAP3K20	51776	0.97	5.25e-02	12.06	6.06e-02	1.75e-01	4.24	1.31e-05	5.41e-04
PFDN4	5203	-0.63	2.21e-02	4.33	6.32e-01	0.00e+00	-4.24	1.31e-05	5.41e-04
C21orf62	56245	0.74	3.04e-02	7.71	2.60e-01	4.68e-02	4.25	1.28e-05	5.41e-04
ANKRD36B	57730	0.63	2.21e-02	3.43	7.54e-01	0.00e+00	4.24	1.31e-05	5.41e-04
CTDSP1	58190	0.69	2.62e-02	6.82	3.38e-01	2.22e-02	4.25	1.28e-05	5.41e-04
PZP	5858	0.64	2.23e-02	5.82	4.43e-01	0.00e+00	4.26	1.26e-05	5.41e-04
SCG5	6447	-1	5.47e-02	12.77	4.68e-02	1.96e-01	-4.26	1.26e-05	5.41e-04
MEAF6	64769	-0.73	2.96e-02	7.51	2.76e-01	4.14e-02	-4.24	1.29e-05	5.41e-04
AACS	65985	-0.77	3.25e-02	8.11	2.30e-01	5.83e-02	-4.25	1.28e-05	5.41e-04
WARS1	7453	-0.94	4.93e-02	11.53	7.32e-02	1.58e-01	-4.25	1.27e-05	5.41e-04
PODNL1	79883	0.73	2.97e-02	7.51	2.76e-01	4.16e-02	4.26	1.23e-05	5.41e-04
COQ10B	80219	-0.85	4.00e-02	9.69	1.39e-01	1.03e-01	-4.24	1.29e-05	5.41e-04
CCK	885	-0.71	2.76e-02	7.11	3.11e-01	3.02e-02	-4.25	1.29e-05	5.41e-04
SCAMP2	10066	0.78	3.38e-02	8.37	2.12e-01	6.57e-02	4.23	1.35e-05	5.42e-04
ACKR2	1238	0.63	2.22e-02	4.56	6.01e-01	0.00e+00	4.23	1.35e-05	5.42e-04
SS18L2	51188	-0.63	2.21e-02	3.26	7.76e-01	0.00e+00	-4.23	1.35e-05	5.42e-04
CYP26B1	56603	-0.63	2.22e-02	5.09	5.32e-01	0.00e+00	-4.23	1.35e-05	5.42e-04
LIN7B	64130	-0.72	2.92e-02	7.45	2.81e-01	3.96e-02	-4.23	1.35e-05	5.42e-04
SLC1A1	6505	-0.71	2.83e-02	7.23	3.00e-01	3.36e-02	-4.24	1.32e-05	5.42e-04
SLC1A5	6510	0.63	2.22e-02	4.96	5.50e-01	0.00e+00	4.22	1.35e-05	5.42e-04
MTMR4	9110	-0.86	4.13e-02	9.9	1.29e-01	1.10e-01	-4.23	1.33e-05	5.42e-04
SCAF11	9169	0.76	3.25e-02	8.12	2.29e-01	5.87e-02	4.23	1.35e-05	5.42e-04
MRPS15	64960	-0.69	2.67e-02	6.88	3.32e-01	2.42e-02	-4.22	1.39e-05	5.52e-04
B3GALT2	8707	-0.64	2.30e-02	6.15	4.07e-01	3.97e-03	-4.22	1.39e-05	5.52e-04
SEC22A	26984	-0.85	4.04e-02	9.82	1.32e-01	1.07e-01	-4.22	1.40e-05	5.53e-04
STAT1	6772	-0.63	2.22e-02	4.67	5.86e-01	0.00e+00	-4.22	1.40e-05	5.55e-04
DDX1	1653	-0.91	4.68e-02	11.14	8.41e-02	1.46e-01	-4.21	1.41e-05	5.56e-04
TAGLN3	29114	-0.79	3.52e-02	8.7	1.91e-01	7.49e-02	-4.2	1.46e-05	5.71e-04
HIVEP2	3097	-0.69	2.69e-02	6.97	3.24e-01	2.64e-02	-4.2	1.46e-05	5.73e-04
SRM	6723	-0.84	4.02e-02	9.69	1.39e-01	1.04e-01	-4.2	1.47e-05	5.74e-04
NAP1L3	4675	-0.85	4.08e-02	9.91	1.28e-01	1.10e-01	-4.19	1.53e-05	5.89e-04
GPSM3	63940	0.62	2.21e-02	3.99	6.78e-01	0.00e+00	4.2	1.53e-05	5.89e-04
MAP2K4	6416	-0.9	4.65e-02	11.07	8.62e-02	1.44e-01	-4.2	1.53e-05	5.89e-04
PID1	55022	-0.84	4.06e-02	9.75	1.36e-01	1.06e-01	-4.19	1.60e-05	6.17e-04
HSD17B14	51171	0.62	2.20e-02	2.45	8.74e-01	0.00e+00	4.19	1.61e-05	6.18e-04
DNAJA2	10294	-0.62	2.22e-02	5.22	5.15e-01	0.00e+00	-4.18	1.64e-05	6.20e-04
KLHL24	54800	0.63	2.27e-02	6.1	4.12e-01	2.70e-03	4.18	1.64e-05	6.20e-04
NIPSNAP3B	55335	-0.72	2.92e-02	7.45	2.82e-01	3.96e-02	-4.18	1.64e-05	6.20e-04
UBE2N	7334	-0.89	4.52e-02	10.7	9.81e-02	1.33e-01	-4.18	1.64e-05	6.20e-04
ARPC1A	10552	-0.82	3.82e-02	9.31	1.57e-01	9.25e-02	-4.18	1.66e-05	6.23e-04
DYNC1I1	1780	-0.9	4.60e-02	10.98	8.91e-02	1.41e-01	-4.18	1.68e-05	6.23e-04
FBXL2	25827	-0.72	2.96e-02	7.52	2.75e-01	4.16e-02	-4.17	1.71e-05	6.23e-04
DNM3	26052	-0.9	4.68e-02	11.07	8.61e-02	1.44e-01	-4.18	1.70e-05	6.23e-04
GFAP	2670	0.74	3.16e-02	7.98	2.40e-01	5.42e-02	4.17	1.71e-05	6.23e-04
NLK	51701	-0.75	3.20e-02	8.05	2.35e-01	5.63e-02	-4.18	1.68e-05	6.23e-04
TASP1	55617	-0.83	3.98e-02	9.71	1.38e-01	1.04e-01	-4.18	1.71e-05	6.23e-04
SMO	6608	0.71	2.86e-02	7.33	2.92e-01	3.62e-02	4.17	1.71e-05	6.23e-04
UROS	7390	-0.73	3.04e-02	7.65	2.65e-01	4.55e-02	-4.18	1.70e-05	6.23e-04
WAS	7454	0.64	2.37e-02	6.3	3.90e-01	8.09e-03	4.17	1.71e-05	6.23e-04
CYTH2	9266	-0.73	3.08e-02	7.74	2.58e-01	4.79e-02	-4.18	1.68e-05	6.23e-04
COLEC12	81035	0.79	3.57e-02	8.79	1.86e-01	7.75e-02	4.17	1.73e-05	6.26e-04
GCC2	9648	-0.63	2.25e-02	6.06	4.16e-01	1.65e-03	-4.17	1.73e-05	6.26e-04
NSG2	51617	-0.86	4.22e-02	10.19	1.17e-01	1.18e-01	-4.16	1.78e-05	6.43e-04
COX4I1	1327	-0.88	4.42e-02	10.62	1.01e-01	1.30e-01	-4.16	1.79e-05	6.46e-04
MMP11	4320	0.62	2.19e-02	1.15	9.79e-01	0.00e+00	4.16	1.80e-05	6.46e-04
RIT2	6014	-0.84	4.12e-02	9.95	1.27e-01	1.11e-01	-4.16	1.80e-05	6.46e-04
CGREF1	10669	-0.74	3.19e-02	8.01	2.38e-01	5.52e-02	-4.16	1.86e-05	6.50e-04
GH1	2688	0.62	2.22e-02	5.37	4.97e-01	0.00e+00	4.16	1.85e-05	6.50e-04
COPZ2	51226	0.68	2.71e-02	7.03	3.18e-01	2.78e-02	4.16	1.86e-05	6.50e-04
ACSM5	54988	0.62	2.22e-02	5.79	4.47e-01	0.00e+00	4.16	1.83e-05	6.50e-04
ENOPH1	58478	-0.62	2.21e-02	4.62	5.93e-01	0.00e+00	-4.16	1.84e-05	6.50e-04
BPGM	669	-0.78	3.56e-02	8.81	1.85e-01	7.79e-02	-4.16	1.84e-05	6.50e-04
USP11	8237	-0.62	2.22e-02	5.45	4.88e-01	0.00e+00	-4.16	1.86e-05	6.50e-04
RANBP1	5902	-0.76	3.35e-02	8.3	2.17e-01	6.37e-02	-4.15	1.88e-05	6.58e-04
PSMD12	5718	-0.73	3.06e-02	7.76	2.56e-01	4.83e-02	-4.15	1.89e-05	6.59e-04
CNR1	1268	-0.62	2.22e-02	5.57	4.73e-01	0.00e+00	-4.15	1.91e-05	6.59e-04
BRINP2	57795	-0.62	2.21e-02	3.87	6.94e-01	0.00e+00	-4.15	1.91e-05	6.59e-04
PEX19	5824	-0.62	2.22e-02	5.29	5.07e-01	0.00e+00	-4.15	1.91e-05	6.59e-04
EVI2B	2124	0.62	2.21e-02	3.66	7.22e-01	0.00e+00	4.14	1.95e-05	6.72e-04
DNASE2	1777	0.83	4.01e-02	9.7	1.38e-01	1.04e-01	4.14	1.96e-05	6.73e-04
IMMT	10989	-1.02	6.07e-02	13.95	3.02e-02	2.32e-01	-4.14	2.00e-05	6.73e-04
CA10	56934	-0.9	4.74e-02	11.35	7.82e-02	1.52e-01	-4.14	1.98e-05	6.73e-04
ABCE1	6059	-0.7	2.85e-02	7.27	2.96e-01	3.49e-02	-4.14	2.00e-05	6.73e-04
TCF7L1	83439	0.62	2.22e-02	5.76	4.50e-01	0.00e+00	4.14	2.00e-05	6.73e-04
CASP6	839	0.79	3.63e-02	8.87	1.81e-01	8.00e-02	4.14	2.00e-05	6.73e-04
GINS1	9837	-0.62	2.21e-02	3.73	7.13e-01	0.00e+00	-4.14	2.00e-05	6.73e-04
G3BP2	9908	-0.7	2.85e-02	7.32	2.92e-01	3.59e-02	-4.14	2.00e-05	6.73e-04
LHX6	26468	-0.71	2.98e-02	7.59	2.70e-01	4.34e-02	-4.14	2.01e-05	6.74e-04
METAP1	23173	-0.7	2.83e-02	7.26	2.98e-01	3.43e-02	-4.13	2.02e-05	6.75e-04
IRX5	10265	0.66	2.55e-02	6.64	3.55e-01	1.76e-02	4.13	2.10e-05	6.91e-04
CLGN	1047	-0.7	2.84e-02	7.28	2.95e-01	3.50e-02	-4.13	2.09e-05	6.91e-04
ASAP3	55616	0.61	2.21e-02	5.82	4.43e-01	0.00e+00	4.13	2.10e-05	6.91e-04
SYK	6850	0.61	2.21e-02	3.42	7.54e-01	0.00e+00	4.13	2.10e-05	6.91e-04
SCRN3	79634	-0.62	2.22e-02	5.57	4.73e-01	0.00e+00	-4.13	2.09e-05	6.91e-04
PDHX	8050	-0.77	3.44e-02	8.55	2.01e-01	7.03e-02	-4.13	2.12e-05	6.95e-04
NDUFB8	4714	-0.61	2.21e-02	3.92	6.88e-01	0.00e+00	-4.12	2.12e-05	6.96e-04
RIBC2	26150	0.61	2.21e-02	3.64	7.26e-01	0.00e+00	4.12	2.16e-05	7.03e-04
EFEMP2	30008	0.61	2.20e-02	2.74	8.41e-01	0.00e+00	4.12	2.16e-05	7.03e-04
RALYL	138046	-0.71	3.01e-02	7.68	2.63e-01	4.57e-02	-4.12	2.20e-05	7.13e-04
XK	7504	-0.75	3.29e-02	8.26	2.19e-01	6.22e-02	-4.12	2.20e-05	7.13e-04
ZFHX3	463	0.7	2.90e-02	7.37	2.88e-01	3.77e-02	4.12	2.21e-05	7.14e-04
FAM131A	131408	-0.63	2.35e-02	6.26	3.94e-01	7.15e-03	-4.11	2.24e-05	7.15e-04
MID1IP1	58526	0.61	2.21e-02	3.45	7.51e-01	0.00e+00	4.11	2.24e-05	7.15e-04
TERF2	7014	-0.61	2.22e-02	5.23	5.14e-01	0.00e+00	-4.11	2.24e-05	7.15e-04
VDAC2	7417	-0.92	5.06e-02	11.86	6.53e-02	1.67e-01	-4.11	2.24e-05	7.15e-04
CAND2	23066	-0.61	2.20e-02	3.85	6.97e-01	0.00e+00	-4.11	2.29e-05	7.29e-04
POLR3K	51728	-0.79	3.74e-02	9.19	1.63e-01	8.86e-02	-4.11	2.30e-05	7.30e-04
HIGD1A	25994	-0.82	4.01e-02	9.68	1.39e-01	1.03e-01	-4.1	2.31e-05	7.32e-04
NARS1	4677	-0.95	5.39e-02	12.55	5.07e-02	1.88e-01	-4.1	2.31e-05	7.32e-04
TSFM	10102	-0.61	2.22e-02	5.96	4.28e-01	0.00e+00	-4.1	2.35e-05	7.40e-04
AKAP6	9472	-0.79	3.73e-02	9.25	1.60e-01	8.98e-02	-4.1	2.38e-05	7.49e-04
SLC4A8	9498	-0.66	2.56e-02	6.71	3.48e-01	1.92e-02	-4.1	2.39e-05	7.50e-04
KIFAP3	22920	-0.87	4.52e-02	10.82	9.41e-02	1.36e-01	-4.09	2.40e-05	7.51e-04
CDKN2C	1031	0.61	2.21e-02	5.47	4.85e-01	0.00e+00	4.09	2.42e-05	7.52e-04
FASTKD3	79072	-0.61	2.20e-02	2.65	8.51e-01	0.00e+00	-4.09	2.42e-05	7.52e-04
ATP6V0E1	8992	0.61	2.22e-02	5.48	4.84e-01	0.00e+00	4.09	2.43e-05	7.53e-04
HPRT1	3251	-0.92	5.11e-02	12.08	6.02e-02	1.73e-01	-4.09	2.45e-05	7.59e-04
CTF1	1489	0.61	2.21e-02	3.91	6.89e-01	0.00e+00	4.09	2.48e-05	7.65e-04
BCL2	596	0.81	3.89e-02	9.58	1.43e-01	9.95e-02	4.08	2.51e-05	7.69e-04
ELOVL6	79071	-1.02	6.23e-02	14.27	2.68e-02	2.41e-01	-4.08	2.51e-05	7.69e-04
HDGF	3068	0.88	4.62e-02	11.03	8.76e-02	1.43e-01	4.08	2.52e-05	7.72e-04
TMEM14B	81853	-0.61	2.21e-02	5.17	5.23e-01	0.00e+00	-4.08	2.53e-05	7.72e-04
SMURF1	57154	-0.61	2.21e-02	5.15	5.24e-01	0.00e+00	-4.08	2.54e-05	7.73e-04
GATA2	2624	0.6	2.20e-02	2.6	8.57e-01	0.00e+00	4.08	2.58e-05	7.84e-04
MYT1L	23040	-0.82	4.09e-02	9.91	1.28e-01	1.09e-01	-4.07	2.61e-05	7.88e-04
RHOQ	23433	0.85	4.36e-02	10.52	1.04e-01	1.27e-01	4.07	2.61e-05	7.88e-04
PNO1	56902	-0.68	2.75e-02	7.07	3.14e-01	2.93e-02	-4.07	2.62e-05	7.89e-04
FBXO3	26273	-0.69	2.89e-02	7.36	2.89e-01	3.73e-02	-4.07	2.64e-05	7.92e-04
RAPGEF2	9693	-0.63	2.42e-02	6.41	3.79e-01	1.11e-02	-4.07	2.64e-05	7.92e-04
SYT1	6857	-0.89	4.80e-02	11.47	7.50e-02	1.55e-01	-4.07	2.65e-05	7.93e-04
TNS3	64759	0.63	2.38e-02	6.34	3.86e-01	9.26e-03	4.07	2.67e-05	7.96e-04
KAT6A	7994	0.67	2.71e-02	7.02	3.19e-01	2.77e-02	4.06	2.70e-05	8.02e-04
ERC2	26059	-0.84	4.27e-02	10.4	1.09e-01	1.23e-01	-4.06	2.73e-05	8.10e-04
UBXN8	7993	-0.62	2.36e-02	6.29	3.91e-01	7.94e-03	-4.06	2.74e-05	8.10e-04
SIX5	147912	0.6	2.20e-02	3.9	6.90e-01	0.00e+00	4.06	2.76e-05	8.13e-04
EXPH5	23086	0.65	2.55e-02	6.69	3.50e-01	1.87e-02	4.06	2.77e-05	8.14e-04
KCNF1	3754	-0.8	3.84e-02	9.36	1.54e-01	9.37e-02	-4.06	2.77e-05	8.14e-04
ACTL6B	51412	-0.65	2.55e-02	6.7	3.50e-01	1.88e-02	-4.06	2.79e-05	8.15e-04
TBX2	6909	0.6	2.20e-02	4.16	6.56e-01	0.00e+00	4.06	2.79e-05	8.15e-04
CDH10	1008	-0.82	4.09e-02	9.92	1.28e-01	1.10e-01	-4.05	2.83e-05	8.26e-04
SRSF8	10929	-0.91	5.06e-02	11.83	6.59e-02	1.67e-01	-4.05	2.84e-05	8.26e-04
UCHL5	51377	-0.72	3.18e-02	8.05	2.34e-01	5.60e-02	-4.05	2.90e-05	8.35e-04
C12orf10	60314	-1.02	6.32e-02	14.46	2.49e-02	2.48e-01	-4.05	2.89e-05	8.35e-04
SNAP25	6616	-0.85	4.45e-02	10.67	9.93e-02	1.31e-01	-4.05	2.90e-05	8.35e-04
AK5	26289	-0.6	2.22e-02	5.98	4.26e-01	0.00e+00	-4.05	2.94e-05	8.35e-04
SNX10	29887	-0.85	4.40e-02	10.59	1.02e-01	1.29e-01	-4.05	2.90e-05	8.35e-04
KCNQ2	3785	-0.83	4.23e-02	10.24	1.15e-01	1.19e-01	-4.05	2.95e-05	8.35e-04
NEFL	4747	-0.79	3.83e-02	9.44	1.50e-01	9.52e-02	-4.05	2.95e-05	8.35e-04
ZMYND10	51364	0.6	2.19e-02	1.2	9.77e-01	0.00e+00	4.05	2.95e-05	8.35e-04
PXN	5829	0.6	2.21e-02	5.11	5.30e-01	0.00e+00	4.05	2.95e-05	8.35e-04
SLC25A46	91137	-0.82	4.13e-02	9.97	1.26e-01	1.11e-01	-4.04	2.95e-05	8.35e-04
FBXW12	285231	0.8	3.93e-02	9.53	1.46e-01	9.86e-02	4.04	2.96e-05	8.38e-04
SLC12A5	57468	-0.75	3.44e-02	8.63	1.96e-01	7.21e-02	-4.04	2.97e-05	8.39e-04
TCF7	6932	0.74	3.33e-02	8.27	2.19e-01	6.27e-02	4.04	2.99e-05	8.41e-04
HSPA12A	259217	-0.92	5.21e-02	12.3	5.57e-02	1.80e-01	-4.04	3.00e-05	8.42e-04
YWHAQ	10971	-0.6	2.21e-02	4.96	5.49e-01	0.00e+00	-4.03	3.08e-05	8.62e-04
GPC4	2239	0.6	2.19e-02	2.18	9.02e-01	0.00e+00	4.03	3.10e-05	8.65e-04
TLR5	7100	0.78	3.79e-02	9.31	1.57e-01	9.18e-02	4.03	3.10e-05	8.65e-04
RDH11	51109	-0.61	2.30e-02	6.16	4.05e-01	4.43e-03	-4.03	3.16e-05	8.80e-04
RARS1	5917	-0.77	3.65e-02	9.01	1.73e-01	8.35e-02	-4.03	3.19e-05	8.85e-04
ATP6V1B2	526	-0.86	4.54e-02	10.87	9.26e-02	1.37e-01	-4.03	3.20e-05	8.85e-04
TSPYL1	7259	-0.6	2.21e-02	4.63	5.92e-01	0.00e+00	-4.03	3.21e-05	8.85e-04
LIFR	3977	0.67	2.77e-02	7.15	3.07e-01	3.12e-02	4.03	3.22e-05	8.85e-04
ITGB8	3696	0.73	3.25e-02	8.19	2.24e-01	6.01e-02	4.02	3.29e-05	9.02e-04
CLDN3	1365	0.6	2.21e-02	5.39	4.95e-01	0.00e+00	4.02	3.38e-05	9.20e-04
ANKRD46	157567	-0.67	2.78e-02	7.17	3.06e-01	3.16e-02	-4.02	3.38e-05	9.20e-04
DOCK3	1795	-0.83	4.24e-02	10.3	1.12e-01	1.20e-01	-4.02	3.36e-05	9.20e-04
VAPA	9218	-0.69	2.98e-02	7.55	2.73e-01	4.25e-02	-4.02	3.37e-05	9.20e-04
FBXO28	23219	-0.86	4.54e-02	10.8	9.47e-02	1.35e-01	-4.02	3.40e-05	9.22e-04
PLEK	5341	0.59	2.19e-02	2.8	8.34e-01	0.00e+00	4.01	3.54e-05	9.58e-04
ATP5F1B	506	-1.13	7.98e-02	17.7	7.02e-03	3.50e-01	-4.01	3.55e-05	9.60e-04
HBP1	26959	0.6	2.21e-02	4.65	5.89e-01	0.00e+00	4.01	3.59e-05	9.67e-04
FAM162A	26355	-1.24	9.63e-02	20.71	2.06e-03	4.51e-01	-4	3.68e-05	9.84e-04
PCOLCE	5118	0.6	2.22e-02	5.46	4.87e-01	0.00e+00	4	3.67e-05	9.84e-04
IMP3	55272	-0.73	3.31e-02	8.28	2.18e-01	6.27e-02	-4	3.68e-05	9.84e-04
C5orf22	55322	-0.89	4.99e-02	11.81	6.63e-02	1.65e-01	-4	3.68e-05	9.84e-04
GRIK1	2897	-0.67	2.81e-02	7.2	3.03e-01	3.27e-02	-4	3.72e-05	9.91e-04
GRM5	2915	-0.6	2.24e-02	6.05	4.17e-01	1.38e-03	-4	3.74e-05	9.93e-04
MPP1	4354	-0.98	5.97e-02	13.73	3.28e-02	2.24e-01	-4	3.74e-05	9.93e-04
RBFOX1	54715	-0.72	3.23e-02	8.15	2.27e-01	5.88e-02	-4	3.78e-05	9.98e-04
SINHCAF	58516	0.6	2.22e-02	5.96	4.28e-01	0.00e+00	4	3.78e-05	9.98e-04
ARL6IP1	23204	-0.65	2.62e-02	6.81	3.39e-01	2.19e-02	-3.99	3.82e-05	1.00e-03
SMAD5	4090	0.7	3.05e-02	7.82	2.52e-01	4.92e-02	3.99	3.82e-05	1.00e-03
MTCH2	23788	-0.83	4.32e-02	10.37	1.10e-01	1.23e-01	-3.99	3.91e-05	1.02e-03
PDCL	5082	0.6	2.25e-02	6.06	4.16e-01	1.70e-03	3.99	3.90e-05	1.02e-03
PGK1	5230	-0.85	4.54e-02	10.83	9.37e-02	1.36e-01	-3.99	3.89e-05	1.02e-03
CAMK2N1	55450	-0.74	3.41e-02	8.55	2.00e-01	7.01e-02	-3.99	3.91e-05	1.02e-03
WSB2	55884	-0.83	4.34e-02	10.45	1.07e-01	1.25e-01	-3.99	3.89e-05	1.02e-03
AKT3	10000	-0.68	2.91e-02	7.43	2.83e-01	3.89e-02	-3.99	3.95e-05	1.02e-03
SLC30A9	10463	-0.82	4.24e-02	10.25	1.14e-01	1.19e-01	-3.98	4.01e-05	1.03e-03
NPTN	27020	-0.68	2.90e-02	7.46	2.80e-01	3.95e-02	-3.98	4.00e-05	1.03e-03
REEP5	7905	-1.03	6.73e-02	15.3	1.81e-02	2.73e-01	-3.98	4.01e-05	1.03e-03
TBPL1	9519	-0.76	3.68e-02	9.15	1.65e-01	8.68e-02	-3.98	4.01e-05	1.03e-03
RNF14	9604	-0.71	3.16e-02	7.99	2.39e-01	5.43e-02	-3.98	4.00e-05	1.03e-03
CRYM	1428	-0.81	4.19e-02	10.12	1.20e-01	1.15e-01	-3.98	4.07e-05	1.03e-03
ZBTB11	27107	-0.59	2.21e-02	5.15	5.25e-01	0.00e+00	-3.98	4.07e-05	1.03e-03
GLI2	2736	0.61	2.38e-02	6.33	3.87e-01	8.98e-03	3.98	4.07e-05	1.03e-03
SNRNP25	79622	-0.67	2.83e-02	7.26	2.97e-01	3.44e-02	-3.98	4.07e-05	1.03e-03
FLOT1	10211	-0.59	2.21e-02	4.02	6.74e-01	0.00e+00	-3.98	4.13e-05	1.04e-03
MLC1	23209	0.59	2.20e-02	4.76	5.75e-01	0.00e+00	3.98	4.13e-05	1.04e-03
PPP3CB	5532	-0.73	3.41e-02	8.53	2.02e-01	6.94e-02	-3.98	4.12e-05	1.04e-03
MSX1	4487	0.59	2.20e-02	3.85	6.97e-01	0.00e+00	3.97	4.15e-05	1.05e-03
SNAP91	9892	-0.89	5.06e-02	12.08	6.01e-02	1.73e-01	-3.97	4.18e-05	1.05e-03
UQCC1	55245	-0.81	4.16e-02	10.05	1.23e-01	1.13e-01	-3.97	4.20e-05	1.05e-03
SRPX2	27286	0.59	2.20e-02	3.25	7.77e-01	0.00e+00	3.97	4.28e-05	1.06e-03
NAGPA	51172	-0.59	2.20e-02	2.98	8.11e-01	0.00e+00	-3.96	4.29e-05	1.06e-03
PPP1R3D	5509	0.59	2.22e-02	5.98	4.26e-01	0.00e+00	3.96	4.28e-05	1.06e-03
ACTR10	55860	-0.95	5.77e-02	13.4	3.71e-02	2.13e-01	-3.96	4.28e-05	1.06e-03
TIGAR	57103	-0.77	3.79e-02	9.31	1.57e-01	9.18e-02	-3.96	4.28e-05	1.06e-03
PLEKHA4	57664	0.73	3.36e-02	8.41	2.10e-01	6.61e-02	3.97	4.28e-05	1.06e-03
BCAR3	8412	0.65	2.66e-02	6.93	3.28e-01	2.50e-02	3.96	4.32e-05	1.07e-03
COPS5	10987	-0.86	4.76e-02	11.37	7.75e-02	1.52e-01	-3.96	4.39e-05	1.07e-03
CTPS1	1503	-0.67	2.84e-02	7.29	2.95e-01	3.50e-02	-3.96	4.39e-05	1.07e-03
ALOX15B	247	0.88	4.96e-02	11.79	6.67e-02	1.64e-01	3.96	4.39e-05	1.07e-03
COPS3	8533	-0.93	5.49e-02	12.94	4.41e-02	1.99e-01	-3.96	4.36e-05	1.07e-03
IMP4	92856	-1.02	6.62e-02	15.17	1.89e-02	2.67e-01	-3.96	4.39e-05	1.07e-03
FIG4	9896	-0.9	5.21e-02	12.26	5.64e-02	1.79e-01	-3.96	4.39e-05	1.07e-03
LGALS8	3964	-0.83	4.35e-02	10.46	1.07e-01	1.25e-01	-3.96	4.41e-05	1.07e-03
LTF	4057	0.65	2.68e-02	6.99	3.21e-01	2.68e-02	3.96	4.42e-05	1.07e-03
WDR12	55759	-0.65	2.69e-02	6.98	3.22e-01	2.66e-02	-3.95	4.45e-05	1.08e-03
SSB	6741	-0.59	2.20e-02	3.44	7.52e-01	0.00e+00	-3.95	4.45e-05	1.08e-03
SGCD	6444	0.59	2.22e-02	5.78	4.48e-01	0.00e+00	3.95	4.47e-05	1.08e-03
CDK8	1024	-0.68	2.93e-02	7.49	2.78e-01	4.04e-02	-3.95	4.53e-05	1.09e-03
ISCU	23479	-0.6	2.28e-02	6.14	4.07e-01	3.83e-03	-3.95	4.53e-05	1.09e-03
GRM7	2917	-0.64	2.60e-02	6.81	3.39e-01	2.18e-02	-3.95	4.51e-05	1.09e-03
UQCRC2	7385	-0.84	4.50e-02	10.85	9.33e-02	1.36e-01	-3.95	4.52e-05	1.09e-03
CES1	1066	0.59	2.26e-02	6.1	4.13e-01	2.57e-03	3.95	4.64e-05	1.10e-03
DDX10	1662	-0.8	4.12e-02	10.02	1.24e-01	1.12e-01	-3.94	4.65e-05	1.10e-03
NMNAT2	23057	-1	6.49e-02	14.93	2.08e-02	2.60e-01	-3.94	4.65e-05	1.10e-03
GPD1L	23171	-0.7	3.14e-02	7.93	2.43e-01	5.29e-02	-3.95	4.61e-05	1.10e-03
TSPAN13	27075	-0.73	3.46e-02	8.72	1.90e-01	7.44e-02	-3.94	4.65e-05	1.10e-03
ACP2	53	-1.03	6.76e-02	15.36	1.76e-02	2.74e-01	-3.95	4.64e-05	1.10e-03
AP3B2	8120	-0.91	5.31e-02	12.54	5.10e-02	1.86e-01	-3.94	4.69e-05	1.10e-03
RBX1	9978	-0.97	6.09e-02	14.02	2.94e-02	2.32e-01	-3.94	4.69e-05	1.10e-03
ATP2A2	488	-0.85	4.67e-02	11.19	8.26e-02	1.46e-01	-3.94	4.77e-05	1.12e-03
DLGAP2	9228	-0.73	3.47e-02	8.61	1.97e-01	7.19e-02	-3.94	4.77e-05	1.12e-03
PDCD5	9141	-0.59	2.21e-02	5.17	5.22e-01	0.00e+00	-3.94	4.79e-05	1.12e-03
NES	10763	0.64	2.67e-02	6.95	3.25e-01	2.57e-02	3.93	4.85e-05	1.13e-03
CHN1	1123	-0.75	3.68e-02	9.11	1.68e-01	8.58e-02	-3.93	4.84e-05	1.13e-03
NT5DC2	64943	0.59	2.27e-02	6.13	4.08e-01	3.58e-03	3.93	4.85e-05	1.13e-03
RNFT2	84900	-1.08	7.54e-02	16.99	9.32e-03	3.26e-01	-3.93	4.85e-05	1.13e-03
SLC25A3	5250	-0.76	3.78e-02	9.32	1.56e-01	9.18e-02	-3.93	4.92e-05	1.14e-03
KLF15	28999	0.7	3.20e-02	8.1	2.31e-01	5.72e-02	3.93	4.98e-05	1.15e-03
TRHDE	29953	-0.58	2.19e-02	2.6	8.57e-01	0.00e+00	-3.93	4.99e-05	1.15e-03
BANK1	55024	0.6	2.35e-02	6.29	3.92e-01	7.64e-03	3.93	5.04e-05	1.16e-03
TFDP1	7027	-0.67	2.92e-02	7.46	2.80e-01	3.99e-02	-3.93	5.05e-05	1.16e-03
BCL7C	9274	0.58	2.18e-02	3.45	7.51e-01	0.00e+00	3.93	5.06e-05	1.16e-03
TBX5	6910	0.58	2.20e-02	3.67	7.21e-01	0.00e+00	3.92	5.11e-05	1.16e-03
VBP1	7411	-0.77	3.86e-02	9.49	1.48e-01	9.66e-02	-3.92	5.11e-05	1.16e-03
DLEC1	9940	0.76	3.72e-02	9.25	1.60e-01	8.94e-02	3.92	5.11e-05	1.16e-03
MED12	9968	0.58	2.19e-02	2.46	8.73e-01	0.00e+00	3.92	5.16e-05	1.17e-03
EIF1B	10289	-0.58	2.20e-02	3.97	6.81e-01	0.00e+00	-3.92	5.18e-05	1.18e-03
NECAP1	25977	-0.89	5.12e-02	12.16	5.85e-02	1.75e-01	-3.92	5.28e-05	1.20e-03
FGF13	2258	-0.63	2.55e-02	6.72	3.47e-01	1.94e-02	-3.92	5.31e-05	1.20e-03
CD37	951	0.61	2.41e-02	6.41	3.79e-01	1.09e-02	3.92	5.36e-05	1.21e-03
C8A	731	0.58	2.19e-02	3.11	7.95e-01	0.00e+00	3.91	5.40e-05	1.22e-03
RWDD2B	10069	-0.62	2.55e-02	6.7	3.50e-01	1.88e-02	-3.91	5.61e-05	1.23e-03
AKAP11	11215	-0.58	2.20e-02	4.9	5.57e-01	0.00e+00	-3.9	5.66e-05	1.23e-03
COX6C	1345	-0.85	4.70e-02	11.31	7.93e-02	1.49e-01	-3.9	5.65e-05	1.23e-03
DOK1	1796	0.62	2.49e-02	6.6	3.59e-01	1.61e-02	3.9	5.69e-05	1.23e-03
FCGR2B	2213	0.58	2.20e-02	5.1	5.31e-01	0.00e+00	3.9	5.68e-05	1.23e-03
FOXC1	2296	0.58	2.20e-02	4.52	6.06e-01	0.00e+00	3.91	5.60e-05	1.23e-03
ANK3	288	-0.58	2.20e-02	3.86	6.96e-01	0.00e+00	-3.91	5.51e-05	1.23e-03
THYN1	29087	-0.92	5.59e-02	13.03	4.25e-02	2.01e-01	-3.9	5.68e-05	1.23e-03
IL2RG	3561	0.64	2.67e-02	6.94	3.26e-01	2.55e-02	3.9	5.65e-05	1.23e-03
TRIM37	4591	-0.88	5.12e-02	12.16	5.84e-02	1.75e-01	-3.9	5.68e-05	1.23e-03
NDUFS4	4724	-0.74	3.57e-02	8.81	1.84e-01	7.77e-02	-3.91	5.61e-05	1.23e-03
NFATC4	4776	0.58	2.20e-02	3.31	7.69e-01	0.00e+00	3.9	5.69e-05	1.23e-03
PPIA	5478	-0.97	6.21e-02	14.41	2.54e-02	2.43e-01	-3.9	5.69e-05	1.23e-03
HPF1	54969	-0.66	2.89e-02	7.43	2.83e-01	3.88e-02	-3.9	5.68e-05	1.23e-03
MAP2K1	5604	-0.77	3.90e-02	9.58	1.43e-01	9.92e-02	-3.91	5.61e-05	1.23e-03
RBP4	5950	-0.58	2.21e-02	5.27	5.09e-01	0.00e+00	-3.91	5.61e-05	1.23e-03
HSPA13	6782	-0.61	2.47e-02	6.53	3.66e-01	1.44e-02	-3.9	5.69e-05	1.23e-03
PLEKHF1	79156	0.58	2.18e-02	1.95	9.25e-01	0.00e+00	3.9	5.67e-05	1.23e-03
PLBD1	79887	0.58	2.20e-02	3.96	6.81e-01	0.00e+00	3.9	5.69e-05	1.23e-03
RNF10	9921	-0.58	2.20e-02	4.31	6.35e-01	0.00e+00	-3.91	5.57e-05	1.23e-03
KPNA1	3836	-0.7	3.23e-02	8.15	2.27e-01	5.87e-02	-3.9	5.73e-05	1.24e-03
SMOX	54498	0.74	3.60e-02	8.99	1.74e-01	8.22e-02	3.89	5.82e-05	1.25e-03
ELMO1	9844	-0.97	6.21e-02	14.29	2.65e-02	2.40e-01	-3.89	5.82e-05	1.25e-03
GPRASP1	9737	-0.87	4.95e-02	11.82	6.62e-02	1.64e-01	-3.89	5.86e-05	1.26e-03
SH3GL3	6457	-0.7	3.20e-02	8.06	2.33e-01	5.66e-02	-3.89	5.88e-05	1.26e-03
MRPL3	11222	-0.7	3.26e-02	8.21	2.23e-01	6.04e-02	-3.89	5.93e-05	1.27e-03
CTDNEP1	23399	0.58	2.21e-02	5.73	4.54e-01	0.00e+00	3.89	5.93e-05	1.27e-03
QPCT	25797	-0.74	3.63e-02	8.98	1.75e-01	8.21e-02	-3.89	5.94e-05	1.27e-03
CCNT1	904	0.58	2.21e-02	5.66	4.62e-01	0.00e+00	3.89	5.98e-05	1.28e-03
FAM98A	25940	-0.87	5.06e-02	12.07	6.05e-02	1.72e-01	-3.89	6.01e-05	1.28e-03
A4GALT	53947	0.58	2.19e-02	2.99	8.10e-01	0.00e+00	3.89	6.01e-05	1.28e-03
TIMM8B	26521	-0.7	3.25e-02	8.18	2.25e-01	5.97e-02	-3.88	6.14e-05	1.29e-03
DYNLT3	6990	-0.58	2.22e-02	6.02	4.21e-01	5.82e-04	-3.88	6.13e-05	1.29e-03
ZNF204P	7754	-0.96	6.07e-02	14.07	2.89e-02	2.33e-01	-3.88	6.13e-05	1.29e-03
SPAG7	9552	-0.82	4.45e-02	10.67	9.90e-02	1.31e-01	-3.88	6.14e-05	1.29e-03
MYL12B	103910	-1.01	6.84e-02	15.57	1.62e-02	2.81e-01	-3.88	6.15e-05	1.30e-03
TSPAN7	7102	-1.05	7.26e-02	16.36	1.19e-02	3.04e-01	-3.88	6.18e-05	1.30e-03
FADS2	9415	0.57	2.19e-02	2.27	8.94e-01	0.00e+00	3.88	6.18e-05	1.30e-03
C10orf88	80007	-0.59	2.32e-02	6.23	3.98e-01	6.25e-03	-3.88	6.28e-05	1.31e-03
SLC17A6	57084	-0.57	2.19e-02	2.33	8.87e-01	0.00e+00	-3.88	6.29e-05	1.32e-03
RSL24D1	51187	-0.57	2.19e-02	2.92	8.19e-01	0.00e+00	-3.87	6.35e-05	1.32e-03
BMP1	649	0.57	2.19e-02	2.86	8.26e-01	0.00e+00	3.88	6.35e-05	1.32e-03
ABCC3	8714	0.57	2.20e-02	4.1	6.63e-01	0.00e+00	3.87	6.41e-05	1.33e-03
CYP11A1	1583	0.57	2.18e-02	2.41	8.79e-01	0.00e+00	3.87	6.43e-05	1.33e-03
PSMD6	9861	-0.71	3.34e-02	8.39	2.11e-01	6.54e-02	-3.86	6.59e-05	1.36e-03
MINAR1	23251	-0.57	2.19e-02	3.22	7.80e-01	0.00e+00	-3.86	6.64e-05	1.37e-03
GOT1	2805	-1.04	7.23e-02	16.49	1.13e-02	3.08e-01	-3.86	6.66e-05	1.37e-03
BMP4	652	0.57	2.19e-02	4.58	5.98e-01	0.00e+00	3.86	6.65e-05	1.37e-03
ACLY	47	-0.89	5.36e-02	12.58	5.02e-02	1.87e-01	-3.86	6.74e-05	1.38e-03
MKKS	8195	-1.23	1.02e-01	22.02	1.20e-03	4.91e-01	-3.86	6.74e-05	1.38e-03
H1-2	3006	0.57	2.18e-02	2.22	8.98e-01	0.00e+00	3.86	6.79e-05	1.39e-03
ZNF304	57343	-0.57	2.20e-02	4.15	6.56e-01	0.00e+00	-3.86	6.81e-05	1.39e-03
MLLT11	10962	-0.94	5.98e-02	14.03	2.93e-02	2.30e-01	-3.86	6.85e-05	1.40e-03
CARS1	833	-0.57	2.21e-02	5.82	4.43e-01	0.00e+00	-3.86	6.87e-05	1.40e-03
SH3BP2	6452	0.57	2.21e-02	5.58	4.72e-01	0.00e+00	3.85	6.90e-05	1.40e-03
GLMN	11146	-0.71	3.41e-02	8.57	1.99e-01	7.02e-02	-3.85	7.00e-05	1.42e-03
RAB6B	51560	-0.78	4.11e-02	10.02	1.24e-01	1.12e-01	-3.85	7.10e-05	1.44e-03
DAP3	7818	-0.68	3.16e-02	7.99	2.39e-01	5.44e-02	-3.85	7.26e-05	1.47e-03
PPM1H	57460	-0.89	5.32e-02	12.74	4.74e-02	1.91e-01	-3.85	7.27e-05	1.47e-03
SDHB	6390	-1.02	7.02e-02	15.91	1.43e-02	2.89e-01	-3.84	7.39e-05	1.49e-03
TAC1	6863	-0.68	3.15e-02	8.05	2.35e-01	5.55e-02	-3.84	7.39e-05	1.49e-03
CXCR4	7852	0.72	3.50e-02	8.74	1.89e-01	7.52e-02	3.84	7.39e-05	1.49e-03
TRAP1	10131	-0.85	4.92e-02	11.76	6.76e-02	1.62e-01	-3.84	7.46e-05	1.49e-03
TULP3	7289	0.58	2.27e-02	6.13	4.09e-01	3.46e-03	3.84	7.46e-05	1.49e-03
CCT8	10694	-0.72	3.56e-02	8.89	1.80e-01	7.93e-02	-3.84	7.54e-05	1.50e-03
HLF	3131	-0.57	2.19e-02	2.96	8.13e-01	0.00e+00	-3.84	7.53e-05	1.50e-03
RELA	5970	0.57	2.20e-02	4.99	5.45e-01	0.00e+00	3.84	7.55e-05	1.50e-03
GDPD2	54857	0.57	2.19e-02	4.32	6.34e-01	0.00e+00	3.83	7.72e-05	1.53e-03
SERINC1	57515	-0.57	2.19e-02	3.13	7.92e-01	0.00e+00	-3.83	7.72e-05	1.53e-03
MGST3	4259	-1	6.80e-02	15.36	1.76e-02	2.72e-01	-3.83	7.80e-05	1.54e-03
S100A2	6273	0.57	2.20e-02	4.04	6.71e-01	0.00e+00	3.83	7.80e-05	1.54e-03
CLTA	1211	-1.04	7.34e-02	16.7	1.04e-02	3.15e-01	-3.83	7.84e-05	1.55e-03
FTSJ1	24140	-0.73	3.64e-02	9.02	1.72e-01	8.32e-02	-3.83	7.90e-05	1.55e-03
TCEAL4	79921	-0.85	4.92e-02	11.74	6.80e-02	1.62e-01	-3.83	7.90e-05	1.55e-03
OGDHL	55753	-0.95	6.21e-02	14.34	2.61e-02	2.40e-01	-3.83	7.91e-05	1.56e-03
LYL1	4066	0.73	3.60e-02	8.9	1.79e-01	8.00e-02	3.83	7.97e-05	1.56e-03
IL16	3603	0.57	2.21e-02	5.96	4.27e-01	0.00e+00	3.82	7.99e-05	1.57e-03
SNAPC5	10302	-0.75	3.83e-02	9.45	1.50e-01	9.53e-02	-3.82	8.07e-05	1.58e-03
STAT5A	6776	0.57	2.21e-02	5.7	4.58e-01	0.00e+00	3.82	8.07e-05	1.58e-03
DNAJC24	120526	-0.57	2.21e-02	6.01	4.22e-01	2.34e-04	-3.82	8.12e-05	1.58e-03
MRPL35	51318	-0.75	3.88e-02	9.56	1.44e-01	9.83e-02	-3.82	8.24e-05	1.60e-03
PSMG1	8624	-0.75	3.91e-02	9.66	1.40e-01	1.01e-01	-3.82	8.25e-05	1.60e-03
DOC2A	8448	-0.57	2.20e-02	5.15	5.25e-01	0.00e+00	-3.82	8.34e-05	1.62e-03
APLP1	333	-0.57	2.20e-02	4.04	6.72e-01	0.00e+00	-3.81	8.43e-05	1.63e-03
TMEM126B	55863	-0.68	3.14e-02	7.98	2.40e-01	5.38e-02	-3.81	8.42e-05	1.63e-03
TRAPPC13	80006	-0.58	2.31e-02	6.22	3.99e-01	5.85e-03	-3.81	8.43e-05	1.63e-03
EML3	256364	0.57	2.27e-02	6.12	4.10e-01	3.25e-03	3.81	8.48e-05	1.63e-03
MFSD6	54842	-0.76	4.02e-02	9.88	1.30e-01	1.08e-01	-3.81	8.59e-05	1.65e-03
ORC4	5000	-0.62	2.63e-02	6.89	3.31e-01	2.40e-02	-3.81	8.61e-05	1.65e-03
MICU1	10367	-1.09	8.25e-02	18.52	5.07e-03	3.72e-01	-3.81	8.65e-05	1.65e-03
AEBP1	165	0.77	4.04e-02	9.9	1.29e-01	1.08e-01	3.81	8.63e-05	1.65e-03
ACYP2	98	-0.76	3.99e-02	9.76	1.35e-01	1.04e-01	-3.81	8.65e-05	1.65e-03
TIMM17A	10440	-0.78	4.21e-02	10.31	1.12e-01	1.20e-01	-3.8	8.69e-05	1.66e-03
NDOR1	27158	0.56	2.19e-02	3.1	7.96e-01	0.00e+00	3.8	8.80e-05	1.67e-03
SYNJ1	8867	-0.81	4.54e-02	10.99	8.86e-02	1.39e-01	-3.8	8.83e-05	1.68e-03
SELENOW	6415	-0.79	4.36e-02	10.48	1.06e-01	1.25e-01	-3.8	8.89e-05	1.68e-03
TSC2	7249	-0.59	2.39e-02	6.38	3.82e-01	1.01e-02	-3.8	8.89e-05	1.68e-03
EPHX3	79852	0.56	2.19e-02	4.16	6.55e-01	0.00e+00	3.79	8.95e-05	1.69e-03
LOX	4015	0.56	2.20e-02	3.72	7.14e-01	0.00e+00	3.79	8.98e-05	1.70e-03
PGRMC1	10857	-0.82	4.67e-02	11.23	8.15e-02	1.47e-01	-3.79	9.18e-05	1.72e-03
DDX25	29118	-0.68	3.24e-02	8.19	2.24e-01	5.98e-02	-3.79	9.24e-05	1.72e-03
APBA2	321	-0.86	5.20e-02	12.32	5.52e-02	1.79e-01	-3.79	9.22e-05	1.72e-03
ZNHIT6	54680	0.56	2.20e-02	3.74	7.11e-01	0.00e+00	3.79	9.24e-05	1.72e-03
CHCHD3	54927	-0.6	2.53e-02	6.67	3.53e-01	1.79e-02	-3.79	9.22e-05	1.72e-03
PRKAR1A	5573	-0.56	2.20e-02	5.11	5.30e-01	0.00e+00	-3.79	9.23e-05	1.72e-03
SC5D	6309	-0.56	2.20e-02	4.4	6.23e-01	0.00e+00	-3.79	9.15e-05	1.72e-03
TRAPPC2	6399	-0.63	2.76e-02	7.17	3.05e-01	3.16e-02	-3.79	9.22e-05	1.72e-03
CCNC	892	-0.9	5.60e-02	13.12	4.11e-02	2.03e-01	-3.79	9.25e-05	1.72e-03
ECE1	1889	0.62	2.65e-02	6.95	3.26e-01	2.54e-02	3.79	9.39e-05	1.74e-03
MED13L	23389	0.67	3.17e-02	8.09	2.32e-01	5.67e-02	3.79	9.41e-05	1.74e-03
LEMD3	23592	-0.6	2.48e-02	6.57	3.63e-01	1.52e-02	-3.79	9.41e-05	1.74e-03
CORO1A	11151	-0.56	2.20e-02	5.37	4.98e-01	0.00e+00	-3.78	9.47e-05	1.75e-03
NINJ1	4814	0.6	2.55e-02	6.73	3.46e-01	1.96e-02	3.78	9.47e-05	1.75e-03
ATR	545	-0.78	4.24e-02	10.38	1.09e-01	1.22e-01	-3.78	9.47e-05	1.75e-03
GTF3C3	9330	-0.56	2.20e-02	4.45	6.16e-01	0.00e+00	-3.78	9.49e-05	1.75e-03
ABCA6	23460	0.62	2.66e-02	6.98	3.23e-01	2.63e-02	3.78	9.53e-05	1.75e-03
CLTC	1213	-0.92	5.95e-02	13.9	3.08e-02	2.26e-01	-3.78	9.59e-05	1.76e-03
C3orf14	57415	-0.89	5.57e-02	13.1	4.15e-02	2.02e-01	-3.78	9.58e-05	1.76e-03
PDCD1LG2	80380	0.56	2.19e-02	2.78	8.36e-01	0.00e+00	3.77	9.87e-05	1.81e-03
RAB2A	5862	-0.73	3.74e-02	9.31	1.57e-01	9.08e-02	-3.77	9.97e-05	1.82e-03
PMPCB	9512	-0.56	2.19e-02	2.84	8.28e-01	0.00e+00	-3.77	9.97e-05	1.82e-03
EPB41L3	23136	-0.58	2.38e-02	6.35	3.85e-01	9.46e-03	-3.77	1.00e-04	1.82e-03
DCTN3	11258	-0.79	4.35e-02	10.6	1.01e-01	1.28e-01	-3.77	1.01e-04	1.83e-03
GPALPP1	55425	-0.6	2.50e-02	6.6	3.60e-01	1.61e-02	-3.77	1.01e-04	1.83e-03
THOC7	80145	-0.64	2.90e-02	7.46	2.80e-01	3.95e-02	-3.77	1.01e-04	1.83e-03
PSMD5	5711	-0.56	2.20e-02	5.38	4.96e-01	0.00e+00	-3.76	1.02e-04	1.84e-03
PTGER1	5731	0.62	2.70e-02	7.02	3.19e-01	2.75e-02	3.76	1.02e-04	1.84e-03
SPCS3	60559	-0.56	2.24e-02	6.08	4.14e-01	2.21e-03	-3.76	1.02e-04	1.84e-03
STXBP1	6812	-0.81	4.68e-02	11.34	7.85e-02	1.49e-01	-3.76	1.02e-04	1.84e-03
TM2D3	80213	-0.77	4.20e-02	10.26	1.14e-01	1.18e-01	-3.76	1.03e-04	1.84e-03
PTPRCAP	5790	0.63	2.83e-02	7.31	2.93e-01	3.56e-02	3.76	1.03e-04	1.84e-03
SNCA	6622	-0.6	2.53e-02	6.68	3.51e-01	1.83e-02	-3.76	1.03e-04	1.84e-03
ATP5IF1	93974	-0.92	5.99e-02	14.13	2.82e-02	2.33e-01	-3.76	1.03e-04	1.84e-03
C1D	10438	-0.56	2.19e-02	4.58	5.99e-01	0.00e+00	-3.76	1.04e-04	1.85e-03
UCHL1	7345	-1.06	7.94e-02	17.97	6.31e-03	3.54e-01	-3.76	1.04e-04	1.85e-03
PGF	5228	0.83	4.87e-02	11.59	7.18e-02	1.57e-01	3.76	1.04e-04	1.85e-03
CMC2	56942	-0.71	3.56e-02	8.84	1.83e-01	7.80e-02	-3.75	1.05e-04	1.86e-03
MRPS35	60488	-1	7.13e-02	16.35	1.20e-02	3.02e-01	-3.75	1.06e-04	1.88e-03
RASL12	51285	0.75	3.97e-02	9.77	1.35e-01	1.04e-01	3.75	1.07e-04	1.89e-03
DCTN6	10671	-0.79	4.48e-02	10.78	9.54e-02	1.34e-01	-3.75	1.08e-04	1.90e-03
GNG3	2785	-0.99	6.93e-02	15.99	1.38e-02	2.91e-01	-3.75	1.08e-04	1.90e-03
CDK14	5218	-0.63	2.85e-02	7.34	2.90e-01	3.64e-02	-3.75	1.08e-04	1.90e-03
ITGB1BP1	9270	-0.56	2.19e-02	4.75	5.77e-01	0.00e+00	-3.75	1.08e-04	1.90e-03
ZFP36L2	678	0.69	3.35e-02	8.46	2.06e-01	6.72e-02	3.75	1.08e-04	1.90e-03
NSF	4905	-0.87	5.39e-02	12.86	4.52e-02	1.94e-01	-3.75	1.09e-04	1.91e-03
EXTL2	2135	-0.82	4.75e-02	11.38	7.74e-02	1.51e-01	-3.75	1.09e-04	1.91e-03
ITGAX	3687	0.65	3.02e-02	7.74	2.58e-01	4.70e-02	3.75	1.09e-04	1.91e-03
MAGEH1	28986	-0.79	4.49e-02	10.84	9.35e-02	1.35e-01	-3.74	1.10e-04	1.92e-03
GABRG2	2566	-0.92	6.09e-02	14.33	2.62e-02	2.39e-01	-3.74	1.11e-04	1.94e-03
FOXD2	2306	0.56	2.27e-02	6.12	4.09e-01	3.35e-03	3.74	1.13e-04	1.96e-03
CKM	1158	0.55	2.19e-02	3.43	7.54e-01	0.00e+00	3.74	1.14e-04	1.98e-03
NFATC1	4772	0.55	2.18e-02	1.64	9.49e-01	0.00e+00	3.74	1.14e-04	1.99e-03
GPHN	10243	-0.83	4.94e-02	11.8	6.66e-02	1.63e-01	-3.73	1.17e-04	2.01e-03
SCGB1D2	10647	0.55	2.18e-02	2.24	8.96e-01	0.00e+00	3.73	1.17e-04	2.01e-03
ADSS2	159	-0.55	2.20e-02	5.41	4.92e-01	0.00e+00	-3.73	1.16e-04	2.01e-03
ECM2	1842	0.77	4.30e-02	10.53	1.04e-01	1.26e-01	3.73	1.17e-04	2.01e-03
RTF1	23168	-0.55	2.18e-02	2.79	8.34e-01	0.00e+00	-3.73	1.16e-04	2.01e-03
LRP10	26020	0.55	2.20e-02	4.85	5.63e-01	0.00e+00	3.73	1.17e-04	2.01e-03
ROR2	4920	0.55	2.18e-02	2.17	9.04e-01	0.00e+00	3.73	1.18e-04	2.01e-03
OAZ1	4946	-0.89	5.73e-02	13.35	3.77e-02	2.10e-01	-3.73	1.17e-04	2.01e-03
ATP5F1D	513	-0.82	4.79e-02	11.56	7.27e-02	1.56e-01	-3.73	1.17e-04	2.01e-03
SRP72	6731	-0.68	3.37e-02	8.47	2.06e-01	6.74e-02	-3.73	1.17e-04	2.01e-03
DHX57	90957	-0.55	2.20e-02	5.85	4.40e-01	0.00e+00	-3.73	1.16e-04	2.01e-03
BPTF	2186	0.55	2.19e-02	2.84	8.29e-01	0.00e+00	3.73	1.19e-04	2.03e-03
NDUFB5	4711	-0.84	5.10e-02	12.14	5.89e-02	1.73e-01	-3.73	1.19e-04	2.04e-03
TUBA4A	7277	-0.85	5.22e-02	12.5	5.17e-02	1.83e-01	-3.73	1.20e-04	2.04e-03
NDUFV2	4729	-1.01	7.40e-02	16.96	9.44e-03	3.21e-01	-3.72	1.20e-04	2.04e-03
HMG20B	10362	0.55	2.21e-02	5.98	4.26e-01	0.00e+00	3.72	1.22e-04	2.07e-03
TOGARAM1	23116	-0.55	2.19e-02	4.7	5.83e-01	0.00e+00	-3.72	1.23e-04	2.08e-03
TMEM151B	441151	-0.82	4.84e-02	11.65	7.02e-02	1.59e-01	-3.72	1.23e-04	2.08e-03
CCSER2	54462	-0.71	3.65e-02	9.15	1.65e-01	8.61e-02	-3.72	1.23e-04	2.08e-03
NPFFR1	64106	0.55	2.18e-02	4.18	6.53e-01	0.00e+00	3.72	1.23e-04	2.08e-03
RABEPK	10244	-0.55	2.20e-02	4.97	5.48e-01	0.00e+00	-3.72	1.24e-04	2.08e-03
PDE4A	5141	-0.64	2.97e-02	7.62	2.67e-01	4.39e-02	-3.72	1.24e-04	2.08e-03
PNMA8A	55228	-0.97	6.78e-02	15.7	1.55e-02	2.81e-01	-3.72	1.24e-04	2.08e-03
BRIX1	55299	-0.55	2.20e-02	5.92	4.32e-01	0.00e+00	-3.72	1.24e-04	2.08e-03
DPM1	8813	-0.55	2.20e-02	5.13	5.27e-01	0.00e+00	-3.72	1.24e-04	2.08e-03
STX12	23673	-0.88	5.67e-02	13.29	3.87e-02	2.07e-01	-3.71	1.25e-04	2.09e-03
GNB5	10681	-0.55	2.20e-02	4.65	5.89e-01	0.00e+00	-3.71	1.26e-04	2.10e-03
COX8A	1351	-0.94	6.47e-02	14.93	2.08e-02	2.57e-01	-3.71	1.26e-04	2.10e-03
SHANK2	22941	-0.55	2.19e-02	3.75	7.11e-01	0.00e+00	-3.71	1.26e-04	2.10e-03
ATP6V0B	533	-1	7.33e-02	16.82	9.96e-03	3.16e-01	-3.71	1.26e-04	2.10e-03
IFI6	2537	-0.91	6.00e-02	13.95	3.02e-02	2.28e-01	-3.71	1.28e-04	2.12e-03
PLSCR4	57088	0.76	4.16e-02	10.28	1.13e-01	1.18e-01	3.71	1.28e-04	2.12e-03
HSPB6	126393	0.65	3.05e-02	7.8	2.53e-01	4.89e-02	3.7	1.30e-04	2.12e-03
DLX4	1748	0.55	2.20e-02	5.01	5.43e-01	0.00e+00	3.71	1.29e-04	2.12e-03
FGF12	2257	-0.78	4.44e-02	10.84	9.35e-02	1.34e-01	-3.71	1.29e-04	2.12e-03
HABP4	22927	-0.69	3.48e-02	8.72	1.90e-01	7.44e-02	-3.71	1.29e-04	2.12e-03
KIF21B	23046	-0.68	3.33e-02	8.43	2.08e-01	6.61e-02	-3.7	1.30e-04	2.12e-03
PITPNB	23760	-0.73	3.86e-02	9.54	1.45e-01	9.76e-02	-3.71	1.29e-04	2.12e-03
PRPF19	27339	-0.89	5.74e-02	13.48	3.61e-02	2.13e-01	-3.7	1.30e-04	2.12e-03
OAT	4942	-0.75	4.08e-02	10.01	1.24e-01	1.11e-01	-3.71	1.28e-04	2.12e-03
UTP18	51096	-0.65	3.05e-02	7.76	2.56e-01	4.78e-02	-3.71	1.29e-04	2.12e-03
BEX4	56271	-0.92	6.11e-02	14.24	2.71e-02	2.36e-01	-3.71	1.29e-04	2.12e-03
SOX2	6657	0.69	3.46e-02	8.72	1.90e-01	7.41e-02	3.7	1.30e-04	2.12e-03
YWHAZ	7534	-0.77	4.35e-02	10.55	1.03e-01	1.27e-01	-3.7	1.30e-04	2.12e-03
RASAL1	8437	-0.76	4.22e-02	10.39	1.09e-01	1.21e-01	-3.71	1.28e-04	2.12e-03
RHBDF1	64285	0.55	2.20e-02	5.07	5.35e-01	0.00e+00	3.7	1.31e-04	2.13e-03
PANK2	80025	-0.78	4.45e-02	10.77	9.56e-02	1.33e-01	-3.7	1.31e-04	2.13e-03
HRAS	3265	-0.66	3.15e-02	8.04	2.36e-01	5.52e-02	-3.7	1.33e-04	2.15e-03
CEP72	55722	-0.55	2.18e-02	1.62	9.51e-01	0.00e+00	-3.7	1.33e-04	2.15e-03
STK25	10494	-0.74	4.04e-02	9.92	1.28e-01	1.08e-01	-3.7	1.34e-04	2.17e-03
PAFAH1B1	5048	-0.77	4.37e-02	10.61	1.01e-01	1.28e-01	-3.7	1.34e-04	2.17e-03
SLC6A1	6529	-0.55	2.19e-02	3.2	7.84e-01	0.00e+00	-3.7	1.34e-04	2.17e-03
TRIP6	7205	0.57	2.35e-02	6.32	3.88e-01	8.52e-03	3.7	1.35e-04	2.17e-03
EMID1	129080	0.6	2.68e-02	7.01	3.20e-01	2.72e-02	3.69	1.35e-04	2.17e-03
ENO2	2026	-1.05	8.11e-02	18.39	5.34e-03	3.67e-01	-3.69	1.36e-04	2.17e-03
PCSK1N	27344	-0.6	2.66e-02	6.97	3.24e-01	2.60e-02	-3.69	1.35e-04	2.17e-03
ERF	2077	0.67	3.33e-02	8.42	2.09e-01	6.58e-02	3.69	1.36e-04	2.17e-03
ARPP21	10777	-0.54	2.18e-02	1.91	9.27e-01	0.00e+00	-3.69	1.37e-04	2.18e-03
MCF2	4168	-0.87	5.50e-02	13.11	4.12e-02	2.02e-01	-3.69	1.37e-04	2.18e-03
NOVA1	4857	-0.93	6.34e-02	14.71	2.27e-02	2.51e-01	-3.69	1.37e-04	2.18e-03
CX3CL1	6376	-0.67	3.32e-02	8.43	2.08e-01	6.60e-02	-3.69	1.37e-04	2.18e-03
ARMCX1	51309	-0.55	2.19e-02	5.09	5.33e-01	0.00e+00	-3.69	1.38e-04	2.19e-03
ARMCX2	9823	-0.85	5.26e-02	12.53	5.12e-02	1.84e-01	-3.69	1.38e-04	2.19e-03
EDRF1	26098	-0.55	2.20e-02	4.39	6.24e-01	0.00e+00	-3.69	1.38e-04	2.19e-03
SLC25A12	8604	-0.83	5.04e-02	12.19	5.78e-02	1.73e-01	-3.69	1.39e-04	2.20e-03
ATP6AP2	10159	-0.74	3.99e-02	9.76	1.35e-01	1.04e-01	-3.69	1.40e-04	2.21e-03
ADGRL2	23266	-0.54	2.18e-02	2.56	8.62e-01	0.00e+00	-3.69	1.40e-04	2.21e-03
APMAP	57136	-0.87	5.53e-02	13.05	4.22e-02	2.00e-01	-3.68	1.40e-04	2.21e-03
SCFD1	23256	-0.73	3.90e-02	9.61	1.42e-01	9.96e-02	-3.68	1.41e-04	2.22e-03
NRN1	51299	-0.87	5.60e-02	13.16	4.05e-02	2.03e-01	-3.68	1.41e-04	2.22e-03
HARS1	3035	-0.81	4.86e-02	11.69	6.92e-02	1.60e-01	-3.68	1.42e-04	2.22e-03
TLK1	9874	-0.66	3.21e-02	8.14	2.28e-01	5.81e-02	-3.68	1.42e-04	2.22e-03
KLHL21	9903	0.55	2.20e-02	5.2	5.18e-01	0.00e+00	3.68	1.41e-04	2.22e-03
IFIT1	3434	-0.54	2.18e-02	2.23	8.98e-01	0.00e+00	-3.68	1.43e-04	2.24e-03
ERBIN	55914	0.73	3.99e-02	9.87	1.30e-01	1.07e-01	3.68	1.44e-04	2.24e-03
LIMK2	3985	0.55	2.27e-02	6.14	4.07e-01	3.85e-03	3.68	1.45e-04	2.25e-03
TOMM70	9868	-1	7.45e-02	17.14	8.77e-03	3.26e-01	-3.68	1.45e-04	2.25e-03
AGPAT2	10555	0.54	2.19e-02	3.32	7.67e-01	0.00e+00	3.67	1.47e-04	2.28e-03
SPCS1	28972	-0.75	4.17e-02	10.2	1.17e-01	1.16e-01	-3.67	1.47e-04	2.28e-03
CUL2	8453	-0.92	6.24e-02	14.69	2.28e-02	2.49e-01	-3.67	1.47e-04	2.28e-03
GSTA4	2941	-1.02	7.74e-02	17.58	7.38e-03	3.40e-01	-3.67	1.49e-04	2.30e-03
MIA3	375056	-0.54	2.19e-02	4.6	5.97e-01	0.00e+00	-3.67	1.49e-04	2.30e-03
MDH2	4191	-0.94	6.58e-02	15.36	1.77e-02	2.70e-01	-3.67	1.49e-04	2.30e-03
EXOSC9	5393	-0.54	2.19e-02	4.38	6.26e-01	0.00e+00	-3.67	1.50e-04	2.30e-03
TBCE	6905	-0.77	4.45e-02	10.86	9.28e-02	1.35e-01	-3.67	1.49e-04	2.30e-03
ADAMTS3	9508	-0.54	2.20e-02	5.96	4.28e-01	0.00e+00	-3.67	1.51e-04	2.32e-03
PDP1	54704	-0.54	2.20e-02	5.68	4.60e-01	0.00e+00	-3.67	1.52e-04	2.34e-03
VCPKMT	79609	-0.57	2.44e-02	6.5	3.69e-01	1.34e-02	-3.67	1.53e-04	2.34e-03
MAP4K3	8491	-0.54	2.18e-02	2.49	8.70e-01	0.00e+00	-3.67	1.52e-04	2.34e-03
LILRA2	11027	0.54	2.19e-02	3.53	7.40e-01	0.00e+00	3.66	1.53e-04	2.34e-03
DLG4	1742	-0.6	2.67e-02	6.97	3.23e-01	2.62e-02	-3.66	1.54e-04	2.35e-03
C5orf30	90355	-0.54	2.20e-02	5.41	4.93e-01	0.00e+00	-3.66	1.55e-04	2.36e-03
KIAA1549L	25758	-0.75	4.19e-02	10.24	1.15e-01	1.17e-01	-3.66	1.56e-04	2.37e-03
P4HTM	54681	-1.07	8.62e-02	19.39	3.55e-03	3.99e-01	-3.66	1.55e-04	2.37e-03
TOB2	10766	0.6	2.70e-02	7.03	3.18e-01	2.78e-02	3.66	1.57e-04	2.38e-03
DGUOK	1716	-0.96	6.82e-02	15.69	1.55e-02	2.80e-01	-3.66	1.57e-04	2.38e-03
ASNS	440	-1.07	8.52e-02	19.16	3.90e-03	3.90e-01	-3.66	1.57e-04	2.38e-03
SLC30A3	7781	-0.56	2.33e-02	6.27	3.93e-01	7.27e-03	-3.66	1.57e-04	2.38e-03
GHITM	27069	-0.99	7.34e-02	16.8	1.01e-02	3.14e-01	-3.65	1.59e-04	2.41e-03
FKBP1B	2281	-0.69	3.54e-02	8.86	1.81e-01	7.81e-02	-3.65	1.60e-04	2.41e-03
OXCT1	5019	-0.87	5.62e-02	13.26	3.90e-02	2.06e-01	-3.65	1.60e-04	2.41e-03
HEATR3	55027	-0.54	2.20e-02	5.58	4.72e-01	0.00e+00	-3.65	1.60e-04	2.41e-03
FAM3C	10447	-0.68	3.45e-02	8.71	1.91e-01	7.37e-02	-3.65	1.61e-04	2.41e-03
DLAT	1737	-0.7	3.73e-02	9.24	1.61e-01	8.89e-02	-3.65	1.61e-04	2.41e-03
SLITRK3	22865	-0.63	2.93e-02	7.57	2.72e-01	4.23e-02	-3.65	1.62e-04	2.41e-03
NRBF2	29982	-0.79	4.63e-02	11.23	8.16e-02	1.46e-01	-3.65	1.61e-04	2.41e-03
NPY5R	4889	-0.54	2.19e-02	4.29	6.38e-01	0.00e+00	-3.65	1.62e-04	2.41e-03
SCN1A	6323	-0.54	2.18e-02	2.72	8.43e-01	0.00e+00	-3.65	1.62e-04	2.41e-03
FBXL15	79176	-0.54	2.19e-02	4.09	6.65e-01	0.00e+00	-3.65	1.62e-04	2.41e-03
STMN2	11075	-0.8	4.83e-02	11.73	6.84e-02	1.60e-01	-3.65	1.62e-04	2.42e-03
MPC2	25874	-0.83	5.23e-02	12.43	5.31e-02	1.81e-01	-3.65	1.63e-04	2.42e-03
ARL8B	55207	-0.96	6.94e-02	16	1.37e-02	2.89e-01	-3.65	1.63e-04	2.42e-03
EAPP	55837	-0.87	5.67e-02	13.34	3.79e-02	2.09e-01	-3.65	1.63e-04	2.42e-03
PSMA3	5684	-0.74	4.14e-02	10.14	1.19e-01	1.14e-01	-3.65	1.63e-04	2.42e-03
RAD51C	5889	-0.87	5.63e-02	13.33	3.80e-02	2.08e-01	-3.65	1.63e-04	2.42e-03
LRRC32	2615	0.54	2.18e-02	2.9	8.21e-01	0.00e+00	3.65	1.63e-04	2.42e-03
CALY	50632	-0.86	5.59e-02	13.35	3.79e-02	2.08e-01	-3.65	1.64e-04	2.42e-03
GPRC5C	55890	0.54	2.18e-02	2.88	8.24e-01	0.00e+00	3.65	1.64e-04	2.42e-03
NOLC1	9221	-0.87	5.67e-02	13.29	3.87e-02	2.07e-01	-3.65	1.64e-04	2.42e-03
DVL3	1857	0.56	2.39e-02	6.41	3.79e-01	1.09e-02	3.64	1.66e-04	2.44e-03
FGF9	2254	-0.65	3.16e-02	8.09	2.31e-01	5.65e-02	-3.64	1.66e-04	2.44e-03
RFX2	5990	0.67	3.43e-02	8.65	1.94e-01	7.22e-02	3.64	1.66e-04	2.44e-03
ACP1	52	-0.95	6.84e-02	15.72	1.54e-02	2.80e-01	-3.64	1.67e-04	2.44e-03
RTN4	57142	-0.71	3.82e-02	9.45	1.50e-01	9.50e-02	-3.64	1.67e-04	2.44e-03
CS	1431	-0.72	3.91e-02	9.68	1.39e-01	1.01e-01	-3.64	1.70e-04	2.45e-03
DHPS	1725	-0.74	4.11e-02	10.09	1.21e-01	1.13e-01	-3.64	1.69e-04	2.45e-03
WDR47	22911	-0.71	3.80e-02	9.52	1.47e-01	9.61e-02	-3.64	1.69e-04	2.45e-03
LAMP5	24141	-0.56	2.38e-02	6.36	3.84e-01	9.63e-03	-3.64	1.68e-04	2.45e-03
ITGB5	3693	0.63	2.99e-02	7.73	2.58e-01	4.65e-02	3.64	1.70e-04	2.45e-03
KPNA3	3839	-0.55	2.29e-02	6.2	4.02e-01	5.23e-03	-3.64	1.70e-04	2.45e-03
MLH1	4292	-0.65	3.17e-02	8.01	2.37e-01	5.48e-02	-3.64	1.70e-04	2.45e-03
PSMD8	5714	-1.13	9.57e-02	21.03	1.81e-03	4.50e-01	-3.64	1.68e-04	2.45e-03
RAC1	5879	-0.67	3.35e-02	8.43	2.08e-01	6.64e-02	-3.64	1.68e-04	2.45e-03
SGCA	6442	0.63	3.02e-02	7.71	2.60e-01	4.64e-02	3.64	1.70e-04	2.45e-03
DUSP5	1847	-0.73	4.04e-02	9.9	1.29e-01	1.08e-01	-3.64	1.70e-04	2.46e-03
GCK	2645	0.54	2.19e-02	4.51	6.08e-01	0.00e+00	3.64	1.70e-04	2.46e-03
GNAS	2778	-0.86	5.55e-02	13.03	4.26e-02	1.99e-01	-3.64	1.71e-04	2.46e-03
UBA5	79876	-0.63	3.02e-02	7.73	2.59e-01	4.68e-02	-3.63	1.74e-04	2.50e-03
MAST3	23031	-0.85	5.44e-02	12.92	4.43e-02	1.96e-01	-3.63	1.74e-04	2.50e-03
CDH18	1016	-0.54	2.19e-02	3.99	6.79e-01	0.00e+00	-3.63	1.75e-04	2.50e-03
ABRAXAS2	23172	-0.68	3.53e-02	8.81	1.85e-01	7.69e-02	-3.63	1.75e-04	2.50e-03
GATB	5188	-0.67	3.37e-02	8.46	2.06e-01	6.74e-02	-3.63	1.75e-04	2.51e-03
UBE2K	3093	-0.59	2.69e-02	7.05	3.16e-01	2.81e-02	-3.63	1.76e-04	2.52e-03
PSMC6	5706	-0.54	2.19e-02	5.12	5.29e-01	0.00e+00	-3.62	1.78e-04	2.53e-03
RYR1	6261	0.54	2.19e-02	3.89	6.92e-01	0.00e+00	3.62	1.78e-04	2.53e-03
FRMPD4	9758	-0.81	4.97e-02	12	6.19e-02	1.68e-01	-3.62	1.78e-04	2.54e-03
MRPL39	54148	-0.59	2.68e-02	7.02	3.19e-01	2.73e-02	-3.62	1.79e-04	2.54e-03
ACSF2	80221	0.53	2.17e-02	1.02	9.85e-01	0.00e+00	3.62	1.79e-04	2.54e-03
CD151	977	0.53	2.18e-02	3.32	7.68e-01	0.00e+00	3.62	1.79e-04	2.54e-03
LY6E	4061	-0.6	2.72e-02	7.07	3.15e-01	2.88e-02	-3.62	1.80e-04	2.55e-03
MYLK3	91807	0.54	2.18e-02	3.69	7.19e-01	0.00e+00	3.62	1.80e-04	2.55e-03
SSX2IP	117178	-0.54	2.20e-02	5.54	4.77e-01	0.00e+00	-3.62	1.81e-04	2.55e-03
PAM	5066	-0.69	3.61e-02	8.98	1.75e-01	8.17e-02	-3.62	1.81e-04	2.55e-03
TRIT1	54802	-0.65	3.19e-02	8.05	2.34e-01	5.59e-02	-3.62	1.81e-04	2.55e-03
KCTD15	79047	0.54	2.20e-02	5.23	5.15e-01	0.00e+00	3.62	1.81e-04	2.55e-03
GSPT2	23708	-0.54	2.19e-02	5.47	4.85e-01	0.00e+00	-3.62	1.82e-04	2.56e-03
ATP6AP1	537	-0.87	5.77e-02	13.66	3.37e-02	2.17e-01	-3.62	1.83e-04	2.57e-03
RPA3	6119	-0.62	2.93e-02	7.55	2.73e-01	4.18e-02	-3.62	1.83e-04	2.57e-03
TIMM10	26519	-0.53	2.18e-02	2.47	8.72e-01	0.00e+00	-3.61	1.85e-04	2.59e-03
TNP1	7141	0.53	2.19e-02	4.8	5.69e-01	0.00e+00	3.61	1.85e-04	2.59e-03
SLC66A2	80148	-0.53	2.19e-02	4.59	5.97e-01	0.00e+00	-3.61	1.85e-04	2.59e-03
DLG3	1741	-0.85	5.49e-02	13.05	4.22e-02	1.99e-01	-3.61	1.86e-04	2.60e-03
COL5A1	1289	0.7	3.80e-02	9.39	1.53e-01	9.33e-02	3.61	1.87e-04	2.61e-03
SLC35F2	54733	0.54	2.19e-02	5.79	4.47e-01	0.00e+00	3.61	1.87e-04	2.61e-03
GPI	2821	-0.95	6.85e-02	15.96	1.40e-02	2.88e-01	-3.61	1.88e-04	2.61e-03
SH3GL2	6456	-0.79	4.82e-02	11.71	6.87e-02	1.59e-01	-3.61	1.88e-04	2.61e-03
GABRD	2563	-0.59	2.64e-02	6.95	3.25e-01	2.54e-02	-3.61	1.89e-04	2.62e-03
ZAP70	7535	0.69	3.67e-02	9.12	1.67e-01	8.55e-02	3.61	1.90e-04	2.63e-03
QPRT	23475	0.53	2.18e-02	2.71	8.44e-01	0.00e+00	3.61	1.90e-04	2.63e-03
C19orf54	284325	0.68	3.57e-02	8.88	1.80e-01	7.91e-02	3.61	1.91e-04	2.65e-03
TCEA2	6919	-0.88	5.95e-02	14.02	2.95e-02	2.28e-01	-3.6	1.94e-04	2.68e-03
BSN	8927	-0.79	4.86e-02	11.77	6.73e-02	1.61e-01	-3.6	1.94e-04	2.68e-03
ORC5	5001	-0.77	4.57e-02	11.13	8.44e-02	1.43e-01	-3.6	1.95e-04	2.68e-03
EGR1	1958	-0.67	3.50e-02	8.73	1.89e-01	7.49e-02	-3.6	1.96e-04	2.70e-03
IL13RA1	3597	0.57	2.52e-02	6.69	3.50e-01	1.84e-02	3.6	1.97e-04	2.70e-03
SELENBP1	8991	0.53	2.19e-02	5.96	4.27e-01	0.00e+00	3.6	1.97e-04	2.70e-03
AGRP	181	0.53	2.20e-02	5.59	4.70e-01	0.00e+00	3.6	1.98e-04	2.71e-03
CABYR	26256	-0.71	3.89e-02	9.6	1.43e-01	9.89e-02	-3.6	1.98e-04	2.72e-03
RETN	56729	0.53	2.18e-02	2.93	8.18e-01	0.00e+00	3.6	1.99e-04	2.72e-03
RAB13	5872	0.71	3.86e-02	9.68	1.39e-01	1.00e-01	3.6	1.99e-04	2.72e-03
TBK1	29110	-0.53	2.19e-02	4.4	6.22e-01	0.00e+00	-3.6	1.99e-04	2.72e-03
MAP3K19	80122	0.53	2.17e-02	1.02	9.85e-01	0.00e+00	3.59	2.00e-04	2.72e-03
ATXN3L	92552	0.53	2.17e-02	1.3	9.71e-01	0.00e+00	3.6	2.00e-04	2.72e-03
RNF38	152006	-0.53	2.20e-02	5.74	4.53e-01	0.00e+00	-3.59	2.00e-04	2.72e-03
MYOT	9499	0.53	2.19e-02	3.25	7.77e-01	0.00e+00	3.59	2.00e-04	2.72e-03
SULT4A1	25830	-1	7.71e-02	17.62	7.25e-03	3.40e-01	-3.59	2.03e-04	2.75e-03
MAP3K9	4293	-0.99	7.58e-02	17.37	8.01e-03	3.33e-01	-3.59	2.03e-04	2.75e-03
COX6B1	1340	-1.02	8.14e-02	18.47	5.16e-03	3.66e-01	-3.59	2.04e-04	2.76e-03
TERF2IP	54386	-1.06	8.66e-02	19.47	3.44e-03	3.98e-01	-3.59	2.04e-04	2.76e-03
SV2B	9899	-0.9	6.26e-02	14.72	2.25e-02	2.49e-01	-3.59	2.04e-04	2.76e-03
ACACB	32	0.53	2.19e-02	5.48	4.84e-01	0.00e+00	3.59	2.06e-04	2.77e-03
PPP2R2B	5521	-0.89	6.16e-02	14.43	2.52e-02	2.40e-01	-3.59	2.06e-04	2.78e-03
ID3	3399	0.67	3.50e-02	8.84	1.83e-01	7.71e-02	3.59	2.07e-04	2.78e-03
YTHDC2	64848	-0.53	2.19e-02	4.56	6.01e-01	0.00e+00	-3.59	2.07e-04	2.78e-03
PLEKHO2	80301	0.6	2.85e-02	7.4	2.85e-01	3.77e-02	3.59	2.08e-04	2.79e-03
SASH3	54440	0.53	2.20e-02	5.56	4.74e-01	0.00e+00	3.58	2.09e-04	2.80e-03
EIPR1	7260	-0.93	6.74e-02	15.55	1.64e-02	2.75e-01	-3.58	2.10e-04	2.81e-03
TXN	7295	-0.67	3.53e-02	8.86	1.82e-01	7.80e-02	-3.58	2.10e-04	2.81e-03
EIF3K	27335	-0.7	3.80e-02	9.45	1.50e-01	9.47e-02	-3.58	2.10e-04	2.81e-03
ZFP36L1	677	0.94	6.85e-02	15.93	1.42e-02	2.86e-01	3.58	2.11e-04	2.82e-03
RAB1A	5861	-0.6	2.78e-02	7.22	3.01e-01	3.29e-02	-3.58	2.11e-04	2.82e-03
STX1A	6804	-0.71	3.89e-02	9.66	1.40e-01	1.00e-01	-3.58	2.12e-04	2.83e-03
STRAP	11171	-0.91	6.42e-02	14.93	2.08e-02	2.56e-01	-3.58	2.14e-04	2.85e-03
CSRP1	1465	0.61	2.90e-02	7.49	2.78e-01	4.02e-02	3.58	2.14e-04	2.85e-03
ATP8A2	51761	-0.82	5.21e-02	12.54	5.10e-02	1.84e-01	-3.58	2.15e-04	2.85e-03
API5	8539	-0.53	2.19e-02	3.61	7.30e-01	0.00e+00	-3.58	2.15e-04	2.85e-03
OLFML2A	169611	0.55	2.39e-02	6.38	3.82e-01	1.02e-02	3.58	2.15e-04	2.85e-03
SEC61A2	55176	-0.95	7.02e-02	16.35	1.20e-02	2.98e-01	-3.58	2.16e-04	2.86e-03
HOPX	84525	-0.87	5.92e-02	13.81	3.18e-02	2.22e-01	-3.57	2.17e-04	2.86e-03
SCG3	29106	-1	7.87e-02	17.62	7.27e-03	3.38e-01	-3.57	2.19e-04	2.89e-03
GJA4	2701	0.53	2.19e-02	4.24	6.45e-01	0.00e+00	3.57	2.21e-04	2.91e-03
PFDN1	5201	-1.02	8.19e-02	18.47	5.16e-03	3.66e-01	-3.57	2.21e-04	2.91e-03
PLEKHA5	54477	0.68	3.62e-02	8.98	1.74e-01	8.19e-02	3.57	2.21e-04	2.91e-03
MXI1	4601	0.7	3.81e-02	9.52	1.46e-01	9.63e-02	3.57	2.22e-04	2.91e-03
NUP42	11097	-0.75	4.42e-02	10.78	9.54e-02	1.33e-01	-3.57	2.22e-04	2.92e-03
C11orf16	56673	0.53	2.19e-02	3.52	7.41e-01	0.00e+00	3.57	2.23e-04	2.92e-03
CSE1L	1434	-0.53	2.19e-02	5.87	4.38e-01	0.00e+00	-3.56	2.26e-04	2.95e-03
ACTR2	10097	-0.59	2.74e-02	7.13	3.09e-01	3.05e-02	-3.56	2.26e-04	2.96e-03
NDN	4692	-0.65	3.32e-02	8.46	2.06e-01	6.65e-02	-3.56	2.27e-04	2.96e-03
CA11	770	-0.54	2.31e-02	6.22	3.98e-01	6.01e-03	-3.56	2.28e-04	2.98e-03
EIF3I	8668	-0.73	4.16e-02	10.23	1.15e-01	1.17e-01	-3.56	2.29e-04	2.99e-03
NDUFB3	4709	-0.88	6.16e-02	14.41	2.54e-02	2.39e-01	-3.56	2.30e-04	3.00e-03
LMNA	4000	0.53	2.18e-02	3.54	7.39e-01	0.00e+00	3.56	2.31e-04	3.00e-03
LRP12	29967	-0.54	2.27e-02	6.15	4.06e-01	4.08e-03	-3.56	2.32e-04	3.01e-03
FXYD1	5348	0.52	2.18e-02	3.27	7.74e-01	0.00e+00	3.56	2.33e-04	3.02e-03
EFHD2	79180	-0.62	3.05e-02	7.79	2.54e-01	4.85e-02	-3.56	2.33e-04	3.02e-03
PFKFB3	5209	0.54	2.27e-02	6.14	4.07e-01	3.81e-03	3.56	2.34e-04	3.03e-03
PRDM14	63978	0.53	2.19e-02	4.51	6.08e-01	0.00e+00	3.55	2.35e-04	3.04e-03
TMEM14A	28978	-0.78	4.84e-02	11.72	6.86e-02	1.59e-01	-3.55	2.37e-04	3.06e-03
ACTR1A	10121	-0.99	7.73e-02	17.74	6.91e-03	3.43e-01	-3.55	2.39e-04	3.09e-03
NDRG4	65009	-1.12	9.97e-02	22.08	1.17e-03	4.82e-01	-3.55	2.42e-04	3.12e-03
KIAA0556	23247	0.53	2.19e-02	5.94	4.30e-01	0.00e+00	3.55	2.43e-04	3.13e-03
GPR161	23432	0.64	3.28e-02	8.27	2.19e-01	6.19e-02	3.54	2.46e-04	3.15e-03
NDUFB4	4710	-0.72	4.17e-02	10.19	1.17e-01	1.16e-01	-3.54	2.45e-04	3.15e-03
RTCA	8634	-0.81	5.28e-02	12.68	4.84e-02	1.87e-01	-3.54	2.46e-04	3.16e-03
RAB15	376267	-0.91	6.62e-02	15.38	1.75e-02	2.69e-01	-3.54	2.48e-04	3.17e-03
ACOT7	11332	-0.84	5.70e-02	13.7	3.32e-02	2.17e-01	-3.54	2.48e-04	3.18e-03
ID4	3400	0.63	3.22e-02	8.27	2.19e-01	6.12e-02	3.53	2.53e-04	3.22e-03
PRKCZ	5590	-1.09	9.57e-02	21.33	1.60e-03	4.62e-01	-3.53	2.53e-04	3.22e-03
UQCRC1	7384	-0.98	7.76e-02	17.75	6.89e-03	3.42e-01	-3.53	2.53e-04	3.22e-03
DNM1L	10059	-0.91	6.64e-02	15.57	1.62e-02	2.73e-01	-3.53	2.54e-04	3.23e-03
TRIL	9865	0.52	2.18e-02	3.27	7.74e-01	0.00e+00	3.53	2.54e-04	3.24e-03
DENR	8562	-0.57	2.60e-02	6.86	3.34e-01	2.30e-02	-3.53	2.55e-04	3.24e-03
CAPNS1	826	-0.73	4.24e-02	10.43	1.08e-01	1.22e-01	-3.53	2.56e-04	3.25e-03
TEAD3	7005	0.52	2.19e-02	4.35	6.30e-01	0.00e+00	3.53	2.58e-04	3.28e-03
STEAP3	55240	0.81	5.31e-02	12.71	4.78e-02	1.88e-01	3.53	2.59e-04	3.28e-03
SLC25A4	291	-0.8	5.19e-02	12.51	5.16e-02	1.82e-01	-3.52	2.60e-04	3.29e-03
CUL1	8454	-0.8	5.09e-02	12.19	5.80e-02	1.73e-01	-3.52	2.60e-04	3.29e-03
LILRB2	10288	0.53	2.23e-02	6.08	4.14e-01	2.19e-03	3.52	2.61e-04	3.30e-03
ATP2B1	490	-0.52	2.19e-02	4.94	5.51e-01	0.00e+00	-3.52	2.62e-04	3.30e-03
PIAS4	51588	0.52	2.18e-02	3.96	6.82e-01	0.00e+00	3.52	2.62e-04	3.30e-03
SOX12	6666	0.65	3.36e-02	8.46	2.06e-01	6.69e-02	3.52	2.62e-04	3.30e-03
NDFIP1	80762	-0.87	6.05e-02	14.2	2.75e-02	2.33e-01	-3.52	2.62e-04	3.30e-03
KANK1	23189	0.61	3.03e-02	7.83	2.51e-01	4.92e-02	3.52	2.62e-04	3.30e-03
ATRN	8455	-0.9	6.59e-02	15.43	1.72e-02	2.70e-01	-3.52	2.63e-04	3.31e-03
PPOX	5498	-0.52	2.20e-02	5.48	4.84e-01	0.00e+00	-3.52	2.65e-04	3.32e-03
ZNF423	23090	0.52	2.19e-02	3.93	6.86e-01	0.00e+00	3.52	2.65e-04	3.32e-03
IL10RA	3587	0.56	2.56e-02	6.77	3.42e-01	2.07e-02	3.52	2.69e-04	3.37e-03
ATP6V1D	51382	-0.99	7.96e-02	18.22	5.71e-03	3.57e-01	-3.52	2.70e-04	3.37e-03
ACAN	176	0.52	2.16e-02	0.51	9.98e-01	0.00e+00	3.52	2.70e-04	3.37e-03
YEATS2	55689	-0.69	3.89e-02	9.64	1.41e-01	1.00e-01	-3.52	2.70e-04	3.37e-03
LSM4	25804	-0.94	7.09e-02	16.38	1.19e-02	2.99e-01	-3.52	2.71e-04	3.37e-03
ANAPC15	25906	-0.52	2.19e-02	4.4	6.23e-01	0.00e+00	-3.52	2.71e-04	3.37e-03
MAGED1	9500	-0.89	6.36e-02	14.89	2.11e-02	2.53e-01	-3.52	2.71e-04	3.37e-03
EVA1B	55194	0.52	2.18e-02	2.79	8.35e-01	0.00e+00	3.51	2.72e-04	3.38e-03
ACP5	54	0.58	2.74e-02	7.18	3.05e-01	3.15e-02	3.51	2.73e-04	3.38e-03
TTC1	7265	-0.96	7.44e-02	17.13	8.82e-03	3.23e-01	-3.51	2.73e-04	3.38e-03
PSMC3	5702	-0.91	6.65e-02	15.46	1.70e-02	2.72e-01	-3.51	2.74e-04	3.39e-03
WASF2	10163	0.52	2.19e-02	5.26	5.11e-01	0.00e+00	3.51	2.75e-04	3.40e-03
BCL6	604	0.55	2.44e-02	6.54	3.66e-01	1.43e-02	3.51	2.75e-04	3.40e-03
OXR1	55074	-0.76	4.68e-02	11.35	7.82e-02	1.48e-01	-3.51	2.77e-04	3.42e-03
NDEL1	81565	-0.55	2.45e-02	6.55	3.64e-01	1.47e-02	-3.51	2.77e-04	3.42e-03
NOC2L	26155	-0.63	3.27e-02	8.37	2.12e-01	6.39e-02	-3.51	2.78e-04	3.42e-03
PTRH2	51651	-0.78	4.92e-02	11.95	6.31e-02	1.66e-01	-3.51	2.80e-04	3.44e-03
EPS8L2	64787	0.52	2.18e-02	3.23	7.80e-01	0.00e+00	3.51	2.80e-04	3.44e-03
CNTD2	79935	0.52	2.18e-02	2.87	8.25e-01	0.00e+00	3.51	2.80e-04	3.44e-03
POP7	10248	-0.81	5.39e-02	12.92	4.44e-02	1.94e-01	-3.51	2.81e-04	3.45e-03
SIGLEC8	27181	0.53	2.27e-02	6.17	4.04e-01	4.60e-03	3.51	2.82e-04	3.45e-03
ORAI3	93129	0.57	2.63e-02	6.94	3.26e-01	2.51e-02	3.51	2.82e-04	3.45e-03
AP3D1	8943	-0.83	5.66e-02	13.38	3.73e-02	2.09e-01	-3.5	2.84e-04	3.47e-03
MKRN2	23609	-0.8	5.21e-02	12.44	5.28e-02	1.81e-01	-3.5	2.86e-04	3.49e-03
ASTN1	460	-0.69	3.91e-02	9.64	1.41e-01	9.99e-02	-3.5	2.90e-04	3.53e-03
GRM1	2911	-0.66	3.60e-02	9.09	1.68e-01	8.40e-02	-3.5	2.92e-04	3.55e-03
ARL4C	10123	-0.52	2.19e-02	5	5.44e-01	0.00e+00	-3.5	2.92e-04	3.55e-03
MTCH1	23787	-0.74	4.45e-02	10.9	9.16e-02	1.35e-01	-3.5	2.93e-04	3.55e-03
PCMT1	5110	-0.71	4.12e-02	10.2	1.17e-01	1.15e-01	-3.5	2.92e-04	3.55e-03
TUFT1	7286	-0.52	2.18e-02	3.92	6.87e-01	0.00e+00	-3.49	2.94e-04	3.56e-03
ARHGEF3	50650	-0.6	2.97e-02	7.65	2.65e-01	4.44e-02	-3.49	2.94e-04	3.56e-03
HAAO	23498	0.52	2.19e-02	5.16	5.24e-01	0.00e+00	3.49	2.97e-04	3.59e-03
PRC1	9055	-0.77	4.92e-02	11.84	6.57e-02	1.63e-01	-3.49	2.99e-04	3.62e-03
POLR3B	55703	-0.52	2.19e-02	4.6	5.96e-01	0.00e+00	-3.49	3.00e-04	3.62e-03
TCEAL1	9338	-0.52	2.18e-02	4.2	6.49e-01	0.00e+00	-3.49	3.00e-04	3.62e-03
FYCO1	79443	0.68	3.77e-02	9.31	1.57e-01	9.07e-02	3.49	3.02e-04	3.65e-03
RNMT	8731	-1.03	8.74e-02	19.88	2.90e-03	4.10e-01	-3.49	3.03e-04	3.65e-03
KIAA0513	9764	-0.86	6.08e-02	14.4	2.54e-02	2.39e-01	-3.49	3.04e-04	3.66e-03
RNF7	9616	-0.52	2.19e-02	5.46	4.87e-01	0.00e+00	-3.49	3.05e-04	3.66e-03
DLD	1738	-0.76	4.75e-02	11.53	7.34e-02	1.54e-01	-3.48	3.06e-04	3.67e-03
TNPO1	3842	1.16	1.12e-01	24.24	4.71e-04	5.55e-01	3.48	3.08e-04	3.69e-03
LAD1	3898	0.51	2.17e-02	2.42	8.78e-01	0.00e+00	3.48	3.08e-04	3.69e-03
ARFGAP2	84364	-0.59	2.84e-02	7.37	2.88e-01	3.68e-02	-3.48	3.08e-04	3.69e-03
CEACAM5	1048	0.51	2.18e-02	3.44	7.52e-01	0.00e+00	3.48	3.11e-04	3.71e-03
CRELD1	78987	-0.65	3.48e-02	8.74	1.89e-01	7.47e-02	-3.48	3.11e-04	3.71e-03
APOO	79135	-0.92	6.98e-02	16.15	1.30e-02	2.91e-01	-3.48	3.10e-04	3.71e-03
SFRP4	6424	0.56	2.57e-02	6.79	3.41e-01	2.11e-02	3.48	3.12e-04	3.72e-03
RSAD2	91543	-0.51	2.17e-02	2.97	8.13e-01	0.00e+00	-3.48	3.12e-04	3.72e-03
PXDC1	221749	0.55	2.54e-02	6.75	3.45e-01	1.99e-02	3.48	3.15e-04	3.74e-03
LAMB1	3912	-0.61	3.07e-02	7.89	2.46e-01	5.10e-02	-3.48	3.15e-04	3.74e-03
SH3BP5	9467	-0.73	4.36e-02	10.77	9.58e-02	1.31e-01	-3.48	3.14e-04	3.74e-03
COQ2	27235	-0.53	2.31e-02	6.25	3.96e-01	6.55e-03	-3.48	3.16e-04	3.74e-03
OLA1	29789	-0.71	4.21e-02	10.38	1.09e-01	1.20e-01	-3.48	3.16e-04	3.74e-03
HIKESHI	51501	-0.54	2.40e-02	6.43	3.77e-01	1.15e-02	-3.48	3.16e-04	3.74e-03
SP1	6667	0.77	4.95e-02	11.88	6.48e-02	1.64e-01	3.48	3.16e-04	3.74e-03
PIP4K2C	79837	-0.62	3.21e-02	8.18	2.25e-01	5.91e-02	-3.48	3.16e-04	3.74e-03
WDR7	23335	-0.86	6.16e-02	14.6	2.36e-02	2.44e-01	-3.47	3.18e-04	3.75e-03
SSTR4	6754	0.51	2.17e-02	3.3	7.70e-01	0.00e+00	3.47	3.18e-04	3.75e-03
ATP1A1	476	-0.97	7.73e-02	17.73	6.93e-03	3.41e-01	-3.47	3.20e-04	3.76e-03
LANCL1	10314	-0.69	3.97e-02	9.76	1.35e-01	1.03e-01	-3.47	3.25e-04	3.82e-03
ATP5PO	539	-0.89	6.59e-02	15.5	1.67e-02	2.72e-01	-3.47	3.26e-04	3.82e-03
EXOSC4	54512	-0.51	2.18e-02	4.11	6.61e-01	0.00e+00	-3.47	3.26e-04	3.82e-03
CSRP3	8048	0.51	2.17e-02	1.76	9.40e-01	0.00e+00	3.47	3.26e-04	3.82e-03
CDH12	1010	-0.55	2.49e-02	6.63	3.56e-01	1.69e-02	-3.47	3.27e-04	3.82e-03
NLGN1	22871	-0.57	2.67e-02	7.02	3.19e-01	2.73e-02	-3.47	3.27e-04	3.82e-03
ANO3	63982	-0.6	2.96e-02	7.61	2.68e-01	4.34e-02	-3.47	3.27e-04	3.82e-03
KAT6B	23522	0.93	7.21e-02	16.62	1.08e-02	3.07e-01	3.47	3.28e-04	3.83e-03
CCNH	902	-0.74	4.57e-02	11.11	8.50e-02	1.42e-01	-3.47	3.28e-04	3.83e-03
SENP5	205564	-0.51	2.18e-02	4.45	6.17e-01	0.00e+00	-3.47	3.30e-04	3.85e-03
FOXJ3	22887	-0.85	6.00e-02	14.13	2.82e-02	2.31e-01	-3.46	3.32e-04	3.86e-03
ABCA5	23461	-0.71	4.25e-02	10.44	1.07e-01	1.22e-01	-3.46	3.33e-04	3.87e-03
NPHP1	4867	0.51	2.17e-02	1.9	9.28e-01	0.00e+00	3.46	3.34e-04	3.88e-03
EEF1A2	1917	-0.86	6.18e-02	14.65	2.31e-02	2.46e-01	-3.46	3.36e-04	3.89e-03
SLC17A9	63910	0.61	3.12e-02	7.96	2.41e-01	5.31e-02	3.46	3.36e-04	3.89e-03
BMPR1B	658	0.7	4.08e-02	10.09	1.21e-01	1.12e-01	3.46	3.36e-04	3.89e-03
TGIF1	7050	0.59	2.89e-02	7.46	2.80e-01	3.94e-02	3.46	3.36e-04	3.89e-03
NDRG3	57446	-1.04	8.99e-02	20.32	2.43e-03	4.24e-01	-3.46	3.37e-04	3.89e-03
PAPSS1	9061	-0.51	2.17e-02	2.35	8.85e-01	0.00e+00	-3.46	3.37e-04	3.89e-03
AP2S1	1175	-0.91	6.89e-02	16.15	1.30e-02	2.92e-01	-3.46	3.38e-04	3.89e-03
ATP5PB	515	-0.95	7.50e-02	17.25	8.42e-03	3.25e-01	-3.46	3.38e-04	3.89e-03
TACC2	10579	-0.51	2.19e-02	5.53	4.78e-01	0.00e+00	-3.45	3.42e-04	3.93e-03
SLC39A1	27173	0.51	2.19e-02	5.74	4.52e-01	0.00e+00	3.45	3.42e-04	3.93e-03
RGS4	5999	-0.71	4.20e-02	10.36	1.10e-01	1.20e-01	-3.45	3.42e-04	3.93e-03
CXorf21	80231	0.68	3.87e-02	9.6	1.43e-01	9.86e-02	3.45	3.42e-04	3.93e-03
CDK7	1022	-0.86	6.20e-02	14.71	2.26e-02	2.47e-01	-3.45	3.46e-04	3.94e-03
ARHGAP45	23526	0.59	2.93e-02	7.59	2.70e-01	4.27e-02	3.45	3.46e-04	3.94e-03
HDAC2	3066	-0.51	2.17e-02	1.97	9.23e-01	0.00e+00	-3.45	3.46e-04	3.94e-03
BCAM	4059	0.59	2.94e-02	7.6	2.69e-01	4.29e-02	3.45	3.46e-04	3.94e-03
GET3	439	-0.68	3.93e-02	9.8	1.33e-01	1.04e-01	-3.45	3.45e-04	3.94e-03
PAX2	5076	0.51	2.19e-02	5.64	4.65e-01	0.00e+00	3.45	3.44e-04	3.94e-03
PSMA5	5686	-0.68	3.88e-02	9.67	1.39e-01	1.00e-01	-3.45	3.46e-04	3.94e-03
GLYR1	84656	-0.88	6.56e-02	15.12	1.94e-02	2.60e-01	-3.45	3.46e-04	3.94e-03
DUSP26	78986	-0.67	3.82e-02	9.59	1.43e-01	9.77e-02	-3.45	3.47e-04	3.94e-03
FBXO34	55030	-0.65	3.53e-02	8.87	1.81e-01	7.83e-02	-3.45	3.47e-04	3.95e-03
MECOM	2122	0.52	2.27e-02	6.18	4.04e-01	4.66e-03	3.45	3.48e-04	3.95e-03
CACFD1	11094	0.61	3.10e-02	7.92	2.44e-01	5.19e-02	3.45	3.48e-04	3.95e-03
ST8SIA5	29906	-0.56	2.59e-02	6.84	3.35e-01	2.26e-02	-3.45	3.50e-04	3.96e-03
TLN1	7094	0.53	2.35e-02	6.34	3.87e-01	8.93e-03	3.45	3.51e-04	3.98e-03
IARS1	3376	-0.87	6.33e-02	14.93	2.08e-02	2.54e-01	-3.45	3.52e-04	3.98e-03
VPS72	6944	-0.53	2.34e-02	6.31	3.89e-01	8.33e-03	-3.45	3.53e-04	3.99e-03
FRRS1L	23732	-0.53	2.35e-02	6.34	3.86e-01	9.07e-03	-3.44	3.54e-04	3.99e-03
MAPK9	5601	-0.97	7.87e-02	18.16	5.84e-03	3.53e-01	-3.44	3.57e-04	4.02e-03
DUSP11	8446	-0.51	2.18e-02	3.85	6.97e-01	0.00e+00	-3.44	3.58e-04	4.03e-03
PDPN	10630	0.52	2.32e-02	6.25	3.96e-01	6.70e-03	3.44	3.58e-04	4.03e-03
PRPS2	5634	-0.51	2.19e-02	5.95	4.29e-01	0.00e+00	-3.44	3.59e-04	4.03e-03
SLC9A6	10479	-0.85	6.18e-02	14.62	2.34e-02	2.45e-01	-3.44	3.60e-04	4.04e-03
IGFBP5	3488	0.51	2.18e-02	4.21	6.48e-01	0.00e+00	3.44	3.61e-04	4.05e-03
HIPK2	28996	0.51	2.17e-02	3.5	7.44e-01	0.00e+00	3.44	3.62e-04	4.05e-03
NMB	4828	0.51	2.18e-02	4	6.77e-01	0.00e+00	3.44	3.62e-04	4.05e-03
SRP19	6728	-0.58	2.88e-02	7.49	2.78e-01	3.99e-02	-3.44	3.62e-04	4.05e-03
SPINT2	10653	-0.74	4.63e-02	11.36	7.78e-02	1.48e-01	-3.44	3.63e-04	4.06e-03
IL20RA	53832	0.51	2.19e-02	5.88	4.37e-01	0.00e+00	3.44	3.63e-04	4.06e-03
BNC2	54796	0.85	6.18e-02	14.48	2.47e-02	2.41e-01	3.44	3.64e-04	4.06e-03
QTRT2	79691	-0.51	2.16e-02	1.42	9.64e-01	0.00e+00	-3.43	3.67e-04	4.09e-03
LRRC1	55227	0.51	2.19e-02	4.77	5.74e-01	0.00e+00	3.43	3.67e-04	4.09e-03
THAP10	56906	-0.51	2.19e-02	5.52	4.79e-01	0.00e+00	-3.43	3.67e-04	4.09e-03
ATXN7L3B	552889	-0.91	7.01e-02	16.37	1.19e-02	2.98e-01	-3.43	3.68e-04	4.09e-03
CD58	965	0.51	2.18e-02	3.77	7.08e-01	0.00e+00	3.43	3.69e-04	4.09e-03
NIPBL	25836	0.51	2.18e-02	4.77	5.74e-01	0.00e+00	3.43	3.70e-04	4.10e-03
NAXD	55739	-0.52	2.33e-02	6.26	3.94e-01	7.07e-03	-3.43	3.70e-04	4.10e-03
KAT7	11143	-0.54	2.48e-02	6.62	3.58e-01	1.64e-02	-3.43	3.72e-04	4.12e-03
ATAT1	79969	-0.79	5.29e-02	12.77	4.68e-02	1.89e-01	-3.43	3.72e-04	4.12e-03
CSK	1445	0.5	2.17e-02	1.81	9.37e-01	0.00e+00	3.43	3.74e-04	4.13e-03
AHNAK	79026	0.75	4.84e-02	11.87	6.50e-02	1.63e-01	3.43	3.74e-04	4.13e-03
ATP6V0E2	155066	-0.71	4.33e-02	10.73	9.72e-02	1.30e-01	-3.43	3.76e-04	4.15e-03
RNF41	10193	-0.83	5.90e-02	14.09	2.86e-02	2.29e-01	-3.42	3.80e-04	4.19e-03
MTMR1	8776	-0.52	2.31e-02	6.23	3.98e-01	6.10e-03	-3.42	3.81e-04	4.20e-03
RALGDS	5900	0.5	2.17e-02	3.34	7.65e-01	0.00e+00	3.42	3.82e-04	4.20e-03
SNRPD1	6632	-0.71	4.37e-02	10.62	1.01e-01	1.28e-01	-3.42	3.83e-04	4.20e-03
HEY2	23493	0.51	2.21e-02	6.02	4.21e-01	5.17e-04	3.42	3.84e-04	4.21e-03
MRPL16	54948	-0.83	5.94e-02	14.04	2.92e-02	2.27e-01	-3.42	3.84e-04	4.21e-03
SYN2	6854	-0.93	7.33e-02	17.1	8.91e-03	3.20e-01	-3.42	3.84e-04	4.21e-03
F5	2153	0.5	2.17e-02	2.19	9.02e-01	0.00e+00	3.42	3.86e-04	4.23e-03
SLC35B1	10237	-0.96	7.95e-02	18.04	6.14e-03	3.49e-01	-3.42	3.87e-04	4.23e-03
KRT23	25984	0.51	2.19e-02	5.51	4.80e-01	0.00e+00	3.42	3.87e-04	4.23e-03
TBCB	1155	-0.82	5.73e-02	13.56	3.49e-02	2.13e-01	-3.42	3.90e-04	4.25e-03
LYRM4	57128	-0.68	4.01e-02	9.98	1.26e-01	1.09e-01	-3.42	3.91e-04	4.26e-03
GZMA	3001	0.5	2.16e-02	1.3	9.72e-01	0.00e+00	3.42	3.92e-04	4.27e-03
PREP	5550	-1	8.65e-02	19.73	3.09e-03	4.03e-01	-3.41	3.93e-04	4.28e-03
ATP4B	496	0.6	3.08e-02	7.87	2.48e-01	5.06e-02	3.41	3.94e-04	4.28e-03
SNU13	4809	-0.8	5.56e-02	13.26	3.91e-02	2.04e-01	-3.41	3.95e-04	4.29e-03
PNMA2	10687	-0.61	3.25e-02	8.29	2.17e-01	6.19e-02	-3.41	3.97e-04	4.31e-03
TUSC2	11334	-0.7	4.22e-02	10.43	1.08e-01	1.22e-01	-3.41	3.98e-04	4.31e-03
FOXD1	2297	0.5	2.19e-02	4.82	5.67e-01	0.00e+00	3.41	3.98e-04	4.31e-03
EXOC1	55763	-0.61	3.25e-02	8.25	2.20e-01	6.10e-02	-3.41	3.99e-04	4.31e-03
RTL8C	8933	-0.75	4.80e-02	11.68	6.95e-02	1.57e-01	-3.41	3.99e-04	4.31e-03
TBC1D9B	23061	0.51	2.27e-02	6.17	4.05e-01	4.40e-03	3.41	4.00e-04	4.31e-03
UBB	7314	-0.82	5.85e-02	13.93	3.04e-02	2.23e-01	-3.41	3.99e-04	4.31e-03
HINT1	3094	-0.76	5.00e-02	12.21	5.74e-02	1.72e-01	-3.41	4.03e-04	4.35e-03
NDUFB2	4708	-0.7	4.21e-02	10.4	1.09e-01	1.21e-01	-3.41	4.04e-04	4.35e-03
TMSB10	9168	-0.94	7.66e-02	17.6	7.31e-03	3.35e-01	-3.41	4.04e-04	4.35e-03
RRAS	6237	0.56	2.70e-02	7.1	3.11e-01	2.94e-02	3.41	4.05e-04	4.36e-03
PFAS	5198	-0.5	2.18e-02	5.22	5.16e-01	0.00e+00	-3.4	4.06e-04	4.36e-03
FSTL3	10272	0.5	2.19e-02	5.25	5.12e-01	0.00e+00	3.4	4.07e-04	4.37e-03
GAPDH	2597	-0.94	7.58e-02	17.48	7.67e-03	3.32e-01	-3.4	4.08e-04	4.37e-03
TRO	7216	-0.6	3.13e-02	7.96	2.41e-01	5.32e-02	-3.4	4.09e-04	4.38e-03
LBH	81606	-0.5	2.19e-02	5.11	5.29e-01	0.00e+00	-3.4	4.11e-04	4.40e-03
NISCH	11188	-0.5	2.18e-02	4.5	6.10e-01	0.00e+00	-3.4	4.12e-04	4.40e-03
PCDH8	5100	-0.5	2.18e-02	3.53	7.40e-01	0.00e+00	-3.4	4.14e-04	4.41e-03
MARCHF5	54708	-0.5	2.19e-02	5.68	4.60e-01	0.00e+00	-3.4	4.14e-04	4.41e-03
ASMTL	8623	-0.6	3.12e-02	7.99	2.39e-01	5.37e-02	-3.4	4.14e-04	4.41e-03
PCYOX1L	78991	-1.02	8.93e-02	20.18	2.57e-03	4.17e-01	-3.4	4.15e-04	4.43e-03
SEC23A	10484	-0.51	2.23e-02	6.08	4.14e-01	2.10e-03	-3.4	4.16e-04	4.43e-03
ROM1	6094	0.5	2.17e-02	2.85	8.27e-01	0.00e+00	3.4	4.16e-04	4.43e-03
CDC14A	8556	0.62	3.38e-02	8.59	1.98e-01	7.01e-02	3.4	4.17e-04	4.43e-03
GNAI2	2771	0.65	3.69e-02	9.29	1.58e-01	8.95e-02	3.4	4.18e-04	4.43e-03
SERTAD3	29946	0.6	3.09e-02	7.94	2.43e-01	5.21e-02	3.4	4.19e-04	4.43e-03
WWC3	55841	0.5	2.18e-02	4.01	6.75e-01	0.00e+00	3.4	4.18e-04	4.43e-03
PRX	57716	0.5	2.18e-02	5.16	5.24e-01	0.00e+00	3.4	4.19e-04	4.43e-03
RNASE3	6037	0.5	2.18e-02	4.62	5.94e-01	0.00e+00	3.4	4.19e-04	4.43e-03
TUBA1B	10376	-0.89	6.80e-02	16.01	1.37e-02	2.86e-01	-3.39	4.21e-04	4.45e-03
EEF1D	1936	0.64	3.61e-02	9.05	1.71e-01	8.28e-02	3.39	4.23e-04	4.46e-03
RANBP6	26953	-0.67	3.90e-02	9.71	1.37e-01	1.01e-01	-3.39	4.23e-04	4.47e-03
CYC1	1537	-0.86	6.44e-02	15.12	1.93e-02	2.59e-01	-3.39	4.25e-04	4.47e-03
ATP5MC3	518	-0.88	6.68e-02	15.69	1.55e-02	2.76e-01	-3.39	4.26e-04	4.49e-03
AZI2	64343	-0.56	2.76e-02	7.18	3.04e-01	3.18e-02	-3.39	4.29e-04	4.51e-03
SHBG	6462	0.5	2.19e-02	5.98	4.25e-01	0.00e+00	3.39	4.31e-04	4.53e-03
RND2	8153	0.82	5.90e-02	14.16	2.79e-02	2.30e-01	3.39	4.31e-04	4.53e-03
ECHS1	1892	-0.84	6.11e-02	14.44	2.51e-02	2.39e-01	-3.39	4.35e-04	4.55e-03
RAB26	25837	-0.55	2.68e-02	7.06	3.15e-01	2.83e-02	-3.39	4.35e-04	4.55e-03
NDUFAB1	4706	-0.88	6.82e-02	16.05	1.35e-02	2.87e-01	-3.39	4.35e-04	4.55e-03
G6PC2	57818	0.5	2.18e-02	4.22	6.48e-01	0.00e+00	3.39	4.34e-04	4.55e-03
ANAPC10	10393	-0.55	2.65e-02	6.96	3.24e-01	2.58e-02	-3.38	4.37e-04	4.55e-03
LTBP3	4054	0.5	2.17e-02	2.76	8.38e-01	0.00e+00	3.39	4.36e-04	4.55e-03
PRPF40A	55660	0.71	4.44e-02	10.96	8.97e-02	1.37e-01	3.38	4.37e-04	4.55e-03
ROGDI	79641	-0.8	5.53e-02	13.28	3.88e-02	2.04e-01	-3.39	4.36e-04	4.55e-03
SLC25A44	9673	-0.78	5.26e-02	12.71	4.79e-02	1.87e-01	-3.38	4.37e-04	4.55e-03
APOC1	341	0.59	3.06e-02	7.89	2.46e-01	5.09e-02	3.38	4.38e-04	4.55e-03
WASF1	8936	-0.6	3.20e-02	8.19	2.24e-01	5.90e-02	-3.38	4.38e-04	4.55e-03
CCDC85B	11007	-0.5	2.17e-02	2.85	8.28e-01	0.00e+00	-3.38	4.41e-04	4.58e-03
COA3	28958	-0.89	6.97e-02	16.27	1.24e-02	2.94e-01	-3.38	4.43e-04	4.59e-03
FOXO4	4303	0.5	2.19e-02	5.72	4.55e-01	0.00e+00	3.38	4.43e-04	4.59e-03
SYNGR1	9145	-0.96	8.04e-02	18.5	5.10e-03	3.62e-01	-3.38	4.43e-04	4.59e-03
CD33	945	0.63	3.49e-02	8.88	1.81e-01	7.77e-02	3.38	4.44e-04	4.59e-03
DPP6	1804	-0.68	4.09e-02	10.11	1.20e-01	1.13e-01	-3.38	4.45e-04	4.60e-03
GGCT	79017	-0.96	8.06e-02	18.53	5.04e-03	3.63e-01	-3.38	4.45e-04	4.60e-03
CCT2	10576	-0.93	7.61e-02	17.58	7.36e-03	3.34e-01	-3.38	4.51e-04	4.65e-03
FBXW11	23291	-0.5	2.19e-02	5.6	4.69e-01	0.00e+00	-3.38	4.51e-04	4.65e-03
CD3D	915	0.5	2.17e-02	2.07	9.13e-01	0.00e+00	3.38	4.51e-04	4.65e-03
ANKRD36	375248	0.58	2.96e-02	7.63	2.66e-01	4.40e-02	3.38	4.53e-04	4.67e-03
CTBS	1486	0.5	2.17e-02	2.82	8.31e-01	0.00e+00	3.37	4.57e-04	4.68e-03
HDAC7	51564	0.57	2.88e-02	7.46	2.80e-01	3.93e-02	3.37	4.56e-04	4.68e-03
YPEL5	51646	-0.66	3.86e-02	9.65	1.40e-01	9.96e-02	-3.37	4.56e-04	4.68e-03
VDAC1	7416	-0.84	6.15e-02	14.57	2.38e-02	2.43e-01	-3.37	4.56e-04	4.68e-03
NOTCH2	4853	0.63	3.46e-02	8.79	1.86e-01	7.53e-02	3.37	4.58e-04	4.68e-03
SUCLG1	8802	-1.02	9.20e-02	20.69	2.09e-03	4.31e-01	-3.37	4.57e-04	4.68e-03
DHRS11	79154	-0.84	6.14e-02	14.61	2.35e-02	2.43e-01	-3.37	4.58e-04	4.68e-03
CDK2	1017	0.5	2.18e-02	4.16	6.56e-01	0.00e+00	3.37	4.60e-04	4.70e-03
GSS	2937	-0.89	6.99e-02	16.23	1.26e-02	2.92e-01	-3.37	4.61e-04	4.70e-03
TDP2	51567	-0.53	2.48e-02	6.59	3.60e-01	1.59e-02	-3.37	4.65e-04	4.74e-03
MYO1C	4641	0.75	4.91e-02	11.86	6.52e-02	1.62e-01	3.37	4.66e-04	4.75e-03
TOLLIP	54472	-0.77	5.30e-02	12.72	4.77e-02	1.88e-01	-3.37	4.67e-04	4.75e-03
EFHD1	80303	0.5	2.19e-02	4.79	5.71e-01	0.00e+00	3.37	4.67e-04	4.75e-03
CDK5	1020	-0.8	5.60e-02	13.5	3.57e-02	2.10e-01	-3.37	4.69e-04	4.77e-03
YTHDF2	51441	-0.78	5.38e-02	12.94	4.40e-02	1.95e-01	-3.36	4.70e-04	4.77e-03
FAIM2	23017	-0.61	3.26e-02	8.33	2.15e-01	6.28e-02	-3.36	4.71e-04	4.78e-03
GLP1R	2740	0.5	2.18e-02	3.08	7.99e-01	0.00e+00	3.36	4.74e-04	4.79e-03
MEF2C	4208	-0.7	4.32e-02	10.59	1.02e-01	1.27e-01	-3.36	4.74e-04	4.79e-03
PCSK1	5122	-0.75	4.91e-02	11.85	6.55e-02	1.62e-01	-3.36	4.74e-04	4.79e-03
SAV1	60485	0.76	5.14e-02	12.32	5.52e-02	1.76e-01	3.36	4.73e-04	4.79e-03
VPS33A	65082	-0.5	2.19e-02	4.71	5.81e-01	0.00e+00	-3.36	4.73e-04	4.79e-03
TP53AIP1	63970	0.5	2.17e-02	3.78	7.07e-01	0.00e+00	3.36	4.78e-04	4.82e-03
SPEN	23013	0.5	2.19e-02	5.91	4.33e-01	0.00e+00	3.36	4.79e-04	4.83e-03
TNFRSF1B	7133	0.49	2.17e-02	2.27	8.94e-01	0.00e+00	3.36	4.81e-04	4.85e-03
SRPRA	6734	-0.79	5.55e-02	13.13	4.10e-02	2.00e-01	-3.36	4.83e-04	4.86e-03
ATP6V1A	523	-0.74	4.83e-02	11.87	6.49e-02	1.62e-01	-3.36	4.86e-04	4.88e-03
BTBD3	22903	-0.5	2.19e-02	5.4	4.94e-01	0.00e+00	-3.36	4.87e-04	4.90e-03
UBP1	7342	-0.49	2.17e-02	3.94	6.85e-01	0.00e+00	-3.36	4.88e-04	4.90e-03
TMPRSS5	80975	0.5	2.21e-02	6.05	4.18e-01	1.25e-03	3.35	4.90e-04	4.91e-03
TBR1	10716	-0.49	2.17e-02	3.3	7.71e-01	0.00e+00	-3.35	4.95e-04	4.96e-03
GLRX5	51218	-0.49	2.18e-02	3.64	7.25e-01	0.00e+00	-3.35	4.95e-04	4.96e-03
ASPHD1	253982	-0.88	6.91e-02	16.29	1.23e-02	2.95e-01	-3.35	4.95e-04	4.96e-03
PNMA1	9240	-0.78	5.35e-02	12.88	4.50e-02	1.92e-01	-3.35	4.96e-04	4.96e-03
TNS2	23371	0.59	3.08e-02	7.98	2.39e-01	5.30e-02	3.35	4.99e-04	4.98e-03
ISYNA1	51477	0.49	2.16e-02	1.25	9.74e-01	0.00e+00	3.35	4.99e-04	4.98e-03
MED4	29079	-0.49	2.18e-02	4.29	6.38e-01	0.00e+00	-3.35	5.01e-04	4.99e-03
AZIN1	51582	-0.52	2.39e-02	6.42	3.78e-01	1.12e-02	-3.35	5.01e-04	4.99e-03
CGRRF1	10668	-0.61	3.37e-02	8.54	2.01e-01	6.88e-02	-3.35	5.03e-04	5.01e-03
LRRC49	54839	-0.92	7.59e-02	17.55	7.45e-03	3.33e-01	-3.35	5.05e-04	5.02e-03
STX6	10228	-0.69	4.19e-02	10.45	1.07e-01	1.22e-01	-3.35	5.07e-04	5.03e-03
COPA	1314	-0.5	2.22e-02	6.06	4.17e-01	1.54e-03	-3.34	5.09e-04	5.06e-03
DCLRE1B	64858	0.49	2.17e-02	2.69	8.46e-01	0.00e+00	3.34	5.10e-04	5.06e-03
MGLL	11343	-0.49	2.18e-02	3.96	6.82e-01	0.00e+00	-3.34	5.13e-04	5.08e-03
RAB27A	5873	0.87	6.77e-02	16	1.38e-02	2.85e-01	3.34	5.14e-04	5.09e-03
PSMA4	5685	-0.58	3.04e-02	7.91	2.45e-01	5.08e-02	-3.34	5.18e-04	5.13e-03
SASH1	23328	0.78	5.53e-02	13.12	4.12e-02	2.00e-01	3.34	5.21e-04	5.14e-03
SUSD5	26032	-0.49	2.18e-02	4.81	5.69e-01	0.00e+00	-3.34	5.23e-04	5.14e-03
HMGCS1	3157	-0.76	5.20e-02	12.54	5.09e-02	1.82e-01	-3.34	5.20e-04	5.14e-03
OCRL	4952	-0.54	2.64e-02	6.97	3.24e-01	2.57e-02	-3.34	5.22e-04	5.14e-03
TMEM176A	55365	0.68	4.15e-02	10.27	1.14e-01	1.17e-01	3.34	5.22e-04	5.14e-03
SCG2	7857	-0.66	3.87e-02	9.65	1.40e-01	9.94e-02	-3.34	5.22e-04	5.14e-03
SH2D2A	9047	0.49	2.17e-02	3.01	8.07e-01	0.00e+00	3.34	5.23e-04	5.14e-03
TM9SF4	9777	-0.83	6.13e-02	14.48	2.47e-02	2.40e-01	-3.34	5.20e-04	5.14e-03
MPHOSPH6	10200	-0.49	2.18e-02	4.01	6.75e-01	0.00e+00	-3.33	5.28e-04	5.15e-03
CAP2	10486	-0.6	3.22e-02	8.22	2.22e-01	6.00e-02	-3.33	5.25e-04	5.15e-03
PHLDA3	23612	0.56	2.83e-02	7.33	2.91e-01	3.58e-02	3.33	5.28e-04	5.15e-03
TMEM59L	25789	-0.79	5.69e-02	13.64	3.39e-02	2.14e-01	-3.33	5.28e-04	5.15e-03
IL3RA	3563	0.49	2.18e-02	3.89	6.92e-01	0.00e+00	3.33	5.28e-04	5.15e-03
KIF3C	3797	-0.65	3.85e-02	9.59	1.43e-01	9.81e-02	-3.33	5.27e-04	5.15e-03
CAMK1G	57172	-0.59	3.09e-02	7.95	2.41e-01	5.25e-02	-3.33	5.27e-04	5.15e-03
C6	729	0.49	2.18e-02	4.87	5.60e-01	0.00e+00	3.33	5.27e-04	5.15e-03
ZNF41	7592	-0.55	2.71e-02	7.13	3.09e-01	3.01e-02	-3.33	5.25e-04	5.15e-03
PPM1D	8493	0.49	2.18e-02	3.93	6.86e-01	0.00e+00	3.33	5.25e-04	5.15e-03
NSG1	27065	-0.76	5.17e-02	12.61	4.96e-02	1.83e-01	-3.33	5.31e-04	5.16e-03
TMOD1	7111	-0.58	3.04e-02	7.79	2.54e-01	4.84e-02	-3.33	5.31e-04	5.16e-03
ADAMTSL3	57188	0.6	3.28e-02	8.36	2.13e-01	6.38e-02	3.33	5.33e-04	5.18e-03
GLS2	27165	-0.94	8.05e-02	18.59	4.91e-03	3.67e-01	-3.33	5.35e-04	5.18e-03
MIF	4282	-0.91	7.47e-02	17.37	8.03e-03	3.27e-01	-3.33	5.34e-04	5.18e-03
MPPED2	744	-0.69	4.31e-02	10.66	9.93e-02	1.28e-01	-3.33	5.35e-04	5.18e-03
MAPKAPK5-AS1	51275	-0.77	5.34e-02	12.84	4.56e-02	1.91e-01	-3.33	5.36e-04	5.19e-03
ZFAND1	79752	-0.6	3.28e-02	8.39	2.11e-01	6.44e-02	-3.33	5.36e-04	5.19e-03
PAK4	10298	0.81	5.89e-02	13.98	2.99e-02	2.25e-01	3.33	5.37e-04	5.20e-03
SOX21	11166	0.49	2.18e-02	4.67	5.86e-01	0.00e+00	3.33	5.39e-04	5.20e-03
ATP5MC1	516	-1	8.99e-02	20.35	2.40e-03	4.19e-01	-3.33	5.39e-04	5.20e-03
TESC	54997	-0.56	2.86e-02	7.43	2.83e-01	3.82e-02	-3.33	5.39e-04	5.20e-03
SMYD3	64754	-0.56	2.78e-02	7.26	2.97e-01	3.38e-02	-3.33	5.39e-04	5.20e-03
KCNQ1	3784	0.66	3.93e-02	9.76	1.35e-01	1.03e-01	3.33	5.41e-04	5.21e-03
MAGEL2	54551	-0.67	4.12e-02	10.31	1.12e-01	1.17e-01	-3.33	5.42e-04	5.21e-03
METRN	79006	0.49	2.18e-02	4.07	6.67e-01	0.00e+00	3.33	5.42e-04	5.21e-03
BHLHB9	80823	-0.67	4.04e-02	10.01	1.24e-01	1.10e-01	-3.32	5.45e-04	5.23e-03
NRXN3	9369	-0.98	8.74e-02	20.16	2.59e-03	4.14e-01	-3.32	5.46e-04	5.24e-03
TIE1	7075	0.49	2.18e-02	3.26	7.75e-01	0.00e+00	3.32	5.48e-04	5.26e-03
PANK4	55229	-0.67	4.11e-02	10.15	1.18e-01	1.14e-01	-3.32	5.49e-04	5.26e-03
ZXDC	79364	0.54	2.67e-02	7.03	3.18e-01	2.75e-02	3.32	5.50e-04	5.26e-03
APOBEC3C	27350	0.77	5.41e-02	12.99	4.32e-02	1.95e-01	3.32	5.51e-04	5.26e-03
GRB7	2886	0.49	2.18e-02	3.48	7.47e-01	0.00e+00	3.32	5.52e-04	5.26e-03
AFF1	4299	0.59	3.21e-02	8.25	2.21e-01	6.03e-02	3.32	5.51e-04	5.26e-03
NDUFB7	4713	-0.49	2.18e-02	3.32	7.67e-01	0.00e+00	-3.32	5.53e-04	5.26e-03
PDHA1	5160	-0.86	6.68e-02	15.86	1.46e-02	2.79e-01	-3.32	5.52e-04	5.26e-03
INO80D	54891	1.02	9.34e-02	20.91	1.90e-03	4.39e-01	3.32	5.52e-04	5.26e-03
CDC5L	988	-0.75	5.07e-02	12.24	5.69e-02	1.73e-01	-3.32	5.53e-04	5.26e-03
RRAGB	10325	-0.64	3.68e-02	9.2	1.62e-01	8.73e-02	-3.32	5.55e-04	5.27e-03
DOP1A	23033	-0.83	6.21e-02	14.81	2.18e-02	2.49e-01	-3.32	5.55e-04	5.27e-03
EHD3	30845	-1.04	9.86e-02	22.21	1.11e-03	4.83e-01	-3.32	5.58e-04	5.29e-03
PIK3R4	30849	-0.51	2.38e-02	6.41	3.79e-01	1.08e-02	-3.32	5.59e-04	5.30e-03
RHBDF2	79651	0.49	2.18e-02	4.38	6.25e-01	0.00e+00	3.32	5.60e-04	5.30e-03
SLC25A14	9016	-0.85	6.59e-02	15.64	1.58e-02	2.73e-01	-3.32	5.60e-04	5.30e-03
COX5A	9377	-0.77	5.35e-02	12.9	4.47e-02	1.92e-01	-3.32	5.60e-04	5.30e-03
HSPB11	51668	-0.58	3.05e-02	7.85	2.49e-01	4.97e-02	-3.32	5.61e-04	5.30e-03
DHX35	60625	-0.57	2.99e-02	7.71	2.60e-01	4.60e-02	-3.31	5.63e-04	5.31e-03
TCF3	6929	0.88	7.05e-02	16.41	1.17e-02	2.98e-01	3.31	5.63e-04	5.31e-03
VAMP5	10791	0.49	2.17e-02	2.34	8.86e-01	0.00e+00	3.31	5.64e-04	5.32e-03
CLDN15	24146	0.52	2.44e-02	6.51	3.69e-01	1.35e-02	3.31	5.68e-04	5.34e-03
PAK1	5058	-0.92	7.74e-02	17.95	6.35e-03	3.45e-01	-3.31	5.68e-04	5.34e-03
KIDINS220	57498	-0.51	2.33e-02	6.29	3.91e-01	7.77e-03	-3.31	5.67e-04	5.34e-03
TBCC	6903	-0.87	6.94e-02	16.28	1.23e-02	2.93e-01	-3.31	5.68e-04	5.34e-03
SARAF	51669	-0.7	4.43e-02	10.81	9.44e-02	1.33e-01	-3.31	5.69e-04	5.35e-03
CES1P1	51716	0.49	2.18e-02	4.86	5.61e-01	0.00e+00	3.31	5.72e-04	5.37e-03
ACBD4	79777	0.49	2.18e-02	5.35	5.00e-01	0.00e+00	3.31	5.72e-04	5.37e-03
PLOD2	5352	0.49	2.17e-02	3.22	7.80e-01	0.00e+00	3.31	5.75e-04	5.39e-03
ZNHIT3	9326	-0.8	5.91e-02	14.15	2.80e-02	2.29e-01	-3.31	5.76e-04	5.39e-03
EPHA2	1969	0.49	2.18e-02	5.19	5.19e-01	0.00e+00	3.31	5.78e-04	5.40e-03
NDUFAF1	51103	-0.73	4.89e-02	11.97	6.27e-02	1.65e-01	-3.31	5.79e-04	5.40e-03
BTD	686	0.51	2.34e-02	6.31	3.89e-01	8.26e-03	3.31	5.79e-04	5.40e-03
SPAG6	9576	0.49	2.17e-02	2.26	8.94e-01	0.00e+00	3.31	5.78e-04	5.40e-03
LRMP	4033	-0.49	2.17e-02	2.89	8.23e-01	0.00e+00	-3.3	5.83e-04	5.44e-03
NME4	4833	0.49	2.18e-02	3.68	7.20e-01	0.00e+00	3.3	5.83e-04	5.44e-03
FAR2	55711	-0.89	7.27e-02	17.1	8.91e-03	3.17e-01	-3.3	5.85e-04	5.44e-03
TENT5A	55603	0.57	2.99e-02	7.7	2.61e-01	4.58e-02	3.3	5.87e-04	5.46e-03
YBX3	8531	0.5	2.28e-02	6.2	4.01e-01	5.38e-03	3.3	5.87e-04	5.46e-03
ZDHHC13	54503	-0.6	3.26e-02	8.33	2.15e-01	6.27e-02	-3.3	5.88e-04	5.46e-03
BMERB1	89927	-0.85	6.66e-02	15.73	1.53e-02	2.76e-01	-3.3	5.88e-04	5.46e-03
ATP5F1A	498	-0.76	5.34e-02	12.84	4.57e-02	1.91e-01	-3.3	5.90e-04	5.48e-03
SUPT7L	9913	-0.88	7.18e-02	16.83	9.92e-03	3.10e-01	-3.3	5.92e-04	5.49e-03
DYNLL1	8655	-0.77	5.38e-02	12.92	4.43e-02	1.93e-01	-3.3	5.94e-04	5.50e-03
GABBR2	9568	-0.91	7.53e-02	17.53	7.53e-03	3.34e-01	-3.3	5.95e-04	5.51e-03
RXRA	6256	0.64	3.79e-02	9.56	1.44e-01	9.64e-02	3.3	5.96e-04	5.51e-03
CHGB	1114	-0.76	5.25e-02	12.78	4.66e-02	1.88e-01	-3.3	5.99e-04	5.52e-03
PDE3A	5139	0.49	2.19e-02	5.84	4.41e-01	0.00e+00	3.3	5.98e-04	5.52e-03
FBXW4	6468	0.52	2.46e-02	6.6	3.59e-01	1.59e-02	3.3	5.98e-04	5.52e-03
BMPR1A	657	0.61	3.38e-02	8.59	1.98e-01	7.00e-02	3.3	5.98e-04	5.52e-03
TAGLN2	8407	0.49	2.20e-02	6.03	4.20e-01	7.39e-04	3.3	6.00e-04	5.52e-03
CAMK1	8536	-0.65	3.84e-02	9.64	1.40e-01	9.90e-02	-3.3	6.00e-04	5.52e-03
HSPB3	8988	-0.49	2.22e-02	6.07	4.16e-01	1.73e-03	-3.3	6.00e-04	5.52e-03
ACTL7B	10880	0.49	2.17e-02	3.89	6.91e-01	0.00e+00	3.29	6.01e-04	5.52e-03
ADAM11	4185	-0.6	3.37e-02	8.56	2.00e-01	6.91e-02	-3.29	6.03e-04	5.53e-03
ADH1A	124	0.49	2.18e-02	4.54	6.04e-01	0.00e+00	3.29	6.05e-04	5.55e-03
FAAH	2166	-0.51	2.39e-02	6.43	3.76e-01	1.15e-02	-3.29	6.09e-04	5.57e-03
AMPH	273	-0.83	6.38e-02	15.22	1.86e-02	2.61e-01	-3.29	6.08e-04	5.57e-03
HES1	3280	0.49	2.18e-02	4.37	6.27e-01	0.00e+00	3.29	6.10e-04	5.57e-03
PCNT	5116	-0.49	2.19e-02	5.73	4.55e-01	0.00e+00	-3.29	6.10e-04	5.57e-03
YWHAH	7533	-0.94	8.11e-02	18.74	4.63e-03	3.70e-01	-3.29	6.09e-04	5.57e-03
WWTR1	25937	0.66	3.97e-02	9.98	1.25e-01	1.08e-01	3.29	6.13e-04	5.58e-03
CIDEB	27141	0.49	2.17e-02	3.65	7.24e-01	0.00e+00	3.29	6.12e-04	5.58e-03
ATP5PF	522	-0.92	7.85e-02	18.05	6.12e-03	3.47e-01	-3.29	6.13e-04	5.58e-03
TNFSF9	8744	-0.49	2.19e-02	5.91	4.34e-01	0.00e+00	-3.29	6.12e-04	5.58e-03
PIEZO1	9780	0.63	3.65e-02	9.18	1.64e-01	8.64e-02	3.29	6.13e-04	5.58e-03
PLK2	10769	-0.73	4.97e-02	12.12	5.94e-02	1.70e-01	-3.29	6.14e-04	5.58e-03
CENPB	1059	0.76	5.28e-02	12.68	4.83e-02	1.86e-01	3.29	6.17e-04	5.60e-03
GPS1	2873	-0.99	8.99e-02	20.51	2.24e-03	4.24e-01	-3.29	6.19e-04	5.61e-03
ELF4	2000	0.48	2.16e-02	1.18	9.78e-01	0.00e+00	3.29	6.20e-04	5.62e-03
WEE1	7465	0.74	5.10e-02	12.38	5.39e-02	1.78e-01	3.29	6.21e-04	5.63e-03
UBQLN2	29978	-0.65	3.95e-02	9.83	1.32e-01	1.04e-01	-3.28	6.26e-04	5.67e-03
SUMO3	6612	-0.64	3.78e-02	9.41	1.52e-01	9.29e-02	-3.28	6.28e-04	5.68e-03
CDC7	8317	-0.48	2.17e-02	2.73	8.42e-01	0.00e+00	-3.28	6.29e-04	5.68e-03
INPPL1	3636	0.5	2.35e-02	6.37	3.83e-01	9.87e-03	3.28	6.30e-04	5.69e-03
CACNG3	10368	-0.66	4.10e-02	10.15	1.18e-01	1.13e-01	-3.28	6.33e-04	5.72e-03
DIRAS2	54769	-0.56	2.88e-02	7.5	2.77e-01	4.00e-02	-3.28	6.34e-04	5.72e-03
CTDSP2	10106	0.51	2.40e-02	6.48	3.71e-01	1.27e-02	3.28	6.38e-04	5.73e-03
CMKLR1	1240	0.48	2.18e-02	4.84	5.64e-01	0.00e+00	3.28	6.38e-04	5.73e-03
KIFBP	26128	-0.91	7.74e-02	17.86	6.59e-03	3.41e-01	-3.28	6.37e-04	5.73e-03
NOTCH1	4851	0.48	2.17e-02	4.06	6.69e-01	0.00e+00	3.28	6.37e-04	5.73e-03
PLEKHH3	79990	0.48	2.16e-02	2.05	9.15e-01	0.00e+00	3.28	6.37e-04	5.73e-03
LAMTOR3	8649	-0.68	4.28e-02	10.56	1.03e-01	1.25e-01	-3.28	6.40e-04	5.74e-03
TBCA	6902	-0.48	2.16e-02	1.93	9.26e-01	0.00e+00	-3.28	6.40e-04	5.74e-03
CYTL1	54360	0.73	4.98e-02	12.05	6.08e-02	1.68e-01	3.28	6.44e-04	5.77e-03
SMG6	23293	0.48	2.17e-02	5.86	4.39e-01	0.00e+00	3.28	6.45e-04	5.78e-03
NFU1	27247	-0.67	4.22e-02	10.43	1.08e-01	1.21e-01	-3.28	6.48e-04	5.80e-03
COPS2	9318	-0.52	2.49e-02	6.62	3.57e-01	1.67e-02	-3.28	6.48e-04	5.80e-03
ARAF	369	0.48	2.16e-02	2.41	8.79e-01	0.00e+00	3.27	6.51e-04	5.81e-03
VLDLR	7436	-0.65	3.91e-02	9.8	1.33e-01	1.03e-01	-3.27	6.60e-04	5.89e-03
NIT2	56954	-0.91	7.71e-02	17.8	6.76e-03	3.40e-01	-3.27	6.63e-04	5.92e-03
TCEAL2	140597	-0.85	6.79e-02	15.79	1.49e-02	2.79e-01	-3.27	6.64e-04	5.92e-03
TDO2	6999	-0.48	2.18e-02	4.52	6.06e-01	0.00e+00	-3.27	6.66e-04	5.93e-03
MTMR9	66036	-0.78	5.73e-02	13.64	3.40e-02	2.14e-01	-3.27	6.68e-04	5.95e-03
AP2M1	1173	-0.84	6.64e-02	15.76	1.51e-02	2.77e-01	-3.26	6.73e-04	5.99e-03
DNM1	1759	-0.74	5.11e-02	12.48	5.20e-02	1.80e-01	-3.26	6.76e-04	6.01e-03
NFKBIA	4792	0.64	3.90e-02	9.75	1.35e-01	1.02e-01	3.26	6.77e-04	6.01e-03
SLC4A2	6522	0.54	2.72e-02	7.14	3.08e-01	3.06e-02	3.26	6.79e-04	6.03e-03
SULT1B1	27284	0.48	2.17e-02	2.41	8.78e-01	0.00e+00	3.26	6.84e-04	6.07e-03
PACSIN3	29763	0.48	2.18e-02	4.42	6.20e-01	0.00e+00	3.26	6.87e-04	6.09e-03
RALGAPA1	253959	-0.48	2.17e-02	3.47	7.48e-01	0.00e+00	-3.26	6.92e-04	6.12e-03
CHMP2B	25978	-0.54	2.71e-02	7.1	3.12e-01	2.94e-02	-3.26	6.92e-04	6.12e-03
BZW2	28969	-0.8	6.00e-02	14.4	2.54e-02	2.36e-01	-3.25	6.99e-04	6.18e-03
CHCHD2	51142	-0.9	7.67e-02	17.65	7.17e-03	3.34e-01	-3.25	7.01e-04	6.19e-03
MOB3B	79817	0.48	2.18e-02	5.6	4.69e-01	0.00e+00	3.25	7.03e-04	6.20e-03
C3AR1	719	0.63	3.73e-02	9.38	1.53e-01	9.17e-02	3.25	7.10e-04	6.26e-03
ADARB2	105	0.48	2.18e-02	3.97	6.81e-01	0.00e+00	3.25	7.12e-04	6.27e-03
ADAMTSL4	54507	0.48	2.18e-02	5.86	4.40e-01	0.00e+00	3.25	7.13e-04	6.28e-03
YIPF3	25844	-0.54	2.80e-02	7.33	2.91e-01	3.55e-02	-3.25	7.16e-04	6.30e-03
AOAH	313	0.48	2.16e-02	1.17	9.78e-01	0.00e+00	3.25	7.16e-04	6.30e-03
MMP14	4323	0.53	2.62e-02	6.9	3.31e-01	2.40e-02	3.25	7.19e-04	6.31e-03
TOPBP1	11073	-0.48	2.18e-02	4.67	5.87e-01	0.00e+00	-3.25	7.20e-04	6.32e-03
WDR37	22884	-0.73	5.01e-02	12.19	5.78e-02	1.72e-01	-3.25	7.23e-04	6.34e-03
RWDD2A	112611	-0.64	3.84e-02	9.64	1.41e-01	9.87e-02	-3.24	7.26e-04	6.36e-03
SMAD9	4093	0.58	3.18e-02	8.16	2.27e-01	5.81e-02	3.24	7.29e-04	6.38e-03
EMILIN1	11117	0.48	2.18e-02	5.05	5.37e-01	0.00e+00	3.24	7.31e-04	6.40e-03
HRC	3270	0.48	2.18e-02	4.82	5.67e-01	0.00e+00	3.24	7.31e-04	6.40e-03
GDPD3	79153	0.48	2.18e-02	4.83	5.66e-01	0.00e+00	3.24	7.34e-04	6.41e-03
ZIC4	84107	0.48	2.16e-02	1.77	9.40e-01	0.00e+00	3.24	7.34e-04	6.41e-03
MFF	56947	-0.48	2.17e-02	2.59	8.58e-01	0.00e+00	-3.24	7.35e-04	6.41e-03
DHRS3	9249	0.63	3.78e-02	9.5	1.47e-01	9.49e-02	3.24	7.35e-04	6.41e-03
SELENOT	51714	-0.51	2.47e-02	6.59	3.61e-01	1.57e-02	-3.24	7.38e-04	6.43e-03
ARCN1	372	-0.57	3.07e-02	7.92	2.44e-01	5.15e-02	-3.24	7.42e-04	6.44e-03
PSMB6	5694	-0.75	5.42e-02	13.09	4.16e-02	1.97e-01	-3.24	7.42e-04	6.44e-03
RFC3	5983	-0.57	3.08e-02	7.98	2.40e-01	5.28e-02	-3.24	7.42e-04	6.44e-03
TSPAN4	7106	0.6	3.40e-02	8.64	1.95e-01	7.14e-02	3.24	7.41e-04	6.44e-03
TUBB2A	7280	-0.92	8.01e-02	18.65	4.79e-03	3.64e-01	-3.24	7.42e-04	6.44e-03
F13A1	2162	0.58	3.20e-02	8.15	2.27e-01	5.80e-02	3.24	7.44e-04	6.45e-03
SSBP1	6742	-0.73	5.06e-02	12.14	5.90e-02	1.70e-01	-3.24	7.45e-04	6.46e-03
ETFB	2109	-0.54	2.74e-02	7.15	3.07e-01	3.09e-02	-3.24	7.46e-04	6.46e-03
HTRA2	27429	-0.65	4.05e-02	10.1	1.21e-01	1.12e-01	-3.24	7.48e-04	6.47e-03
SVIL	6840	0.48	2.17e-02	3.83	7.00e-01	0.00e+00	3.23	7.52e-04	6.50e-03
NECAB2	54550	-0.48	2.16e-02	1.65	9.49e-01	0.00e+00	-3.23	7.55e-04	6.52e-03
LEPROTL1	23484	-0.74	5.26e-02	12.72	4.77e-02	1.87e-01	-3.23	7.65e-04	6.61e-03
MED25	81857	0.55	2.92e-02	7.56	2.73e-01	4.18e-02	3.23	7.66e-04	6.61e-03
MAT2B	27430	-0.67	4.34e-02	10.66	9.95e-02	1.28e-01	-3.23	7.70e-04	6.63e-03
GPR20	2843	0.58	3.21e-02	8.17	2.26e-01	5.86e-02	3.23	7.70e-04	6.63e-03
FAM49A	81553	-0.72	4.93e-02	11.94	6.34e-02	1.64e-01	-3.23	7.70e-04	6.63e-03
GEM	2669	0.93	8.25e-02	19.09	4.02e-03	3.80e-01	3.23	7.75e-04	6.66e-03
E2F2	1870	0.51	2.52e-02	6.71	3.48e-01	1.89e-02	3.22	7.78e-04	6.68e-03
ZNF184	7738	-0.56	3.02e-02	7.82	2.52e-01	4.87e-02	-3.22	7.78e-04	6.68e-03
DNAJC12	56521	-0.62	3.71e-02	9.35	1.55e-01	9.07e-02	-3.22	7.80e-04	6.70e-03
NDUFA7	4701	-0.69	4.52e-02	11.04	8.72e-02	1.39e-01	-3.22	7.83e-04	6.71e-03
TCL1B	9623	0.57	3.17e-02	8.15	2.27e-01	5.77e-02	3.22	7.82e-04	6.71e-03
ZNF408	79797	0.47	2.17e-02	3.81	7.02e-01	0.00e+00	3.22	7.88e-04	6.75e-03
CHD4	1108	0.48	2.18e-02	5.31	5.05e-01	0.00e+00	3.22	7.89e-04	6.75e-03
C1orf56	54964	0.52	2.61e-02	6.91	3.29e-01	2.42e-02	3.22	7.91e-04	6.76e-03
ALMS1	7840	0.78	5.87e-02	14.04	2.92e-02	2.25e-01	3.22	7.92e-04	6.77e-03
KHNYN	23351	0.59	3.32e-02	8.44	2.08e-01	6.59e-02	3.22	7.94e-04	6.77e-03
PPIP5K1	9677	-0.8	6.20e-02	14.87	2.13e-02	2.49e-01	-3.22	7.93e-04	6.77e-03
CDKN2D	1032	-0.66	4.18e-02	10.41	1.08e-01	1.20e-01	-3.22	7.97e-04	6.79e-03
TDG	6996	-0.47	2.18e-02	4.48	6.12e-01	0.00e+00	-3.22	7.99e-04	6.81e-03
FASTKD2	22868	-0.7	4.77e-02	11.75	6.77e-02	1.58e-01	-3.22	8.01e-04	6.82e-03
DCTN1	1639	-0.82	6.52e-02	15.59	1.62e-02	2.71e-01	-3.22	8.04e-04	6.82e-03
MRPL22	29093	-0.58	3.21e-02	8.22	2.22e-01	5.98e-02	-3.21	8.05e-04	6.82e-03
TMOD3	29766	0.5	2.37e-02	6.4	3.80e-01	1.06e-02	3.22	8.04e-04	6.82e-03
CAPRIN2	65981	-1	9.71e-02	21.92	1.25e-03	4.69e-01	-3.21	8.05e-04	6.82e-03
SRD5A1	6715	-0.69	4.56e-02	11.25	8.10e-02	1.44e-01	-3.21	8.04e-04	6.82e-03
HNF1B	6928	0.47	2.17e-02	3.96	6.83e-01	0.00e+00	3.21	8.05e-04	6.82e-03
ENTPD6	955	-0.87	7.34e-02	17.24	8.44e-03	3.21e-01	-3.22	8.01e-04	6.82e-03
RAX	30062	0.47	2.17e-02	3.83	6.99e-01	0.00e+00	3.21	8.06e-04	6.82e-03
VAMP7	6845	-0.47	2.18e-02	5.62	4.66e-01	0.00e+00	-3.21	8.06e-04	6.82e-03
INPP5A	3632	-0.76	5.62e-02	13.42	3.68e-02	2.07e-01	-3.21	8.12e-04	6.86e-03
C16orf71	146562	0.62	3.69e-02	9.25	1.60e-01	8.84e-02	3.21	8.15e-04	6.88e-03
LGR4	55366	0.47	2.18e-02	4.18	6.52e-01	0.00e+00	3.21	8.15e-04	6.88e-03
ATP6V1G1	9550	-0.47	2.17e-02	5.19	5.20e-01	0.00e+00	-3.21	8.18e-04	6.90e-03
ARHGEF9	23229	-0.81	6.43e-02	15.3	1.80e-02	2.63e-01	-3.21	8.19e-04	6.90e-03
NR5A1	2516	0.64	4.00e-02	9.93	1.28e-01	1.07e-01	3.21	8.20e-04	6.90e-03
RNPS1	10921	-0.77	5.80e-02	13.84	3.15e-02	2.19e-01	-3.21	8.23e-04	6.91e-03
KLHL3	26249	-0.47	2.18e-02	4.88	5.59e-01	0.00e+00	-3.21	8.23e-04	6.91e-03
MAF	4094	0.51	2.55e-02	6.78	3.42e-01	2.07e-02	3.21	8.23e-04	6.91e-03
NDUFB6	4712	-0.78	5.96e-02	14.27	2.67e-02	2.32e-01	-3.21	8.22e-04	6.91e-03
ADSL	158	-0.86	7.18e-02	16.79	1.01e-02	3.08e-01	-3.21	8.27e-04	6.94e-03
UTP14A	10813	-0.6	3.52e-02	8.91	1.79e-01	7.88e-02	-3.21	8.28e-04	6.94e-03
SLC41A3	54946	-0.71	4.86e-02	11.85	6.54e-02	1.61e-01	-3.21	8.28e-04	6.94e-03
CNOT7	29883	-0.61	3.64e-02	9.18	1.64e-01	8.61e-02	-3.2	8.34e-04	6.98e-03
DPYSL4	10570	-0.83	6.65e-02	15.67	1.56e-02	2.74e-01	-3.2	8.39e-04	7.01e-03
PGM5	5239	0.47	2.17e-02	3.33	7.66e-01	0.00e+00	3.2	8.39e-04	7.01e-03
CNTNAP2	26047	-0.47	2.17e-02	2.95	8.15e-01	0.00e+00	-3.2	8.43e-04	7.04e-03
IDH3A	3419	-0.82	6.56e-02	15.55	1.64e-02	2.70e-01	-3.2	8.43e-04	7.04e-03
TLR7	51284	0.47	2.17e-02	3.77	7.07e-01	0.00e+00	3.2	8.44e-04	7.04e-03
EVX1	2128	0.47	2.18e-02	4.93	5.53e-01	0.00e+00	3.2	8.52e-04	7.10e-03
CD180	4064	0.47	2.18e-02	5.84	4.41e-01	0.00e+00	3.2	8.54e-04	7.11e-03
PPARA	5465	0.53	2.79e-02	7.34	2.91e-01	3.55e-02	3.2	8.54e-04	7.11e-03
PAPSS2	9060	0.47	2.17e-02	4.35	6.29e-01	0.00e+00	3.2	8.55e-04	7.11e-03
PTS	5805	-0.83	6.67e-02	15.83	1.47e-02	2.78e-01	-3.2	8.62e-04	7.17e-03
BTBD1	53339	-0.6	3.56e-02	8.94	1.77e-01	7.96e-02	-3.2	8.64e-04	7.17e-03
FAM205BP	389715	0.47	2.18e-02	5.3	5.06e-01	0.00e+00	3.19	8.69e-04	7.22e-03
RTN3	10313	-1.14	1.27e-01	27.81	1.02e-04	6.62e-01	-3.19	8.71e-04	7.22e-03
VPS28	51160	-0.66	4.27e-02	10.49	1.06e-01	1.23e-01	-3.19	8.71e-04	7.22e-03
B4GAT1	11041	-0.85	7.12e-02	16.73	1.03e-02	3.05e-01	-3.19	8.73e-04	7.23e-03
NRGN	4900	-0.62	3.76e-02	9.46	1.50e-01	9.38e-02	-3.19	8.75e-04	7.24e-03
MINPP1	9562	-0.47	2.17e-02	4.19	6.51e-01	0.00e+00	-3.19	8.76e-04	7.24e-03
SRPX	8406	0.51	2.52e-02	6.71	3.49e-01	1.89e-02	3.19	8.80e-04	7.27e-03
RMND5B	64777	-0.61	3.63e-02	9.18	1.64e-01	8.61e-02	-3.19	8.85e-04	7.31e-03
ADAM23	8745	-0.98	9.45e-02	21.63	1.41e-03	4.58e-01	-3.19	8.85e-04	7.31e-03
HNRNPA0	10949	-0.54	2.87e-02	7.49	2.78e-01	3.99e-02	-3.19	8.87e-04	7.31e-03
LCMT1	51451	-0.82	6.62e-02	15.78	1.50e-02	2.76e-01	-3.19	8.87e-04	7.31e-03
PI4KA	5297	-0.82	6.55e-02	15.6	1.61e-02	2.71e-01	-3.19	8.87e-04	7.31e-03
F2RL1	2150	0.47	2.17e-02	3.68	7.20e-01	0.00e+00	3.19	8.89e-04	7.31e-03
MRPL17	63875	-0.71	4.98e-02	12.15	5.86e-02	1.70e-01	-3.19	8.89e-04	7.31e-03
FGF14	2259	-0.47	2.17e-02	4.34	6.30e-01	0.00e+00	-3.19	8.92e-04	7.32e-03
CCDC81	60494	0.61	3.65e-02	9.2	1.63e-01	8.67e-02	3.19	8.91e-04	7.32e-03
TPPP	11076	-0.53	2.82e-02	7.33	2.91e-01	3.57e-02	-3.19	8.93e-04	7.33e-03
RNF4	6047	-0.7	4.83e-02	11.76	6.76e-02	1.59e-01	-3.19	8.95e-04	7.33e-03
ENSA	2029	-0.98	9.44e-02	21.46	1.51e-03	4.54e-01	-3.18	9.05e-04	7.42e-03
VPS41	27072	-0.82	6.60e-02	15.64	1.58e-02	2.72e-01	-3.18	9.06e-04	7.42e-03
CLDN4	1364	0.51	2.61e-02	6.88	3.32e-01	2.36e-02	3.18	9.09e-04	7.44e-03
PHACTR4	65979	0.47	2.17e-02	4.54	6.04e-01	0.00e+00	3.18	9.09e-04	7.44e-03
BAG4	9530	-0.75	5.54e-02	13.39	3.73e-02	2.06e-01	-3.18	9.15e-04	7.47e-03
COL8A1	1295	0.5	2.51e-02	6.7	3.50e-01	1.86e-02	3.18	9.16e-04	7.48e-03
CD40	958	0.59	3.48e-02	8.82	1.84e-01	7.61e-02	3.18	9.16e-04	7.48e-03
CERS6	253782	-0.49	2.38e-02	6.41	3.78e-01	1.10e-02	-3.18	9.19e-04	7.49e-03
EEF1AKMT3	25895	0.53	2.80e-02	7.29	2.95e-01	3.47e-02	3.18	9.19e-04	7.49e-03
ANKRD34C	390616	-0.54	2.85e-02	7.48	2.79e-01	3.94e-02	-3.18	9.21e-04	7.50e-03
BET1	10282	-0.47	2.18e-02	5.41	4.93e-01	0.00e+00	-3.18	9.27e-04	7.53e-03
ARF5	381	-0.95	8.94e-02	20.56	2.20e-03	4.24e-01	-3.18	9.26e-04	7.53e-03
ANKMY2	57037	-0.82	6.72e-02	15.88	1.44e-02	2.80e-01	-3.18	9.26e-04	7.53e-03
TRIM5	85363	0.47	2.16e-02	1.91	9.28e-01	0.00e+00	3.18	9.29e-04	7.54e-03
BLCAP	10904	-0.73	5.36e-02	12.97	4.35e-02	1.94e-01	-3.17	9.33e-04	7.56e-03
PHLPP2	23035	-0.81	6.44e-02	15.34	1.78e-02	2.64e-01	-3.17	9.32e-04	7.56e-03
ONECUT1	3175	0.47	2.16e-02	1.59	9.53e-01	0.00e+00	3.17	9.36e-04	7.58e-03
CYP3A4	1576	0.65	4.16e-02	10.38	1.10e-01	1.19e-01	3.17	9.37e-04	7.58e-03
COA7	65260	-0.47	2.18e-02	4.48	6.12e-01	0.00e+00	-3.17	9.36e-04	7.58e-03
MARCHF2	51257	-0.47	2.17e-02	4.68	5.85e-01	0.00e+00	-3.17	9.38e-04	7.58e-03
ST6GALNAC5	81849	-0.57	3.28e-02	8.37	2.12e-01	6.39e-02	-3.17	9.42e-04	7.61e-03
PCP4	5121	-0.63	3.96e-02	9.84	1.32e-01	1.05e-01	-3.17	9.44e-04	7.62e-03
CREB3L2	64764	0.47	2.16e-02	1.2	9.77e-01	0.00e+00	3.17	9.46e-04	7.63e-03
SNCB	6620	-0.82	6.63e-02	15.89	1.44e-02	2.79e-01	-3.17	9.46e-04	7.63e-03
UBE2S	27338	-0.81	6.54e-02	15.64	1.58e-02	2.71e-01	-3.17	9.49e-04	7.65e-03
CORO2B	10391	-0.65	4.26e-02	10.48	1.06e-01	1.23e-01	-3.17	9.52e-04	7.66e-03
APOOL	139322	-0.53	2.77e-02	7.27	2.96e-01	3.39e-02	-3.17	9.53e-04	7.67e-03
ZBTB20	26137	0.47	2.17e-02	4.7	5.83e-01	0.00e+00	3.17	9.55e-04	7.68e-03
ELF5	2001	0.47	2.17e-02	2.35	8.84e-01	0.00e+00	3.17	9.56e-04	7.68e-03
SMAP1	60682	-0.66	4.30e-02	10.63	1.00e-01	1.27e-01	-3.17	9.59e-04	7.70e-03
PRPH	5630	0.48	2.26e-02	6.16	4.06e-01	4.14e-03	3.17	9.61e-04	7.71e-03
TM9SF2	9375	-0.47	2.17e-02	4.16	6.56e-01	0.00e+00	-3.17	9.64e-04	7.73e-03
ZHX3	23051	0.66	4.36e-02	10.86	9.29e-02	1.33e-01	3.16	9.67e-04	7.74e-03
NHP2	55651	-1.12	1.25e-01	27.61	1.11e-04	6.53e-01	-3.16	9.67e-04	7.74e-03
ISCA1	81689	-0.79	6.30e-02	14.96	2.05e-02	2.52e-01	-3.16	9.67e-04	7.74e-03
LETMD1	25875	-0.78	6.09e-02	14.49	2.47e-02	2.38e-01	-3.16	9.69e-04	7.75e-03
USP53	54532	0.58	3.33e-02	8.54	2.01e-01	6.82e-02	3.16	9.73e-04	7.76e-03
MAPK6	5597	-0.62	3.83e-02	9.57	1.44e-01	9.70e-02	-3.16	9.71e-04	7.76e-03
PSMA1	5682	-0.84	7.12e-02	16.68	1.05e-02	3.04e-01	-3.16	9.73e-04	7.76e-03
HMCES	56941	-0.47	2.23e-02	6.11	4.11e-01	2.78e-03	-3.16	9.72e-04	7.76e-03
GDAP1	54332	-0.85	7.25e-02	17.01	9.26e-03	3.13e-01	-3.16	9.75e-04	7.76e-03
COPS8	10920	-0.88	7.74e-02	17.98	6.28e-03	3.42e-01	-3.16	9.77e-04	7.78e-03
DDX41	51428	-0.79	6.30e-02	15	2.03e-02	2.53e-01	-3.16	9.78e-04	7.78e-03
PLXDC2	84898	0.81	6.65e-02	15.61	1.60e-02	2.72e-01	3.16	9.79e-04	7.79e-03
SPINT1	6692	0.47	2.17e-02	5.19	5.20e-01	0.00e+00	3.16	9.80e-04	7.79e-03
IDH3B	3420	-0.79	6.20e-02	14.74	2.24e-02	2.45e-01	-3.16	9.91e-04	7.87e-03
LRP1	4035	0.46	2.16e-02	3.57	7.35e-01	0.00e+00	3.15	9.95e-04	7.89e-03
ASGR2	433	0.47	2.18e-02	4.47	6.13e-01	0.00e+00	3.15	9.95e-04	7.89e-03
POPDC3	64208	-0.49	2.44e-02	6.55	3.65e-01	1.46e-02	-3.15	9.97e-04	7.90e-03
VIPAS39	63894	-0.76	5.77e-02	13.79	3.20e-02	2.18e-01	-3.15	1.00e-03	7.91e-03
GTPBP4	23560	-0.6	3.65e-02	9.18	1.63e-01	8.61e-02	-3.15	1.00e-03	7.94e-03
REEP1	65055	-0.75	5.69e-02	13.74	3.27e-02	2.16e-01	-3.15	1.00e-03	7.94e-03
MRPS7	51081	-0.91	8.40e-02	19.46	3.45e-03	3.89e-01	-3.15	1.01e-03	7.97e-03
TBXAS1	6916	0.47	2.18e-02	5.65	4.64e-01	0.00e+00	3.15	1.01e-03	7.97e-03
RENBP	5973	0.47	2.18e-02	5.12	5.29e-01	0.00e+00	3.15	1.01e-03	7.99e-03
NEUROD6	63974	-0.64	4.11e-02	10.2	1.16e-01	1.14e-01	-3.15	1.01e-03	7.99e-03
FAM131B	9715	-0.53	2.88e-02	7.54	2.74e-01	4.09e-02	-3.15	1.02e-03	8.02e-03
ELP1	8518	-0.62	3.84e-02	9.59	1.43e-01	9.75e-02	-3.15	1.02e-03	8.05e-03
TARBP1	6894	-0.74	5.52e-02	13.24	3.94e-02	2.02e-01	-3.15	1.02e-03	8.05e-03
DCTN2	10540	-1.18	1.41e-01	30.48	3.18e-05	7.50e-01	-3.15	1.03e-03	8.07e-03
GOT2	2806	-0.8	6.45e-02	15.39	1.74e-02	2.64e-01	-3.15	1.03e-03	8.07e-03
FBXO38	81545	-0.46	2.17e-02	4.39	6.24e-01	0.00e+00	-3.15	1.03e-03	8.07e-03
KCNAB2	8514	-0.63	4.06e-02	10.11	1.20e-01	1.12e-01	-3.15	1.03e-03	8.07e-03
ATP6V1F	9296	-0.86	7.55e-02	17.62	7.26e-03	3.32e-01	-3.15	1.03e-03	8.07e-03
MCRS1	10445	-0.46	2.18e-02	5.43	4.89e-01	0.00e+00	-3.14	1.04e-03	8.12e-03
APAF1	317	0.46	2.16e-02	2.57	8.61e-01	0.00e+00	3.14	1.04e-03	8.12e-03
VASP	7408	0.46	2.17e-02	4.39	6.24e-01	0.00e+00	3.14	1.04e-03	8.12e-03
DYRK1A	1859	-0.46	2.17e-02	2.88	8.24e-01	0.00e+00	-3.14	1.04e-03	8.14e-03
BGN	633	0.79	6.37e-02	15.04	1.99e-02	2.54e-01	3.14	1.04e-03	8.15e-03
FCN1	2219	0.61	3.81e-02	9.5	1.47e-01	9.53e-02	3.14	1.04e-03	8.15e-03
RBM12B	389677	0.46	2.17e-02	3.55	7.37e-01	0.00e+00	3.14	1.04e-03	8.15e-03
PGAM2	5224	0.65	4.31e-02	10.58	1.02e-01	1.25e-01	3.14	1.05e-03	8.15e-03
C1orf21	81563	-0.47	2.22e-02	6.08	4.14e-01	2.10e-03	-3.14	1.05e-03	8.15e-03
EDF1	8721	-1.03	1.08e-01	24.12	4.96e-04	5.36e-01	-3.14	1.04e-03	8.15e-03
PRSS3	5646	-0.54	2.99e-02	7.76	2.56e-01	4.72e-02	-3.14	1.05e-03	8.16e-03
TNFRSF10B	8795	0.46	2.16e-02	2.05	9.15e-01	0.00e+00	3.14	1.05e-03	8.16e-03
SPRED2	200734	-0.74	5.59e-02	13.41	3.69e-02	2.07e-01	-3.14	1.05e-03	8.17e-03
EBI3	10148	0.46	2.18e-02	5.05	5.38e-01	0.00e+00	3.14	1.06e-03	8.19e-03
TMEM268	203197	-0.6	3.69e-02	9.31	1.57e-01	8.96e-02	-3.14	1.06e-03	8.19e-03
SNED1	25992	0.46	2.20e-02	6.04	4.18e-01	1.14e-03	3.14	1.06e-03	8.19e-03
LPP	4026	0.62	3.95e-02	9.84	1.31e-01	1.05e-01	3.14	1.06e-03	8.19e-03
OPCML	4978	-0.68	4.65e-02	11.55	7.29e-02	1.52e-01	-3.14	1.06e-03	8.19e-03
PSMB5	5693	-0.75	5.64e-02	13.73	3.28e-02	2.15e-01	-3.14	1.06e-03	8.19e-03
FGFR4	2264	0.51	2.67e-02	7.04	3.17e-01	2.77e-02	3.14	1.06e-03	8.21e-03
AQP1	358	0.55	3.09e-02	7.98	2.40e-01	5.29e-02	3.14	1.07e-03	8.23e-03
MOCS2	4338	-0.74	5.61e-02	13.5	3.57e-02	2.09e-01	-3.14	1.07e-03	8.23e-03
RNF128	79589	-0.65	4.25e-02	10.59	1.02e-01	1.25e-01	-3.14	1.06e-03	8.23e-03
PARP6	56965	-0.77	6.11e-02	14.52	2.44e-02	2.39e-01	-3.14	1.07e-03	8.23e-03
PARP2	10038	-0.71	5.18e-02	12.58	5.02e-02	1.82e-01	-3.13	1.07e-03	8.24e-03
FXYD7	53822	-0.82	6.78e-02	16.1	1.32e-02	2.86e-01	-3.13	1.07e-03	8.24e-03
SAMM50	25813	-0.74	5.59e-02	13.51	3.57e-02	2.09e-01	-3.13	1.07e-03	8.24e-03
TRIM36	55521	-0.68	4.77e-02	11.73	6.82e-02	1.57e-01	-3.13	1.07e-03	8.27e-03
COQ9	57017	-0.73	5.41e-02	13.05	4.23e-02	1.95e-01	-3.13	1.08e-03	8.27e-03
PTAFR	5724	0.46	2.16e-02	3.49	7.45e-01	0.00e+00	3.13	1.08e-03	8.27e-03
SPOCK2	9806	-0.46	2.16e-02	2.09	9.11e-01	0.00e+00	-3.13	1.08e-03	8.27e-03
EMP2	2013	0.46	2.18e-02	5.77	4.49e-01	0.00e+00	3.13	1.08e-03	8.30e-03
MAPKAPK3	7867	0.46	2.18e-02	6	4.23e-01	1.10e-04	3.13	1.08e-03	8.30e-03
CAB39	51719	-0.77	6.04e-02	14.38	2.56e-02	2.35e-01	-3.13	1.08e-03	8.30e-03
CNGB3	54714	0.46	2.17e-02	3.03	8.06e-01	0.00e+00	3.13	1.08e-03	8.30e-03
MYH10	4628	-0.76	5.86e-02	14.07	2.89e-02	2.26e-01	-3.13	1.09e-03	8.32e-03
IARS2	55699	-0.67	4.61e-02	11.33	7.88e-02	1.46e-01	-3.13	1.09e-03	8.34e-03
LRPPRC	10128	-0.91	8.41e-02	19.67	3.17e-03	3.94e-01	-3.13	1.09e-03	8.36e-03
CLASP1	23332	-0.77	6.04e-02	14.39	2.55e-02	2.35e-01	-3.13	1.09e-03	8.36e-03
VAMP1	6843	-0.6	3.69e-02	9.29	1.58e-01	8.91e-02	-3.13	1.10e-03	8.37e-03
YAF2	10138	-0.47	2.24e-02	6.11	4.11e-01	3.01e-03	-3.12	1.10e-03	8.41e-03
PTBP1	5725	0.52	2.80e-02	7.39	2.86e-01	3.68e-02	3.12	1.11e-03	8.46e-03
CHAT	1103	0.46	2.17e-02	3.84	6.98e-01	0.00e+00	3.12	1.11e-03	8.46e-03
ATP6V0A1	535	-0.74	5.62e-02	13.65	3.38e-02	2.12e-01	-3.12	1.11e-03	8.47e-03
CSF1R	1436	0.46	2.17e-02	3.35	7.64e-01	0.00e+00	3.12	1.12e-03	8.50e-03
ANXA2P1	303	0.46	2.17e-02	4.45	6.17e-01	0.00e+00	3.12	1.12e-03	8.50e-03
PRDM2	7799	-0.77	6.13e-02	14.63	2.34e-02	2.42e-01	-3.12	1.12e-03	8.50e-03
KIAA0319	9856	-0.63	4.01e-02	9.97	1.26e-01	1.08e-01	-3.12	1.12e-03	8.50e-03
CCDC170	80129	0.49	2.42e-02	6.53	3.67e-01	1.39e-02	3.12	1.12e-03	8.51e-03
OXSM	54995	-0.7	5.10e-02	12.41	5.34e-02	1.77e-01	-3.12	1.13e-03	8.60e-03
CD83	9308	-0.53	2.88e-02	7.49	2.78e-01	3.99e-02	-3.12	1.13e-03	8.60e-03
PEF1	553115	-1.08	1.20e-01	26.65	1.69e-04	6.20e-01	-3.11	1.14e-03	8.60e-03
ZBTB16	7704	0.46	2.17e-02	4.65	5.90e-01	0.00e+00	3.12	1.14e-03	8.60e-03
THSD4	79875	0.61	3.78e-02	9.44	1.50e-01	9.36e-02	3.11	1.14e-03	8.60e-03
PLAA	9373	-0.61	3.77e-02	9.52	1.47e-01	9.50e-02	-3.11	1.14e-03	8.61e-03
ZNF160	90338	0.62	4.02e-02	10.04	1.23e-01	1.10e-01	3.11	1.14e-03	8.63e-03
CEP112	201134	0.57	3.34e-02	8.58	1.99e-01	6.92e-02	3.11	1.15e-03	8.65e-03
RPS6KA1	6195	0.46	2.17e-02	4.47	6.13e-01	0.00e+00	3.11	1.15e-03	8.65e-03
MAGEF1	64110	-0.51	2.64e-02	6.98	3.23e-01	2.60e-02	-3.11	1.15e-03	8.65e-03
ACOX2	8309	0.46	2.15e-02	0.95	9.87e-01	0.00e+00	3.11	1.15e-03	8.65e-03
AZGP1	563	0.46	2.18e-02	5.18	5.21e-01	0.00e+00	3.11	1.16e-03	8.73e-03
ZNF217	7764	0.68	4.80e-02	11.77	6.73e-02	1.58e-01	3.11	1.16e-03	8.74e-03
ADAR	103	-0.59	3.64e-02	9.16	1.65e-01	8.55e-02	-3.11	1.16e-03	8.74e-03
GRTP1	79774	0.46	2.18e-02	4.55	6.03e-01	0.00e+00	3.11	1.17e-03	8.79e-03
GDE1	51573	-0.68	4.86e-02	11.87	6.50e-02	1.62e-01	-3.11	1.17e-03	8.79e-03
DHX8	1659	-0.46	2.18e-02	5.65	4.64e-01	0.00e+00	-3.11	1.17e-03	8.79e-03
PPP2R1A	5518	-0.88	8.01e-02	18.63	4.84e-03	3.62e-01	-3.11	1.17e-03	8.80e-03
TNIP2	79155	0.46	2.15e-02	1.72	9.44e-01	0.00e+00	3.1	1.18e-03	8.81e-03
CLCN3	1182	-0.46	2.18e-02	4.74	5.78e-01	0.00e+00	-3.1	1.18e-03	8.82e-03
RGS17	26575	-0.62	3.97e-02	10	1.25e-01	1.08e-01	-3.1	1.18e-03	8.82e-03
MAPK7	5598	0.46	2.18e-02	5.51	4.81e-01	0.00e+00	3.1	1.18e-03	8.83e-03
ITPRID2	6744	0.77	6.20e-02	14.99	2.03e-02	2.51e-01	3.1	1.18e-03	8.83e-03
DLEU1	10301	0.46	2.17e-02	3.93	6.86e-01	0.00e+00	3.1	1.19e-03	8.87e-03
NSUN6	221078	0.66	4.56e-02	11.2	8.25e-02	1.43e-01	3.1	1.19e-03	8.87e-03
EMC9	51016	-0.78	6.40e-02	15.31	1.80e-02	2.61e-01	-3.1	1.19e-03	8.87e-03
BRWD1	54014	-0.6	3.80e-02	9.56	1.44e-01	9.64e-02	-3.1	1.19e-03	8.87e-03
SLC8A2	6543	-0.47	2.32e-02	6.3	3.90e-01	7.90e-03	-3.1	1.19e-03	8.87e-03
EZR	7430	0.6	3.76e-02	9.52	1.46e-01	9.51e-02	3.1	1.19e-03	8.87e-03
CCKBR	887	-0.6	3.75e-02	9.41	1.52e-01	9.24e-02	-3.1	1.19e-03	8.87e-03
EXOC2	55770	-0.72	5.42e-02	13.03	4.25e-02	1.95e-01	-3.1	1.19e-03	8.88e-03
PRDM1	639	0.46	2.17e-02	4.11	6.62e-01	0.00e+00	3.1	1.20e-03	8.91e-03
RASL11B	65997	-0.46	2.17e-02	5.29	5.08e-01	0.00e+00	-3.1	1.20e-03	8.93e-03
CAMKV	79012	-0.58	3.47e-02	8.87	1.81e-01	7.71e-02	-3.1	1.20e-03	8.93e-03
HTR2A	3356	-0.46	2.18e-02	5.47	4.86e-01	0.00e+00	-3.1	1.21e-03	8.96e-03
MAP3K8	1326	0.48	2.36e-02	6.37	3.83e-01	9.83e-03	3.1	1.21e-03	8.97e-03
GMPR	2766	0.81	6.86e-02	16.29	1.23e-02	2.92e-01	3.09	1.21e-03	9.00e-03
ZNF593	51042	-0.7	5.15e-02	12.5	5.17e-02	1.80e-01	-3.09	1.21e-03	9.00e-03
SLC25A5	292	-0.71	5.27e-02	12.65	4.89e-02	1.84e-01	-3.09	1.22e-03	9.06e-03
ENY2	56943	-0.74	5.77e-02	13.93	3.04e-02	2.21e-01	-3.09	1.23e-03	9.08e-03
CCL2	6347	0.46	2.18e-02	5.66	4.62e-01	0.00e+00	3.09	1.23e-03	9.08e-03
ENPP1	5167	0.52	2.80e-02	7.33	2.92e-01	3.54e-02	3.09	1.23e-03	9.10e-03
DRG1	4733	-0.7	5.13e-02	12.51	5.16e-02	1.80e-01	-3.09	1.23e-03	9.11e-03
FES	2242	0.5	2.66e-02	7.02	3.19e-01	2.71e-02	3.09	1.24e-03	9.12e-03
ELMO2	63916	-0.71	5.28e-02	12.68	4.85e-02	1.85e-01	-3.09	1.24e-03	9.12e-03
PTK2B	2185	-0.45	2.17e-02	3.04	8.04e-01	0.00e+00	-3.09	1.24e-03	9.14e-03
ACSS3	79611	0.51	2.70e-02	7.15	3.07e-01	3.04e-02	3.09	1.24e-03	9.14e-03
BCKDK	10295	-0.61	3.96e-02	9.94	1.27e-01	1.07e-01	-3.08	1.25e-03	9.23e-03
LRRC47	57470	-0.83	7.16e-02	16.92	9.59e-03	3.10e-01	-3.08	1.26e-03	9.25e-03
LILRB1	10859	0.51	2.74e-02	7.22	3.01e-01	3.24e-02	3.08	1.26e-03	9.25e-03
INSIG2	51141	-0.73	5.61e-02	13.58	3.47e-02	2.11e-01	-3.08	1.26e-03	9.28e-03
MAP3K1	4214	0.66	4.56e-02	11.25	8.10e-02	1.43e-01	3.08	1.27e-03	9.29e-03
ZNF444	55311	0.65	4.41e-02	10.86	9.29e-02	1.33e-01	3.08	1.27e-03	9.31e-03
TEX13A	56157	0.45	2.17e-02	3.26	7.76e-01	0.00e+00	3.08	1.27e-03	9.32e-03
ZNRD2	10534	-0.79	6.55e-02	15.62	1.60e-02	2.70e-01	-3.08	1.28e-03	9.33e-03
CYP11B1	1584	0.45	2.15e-02	0.71	9.94e-01	0.00e+00	3.08	1.28e-03	9.33e-03
ACTR3B	57180	-0.64	4.25e-02	10.62	1.01e-01	1.25e-01	-3.08	1.28e-03	9.33e-03
NIPSNAP1	8508	-0.73	5.62e-02	13.57	3.49e-02	2.10e-01	-3.08	1.28e-03	9.33e-03
TUBGCP2	10844	-0.58	3.57e-02	9.05	1.71e-01	8.23e-02	-3.08	1.28e-03	9.34e-03
NAV3	89795	-0.64	4.28e-02	10.61	1.01e-01	1.26e-01	-3.08	1.28e-03	9.34e-03
MT1E	4493	0.45	2.18e-02	5.8	4.46e-01	0.00e+00	3.08	1.29e-03	9.38e-03
RPL10A	4736	-0.45	2.18e-02	4.97	5.48e-01	0.00e+00	-3.08	1.29e-03	9.38e-03
ZNF395	55893	0.67	4.78e-02	11.74	6.81e-02	1.57e-01	3.08	1.29e-03	9.38e-03
MAP3K6	9064	0.45	2.17e-02	2.81	8.32e-01	0.00e+00	3.08	1.29e-03	9.39e-03
DTX4	23220	-0.5	2.67e-02	7.04	3.17e-01	2.77e-02	-3.08	1.29e-03	9.40e-03
TMEM208	29100	-0.73	5.61e-02	13.56	3.50e-02	2.10e-01	-3.08	1.29e-03	9.40e-03
ZC4H2	55906	-0.6	3.77e-02	9.49	1.48e-01	9.44e-02	-3.08	1.29e-03	9.40e-03
SDC4	6385	0.45	2.17e-02	4.52	6.07e-01	0.00e+00	3.08	1.29e-03	9.40e-03
SNRPE	6635	-0.45	2.16e-02	3.48	7.47e-01	0.00e+00	-3.08	1.29e-03	9.40e-03
RRAGA	10670	-0.62	4.09e-02	10.24	1.15e-01	1.15e-01	-3.08	1.30e-03	9.40e-03
CASD1	64921	-0.84	7.41e-02	17.48	7.66e-03	3.27e-01	-3.07	1.30e-03	9.44e-03
HYOU1	10525	-0.82	7.14e-02	16.85	9.84e-03	3.08e-01	-3.07	1.30e-03	9.45e-03
ACTR3	10096	-0.45	2.16e-02	2.99	8.10e-01	0.00e+00	-3.07	1.31e-03	9.46e-03
IGF1R	3480	0.73	5.63e-02	13.47	3.61e-02	2.09e-01	3.07	1.31e-03	9.47e-03
ENTPD2	954	0.92	9.01e-02	20.92	1.90e-03	4.32e-01	3.07	1.31e-03	9.47e-03
MICU2	221154	-0.45	2.16e-02	2.35	8.85e-01	0.00e+00	-3.07	1.31e-03	9.47e-03
FOXF1	2294	0.45	2.18e-02	5.07	5.35e-01	0.00e+00	3.07	1.31e-03	9.47e-03
OPN3	23596	-0.45	2.17e-02	4.87	5.61e-01	0.00e+00	-3.07	1.31e-03	9.47e-03
BABAM1	29086	-0.88	8.23e-02	19.21	3.83e-03	3.80e-01	-3.07	1.31e-03	9.47e-03
BHMT2	23743	0.71	5.34e-02	12.89	4.49e-02	1.91e-01	3.07	1.32e-03	9.50e-03
RAB5A	5868	-0.56	3.29e-02	8.37	2.12e-01	6.38e-02	-3.07	1.32e-03	9.54e-03
CYP4F12	66002	0.55	3.22e-02	8.29	2.18e-01	6.14e-02	3.07	1.32e-03	9.54e-03
ELOA2	51224	0.61	4.02e-02	10	1.25e-01	1.09e-01	3.07	1.33e-03	9.55e-03
LRAT	9227	0.69	5.07e-02	12.44	5.29e-02	1.77e-01	3.07	1.33e-03	9.55e-03
OXT	5020	0.45	2.17e-02	3.99	6.77e-01	0.00e+00	3.07	1.33e-03	9.56e-03
KANK2	25959	0.77	6.32e-02	15.13	1.93e-02	2.55e-01	3.07	1.33e-03	9.58e-03
MT1F	4494	0.52	2.83e-02	7.4	2.85e-01	3.73e-02	3.07	1.34e-03	9.58e-03
SKP1	6500	-0.67	4.82e-02	11.82	6.60e-02	1.60e-01	-3.07	1.34e-03	9.58e-03
TFRC	7037	-0.45	2.16e-02	2.13	9.08e-01	0.00e+00	-3.07	1.34e-03	9.58e-03
RNF122	79845	0.45	2.16e-02	2.08	9.13e-01	0.00e+00	3.07	1.34e-03	9.58e-03
GPN3	51184	-0.45	2.17e-02	3.68	7.19e-01	0.00e+00	-3.07	1.34e-03	9.61e-03
ACADS	35	0.45	2.17e-02	3.81	7.02e-01	0.00e+00	3.06	1.35e-03	9.63e-03
PJA1	64219	-0.61	3.93e-02	9.94	1.27e-01	1.06e-01	-3.06	1.35e-03	9.63e-03
RASSF9	9182	0.61	3.91e-02	9.83	1.32e-01	1.04e-01	3.06	1.35e-03	9.63e-03
PIN1	5300	-0.85	7.72e-02	18.09	6.00e-03	3.46e-01	-3.06	1.35e-03	9.65e-03
CNPY3	10695	0.45	2.16e-02	2.36	8.84e-01	0.00e+00	3.06	1.35e-03	9.66e-03
UBTD1	80019	0.55	3.18e-02	8.18	2.25e-01	5.85e-02	3.06	1.35e-03	9.66e-03
IQCA1	79781	0.85	7.64e-02	18.01	6.20e-03	3.43e-01	3.06	1.36e-03	9.68e-03
ELF1	1997	0.71	5.40e-02	13.18	4.03e-02	1.99e-01	3.06	1.36e-03	9.69e-03
GAS1	2619	0.45	2.17e-02	5.42	4.92e-01	0.00e+00	3.06	1.36e-03	9.69e-03
GLOD4	51031	-0.84	7.50e-02	17.58	7.37e-03	3.30e-01	-3.06	1.36e-03	9.69e-03
CDK19	23097	0.45	2.17e-02	5.95	4.29e-01	0.00e+00	3.06	1.36e-03	9.69e-03
RHOD	29984	0.45	2.15e-02	1.62	9.51e-01	0.00e+00	3.06	1.36e-03	9.69e-03
MPZ	4359	0.45	2.16e-02	2.44	8.75e-01	0.00e+00	3.06	1.36e-03	9.69e-03
C1orf216	127703	-0.8	6.89e-02	16.33	1.21e-02	2.93e-01	-3.06	1.37e-03	9.71e-03
BEX3	27018	-0.75	6.01e-02	14.44	2.51e-02	2.35e-01	-3.06	1.37e-03	9.71e-03
PAGR1	79447	0.81	7.08e-02	16.73	1.03e-02	3.07e-01	3.06	1.37e-03	9.71e-03
C12orf4	57102	-0.91	8.78e-02	20.32	2.43e-03	4.13e-01	-3.06	1.37e-03	9.73e-03
PRRG4	79056	0.45	2.16e-02	1.9	9.29e-01	0.00e+00	3.06	1.37e-03	9.73e-03
FAM216A	29902	-0.79	6.60e-02	15.94	1.41e-02	2.79e-01	-3.06	1.38e-03	9.75e-03
ANXA13	312	0.57	3.43e-02	8.71	1.91e-01	7.30e-02	3.06	1.38e-03	9.75e-03
PPIC	5480	0.52	2.94e-02	7.65	2.65e-01	4.41e-02	3.06	1.38e-03	9.75e-03
AGPAT4	56895	-0.73	5.71e-02	13.78	3.22e-02	2.17e-01	-3.06	1.38e-03	9.75e-03
CABP1	9478	-0.46	2.30e-02	6.26	3.94e-01	6.96e-03	-3.06	1.38e-03	9.75e-03
ANP32B	10541	0.76	6.16e-02	14.74	2.24e-02	2.44e-01	3.06	1.38e-03	9.75e-03
ATP8A1	10396	-0.56	3.41e-02	8.65	1.94e-01	7.16e-02	-3.05	1.39e-03	9.79e-03
PTH2R	5746	-0.54	3.16e-02	8.18	2.25e-01	5.82e-02	-3.05	1.40e-03	9.85e-03
RARG	5916	0.45	2.16e-02	4.02	6.75e-01	0.00e+00	3.05	1.41e-03	9.95e-03
FCRL2	79368	0.45	2.17e-02	5.22	5.16e-01	0.00e+00	3.05	1.41e-03	9.95e-03
COL6A1	1291	0.58	3.57e-02	9.1	1.68e-01	8.35e-02	3.05	1.42e-03	9.96e-03
RND1	27289	-0.45	2.17e-02	4.44	6.18e-01	0.00e+00	-3.05	1.42e-03	9.96e-03
THEM6	51337	-0.45	2.18e-02	5.85	4.40e-01	0.00e+00	-3.05	1.43e-03	1.00e-02
BDH1	622	-0.86	8.05e-02	18.64	4.82e-03	3.60e-01	-3.05	1.43e-03	1.00e-02
CPED1	79974	0.45	2.17e-02	3.66	7.23e-01	0.00e+00	3.05	1.43e-03	1.00e-02
MRPL13	28998	-0.74	5.89e-02	14.13	2.82e-02	2.27e-01	-3.05	1.43e-03	1.00e-02
CDC37L1	55664	-0.6	3.84e-02	9.66	1.40e-01	9.89e-02	-3.05	1.43e-03	1.00e-02
TMEM50A	23585	-0.45	2.16e-02	2.3	8.90e-01	0.00e+00	-3.04	1.44e-03	1.01e-02
BASP1	10409	-0.7	5.29e-02	12.96	4.38e-02	1.92e-01	-3.04	1.44e-03	1.01e-02
DHCR24	1718	-0.72	5.55e-02	13.39	3.73e-02	2.05e-01	-3.04	1.44e-03	1.01e-02
APBB1IP	54518	0.45	2.16e-02	2.17	9.03e-01	0.00e+00	3.04	1.44e-03	1.01e-02
ARMT1	79624	-0.58	3.60e-02	9.16	1.65e-01	8.49e-02	-3.04	1.44e-03	1.01e-02
PLCG2	5336	0.46	2.26e-02	6.18	4.03e-01	4.76e-03	3.04	1.44e-03	1.01e-02
CRMP1	1400	-0.92	9.20e-02	21.14	1.73e-03	4.40e-01	-3.04	1.45e-03	1.01e-02
HMG20A	10363	-0.62	4.12e-02	10.29	1.13e-01	1.17e-01	-3.04	1.45e-03	1.01e-02
KCNQ3	3786	-0.72	5.56e-02	13.57	3.49e-02	2.10e-01	-3.04	1.45e-03	1.01e-02
SPI1	6688	0.57	3.49e-02	8.85	1.82e-01	7.69e-02	3.04	1.45e-03	1.01e-02
UQCR10	29796	-1.09	1.29e-01	28.53	7.46e-05	6.79e-01	-3.04	1.46e-03	1.02e-02
DCAF11	80344	-0.56	3.45e-02	8.74	1.89e-01	7.39e-02	-3.04	1.46e-03	1.02e-02
FOCAD	54914	-0.68	5.02e-02	12.41	5.33e-02	1.76e-01	-3.04	1.46e-03	1.02e-02
NDUFS7	374291	-0.88	8.46e-02	19.49	3.40e-03	3.88e-01	-3.04	1.47e-03	1.02e-02
ANAPC13	25847	-0.73	5.84e-02	14.05	2.90e-02	2.24e-01	-3.04	1.48e-03	1.03e-02
RGR	5995	0.45	2.16e-02	2.88	8.24e-01	0.00e+00	3.04	1.48e-03	1.03e-02
MORN1	79906	0.45	2.16e-02	3.42	7.54e-01	0.00e+00	3.04	1.48e-03	1.03e-02
SLC26A4	5172	-0.45	2.23e-02	6.11	4.11e-01	2.99e-03	-3.03	1.49e-03	1.03e-02
C1orf115	79762	-0.59	3.72e-02	9.37	1.54e-01	9.13e-02	-3.03	1.49e-03	1.03e-02
EMX2	2018	0.56	3.40e-02	8.69	1.92e-01	7.21e-02	3.03	1.49e-03	1.03e-02
EIF4H	7458	-0.87	8.24e-02	19.18	3.87e-03	3.78e-01	-3.03	1.50e-03	1.03e-02
AFF2	2334	-0.67	4.82e-02	11.99	6.21e-02	1.64e-01	-3.03	1.50e-03	1.04e-02
VPS33B	26276	-0.59	3.83e-02	9.67	1.39e-01	9.90e-02	-3.03	1.50e-03	1.04e-02
CHMP2A	27243	-0.88	8.40e-02	19.44	3.48e-03	3.86e-01	-3.03	1.50e-03	1.04e-02
NCDN	23154	-0.76	6.34e-02	15.15	1.91e-02	2.56e-01	-3.03	1.50e-03	1.04e-02
CYP4F2	8529	0.55	3.32e-02	8.51	2.03e-01	6.74e-02	3.03	1.50e-03	1.04e-02
SSTR1	6751	-0.61	4.01e-02	10.1	1.21e-01	1.11e-01	-3.03	1.51e-03	1.04e-02
UQCR11	10975	-0.5	2.75e-02	7.24	2.99e-01	3.30e-02	-3.03	1.52e-03	1.05e-02
ARHGAP44	9912	-0.64	4.43e-02	11.01	8.81e-02	1.36e-01	-3.03	1.52e-03	1.05e-02
HSP90AB1	3326	-0.83	7.54e-02	17.74	6.91e-03	3.34e-01	-3.03	1.53e-03	1.05e-02
PORCN	64840	-0.93	9.46e-02	21.72	1.36e-03	4.57e-01	-3.03	1.53e-03	1.05e-02
CCT4	10575	-0.81	7.24e-02	17	9.30e-03	3.12e-01	-3.02	1.54e-03	1.06e-02
PTBP2	58155	-0.47	2.44e-02	6.55	3.64e-01	1.46e-02	-3.02	1.54e-03	1.06e-02
SHISAL1	85352	-0.44	2.15e-02	1.52	9.58e-01	0.00e+00	-3.02	1.54e-03	1.06e-02
PSG9	5678	0.45	2.18e-02	5.65	4.64e-01	0.00e+00	3.02	1.54e-03	1.06e-02
C22orf31	25770	0.52	2.91e-02	7.63	2.66e-01	4.32e-02	3.02	1.55e-03	1.06e-02
NEURL1	9148	-0.48	2.49e-02	6.66	3.54e-01	1.75e-02	-3.02	1.55e-03	1.06e-02
ABCA1	19	0.56	3.44e-02	8.86	1.82e-01	7.65e-02	3.02	1.56e-03	1.07e-02
RAB3IL1	5866	0.44	2.16e-02	3.11	7.95e-01	0.00e+00	3.02	1.56e-03	1.07e-02
UNC93B1	81622	0.44	2.16e-02	2.49	8.70e-01	0.00e+00	3.02	1.57e-03	1.07e-02
FAM110D	79927	0.44	2.16e-02	4.25	6.43e-01	0.00e+00	3.02	1.57e-03	1.07e-02
AEN	64782	0.44	2.17e-02	3.95	6.84e-01	0.00e+00	3.02	1.58e-03	1.08e-02
DOCK6	57572	0.61	4.12e-02	10.3	1.13e-01	1.17e-01	3.02	1.58e-03	1.08e-02
PLXNB1	5364	0.44	2.16e-02	3.39	7.59e-01	0.00e+00	3.02	1.58e-03	1.08e-02
C1QL1	10882	0.44	2.17e-02	5.44	4.88e-01	0.00e+00	3.01	1.59e-03	1.08e-02
TMEM30A	55754	-0.52	2.94e-02	7.63	2.67e-01	4.35e-02	-3.02	1.59e-03	1.08e-02
TXNL1	9352	-0.74	5.98e-02	14.4	2.55e-02	2.35e-01	-3.01	1.59e-03	1.08e-02
HS1BP3	64342	0.7	5.36e-02	13.02	4.28e-02	1.94e-01	3.01	1.59e-03	1.08e-02
GRIA1	2890	-0.56	3.51e-02	8.92	1.78e-01	7.86e-02	-3.01	1.59e-03	1.08e-02
HNMT	3176	0.44	2.18e-02	5.99	4.25e-01	0.00e+00	3.01	1.59e-03	1.08e-02
DCTN4	51164	-0.63	4.42e-02	10.9	9.14e-02	1.34e-01	-3.01	1.59e-03	1.08e-02
RAD23B	5887	-0.74	6.01e-02	14.43	2.51e-02	2.35e-01	-3.01	1.60e-03	1.08e-02
SELPLG	6404	0.44	2.16e-02	3.58	7.34e-01	0.00e+00	3.01	1.59e-03	1.08e-02
DAB2	1601	0.76	6.36e-02	15.02	2.01e-02	2.53e-01	3.01	1.60e-03	1.08e-02
TNFRSF12A	51330	0.49	2.62e-02	6.94	3.26e-01	2.50e-02	3.01	1.60e-03	1.08e-02
ENPP4	22875	-0.44	2.17e-02	4.12	6.60e-01	0.00e+00	-3.01	1.60e-03	1.08e-02
PIP	5304	0.44	2.16e-02	2.26	8.95e-01	0.00e+00	3.01	1.60e-03	1.09e-02
CBX3	11335	-0.44	2.17e-02	4.99	5.45e-01	0.00e+00	-3.01	1.60e-03	1.09e-02
AKR1A1	10327	-0.6	4.02e-02	10.03	1.23e-01	1.10e-01	-3.01	1.61e-03	1.09e-02
LDHA	3939	-0.8	7.09e-02	16.73	1.03e-02	3.03e-01	-3.01	1.61e-03	1.09e-02
EIF3M	10480	-0.66	4.82e-02	11.83	6.60e-02	1.60e-01	-3.01	1.61e-03	1.09e-02
RUNDC3A	10900	-0.7	5.43e-02	13.18	4.02e-02	1.99e-01	-3.01	1.62e-03	1.09e-02
BARD1	580	0.73	5.82e-02	14.1	2.85e-02	2.25e-01	3.01	1.62e-03	1.09e-02
S1PR4	8698	0.44	2.15e-02	1.21	9.77e-01	0.00e+00	3.01	1.62e-03	1.09e-02
DEF6	50619	0.49	2.66e-02	7.05	3.16e-01	2.79e-02	3.01	1.64e-03	1.10e-02
PITRM1	10531	-1.04	1.20e-01	26.84	1.55e-04	6.20e-01	-3	1.64e-03	1.10e-02
ARID5A	10865	0.44	2.17e-02	3.87	6.94e-01	0.00e+00	3	1.64e-03	1.10e-02
MTHFD1	4522	-0.91	9.15e-02	21.13	1.74e-03	4.36e-01	-3	1.64e-03	1.10e-02
RALGAPB	57148	-0.69	5.21e-02	12.73	4.75e-02	1.86e-01	-3	1.64e-03	1.10e-02
SNCG	6623	-0.55	3.41e-02	8.75	1.88e-01	7.37e-02	-3	1.64e-03	1.10e-02
TLN2	83660	-0.71	5.52e-02	13.28	3.87e-02	2.02e-01	-3	1.64e-03	1.10e-02
PFN2	5217	-0.73	5.98e-02	14.36	2.59e-02	2.32e-01	-3	1.65e-03	1.11e-02
GLB1L2	89944	0.44	2.16e-02	2.07	9.13e-01	0.00e+00	3	1.65e-03	1.11e-02
TRIOBP	11078	0.61	4.13e-02	10.42	1.08e-01	1.20e-01	3	1.65e-03	1.11e-02
MAEA	10296	-1	1.11e-01	25.05	3.34e-04	5.63e-01	-3	1.65e-03	1.11e-02
NDUFA10	4705	-1.13	1.41e-01	30.84	2.72e-05	7.55e-01	-3	1.66e-03	1.11e-02
UAP1	6675	-0.55	3.40e-02	8.66	1.94e-01	7.15e-02	-3	1.66e-03	1.11e-02
TUBB	203068	-0.92	9.46e-02	21.79	1.32e-03	4.59e-01	-3	1.67e-03	1.11e-02
COPS4	51138	-0.86	8.31e-02	19.35	3.61e-03	3.83e-01	-3	1.67e-03	1.11e-02
PFKM	5213	-0.9	8.93e-02	20.69	2.08e-03	4.23e-01	-3	1.67e-03	1.11e-02
PSMB2	5690	-0.79	7.00e-02	16.67	1.06e-02	3.00e-01	-3	1.67e-03	1.11e-02
CHP1	11261	-1.01	1.12e-01	25.25	3.07e-04	5.69e-01	-3	1.68e-03	1.12e-02
CFAP20	29105	-0.76	6.41e-02	15.3	1.81e-02	2.60e-01	-3	1.68e-03	1.12e-02
IRF5	3663	0.48	2.61e-02	6.94	3.26e-01	2.50e-02	3	1.67e-03	1.12e-02
CRBN	51185	-0.51	2.90e-02	7.57	2.71e-01	4.19e-02	-3	1.68e-03	1.12e-02
ASNSD1	54529	-0.56	3.49e-02	8.88	1.81e-01	7.75e-02	-3	1.67e-03	1.12e-02
FAM49B	51571	-0.46	2.37e-02	6.42	3.78e-01	1.10e-02	-3	1.68e-03	1.12e-02
TPMT	7172	-0.47	2.50e-02	6.67	3.52e-01	1.79e-02	-3	1.68e-03	1.12e-02
P2RY2	5029	0.44	2.16e-02	3.26	7.76e-01	0.00e+00	3	1.69e-03	1.13e-02
SPATA1	100505741	0.44	2.16e-02	3.03	8.05e-01	0.00e+00	2.99	1.70e-03	1.13e-02
ATF7	11016	0.44	2.16e-02	3.02	8.06e-01	0.00e+00	2.99	1.70e-03	1.13e-02
PDS5B	23047	-0.44	2.17e-02	4.53	6.06e-01	0.00e+00	-2.99	1.71e-03	1.14e-02
NID1	4811	0.52	2.97e-02	7.71	2.60e-01	4.58e-02	2.99	1.72e-03	1.14e-02
N4BP2L1	90634	-0.44	2.17e-02	5.19	5.19e-01	0.00e+00	-2.99	1.72e-03	1.14e-02
UHRF1BP1L	23074	-0.68	5.24e-02	12.82	4.59e-02	1.88e-01	-2.99	1.72e-03	1.14e-02
FARSA	2193	-0.6	4.05e-02	10.19	1.17e-01	1.13e-01	-2.99	1.73e-03	1.15e-02
PDGFRB	5159	0.49	2.68e-02	7.12	3.10e-01	2.95e-02	2.99	1.73e-03	1.15e-02
H1-4	3008	0.7	5.53e-02	13.4	3.71e-02	2.05e-01	2.99	1.74e-03	1.15e-02
UVRAG	7405	-0.44	2.17e-02	5.3	5.06e-01	0.00e+00	-2.99	1.75e-03	1.16e-02
YY1	7528	0.44	2.18e-02	5.87	4.38e-01	0.00e+00	2.99	1.75e-03	1.16e-02
CASP8	841	0.44	2.18e-02	5.72	4.55e-01	0.00e+00	2.99	1.75e-03	1.16e-02
NUDT2	318	-0.66	4.93e-02	12.07	6.04e-02	1.67e-01	-2.98	1.76e-03	1.16e-02
POLR2D	5433	-0.64	4.65e-02	11.39	7.70e-02	1.48e-01	-2.98	1.75e-03	1.16e-02
TTC38	55020	0.44	2.16e-02	4.19	6.50e-01	0.00e+00	2.98	1.76e-03	1.16e-02
TP53BP1	7158	-0.57	3.59e-02	9.11	1.67e-01	8.37e-02	-2.98	1.76e-03	1.16e-02
ERI3	79033	-0.6	4.04e-02	10.11	1.20e-01	1.11e-01	-2.98	1.75e-03	1.16e-02
SLC25A22	79751	-0.68	5.15e-02	12.59	5.00e-02	1.81e-01	-2.98	1.76e-03	1.16e-02
KANSL2	54934	-0.44	2.16e-02	4.1	6.63e-01	0.00e+00	-2.98	1.76e-03	1.16e-02
ABCC8	6833	-0.58	3.82e-02	9.53	1.46e-01	9.56e-02	-2.98	1.77e-03	1.16e-02
C1QBP	708	-0.44	2.22e-02	6.09	4.13e-01	2.36e-03	-2.98	1.77e-03	1.16e-02
NPTX2	4885	-0.7	5.49e-02	13.27	3.90e-02	2.01e-01	-2.98	1.78e-03	1.17e-02
SNX4	8723	-0.55	3.43e-02	8.75	1.88e-01	7.38e-02	-2.98	1.78e-03	1.17e-02
ACVR2A	92	-0.51	2.90e-02	7.61	2.68e-01	4.27e-02	-2.98	1.78e-03	1.17e-02
HERC6	55008	-0.59	3.87e-02	9.68	1.39e-01	9.96e-02	-2.98	1.78e-03	1.17e-02
SYBU	55638	-0.68	5.15e-02	12.58	5.02e-02	1.82e-01	-2.98	1.78e-03	1.17e-02
GJA3	2700	0.44	2.15e-02	1.47	9.62e-01	0.00e+00	2.98	1.79e-03	1.17e-02
AP1G1	164	-0.64	4.56e-02	11.19	8.26e-02	1.42e-01	-2.98	1.79e-03	1.17e-02
ADAM5	255926	0.44	2.15e-02	1.81	9.37e-01	0.00e+00	2.98	1.80e-03	1.18e-02
MPZL2	10205	0.46	2.40e-02	6.49	3.71e-01	1.28e-02	2.98	1.80e-03	1.18e-02
NSD3	54904	0.44	2.17e-02	5	5.43e-01	0.00e+00	2.98	1.81e-03	1.18e-02
UQCRFS1	7386	-0.88	8.68e-02	20.2	2.55e-03	4.08e-01	-2.98	1.81e-03	1.18e-02
SF3B5	83443	-0.73	6.04e-02	14.6	2.36e-02	2.39e-01	-2.97	1.81e-03	1.18e-02
MAN2A1	4124	0.44	2.17e-02	5.45	4.88e-01	0.00e+00	2.97	1.82e-03	1.18e-02
CDH4	1002	0.44	2.16e-02	4.35	6.29e-01	0.00e+00	2.97	1.82e-03	1.19e-02
ROCK2	9475	-0.59	3.91e-02	9.83	1.32e-01	1.04e-01	-2.97	1.82e-03	1.19e-02
RBM38	55544	0.53	3.14e-02	8.08	2.32e-01	5.58e-02	2.97	1.84e-03	1.20e-02
ZHX2	22882	0.57	3.74e-02	9.43	1.51e-01	9.25e-02	2.97	1.84e-03	1.20e-02
CASKIN2	57513	0.44	2.17e-02	5.62	4.67e-01	0.00e+00	2.97	1.84e-03	1.20e-02
C6orf120	387263	-0.65	4.78e-02	11.74	6.79e-02	1.57e-01	-2.97	1.85e-03	1.21e-02
TBX3	6926	0.45	2.30e-02	6.24	3.96e-01	6.46e-03	2.97	1.86e-03	1.21e-02
CYTH4	27128	0.44	2.16e-02	2.83	8.30e-01	0.00e+00	2.97	1.87e-03	1.21e-02
ILF2	3608	-0.68	5.26e-02	12.83	4.58e-02	1.88e-01	-2.97	1.86e-03	1.21e-02
COA1	55744	-0.85	8.24e-02	19.05	4.08e-03	3.73e-01	-2.97	1.86e-03	1.21e-02
GTDC1	79712	-0.54	3.26e-02	8.34	2.14e-01	6.29e-02	-2.97	1.86e-03	1.21e-02
LRRC23	10233	0.57	3.71e-02	9.43	1.51e-01	9.22e-02	2.97	1.87e-03	1.21e-02
UBL5	59286	-0.78	6.94e-02	16.45	1.15e-02	2.94e-01	-2.96	1.87e-03	1.21e-02
DPM2	8818	-0.62	4.42e-02	10.97	8.94e-02	1.35e-01	-2.96	1.88e-03	1.21e-02
SAGE1	55511	0.44	2.16e-02	2.52	8.66e-01	0.00e+00	2.96	1.88e-03	1.21e-02
CLSTN1	22883	-0.76	6.58e-02	15.76	1.51e-02	2.74e-01	-2.96	1.88e-03	1.22e-02
PTHLH	5744	-0.44	2.17e-02	4.97	5.47e-01	0.00e+00	-2.96	1.88e-03	1.22e-02
LRP5L	91355	0.56	3.53e-02	8.95	1.76e-01	7.96e-02	2.96	1.88e-03	1.22e-02
ELF3	1999	0.44	2.16e-02	3.34	7.66e-01	0.00e+00	2.96	1.89e-03	1.22e-02
NDUFS2	4720	-0.79	7.18e-02	16.95	9.47e-03	3.08e-01	-2.96	1.89e-03	1.22e-02
TCF7L2	6934	0.54	3.32e-02	8.51	2.03e-01	6.71e-02	2.96	1.89e-03	1.22e-02
ALPI	248	0.43	2.16e-02	2.9	8.22e-01	0.00e+00	2.96	1.90e-03	1.22e-02
FKBP1A	2280	-0.77	6.70e-02	16.01	1.37e-02	2.80e-01	-2.96	1.90e-03	1.22e-02
AIM2	9447	0.51	2.98e-02	7.74	2.58e-01	4.65e-02	2.96	1.90e-03	1.22e-02
PIGR	5284	0.43	2.15e-02	1.55	9.56e-01	0.00e+00	2.96	1.91e-03	1.23e-02
TPI1	7167	-1.03	1.21e-01	27.02	1.44e-04	6.28e-01	-2.96	1.91e-03	1.23e-02
NELL2	4753	-0.71	5.72e-02	13.88	3.10e-02	2.18e-01	-2.96	1.91e-03	1.23e-02
TUBG1	7283	-0.7	5.62e-02	13.8	3.20e-02	2.15e-01	-2.96	1.91e-03	1.23e-02
DSTN	11034	-0.79	7.12e-02	16.87	9.78e-03	3.07e-01	-2.96	1.91e-03	1.23e-02
TXNL4A	10907	-0.76	6.52e-02	15.74	1.52e-02	2.72e-01	-2.96	1.92e-03	1.23e-02
ARAP1	116985	0.5	2.90e-02	7.64	2.65e-01	4.34e-02	2.96	1.92e-03	1.23e-02
CEP152	22995	0.43	2.16e-02	3.45	7.51e-01	0.00e+00	2.96	1.92e-03	1.23e-02
PCDH7	5099	-0.47	2.57e-02	6.86	3.34e-01	2.28e-02	-2.96	1.92e-03	1.23e-02
TSPYL4	23270	-0.55	3.49e-02	8.93	1.77e-01	7.85e-02	-2.95	1.94e-03	1.24e-02
ADCYAP1	116	-0.62	4.47e-02	11.01	8.82e-02	1.37e-01	-2.95	1.95e-03	1.24e-02
DNAI2	64446	0.5	2.92e-02	7.62	2.68e-01	4.31e-02	2.95	1.95e-03	1.24e-02
RRBP1	6238	0.47	2.57e-02	6.84	3.36e-01	2.24e-02	2.95	1.95e-03	1.24e-02
RCHY1	25898	-0.48	2.61e-02	6.91	3.29e-01	2.43e-02	-2.95	1.95e-03	1.24e-02
GLO1	2739	-0.88	8.91e-02	20.63	2.13e-03	4.21e-01	-2.95	1.96e-03	1.25e-02
TTN	7273	0.54	3.33e-02	8.55	2.01e-01	6.83e-02	2.95	1.96e-03	1.25e-02
SYN1	6853	-0.77	6.73e-02	16.15	1.30e-02	2.84e-01	-2.95	1.96e-03	1.25e-02
CHST1	8534	-0.52	3.10e-02	8.01	2.37e-01	5.38e-02	-2.95	1.96e-03	1.25e-02
LSM3	27258	-0.8	7.36e-02	17.31	8.22e-03	3.20e-01	-2.95	1.97e-03	1.25e-02
TRAPPC2L	51693	-0.69	5.43e-02	13.16	4.06e-02	1.97e-01	-2.95	1.97e-03	1.25e-02
AP2B1	163	-0.67	5.18e-02	12.59	5.01e-02	1.81e-01	-2.95	1.97e-03	1.25e-02
SMARCA2	6595	-0.43	2.17e-02	4.81	5.68e-01	0.00e+00	-2.95	1.98e-03	1.26e-02
IFT140	9742	0.43	2.17e-02	4.21	6.48e-01	0.00e+00	2.95	1.98e-03	1.26e-02
GSTA3	2940	0.43	2.17e-02	4.58	5.99e-01	0.00e+00	2.95	1.98e-03	1.26e-02
MYEF2	50804	0.43	2.17e-02	4.17	6.54e-01	0.00e+00	2.95	1.98e-03	1.26e-02
SPAST	6683	-0.43	2.17e-02	5.07	5.35e-01	0.00e+00	-2.95	1.98e-03	1.26e-02
TSPAN32	10077	0.51	2.98e-02	7.75	2.57e-01	4.67e-02	2.95	1.98e-03	1.26e-02
NUPR1	26471	0.78	6.97e-02	16.75	1.02e-02	3.03e-01	2.95	1.99e-03	1.26e-02
CISD1	55847	-0.96	1.06e-01	24.54	4.15e-04	5.41e-01	-2.95	1.99e-03	1.26e-02
MCAT	27349	-0.87	8.75e-02	20.48	2.27e-03	4.16e-01	-2.94	2.00e-03	1.26e-02
ENTPD4	9583	-0.72	6.00e-02	14.62	2.34e-02	2.39e-01	-2.94	2.00e-03	1.26e-02
NEK7	140609	0.48	2.67e-02	7.09	3.12e-01	2.88e-02	2.94	2.01e-03	1.27e-02
TRADD	8717	0.43	2.15e-02	1.97	9.23e-01	0.00e+00	2.94	2.01e-03	1.27e-02
VTI1B	10490	-0.53	3.21e-02	8.25	2.21e-01	6.02e-02	-2.94	2.01e-03	1.27e-02
GPN1	11321	-0.62	4.37e-02	10.82	9.40e-02	1.31e-01	-2.94	2.02e-03	1.28e-02
IDI1	3422	-0.72	5.95e-02	14.28	2.67e-02	2.30e-01	-2.94	2.03e-03	1.28e-02
UQCRB	7381	-0.43	2.16e-02	3	8.09e-01	0.00e+00	-2.94	2.03e-03	1.28e-02
PLIN3	10226	0.63	4.60e-02	11.36	7.78e-02	1.46e-01	2.94	2.03e-03	1.28e-02
SLC6A16	28968	0.66	5.05e-02	12.36	5.44e-02	1.74e-01	2.94	2.03e-03	1.28e-02
BRD7P3	23629	0.43	2.15e-02	1.08	9.82e-01	0.00e+00	2.94	2.04e-03	1.28e-02
GABARAPL1	23710	-0.85	8.30e-02	19.44	3.48e-03	3.82e-01	-2.94	2.04e-03	1.28e-02
TRAPPC11	60684	-0.62	4.50e-02	11.13	8.45e-02	1.40e-01	-2.94	2.05e-03	1.29e-02
EMP3	2014	0.72	5.94e-02	14.45	2.50e-02	2.35e-01	2.94	2.05e-03	1.29e-02
TRIB1	10221	-0.43	2.15e-02	0.99	9.86e-01	0.00e+00	-2.94	2.06e-03	1.29e-02
HK1	3098	-0.79	7.31e-02	17.32	8.17e-03	3.20e-01	-2.94	2.06e-03	1.29e-02
RFK	55312	-0.61	4.29e-02	10.73	9.71e-02	1.28e-01	-2.94	2.06e-03	1.29e-02
PNPLA2	57104	0.5	2.90e-02	7.59	2.69e-01	4.23e-02	2.94	2.06e-03	1.29e-02
SPATA7	55812	-0.58	3.96e-02	9.95	1.27e-01	1.07e-01	-2.94	2.06e-03	1.29e-02
POLR2B	5431	-0.53	3.31e-02	8.56	2.00e-01	6.80e-02	-2.93	2.07e-03	1.30e-02
NAV2	89797	0.91	9.67e-02	22.29	1.07e-03	4.72e-01	2.93	2.07e-03	1.30e-02
ACSL3	2181	-0.74	6.40e-02	15.27	1.82e-02	2.59e-01	-2.93	2.08e-03	1.30e-02
CHD5	26038	-0.43	2.17e-02	4.98	5.46e-01	0.00e+00	-2.93	2.08e-03	1.30e-02
MAD2L1	4085	-0.52	3.17e-02	8.18	2.25e-01	5.82e-02	-2.93	2.08e-03	1.30e-02
PPP1R7	5510	-0.79	7.33e-02	17.4	7.93e-03	3.22e-01	-2.93	2.08e-03	1.30e-02
WRNIP1	56897	-0.64	4.77e-02	11.76	6.75e-02	1.58e-01	-2.93	2.08e-03	1.30e-02
XPNPEP3	63929	0.43	2.16e-02	4.14	6.58e-01	0.00e+00	2.93	2.08e-03	1.30e-02
TMEM177	80775	-0.69	5.49e-02	13.42	3.68e-02	2.05e-01	-2.93	2.08e-03	1.30e-02
OSM	5008	0.53	3.24e-02	8.3	2.17e-01	6.17e-02	2.93	2.09e-03	1.30e-02
CASP5	838	0.43	2.15e-02	2.14	9.06e-01	0.00e+00	2.93	2.09e-03	1.30e-02
TTC28	23331	0.74	6.45e-02	15.3	1.80e-02	2.60e-01	2.93	2.09e-03	1.30e-02
PLCB2	5330	0.43	2.15e-02	2.13	9.08e-01	0.00e+00	2.93	2.10e-03	1.30e-02
SHARPIN	81858	0.43	2.15e-02	2.03	9.17e-01	0.00e+00	2.93	2.10e-03	1.30e-02
SMUG1	23583	-0.75	6.55e-02	15.59	1.61e-02	2.69e-01	-2.93	2.10e-03	1.30e-02
CTNNBIP1	56998	-0.76	6.76e-02	16.18	1.28e-02	2.85e-01	-2.93	2.10e-03	1.30e-02
WDR78	79819	0.43	2.17e-02	5.37	4.98e-01	0.00e+00	2.93	2.12e-03	1.31e-02
APOA1	335	0.51	2.98e-02	7.72	2.60e-01	4.60e-02	2.93	2.12e-03	1.32e-02
CA4	762	-0.58	3.88e-02	9.81	1.33e-01	1.03e-01	-2.93	2.12e-03	1.32e-02
TNS1	7145	0.72	6.01e-02	14.44	2.51e-02	2.34e-01	2.93	2.13e-03	1.32e-02
IFRD2	7866	0.43	2.17e-02	4.79	5.72e-01	0.00e+00	2.93	2.13e-03	1.32e-02
PGGHG	80162	0.59	4.08e-02	10.19	1.17e-01	1.14e-01	2.93	2.13e-03	1.32e-02
MICALL2	79778	0.52	3.12e-02	8.08	2.32e-01	5.56e-02	2.92	2.15e-03	1.33e-02
CPD	1362	-0.43	2.17e-02	5.04	5.39e-01	0.00e+00	-2.92	2.15e-03	1.33e-02
ZNF702P	79986	-0.6	4.22e-02	10.49	1.05e-01	1.22e-01	-2.92	2.15e-03	1.33e-02
H1-3	3007	0.72	6.00e-02	14.49	2.46e-02	2.36e-01	2.92	2.15e-03	1.33e-02
MPL	4352	0.43	2.17e-02	4.25	6.43e-01	0.00e+00	2.92	2.16e-03	1.33e-02
FHL3	2275	0.43	2.15e-02	1.97	9.23e-01	0.00e+00	2.92	2.16e-03	1.33e-02
MAP3K4	4216	-0.43	2.18e-02	5.29	5.07e-01	0.00e+00	-2.92	2.16e-03	1.33e-02
NARF	26502	-0.76	6.75e-02	16.01	1.37e-02	2.81e-01	-2.92	2.17e-03	1.34e-02
NIF3L1	60491	-0.65	4.91e-02	12.07	6.05e-02	1.67e-01	-2.92	2.17e-03	1.34e-02
KCNV1	27012	-0.76	6.85e-02	16.41	1.17e-02	2.93e-01	-2.92	2.18e-03	1.34e-02
GNRH1	2796	0.6	4.21e-02	10.68	9.87e-02	1.26e-01	2.92	2.18e-03	1.34e-02
TBX10	347853	0.43	2.17e-02	5.41	4.92e-01	0.00e+00	2.92	2.18e-03	1.34e-02
ATP5ME	521	-0.52	3.21e-02	8.26	2.20e-01	6.07e-02	-2.92	2.18e-03	1.34e-02
C22orf46	79640	0.43	2.17e-02	5.32	5.03e-01	0.00e+00	2.92	2.18e-03	1.34e-02
CCDC33	80125	0.43	2.16e-02	3.68	7.19e-01	0.00e+00	2.92	2.18e-03	1.34e-02
EMC7	56851	-0.76	6.76e-02	16	1.38e-02	2.80e-01	-2.92	2.18e-03	1.34e-02
KCTD2	23510	-0.59	4.11e-02	10.25	1.14e-01	1.15e-01	-2.92	2.19e-03	1.34e-02
SNRPB2	6629	-0.6	4.28e-02	10.7	9.82e-02	1.27e-01	-2.92	2.19e-03	1.34e-02
SRF	6722	-0.61	4.40e-02	10.89	9.18e-02	1.34e-01	-2.92	2.19e-03	1.34e-02
TSPAN6	7105	0.64	4.78e-02	11.86	6.51e-02	1.60e-01	2.92	2.19e-03	1.34e-02
CNIH1	10175	-0.57	3.80e-02	9.58	1.43e-01	9.68e-02	-2.92	2.19e-03	1.34e-02
BLMH	642	-0.62	4.52e-02	11.33	7.88e-02	1.45e-01	-2.92	2.20e-03	1.34e-02
FKTN	2218	-0.43	2.18e-02	6.02	4.21e-01	4.53e-04	-2.92	2.20e-03	1.35e-02
APEX1	328	-0.63	4.61e-02	11.39	7.72e-02	1.47e-01	-2.92	2.20e-03	1.35e-02
PIK3CB	5291	-0.73	6.31e-02	15.24	1.85e-02	2.58e-01	-2.91	2.21e-03	1.35e-02
MMS19	64210	-0.64	4.82e-02	11.9	6.43e-02	1.61e-01	-2.91	2.22e-03	1.36e-02
ERO1A	30001	-0.75	6.57e-02	15.66	1.57e-02	2.70e-01	-2.91	2.22e-03	1.36e-02
RAB20	55647	0.64	4.81e-02	11.84	6.56e-02	1.60e-01	2.91	2.22e-03	1.36e-02
CLDN7	1366	0.61	4.46e-02	11.01	8.80e-02	1.37e-01	2.91	2.23e-03	1.36e-02
SPHK1	8877	0.66	5.13e-02	12.55	5.08e-02	1.80e-01	2.91	2.23e-03	1.36e-02
SLC44A1	23446	0.43	2.16e-02	4.46	6.15e-01	0.00e+00	2.91	2.24e-03	1.36e-02
HEYL	26508	0.43	2.17e-02	4.45	6.16e-01	0.00e+00	2.91	2.24e-03	1.36e-02
AMHR2	269	0.55	3.53e-02	8.97	1.75e-01	7.99e-02	2.91	2.24e-03	1.36e-02
ACTR1B	10120	-0.69	5.62e-02	13.61	3.43e-02	2.10e-01	-2.91	2.24e-03	1.36e-02
NUDCD3	23386	-0.59	4.10e-02	10.23	1.15e-01	1.15e-01	-2.91	2.25e-03	1.37e-02
RIMS3	9783	-0.43	2.15e-02	1.34	9.69e-01	0.00e+00	-2.91	2.25e-03	1.37e-02
PANX1	24145	-0.52	3.24e-02	8.38	2.11e-01	6.34e-02	-2.91	2.25e-03	1.37e-02
CRYBA1	1411	0.43	2.17e-02	5.32	5.03e-01	0.00e+00	2.91	2.26e-03	1.37e-02
TGFB1I1	7041	0.66	5.09e-02	12.52	5.13e-02	1.78e-01	2.91	2.26e-03	1.37e-02
NFIC	4782	0.74	6.52e-02	15.59	1.62e-02	2.68e-01	2.91	2.26e-03	1.37e-02
TNNI1	7135	0.43	2.17e-02	4.43	6.18e-01	0.00e+00	2.91	2.26e-03	1.37e-02
TNFSF8	944	0.45	2.42e-02	6.52	3.68e-01	1.36e-02	2.91	2.26e-03	1.37e-02
RETREG1	54463	-0.62	4.56e-02	11.3	7.95e-02	1.45e-01	-2.91	2.27e-03	1.37e-02
DDX28	55794	-0.64	4.91e-02	12.09	6.01e-02	1.67e-01	-2.91	2.26e-03	1.37e-02
TPK1	27010	-0.61	4.46e-02	11	8.84e-02	1.36e-01	-2.91	2.27e-03	1.37e-02
NRCAM	4897	-0.81	7.73e-02	18.11	5.96e-03	3.43e-01	-2.91	2.27e-03	1.37e-02
ACSL4	2182	-0.43	2.17e-02	4.28	6.39e-01	0.00e+00	-2.91	2.27e-03	1.37e-02
GID4	79018	0.43	2.17e-02	5.36	4.99e-01	0.00e+00	2.91	2.27e-03	1.37e-02
HSPA14	51182	-0.47	2.63e-02	7	3.21e-01	2.64e-02	-2.9	2.28e-03	1.37e-02
LPIN2	9663	-0.43	2.15e-02	1.23	9.75e-01	0.00e+00	-2.9	2.29e-03	1.38e-02
CTSA	5476	-0.61	4.40e-02	10.93	9.07e-02	1.34e-01	-2.9	2.29e-03	1.38e-02
WBP11	51729	-0.49	2.85e-02	7.48	2.78e-01	3.94e-02	-2.9	2.30e-03	1.38e-02
FLI1	2313	0.65	5.03e-02	12.52	5.14e-02	1.78e-01	2.9	2.30e-03	1.38e-02
THY1	7070	-0.71	6.03e-02	14.7	2.27e-02	2.41e-01	-2.9	2.30e-03	1.39e-02
SLIT3	6586	-0.53	3.39e-02	8.68	1.92e-01	7.18e-02	-2.9	2.31e-03	1.39e-02
FAM13B	51306	-0.51	3.08e-02	7.97	2.41e-01	5.24e-02	-2.9	2.32e-03	1.39e-02
CUL5	8065	-0.58	3.96e-02	9.99	1.25e-01	1.08e-01	-2.9	2.32e-03	1.39e-02
HOXB1	3211	0.55	3.56e-02	9.07	1.70e-01	8.21e-02	2.9	2.33e-03	1.40e-02
SCAMP5	192683	-0.85	8.67e-02	20.32	2.43e-03	4.11e-01	-2.9	2.33e-03	1.40e-02
ACKR4	51554	0.58	3.96e-02	9.96	1.26e-01	1.07e-01	2.9	2.33e-03	1.40e-02
CDKN3	1033	-0.54	3.44e-02	8.79	1.86e-01	7.48e-02	-2.9	2.34e-03	1.40e-02
IGF2BP2	10644	0.56	3.68e-02	9.34	1.55e-01	8.99e-02	2.9	2.34e-03	1.40e-02
LCP1	3936	0.57	3.93e-02	9.86	1.31e-01	1.04e-01	2.9	2.34e-03	1.40e-02
MZB1	51237	0.43	2.23e-02	6.11	4.11e-01	2.90e-03	2.9	2.34e-03	1.40e-02
REEP4	80346	0.43	2.16e-02	3.12	7.93e-01	0.00e+00	2.9	2.33e-03	1.40e-02
SAE1	10055	-0.59	4.10e-02	10.34	1.11e-01	1.17e-01	-2.9	2.34e-03	1.40e-02
BRINP3	339479	-0.43	2.16e-02	2.6	8.58e-01	0.00e+00	-2.9	2.34e-03	1.40e-02
LY86	9450	0.43	2.17e-02	5.91	4.33e-01	0.00e+00	2.9	2.34e-03	1.40e-02
DNAJC2	27000	-0.43	2.17e-02	5.34	5.01e-01	0.00e+00	-2.9	2.35e-03	1.40e-02
CXorf40A	91966	-0.69	5.74e-02	13.98	2.98e-02	2.21e-01	-2.9	2.35e-03	1.40e-02
MTREX	23517	-0.52	3.27e-02	8.38	2.11e-01	6.40e-02	-2.89	2.36e-03	1.40e-02
HMBS	3145	-0.45	2.40e-02	6.47	3.73e-01	1.25e-02	-2.89	2.35e-03	1.40e-02
MRPL58	3396	-0.83	8.21e-02	19.22	3.80e-03	3.76e-01	-2.89	2.35e-03	1.40e-02
METTL1	4234	-0.6	4.37e-02	10.92	9.08e-02	1.34e-01	-2.9	2.35e-03	1.40e-02
FAM53C	51307	-0.43	2.16e-02	4.04	6.71e-01	0.00e+00	-2.89	2.35e-03	1.40e-02
GRPEL1	80273	-0.63	4.73e-02	11.68	6.95e-02	1.55e-01	-2.89	2.36e-03	1.40e-02
YES1	7525	0.43	2.17e-02	5.76	4.51e-01	0.00e+00	2.89	2.36e-03	1.41e-02
TRABD	80305	0.43	2.16e-02	4.83	5.66e-01	0.00e+00	2.89	2.37e-03	1.41e-02
MCMBP	79892	0.46	2.54e-02	6.77	3.42e-01	2.05e-02	2.89	2.37e-03	1.41e-02
MUTYH	4595	0.68	5.46e-02	13.3	3.85e-02	2.02e-01	2.89	2.38e-03	1.41e-02
RALGPS1	9649	-0.43	2.17e-02	5.23	5.14e-01	0.00e+00	-2.89	2.38e-03	1.41e-02
DTX2	113878	0.42	2.16e-02	2.96	8.14e-01	0.00e+00	2.89	2.39e-03	1.42e-02
MYL6B	140465	-0.51	3.15e-02	8.14	2.28e-01	5.71e-02	-2.89	2.39e-03	1.42e-02
NCKAP1L	3071	0.43	2.18e-02	5.75	4.51e-01	0.00e+00	2.89	2.40e-03	1.42e-02
ITGA10	8515	0.47	2.64e-02	7.04	3.17e-01	2.74e-02	2.89	2.39e-03	1.42e-02
IQSEC1	9922	-0.89	9.50e-02	21.9	1.26e-03	4.62e-01	-2.89	2.40e-03	1.42e-02
RIMS1	22999	-0.78	7.36e-02	17.67	7.12e-03	3.28e-01	-2.89	2.43e-03	1.43e-02
FLVCR2	55640	0.42	2.16e-02	2.51	8.67e-01	0.00e+00	2.89	2.42e-03	1.43e-02
SLC28A3	64078	0.42	2.17e-02	4.84	5.64e-01	0.00e+00	2.88	2.43e-03	1.43e-02
CCDC15	80071	0.44	2.30e-02	6.28	3.93e-01	7.26e-03	2.89	2.43e-03	1.43e-02
KHDRBS3	10656	-0.51	3.13e-02	8.08	2.32e-01	5.57e-02	-2.88	2.44e-03	1.44e-02
IKZF3	22806	0.42	2.17e-02	5.3	5.05e-01	0.00e+00	2.88	2.44e-03	1.44e-02
EIF2AK2	5610	-0.42	2.17e-02	4.48	6.12e-01	0.00e+00	-2.88	2.44e-03	1.44e-02
MAB21L4	79919	0.42	2.16e-02	4.1	6.64e-01	0.00e+00	2.88	2.44e-03	1.44e-02
RAB11FIP1	80223	0.42	2.17e-02	4.52	6.07e-01	0.00e+00	2.88	2.44e-03	1.44e-02
COX11	1353	-0.42	2.17e-02	5.14	5.26e-01	0.00e+00	-2.88	2.45e-03	1.44e-02
ETNK1	55500	-0.54	3.54e-02	9.04	1.71e-01	8.14e-02	-2.88	2.45e-03	1.44e-02
SLC2A4RG	56731	0.42	2.16e-02	3.99	6.78e-01	0.00e+00	2.88	2.46e-03	1.45e-02
RIC3	79608	-0.66	5.24e-02	12.61	4.97e-02	1.82e-01	-2.88	2.46e-03	1.45e-02
GPR135	64582	0.49	2.85e-02	7.45	2.81e-01	3.87e-02	2.88	2.46e-03	1.45e-02
PCCA	5095	-0.57	3.95e-02	9.95	1.27e-01	1.07e-01	-2.88	2.46e-03	1.45e-02
RAB3B	5865	-0.63	4.80e-02	11.89	6.44e-02	1.60e-01	-2.88	2.47e-03	1.45e-02
LILRA5	353514	0.42	2.17e-02	4.53	6.05e-01	0.00e+00	2.88	2.49e-03	1.46e-02
MYOZ1	58529	0.42	2.17e-02	5.99	4.24e-01	0.00e+00	2.88	2.49e-03	1.46e-02
PGAP4	84302	-0.76	7.07e-02	16.97	9.39e-03	3.09e-01	-2.88	2.50e-03	1.46e-02
MYO5A	4644	-0.65	5.05e-02	12.46	5.25e-02	1.77e-01	-2.88	2.51e-03	1.47e-02
ARHGEF26	26084	0.52	3.32e-02	8.56	2.00e-01	6.82e-02	2.88	2.51e-03	1.47e-02
CD44	960	0.64	4.90e-02	12.13	5.91e-02	1.68e-01	2.88	2.51e-03	1.47e-02
KRIT1	889	0.42	2.17e-02	5.86	4.40e-01	0.00e+00	2.87	2.51e-03	1.47e-02
HLA-DOA	3111	0.42	2.15e-02	2.18	9.03e-01	0.00e+00	2.87	2.52e-03	1.47e-02
TOMM20	9804	-0.7	6.00e-02	14.54	2.41e-02	2.38e-01	-2.87	2.52e-03	1.47e-02
PKN1	5585	0.42	2.16e-02	2.91	8.20e-01	0.00e+00	2.87	2.52e-03	1.47e-02
GAP43	2596	-0.6	4.43e-02	11.2	8.24e-02	1.40e-01	-2.87	2.53e-03	1.48e-02
IL37	27178	0.42	2.15e-02	1.83	9.34e-01	0.00e+00	2.87	2.53e-03	1.48e-02
AGTPBP1	23287	-0.45	2.49e-02	6.69	3.51e-01	1.82e-02	-2.87	2.53e-03	1.48e-02
ZNF711	7552	-0.45	2.47e-02	6.63	3.56e-01	1.67e-02	-2.87	2.55e-03	1.48e-02
ABHD6	57406	-0.65	5.11e-02	12.44	5.28e-02	1.77e-01	-2.87	2.55e-03	1.48e-02
EPHB4	2050	0.42	2.17e-02	5.36	4.98e-01	0.00e+00	2.87	2.56e-03	1.49e-02
UTP25	27042	-0.42	2.17e-02	5.59	4.71e-01	0.00e+00	-2.87	2.56e-03	1.49e-02
HSF1	3297	0.42	2.16e-02	5.09	5.32e-01	0.00e+00	2.87	2.56e-03	1.49e-02
STMN4	81551	-0.81	7.87e-02	18.66	4.78e-03	3.59e-01	-2.87	2.55e-03	1.49e-02
DRAP1	10589	-0.42	2.14e-02	0.75	9.93e-01	0.00e+00	-2.87	2.56e-03	1.49e-02
PADI1	29943	0.47	2.72e-02	7.17	3.05e-01	3.11e-02	2.87	2.57e-03	1.49e-02
RBM8A	9939	-0.42	2.17e-02	5.79	4.47e-01	0.00e+00	-2.87	2.57e-03	1.49e-02
DDAH2	23564	0.65	5.15e-02	12.77	4.68e-02	1.85e-01	2.87	2.58e-03	1.50e-02
GATA4	2626	0.42	2.17e-02	5.77	4.49e-01	0.00e+00	2.87	2.58e-03	1.50e-02
SH2B2	10603	0.53	3.42e-02	8.73	1.89e-01	7.32e-02	2.87	2.59e-03	1.50e-02
MYH15	22989	0.42	2.16e-02	3.15	7.90e-01	0.00e+00	2.87	2.59e-03	1.50e-02
GMPR2	51292	-0.67	5.42e-02	13.17	4.05e-02	1.98e-01	-2.87	2.59e-03	1.50e-02
VRK1	7443	-0.42	2.16e-02	4.06	6.69e-01	0.00e+00	-2.87	2.59e-03	1.50e-02
SHOC2	8036	-0.67	5.44e-02	13.33	3.80e-02	2.02e-01	-2.86	2.61e-03	1.51e-02
NDUFA1	4694	-0.85	8.80e-02	20.53	2.23e-03	4.17e-01	-2.86	2.62e-03	1.51e-02
S100A4	6275	0.77	7.27e-02	17.24	8.43e-03	3.17e-01	2.86	2.62e-03	1.51e-02
UBA3	9039	-0.42	2.15e-02	1.91	9.28e-01	0.00e+00	-2.86	2.62e-03	1.51e-02
HOXA3	3200	0.45	2.45e-02	6.59	3.61e-01	1.55e-02	2.86	2.63e-03	1.52e-02
KIFC1	3833	0.42	2.17e-02	5.5	4.82e-01	0.00e+00	2.86	2.64e-03	1.52e-02
[truncated: 9,537 more rows]

## Sheet: PD
symb	Entriz_ID	mu.hat	mu.var	Qval	Qpval	tau2	zval	pval	FDR
CDH8	1006	-1.25	3.45e-02	4.42	6.20e-01	0.00e+00	-6.75	1.00e-20	3.64e-19
CTDSP2	10106	1.28	5.35e-02	8.95	1.76e-01	1.22e-01	5.53	1.00e-20	3.64e-19
LRPPRC	10128	-1.14	3.68e-02	6.49	3.71e-01	1.95e-02	-5.94	1.00e-20	3.64e-19
RBM6	10180	1.02	3.51e-02	6.37	3.83e-01	1.44e-02	5.47	1.00e-20	3.64e-19
RCAN2	10231	-1.18	4.10e-02	7.09	3.13e-01	4.42e-02	-5.83	1.00e-20	3.64e-19
SNAPC5	10302	-1.07	3.30e-02	2.83	8.29e-01	0.00e+00	-5.92	1.00e-20	3.64e-19
RRAGB	10325	-0.94	3.22e-02	4.22	6.47e-01	0.00e+00	-5.23	1.00e-20	3.64e-19
CDKN3	1033	-1.18	3.35e-02	0.53	9.97e-01	0.00e+00	-6.43	1.00e-20	3.64e-19
TUBB3	10381	-1.04	3.29e-02	4.39	6.23e-01	0.00e+00	-5.73	1.00e-20	3.64e-19
TUBB4B	10383	-0.98	3.24e-02	3.9	6.91e-01	0.00e+00	-5.44	1.00e-20	3.64e-19
BASP1	10409	-1.11	3.32e-02	2.77	8.37e-01	0.00e+00	-6.08	1.00e-20	3.64e-19
VAV3	10451	-1.34	3.54e-02	5.03	5.40e-01	0.00e+00	-7.11	1.00e-20	3.64e-19
CLGN	1047	-0.95	3.22e-02	3.61	7.29e-01	0.00e+00	-5.29	1.00e-20	3.64e-19
SLC9A6	10479	-0.93	3.23e-02	5.41	4.92e-01	0.00e+00	-5.18	1.00e-20	3.64e-19
CENPB	1059	0.96	3.22e-02	3.3	7.71e-01	0.00e+00	5.36	1.00e-20	3.64e-19
ME3	10873	-0.95	3.23e-02	5.07	5.34e-01	0.00e+00	-5.28	1.00e-20	3.64e-19
RUNDC3A	10900	-1.05	3.29e-02	4.36	6.28e-01	0.00e+00	-5.77	1.00e-20	3.64e-19
AP3M2	10947	-1.13	3.37e-02	5.85	4.40e-01	0.00e+00	-6.13	1.00e-20	3.64e-19
IMMT	10989	-1.15	3.36e-02	3.54	7.39e-01	0.00e+00	-6.27	1.00e-20	3.64e-19
SLC2A6	11182	-1.09	3.38e-02	6.08	4.15e-01	3.03e-03	-5.92	1.00e-20	3.64e-19
DCTN3	11258	-0.96	3.20e-02	1.19	9.77e-01	0.00e+00	-5.37	1.00e-20	3.64e-19
ACOT7	11332	-1.19	3.85e-02	6.66	3.53e-01	2.70e-02	-6.05	1.00e-20	3.64e-19
ADD2	119	-1	3.25e-02	3.62	7.28e-01	0.00e+00	-5.53	1.00e-20	3.64e-19
ADH1B	125	1	3.25e-02	3.56	7.35e-01	0.00e+00	5.53	1.00e-20	3.64e-19
RALYL	138046	-1.27	3.46e-02	3.33	7.67e-01	0.00e+00	-6.82	1.00e-20	3.64e-19
CRMP1	1400	-1.15	3.37e-02	4.63	5.92e-01	0.00e+00	-6.25	1.00e-20	3.64e-19
TCEAL2	140597	-0.92	3.22e-02	4.88	5.60e-01	0.00e+00	-5.15	1.00e-20	3.64e-19
CRYAB	1410	1.1	3.75e-02	6.68	3.51e-01	2.69e-02	5.66	1.00e-20	3.64e-19
CNIH3	149111	-1.47	3.66e-02	4.32	6.33e-01	0.00e+00	-7.67	1.00e-20	3.64e-19
RUNDC3B	154661	-0.99	3.26e-02	4.95	5.50e-01	0.00e+00	-5.51	1.00e-20	3.64e-19
ATP6V0E2	155066	-1.11	3.34e-02	3.66	7.22e-01	0.00e+00	-6.07	1.00e-20	3.64e-19
DDC	1644	-1.62	6.97e-02	10.43	1.08e-01	2.02e-01	-6.15	1.00e-20	3.64e-19
TIMM8A	1678	-1.33	3.53e-02	4.93	5.52e-01	0.00e+00	-7.07	1.00e-20	3.64e-19
DLD	1738	-1.18	5.25e-02	8.96	1.76e-01	1.20e-01	-5.17	1.00e-20	3.64e-19
DYNC1I1	1780	-1.03	3.26e-02	3.2	7.84e-01	0.00e+00	-5.68	1.00e-20	3.64e-19
DRD2	1813	-1.57	4.81e-02	7.5	2.77e-01	6.72e-02	-7.14	1.00e-20	3.64e-19
AGTR1	185	-1.84	8.77e-02	12.33	5.50e-02	3.07e-01	-6.23	1.00e-20	3.64e-19
FLCN	201163	1.08	3.33e-02	5.64	4.65e-01	0.00e+00	5.92	1.00e-20	3.64e-19
EN1	2019	-1.35	3.54e-02	4.24	6.45e-01	0.00e+00	-7.15	1.00e-20	3.64e-19
ALDH1A1	216	-1.48	4.09e-02	6.58	3.61e-01	2.55e-02	-7.31	1.00e-20	3.64e-19
FABP7	2173	-1.18	3.87e-02	6.74	3.45e-01	2.99e-02	-5.98	1.00e-20	3.64e-19
UNC5B	219699	0.99	3.26e-02	5.57	4.72e-01	0.00e+00	5.47	1.00e-20	3.64e-19
FGF13	2258	-1.39	3.60e-02	5.85	4.40e-01	0.00e+00	-7.3	1.00e-20	3.64e-19
PPM1E	22843	-0.95	3.24e-02	5.77	4.49e-01	0.00e+00	-5.3	1.00e-20	3.64e-19
RAB3GAP1	22930	-1.12	3.33e-02	2.98	8.11e-01	0.00e+00	-6.11	1.00e-20	3.64e-19
SV2C	22987	-1.48	4.17e-02	6.7	3.50e-01	3.05e-02	-7.25	1.00e-20	3.64e-19
PLCH1	23007	-1.18	4.41e-02	7.63	2.67e-01	6.58e-02	-5.6	1.00e-20	3.64e-19
SPEN	23013	1.24	3.43e-02	3.16	7.88e-01	0.00e+00	6.71	1.00e-20	3.64e-19
NMNAT2	23057	-1.1	3.35e-02	5.31	5.05e-01	0.00e+00	-6.04	1.00e-20	3.64e-19
VWA8	23078	-0.95	3.23e-02	4.95	5.50e-01	0.00e+00	-5.26	1.00e-20	3.64e-19
TBC1D2B	23102	1.02	3.28e-02	5.78	4.48e-01	0.00e+00	5.61	1.00e-20	3.64e-19
RAP1GAP2	23108	-1	3.27e-02	5.59	4.71e-01	0.00e+00	-5.53	1.00e-20	3.64e-19
SEPTIN6	23157	-1.03	3.28e-02	3.94	6.85e-01	0.00e+00	-5.69	1.00e-20	3.64e-19
TBC1D9	23158	-1.03	3.27e-02	2.95	8.15e-01	0.00e+00	-5.69	1.00e-20	3.64e-19
PHLPP1	23239	1.11	3.67e-02	6.52	3.68e-01	2.05e-02	5.81	1.00e-20	3.64e-19
COBL	23242	1.15	3.36e-02	3.91	6.89e-01	0.00e+00	6.27	1.00e-20	3.64e-19
MTUS2	23281	-0.94	3.21e-02	3.5	7.43e-01	0.00e+00	-5.27	1.00e-20	3.64e-19
EHBP1	23301	-0.95	3.23e-02	4.4	6.23e-01	0.00e+00	-5.3	1.00e-20	3.64e-19
DMXL2	23312	-1.07	3.31e-02	4.21	6.48e-01	0.00e+00	-5.9	1.00e-20	3.64e-19
CUX2	23316	-1.48	5.31e-02	8.42	2.09e-01	1.06e-01	-6.44	1.00e-20	3.64e-19
WDR7	23335	-0.92	3.20e-02	3.31	7.69e-01	0.00e+00	-5.16	1.00e-20	3.64e-19
KHNYN	23351	1.07	3.32e-02	5.15	5.25e-01	0.00e+00	5.89	1.00e-20	3.64e-19
RIMBP2	23504	-1.37	4.25e-02	7.02	3.19e-01	4.33e-02	-6.64	1.00e-20	3.64e-19
RBFOX2	23543	-1.07	3.99e-02	7.09	3.12e-01	4.30e-02	-5.37	1.00e-20	3.64e-19
SMPX	23676	-1.11	3.33e-02	3.03	8.05e-01	0.00e+00	-6.08	1.00e-20	3.64e-19
SH3BP4	23677	1.25	3.46e-02	4.73	5.79e-01	0.00e+00	6.72	1.00e-20	3.64e-19
FRRS1L	23732	-1.14	3.38e-02	5.61	4.69e-01	0.00e+00	-6.22	1.00e-20	3.64e-19
FJX1	24147	-1.24	3.43e-02	3.07	8.00e-01	0.00e+00	-6.68	1.00e-20	3.64e-19
ABL1	25	1.07	3.58e-02	6.43	3.77e-01	1.68e-02	5.67	1.00e-20	3.64e-19
GABRB1	2560	-1.26	5.93e-02	9.9	1.29e-01	1.62e-01	-5.16	1.00e-20	3.64e-19
LSM4	25804	-0.99	3.26e-02	4.17	6.53e-01	0.00e+00	-5.5	1.00e-20	3.64e-19
SAMM50	25813	-1.04	3.32e-02	6.02	4.21e-01	7.39e-04	-5.7	1.00e-20	3.64e-19
FBXL2	25827	-0.92	3.19e-02	2.5	8.68e-01	0.00e+00	-5.17	1.00e-20	3.64e-19
SULT4A1	25830	-1.02	3.28e-02	4.84	5.64e-01	0.00e+00	-5.62	1.00e-20	3.64e-19
CCDC28A	25901	-0.93	3.21e-02	3.75	7.11e-01	0.00e+00	-5.19	1.00e-20	3.64e-19
GALT	2592	-0.99	3.24e-02	2.86	8.26e-01	0.00e+00	-5.49	1.00e-20	3.64e-19
MYRIP	25924	-1.21	4.19e-02	7.2	3.03e-01	4.89e-02	-5.92	1.00e-20	3.64e-19
TPGS2	25941	-1.01	3.25e-02	2.7	8.45e-01	0.00e+00	-5.59	1.00e-20	3.64e-19
GAP43	2596	-1.06	3.32e-02	5.14	5.26e-01	0.00e+00	-5.82	1.00e-20	3.64e-19
DHRS7B	25979	-0.97	3.23e-02	3.44	7.52e-01	0.00e+00	-5.39	1.00e-20	3.64e-19
CLIP3	25999	-0.99	3.27e-02	5.96	4.28e-01	0.00e+00	-5.47	1.00e-20	3.64e-19
CHD5	26038	-1.21	3.40e-02	2.8	8.34e-01	0.00e+00	-6.58	1.00e-20	3.64e-19
SLITRK5	26050	-1.47	3.77e-02	6.13	4.08e-01	5.83e-03	-7.57	1.00e-20	3.64e-19
ERC2	26059	-1.28	3.47e-02	3.46	7.50e-01	0.00e+00	-6.86	1.00e-20	3.64e-19
GARS	2617	-1.05	3.28e-02	3.45	7.50e-01	0.00e+00	-5.79	1.00e-20	3.64e-19
VPS33B	26276	-1.02	3.28e-02	5.13	5.27e-01	0.00e+00	-5.63	1.00e-20	3.64e-19
GBE1	2632	-1.47	3.64e-02	2.98	8.11e-01	0.00e+00	-7.69	1.00e-20	3.64e-19
GCH1	2643	-0.97	3.24e-02	5.05	5.37e-01	0.00e+00	-5.36	1.00e-20	3.64e-19
TIMM8B	26521	-1.01	3.23e-02	1.26	9.74e-01	0.00e+00	-5.62	1.00e-20	3.64e-19
GFRA1	2674	-1	3.26e-02	5.51	4.80e-01	0.00e+00	-5.51	1.00e-20	3.64e-19
HBP1	26959	1.19	4.61e-02	7.93	2.43e-01	7.82e-02	5.56	1.00e-20	3.64e-19
GHITM	27069	-1	3.26e-02	4.21	6.49e-01	0.00e+00	-5.53	1.00e-20	3.64e-19
TSPAN13	27075	-1	3.25e-02	2.89	8.23e-01	0.00e+00	-5.54	1.00e-20	3.64e-19
CNTN6	27255	-1.04	3.28e-02	3.66	7.23e-01	0.00e+00	-5.76	1.00e-20	3.64e-19
AMPH	273	-1.03	3.28e-02	4.34	6.31e-01	0.00e+00	-5.69	1.00e-20	3.64e-19
GNG3	2785	-1.18	3.40e-02	4.46	6.15e-01	0.00e+00	-6.42	1.00e-20	3.64e-19
SLCO4A1	28231	1.12	3.36e-02	5.7	4.58e-01	0.00e+00	6.11	1.00e-20	3.64e-19
SLCO3A1	28232	0.99	3.23e-02	2.43	8.76e-01	0.00e+00	5.5	1.00e-20	3.64e-19
ANK1	286	-1.45	7.04e-02	11.17	8.34e-02	2.25e-01	-5.46	1.00e-20	3.64e-19
GRIA1	2890	-1.15	3.68e-02	6.48	3.72e-01	1.92e-02	-5.98	1.00e-20	3.64e-19
BABAM1	29086	-0.93	3.22e-02	3.75	7.11e-01	0.00e+00	-5.19	1.00e-20	3.64e-19
MRPL15	29088	-1.04	3.28e-02	3.09	7.98e-01	0.00e+00	-5.76	1.00e-20	3.64e-19
TAGLN3	29114	-0.99	3.24e-02	3.09	7.98e-01	0.00e+00	-5.52	1.00e-20	3.64e-19
DDX25	29118	-1.13	3.62e-02	6.39	3.81e-01	1.56e-02	-5.94	1.00e-20	3.64e-19
GSS	2937	-1.3	3.47e-02	2.31	8.89e-01	0.00e+00	-6.98	1.00e-20	3.64e-19
GUCY1B1	2983	-1.07	3.32e-02	4.81	5.68e-01	0.00e+00	-5.85	1.00e-20	3.64e-19
SNX10	29887	-1.1	3.32e-02	2.77	8.37e-01	0.00e+00	-6.05	1.00e-20	3.64e-19
HIST1H2BD	3017	1.18	3.39e-02	4.5	6.10e-01	0.00e+00	6.4	1.00e-20	3.64e-19
HARS	3035	-1.18	3.48e-02	6.09	4.13e-01	3.86e-03	-6.32	1.00e-20	3.64e-19
CXXC1	30827	1.09	4.29e-02	7.58	2.70e-01	6.26e-02	5.27	1.00e-20	3.64e-19
CDR2L	30850	1.02	3.29e-02	5.96	4.28e-01	0.00e+00	5.62	1.00e-20	3.64e-19
HK1	3098	-1.16	3.36e-02	3	8.09e-01	0.00e+00	-6.33	1.00e-20	3.64e-19
FOXA1	3169	-1.37	3.54e-02	2.43	8.76e-01	0.00e+00	-7.27	1.00e-20	3.64e-19
HPRT1	3251	-1.02	3.26e-02	3.14	7.91e-01	0.00e+00	-5.62	1.00e-20	3.64e-19
APEH	327	-0.98	3.58e-02	6.53	3.67e-01	2.03e-02	-5.17	1.00e-20	3.64e-19
IL13RA2	3598	-1.06	3.30e-02	4.51	6.08e-01	0.00e+00	-5.84	1.00e-20	3.64e-19
INSM1	3642	-1.3	3.50e-02	5.06	5.36e-01	0.00e+00	-6.93	1.00e-20	3.64e-19
JUP	3728	1.34	3.50e-02	1.64	9.50e-01	0.00e+00	7.15	1.00e-20	3.64e-19
KCND3	3752	-1.41	5.21e-02	8.44	2.08e-01	1.04e-01	-6.17	1.00e-20	3.64e-19
KCNJ2	3759	1.46	6.88e-02	10.89	9.17e-02	2.13e-01	5.56	1.00e-20	3.64e-19
KCNJ6	3763	-1.54	5.69e-02	8.84	1.83e-01	1.27e-01	-6.47	1.00e-20	3.64e-19
KIF3C	3797	-1.13	3.34e-02	3.65	7.24e-01	0.00e+00	-6.16	1.00e-20	3.64e-19
ARL1	400	-1.24	5.68e-02	9.6	1.42e-01	1.48e-01	-5.21	1.00e-20	3.64e-19
VWA5A	4013	-1.11	3.37e-02	6.03	4.20e-01	1.08e-03	-6.03	1.00e-20	3.64e-19
LRP2	4036	1.06	3.48e-02	6.27	3.94e-01	1.05e-02	5.69	1.00e-20	3.64e-19
MAN2A1	4124	1.02	3.26e-02	3.53	7.40e-01	0.00e+00	5.64	1.00e-20	3.64e-19
MAP2	4133	-1.06	3.29e-02	2.96	8.14e-01	0.00e+00	-5.84	1.00e-20	3.64e-19
MATN3	4148	-1.08	3.32e-02	4.83	5.66e-01	0.00e+00	-5.95	1.00e-20	3.64e-19
MCM7	4176	1.19	3.65e-02	6.38	3.82e-01	1.54e-02	6.22	1.00e-20	3.64e-19
MDH1	4190	-0.93	3.20e-02	2.89	8.23e-01	0.00e+00	-5.21	1.00e-20	3.64e-19
MDH2	4191	-1.03	3.29e-02	5	5.44e-01	0.00e+00	-5.69	1.00e-20	3.64e-19
MAP3K9	4293	-1.07	3.31e-02	4.63	5.93e-01	0.00e+00	-5.86	1.00e-20	3.64e-19
MYH10	4628	-0.97	3.24e-02	4.81	5.69e-01	0.00e+00	-5.38	1.00e-20	3.64e-19
NAP1L2	4674	-0.93	3.20e-02	3.14	7.91e-01	0.00e+00	-5.18	1.00e-20	3.64e-19
NDUFA2	4695	-0.92	3.19e-02	2.18	9.02e-01	0.00e+00	-5.16	1.00e-20	3.64e-19
NDUFA7	4701	-0.94	3.20e-02	2.34	8.86e-01	0.00e+00	-5.26	1.00e-20	3.64e-19
NDUFA9	4704	-1.19	5.00e-02	8.49	2.05e-01	1.01e-01	-5.34	1.00e-20	3.64e-19
NDUFS1	4719	-1.14	3.36e-02	4	6.77e-01	0.00e+00	-6.21	1.00e-20	3.64e-19
ATM	472	0.93	3.20e-02	3.9	6.90e-01	0.00e+00	5.18	1.00e-20	3.64e-19
NELL2	4753	-1.15	4.59e-02	7.95	2.42e-01	7.84e-02	-5.39	1.00e-20	3.64e-19
NSF	4905	-1.08	3.32e-02	4.68	5.86e-01	0.00e+00	-5.93	1.00e-20	3.64e-19
NTSR1	4923	-1.5	5.87e-02	9.22	1.62e-01	1.41e-01	-6.19	1.00e-20	3.64e-19
NR4A2	4929	-1.43	5.44e-02	8.76	1.88e-01	1.19e-01	-6.11	1.00e-20	3.64e-19
OCRL	4952	-1.08	3.32e-02	4.73	5.79e-01	0.00e+00	-5.93	1.00e-20	3.64e-19
OPA1	4976	-1.27	3.45e-02	3.03	8.05e-01	0.00e+00	-6.83	1.00e-20	3.64e-19
P2RX5	5026	-0.94	3.22e-02	4.03	6.73e-01	0.00e+00	-5.23	1.00e-20	3.64e-19
ATP5F1B	506	-0.99	3.27e-02	4.91	5.55e-01	0.00e+00	-5.5	1.00e-20	3.64e-19
PBX1	5087	-1.32	3.52e-02	5.01	5.42e-01	0.00e+00	-7.03	1.00e-20	3.64e-19
PCDH8	5100	-1.42	3.63e-02	5.65	4.63e-01	0.00e+00	-7.44	1.00e-20	3.64e-19
COPS4	51138	-1.01	3.52e-02	6.39	3.81e-01	1.52e-02	-5.4	1.00e-20	3.64e-19
MRTO4	51154	-1.16	3.38e-02	4.37	6.26e-01	0.00e+00	-6.32	1.00e-20	3.64e-19
JPT1	51155	-1.1	3.35e-02	5.37	4.97e-01	0.00e+00	-6.02	1.00e-20	3.64e-19
C3orf18	51161	-1.05	3.66e-02	6.57	3.62e-01	2.24e-02	-5.5	1.00e-20	3.64e-19
PCSK1	5122	-1.21	3.40e-02	2.51	8.68e-01	0.00e+00	-6.54	1.00e-20	3.64e-19
SIRT7	51547	1.02	3.26e-02	3.51	7.43e-01	0.00e+00	5.63	1.00e-20	3.64e-19
RAB6B	51560	-1.22	3.46e-02	6.02	4.20e-01	9.86e-04	-6.56	1.00e-20	3.64e-19
ATP6V1H	51606	-0.96	3.22e-02	3.17	7.87e-01	0.00e+00	-5.36	1.00e-20	3.64e-19
NSG2	51617	-1.12	3.35e-02	4.37	6.27e-01	0.00e+00	-6.12	1.00e-20	3.64e-19
TRAPPC2L	51693	-1.08	3.29e-02	1.66	9.48e-01	0.00e+00	-5.95	1.00e-20	3.64e-19
CYB5R1	51706	-1.09	3.33e-02	4.69	5.84e-01	0.00e+00	-5.98	1.00e-20	3.64e-19
SYT17	51760	-1.16	4.87e-02	8.37	2.12e-01	9.60e-02	-5.27	1.00e-20	3.64e-19
ATP8A2	51761	-1.1	3.34e-02	4.51	6.08e-01	0.00e+00	-6.03	1.00e-20	3.64e-19
PFKM	5213	-0.98	3.57e-02	6.51	3.69e-01	1.95e-02	-5.17	1.00e-20	3.64e-19
CDK14	5218	-1.45	3.64e-02	4.54	6.04e-01	0.00e+00	-7.61	1.00e-20	3.64e-19
ATP6V1A	523	-0.95	3.22e-02	3.65	7.24e-01	0.00e+00	-5.32	1.00e-20	3.64e-19
PIN1	5300	-1.04	3.74e-02	6.71	3.48e-01	2.79e-02	-5.38	1.00e-20	3.64e-19
SPA17	53340	-1	3.28e-02	5.61	4.69e-01	0.00e+00	-5.53	1.00e-20	3.64e-19
LRRN3	54674	-1.33	3.52e-02	4.06	6.69e-01	0.00e+00	-7.1	1.00e-20	3.64e-19
LRRC49	54839	-1.24	3.45e-02	4.22	6.47e-01	0.00e+00	-6.69	1.00e-20	3.64e-19
TTC19	54902	-1.06	3.30e-02	4.22	6.47e-01	0.00e+00	-5.82	1.00e-20	3.64e-19
FOCAD	54914	-1.01	3.26e-02	3.35	7.64e-01	0.00e+00	-5.62	1.00e-20	3.64e-19
PID1	55022	-1.24	3.44e-02	4.14	6.58e-01	0.00e+00	-6.68	1.00e-20	3.64e-19
TMEM255A	55026	-1.41	3.62e-02	5.39	4.95e-01	0.00e+00	-7.43	1.00e-20	3.64e-19
IFT57	55081	-0.93	3.21e-02	3.92	6.88e-01	0.00e+00	-5.18	1.00e-20	3.64e-19
MTPAP	55149	-1.26	5.21e-02	8.74	1.89e-01	1.13e-01	-5.53	1.00e-20	3.64e-19
NUDT11	55190	-1.03	3.29e-02	5.01	5.42e-01	0.00e+00	-5.68	1.00e-20	3.64e-19
LRRC1	55227	1.06	3.28e-02	2.23	8.98e-01	0.00e+00	5.88	1.00e-20	3.64e-19
PNMA8A	55228	-0.93	3.22e-02	4.72	5.81e-01	0.00e+00	-5.2	1.00e-20	3.64e-19
BRF2	55290	-0.97	3.22e-02	2.42	8.78e-01	0.00e+00	-5.43	1.00e-20	3.64e-19
RFK	55312	-0.95	3.21e-02	3.03	8.05e-01	0.00e+00	-5.28	1.00e-20	3.64e-19
LARP6	55323	0.95	3.20e-02	2.43	8.76e-01	0.00e+00	5.32	1.00e-20	3.64e-19
STYK1	55359	-1.04	3.25e-02	1.32	9.71e-01	0.00e+00	-5.74	1.00e-20	3.64e-19
PARL	55486	-0.99	3.22e-02	1.82	9.36e-01	0.00e+00	-5.49	1.00e-20	3.64e-19
TRIM36	55521	-0.98	3.24e-02	4.25	6.43e-01	0.00e+00	-5.44	1.00e-20	3.64e-19
SUPT20H	55578	1.08	3.51e-02	6.29	3.91e-01	1.16e-02	5.77	1.00e-20	3.64e-19
ZCCHC8	55596	1	3.25e-02	3.44	7.52e-01	0.00e+00	5.57	1.00e-20	3.64e-19
TASP1	55617	-0.94	3.23e-02	5.57	4.73e-01	0.00e+00	-5.23	1.00e-20	3.64e-19
ZNF692	55657	1.37	6.64e-02	10.79	9.51e-02	2.05e-01	5.32	1.00e-20	3.64e-19
PEX26	55670	-1.13	3.32e-02	1.93	9.26e-01	0.00e+00	-6.18	1.00e-20	3.64e-19
OGDHL	55753	-0.94	3.21e-02	3.1	7.96e-01	0.00e+00	-5.24	1.00e-20	3.64e-19
PRKAR2B	5577	-1.17	5.01e-02	8.62	1.96e-01	1.06e-01	-5.22	1.00e-20	3.64e-19
SCN3B	55800	-1.2	4.35e-02	7.48	2.79e-01	6.01e-02	-5.75	1.00e-20	3.64e-19
BEX1	55859	-1.13	3.35e-02	4.27	6.41e-01	0.00e+00	-6.15	1.00e-20	3.64e-19
ACTR10	55860	-0.96	3.23e-02	5.04	5.38e-01	0.00e+00	-5.32	1.00e-20	3.64e-19
LMO3	55885	-1.29	3.50e-02	5.76	4.51e-01	0.00e+00	-6.88	1.00e-20	3.64e-19
CMAS	55907	-0.97	3.26e-02	5.95	4.29e-01	0.00e+00	-5.34	1.00e-20	3.64e-19
PRPS1	5631	-0.98	3.25e-02	4.24	6.44e-01	0.00e+00	-5.41	1.00e-20	3.64e-19
PSEN2	5664	-1.29	4.36e-02	7.34	2.90e-01	5.58e-02	-6.16	1.00e-20	3.64e-19
NRIP3	56675	-0.99	3.25e-02	3.13	7.92e-01	0.00e+00	-5.52	1.00e-20	3.64e-19
NIT2	56954	-0.97	3.23e-02	3.37	7.62e-01	0.00e+00	-5.4	1.00e-20	3.64e-19
PSMC1	5700	-1.12	3.34e-02	3.55	7.38e-01	0.00e+00	-6.11	1.00e-20	3.64e-19
CIAPIN1	57019	-0.98	3.26e-02	6	4.24e-01	0.00e+00	-5.41	1.00e-20	3.64e-19
PSMD2	5708	-0.99	3.23e-02	2.05	9.15e-01	0.00e+00	-5.52	1.00e-20	3.64e-19
PELI1	57162	0.95	3.20e-02	1.77	9.40e-01	0.00e+00	5.33	1.00e-20	3.64e-19
CAMK1G	57172	-1.05	3.30e-02	5.35	5.00e-01	0.00e+00	-5.8	1.00e-20	3.64e-19
PTBP1	5725	1.17	3.39e-02	5.3	5.06e-01	0.00e+00	6.34	1.00e-20	3.64e-19
C3orf14	57415	-0.96	3.24e-02	5.37	4.97e-01	0.00e+00	-5.32	1.00e-20	3.64e-19
ADGRB3	577	-0.98	3.54e-02	6.46	3.73e-01	1.79e-02	-5.21	1.00e-20	3.64e-19
PTPRK	5796	0.99	3.22e-02	2.2	9.01e-01	0.00e+00	5.49	1.00e-20	3.64e-19
PTPRN2	5799	-1.06	3.28e-02	1.8	9.37e-01	0.00e+00	-5.87	1.00e-20	3.64e-19
BBS4	585	-1.24	3.45e-02	4.09	6.65e-01	0.00e+00	-6.7	1.00e-20	3.64e-19
MID1IP1	58526	0.96	3.24e-02	4.87	5.61e-01	0.00e+00	5.32	1.00e-20	3.64e-19
RAP1GAP	5909	-0.98	3.24e-02	4.42	6.20e-01	0.00e+00	-5.42	1.00e-20	3.64e-19
RELA	5970	1.11	3.35e-02	5.25	5.13e-01	0.00e+00	6.08	1.00e-20	3.64e-19
RET	5979	-1.43	3.62e-02	4.3	6.36e-01	0.00e+00	-7.53	1.00e-20	3.64e-19
RGS4	5999	-1.16	3.38e-02	3.77	7.08e-01	0.00e+00	-6.33	1.00e-20	3.64e-19
RGS7	6000	-0.93	3.22e-02	5.3	5.06e-01	0.00e+00	-5.2	1.00e-20	3.64e-19
RING1	6015	1.21	3.93e-02	6.77	3.43e-01	3.13e-02	6.11	1.00e-20	3.64e-19
C12orf10	60314	-1.05	3.39e-02	6.12	4.10e-01	4.85e-03	-5.69	1.00e-20	3.64e-19
BDNF	627	-1.15	3.34e-02	1.87	9.31e-01	0.00e+00	-6.27	1.00e-20	3.64e-19
SORT1	6272	1.21	4.21e-02	7.25	2.99e-01	5.07e-02	5.9	1.00e-20	3.64e-19
SCN3A	6328	-0.99	3.24e-02	3.19	7.84e-01	0.00e+00	-5.51	1.00e-20	3.64e-19
SDC1	6382	-1.32	3.53e-02	5.69	4.59e-01	0.00e+00	-7.01	1.00e-20	3.64e-19
GALNT11	63917	-1.08	3.32e-02	4.52	6.07e-01	0.00e+00	-5.91	1.00e-20	3.64e-19
LHPP	64077	0.99	3.27e-02	5.56	4.74e-01	0.00e+00	5.47	1.00e-20	3.64e-19
MOAP1	64112	-0.95	3.21e-02	2.85	8.27e-01	0.00e+00	-5.31	1.00e-20	3.64e-19
LIN7B	64130	-1.02	3.25e-02	1.59	9.53e-01	0.00e+00	-5.68	1.00e-20	3.64e-19
SELENOP	6414	1.16	4.91e-02	8.49	2.04e-01	1.00e-01	5.24	1.00e-20	3.64e-19
C17orf75	64149	-0.97	3.23e-02	2.72	8.43e-01	0.00e+00	-5.41	1.00e-20	3.64e-19
NCAPG	64151	-1.28	3.47e-02	3.97	6.80e-01	0.00e+00	-6.89	1.00e-20	3.64e-19
BLVRA	644	-1.09	3.89e-02	6.93	3.28e-01	3.65e-02	-5.53	1.00e-20	3.64e-19
SGSH	6448	-0.98	3.25e-02	5.04	5.39e-01	0.00e+00	-5.45	1.00e-20	3.64e-19
REEP1	65055	-1.22	3.91e-02	6.72	3.47e-01	2.96e-02	-6.18	1.00e-20	3.64e-19
SLC4A3	6508	-0.97	3.25e-02	4.54	6.04e-01	0.00e+00	-5.39	1.00e-20	3.64e-19
SLC1A4	6509	-0.95	3.21e-02	3.21	7.82e-01	0.00e+00	-5.29	1.00e-20	3.64e-19
SLC6A3	6531	-1.77	6.13e-02	8.78	1.86e-01	1.33e-01	-7.17	1.00e-20	3.64e-19
SLC18A2	6571	-1.75	5.08e-02	7.45	2.81e-01	6.89e-02	-7.79	1.00e-20	3.64e-19
SLIT1	6585	-1.14	3.34e-02	1.87	9.32e-01	0.00e+00	-6.25	1.00e-20	3.64e-19
SUMO3	6612	-0.99	3.25e-02	3.38	7.59e-01	0.00e+00	-5.5	1.00e-20	3.64e-19
SNCA	6622	-0.92	3.21e-02	4.07	6.68e-01	0.00e+00	-5.16	1.00e-20	3.64e-19
SOX11	6664	-1.04	3.38e-02	6.13	4.09e-01	5.02e-03	-5.64	1.00e-20	3.64e-19
SRD5A1	6715	-1.12	4.40e-02	7.68	2.63e-01	6.71e-02	-5.34	1.00e-20	3.64e-19
STXBP1	6812	-0.94	3.23e-02	4.89	5.58e-01	0.00e+00	-5.25	1.00e-20	3.64e-19
SYT1	6857	-1.15	3.36e-02	3.16	7.88e-01	0.00e+00	-6.25	1.00e-20	3.64e-19
TAZ	6901	1.28	5.43e-02	9.11	1.68e-01	1.29e-01	5.48	1.00e-20	3.64e-19
TCF12	6938	1.1	3.33e-02	5.02	5.41e-01	0.00e+00	6	1.00e-20	3.64e-19
DYNLT3	6990	-0.98	3.22e-02	1.99	9.20e-01	0.00e+00	-5.46	1.00e-20	3.64e-19
TH	7054	-1.64	8.90e-02	13.06	4.21e-02	3.24e-01	-5.51	1.00e-20	3.64e-19
THY1	7070	-0.96	3.23e-02	4.2	6.49e-01	0.00e+00	-5.36	1.00e-20	3.64e-19
TPBG	7162	-1.31	4.54e-02	7.6	2.69e-01	6.68e-02	-6.15	1.00e-20	3.64e-19
EIPR1	7260	-1.05	3.26e-02	1.53	9.58e-01	0.00e+00	-5.81	1.00e-20	3.64e-19
TUBA4A	7277	-1.12	3.36e-02	4.66	5.88e-01	0.00e+00	-6.12	1.00e-20	3.64e-19
TYRO3	7301	0.98	3.26e-02	5.74	4.52e-01	0.00e+00	5.42	1.00e-20	3.64e-19
UBE2N	7334	-1.05	3.31e-02	5.18	5.22e-01	0.00e+00	-5.77	1.00e-20	3.64e-19
UBE2V2	7336	-0.96	3.23e-02	4.06	6.69e-01	0.00e+00	-5.33	1.00e-20	3.64e-19
MPPED2	744	-1.25	3.43e-02	2.85	8.28e-01	0.00e+00	-6.75	1.00e-20	3.64e-19
VRK1	7443	-1.31	3.49e-02	3.24	7.78e-01	0.00e+00	-7	1.00e-20	3.64e-19
VSNL1	7447	-0.93	3.22e-02	4.81	5.68e-01	0.00e+00	-5.17	1.00e-20	3.64e-19
XK	7504	-1.02	3.29e-02	5.6	4.70e-01	0.00e+00	-5.64	1.00e-20	3.64e-19
VEZF1	7716	0.97	3.23e-02	4.19	6.51e-01	0.00e+00	5.39	1.00e-20	3.64e-19
SCG2	7857	-1.02	3.27e-02	3.49	7.45e-01	0.00e+00	-5.62	1.00e-20	3.64e-19
APOO	79135	-1.09	3.33e-02	4.38	6.25e-01	0.00e+00	-6	1.00e-20	3.64e-19
DHRS11	79154	-1.18	4.14e-02	7.14	3.08e-01	4.62e-02	-5.82	1.00e-20	3.64e-19
TMEM243	79161	1.11	3.32e-02	2.26	8.95e-01	0.00e+00	6.11	1.00e-20	3.64e-19
FBXL15	79176	-0.99	3.28e-02	5.73	4.55e-01	0.00e+00	-5.47	1.00e-20	3.64e-19
RNF128	79589	-0.99	3.23e-02	2.56	8.61e-01	0.00e+00	-5.5	1.00e-20	3.64e-19
COLGALT1	79709	1.27	3.47e-02	4.67	5.87e-01	0.00e+00	6.8	1.00e-20	3.64e-19
CLMN	79789	0.99	3.24e-02	3.7	7.17e-01	0.00e+00	5.48	1.00e-20	3.64e-19
KAT6A	7994	0.93	3.21e-02	3.74	7.12e-01	0.00e+00	5.2	1.00e-20	3.64e-19
DHDDS	79947	-1.38	3.59e-02	5.4	4.94e-01	0.00e+00	-7.29	1.00e-20	3.64e-19
RUFY1	80230	1.22	4.59e-02	7.84	2.50e-01	7.52e-02	5.7	1.00e-20	3.64e-19
EFHD1	80303	1.09	4.48e-02	7.88	2.47e-01	7.44e-02	5.15	1.00e-20	3.64e-19
LBH	81606	-1.15	3.35e-02	2.39	8.81e-01	0.00e+00	-6.3	1.00e-20	3.64e-19
NETO2	81831	-0.96	3.22e-02	3.44	7.52e-01	0.00e+00	-5.34	1.00e-20	3.64e-19
NME5	8382	-1.37	3.58e-02	5.16	5.24e-01	0.00e+00	-7.26	1.00e-20	3.64e-19
PIP5K1B	8395	-1.33	3.53e-02	4.44	6.17e-01	0.00e+00	-7.08	1.00e-20	3.64e-19
TPST2	8459	0.94	3.20e-02	2.25	8.95e-01	0.00e+00	5.28	1.00e-20	3.64e-19
RNFT2	84900	-1.01	3.28e-02	5.94	4.30e-01	0.00e+00	-5.58	1.00e-20	3.64e-19
NIPSNAP1	8508	-1.14	4.02e-02	7.05	3.17e-01	4.19e-02	-5.7	1.00e-20	3.64e-19
DENR	8562	-1.42	3.62e-02	5.32	5.03e-01	0.00e+00	-7.45	1.00e-20	3.64e-19
CADPS	8618	-1.01	3.26e-02	3.74	7.12e-01	0.00e+00	-5.58	1.00e-20	3.64e-19
ASMTL	8623	-1.02	3.25e-02	2.15	9.05e-01	0.00e+00	-5.65	1.00e-20	3.64e-19
CBLN1	869	-1.23	3.41e-02	2.84	8.29e-01	0.00e+00	-6.64	1.00e-20	3.64e-19
CBS	875	1.09	4.00e-02	7.1	3.11e-01	4.36e-02	5.43	1.00e-20	3.64e-19
DLK1	8788	-1.68	5.83e-02	8.72	1.90e-01	1.26e-01	-6.95	1.00e-20	3.64e-19
INPP4B	8821	-1.25	3.48e-02	5.46	4.86e-01	0.00e+00	-6.73	1.00e-20	3.64e-19
IQGAP1	8826	1.02	3.27e-02	4.64	5.90e-01	0.00e+00	5.62	1.00e-20	3.64e-19
CCK	885	-0.96	3.21e-02	1.65	9.49e-01	0.00e+00	-5.35	1.00e-20	3.64e-19
SYNJ1	8867	-1.1	3.34e-02	5.19	5.20e-01	0.00e+00	-6	1.00e-20	3.64e-19
ARHGEF7	8874	1.02	3.29e-02	5.37	4.97e-01	0.00e+00	5.64	1.00e-20	3.64e-19
CCNA1	8900	-1.1	3.34e-02	4.77	5.74e-01	0.00e+00	-6.04	1.00e-20	3.64e-19
CDK5R2	8941	-1.17	3.76e-02	6.57	3.63e-01	2.29e-02	-6.01	1.00e-20	3.64e-19
PLOD3	8985	1.09	3.32e-02	4.48	6.13e-01	0.00e+00	5.96	1.00e-20	3.64e-19
SLC25A14	9016	-0.96	3.25e-02	5.41	4.93e-01	0.00e+00	-5.33	1.00e-20	3.64e-19
SYNGR3	9143	-1.14	3.36e-02	4.12	6.60e-01	0.00e+00	-6.22	1.00e-20	3.64e-19
SYNGR1	9145	-1.09	3.55e-02	6.34	3.86e-01	1.35e-02	-5.77	1.00e-20	3.64e-19
FIBP	9158	-1.04	3.29e-02	3.31	7.69e-01	0.00e+00	-5.76	1.00e-20	3.64e-19
CACNA2D2	9254	-1.11	3.31e-02	1.4	9.66e-01	0.00e+00	-6.09	1.00e-20	3.64e-19
IMP4	92856	-1.07	3.28e-02	2.47	8.72e-01	0.00e+00	-5.9	1.00e-20	3.64e-19
B4GALT6	9331	-1.07	3.32e-02	4.62	5.94e-01	0.00e+00	-5.9	1.00e-20	3.64e-19
CADPS2	93664	-1.42	3.62e-02	4.95	5.50e-01	0.00e+00	-7.48	1.00e-20	3.64e-19
PLAA	9373	-0.98	3.24e-02	3.94	6.85e-01	0.00e+00	-5.44	1.00e-20	3.64e-19
ATP5IF1	93974	-1.05	3.27e-02	1.86	9.32e-01	0.00e+00	-5.79	1.00e-20	3.64e-19
STOML1	9399	-0.94	3.24e-02	5.98	4.25e-01	0.00e+00	-5.23	1.00e-20	3.64e-19
MAGED1	9500	-1.23	3.42e-02	3.05	8.02e-01	0.00e+00	-6.63	1.00e-20	3.64e-19
GABBR2	9568	-1.07	3.32e-02	5	5.43e-01	0.00e+00	-5.89	1.00e-20	3.64e-19
AKAP12	9590	-0.93	3.23e-02	5.76	4.50e-01	0.00e+00	-5.17	1.00e-20	3.64e-19
RGS6	9628	-1.29	3.50e-02	5.49	4.82e-01	0.00e+00	-6.9	1.00e-20	3.64e-19
FAM53B	9679	1.52	4.03e-02	6.46	3.74e-01	2.01e-02	7.57	1.00e-20	3.64e-19
GPRASP1	9737	-0.99	3.40e-02	6.21	4.00e-01	8.07e-03	-5.39	1.00e-20	3.64e-19
RNF144A	9781	1.03	3.29e-02	5.36	4.99e-01	0.00e+00	5.7	1.00e-20	3.64e-19
PTDSS1	9791	-1.24	3.46e-02	5.75	4.52e-01	0.00e+00	-6.66	1.00e-20	3.64e-19
MAML1	9794	0.98	3.45e-02	6.3	3.90e-01	1.17e-02	5.28	1.00e-20	3.64e-19
KIAA0319	9856	-1.5	3.97e-02	6.4	3.80e-01	1.73e-02	-7.52	1.00e-20	3.64e-19
TOMM70	9868	-0.94	3.23e-02	5.22	5.16e-01	0.00e+00	-5.22	1.00e-20	3.64e-19
PLPPR4	9890	-1.14	3.36e-02	4.4	6.23e-01	0.00e+00	-6.2	1.00e-20	3.64e-19
SV2B	9899	-1.14	4.49e-02	7.84	2.50e-01	7.34e-02	-5.38	1.00e-20	3.64e-19
SV2A	9900	-0.96	3.23e-02	3.98	6.80e-01	0.00e+00	-5.33	1.00e-20	3.64e-19
KLHL21	9903	0.97	3.22e-02	2.68	8.48e-01	0.00e+00	5.42	1.00e-20	3.64e-19
RABGAP1L	9910	-1.02	3.27e-02	4.16	6.55e-01	0.00e+00	-5.64	1.00e-20	3.64e-19
PAN2	9924	1.34	4.84e-02	8	2.38e-01	8.43e-02	6.12	1.00e-20	3.64e-19
CRYZL1	9946	-1.08	3.32e-02	4.92	5.55e-01	0.00e+00	-5.93	1.00e-20	3.64e-19
RANBP9	10048	-0.88	3.17e-02	3.69	7.18e-01	0.00e+00	-4.92	8.54e-08	2.00e-06
DNM1L	10059	-0.87	3.19e-02	4.92	5.54e-01	0.00e+00	-4.89	8.54e-08	2.00e-06
RWDD2B	10069	-0.87	3.17e-02	3.68	7.19e-01	0.00e+00	-4.88	8.54e-08	2.00e-06
SNUPN	10073	-0.87	3.15e-02	1.73	9.43e-01	0.00e+00	-4.89	8.54e-08	2.00e-06
CDH10	1008	-1.07	4.43e-02	7.82	2.51e-01	7.19e-02	-5.1	8.54e-08	2.00e-06
TXNDC9	10190	-0.85	3.15e-02	2.86	8.26e-01	0.00e+00	-4.77	8.54e-08	2.00e-06
RNF41	10193	-0.86	3.15e-02	2.52	8.67e-01	0.00e+00	-4.85	8.54e-08	2.00e-06
PSMD14	10213	-0.92	3.19e-02	2.47	8.71e-01	0.00e+00	-5.13	8.54e-08	2.00e-06
BCAS2	10286	-0.99	3.79e-02	6.88	3.32e-01	3.40e-02	-5.07	8.54e-08	2.00e-06
OLFM1	10439	-0.95	3.72e-02	6.8	3.40e-01	3.07e-02	-4.92	8.54e-08	2.00e-06
TIMM17A	10440	-0.88	3.19e-02	4.91	5.56e-01	0.00e+00	-4.93	8.54e-08	2.00e-06
SLC30A9	10463	-0.9	3.19e-02	3.82	7.01e-01	0.00e+00	-5.04	8.54e-08	2.00e-06
CAP2	10486	-0.91	3.20e-02	4.46	6.14e-01	0.00e+00	-5.08	8.54e-08	2.00e-06
SPINT2	10653	-0.89	3.20e-02	4.43	6.18e-01	0.00e+00	-4.99	8.54e-08	2.00e-06
PNMA2	10687	-0.86	3.15e-02	2.33	8.87e-01	0.00e+00	-4.82	8.54e-08	2.00e-06
POP4	10775	-0.88	3.16e-02	2.25	8.95e-01	0.00e+00	-4.94	8.54e-08	2.00e-06
RPP40	10799	-0.88	3.19e-02	4.35	6.29e-01	0.00e+00	-4.94	8.54e-08	2.00e-06
COPS8	10920	-0.89	3.27e-02	6.12	4.10e-01	4.49e-03	-4.91	8.54e-08	2.00e-06
MLLT11	10962	-0.89	3.19e-02	4.19	6.51e-01	0.00e+00	-4.99	8.54e-08	2.00e-06
B4GAT1	11041	-0.91	3.22e-02	5.49	4.83e-01	0.00e+00	-5.08	8.54e-08	2.00e-06
STMN2	11075	-0.88	3.17e-02	3.37	7.61e-01	0.00e+00	-4.93	8.54e-08	2.00e-06
CHGB	1114	-0.91	3.21e-02	5.01	5.43e-01	0.00e+00	-5.08	8.54e-08	2.00e-06
CHN2	1124	0.95	3.93e-02	7.19	3.04e-01	4.55e-02	4.79	8.54e-08	2.00e-06
TUSC2	11334	-0.87	3.17e-02	3.54	7.39e-01	0.00e+00	-4.89	8.54e-08	2.00e-06
TUBGCP5	114791	-0.91	3.18e-02	2.44	8.75e-01	0.00e+00	-5.11	8.54e-08	2.00e-06
CIRBP	1153	-0.91	3.21e-02	5.67	4.61e-01	0.00e+00	-5.09	8.54e-08	2.00e-06
ADK	132	-0.91	3.21e-02	5.26	5.11e-01	0.00e+00	-5.07	8.54e-08	2.00e-06
CYB561	1534	-0.92	3.19e-02	2.71	8.44e-01	0.00e+00	-5.15	8.54e-08	2.00e-06
CYP27A1	1593	1.2	6.28e-02	10.63	1.01e-01	1.90e-01	4.8	8.54e-08	2.00e-06
DCX	1641	-0.88	3.19e-02	5.11	5.30e-01	0.00e+00	-4.92	8.54e-08	2.00e-06
DNM1	1759	-0.88	3.16e-02	1.95	9.24e-01	0.00e+00	-4.97	8.54e-08	2.00e-06
ABCA2	20	1.06	4.47e-02	7.94	2.43e-01	7.61e-02	4.99	8.54e-08	2.00e-06
DOLK	22845	-1.08	4.59e-02	8.12	2.29e-01	8.36e-02	-5.03	8.54e-08	2.00e-06
ANKRD6	22881	-1.05	4.27e-02	7.59	2.70e-01	6.26e-02	-5.09	8.54e-08	2.00e-06
PHLPP2	23035	-0.86	3.16e-02	2.98	8.11e-01	0.00e+00	-4.87	8.54e-08	2.00e-06
NCOA6	23054	0.98	3.71e-02	6.75	3.45e-01	2.89e-02	5.11	8.54e-08	2.00e-06
KANK1	23189	0.98	4.19e-02	7.58	2.71e-01	6.10e-02	4.79	8.54e-08	2.00e-06
PMPCA	23203	-0.89	3.15e-02	0.87	9.90e-01	0.00e+00	-5.03	8.54e-08	2.00e-06
FLT1	2321	0.89	3.16e-02	1.13	9.80e-01	0.00e+00	5.02	8.54e-08	2.00e-06
ARHGEF9	23229	-0.91	3.37e-02	6.25	3.96e-01	9.37e-03	-4.98	8.54e-08	2.00e-06
NEMP1	23306	0.9	3.20e-02	4.69	5.84e-01	0.00e+00	5.05	8.54e-08	2.00e-06
ATP13A2	23400	-0.86	3.16e-02	4.05	6.70e-01	0.00e+00	-4.81	8.54e-08	2.00e-06
SCRIB	23513	0.86	3.15e-02	2.9	8.21e-01	0.00e+00	4.82	8.54e-08	2.00e-06
PLD3	23646	-0.91	3.22e-02	5.72	4.56e-01	0.00e+00	-5.07	8.54e-08	2.00e-06
GABRA4	2557	-0.85	3.14e-02	1.97	9.22e-01	0.00e+00	-4.79	8.54e-08	2.00e-06
ATXN10	25814	-0.85	3.18e-02	5.38	4.96e-01	0.00e+00	-4.79	8.54e-08	2.00e-06
ANAPC13	25847	-0.89	3.17e-02	2.71	8.44e-01	0.00e+00	-5	8.54e-08	2.00e-06
NECAP1	25977	-0.91	3.19e-02	2.74	8.40e-01	0.00e+00	-5.1	8.54e-08	2.00e-06
SZRD1	26099	0.85	3.15e-02	3.53	7.40e-01	0.00e+00	4.78	8.54e-08	2.00e-06
SERGEF	26297	-0.9	3.42e-02	6.36	3.84e-01	1.36e-02	-4.86	8.54e-08	2.00e-06
KAT2A	2648	1.01	4.22e-02	7.6	2.69e-01	6.21e-02	4.9	8.54e-08	2.00e-06
NSG1	27065	-0.91	3.50e-02	6.46	3.73e-01	1.77e-02	-4.87	8.54e-08	2.00e-06
MCAT	27349	-0.86	3.17e-02	4.67	5.87e-01	0.00e+00	-4.82	8.54e-08	2.00e-06
MKNK2	2872	0.88	3.18e-02	3.89	6.91e-01	0.00e+00	4.96	8.54e-08	2.00e-06
GPS2	2874	0.89	3.21e-02	5.83	4.42e-01	0.00e+00	4.99	8.54e-08	2.00e-06
GRM5	2915	-0.87	3.18e-02	4.59	5.98e-01	0.00e+00	-4.89	8.54e-08	2.00e-06
HMGCR	3156	-0.89	3.19e-02	4.78	5.72e-01	0.00e+00	-4.97	8.54e-08	2.00e-06
HMGCS1	3157	-1.1	4.68e-02	8.2	2.24e-01	8.73e-02	-5.07	8.54e-08	2.00e-06
IGFBP5	3488	0.85	3.15e-02	2.71	8.44e-01	0.00e+00	4.8	8.54e-08	2.00e-06
IKBKB	3551	0.92	3.22e-02	5.4	4.94e-01	0.00e+00	5.13	8.54e-08	2.00e-06
IRF7	3665	0.87	3.16e-02	3.32	7.68e-01	0.00e+00	4.87	8.54e-08	2.00e-06
ASIC2	40	-0.92	3.18e-02	1.43	9.64e-01	0.00e+00	-5.15	8.54e-08	2.00e-06
MAD2L1	4085	-0.95	3.65e-02	6.69	3.51e-01	2.63e-02	-4.98	8.54e-08	2.00e-06
SMAD7	4092	0.85	3.13e-02	1	9.85e-01	0.00e+00	4.81	8.54e-08	2.00e-06
MAP1B	4131	-0.87	3.15e-02	2.43	8.76e-01	0.00e+00	-4.88	8.54e-08	2.00e-06
MARK1	4139	-0.92	3.22e-02	5.25	5.12e-01	0.00e+00	-5.14	8.54e-08	2.00e-06
MCF2	4168	-0.88	3.17e-02	2.56	8.62e-01	0.00e+00	-4.96	8.54e-08	2.00e-06
ME1	4199	-0.93	3.77e-02	6.91	3.30e-01	3.47e-02	-4.79	8.54e-08	2.00e-06
MUTYH	4595	1.14	5.04e-02	8.7	1.91e-01	1.09e-01	5.09	8.54e-08	2.00e-06
MX1	4599	-0.88	3.15e-02	2.18	9.03e-01	0.00e+00	-4.93	8.54e-08	2.00e-06
ACLY	47	-0.87	3.19e-02	5.81	4.45e-01	0.00e+00	-4.87	8.54e-08	2.00e-06
DRG1	4733	-0.85	3.13e-02	1.41	9.65e-01	0.00e+00	-4.79	8.54e-08	2.00e-06
NEFH	4744	-0.86	3.15e-02	2.58	8.59e-01	0.00e+00	-4.85	8.54e-08	2.00e-06
NEFL	4747	-0.9	3.20e-02	4.34	6.30e-01	0.00e+00	-5.02	8.54e-08	2.00e-06
ATP5F1A	498	-0.89	3.17e-02	3.24	7.78e-01	0.00e+00	-4.98	8.54e-08	2.00e-06
ATP5F1C	509	-0.89	3.31e-02	6.18	4.04e-01	6.62e-03	-4.91	8.54e-08	2.00e-06
EMC9	51016	-0.85	3.15e-02	3.06	8.01e-01	0.00e+00	-4.78	8.54e-08	2.00e-06
DYNC1LI1	51143	-0.88	3.19e-02	4.72	5.80e-01	0.00e+00	-4.95	8.54e-08	2.00e-06
TACO1	51204	-0.89	3.19e-02	3.99	6.77e-01	0.00e+00	-5.01	8.54e-08	2.00e-06
TRPV2	51393	-1.06	4.69e-02	8.3	2.17e-01	9.04e-02	-4.87	8.54e-08	2.00e-06
PPME1	51400	-1.12	5.40e-02	9.27	1.59e-01	1.31e-01	-4.8	8.54e-08	2.00e-06
HPCAL4	51440	-0.87	3.17e-02	3.91	6.89e-01	0.00e+00	-4.89	8.54e-08	2.00e-06
LCMT1	51451	-0.92	3.22e-02	5.3	5.06e-01	0.00e+00	-5.11	8.54e-08	2.00e-06
HIGD1B	51751	0.85	3.15e-02	3.77	7.08e-01	0.00e+00	4.77	8.54e-08	2.00e-06
ATP5MC3	518	-0.9	3.19e-02	3.97	6.81e-01	0.00e+00	-5.02	8.54e-08	2.00e-06
SLC25A3	5250	-0.91	3.18e-02	2.73	8.42e-01	0.00e+00	-5.08	8.54e-08	2.00e-06
ATP6V1B2	526	-0.92	3.21e-02	4.52	6.07e-01	0.00e+00	-5.12	8.54e-08	2.00e-06
ACP2	53	-1.06	4.47e-02	7.92	2.44e-01	7.56e-02	-5.04	8.54e-08	2.00e-06
PKD2	5311	0.89	3.18e-02	3.28	7.74e-01	0.00e+00	4.99	8.54e-08	2.00e-06
ATP6V1G2	534	-0.86	3.16e-02	3.13	7.92e-01	0.00e+00	-4.82	8.54e-08	2.00e-06
STX18	53407	-0.94	3.38e-02	6.24	3.97e-01	9.18e-03	-5.11	8.54e-08	2.00e-06
FXYD5	53827	0.9	3.52e-02	6.53	3.67e-01	2.00e-02	4.78	8.54e-08	2.00e-06
SUSD4	55061	-0.98	3.70e-02	6.72	3.48e-01	2.78e-02	-5.09	8.54e-08	2.00e-06
PPP2R2B	5521	-0.89	3.16e-02	1.68	9.47e-01	0.00e+00	-5.03	8.54e-08	2.00e-06
UQCC1	55245	-1.05	4.62e-02	8.19	2.25e-01	8.60e-02	-4.9	8.54e-08	2.00e-06
PI4K2A	55361	-0.86	3.16e-02	3.14	7.91e-01	0.00e+00	-4.82	8.54e-08	2.00e-06
CHD7	55636	0.85	3.15e-02	2.53	8.66e-01	0.00e+00	4.77	8.54e-08	2.00e-06
AGK	55750	-0.99	4.30e-02	7.75	2.57e-01	6.77e-02	-4.78	8.54e-08	2.00e-06
PRKCH	5583	0.88	3.18e-02	3.79	7.05e-01	0.00e+00	4.93	8.54e-08	2.00e-06
CISD1	55847	-0.92	3.39e-02	6.29	3.92e-01	1.09e-02	-4.99	8.54e-08	2.00e-06
TMX4	56255	-0.9	3.19e-02	3.76	7.09e-01	0.00e+00	-5.04	8.54e-08	2.00e-06
HMCES	56941	-0.89	3.20e-02	5.2	5.18e-01	0.00e+00	-4.97	8.54e-08	2.00e-06
PSMB7	5695	-0.88	3.17e-02	2.67	8.49e-01	0.00e+00	-4.97	8.54e-08	2.00e-06
DDX24	57062	-0.86	3.18e-02	4.91	5.55e-01	0.00e+00	-4.82	8.54e-08	2.00e-06
PSMD4	5710	-0.92	3.18e-02	2.21	8.99e-01	0.00e+00	-5.13	8.54e-08	2.00e-06
HRASLS	57110	-0.92	3.18e-02	1.98	9.21e-01	0.00e+00	-5.15	8.54e-08	2.00e-06
SCAF4	57466	0.9	3.18e-02	2.6	8.57e-01	0.00e+00	5.03	8.54e-08	2.00e-06
MAVS	57506	0.86	3.15e-02	2.16	9.05e-01	0.00e+00	4.87	8.54e-08	2.00e-06
PTS	5805	-0.91	3.17e-02	1.72	9.44e-01	0.00e+00	-5.09	8.54e-08	2.00e-06
PEX19	5824	-0.86	3.18e-02	4.52	6.06e-01	0.00e+00	-4.81	8.54e-08	2.00e-06
RGL2	5863	0.94	3.39e-02	6.26	3.94e-01	1.00e-02	5.1	8.54e-08	2.00e-06
RAB3A	5864	-1.1	5.26e-02	9.15	1.65e-01	1.25e-01	-4.8	8.54e-08	2.00e-06
BCAT2	587	1.06	4.77e-02	8.42	2.09e-01	9.54e-02	4.84	8.54e-08	2.00e-06
RBL2	5934	0.89	3.17e-02	2.28	8.92e-01	0.00e+00	5.01	8.54e-08	2.00e-06
TMEM35A	59353	-0.97	4.00e-02	7.25	2.98e-01	4.84e-02	-4.82	8.54e-08	2.00e-06
SPCS3	60559	-1.02	4.25e-02	7.63	2.66e-01	6.35e-02	-4.94	8.54e-08	2.00e-06
SMAP1	60682	-1.11	5.34e-02	9.28	1.59e-01	1.31e-01	-4.79	8.54e-08	2.00e-06
SDC2	6383	-1.15	5.22e-02	8.99	1.74e-01	1.21e-01	-5.02	8.54e-08	2.00e-06
RBKS	64080	-1.09	4.77e-02	8.38	2.12e-01	9.43e-02	-4.99	8.54e-08	2.00e-06
DCLRE1C	64421	0.92	3.21e-02	5.16	5.23e-01	0.00e+00	5.13	8.54e-08	2.00e-06
SGK1	6446	0.9	3.21e-02	5.79	4.47e-01	0.00e+00	5.03	8.54e-08	2.00e-06
SMYD3	64754	-1.07	5.06e-02	8.87	1.81e-01	1.14e-01	-4.77	8.54e-08	2.00e-06
CERK	64781	-0.91	3.21e-02	4.91	5.55e-01	0.00e+00	-5.07	8.54e-08	2.00e-06
C12orf43	64897	-0.9	3.19e-02	3.37	7.62e-01	0.00e+00	-5.04	8.54e-08	2.00e-06
NDRG4	65009	-0.9	3.18e-02	3.18	7.86e-01	0.00e+00	-5.03	8.54e-08	2.00e-06
SMARCC1	6599	0.9	3.16e-02	2.09	9.11e-01	0.00e+00	5.03	8.54e-08	2.00e-06
BNIP1	662	-0.92	3.22e-02	5.67	4.61e-01	0.00e+00	-5.15	8.54e-08	2.00e-06
SNCG	6623	-0.86	3.17e-02	4.51	6.08e-01	0.00e+00	-4.81	8.54e-08	2.00e-06
SRP19	6728	-0.86	3.14e-02	1.22	9.76e-01	0.00e+00	-4.88	8.54e-08	2.00e-06
SRP72	6731	-0.85	3.16e-02	3.66	7.22e-01	0.00e+00	-4.79	8.54e-08	2.00e-06
TAF4	6874	0.92	3.21e-02	4.14	6.58e-01	0.00e+00	5.13	8.54e-08	2.00e-06
TTC1	7265	-0.86	3.15e-02	2.68	8.48e-01	0.00e+00	-4.82	8.54e-08	2.00e-06
TYK2	7297	1.16	5.39e-02	9.3	1.58e-01	1.33e-01	5.01	8.54e-08	2.00e-06
UCHL1	7345	-0.89	3.20e-02	4.9	5.56e-01	0.00e+00	-4.96	8.54e-08	2.00e-06
UROS	7390	-0.86	3.19e-02	5.85	4.40e-01	0.00e+00	-4.8	8.54e-08	2.00e-06
VDAC3	7419	-1.03	3.99e-02	7.18	3.05e-01	4.58e-02	-5.15	8.54e-08	2.00e-06
XPC	7508	0.92	3.21e-02	4.8	5.69e-01	0.00e+00	5.11	8.54e-08	2.00e-06
YWHAZ	7534	-0.88	3.26e-02	6.12	4.10e-01	4.53e-03	-4.86	8.54e-08	2.00e-06
ZBTB14	7541	0.87	3.19e-02	5.95	4.29e-01	0.00e+00	4.86	8.54e-08	2.00e-06
GDAP1L1	78997	-0.92	3.19e-02	2.85	8.27e-01	0.00e+00	-5.13	8.54e-08	2.00e-06
CAD	790	0.94	3.76e-02	6.91	3.29e-01	3.48e-02	4.83	8.54e-08	2.00e-06
DBNDD1	79007	-0.9	3.18e-02	3.12	7.94e-01	0.00e+00	-5.03	8.54e-08	2.00e-06
TMEM109	79073	1.03	4.62e-02	8.22	2.23e-01	8.67e-02	4.77	8.54e-08	2.00e-06
WDR77	79084	-0.86	3.19e-02	5.54	4.77e-01	0.00e+00	-4.84	8.54e-08	2.00e-06
METTL22	79091	-0.95	3.44e-02	6.34	3.86e-01	1.30e-02	-5.13	8.54e-08	2.00e-06
GDPD3	79153	0.88	3.18e-02	3.55	7.38e-01	0.00e+00	4.96	8.54e-08	2.00e-06
TNIP2	79155	0.88	3.20e-02	5.89	4.35e-01	0.00e+00	4.94	8.54e-08	2.00e-06
SLC25A32	81034	-0.86	3.16e-02	3.54	7.39e-01	0.00e+00	-4.84	8.54e-08	2.00e-06
PABPN1	8106	0.88	3.18e-02	4.83	5.66e-01	0.00e+00	4.93	8.54e-08	2.00e-06
AP3B2	8120	-0.87	3.18e-02	4.73	5.78e-01	0.00e+00	-4.88	8.54e-08	2.00e-06
OGT	8473	0.85	3.17e-02	5.1	5.30e-01	0.00e+00	4.77	8.54e-08	2.00e-06
C9orf3	84909	0.85	3.18e-02	5.88	4.37e-01	0.00e+00	4.78	8.54e-08	2.00e-06
PPM1D	8493	0.9	3.18e-02	3.37	7.61e-01	0.00e+00	5.04	8.54e-08	2.00e-06
CNTNAP1	8506	-0.92	3.62e-02	6.68	3.52e-01	2.58e-02	-4.83	8.54e-08	2.00e-06
HIST1H2BK	85236	0.95	3.66e-02	6.73	3.47e-01	2.79e-02	4.94	8.54e-08	2.00e-06
PSMG1	8624	-0.88	3.20e-02	5.95	4.29e-01	0.00e+00	-4.94	8.54e-08	2.00e-06
RTCA	8634	-0.87	3.17e-02	3.02	8.06e-01	0.00e+00	-4.91	8.54e-08	2.00e-06
SNAP23	8773	0.88	3.17e-02	3.17	7.88e-01	0.00e+00	4.95	8.54e-08	2.00e-06
CCNH	902	-0.9	3.18e-02	3.27	7.74e-01	0.00e+00	-5.05	8.54e-08	2.00e-06
ASH2L	9070	-0.85	3.17e-02	4.06	6.68e-01	0.00e+00	-4.77	8.54e-08	2.00e-06
ATP6V0D1	9114	-1.04	4.63e-02	8.14	2.28e-01	8.43e-02	-4.86	8.54e-08	2.00e-06
INA	9118	-0.85	3.15e-02	2.74	8.40e-01	0.00e+00	-4.79	8.54e-08	2.00e-06
ANKRD40	91369	0.87	3.17e-02	3.78	7.07e-01	0.00e+00	4.91	8.54e-08	2.00e-06
ZMYM4	9202	-0.87	3.19e-02	5.55	4.75e-01	0.00e+00	-4.85	8.54e-08	2.00e-06
NREP	9315	-0.94	3.55e-02	6.53	3.66e-01	2.03e-02	-4.97	8.54e-08	2.00e-06
CD22	933	1.19	5.96e-02	10.13	1.19e-01	1.69e-01	4.87	8.54e-08	2.00e-06
SCARB1	949	0.91	3.18e-02	2.88	8.24e-01	0.00e+00	5.08	8.54e-08	2.00e-06
CD37	951	0.87	3.17e-02	3.68	7.20e-01	0.00e+00	4.87	8.54e-08	2.00e-06
APBA3	9546	1.01	4.40e-02	7.9	2.45e-01	7.40e-02	4.79	8.54e-08	2.00e-06
RNF14	9604	-0.9	3.34e-02	6.23	3.98e-01	8.54e-03	-4.92	8.54e-08	2.00e-06
NUP93	9688	-0.98	4.22e-02	7.62	2.68e-01	6.25e-02	-4.77	8.54e-08	2.00e-06
CCP110	9738	0.92	3.21e-02	4.91	5.56e-01	0.00e+00	5.14	8.54e-08	2.00e-06
KIAA0513	9764	-0.9	3.42e-02	6.35	3.85e-01	1.35e-02	-4.88	8.54e-08	2.00e-06
PIEZO1	9780	1.18	5.47e-02	9.37	1.54e-01	1.37e-01	5.05	8.54e-08	2.00e-06
RIMS3	9783	-1.15	5.14e-02	8.86	1.82e-01	1.15e-01	-5.08	8.54e-08	2.00e-06
TOX4	9878	-0.86	3.16e-02	3.39	7.58e-01	0.00e+00	-4.81	8.54e-08	2.00e-06
SNAP91	9892	-0.88	3.18e-02	4.07	6.68e-01	0.00e+00	-4.92	8.54e-08	2.00e-06
NCAPD2	9918	0.85	3.16e-02	3.67	7.21e-01	0.00e+00	4.8	8.54e-08	2.00e-06
THOC1	9984	0.88	3.17e-02	3.37	7.62e-01	0.00e+00	4.96	8.54e-08	2.00e-06
GLRX5	51218	-0.85	3.16e-02	3.88	6.93e-01	0.00e+00	-4.77	1.71e-07	3.97e-06
PLEKHB2	55041	-0.92	3.74e-02	6.88	3.32e-01	3.36e-02	-4.77	1.71e-07	3.97e-06
SRPRB	58477	-0.85	3.15e-02	3.06	8.01e-01	0.00e+00	-4.77	1.71e-07	3.97e-06
ELAVL2	1993	-0.85	3.17e-02	4.84	5.64e-01	0.00e+00	-4.76	2.56e-07	5.87e-06
WDR37	22884	-0.84	3.16e-02	4.59	5.97e-01	0.00e+00	-4.75	2.56e-07	5.87e-06
ANKRD28	23243	0.95	4.00e-02	7.27	2.97e-01	4.88e-02	4.76	2.56e-07	5.87e-06
DDHD2	23259	-0.84	3.16e-02	4.28	6.39e-01	0.00e+00	-4.75	2.56e-07	5.87e-06
PCF11	51585	0.84	3.14e-02	2.87	8.25e-01	0.00e+00	4.76	2.56e-07	5.87e-06
CDS2	8760	-1.08	5.12e-02	8.96	1.76e-01	1.17e-01	-4.75	2.56e-07	5.87e-06
VAPB	9217	-0.85	3.18e-02	5.79	4.47e-01	0.00e+00	-4.76	2.56e-07	5.87e-06
KIF3A	11127	-0.94	3.95e-02	7.19	3.04e-01	4.57e-02	-4.74	3.41e-07	7.75e-06
STX12	23673	-0.84	3.16e-02	4.51	6.09e-01	0.00e+00	-4.74	3.41e-07	7.75e-06
TRAF3IP1	26146	-1.15	5.88e-02	10.05	1.23e-01	1.64e-01	-4.74	3.41e-07	7.75e-06
ITPR1	3708	-1.11	5.54e-02	9.59	1.43e-01	1.44e-01	-4.73	3.41e-07	7.75e-06
ACTR6	64431	-0.93	3.82e-02	6.99	3.22e-01	3.79e-02	-4.73	3.41e-07	7.75e-06
CACNG3	10368	-0.83	3.13e-02	2.04	9.16e-01	0.00e+00	-4.71	4.27e-07	9.40e-06
MYL12A	10627	0.84	3.17e-02	5.24	5.14e-01	0.00e+00	4.72	4.27e-07	9.40e-06
BLCAP	10904	-0.84	3.16e-02	4.32	6.33e-01	0.00e+00	-4.7	4.27e-07	9.40e-06
CHRNB3	1142	-1.14	5.88e-02	10.13	1.19e-01	1.66e-01	-4.71	4.27e-07	9.40e-06
NSUN5P1	155400	0.86	3.30e-02	6.2	4.01e-01	7.40e-03	4.71	4.27e-07	9.40e-06
DOP1A	23033	-1.04	4.89e-02	8.67	1.93e-01	1.05e-01	-4.7	4.27e-07	9.40e-06
MSH6	2956	0.84	3.17e-02	5.49	4.83e-01	0.00e+00	4.7	4.27e-07	9.40e-06
PPM1B	5495	1.13	5.74e-02	9.91	1.28e-01	1.57e-01	4.72	4.27e-07	9.40e-06
BBS7	55212	-0.84	3.16e-02	4.87	5.61e-01	0.00e+00	-4.72	4.27e-07	9.40e-06
IL17RB	55540	0.84	3.17e-02	5.52	4.79e-01	0.00e+00	4.72	4.27e-07	9.40e-06
ANKRD10	55608	0.87	3.39e-02	6.35	3.86e-01	1.30e-02	4.71	4.27e-07	9.40e-06
WWC3	55841	1.01	4.63e-02	8.28	2.19e-01	8.86e-02	4.72	4.27e-07	9.40e-06
SOX12	6666	0.84	3.15e-02	3.75	7.10e-01	0.00e+00	4.72	4.27e-07	9.40e-06
FHOD3	80206	-0.84	3.15e-02	4.3	6.37e-01	0.00e+00	-4.71	4.27e-07	9.40e-06
COPS3	8533	-0.83	3.13e-02	1.48	9.61e-01	0.00e+00	-4.7	4.27e-07	9.40e-06
AP1G2	8906	0.94	3.98e-02	7.25	2.98e-01	4.80e-02	4.72	4.27e-07	9.40e-06
BAZ1A	11177	0.83	3.13e-02	2.33	8.87e-01	0.00e+00	4.69	5.12e-07	1.12e-05
ARHGEF18	23370	0.83	3.15e-02	3.41	7.55e-01	0.00e+00	4.69	5.12e-07	1.12e-05
MTOR	2475	-0.83	3.16e-02	5.19	5.20e-01	0.00e+00	-4.69	5.12e-07	1.12e-05
CDK5	1020	-0.83	3.16e-02	4.76	5.75e-01	0.00e+00	-4.69	5.98e-07	1.28e-05
KIF1C	10749	0.83	3.16e-02	4.75	5.77e-01	0.00e+00	4.67	5.98e-07	1.28e-05
FH	2271	-0.83	3.16e-02	4.39	6.24e-01	0.00e+00	-4.68	5.98e-07	1.28e-05
AFF2	2334	-0.83	3.13e-02	2.44	8.75e-01	0.00e+00	-4.67	5.98e-07	1.28e-05
RND1	27289	-0.83	3.16e-02	4.73	5.79e-01	0.00e+00	-4.67	5.98e-07	1.28e-05
CEP170B	283638	-0.83	3.15e-02	4.24	6.44e-01	0.00e+00	-4.68	5.98e-07	1.28e-05
CNOT2	4848	0.83	3.13e-02	2.29	8.92e-01	0.00e+00	4.69	5.98e-07	1.28e-05
ATP5PB	515	-0.83	3.16e-02	5.06	5.36e-01	0.00e+00	-4.67	5.98e-07	1.28e-05
DDA1	79016	-0.83	3.16e-02	4.8	5.69e-01	0.00e+00	-4.67	5.98e-07	1.28e-05
SLC25A22	79751	-0.83	3.15e-02	4.04	6.71e-01	0.00e+00	-4.68	5.98e-07	1.28e-05
PIGZ	80235	-1	4.59e-02	8.23	2.22e-01	8.67e-02	-4.67	5.98e-07	1.28e-05
EIF2D	1939	0.82	3.11e-02	0.77	9.93e-01	0.00e+00	4.67	6.83e-07	1.46e-05
CREBBP	1387	1.06	5.23e-02	9.19	1.63e-01	1.26e-01	4.65	7.68e-07	1.63e-05
KIFAP3	22920	-0.82	3.13e-02	2.59	8.58e-01	0.00e+00	-4.66	7.68e-07	1.63e-05
ATP2B2	491	-0.83	3.17e-02	5.5	4.82e-01	0.00e+00	-4.66	7.68e-07	1.63e-05
HS1BP3	64342	0.85	3.34e-02	6.27	3.94e-01	1.02e-02	4.65	7.68e-07	1.63e-05
TGM2	7052	0.83	3.15e-02	3.47	7.47e-01	0.00e+00	4.66	7.68e-07	1.63e-05
SDS	10993	-0.82	3.16e-02	4.81	5.68e-01	0.00e+00	-4.63	8.54e-07	1.77e-05
SCAMP5	192683	-0.82	3.14e-02	3.72	7.15e-01	0.00e+00	-4.63	8.54e-07	1.77e-05
MYT1L	23040	-0.82	3.13e-02	3.11	7.95e-01	0.00e+00	-4.63	8.54e-07	1.77e-05
TMEM208	29100	-0.83	3.16e-02	4.84	5.64e-01	0.00e+00	-4.65	8.54e-07	1.77e-05
PAM	5066	-0.82	3.14e-02	3.47	7.48e-01	0.00e+00	-4.64	8.54e-07	1.77e-05
ACTL6B	51412	-1.02	4.86e-02	8.58	1.99e-01	1.01e-01	-4.65	8.54e-07	1.77e-05
UIMC1	51720	0.82	3.12e-02	2.17	9.04e-01	0.00e+00	4.63	8.54e-07	1.77e-05
SLC29A3	55315	0.82	3.13e-02	2.67	8.49e-01	0.00e+00	4.65	8.54e-07	1.77e-05
FAR2	55711	-0.82	3.12e-02	2.31	8.89e-01	0.00e+00	-4.63	8.54e-07	1.77e-05
AZGP1	563	0.83	3.17e-02	6	4.23e-01	1.23e-04	4.65	8.54e-07	1.77e-05
SALL1	6299	0.82	3.15e-02	4.46	6.15e-01	0.00e+00	4.64	8.54e-07	1.77e-05
C11orf49	79096	-0.83	3.15e-02	4.48	6.12e-01	0.00e+00	-4.65	8.54e-07	1.77e-05
IRGQ	126298	-0.83	3.22e-02	6.09	4.13e-01	3.26e-03	-4.6	9.39e-07	1.90e-05
DMTN	2039	-0.82	3.14e-02	3.47	7.48e-01	0.00e+00	-4.62	9.39e-07	1.90e-05
GSPT2	23708	-0.86	3.52e-02	6.56	3.63e-01	2.12e-02	-4.61	9.39e-07	1.90e-05
CALY	50632	-0.82	3.16e-02	5.06	5.36e-01	0.00e+00	-4.62	9.39e-07	1.90e-05
CEND1	51286	-0.82	3.14e-02	3.51	7.42e-01	0.00e+00	-4.6	9.39e-07	1.90e-05
TEX10	54881	-0.82	3.15e-02	4.63	5.92e-01	0.00e+00	-4.61	9.39e-07	1.90e-05
NHP2	55651	-0.86	3.43e-02	6.4	3.80e-01	1.50e-02	-4.62	9.39e-07	1.90e-05
RTN1	6252	-0.82	3.11e-02	1.47	9.62e-01	0.00e+00	-4.62	9.39e-07	1.90e-05
ZBED8	63920	0.9	3.80e-02	7.02	3.19e-01	3.88e-02	4.6	9.39e-07	1.90e-05
RHBDF2	79651	0.82	3.14e-02	3.74	7.12e-01	0.00e+00	4.61	9.39e-07	1.90e-05
PIK3R3	8503	-0.82	3.14e-02	4.39	6.24e-01	0.00e+00	-4.61	9.39e-07	1.90e-05
RNMT	8731	-0.94	4.17e-02	7.59	2.70e-01	6.08e-02	-4.61	9.39e-07	1.90e-05
RTL8C	8933	-0.82	3.14e-02	4.05	6.69e-01	0.00e+00	-4.61	9.39e-07	1.90e-05
SCRN1	9805	-0.82	3.13e-02	3.42	7.55e-01	0.00e+00	-4.61	9.39e-07	1.90e-05
COL4A3BP	10087	-0.81	3.16e-02	5.1	5.31e-01	0.00e+00	-4.57	1.02e-06	1.97e-05
ASXL1	171023	0.81	3.11e-02	1.66	9.48e-01	0.00e+00	4.57	1.02e-06	1.97e-05
FAM171A1	221061	0.86	3.54e-02	6.6	3.59e-01	2.27e-02	4.59	1.02e-06	1.97e-05
WDR47	22911	-0.81	3.14e-02	3.76	7.09e-01	0.00e+00	-4.6	1.02e-06	1.97e-05
STAB1	23166	0.81	3.16e-02	5.95	4.29e-01	0.00e+00	4.58	1.02e-06	1.97e-05
SF3B1	23451	0.81	3.15e-02	5.42	4.91e-01	0.00e+00	4.58	1.02e-06	1.97e-05
LRP10	26020	0.81	3.13e-02	3.6	7.31e-01	0.00e+00	4.58	1.02e-06	1.97e-05
ZBTB20	26137	0.81	3.13e-02	3.66	7.22e-01	0.00e+00	4.59	1.02e-06	1.97e-05
DENND2A	27147	-0.81	3.11e-02	2.17	9.03e-01	0.00e+00	-4.57	1.02e-06	1.97e-05
GNAL	2774	-0.93	4.19e-02	7.64	2.65e-01	6.29e-02	-4.56	1.02e-06	1.97e-05
SCG3	29106	-0.81	3.13e-02	3.62	7.28e-01	0.00e+00	-4.58	1.02e-06	1.97e-05
AMIGO2	347902	-0.81	3.12e-02	2.03	9.17e-01	0.00e+00	-4.59	1.02e-06	1.97e-05
ATXN3	4287	-0.84	3.36e-02	6.32	3.88e-01	1.21e-02	-4.58	1.02e-06	1.97e-05
RRNAD1	51093	0.87	3.62e-02	6.71	3.48e-01	2.69e-02	4.6	1.02e-06	1.97e-05
VPS54	51542	0.81	3.11e-02	1.88	9.31e-01	0.00e+00	4.57	1.02e-06	1.97e-05
PLCL1	5334	0.81	3.15e-02	4.81	5.69e-01	0.00e+00	4.59	1.02e-06	1.97e-05
MAGEL2	54551	-0.86	3.57e-02	6.66	3.53e-01	2.51e-02	-4.57	1.02e-06	1.97e-05
MAPK9	5601	-0.81	3.13e-02	3.04	8.04e-01	0.00e+00	-4.6	1.02e-06	1.97e-05
FBXW4	6468	1	4.72e-02	8.46	2.06e-01	9.54e-02	4.59	1.02e-06	1.97e-05
TLE4	7091	0.93	4.11e-02	7.52	2.76e-01	5.80e-02	4.58	1.02e-06	1.97e-05
VBP1	7411	-0.81	3.14e-02	4.74	5.78e-01	0.00e+00	-4.59	1.02e-06	1.97e-05
DUSP26	78986	-0.81	3.15e-02	5.07	5.35e-01	0.00e+00	-4.57	1.02e-06	1.97e-05
PCYOX1L	78991	-1.05	5.22e-02	9.23	1.61e-01	1.27e-01	-4.57	1.02e-06	1.97e-05
THOC7	80145	-0.81	3.15e-02	4.56	6.01e-01	0.00e+00	-4.59	1.02e-06	1.97e-05
CAMK2B	816	-0.97	4.42e-02	7.98	2.39e-01	7.65e-02	-4.59	1.02e-06	1.97e-05
NCALD	83988	-0.82	3.16e-02	5.75	4.51e-01	0.00e+00	-4.58	1.02e-06	1.97e-05
ARID5B	84159	0.81	3.11e-02	1.8	9.37e-01	0.00e+00	4.58	1.02e-06	1.97e-05
RAB11A	8766	-0.81	3.14e-02	3.99	6.78e-01	0.00e+00	-4.58	1.02e-06	1.97e-05
SPSB3	90864	0.86	3.56e-02	6.63	3.56e-01	2.39e-02	4.57	1.02e-06	1.97e-05
COX7A2L	9167	-0.81	3.11e-02	1.47	9.62e-01	0.00e+00	-4.59	1.02e-06	1.97e-05
DCLK1	9201	-0.96	4.37e-02	7.91	2.45e-01	7.35e-02	-4.59	1.02e-06	1.97e-05
SPOCK2	9806	-0.81	3.13e-02	3.17	7.87e-01	0.00e+00	-4.6	1.02e-06	1.97e-05
NEFM	4741	-0.81	3.13e-02	3.47	7.47e-01	0.00e+00	-4.56	1.11e-06	2.13e-05
RBM12	10137	-0.8	3.11e-02	1.91	9.28e-01	0.00e+00	-4.55	1.20e-06	2.27e-05
FBXL7	23194	0.81	3.12e-02	2.66	8.50e-01	0.00e+00	4.56	1.20e-06	2.27e-05
QPCT	25797	-0.81	3.14e-02	4.21	6.48e-01	0.00e+00	-4.55	1.20e-06	2.27e-05
TERF2IP	54386	-0.81	3.14e-02	3.9	6.90e-01	0.00e+00	-4.55	1.20e-06	2.27e-05
SLC38A2	54407	0.81	3.12e-02	2.78	8.36e-01	0.00e+00	4.56	1.20e-06	2.27e-05
TSPOAP1	9256	-0.89	3.81e-02	7.04	3.17e-01	3.95e-02	-4.56	1.20e-06	2.27e-05
ACHE	43	-1.04	5.20e-02	9.13	1.66e-01	1.23e-01	-4.54	1.28e-06	2.42e-05
ATP5MPL	9556	-0.81	3.16e-02	5.65	4.64e-01	0.00e+00	-4.54	1.28e-06	2.42e-05
ZFC3H1	196441	0.8	3.13e-02	3.5	7.44e-01	0.00e+00	4.54	1.45e-06	2.74e-05
PEMT	10400	-0.8	3.13e-02	4.2	6.50e-01	0.00e+00	-4.53	1.54e-06	2.84e-05
DUSP7	1849	0.8	3.14e-02	5.19	5.20e-01	0.00e+00	4.52	1.54e-06	2.84e-05
BCL2L13	23786	-0.8	3.14e-02	4.6	5.96e-01	0.00e+00	-4.52	1.54e-06	2.84e-05
KDSR	2531	0.8	3.15e-02	5.34	5.01e-01	0.00e+00	4.53	1.54e-06	2.84e-05
CHORDC1	26973	0.88	3.81e-02	7.06	3.15e-01	4.01e-02	4.53	1.54e-06	2.84e-05
MYO1E	4643	0.92	4.14e-02	7.56	2.72e-01	5.97e-02	4.53	1.54e-06	2.84e-05
ACP1	52	-0.8	3.12e-02	2.73	8.42e-01	0.00e+00	-4.53	1.54e-06	2.84e-05
LGI2	55203	-0.8	3.13e-02	3.46	7.49e-01	0.00e+00	-4.53	1.54e-06	2.84e-05
TTC31	64427	1.02	5.11e-02	9.03	1.72e-01	1.19e-01	4.53	1.54e-06	2.84e-05
MRPS15	64960	-0.81	3.16e-02	5.52	4.79e-01	0.00e+00	-4.54	1.54e-06	2.84e-05
UQCRC2	7385	-0.8	3.16e-02	5.67	4.61e-01	0.00e+00	-4.52	1.54e-06	2.84e-05
MINDY3	80013	-0.95	4.44e-02	8.03	2.36e-01	7.81e-02	-4.53	1.54e-06	2.84e-05
STARD13	90627	0.8	3.12e-02	3.07	8.00e-01	0.00e+00	4.54	1.54e-06	2.84e-05
ZNF276	92822	0.8	3.13e-02	3.79	7.06e-01	0.00e+00	4.52	1.54e-06	2.84e-05
AFG3L2	10939	-0.8	3.13e-02	3.35	7.63e-01	0.00e+00	-4.51	1.62e-06	2.91e-05
AVL9	23080	-0.85	3.56e-02	6.64	3.55e-01	2.43e-02	-4.51	1.62e-06	2.91e-05
ARHGAP45	23526	0.8	3.11e-02	2.14	9.06e-01	0.00e+00	4.52	1.62e-06	2.91e-05
CYFIP2	26999	-0.9	3.98e-02	7.31	2.93e-01	5.00e-02	-4.51	1.62e-06	2.91e-05
GLO1	2739	-0.8	3.12e-02	2.82	8.32e-01	0.00e+00	-4.5	1.62e-06	2.91e-05
RGCC	28984	1.05	5.45e-02	9.59	1.43e-01	1.41e-01	4.51	1.62e-06	2.91e-05
HTR2A	3356	-1	4.95e-02	8.8	1.85e-01	1.09e-01	-4.51	1.62e-06	2.91e-05
C5orf22	55322	-0.81	3.25e-02	6.15	4.06e-01	5.77e-03	-4.51	1.62e-06	2.91e-05
RELN	5649	1.09	5.83e-02	10.17	1.18e-01	1.66e-01	4.52	1.62e-06	2.91e-05
PTAFR	5724	0.8	3.14e-02	4.57	6.00e-01	0.00e+00	4.5	1.62e-06	2.91e-05
CALCOCO1	57658	0.8	3.14e-02	5.12	5.28e-01	0.00e+00	4.51	1.62e-06	2.91e-05
SLC1A1	6505	-0.8	3.12e-02	2.44	8.76e-01	0.00e+00	-4.52	1.62e-06	2.91e-05
SNAP25	6616	-0.79	3.11e-02	2.12	9.08e-01	0.00e+00	-4.5	1.62e-06	2.91e-05
TCEA2	6919	-0.92	4.16e-02	7.59	2.70e-01	6.08e-02	-4.5	1.62e-06	2.91e-05
SEM1	7979	-0.8	3.13e-02	3.41	7.56e-01	0.00e+00	-4.51	1.62e-06	2.91e-05
NUDT18	79873	-0.8	3.11e-02	2.25	8.95e-01	0.00e+00	-4.52	1.62e-06	2.91e-05
CALD1	800	0.8	3.13e-02	3.48	7.46e-01	0.00e+00	4.52	1.62e-06	2.91e-05
MYOT	9499	0.98	4.69e-02	8.42	2.09e-01	9.37e-02	4.51	1.62e-06	2.91e-05
DSTN	11034	-0.8	3.15e-02	5.87	4.38e-01	0.00e+00	-4.49	1.71e-06	3.04e-05
FAM32A	26017	-0.79	3.13e-02	3.39	7.59e-01	0.00e+00	-4.49	1.71e-06	3.04e-05
RPE65	6121	-0.79	3.12e-02	2.77	8.37e-01	0.00e+00	-4.49	1.71e-06	3.04e-05
ZNF160	90338	0.79	3.12e-02	3.16	7.88e-01	0.00e+00	4.5	1.71e-06	3.04e-05
SFXN1	94081	-0.9	3.98e-02	7.32	2.92e-01	5.02e-02	-4.49	1.71e-06	3.04e-05
PNISR	25957	0.79	3.13e-02	4.39	6.23e-01	0.00e+00	4.49	1.79e-06	3.17e-05
PLCB4	5332	-0.85	3.63e-02	6.75	3.44e-01	2.84e-02	-4.49	1.79e-06	3.17e-05
CA2	760	0.8	3.15e-02	5.93	4.31e-01	0.00e+00	4.49	1.79e-06	3.17e-05
ECE2	9718	-0.95	4.53e-02	8.19	2.25e-01	8.43e-02	-4.49	1.79e-06	3.17e-05
FIG4	9896	-1	4.94e-02	8.79	1.86e-01	1.09e-01	-4.49	1.79e-06	3.17e-05
OPTN	10133	-0.79	3.14e-02	4.8	5.70e-01	0.00e+00	-4.47	1.96e-06	3.40e-05
TOB2	10766	0.79	3.14e-02	5.23	5.14e-01	0.00e+00	4.48	1.96e-06	3.40e-05
FABP3	2170	-0.87	3.75e-02	6.92	3.29e-01	3.49e-02	-4.48	1.96e-06	3.40e-05
JMJD6	23210	0.79	3.14e-02	5.63	4.66e-01	0.00e+00	4.47	1.96e-06	3.40e-05
SEZ6L	23544	-1.03	5.25e-02	9.23	1.61e-01	1.27e-01	-4.48	1.96e-06	3.40e-05
MOB4	25843	-0.8	3.15e-02	5.84	4.41e-01	0.00e+00	-4.48	1.96e-06	3.40e-05
GLA	2717	-0.79	3.14e-02	5.05	5.38e-01	0.00e+00	-4.47	1.96e-06	3.40e-05
KCNMB4	27345	0.79	3.14e-02	4.77	5.73e-01	0.00e+00	4.48	1.96e-06	3.40e-05
IDH3B	3420	-0.8	3.22e-02	6.11	4.11e-01	3.97e-03	-4.48	1.96e-06	3.40e-05
LRP4	4038	0.86	3.70e-02	6.9	3.30e-01	3.38e-02	4.46	1.96e-06	3.40e-05
STS	412	-0.81	3.24e-02	6.13	4.09e-01	4.96e-03	-4.48	1.96e-06	3.40e-05
DESI2	51029	0.79	3.12e-02	2.98	8.12e-01	0.00e+00	4.47	1.96e-06	3.40e-05
TRAPPC10	7109	0.79	3.14e-02	5.44	4.89e-01	0.00e+00	4.47	1.96e-06	3.40e-05
UCN	7349	0.79	3.13e-02	4.37	6.27e-01	0.00e+00	4.46	1.96e-06	3.40e-05
NAA16	79612	0.79	3.10e-02	1.46	9.62e-01	0.00e+00	4.47	1.96e-06	3.40e-05
SIN3B	23309	-0.79	3.14e-02	4.97	5.47e-01	0.00e+00	-4.46	2.05e-06	3.53e-05
BACH2	60468	0.79	3.13e-02	4.12	6.60e-01	0.00e+00	4.46	2.05e-06	3.53e-05
BTG1	694	1.13	6.44e-02	11.04	8.72e-02	2.02e-01	4.46	2.05e-06	3.53e-05
RMND1	55005	-0.82	3.36e-02	6.35	3.86e-01	1.29e-02	-4.45	2.13e-06	3.66e-05
SLC12A5	57468	-0.79	3.12e-02	3.24	7.78e-01	0.00e+00	-4.45	2.13e-06	3.66e-05
RPA3	6119	-0.96	4.62e-02	8.36	2.13e-01	9.09e-02	-4.45	2.13e-06	3.66e-05
GABARAPL1	23710	-0.82	3.43e-02	6.46	3.74e-01	1.71e-02	-4.45	2.22e-06	3.80e-05
STRAP	11171	-0.79	3.12e-02	3.9	6.91e-01	0.00e+00	-4.45	2.39e-06	4.08e-05
ASS1	445	-0.79	3.12e-02	3.27	7.75e-01	0.00e+00	-4.45	2.39e-06	4.08e-05
MFSD6	54842	-0.78	3.12e-02	3.71	7.16e-01	0.00e+00	-4.45	2.39e-06	4.08e-05
MYL12B	103910	-0.79	3.14e-02	6	4.23e-01	1.03e-04	-4.44	2.48e-06	4.10e-05
DDX42	11325	-0.78	3.09e-02	1.13	9.80e-01	0.00e+00	-4.44	2.48e-06	4.10e-05
ELAVL4	1996	-0.79	3.14e-02	5.26	5.11e-01	0.00e+00	-4.44	2.48e-06	4.10e-05
ACSL1	2180	0.78	3.13e-02	4.03	6.73e-01	0.00e+00	4.44	2.48e-06	4.10e-05
VASH1	22846	0.78	3.12e-02	3.82	7.01e-01	0.00e+00	4.43	2.48e-06	4.10e-05
CNNM3	26505	0.85	3.64e-02	6.8	3.40e-01	3.00e-02	4.44	2.48e-06	4.10e-05
GSTA4	2941	-0.78	3.12e-02	3.64	7.25e-01	0.00e+00	-4.44	2.48e-06	4.10e-05
IMPA1	3612	-0.78	3.14e-02	4.97	5.47e-01	0.00e+00	-4.43	2.48e-06	4.10e-05
LBR	3930	0.78	3.10e-02	2.05	9.15e-01	0.00e+00	4.44	2.48e-06	4.10e-05
MAP3K11	4296	0.96	4.68e-02	8.44	2.07e-01	9.44e-02	4.44	2.48e-06	4.10e-05
MSX1	4487	0.78	3.10e-02	1.34	9.70e-01	0.00e+00	4.44	2.48e-06	4.10e-05
C20orf27	54976	-0.78	3.13e-02	4.15	6.56e-01	0.00e+00	-4.44	2.48e-06	4.10e-05
PPP2R5C	5527	-0.78	3.11e-02	2.96	8.14e-01	0.00e+00	-4.44	2.48e-06	4.10e-05
ANKMY2	57037	-0.82	3.39e-02	6.39	3.81e-01	1.45e-02	-4.44	2.48e-06	4.10e-05
CLK4	57396	0.84	3.57e-02	6.69	3.51e-01	2.57e-02	4.44	2.48e-06	4.10e-05
UROD	7389	-0.78	3.09e-02	0.72	9.94e-01	0.00e+00	-4.43	2.48e-06	4.10e-05
CAPN2	824	0.78	3.11e-02	3.23	7.79e-01	0.00e+00	4.44	2.48e-06	4.10e-05
MAK16	84549	-0.78	3.11e-02	3.01	8.07e-01	0.00e+00	-4.43	2.48e-06	4.10e-05
EIF2B3	8891	-0.95	4.56e-02	8.25	2.21e-01	8.64e-02	-4.44	2.48e-06	4.10e-05
BSN	8927	-0.9	4.15e-02	7.62	2.67e-01	6.17e-02	-4.43	2.48e-06	4.10e-05
SP140L	93349	0.79	3.15e-02	5.84	4.41e-01	0.00e+00	4.43	2.48e-06	4.10e-05
ABCA8	10351	0.91	4.21e-02	7.73	2.59e-01	6.58e-02	4.43	2.56e-06	4.23e-05
TLK1	9874	-0.78	3.14e-02	5.32	5.03e-01	0.00e+00	-4.43	2.65e-06	4.37e-05
RRP12	23223	-0.78	3.12e-02	3.75	7.11e-01	0.00e+00	-4.43	2.73e-06	4.48e-05
TBC1D22A	25771	-0.78	3.11e-02	2.81	8.33e-01	0.00e+00	-4.42	2.73e-06	4.48e-05
RABL3	285282	-0.85	3.67e-02	6.86	3.34e-01	3.23e-02	-4.42	2.73e-06	4.48e-05
LAPTM4B	55353	-0.78	3.12e-02	4.07	6.67e-01	0.00e+00	-4.42	2.73e-06	4.48e-05
UHRF1BP1L	23074	-0.78	3.13e-02	4.54	6.04e-01	0.00e+00	-4.42	2.90e-06	4.71e-05
NDUFA5	4698	-1	5.07e-02	9	1.73e-01	1.17e-01	-4.42	2.90e-06	4.71e-05
MRPL20	55052	-0.78	3.13e-02	4.15	6.56e-01	0.00e+00	-4.42	2.90e-06	4.71e-05
CDC42SE1	56882	0.78	3.12e-02	4.02	6.74e-01	0.00e+00	4.42	2.90e-06	4.71e-05
ITPRID2	6744	0.78	3.11e-02	2.59	8.58e-01	0.00e+00	4.42	2.90e-06	4.71e-05
TPM3	7170	-0.78	3.13e-02	4.37	6.27e-01	0.00e+00	-4.42	2.90e-06	4.71e-05
CAMKMT	79823	-1.1	6.18e-02	10.69	9.86e-02	1.87e-01	-4.42	2.90e-06	4.71e-05
SLC35G2	80723	-0.78	3.12e-02	3.76	7.10e-01	0.00e+00	-4.42	2.90e-06	4.71e-05
PARP4	143	0.78	3.13e-02	4.68	5.85e-01	0.00e+00	4.41	2.99e-06	4.77e-05
MAU2	23383	0.88	4.03e-02	7.41	2.85e-01	5.36e-02	4.4	2.99e-06	4.77e-05
AP5M1	55745	-0.78	3.12e-02	4.62	5.93e-01	0.00e+00	-4.4	2.99e-06	4.77e-05
SIPA1	6494	0.78	3.13e-02	4.24	6.45e-01	0.00e+00	4.42	2.99e-06	4.77e-05
SLC9A1	6548	-0.82	3.43e-02	6.47	3.73e-01	1.74e-02	-4.4	2.99e-06	4.77e-05
CXCR4	7852	0.78	3.10e-02	2.63	8.54e-01	0.00e+00	4.41	2.99e-06	4.77e-05
TUSC3	7991	-0.78	3.14e-02	5.4	4.93e-01	0.00e+00	-4.4	2.99e-06	4.77e-05
ITFG1	81533	-0.78	3.10e-02	2.48	8.71e-01	0.00e+00	-4.41	2.99e-06	4.77e-05
KAT8	84148	0.78	3.13e-02	4.8	5.70e-01	0.00e+00	4.4	2.99e-06	4.77e-05
STX10	8677	1.1	6.26e-02	10.85	9.33e-02	1.94e-01	4.41	2.99e-06	4.77e-05
BABAM2	9577	-1.04	5.53e-02	9.75	1.36e-01	1.47e-01	-4.41	2.99e-06	4.77e-05
DZIP3	9666	-0.77	3.10e-02	1.86	9.32e-01	0.00e+00	-4.4	2.99e-06	4.77e-05
PDE6H	5149	-0.77	3.09e-02	1.96	9.23e-01	0.00e+00	-4.39	3.07e-06	4.90e-05
RETREG3	162427	-0.78	3.14e-02	5.9	4.34e-01	0.00e+00	-4.39	3.16e-06	5.01e-05
EIF4B	1975	0.78	3.13e-02	5.33	5.02e-01	0.00e+00	4.39	3.16e-06	5.01e-05
TBCE	6905	-0.89	4.14e-02	7.59	2.69e-01	6.07e-02	-4.39	3.16e-06	5.01e-05
SEC23A	10484	-0.78	3.13e-02	5.41	4.92e-01	0.00e+00	-4.39	3.24e-06	5.09e-05
DDX17	10521	1.11	6.46e-02	11.16	8.36e-02	2.06e-01	4.39	3.24e-06	5.09e-05
ACIN1	22985	0.78	3.13e-02	4.37	6.27e-01	0.00e+00	4.39	3.24e-06	5.09e-05
RNF220	55182	0.82	3.50e-02	6.59	3.61e-01	2.18e-02	4.39	3.24e-06	5.09e-05
ABCF3	55324	-0.77	3.11e-02	3.2	7.83e-01	0.00e+00	-4.39	3.24e-06	5.09e-05
PINK1	65018	-0.77	3.10e-02	1.83	9.35e-01	0.00e+00	-4.39	3.24e-06	5.09e-05
PDXK	8566	-0.78	3.14e-02	5.63	4.66e-01	0.00e+00	-4.39	3.24e-06	5.09e-05
PRC1	9055	-0.77	3.11e-02	3.49	7.46e-01	0.00e+00	-4.39	3.24e-06	5.09e-05
FRY	10129	-0.83	3.59e-02	6.74	3.46e-01	2.76e-02	-4.38	3.33e-06	5.17e-05
IDI1	3422	-0.77	3.12e-02	3.89	6.91e-01	0.00e+00	-4.37	3.33e-06	5.17e-05
INPP4A	3631	-0.77	3.12e-02	3.71	7.16e-01	0.00e+00	-4.37	3.33e-06	5.17e-05
SNTG1	54212	-0.77	3.10e-02	2.2	9.01e-01	0.00e+00	-4.38	3.33e-06	5.17e-05
KYAT3	56267	-0.78	3.14e-02	5.63	4.66e-01	0.00e+00	-4.39	3.33e-06	5.17e-05
POGK	57645	1.14	6.83e-02	11.71	6.88e-02	2.30e-01	4.38	3.33e-06	5.17e-05
BEND5	79656	-0.77	3.13e-02	4.74	5.77e-01	0.00e+00	-4.37	3.33e-06	5.17e-05
CCDC51	79714	-0.78	3.16e-02	6.04	4.19e-01	1.47e-03	-4.38	3.33e-06	5.17e-05
SLC25A12	8604	-0.77	3.11e-02	2.84	8.29e-01	0.00e+00	-4.38	3.33e-06	5.17e-05
NDN	4692	-0.77	3.11e-02	2.88	8.24e-01	0.00e+00	-4.37	3.50e-06	5.42e-05
CLK1	1195	1.11	6.45e-02	11.15	8.40e-02	2.06e-01	4.36	3.59e-06	5.51e-05
TUBB	203068	-0.77	3.14e-02	5.64	4.65e-01	0.00e+00	-4.36	3.59e-06	5.51e-05
PCSK2	5126	-0.77	3.11e-02	3.37	7.61e-01	0.00e+00	-4.36	3.59e-06	5.51e-05
SLC15A3	51296	0.77	3.13e-02	5.25	5.13e-01	0.00e+00	4.36	3.59e-06	5.51e-05
NOL8	55035	0.77	3.13e-02	5.51	4.80e-01	0.00e+00	4.36	3.59e-06	5.51e-05
CREB3L2	64764	0.77	3.12e-02	4.21	6.48e-01	0.00e+00	4.36	3.59e-06	5.51e-05
TRAPPC13	80006	-0.77	3.12e-02	4.97	5.47e-01	0.00e+00	-4.35	3.67e-06	5.64e-05
FBXW12	285231	0.76	3.08e-02	1.29	9.72e-01	0.00e+00	4.35	3.76e-06	5.76e-05
CSF1R	1436	0.77	3.12e-02	3.96	6.82e-01	0.00e+00	4.34	3.84e-06	5.84e-05
DDB1	1642	-0.77	3.13e-02	4.82	5.67e-01	0.00e+00	-4.35	3.84e-06	5.84e-05
SIRT1	23411	0.76	3.09e-02	1.2	9.77e-01	0.00e+00	4.34	3.84e-06	5.84e-05
CERS6	253782	-0.99	5.21e-02	9.26	1.60e-01	1.27e-01	-4.34	3.84e-06	5.84e-05
IGSF3	3321	-0.86	3.88e-02	7.21	3.02e-01	4.55e-02	-4.35	3.84e-06	5.84e-05
PLOD1	5351	0.82	3.53e-02	6.65	3.55e-01	2.42e-02	4.34	3.84e-06	5.84e-05
SPATA7	55812	-0.77	3.13e-02	5.28	5.08e-01	0.00e+00	-4.35	3.84e-06	5.84e-05
FAF2	23197	-0.85	3.88e-02	7.22	3.01e-01	4.57e-02	-4.33	3.93e-06	5.91e-05
ORC3	23595	-0.76	3.09e-02	1.79	9.38e-01	0.00e+00	-4.34	3.93e-06	5.91e-05
TRIM37	4591	-0.76	3.11e-02	3.53	7.40e-01	0.00e+00	-4.33	3.93e-06	5.91e-05
NOTCH1	4851	0.93	4.60e-02	8.35	2.14e-01	9.01e-02	4.33	3.93e-06	5.91e-05
PTPRM	5797	-0.76	3.10e-02	2.43	8.76e-01	0.00e+00	-4.33	3.93e-06	5.91e-05
TGFB3	7043	0.76	3.10e-02	2.49	8.70e-01	0.00e+00	4.33	3.93e-06	5.91e-05
POLDIP3	84271	1.07	6.14e-02	10.72	9.73e-02	1.87e-01	4.33	3.93e-06	5.91e-05
ADAM23	8745	-0.97	5.03e-02	9	1.73e-01	1.16e-01	-4.33	3.93e-06	5.91e-05
SIRT4	23409	0.76	3.11e-02	3.41	7.57e-01	0.00e+00	4.32	4.01e-06	5.99e-05
PTPN20	26095	-0.76	3.11e-02	4.09	6.64e-01	0.00e+00	-4.32	4.01e-06	5.99e-05
AUH	549	-0.76	3.08e-02	1.31	9.71e-01	0.00e+00	-4.32	4.01e-06	5.99e-05
PSMD1	5707	-0.76	3.12e-02	4.54	6.03e-01	0.00e+00	-4.33	4.01e-06	5.99e-05
SMTN	6525	0.98	5.14e-02	9.2	1.63e-01	1.24e-01	4.32	4.01e-06	5.99e-05
NOS1AP	9722	-0.91	4.42e-02	8.08	2.32e-01	7.94e-02	-4.32	4.01e-06	5.99e-05
PPP1R2	5504	-0.76	3.13e-02	5.12	5.29e-01	0.00e+00	-4.31	4.27e-06	6.35e-05
RAP1GDS1	5910	-0.76	3.09e-02	2.5	8.68e-01	0.00e+00	-4.31	4.27e-06	6.35e-05
PABPC1	26986	0.77	3.19e-02	6.09	4.14e-01	3.23e-03	4.31	4.44e-06	6.57e-05
PSMA1	5682	-0.76	3.13e-02	5.07	5.34e-01	0.00e+00	-4.31	4.44e-06	6.57e-05
PYGL	5836	-0.76	3.08e-02	0.69	9.95e-01	0.00e+00	-4.31	4.44e-06	6.57e-05
ZNF232	7775	0.76	3.14e-02	5.82	4.43e-01	0.00e+00	4.31	4.44e-06	6.57e-05
IDS	3423	-0.76	3.12e-02	4.94	5.52e-01	0.00e+00	-4.3	4.52e-06	6.68e-05
LRCH3	84859	0.84	3.84e-02	7.14	3.08e-01	4.30e-02	4.3	4.52e-06	6.68e-05
STAG1	10274	0.8	3.47e-02	6.56	3.63e-01	2.10e-02	4.3	4.61e-06	6.78e-05
CHN1	1123	-0.95	4.91e-02	8.84	1.83e-01	1.10e-01	-4.3	4.61e-06	6.78e-05
NACC2	138151	0.76	3.13e-02	5.75	4.52e-01	0.00e+00	4.3	4.61e-06	6.78e-05
UBA5	79876	-0.76	3.11e-02	4.37	6.27e-01	0.00e+00	-4.3	4.61e-06	6.78e-05
NDUFB1	4707	-0.76	3.10e-02	3.39	7.58e-01	0.00e+00	-4.3	4.70e-06	6.87e-05
SARS	6301	-0.76	3.11e-02	4.29	6.37e-01	0.00e+00	-4.3	4.70e-06	6.87e-05
UBXN8	7993	-0.87	4.07e-02	7.52	2.75e-01	5.75e-02	-4.3	4.70e-06	6.87e-05
CD200	4345	-0.76	3.10e-02	3.2	7.84e-01	0.00e+00	-4.29	4.78e-06	6.98e-05
ATP5MC1	516	-0.8	3.51e-02	6.58	3.62e-01	2.17e-02	-4.29	4.78e-06	6.98e-05
SRRD	402055	-0.76	3.10e-02	3.85	6.97e-01	0.00e+00	-4.29	4.87e-06	7.09e-05
PRELP	5549	0.76	3.12e-02	4.72	5.80e-01	0.00e+00	4.29	4.87e-06	7.09e-05
HIST1H2AC	8334	1.13	6.98e-02	12	6.20e-02	2.41e-01	4.29	5.04e-06	7.33e-05
DNAJB6	10049	1	5.46e-02	9.73	1.37e-01	1.45e-01	4.28	5.12e-06	7.40e-05
ZWINT	11130	-0.9	4.39e-02	8.03	2.36e-01	7.73e-02	-4.28	5.12e-06	7.40e-05
MYO1F	4542	0.79	3.42e-02	6.46	3.73e-01	1.73e-02	4.28	5.12e-06	7.40e-05
NFATC3	4775	0.76	3.11e-02	4.79	5.71e-01	0.00e+00	4.29	5.12e-06	7.40e-05
PLXNB1	5364	0.76	3.13e-02	5.96	4.27e-01	0.00e+00	4.29	5.12e-06	7.40e-05
PYROXD1	79912	-0.76	3.11e-02	4.76	5.75e-01	0.00e+00	-4.29	5.12e-06	7.40e-05
COQ3	51805	-0.8	3.48e-02	6.57	3.62e-01	2.13e-02	-4.28	5.21e-06	7.51e-05
POMP	51371	-0.76	3.11e-02	4.57	6.00e-01	0.00e+00	-4.28	5.29e-06	7.63e-05
MCTS1	28985	-0.75	3.10e-02	3.04	8.04e-01	0.00e+00	-4.27	5.55e-06	7.97e-05
BAZ2B	29994	0.75	3.10e-02	3.79	7.04e-01	0.00e+00	4.27	5.55e-06	7.97e-05
CYHR1	50626	0.75	3.10e-02	3.59	7.32e-01	0.00e+00	4.27	5.55e-06	7.97e-05
NPTN	27020	-0.75	3.10e-02	3.09	7.98e-01	0.00e+00	-4.27	5.63e-06	8.06e-05
RAB15	376267	-0.75	3.11e-02	4.52	6.07e-01	0.00e+00	-4.27	5.63e-06	8.06e-05
PSMB4	5692	-0.75	3.11e-02	4.29	6.37e-01	0.00e+00	-4.27	5.63e-06	8.06e-05
AP2A2	161	-0.75	3.12e-02	5.02	5.42e-01	0.00e+00	-4.26	5.72e-06	8.13e-05
FARSA	2193	-0.75	3.10e-02	2.7	8.45e-01	0.00e+00	-4.26	5.72e-06	8.13e-05
GLS	2744	-0.75	3.12e-02	4.87	5.60e-01	0.00e+00	-4.26	5.72e-06	8.13e-05
WDR61	80349	-0.75	3.10e-02	3.48	7.46e-01	0.00e+00	-4.26	5.72e-06	8.13e-05
SLC25A11	8402	-0.86	4.07e-02	7.49	2.78e-01	5.67e-02	-4.26	5.72e-06	8.13e-05
IARS	3376	-0.75	3.12e-02	5.39	4.95e-01	0.00e+00	-4.25	5.98e-06	8.46e-05
NME1	4830	-0.94	4.87e-02	8.71	1.90e-01	1.05e-01	-4.25	5.98e-06	8.46e-05
MCFD2	90411	-0.75	3.09e-02	2.4	8.79e-01	0.00e+00	-4.25	5.98e-06	8.46e-05
ANXA6	309	-0.99	5.46e-02	9.67	1.39e-01	1.43e-01	-4.25	6.06e-06	8.57e-05
CYC1	1537	-0.75	3.09e-02	2.11	9.09e-01	0.00e+00	-4.25	6.15e-06	8.64e-05
RPH3A	22895	-0.93	4.78e-02	8.64	1.95e-01	1.01e-01	-4.25	6.15e-06	8.64e-05
KIAA0930	23313	1.16	7.49e-02	12.73	4.76e-02	2.74e-01	4.25	6.15e-06	8.64e-05
AMD1	262	0.75	3.09e-02	2.17	9.03e-01	0.00e+00	4.25	6.15e-06	8.64e-05
RBP1	5947	-0.75	3.09e-02	2.82	8.31e-01	0.00e+00	-4.25	6.15e-06	8.64e-05
ERLIN1	10613	0.75	3.12e-02	5.46	4.86e-01	0.00e+00	4.24	6.32e-06	8.87e-05
ROBO3	64221	0.75	3.11e-02	3.77	7.07e-01	0.00e+00	4.24	6.49e-06	9.09e-05
LINC00597	81698	0.75	3.11e-02	4.63	5.92e-01	0.00e+00	4.24	6.49e-06	9.09e-05
S100A4	6275	0.75	3.11e-02	4.3	6.36e-01	0.00e+00	4.24	6.57e-06	9.20e-05
KCNQ2	3785	-0.79	3.44e-02	6.51	3.68e-01	1.91e-02	-4.23	6.66e-06	9.27e-05
KCTD9	54793	-0.76	3.24e-02	6.19	4.03e-01	6.93e-03	-4.23	6.66e-06	9.27e-05
GPBP1L1	60313	0.75	3.10e-02	3.37	7.61e-01	0.00e+00	4.24	6.66e-06	9.27e-05
LINC00115	79854	0.74	3.08e-02	1.42	9.65e-01	0.00e+00	4.23	6.66e-06	9.27e-05
NXF1	10482	0.96	5.16e-02	9.26	1.60e-01	1.26e-01	4.23	6.74e-06	9.38e-05
SLC41A3	54946	-0.75	3.11e-02	5.29	5.08e-01	0.00e+00	-4.23	6.83e-06	9.46e-05
JMJD4	65094	-0.87	4.20e-02	7.75	2.57e-01	6.61e-02	-4.23	6.83e-06	9.46e-05
PRRG4	79056	0.74	3.09e-02	2.72	8.44e-01	0.00e+00	4.23	6.83e-06	9.46e-05
MORC4	79710	0.74	3.09e-02	2.81	8.32e-01	0.00e+00	4.23	6.83e-06	9.46e-05
CACNA2D3	55799	-0.74	3.09e-02	3.23	7.79e-01	0.00e+00	-4.22	6.91e-06	9.55e-05
SUPV3L1	6832	-0.86	4.11e-02	7.6	2.69e-01	6.04e-02	-4.22	6.91e-06	9.55e-05
CDC37L1	55664	-0.8	3.63e-02	6.81	3.38e-01	3.05e-02	-4.22	7.00e-06	9.64e-05
FZD9	8326	0.74	3.11e-02	4.86	5.62e-01	0.00e+00	4.22	7.00e-06	9.64e-05
ZBTB40	9923	0.79	3.46e-02	6.56	3.64e-01	2.06e-02	4.22	7.00e-06	9.64e-05
CLSTN2	64084	-1.08	6.51e-02	11.3	7.94e-02	2.11e-01	-4.22	7.09e-06	9.74e-05
DKK3	27122	-0.78	3.43e-02	6.51	3.69e-01	1.87e-02	-4.22	7.17e-06	9.82e-05
CDH19	28513	0.74	3.11e-02	4.55	6.03e-01	0.00e+00	4.21	7.17e-06	9.82e-05
FAM216A	29902	-0.87	4.23e-02	7.77	2.55e-01	6.72e-02	-4.21	7.17e-06	9.82e-05
TMEM140	55281	0.84	3.96e-02	7.39	2.87e-01	5.20e-02	4.21	7.43e-06	1.01e-04
RALGDS	5900	0.74	3.12e-02	5.25	5.13e-01	0.00e+00	4.21	7.43e-06	1.01e-04
RAB36	9609	-0.74	3.09e-02	2.62	8.55e-01	0.00e+00	-4.21	7.43e-06	1.01e-04
DIP2A	23181	0.74	3.08e-02	1.91	9.28e-01	0.00e+00	4.21	7.51e-06	1.02e-04
NDUFV2	4729	-0.74	3.08e-02	2.23	8.97e-01	0.00e+00	-4.21	7.51e-06	1.02e-04
HSD17B8	7923	-0.75	3.20e-02	6.12	4.10e-01	4.34e-03	-4.21	7.51e-06	1.02e-04
CCT6B	10693	-0.74	3.10e-02	4.07	6.67e-01	0.00e+00	-4.21	7.60e-06	1.03e-04
PWP1	11137	-0.74	3.09e-02	2.93	8.18e-01	0.00e+00	-4.21	7.60e-06	1.03e-04
MBNL1	4154	0.76	3.26e-02	6.24	3.97e-01	8.76e-03	4.21	7.60e-06	1.03e-04
SOX10	6663	0.91	4.70e-02	8.55	2.00e-01	9.78e-02	4.21	7.60e-06	1.03e-04
LAT2	7462	0.74	3.09e-02	2.73	8.42e-01	0.00e+00	4.21	7.60e-06	1.03e-04
HDGF	3068	0.74	3.10e-02	4.08	6.66e-01	0.00e+00	4.2	7.68e-06	1.04e-04
ANKRD49	54851	0.98	5.47e-02	9.64	1.40e-01	1.42e-01	4.2	7.85e-06	1.06e-04
SEH1L	81929	-0.74	3.09e-02	3.56	7.36e-01	0.00e+00	-4.2	7.94e-06	1.07e-04
LRP12	29967	-0.74	3.10e-02	4.33	6.32e-01	0.00e+00	-4.19	8.02e-06	1.07e-04
OXCT1	5019	-0.92	4.78e-02	8.65	1.94e-01	1.02e-01	-4.19	8.02e-06	1.07e-04
COPS7A	50813	-0.73	3.07e-02	1.35	9.69e-01	0.00e+00	-4.19	8.02e-06	1.07e-04
EGLN1	54583	0.81	3.74e-02	7.01	3.20e-01	3.77e-02	4.2	8.02e-06	1.07e-04
RIT2	6014	-0.82	3.85e-02	7.17	3.05e-01	4.40e-02	-4.19	8.02e-06	1.07e-04
ATP6V1G1	9550	-0.81	3.72e-02	6.96	3.25e-01	3.60e-02	-4.19	8.02e-06	1.07e-04
CDC42	998	-0.78	3.49e-02	6.58	3.61e-01	2.18e-02	-4.19	8.02e-06	1.07e-04
SLC25A4	291	-0.74	3.12e-02	5.27	5.10e-01	0.00e+00	-4.19	8.11e-06	1.08e-04
LRRC20	55222	-0.83	3.91e-02	7.28	2.96e-01	4.81e-02	-4.19	8.11e-06	1.08e-04
ALAS1	211	-0.74	3.11e-02	4.77	5.73e-01	0.00e+00	-4.19	8.20e-06	1.09e-04
AJAP1	55966	-0.75	3.20e-02	6.13	4.08e-01	4.93e-03	-4.19	8.20e-06	1.09e-04
MAT2A	4144	0.79	3.58e-02	6.75	3.44e-01	2.80e-02	4.18	8.28e-06	1.10e-04
DYNC2LI1	51626	-0.74	3.11e-02	5.07	5.35e-01	0.00e+00	-4.18	8.28e-06	1.10e-04
PIK3CD	5293	0.76	3.27e-02	6.24	3.97e-01	8.94e-03	4.18	8.28e-06	1.10e-04
VAT1	10493	-1	5.79e-02	10.13	1.19e-01	1.62e-01	-4.18	8.54e-06	1.13e-04
CHL1	10752	-0.73	3.09e-02	2.61	8.56e-01	0.00e+00	-4.18	8.54e-06	1.13e-04
HSPA1L	3305	0.78	3.48e-02	6.6	3.60e-01	2.21e-02	4.18	8.54e-06	1.13e-04
TBC1D19	55296	-0.9	4.63e-02	8.42	2.09e-01	9.24e-02	-4.18	8.54e-06	1.13e-04
GRN	2896	0.74	3.11e-02	5.08	5.33e-01	0.00e+00	4.17	8.62e-06	1.13e-04
NDUFAB1	4706	-0.73	3.09e-02	3.01	8.08e-01	0.00e+00	-4.17	8.62e-06	1.13e-04
SNRK	54861	-0.73	3.10e-02	4.37	6.27e-01	0.00e+00	-4.17	8.62e-06	1.13e-04
PHF10	55274	0.96	5.30e-02	9.5	1.47e-01	1.35e-01	4.17	8.62e-06	1.13e-04
PPFIA2	8499	-0.99	5.64e-02	9.99	1.25e-01	1.56e-01	-4.17	8.88e-06	1.17e-04
CRY2	1408	-0.87	4.34e-02	7.97	2.40e-01	7.48e-02	-4.17	8.96e-06	1.17e-04
BIN1	274	0.73	3.11e-02	5.41	4.92e-01	0.00e+00	4.17	8.96e-06	1.17e-04
UQCR10	29796	-0.74	3.13e-02	5.92	4.33e-01	0.00e+00	-4.17	8.96e-06	1.17e-04
GLOD4	51031	-0.85	4.18e-02	7.71	2.60e-01	6.47e-02	-4.16	8.96e-06	1.17e-04
SH3GL2	6456	-0.75	3.28e-02	6.26	3.95e-01	9.63e-03	-4.17	8.96e-06	1.17e-04
OR7A5	26659	0.82	3.85e-02	7.19	3.03e-01	4.47e-02	4.16	9.05e-06	1.18e-04
NQO2	4835	-0.74	3.12e-02	6	4.23e-01	0.00e+00	-4.16	9.05e-06	1.18e-04
EPB41L1	2036	-0.73	3.09e-02	3.42	7.54e-01	0.00e+00	-4.16	9.48e-06	1.23e-04
PFN2	5217	-0.73	3.10e-02	4.03	6.73e-01	0.00e+00	-4.16	9.65e-06	1.25e-04
INPP5D	3635	0.73	3.10e-02	4.34	6.31e-01	0.00e+00	4.15	9.90e-06	1.28e-04
NINJ1	4814	0.73	3.11e-02	5.34	5.01e-01	0.00e+00	4.15	9.90e-06	1.28e-04
PDGFRB	5159	0.81	3.84e-02	7.18	3.05e-01	4.41e-02	4.15	9.90e-06	1.28e-04
BPHL	670	-0.73	3.10e-02	3.67	7.22e-01	0.00e+00	-4.15	9.90e-06	1.28e-04
SLTM	79811	0.87	4.45e-02	8.18	2.25e-01	8.27e-02	4.14	1.01e-05	1.30e-04
CLK2	1196	1.02	6.07e-02	10.64	1.00e-01	1.83e-01	4.14	1.02e-05	1.31e-04
DAPK1	1612	-0.73	3.12e-02	5.91	4.33e-01	0.00e+00	-4.14	1.02e-05	1.31e-04
EXOSC7	23016	-0.73	3.12e-02	5.46	4.86e-01	0.00e+00	-4.14	1.02e-05	1.31e-04
MYH9	4627	0.87	4.39e-02	8.08	2.33e-01	7.86e-02	4.14	1.02e-05	1.31e-04
ABHD6	57406	0.93	5.01e-02	9.07	1.70e-01	1.18e-01	4.14	1.02e-05	1.32e-04
B4GALT7	11285	-0.73	3.07e-02	1.87	9.31e-01	0.00e+00	-4.14	1.04e-05	1.33e-04
ISCU	23479	-0.73	3.07e-02	1.95	9.25e-01	0.00e+00	-4.14	1.04e-05	1.33e-04
NPC1	4864	0.94	5.21e-02	9.37	1.54e-01	1.30e-01	4.14	1.04e-05	1.33e-04
MAPKAPK2	9261	0.73	3.11e-02	5.3	5.05e-01	0.00e+00	4.14	1.05e-05	1.34e-04
CHGA	1113	-0.73	3.09e-02	3.18	7.86e-01	0.00e+00	-4.14	1.06e-05	1.35e-04
NBEA	26960	-0.73	3.09e-02	4.16	6.56e-01	0.00e+00	-4.13	1.07e-05	1.36e-04
GPX3	2878	-0.73	3.10e-02	4.07	6.67e-01	0.00e+00	-4.13	1.07e-05	1.36e-04
HIST2H2BE	8349	0.89	4.64e-02	8.49	2.04e-01	9.47e-02	4.13	1.07e-05	1.36e-04
SC5D	6309	-0.73	3.10e-02	4.78	5.72e-01	0.00e+00	-4.13	1.08e-05	1.38e-04
RBCK1	10616	0.82	3.98e-02	7.42	2.84e-01	5.33e-02	4.13	1.10e-05	1.38e-04
DLAT	1737	-0.79	3.68e-02	6.92	3.28e-01	3.44e-02	-4.13	1.09e-05	1.38e-04
FANCG	2189	0.73	3.11e-02	5.93	4.31e-01	0.00e+00	4.12	1.10e-05	1.38e-04
GPC5	2262	-0.72	3.09e-02	3.56	7.36e-01	0.00e+00	-4.12	1.10e-05	1.38e-04
ATP6V1D	51382	-0.73	3.10e-02	4.74	5.78e-01	0.00e+00	-4.12	1.10e-05	1.38e-04
NDUFAF7	55471	-0.73	3.10e-02	3.85	6.97e-01	0.00e+00	-4.13	1.10e-05	1.38e-04
FAM234B	57613	-0.9	4.76e-02	8.61	1.96e-01	9.99e-02	-4.12	1.10e-05	1.38e-04
BFSP1	631	-0.72	3.08e-02	2.91	8.20e-01	0.00e+00	-4.12	1.10e-05	1.38e-04
C6orf106	64771	-0.73	3.10e-02	4.38	6.26e-01	0.00e+00	-4.12	1.10e-05	1.38e-04
SPP1	6696	0.76	3.43e-02	6.53	3.66e-01	1.96e-02	4.12	1.10e-05	1.38e-04
STAT6	6778	0.79	3.63e-02	6.86	3.34e-01	3.18e-02	4.13	1.09e-05	1.38e-04
B3GALNT1	8706	-0.94	5.21e-02	9.34	1.55e-01	1.29e-01	-4.13	1.10e-05	1.38e-04
AKAP6	9472	-0.88	4.58e-02	8.4	2.11e-01	9.10e-02	-4.12	1.10e-05	1.38e-04
SLC24A3	57419	-0.95	5.31e-02	9.52	1.47e-01	1.36e-01	-4.12	1.12e-05	1.40e-04
TSPYL5	85453	-0.73	3.11e-02	5.24	5.14e-01	0.00e+00	-4.12	1.12e-05	1.40e-04
TRIP10	9322	0.72	3.08e-02	2.63	8.53e-01	0.00e+00	4.12	1.12e-05	1.40e-04
ENTPD6	955	-0.73	3.18e-02	6.09	4.13e-01	3.44e-03	-4.12	1.12e-05	1.40e-04
ERBB4	2066	-0.95	5.31e-02	9.54	1.45e-01	1.37e-01	-4.11	1.14e-05	1.41e-04
INVS	27130	0.72	3.10e-02	4.49	6.11e-01	0.00e+00	4.11	1.14e-05	1.41e-04
ZNF34	80778	0.72	3.10e-02	4.86	5.61e-01	0.00e+00	4.11	1.14e-05	1.41e-04
PILRA	29992	0.72	3.10e-02	4.64	5.90e-01	0.00e+00	4.11	1.14e-05	1.42e-04
GIMAP4	55303	0.73	3.11e-02	5.85	4.40e-01	0.00e+00	4.11	1.15e-05	1.43e-04
CDKN1C	1028	1.1	7.12e-02	12.26	5.64e-02	2.51e-01	4.11	1.16e-05	1.44e-04
TRIM5	85363	0.72	3.09e-02	3.72	7.15e-01	0.00e+00	4.11	1.18e-05	1.46e-04
ARID1A	8289	0.72	3.11e-02	5.07	5.35e-01	0.00e+00	4.11	1.20e-05	1.49e-04
ABHD11	83451	-0.74	3.28e-02	6.29	3.92e-01	1.05e-02	-4.1	1.25e-05	1.54e-04
ENO2	2026	-0.72	3.11e-02	5.74	4.53e-01	0.00e+00	-4.1	1.25e-05	1.55e-04
SPTAN1	6709	-0.73	3.19e-02	6.14	4.07e-01	5.26e-03	-4.1	1.25e-05	1.55e-04
NDFIP1	80762	-0.72	3.10e-02	5	5.43e-01	0.00e+00	-4.1	1.25e-05	1.55e-04
BFAR	51283	0.72	3.10e-02	4.56	6.01e-01	0.00e+00	4.09	1.26e-05	1.56e-04
UBTF	7343	0.72	3.07e-02	2.62	8.54e-01	0.00e+00	4.1	1.26e-05	1.56e-04
PRR14	78994	1.04	6.51e-02	11.37	7.75e-02	2.14e-01	4.09	1.28e-05	1.57e-04
GGNBP2	79893	-0.72	3.10e-02	4.7	5.83e-01	0.00e+00	-4.09	1.28e-05	1.57e-04
RAB11FIP5	26056	-0.72	3.12e-02	5.74	4.53e-01	0.00e+00	-4.09	1.30e-05	1.59e-04
ARF3	377	-0.72	3.08e-02	2.28	8.92e-01	0.00e+00	-4.09	1.30e-05	1.59e-04
ACO2	50	-0.72	3.10e-02	4.27	6.40e-01	0.00e+00	-4.09	1.30e-05	1.59e-04
TSPAN14	81619	0.87	4.56e-02	8.39	2.11e-01	9.04e-02	4.09	1.30e-05	1.59e-04
CASP1	834	0.72	3.09e-02	4.38	6.25e-01	0.00e+00	4.09	1.30e-05	1.59e-04
POLR3F	10621	-0.72	3.07e-02	2.63	8.53e-01	0.00e+00	-4.09	1.32e-05	1.61e-04
CDK19	23097	0.82	4.04e-02	7.52	2.75e-01	5.70e-02	4.09	1.32e-05	1.61e-04
SCFD1	23256	-0.85	4.31e-02	7.95	2.41e-01	7.39e-02	-4.09	1.34e-05	1.63e-04
RAP1A	5906	0.72	3.08e-02	3.14	7.91e-01	0.00e+00	4.08	1.34e-05	1.63e-04
PDK4	5166	0.72	3.07e-02	2.58	8.60e-01	0.00e+00	4.08	1.35e-05	1.64e-04
SLC12A9	56996	0.77	3.60e-02	6.8	3.40e-01	2.97e-02	4.08	1.35e-05	1.64e-04
C22orf46	79640	0.71	3.06e-02	1.61	9.52e-01	0.00e+00	4.08	1.37e-05	1.66e-04
EEF1D	1936	0.72	3.11e-02	5.86	4.39e-01	0.00e+00	4.08	1.41e-05	1.71e-04
ARL3	403	-0.75	3.42e-02	6.51	3.69e-01	1.87e-02	-4.08	1.41e-05	1.71e-04
MPI	4351	-0.72	3.10e-02	4.43	6.18e-01	0.00e+00	-4.08	1.43e-05	1.73e-04
AKT3	10000	-0.72	3.10e-02	4.8	5.70e-01	0.00e+00	-4.08	1.44e-05	1.74e-04
WBP11	51729	-0.72	3.09e-02	4.55	6.02e-01	0.00e+00	-4.07	1.45e-05	1.75e-04
SMARCA4	6597	-0.72	3.09e-02	4.34	6.31e-01	0.00e+00	-4.07	1.45e-05	1.75e-04
ACVR2A	92	-0.72	3.10e-02	5.79	4.47e-01	0.00e+00	-4.07	1.45e-05	1.75e-04
SLC25A44	9673	-0.72	3.08e-02	3.71	7.16e-01	0.00e+00	-4.07	1.45e-05	1.75e-04
NDUFA3	4696	-0.72	3.11e-02	5.7	4.58e-01	0.00e+00	-4.07	1.46e-05	1.75e-04
EXOG	9941	-0.86	4.41e-02	8.15	2.27e-01	8.12e-02	-4.07	1.46e-05	1.75e-04
PKP4	8502	0.72	3.10e-02	4.8	5.70e-01	0.00e+00	4.07	1.47e-05	1.76e-04
SOGA1	140710	0.72	3.09e-02	3.85	6.97e-01	0.00e+00	4.07	1.48e-05	1.76e-04
FGR	2268	0.88	4.68e-02	8.57	1.99e-01	9.76e-02	4.07	1.48e-05	1.76e-04
MAFF	23764	0.72	3.10e-02	4.74	5.77e-01	0.00e+00	4.07	1.48e-05	1.76e-04
METTL4	64863	0.72	3.13e-02	6.04	4.19e-01	1.46e-03	4.07	1.48e-05	1.76e-04
H1FX	8971	0.71	3.08e-02	3.52	7.41e-01	0.00e+00	4.07	1.48e-05	1.76e-04
HCRTR2	3062	-0.74	3.31e-02	6.35	3.86e-01	1.27e-02	-4.06	1.49e-05	1.77e-04
TRAP1	10131	-0.88	4.66e-02	8.42	2.09e-01	9.26e-02	-4.06	1.49e-05	1.77e-04
GOT2	2806	-0.72	3.11e-02	5.45	4.87e-01	0.00e+00	-4.06	1.49e-05	1.77e-04
DDIT4	54541	0.91	5.01e-02	9.07	1.70e-01	1.17e-01	4.06	1.49e-05	1.77e-04
CBFB	865	0.9	4.92e-02	8.97	1.75e-01	1.13e-01	4.06	1.49e-05	1.77e-04
RPS6KA1	6195	0.71	3.09e-02	3.86	6.96e-01	0.00e+00	4.06	1.50e-05	1.78e-04
EXOSC9	5393	-0.71	3.10e-02	4.62	5.94e-01	0.00e+00	-4.06	1.51e-05	1.79e-04
PHC1	1911	0.77	3.60e-02	6.81	3.39e-01	3.01e-02	4.06	1.53e-05	1.81e-04
MEIS2	4212	0.8	3.88e-02	7.29	2.95e-01	4.82e-02	4.06	1.54e-05	1.82e-04
INPP5J	27124	-0.73	3.23e-02	6.19	4.02e-01	6.92e-03	-4.06	1.56e-05	1.85e-04
MRPS7	51081	-0.71	3.06e-02	1.05	9.84e-01	0.00e+00	-4.05	1.60e-05	1.89e-04
TBL1X	6907	0.71	3.08e-02	3.22	7.80e-01	0.00e+00	4.05	1.62e-05	1.91e-04
EPHX1	2052	0.71	3.09e-02	4.54	6.04e-01	0.00e+00	4.05	1.66e-05	1.95e-04
SPOCK1	6695	0.71	3.08e-02	3.84	6.98e-01	0.00e+00	4.05	1.66e-05	1.96e-04
YWHAB	7529	-0.71	3.09e-02	4.33	6.32e-01	0.00e+00	-4.05	1.69e-05	1.99e-04
PJA2	9867	-0.71	3.11e-02	5.81	4.45e-01	0.00e+00	-4.05	1.69e-05	1.99e-04
HSD17B7	51478	0.75	3.45e-02	6.56	3.63e-01	2.08e-02	4.05	1.72e-05	2.01e-04
ELOVL4	6785	-0.8	3.88e-02	7.27	2.96e-01	4.75e-02	-4.04	1.75e-05	2.05e-04
DFFB	1677	1.08	7.12e-02	12.27	5.62e-02	2.52e-01	4.04	1.77e-05	2.07e-04
EBP	10682	-0.74	3.31e-02	6.35	3.85e-01	1.28e-02	-4.04	1.78e-05	2.09e-04
SUN2	25777	1.16	8.24e-02	13.89	3.08e-02	3.24e-01	4.04	1.80e-05	2.10e-04
PRPF19	27339	-0.71	3.06e-02	1.99	9.20e-01	0.00e+00	-4.04	1.80e-05	2.10e-04
PAXIP1	22976	0.71	3.13e-02	6.03	4.20e-01	9.81e-04	4.04	1.82e-05	2.12e-04
EXTL2	2135	-0.71	3.08e-02	3.37	7.62e-01	0.00e+00	-4.03	1.85e-05	2.16e-04
ZFP30	22835	0.71	3.07e-02	2.39	8.80e-01	0.00e+00	4.03	1.86e-05	2.17e-04
PFKP	5214	-0.81	4.00e-02	7.46	2.80e-01	5.47e-02	-4.03	1.89e-05	2.19e-04
ENY2	56943	-0.71	3.07e-02	2.35	8.85e-01	0.00e+00	-4.03	1.89e-05	2.19e-04
BEX3	27018	-0.85	4.51e-02	8.3	2.17e-01	8.71e-02	-4.02	1.91e-05	2.20e-04
STAU2	27067	-0.9	4.95e-02	9.01	1.73e-01	1.15e-01	-4.02	1.90e-05	2.20e-04
HNRNPD	3184	-0.71	3.09e-02	4.17	6.54e-01	0.00e+00	-4.02	1.90e-05	2.20e-04
PRKCZ	5590	-0.89	4.90e-02	8.81	1.85e-01	1.08e-01	-4.02	1.91e-05	2.20e-04
PAK6	56924	-1.1	7.49e-02	12.89	4.48e-02	2.77e-01	-4.02	1.91e-05	2.20e-04
PSMD8	5714	-0.7	3.05e-02	0.87	9.90e-01	0.00e+00	-4.02	1.90e-05	2.20e-04
CX3CL1	6376	-0.71	3.09e-02	5.1	5.31e-01	0.00e+00	-4.02	1.91e-05	2.20e-04
ZNF32	7580	0.85	4.48e-02	8.28	2.19e-01	8.57e-02	4.02	1.91e-05	2.20e-04
FCHO1	23149	0.71	3.10e-02	5.86	4.39e-01	0.00e+00	4.02	1.92e-05	2.21e-04
SLC18A1	6570	-0.76	3.60e-02	6.81	3.39e-01	3.00e-02	-4.02	1.93e-05	2.22e-04
PITPNB	23760	-0.75	3.49e-02	6.65	3.55e-01	2.39e-02	-4.02	1.95e-05	2.24e-04
SYN1	6853	-0.75	3.48e-02	6.62	3.57e-01	2.30e-02	-4.02	1.95e-05	2.24e-04
TMEM246	84302	-0.71	3.09e-02	4.74	5.77e-01	0.00e+00	-4.02	1.95e-05	2.24e-04
ZCCHC24	219654	0.7	3.05e-02	0.73	9.94e-01	0.00e+00	4.02	1.98e-05	2.27e-04
NLE1	54475	-0.7	3.06e-02	1.6	9.52e-01	0.00e+00	-4.02	1.98e-05	2.27e-04
PRPF38B	55119	0.77	3.63e-02	6.87	3.33e-01	3.24e-02	4.02	1.98e-05	2.27e-04
LY6G5C	80741	0.71	3.09e-02	4.87	5.61e-01	0.00e+00	4.01	2.01e-05	2.29e-04
SMPD3	55512	-0.74	3.42e-02	6.52	3.67e-01	1.93e-02	-4.01	2.01e-05	2.30e-04
INSR	3643	0.86	4.61e-02	8.5	2.04e-01	9.43e-02	4.01	2.03e-05	2.32e-04
PEX11B	8799	-0.7	3.08e-02	3.57	7.34e-01	0.00e+00	-4.01	2.04e-05	2.32e-04
CCNE1	898	-0.7	3.09e-02	4.54	6.04e-01	0.00e+00	-4.01	2.06e-05	2.34e-04
POGZ	23126	1	6.21e-02	11.01	8.82e-02	1.96e-01	4.01	2.08e-05	2.37e-04
DDB2	1643	0.76	3.63e-02	6.86	3.34e-01	3.18e-02	4.01	2.12e-05	2.40e-04
NCDN	23154	-0.71	3.10e-02	5.27	5.09e-01	0.00e+00	-4.01	2.12e-05	2.40e-04
KCNK1	3775	0.7	3.10e-02	5.67	4.62e-01	0.00e+00	4	2.13e-05	2.42e-04
ME2	4200	-0.7	3.08e-02	3.82	7.02e-01	0.00e+00	-4	2.13e-05	2.42e-04
KANSL2	54934	0.7	3.10e-02	5.63	4.66e-01	0.00e+00	4	2.14e-05	2.43e-04
AACS	65985	-0.87	4.72e-02	8.67	1.93e-01	1.01e-01	-4	2.16e-05	2.44e-04
ZC4H2	55906	-0.73	3.34e-02	6.38	3.82e-01	1.42e-02	-4	2.19e-05	2.47e-04
SLC30A10	55532	-0.7	3.06e-02	2.06	9.14e-01	0.00e+00	-4	2.19e-05	2.48e-04
POLA1	5422	0.71	3.17e-02	6.12	4.09e-01	4.54e-03	4	2.23e-05	2.50e-04
ARHGAP17	55114	1.02	6.58e-02	11.48	7.47e-02	2.16e-01	3.99	2.23e-05	2.50e-04
PAGR1	79447	1.15	8.30e-02	14.07	2.89e-02	3.30e-01	3.99	2.23e-05	2.50e-04
SCRN3	79634	-0.7	3.08e-02	3.4	7.58e-01	0.00e+00	-3.99	2.23e-05	2.50e-04
WDR46	9277	-0.71	3.20e-02	6.17	4.05e-01	6.17e-03	-3.99	2.23e-05	2.50e-04
MTSS1	9788	0.78	3.86e-02	7.26	2.97e-01	4.70e-02	3.99	2.23e-05	2.50e-04
DNAJC6	9829	-0.7	3.07e-02	3.06	8.01e-01	0.00e+00	-3.99	2.23e-05	2.50e-04
SRGAP3	9901	-0.75	3.54e-02	6.72	3.47e-01	2.67e-02	-3.99	2.25e-05	2.51e-04
SUCLA2	8803	-0.7	3.10e-02	5.65	4.64e-01	0.00e+00	-3.99	2.25e-05	2.52e-04
SYNJ2	8871	0.7	3.10e-02	5.75	4.52e-01	0.00e+00	3.99	2.26e-05	2.53e-04
PLD1	5337	0.7	3.10e-02	5.92	4.33e-01	0.00e+00	3.99	2.30e-05	2.56e-04
MRPS35	60488	-0.7	3.10e-02	5.08	5.34e-01	0.00e+00	-3.99	2.30e-05	2.56e-04
TTC30A	92104	-0.77	3.76e-02	7.08	3.13e-01	4.02e-02	-3.98	2.33e-05	2.60e-04
C2orf42	54980	0.7	3.08e-02	3.98	6.79e-01	0.00e+00	3.98	2.35e-05	2.61e-04
ACVR1B	91	-0.93	5.40e-02	9.76	1.35e-01	1.44e-01	-3.98	2.36e-05	2.62e-04
NRXN3	9369	-1.05	6.92e-02	12.02	6.15e-02	2.39e-01	-3.98	2.36e-05	2.62e-04
GNB5	10681	-1.09	7.46e-02	12.83	4.58e-02	2.73e-01	-3.98	2.37e-05	2.62e-04
KLHL2	11275	0.89	5.05e-02	9.2	1.63e-01	1.22e-01	3.98	2.37e-05	2.62e-04
GPN1	11321	-0.7	3.09e-02	4.87	5.60e-01	0.00e+00	-3.98	2.36e-05	2.62e-04
COMMD8	54951	-0.7	3.08e-02	3.64	7.26e-01	0.00e+00	-3.98	2.37e-05	2.62e-04
SRPK1	6732	0.7	3.10e-02	5.75	4.52e-01	0.00e+00	3.98	2.37e-05	2.62e-04
CARS2	79587	0.8	4.02e-02	7.54	2.74e-01	5.75e-02	3.98	2.37e-05	2.62e-04
TBC1D17	79735	0.81	4.11e-02	7.68	2.62e-01	6.29e-02	3.98	2.36e-05	2.62e-04
LUC7L3	51747	0.7	3.09e-02	4.82	5.67e-01	0.00e+00	3.98	2.38e-05	2.63e-04
MRPS11	64963	-0.7	3.10e-02	4.86	5.62e-01	0.00e+00	-3.98	2.40e-05	2.64e-04
CNOT6	57472	0.7	3.09e-02	5.28	5.08e-01	0.00e+00	3.98	2.41e-05	2.65e-04
GLRB	2743	-0.69	3.06e-02	2.05	9.15e-01	0.00e+00	-3.97	2.45e-05	2.69e-04
TLN1	7094	0.81	4.17e-02	7.76	2.56e-01	6.61e-02	3.97	2.45e-05	2.69e-04
ARHGEF2	9181	0.9	5.10e-02	9.28	1.59e-01	1.25e-01	3.97	2.46e-05	2.70e-04
BST2	684	0.7	3.10e-02	5.62	4.68e-01	0.00e+00	3.97	2.47e-05	2.71e-04
LHFPL2	10184	0.69	3.06e-02	2.64	8.53e-01	0.00e+00	3.97	2.48e-05	2.71e-04
LRRC32	2615	0.69	3.06e-02	2.52	8.66e-01	0.00e+00	3.97	2.48e-05	2.71e-04
PPIP5K2	23262	-1.1	7.62e-02	13.11	4.13e-02	2.84e-01	-3.97	2.50e-05	2.74e-04
TRAK1	22906	-0.7	3.08e-02	4.57	6.00e-01	0.00e+00	-3.97	2.51e-05	2.74e-04
MAGED2	10916	-0.69	3.07e-02	2.95	8.15e-01	0.00e+00	-3.96	2.53e-05	2.75e-04
ATP11A	23250	0.7	3.08e-02	4.3	6.36e-01	0.00e+00	3.97	2.53e-05	2.75e-04
GPR143	4935	-0.7	3.09e-02	5.1	5.31e-01	0.00e+00	-3.97	2.53e-05	2.75e-04
SAFB2	9667	0.88	4.90e-02	8.97	1.76e-01	1.13e-01	3.97	2.53e-05	2.75e-04
ARL4A	10124	0.76	3.68e-02	6.97	3.24e-01	3.59e-02	3.96	2.58e-05	2.80e-04
COA7	65260	-0.76	3.73e-02	7.05	3.16e-01	3.89e-02	-3.96	2.58e-05	2.80e-04
GGCT	79017	-0.7	3.09e-02	4.23	6.46e-01	0.00e+00	-3.96	2.60e-05	2.82e-04
DMAC2L	27109	-0.77	3.82e-02	7.18	3.04e-01	4.40e-02	-3.96	2.60e-05	2.82e-04
CDK5R1	8851	-0.7	3.10e-02	5.69	4.59e-01	0.00e+00	-3.96	2.60e-05	2.82e-04
COX7B	1349	-0.69	3.07e-02	3.13	7.93e-01	0.00e+00	-3.95	2.62e-05	2.83e-04
DPYSL3	1809	-0.69	3.06e-02	2.49	8.70e-01	0.00e+00	-3.96	2.62e-05	2.83e-04
MUS81	80198	1.12	8.06e-02	13.75	3.26e-02	3.14e-01	3.95	2.62e-05	2.83e-04
GAB1	2549	0.86	4.72e-02	8.66	1.94e-01	1.01e-01	3.95	2.65e-05	2.86e-04
CACNB2	783	-0.83	4.39e-02	8.08	2.32e-01	7.86e-02	-3.95	2.65e-05	2.86e-04
CEBPA	1050	0.7	3.10e-02	5.49	4.82e-01	0.00e+00	3.95	2.66e-05	2.87e-04
NHLH2	4808	-0.72	3.32e-02	6.37	3.83e-01	1.37e-02	-3.95	2.66e-05	2.87e-04
RARS	5917	-0.69	3.04e-02	0.75	9.93e-01	0.00e+00	-3.95	2.67e-05	2.87e-04
MEAF6	64769	-0.69	3.06e-02	1.84	9.34e-01	0.00e+00	-3.95	2.67e-05	2.87e-04
ARMCX1	51309	-0.69	3.08e-02	3.87	6.94e-01	0.00e+00	-3.95	2.68e-05	2.88e-04
C1orf216	127703	-0.7	3.14e-02	6.05	4.17e-01	1.99e-03	-3.95	2.69e-05	2.88e-04
CGREF1	10669	-0.69	3.06e-02	2.36	8.83e-01	0.00e+00	-3.95	2.71e-05	2.91e-04
STAR	6770	-0.69	3.09e-02	5.52	4.79e-01	0.00e+00	-3.95	2.74e-05	2.93e-04
SACM1L	22908	-0.69	3.09e-02	5.16	5.24e-01	0.00e+00	-3.94	2.77e-05	2.96e-04
DDAH1	23576	-0.69	3.09e-02	5.37	4.97e-01	0.00e+00	-3.94	2.77e-05	2.96e-04
CETN2	1069	-0.69	3.08e-02	4.26	6.41e-01	0.00e+00	-3.94	2.77e-05	2.96e-04
CLDN15	24146	0.76	3.74e-02	7.05	3.16e-01	3.91e-02	3.94	2.78e-05	2.97e-04
ZDHHC13	54503	-0.69	3.09e-02	5.52	4.79e-01	0.00e+00	-3.94	2.78e-05	2.97e-04
MECR	51102	-0.91	5.32e-02	9.65	1.40e-01	1.40e-01	-3.94	2.80e-05	2.98e-04
PDE4D	5144	-0.9	5.16e-02	9.36	1.55e-01	1.29e-01	-3.94	2.80e-05	2.98e-04
APOOL	139322	-0.73	3.44e-02	6.58	3.61e-01	2.14e-02	-3.94	2.82e-05	2.99e-04
ADORA3	140	0.69	3.04e-02	0.83	9.91e-01	0.00e+00	3.94	2.82e-05	2.99e-04
PRKAG2	51422	-0.69	3.08e-02	4.17	6.54e-01	0.00e+00	-3.94	2.82e-05	2.99e-04
PEX14	5195	-0.69	3.09e-02	5.6	4.69e-01	0.00e+00	-3.94	2.82e-05	2.99e-04
DDX1	1653	-0.69	3.07e-02	2.88	8.23e-01	0.00e+00	-3.94	2.86e-05	3.03e-04
PARP16	54956	0.69	3.10e-02	5.73	4.54e-01	0.00e+00	3.93	2.92e-05	3.09e-04
ARPC5L	81873	-0.69	3.05e-02	1.44	9.64e-01	0.00e+00	-3.93	2.92e-05	3.09e-04
ADARB1	104	-0.7	3.17e-02	6.12	4.10e-01	4.45e-03	-3.93	2.93e-05	3.09e-04
CRIP2	1397	0.78	3.89e-02	7.32	2.93e-01	4.90e-02	3.93	2.93e-05	3.09e-04
KCNAB2	8514	-0.69	3.07e-02	3.87	6.94e-01	0.00e+00	-3.93	2.93e-05	3.09e-04
RNF130	55819	1.06	7.30e-02	12.7	4.81e-02	2.66e-01	3.93	2.95e-05	3.11e-04
HMG20A	10363	-0.69	3.05e-02	1.61	9.52e-01	0.00e+00	-3.92	2.99e-05	3.14e-04
HIGD1A	25994	-0.68	3.05e-02	1.72	9.44e-01	0.00e+00	-3.92	3.00e-05	3.15e-04
ARHGEF40	55701	0.68	3.05e-02	1.65	9.49e-01	0.00e+00	3.92	3.00e-05	3.15e-04
NDUFA6	4700	-0.69	3.09e-02	4.78	5.73e-01	0.00e+00	-3.92	3.01e-05	3.16e-04
RWDD2A	112611	-0.87	4.90e-02	8.93	1.78e-01	1.11e-01	-3.92	3.02e-05	3.17e-04
ELOVL6	79071	-0.74	3.62e-02	6.87	3.33e-01	3.23e-02	-3.92	3.06e-05	3.21e-04
DONSON	29980	0.68	3.05e-02	1.85	9.33e-01	0.00e+00	3.92	3.08e-05	3.23e-04
EPS15	2060	-0.69	3.07e-02	3.4	7.58e-01	0.00e+00	-3.91	3.14e-05	3.29e-04
SPCS1	28972	-0.68	3.05e-02	2.12	9.08e-01	0.00e+00	-3.91	3.15e-05	3.29e-04
SDHA	6389	-0.68	3.07e-02	3.15	7.90e-01	0.00e+00	-3.91	3.15e-05	3.29e-04
SPAG7	9552	-0.68	3.05e-02	1.64	9.50e-01	0.00e+00	-3.91	3.16e-05	3.29e-04
RRAS2	22800	-0.7	3.22e-02	6.22	3.99e-01	7.98e-03	-3.91	3.17e-05	3.30e-04
HIPK2	28996	0.68	3.07e-02	4.03	6.72e-01	0.00e+00	3.91	3.26e-05	3.40e-04
USP12	219333	-0.69	3.09e-02	5.53	4.78e-01	0.00e+00	-3.91	3.29e-05	3.42e-04
APBB2	323	0.76	3.81e-02	7.18	3.04e-01	4.40e-02	3.91	3.29e-05	3.42e-04
ADA	100	0.69	3.09e-02	4.78	5.72e-01	0.00e+00	3.9	3.33e-05	3.45e-04
COLGALT2	23127	0.69	3.09e-02	5.36	4.99e-01	0.00e+00	3.9	3.33e-05	3.45e-04
LYRM1	57149	-0.69	3.09e-02	4.77	5.74e-01	0.00e+00	-3.9	3.34e-05	3.46e-04
YY1	7528	0.69	3.09e-02	5.39	4.95e-01	0.00e+00	3.9	3.34e-05	3.46e-04
PSME3	10197	-0.68	3.05e-02	2.23	8.97e-01	0.00e+00	-3.9	3.35e-05	3.46e-04
ACOT13	55856	-0.68	3.07e-02	3.23	7.80e-01	0.00e+00	-3.9	3.35e-05	3.47e-04
STAM	8027	-0.68	3.07e-02	3.37	7.61e-01	0.00e+00	-3.9	3.37e-05	3.48e-04
AP2M1	1173	-0.68	3.07e-02	3.3	7.71e-01	0.00e+00	-3.89	3.43e-05	3.54e-04
GLS2	27165	-0.68	3.07e-02	4.43	6.19e-01	0.00e+00	-3.89	3.43e-05	3.54e-04
INPP5F	22876	-0.68	3.08e-02	4.65	5.89e-01	0.00e+00	-3.89	3.47e-05	3.58e-04
ARHGAP24	83478	-0.82	4.41e-02	8.19	2.24e-01	8.22e-02	-3.89	3.47e-05	3.58e-04
TAC1	6863	-0.68	3.08e-02	4.2	6.50e-01	0.00e+00	-3.89	3.48e-05	3.58e-04
SLC7A7	9056	0.68	3.07e-02	3.62	7.28e-01	0.00e+00	3.89	3.48e-05	3.58e-04
CHST1	8534	-0.83	4.58e-02	8.46	2.06e-01	9.26e-02	-3.89	3.50e-05	3.59e-04
SPRY2	10253	0.68	3.09e-02	5.52	4.79e-01	0.00e+00	3.88	3.53e-05	3.60e-04
FCGR2B	2213	0.68	3.09e-02	5.59	4.70e-01	0.00e+00	3.88	3.53e-05	3.60e-04
LDLRAP1	26119	0.83	4.59e-02	8.47	2.05e-01	9.32e-02	3.88	3.53e-05	3.60e-04
FAM174B	400451	-0.78	4.01e-02	7.49	2.78e-01	5.57e-02	-3.89	3.53e-05	3.60e-04
PCMT1	5110	-0.68	3.08e-02	4.66	5.89e-01	0.00e+00	-3.88	3.53e-05	3.60e-04
P3H2	55214	0.68	3.07e-02	3.94	6.85e-01	0.00e+00	3.89	3.52e-05	3.60e-04
SINHCAF	58516	0.68	3.10e-02	5.81	4.44e-01	0.00e+00	3.88	3.53e-05	3.60e-04
SPATA20	64847	-0.68	3.08e-02	4.59	5.98e-01	0.00e+00	-3.88	3.53e-05	3.60e-04
TXN	7295	-0.68	3.08e-02	3.97	6.81e-01	0.00e+00	-3.88	3.53e-05	3.60e-04
NIPA2	81614	-0.68	3.09e-02	5.73	4.55e-01	0.00e+00	-3.89	3.53e-05	3.60e-04
JPT2	90861	0.8	4.26e-02	7.95	2.42e-01	7.28e-02	3.88	3.54e-05	3.60e-04
PLEKHG3	26030	0.76	3.86e-02	7.27	2.97e-01	4.71e-02	3.88	3.55e-05	3.60e-04
PDHX	8050	-0.68	3.09e-02	5.33	5.02e-01	0.00e+00	-3.88	3.55e-05	3.60e-04
COX6C	1345	-0.68	3.06e-02	2.27	8.93e-01	0.00e+00	-3.88	3.60e-05	3.65e-04
RAC3	5881	-0.68	3.09e-02	5.47	4.86e-01	0.00e+00	-3.88	3.65e-05	3.69e-04
ATP6V1F	9296	-0.7	3.31e-02	6.34	3.86e-01	1.24e-02	-3.88	3.65e-05	3.69e-04
QPRT	23475	-0.68	3.07e-02	3.59	7.32e-01	0.00e+00	-3.87	3.66e-05	3.70e-04
KLHL24	54800	0.68	3.07e-02	4.56	6.02e-01	0.00e+00	3.87	3.66e-05	3.70e-04
ATF1	466	0.68	3.09e-02	5.86	4.39e-01	0.00e+00	3.87	3.67e-05	3.71e-04
POU2F1	5451	0.79	4.16e-02	7.78	2.54e-01	6.65e-02	3.87	3.78e-05	3.82e-04
NUPR1	26471	0.77	3.93e-02	7.42	2.84e-01	5.27e-02	3.87	3.85e-05	3.88e-04
EIF3K	27335	-0.68	3.05e-02	1.56	9.56e-01	0.00e+00	-3.87	3.88e-05	3.90e-04
RSAD1	55316	0.73	3.53e-02	6.74	3.46e-01	2.72e-02	3.87	3.89e-05	3.92e-04
ENC1	8507	-0.68	3.08e-02	4.89	5.59e-01	0.00e+00	-3.87	3.90e-05	3.92e-04
CDC42EP2	10435	0.68	3.09e-02	5.99	4.24e-01	0.00e+00	3.87	3.91e-05	3.92e-04
NLK	51701	-0.67	3.04e-02	1.13	9.80e-01	0.00e+00	-3.87	3.91e-05	3.92e-04
CDIPT	10423	-0.67	3.05e-02	2.11	9.09e-01	0.00e+00	-3.87	3.94e-05	3.95e-04
ITPA	3704	-0.68	3.06e-02	3.15	7.90e-01	0.00e+00	-3.86	3.96e-05	3.96e-04
KDM3A	55818	0.68	3.08e-02	5.06	5.36e-01	0.00e+00	3.86	3.96e-05	3.96e-04
PITPNM1	9600	-0.68	3.09e-02	5.94	4.30e-01	0.00e+00	-3.86	3.96e-05	3.96e-04
RBM4B	83759	0.96	6.21e-02	11.06	8.66e-02	1.97e-01	3.86	3.97e-05	3.97e-04
SPOUT1	51490	0.98	6.49e-02	11.51	7.39e-02	2.16e-01	3.86	4.04e-05	4.03e-04
HECA	51696	0.68	3.08e-02	5.57	4.73e-01	0.00e+00	3.86	4.04e-05	4.03e-04
PTMA	5757	0.9	5.38e-02	9.8	1.33e-01	1.45e-01	3.86	4.04e-05	4.03e-04
GABRG2	2566	-0.68	3.09e-02	5.87	4.38e-01	0.00e+00	-3.86	4.05e-05	4.03e-04
MRPL35	51318	-0.68	3.09e-02	5.24	5.14e-01	0.00e+00	-3.86	4.08e-05	4.06e-04
NECAP2	55707	0.73	3.54e-02	6.75	3.44e-01	2.77e-02	3.86	4.10e-05	4.07e-04
MT1F	4494	0.69	3.17e-02	6.15	4.07e-01	5.29e-03	3.86	4.11e-05	4.09e-04
SESN1	27244	0.8	4.30e-02	8.01	2.37e-01	7.52e-02	3.85	4.15e-05	4.12e-04
TMEM39A	55254	0.68	3.08e-02	4.98	5.46e-01	0.00e+00	3.85	4.15e-05	4.12e-04
PITRM1	10531	-0.68	3.08e-02	5.02	5.42e-01	0.00e+00	-3.85	4.18e-05	4.14e-04
GNG11	2791	0.67	3.06e-02	2.77	8.37e-01	0.00e+00	3.85	4.18e-05	4.14e-04
CFLAR	8837	0.73	3.62e-02	6.9	3.30e-01	3.30e-02	3.85	4.18e-05	4.14e-04
SYNM	23336	0.71	3.42e-02	6.56	3.64e-01	2.04e-02	3.85	4.20e-05	4.15e-04
PAPOLA	10914	0.98	6.49e-02	11.53	7.34e-02	2.15e-01	3.85	4.21e-05	4.16e-04
LRP1B	53353	-0.68	3.09e-02	5.88	4.37e-01	0.00e+00	-3.85	4.24e-05	4.19e-04
MKLN1	4289	0.68	3.08e-02	5.18	5.21e-01	0.00e+00	3.85	4.28e-05	4.22e-04
SIDT1	54847	-0.84	4.76e-02	8.76	1.87e-01	1.04e-01	-3.85	4.29e-05	4.22e-04
UTP11	51118	-0.67	3.07e-02	4.3	6.36e-01	0.00e+00	-3.85	4.35e-05	4.29e-04
STAG2	10735	0.98	6.55e-02	11.61	7.12e-02	2.19e-01	3.85	4.36e-05	4.29e-04
ERBIN	55914	0.67	3.07e-02	4.29	6.38e-01	0.00e+00	3.85	4.39e-05	4.31e-04
G6PC3	92579	-0.93	5.87e-02	10.56	1.03e-01	1.76e-01	-3.84	4.42e-05	4.34e-04
MAP3K3	4215	1.13	8.64e-02	14.61	2.35e-02	3.53e-01	3.84	4.43e-05	4.34e-04
SLC6A12	6539	0.79	4.27e-02	7.98	2.40e-01	7.40e-02	3.84	4.43e-05	4.34e-04
SNX1	6642	0.67	3.07e-02	4.5	6.09e-01	0.00e+00	3.84	4.44e-05	4.35e-04
GNG5	2787	0.67	3.08e-02	5.03	5.40e-01	0.00e+00	3.84	4.46e-05	4.36e-04
MRPS18A	55168	-0.67	3.05e-02	2.91	8.21e-01	0.00e+00	-3.84	4.46e-05	4.36e-04
SEMA3E	9723	-1	6.80e-02	11.85	6.53e-02	2.30e-01	-3.84	4.46e-05	4.36e-04
GSDMB	55876	0.92	5.79e-02	10.35	1.11e-01	1.69e-01	3.84	4.47e-05	4.37e-04
EBLN2	55096	0.67	3.06e-02	3.54	7.39e-01	0.00e+00	3.84	4.49e-05	4.38e-04
TCIRG1	10312	0.85	4.93e-02	9.04	1.72e-01	1.15e-01	3.84	4.50e-05	4.38e-04
KHDC4	22889	0.97	6.41e-02	11.37	7.76e-02	2.09e-01	3.83	4.61e-05	4.49e-04
CACFD1	11094	0.67	3.05e-02	2.74	8.41e-01	0.00e+00	3.83	4.63e-05	4.50e-04
PIGG	54872	0.7	3.37e-02	6.47	3.73e-01	1.71e-02	3.83	4.64e-05	4.51e-04
KLHDC10	23008	-0.67	3.08e-02	5.43	4.90e-01	0.00e+00	-3.83	4.70e-05	4.57e-04
LXN	56925	-0.95	6.19e-02	11.04	8.73e-02	1.95e-01	-3.83	4.73e-05	4.59e-04
ACTL6A	86	0.78	4.14e-02	7.75	2.57e-01	6.51e-02	3.83	4.74e-05	4.59e-04
ST8SIA4	7903	0.67	3.07e-02	4.32	6.33e-01	0.00e+00	3.83	4.79e-05	4.64e-04
GOT1	2805	-0.67	3.06e-02	3.01	8.07e-01	0.00e+00	-3.82	4.83e-05	4.68e-04
ATF4	468	0.76	3.98e-02	7.51	2.76e-01	5.59e-02	3.82	4.85e-05	4.69e-04
CTDSPL	10217	0.68	3.15e-02	6.1	4.12e-01	3.79e-03	3.82	4.90e-05	4.74e-04
MMD	23531	-0.67	3.08e-02	4.94	5.52e-01	0.00e+00	-3.82	4.99e-05	4.82e-04
VPS35	55737	-0.69	3.30e-02	6.37	3.83e-01	1.34e-02	-3.82	5.03e-05	4.85e-04
GALNS	2588	0.72	3.54e-02	6.75	3.44e-01	2.77e-02	3.81	5.05e-05	4.87e-04
PLEKHF2	79666	0.67	3.06e-02	3.71	7.16e-01	0.00e+00	3.81	5.07e-05	4.88e-04
CCNL2	81669	0.67	3.08e-02	5.81	4.45e-01	0.00e+00	3.81	5.07e-05	4.88e-04
PPP3CB	5532	-0.74	3.78e-02	7.18	3.05e-01	4.34e-02	-3.81	5.11e-05	4.91e-04
SMC1A	8243	0.67	3.08e-02	5.38	4.96e-01	0.00e+00	3.81	5.16e-05	4.95e-04
CXCL5	6374	-0.67	3.05e-02	2.45	8.74e-01	0.00e+00	-3.81	5.20e-05	4.99e-04
ASTN1	460	-0.85	4.95e-02	9.04	1.71e-01	1.15e-01	-3.81	5.28e-05	5.07e-04
RRM1	6240	-0.71	3.50e-02	6.67	3.52e-01	2.48e-02	-3.81	5.33e-05	5.11e-04
CDO1	1036	-0.67	3.06e-02	3.74	7.12e-01	0.00e+00	-3.8	5.44e-05	5.21e-04
CIC	23152	0.67	3.07e-02	4.05	6.69e-01	0.00e+00	3.8	5.47e-05	5.24e-04
MAPK10	5602	-0.8	4.44e-02	8.25	2.21e-01	8.42e-02	-3.8	5.51e-05	5.27e-04
PLCB1	23236	-1	6.97e-02	12.19	5.79e-02	2.44e-01	-3.8	5.53e-05	5.29e-04
CYP2J2	1573	0.83	4.80e-02	8.86	1.82e-01	1.08e-01	3.8	5.54e-05	5.29e-04
TMEM97	27346	-0.68	3.23e-02	6.25	3.96e-01	9.10e-03	-3.8	5.58e-05	5.33e-04
CBFA2T2	9139	0.77	4.14e-02	7.76	2.56e-01	6.56e-02	3.79	5.60e-05	5.34e-04
MAPKBP1	23005	0.68	3.17e-02	6.14	4.07e-01	5.23e-03	3.79	5.66e-05	5.39e-04
TTLL1	25809	-0.66	3.06e-02	3.43	7.53e-01	0.00e+00	-3.79	5.68e-05	5.40e-04
ATP6V0A1	535	-0.87	5.27e-02	9.5	1.47e-01	1.34e-01	-3.79	5.71e-05	5.43e-04
PRUNE2	158471	0.66	3.07e-02	3.94	6.85e-01	0.00e+00	3.79	5.78e-05	5.49e-04
FST	10468	-0.66	3.07e-02	4.51	6.09e-01	0.00e+00	-3.79	5.80e-05	5.50e-04
HMGB3	3149	-0.89	5.57e-02	10.05	1.22e-01	1.55e-01	-3.79	5.81e-05	5.50e-04
CAPN3	825	0.78	4.25e-02	7.96	2.41e-01	7.29e-02	3.79	5.81e-05	5.50e-04
MIIP	60672	0.66	3.05e-02	3.13	7.93e-01	0.00e+00	3.79	5.83e-05	5.52e-04
PDS5A	23244	0.95	6.32e-02	11.31	7.92e-02	2.06e-01	3.78	5.85e-05	5.52e-04
FKBP11	51303	-0.66	3.07e-02	4.71	5.81e-01	0.00e+00	-3.78	5.85e-05	5.52e-04
CORO2A	7464	-0.89	5.54e-02	10.04	1.23e-01	1.55e-01	-3.78	5.85e-05	5.52e-04
MRPS33	51650	-0.66	3.04e-02	1.94	9.25e-01	0.00e+00	-3.78	5.89e-05	5.56e-04
MSANTD2	79684	0.69	3.30e-02	6.35	3.85e-01	1.30e-02	3.78	5.90e-05	5.56e-04
NOP2	4839	0.9	5.62e-02	10.15	1.18e-01	1.59e-01	3.78	5.98e-05	5.63e-04
PARPBP	55010	-0.66	3.05e-02	2.72	8.43e-01	0.00e+00	-3.78	6.07e-05	5.72e-04
PSMA4	5685	-0.66	3.07e-02	4.92	5.54e-01	0.00e+00	-3.77	6.10e-05	5.74e-04
TMC6	11322	1.02	7.33e-02	12.82	4.59e-02	2.71e-01	3.77	6.16e-05	5.79e-04
SCAMP2	10066	0.83	4.83e-02	8.9	1.79e-01	1.09e-01	3.77	6.20e-05	5.82e-04
DCTN2	10540	-0.66	3.03e-02	1.11	9.81e-01	0.00e+00	-3.77	6.22e-05	5.84e-04
NDUFB6	4712	-0.66	3.08e-02	4.94	5.51e-01	0.00e+00	-3.77	6.25e-05	5.86e-04
GAS7	8522	0.79	4.40e-02	8.22	2.22e-01	8.30e-02	3.77	6.25e-05	5.86e-04
HIST1H1C	3006	0.77	4.18e-02	7.87	2.48e-01	6.93e-02	3.77	6.27e-05	5.87e-04
PCLAF	9768	0.66	3.06e-02	3.58	7.34e-01	0.00e+00	3.77	6.28e-05	5.88e-04
ARRB1	408	-0.8	4.47e-02	8.31	2.16e-01	8.65e-02	-3.76	6.36e-05	5.95e-04
PPP2CA	5515	-0.66	3.07e-02	4.64	5.91e-01	0.00e+00	-3.76	6.43e-05	6.00e-04
PABPC3	5042	0.66	3.08e-02	5.34	5.01e-01	0.00e+00	3.76	6.46e-05	6.03e-04
EPCAM	4072	-0.66	3.04e-02	1.68	9.47e-01	0.00e+00	-3.76	6.51e-05	6.07e-04
GSTO1	9446	-0.66	3.09e-02	5.53	4.78e-01	0.00e+00	-3.76	6.52e-05	6.08e-04
EVL	51466	-0.83	4.88e-02	8.97	1.75e-01	1.12e-01	-3.76	6.53e-05	6.08e-04
NXT1	29107	0.66	3.07e-02	4.49	6.11e-01	0.00e+00	3.76	6.56e-05	6.10e-04
CNPY3	10695	0.77	4.23e-02	7.92	2.44e-01	7.15e-02	3.76	6.58e-05	6.12e-04
PAK3	5063	-0.9	5.70e-02	10.24	1.15e-01	1.64e-01	-3.76	6.60e-05	6.13e-04
TFPT	29844	-0.66	3.07e-02	4.02	6.75e-01	0.00e+00	-3.76	6.62e-05	6.13e-04
NDUFS3	4722	-0.66	3.09e-02	5.63	4.66e-01	0.00e+00	-3.76	6.61e-05	6.13e-04
PTPRF	5792	-0.66	3.07e-02	4.48	6.12e-01	0.00e+00	-3.76	6.62e-05	6.13e-04
SLITRK3	22865	-0.93	6.10e-02	10.96	8.95e-02	1.91e-01	-3.75	6.72e-05	6.21e-04
PSPH	5723	0.72	3.67e-02	6.99	3.22e-01	3.64e-02	3.75	6.72e-05	6.21e-04
STX16	8675	0.78	4.31e-02	8.05	2.34e-01	7.65e-02	3.75	6.72e-05	6.21e-04
MINAR1	23251	-0.68	3.33e-02	6.41	3.79e-01	1.50e-02	-3.75	6.73e-05	6.21e-04
OAT	4942	-0.65	3.04e-02	1.76	9.40e-01	0.00e+00	-3.75	6.76e-05	6.24e-04
ANKZF1	55139	1.08	8.32e-02	14.3	2.65e-02	3.34e-01	3.75	6.77e-05	6.24e-04
RINT1	60561	-0.66	3.06e-02	4.38	6.25e-01	0.00e+00	-3.75	6.78e-05	6.25e-04
HP1BP3	50809	0.66	3.06e-02	4.12	6.61e-01	0.00e+00	3.75	6.80e-05	6.27e-04
ZMYND8	23613	0.71	3.63e-02	6.94	3.27e-01	3.43e-02	3.75	6.86e-05	6.32e-04
S100A11	6282	0.65	3.04e-02	2.12	9.09e-01	0.00e+00	3.75	6.87e-05	6.32e-04
RIMS2	9699	-0.93	6.12e-02	10.93	9.06e-02	1.91e-01	-3.74	7.01e-05	6.44e-04
GPM6A	2823	-0.68	3.32e-02	6.4	3.80e-01	1.45e-02	-3.74	7.21e-05	6.61e-04
RIN2	54453	0.81	4.73e-02	8.73	1.89e-01	1.02e-01	3.74	7.26e-05	6.66e-04
DNAJC12	56521	-0.65	3.06e-02	4.5	6.09e-01	0.00e+00	-3.73	7.51e-05	6.89e-04
PFDN4	5203	-0.78	4.39e-02	8.17	2.26e-01	8.09e-02	-3.73	7.53e-05	6.89e-04
TSPYL1	7259	-0.65	3.05e-02	3.48	7.47e-01	0.00e+00	-3.73	7.53e-05	6.89e-04
ANG	283	0.65	3.04e-02	2.18	9.02e-01	0.00e+00	3.73	7.58e-05	6.93e-04
FAM111A	63901	0.65	3.06e-02	3.67	7.21e-01	0.00e+00	3.72	7.62e-05	6.97e-04
JADE2	23338	0.8	4.63e-02	8.61	1.97e-01	9.77e-02	3.72	7.79e-05	7.12e-04
SLC38A10	124565	0.7	3.52e-02	6.75	3.44e-01	2.75e-02	3.72	7.81e-05	7.13e-04
STAT1	6772	-0.65	3.04e-02	2.38	8.81e-01	0.00e+00	-3.72	7.85e-05	7.15e-04
CFD	1675	0.75	4.07e-02	7.67	2.63e-01	6.20e-02	3.72	7.87e-05	7.17e-04
ATP5PO	539	-0.65	3.04e-02	2.06	9.14e-01	0.00e+00	-3.71	7.97e-05	7.26e-04
MRPL13	28998	-0.65	3.06e-02	3.6	7.30e-01	0.00e+00	-3.71	8.02e-05	7.29e-04
LAMP2	3920	0.76	4.22e-02	7.93	2.43e-01	7.17e-02	3.71	8.02e-05	7.29e-04
SP4	6671	0.65	3.07e-02	5.46	4.86e-01	0.00e+00	3.71	8.02e-05	7.29e-04
LYRM4	57128	-0.65	3.06e-02	3.71	7.16e-01	0.00e+00	-3.71	8.05e-05	7.30e-04
AIMP2	7965	-0.65	3.08e-02	5.5	4.82e-01	0.00e+00	-3.71	8.10e-05	7.35e-04
LASP1	3927	-0.65	3.05e-02	3.22	7.81e-01	0.00e+00	-3.71	8.16e-05	7.39e-04
CCNB1	891	-0.65	3.05e-02	4.02	6.73e-01	0.00e+00	-3.71	8.19e-05	7.41e-04
NANS	54187	-0.65	3.07e-02	5.05	5.38e-01	0.00e+00	-3.71	8.22e-05	7.44e-04
NDUFB5	4711	-0.65	3.06e-02	3.76	7.09e-01	0.00e+00	-3.7	8.25e-05	7.45e-04
SLC38A6	145389	-0.78	4.50e-02	8.36	2.13e-01	8.85e-02	-3.7	8.35e-05	7.53e-04
SLA	6503	0.65	3.04e-02	2.4	8.79e-01	0.00e+00	3.7	8.34e-05	7.53e-04
UQCRC1	7384	-0.65	3.04e-02	2.24	8.96e-01	0.00e+00	-3.7	8.35e-05	7.53e-04
KRAS	3845	-0.74	4.00e-02	7.55	2.73e-01	5.74e-02	-3.7	8.41e-05	7.57e-04
MYO9B	4650	0.95	6.63e-02	11.74	6.80e-02	2.25e-01	3.7	8.42e-05	7.57e-04
LRRFIP1	9208	0.65	3.04e-02	2.75	8.40e-01	0.00e+00	3.7	8.42e-05	7.57e-04
SRRT	51593	0.93	6.32e-02	11.26	8.06e-02	2.04e-01	3.7	8.50e-05	7.64e-04
ATP11B	23200	0.65	3.06e-02	4.32	6.34e-01	0.00e+00	3.69	8.68e-05	7.79e-04
IFRD1	3475	0.65	3.07e-02	5.57	4.73e-01	0.00e+00	3.69	8.68e-05	7.79e-04
JTB	10899	0.71	3.66e-02	7	3.21e-01	3.66e-02	3.69	8.70e-05	7.80e-04
LAMA2	3908	0.64	3.05e-02	3.81	7.03e-01	0.00e+00	3.69	8.70e-05	7.80e-04
CALCOCO2	10241	0.92	6.24e-02	11.15	8.38e-02	1.98e-01	3.69	8.84e-05	7.91e-04
E2F6	1876	0.64	3.03e-02	1.33	9.70e-01	0.00e+00	3.69	8.85e-05	7.91e-04
MT1G	4495	0.64	3.05e-02	3.29	7.72e-01	0.00e+00	3.69	8.84e-05	7.91e-04
TMEM165	55858	0.65	3.07e-02	5.14	5.26e-01	0.00e+00	3.69	8.85e-05	7.91e-04
NAP1L3	4675	-0.64	3.05e-02	2.74	8.40e-01	0.00e+00	-3.69	8.87e-05	7.91e-04
SCG5	6447	-0.64	3.05e-02	3.35	7.64e-01	0.00e+00	-3.69	8.87e-05	7.91e-04
DAPP1	27071	0.64	3.06e-02	4.58	5.98e-01	0.00e+00	3.68	8.89e-05	7.92e-04
SLC25A15	10166	-0.73	3.90e-02	7.4	2.86e-01	5.15e-02	-3.68	8.96e-05	7.97e-04
TACC2	10579	-0.65	3.08e-02	5.92	4.33e-01	0.00e+00	-3.68	8.96e-05	7.97e-04
COL5A3	50509	0.64	3.06e-02	4.56	6.01e-01	0.00e+00	3.68	8.96e-05	7.97e-04
LDLRAD4	753	-0.64	3.03e-02	1.32	9.71e-01	0.00e+00	-3.68	9.00e-05	8.00e-04
CAPRIN2	65981	-0.64	3.07e-02	5.59	4.71e-01	0.00e+00	-3.68	9.31e-05	8.27e-04
ANAPC10	10393	-0.64	3.05e-02	3.54	7.39e-01	0.00e+00	-3.68	9.33e-05	8.28e-04
EMC7	56851	-0.64	3.06e-02	4.25	6.43e-01	0.00e+00	-3.67	9.34e-05	8.28e-04
TIMM13	26517	-0.64	3.07e-02	5.01	5.43e-01	0.00e+00	-3.67	9.47e-05	8.39e-04
SOS2	6655	0.64	3.06e-02	4.15	6.56e-01	0.00e+00	3.67	9.56e-05	8.47e-04
ISCA1	81689	-0.64	3.05e-02	3.27	7.74e-01	0.00e+00	-3.67	9.62e-05	8.51e-04
MORC3	23515	0.77	4.41e-02	8.25	2.20e-01	8.37e-02	3.67	9.64e-05	8.52e-04
TXNL1	9352	-0.64	3.06e-02	4.32	6.33e-01	0.00e+00	-3.67	9.67e-05	8.54e-04
C11orf71	54494	0.64	3.02e-02	0.94	9.88e-01	0.00e+00	3.67	9.72e-05	8.58e-04
NAT10	55226	-0.64	3.06e-02	4.64	5.90e-01	0.00e+00	-3.67	9.76e-05	8.61e-04
SYBU	55638	-0.64	3.04e-02	2.89	8.23e-01	0.00e+00	-3.67	9.80e-05	8.64e-04
PPP4R1	9989	0.64	3.05e-02	3.68	7.19e-01	0.00e+00	3.66	9.89e-05	8.71e-04
EIF4EBP1	1978	0.64	3.06e-02	4.53	6.05e-01	0.00e+00	3.66	9.98e-05	8.78e-04
PXDC1	221749	0.7	3.67e-02	7.01	3.20e-01	3.70e-02	3.66	9.99e-05	8.78e-04
NNT	23530	-0.64	3.06e-02	4.01	6.76e-01	0.00e+00	-3.66	1.00e-04	8.79e-04
CSNK2A2	1459	0.69	3.56e-02	6.82	3.37e-01	3.02e-02	3.66	1.01e-04	8.83e-04
NDUFB8	4714	-0.64	3.04e-02	2.34	8.86e-01	0.00e+00	-3.66	1.02e-04	8.91e-04
ARHGEF10	9639	0.83	5.10e-02	9.39	1.53e-01	1.28e-01	3.66	1.02e-04	8.91e-04
CALB1	793	-0.65	3.16e-02	6.13	4.08e-01	4.90e-03	-3.66	1.02e-04	8.91e-04
IMPACT	55364	-0.8	4.80e-02	8.9	1.79e-01	1.09e-01	-3.65	1.03e-04	9.01e-04
YPEL5	51646	-0.65	3.14e-02	6.12	4.10e-01	4.22e-03	-3.65	1.03e-04	9.04e-04
USP13	8975	-0.67	3.36e-02	6.47	3.73e-01	1.72e-02	-3.65	1.04e-04	9.07e-04
TPD52L2	7165	0.98	7.15e-02	12.61	4.96e-02	2.60e-01	3.65	1.04e-04	9.10e-04
PPA2	27068	-0.64	3.04e-02	2.31	8.89e-01	0.00e+00	-3.65	1.04e-04	9.11e-04
GYG2	8908	-0.64	3.06e-02	4.5	6.09e-01	0.00e+00	-3.65	1.05e-04	9.16e-04
STAT4	6775	-0.64	3.06e-02	5.06	5.36e-01	0.00e+00	-3.65	1.05e-04	9.18e-04
CA11	770	0.64	3.04e-02	2.98	8.11e-01	0.00e+00	3.65	1.06e-04	9.20e-04
NISCH	11188	-0.67	3.41e-02	6.57	3.62e-01	2.10e-02	-3.65	1.06e-04	9.22e-04
GRIA3	2892	-0.63	3.03e-02	2.1	9.11e-01	0.00e+00	-3.65	1.07e-04	9.32e-04
PARP2	10038	-0.64	3.05e-02	3.76	7.10e-01	0.00e+00	-3.65	1.08e-04	9.33e-04
PPP1R14B	26472	0.85	5.38e-02	9.84	1.32e-01	1.46e-01	3.65	1.08e-04	9.33e-04
NPAS2	4862	0.64	3.05e-02	3.65	7.24e-01	0.00e+00	3.65	1.07e-04	9.33e-04
TUFT1	7286	-0.77	4.43e-02	8.29	2.18e-01	8.51e-02	-3.64	1.08e-04	9.33e-04
TULP3	7289	0.84	5.31e-02	9.74	1.36e-01	1.42e-01	3.65	1.08e-04	9.33e-04
EPHX2	2053	-0.64	3.05e-02	3.66	7.22e-01	0.00e+00	-3.64	1.08e-04	9.36e-04
TBCA	6902	-0.64	3.11e-02	6.06	4.16e-01	2.26e-03	-3.64	1.09e-04	9.40e-04
SLC47A1	55244	0.74	4.18e-02	7.87	2.48e-01	6.93e-02	3.64	1.09e-04	9.45e-04
ZIC1	7545	0.64	3.06e-02	3.99	6.78e-01	0.00e+00	3.64	1.10e-04	9.53e-04
ZNF510	22869	-0.64	3.06e-02	4.91	5.56e-01	0.00e+00	-3.64	1.11e-04	9.54e-04
ARF5	381	-0.7	3.76e-02	7.14	3.08e-01	4.19e-02	-3.63	1.13e-04	9.78e-04
ARMC9	80210	-0.67	3.37e-02	6.51	3.69e-01	1.85e-02	-3.63	1.14e-04	9.84e-04
N4BP2L2	10443	0.74	4.13e-02	7.79	2.54e-01	6.63e-02	3.63	1.15e-04	9.90e-04
ELF2	1998	0.63	3.03e-02	1.61	9.52e-01	0.00e+00	3.63	1.15e-04	9.93e-04
RMND5A	64795	0.64	3.07e-02	5.69	4.59e-01	0.00e+00	3.63	1.16e-04	9.93e-04
MAN2C1	4123	0.69	3.61e-02	6.92	3.28e-01	3.36e-02	3.63	1.16e-04	9.99e-04
MSH2	4436	-0.63	3.05e-02	3.39	7.59e-01	0.00e+00	-3.63	1.16e-04	9.99e-04
ARAF	369	0.8	4.93e-02	9.09	1.68e-01	1.17e-01	3.62	1.18e-04	1.01e-03
SCN2B	6327	-0.63	3.07e-02	5.55	4.75e-01	0.00e+00	-3.62	1.18e-04	1.01e-03
CCDC6	8030	-0.81	5.02e-02	9.27	1.59e-01	1.23e-01	-3.62	1.18e-04	1.01e-03
WASF3	10810	-0.63	3.06e-02	4.7	5.83e-01	0.00e+00	-3.62	1.19e-04	1.02e-03
GPM6B	2824	0.63	3.05e-02	3.98	6.79e-01	0.00e+00	3.62	1.20e-04	1.02e-03
TMEM177	80775	-0.76	4.44e-02	8.31	2.16e-01	8.60e-02	-3.62	1.20e-04	1.02e-03
NRXN1	9378	-0.92	6.52e-02	11.64	7.05e-02	2.18e-01	-3.62	1.20e-04	1.02e-03
UAP1	6675	-0.63	3.06e-02	4.75	5.76e-01	0.00e+00	-3.62	1.20e-04	1.02e-03
ZSWIM8	23053	1.17	1.04e-01	17.32	8.17e-03	4.72e-01	3.62	1.20e-04	1.02e-03
TCTN3	26123	-0.74	4.19e-02	7.9	2.46e-01	7.01e-02	-3.62	1.20e-04	1.02e-03
GAPDH	2597	-0.75	4.31e-02	8.06	2.34e-01	7.66e-02	-3.62	1.20e-04	1.02e-03
KIAA1551	55196	0.92	6.52e-02	11.66	6.99e-02	2.19e-01	3.62	1.22e-04	1.04e-03
CD40	958	0.63	3.03e-02	1.81	9.36e-01	0.00e+00	3.61	1.23e-04	1.05e-03
FASTKD2	22868	-0.63	3.06e-02	4.91	5.55e-01	0.00e+00	-3.61	1.24e-04	1.06e-03
FGF12	2257	-0.95	6.96e-02	12.25	5.67e-02	2.43e-01	-3.61	1.24e-04	1.06e-03
DUSP1	1843	0.63	3.07e-02	5.48	4.83e-01	0.00e+00	3.61	1.25e-04	1.06e-03
GCC2	9648	-1.11	9.48e-02	15.98	1.39e-02	4.04e-01	-3.61	1.26e-04	1.07e-03
DNM2	1785	0.79	4.86e-02	8.98	1.75e-01	1.12e-01	3.61	1.27e-04	1.08e-03
REPIN1	29803	0.88	5.97e-02	10.8	9.46e-02	1.84e-01	3.61	1.27e-04	1.08e-03
RHEB	6009	-0.63	3.04e-02	2.83	8.30e-01	0.00e+00	-3.61	1.27e-04	1.08e-03
TPI1	7167	-0.63	3.08e-02	6.02	4.21e-01	8.39e-04	-3.6	1.28e-04	1.08e-03
RNASET2	8635	0.65	3.27e-02	6.35	3.85e-01	1.28e-02	3.6	1.29e-04	1.09e-03
MFSD1	64747	-0.63	3.05e-02	3.95	6.83e-01	0.00e+00	-3.6	1.29e-04	1.09e-03
HRAS	3265	-0.89	6.07e-02	10.93	9.06e-02	1.88e-01	-3.6	1.30e-04	1.10e-03
CADM3	57863	-0.64	3.17e-02	6.17	4.04e-01	6.27e-03	-3.6	1.31e-04	1.10e-03
CHD1L	9557	0.63	3.04e-02	3.36	7.63e-01	0.00e+00	3.6	1.31e-04	1.10e-03
AMPD2	271	-0.75	4.34e-02	8.14	2.28e-01	7.96e-02	-3.6	1.31e-04	1.10e-03
IFITM2	10581	0.63	3.06e-02	5.01	5.43e-01	0.00e+00	3.6	1.32e-04	1.11e-03
PHIP	55023	0.89	6.19e-02	11.13	8.44e-02	1.97e-01	3.6	1.32e-04	1.11e-03
BCAP31	10134	-0.63	3.05e-02	3.24	7.79e-01	0.00e+00	-3.6	1.32e-04	1.11e-03
VPS11	55823	-0.8	4.99e-02	9.2	1.63e-01	1.20e-01	-3.59	1.33e-04	1.12e-03
CEP85	64793	0.66	3.42e-02	6.6	3.60e-01	2.17e-02	3.59	1.33e-04	1.12e-03
TMEM135	65084	-0.9	6.21e-02	11.14	8.42e-02	1.98e-01	-3.59	1.33e-04	1.12e-03
NRCAM	4897	-0.63	3.05e-02	3.94	6.85e-01	0.00e+00	-3.59	1.34e-04	1.12e-03
PITPNA	5306	-0.63	3.04e-02	2.95	8.16e-01	0.00e+00	-3.59	1.34e-04	1.12e-03
BCOR	54880	0.63	3.04e-02	3.41	7.55e-01	0.00e+00	3.59	1.34e-04	1.12e-03
PRKD2	25865	0.75	4.42e-02	8.3	2.17e-01	8.52e-02	3.59	1.35e-04	1.13e-03
CTH	1491	-0.63	3.05e-02	4.09	6.65e-01	0.00e+00	-3.59	1.36e-04	1.13e-03
COG2	22796	0.62	3.02e-02	1.24	9.75e-01	0.00e+00	3.59	1.36e-04	1.13e-03
STOML2	30968	-0.63	3.09e-02	6.01	4.22e-01	5.34e-04	-3.59	1.36e-04	1.13e-03
FXYD6	53826	-0.77	4.65e-02	8.64	1.95e-01	9.86e-02	-3.59	1.36e-04	1.13e-03
CHMP6	79643	-0.69	3.70e-02	7.09	3.13e-01	3.98e-02	-3.59	1.36e-04	1.13e-03
MBTD1	54799	0.63	3.05e-02	4.17	6.54e-01	0.00e+00	3.59	1.36e-04	1.13e-03
COX7A1	1346	0.62	3.01e-02	0.43	9.99e-01	0.00e+00	3.59	1.37e-04	1.14e-03
ITGB1	3688	0.62	3.03e-02	2.03	9.17e-01	0.00e+00	3.59	1.37e-04	1.14e-03
MAP4K4	9448	0.63	3.06e-02	5.16	5.23e-01	0.00e+00	3.59	1.37e-04	1.14e-03
VDAC2	7417	-0.63	3.04e-02	2.95	8.15e-01	0.00e+00	-3.59	1.37e-04	1.14e-03
NDEL1	81565	-0.63	3.04e-02	3.15	7.90e-01	0.00e+00	-3.59	1.38e-04	1.14e-03
CLTB	1212	-0.8	4.93e-02	9.08	1.69e-01	1.16e-01	-3.59	1.38e-04	1.14e-03
VSIG4	11326	0.63	3.04e-02	3.59	7.32e-01	0.00e+00	3.58	1.39e-04	1.15e-03
MYO5A	4644	-1	7.78e-02	13.56	3.50e-02	2.98e-01	-3.58	1.39e-04	1.15e-03
LIAS	11019	-0.63	3.07e-02	5.73	4.54e-01	0.00e+00	-3.58	1.40e-04	1.15e-03
UCHL5	51377	-0.63	3.06e-02	5.42	4.91e-01	0.00e+00	-3.58	1.41e-04	1.17e-03
TAF5	6877	0.71	3.95e-02	7.51	2.76e-01	5.57e-02	3.58	1.42e-04	1.17e-03
PRKAR1B	5575	-0.73	4.17e-02	7.87	2.48e-01	6.91e-02	-3.58	1.42e-04	1.17e-03
MED20	9477	0.63	3.06e-02	5.23	5.14e-01	0.00e+00	3.58	1.43e-04	1.18e-03
FAM184A	79632	-0.82	5.24e-02	9.62	1.42e-01	1.37e-01	-3.58	1.43e-04	1.18e-03
CAV1	857	0.8	5.04e-02	9.27	1.59e-01	1.23e-01	3.58	1.44e-04	1.18e-03
CDK7	1022	-0.64	3.18e-02	6.19	4.03e-01	6.76e-03	-3.57	1.44e-04	1.19e-03
ANKRD12	23253	0.62	3.05e-02	3.94	6.85e-01	0.00e+00	3.57	1.45e-04	1.19e-03
ZCWPW1	55063	0.66	3.36e-02	6.51	3.69e-01	1.84e-02	3.57	1.46e-04	1.20e-03
CES2	8824	-1.02	8.08e-02	14.08	2.88e-02	3.18e-01	-3.57	1.46e-04	1.20e-03
FOXO4	4303	0.73	4.17e-02	7.88	2.47e-01	6.95e-02	3.57	1.47e-04	1.20e-03
TIPRL	261726	-0.62	3.05e-02	4.96	5.49e-01	0.00e+00	-3.57	1.49e-04	1.23e-03
SSSCA1	10534	-1.2	1.14e-01	18.87	4.40e-03	5.33e-01	-3.56	1.51e-04	1.24e-03
ATP9A	10079	-0.67	3.49e-02	6.72	3.47e-01	2.64e-02	-3.56	1.51e-04	1.24e-03
AXIN1	8312	1.01	8.05e-02	13.98	2.99e-02	3.17e-01	3.56	1.52e-04	1.24e-03
PDE4A	5141	-0.62	3.06e-02	5.73	4.54e-01	0.00e+00	-3.56	1.52e-04	1.24e-03
KLHL7	55975	-0.81	5.23e-02	9.59	1.43e-01	1.35e-01	-3.56	1.52e-04	1.24e-03
CDC14B	8555	0.62	3.06e-02	5.37	4.98e-01	0.00e+00	3.56	1.53e-04	1.25e-03
TMEM268	203197	-0.62	3.06e-02	5.6	4.70e-01	0.00e+00	-3.56	1.53e-04	1.25e-03
ARNTL	406	0.68	3.69e-02	7.05	3.16e-01	3.86e-02	3.56	1.54e-04	1.25e-03
TJAP1	93643	0.95	7.07e-02	12.54	5.09e-02	2.55e-01	3.56	1.54e-04	1.25e-03
NOS3	4846	0.62	3.05e-02	4.57	6.01e-01	0.00e+00	3.56	1.54e-04	1.26e-03
DNAJA2	10294	-0.62	3.07e-02	5.54	4.77e-01	0.00e+00	-3.56	1.55e-04	1.26e-03
NIT1	4817	-0.62	3.02e-02	1.97	9.22e-01	0.00e+00	-3.55	1.56e-04	1.27e-03
SIRT2	22933	0.83	5.44e-02	9.98	1.26e-01	1.50e-01	3.55	1.58e-04	1.28e-03
FAM3C	10447	-0.68	3.70e-02	7.08	3.13e-01	3.96e-02	-3.55	1.58e-04	1.28e-03
KDM6A	7403	0.62	3.06e-02	5.22	5.15e-01	0.00e+00	3.55	1.58e-04	1.28e-03
BHLHE41	79365	0.71	3.97e-02	7.56	2.72e-01	5.72e-02	3.55	1.58e-04	1.28e-03
ORC5	5001	-0.9	6.39e-02	11.48	7.45e-02	2.11e-01	-3.55	1.59e-04	1.29e-03
CELSR2	1952	0.88	6.18e-02	11.15	8.37e-02	1.98e-01	3.55	1.59e-04	1.29e-03
PRL	5617	-0.62	3.05e-02	4.63	5.92e-01	0.00e+00	-3.55	1.60e-04	1.29e-03
RAI14	26064	0.62	3.05e-02	4.96	5.48e-01	0.00e+00	3.55	1.60e-04	1.29e-03
NPTX2	4885	0.91	6.55e-02	11.76	6.75e-02	2.22e-01	3.55	1.61e-04	1.30e-03
HNRNPH3	3189	0.88	6.09e-02	11.08	8.60e-02	1.93e-01	3.55	1.62e-04	1.31e-03
ARGLU1	55082	0.87	5.97e-02	10.89	9.20e-02	1.86e-01	3.55	1.63e-04	1.31e-03
ABCA1	19	0.62	3.05e-02	4.4	6.23e-01	0.00e+00	3.54	1.64e-04	1.32e-03
IER5	51278	0.62	3.04e-02	3.53	7.39e-01	0.00e+00	3.54	1.64e-04	1.32e-03
EXOSC4	54512	-0.62	3.05e-02	4.71	5.82e-01	0.00e+00	-3.54	1.64e-04	1.32e-03
CCDC25	55246	-0.62	3.02e-02	1.9	9.29e-01	0.00e+00	-3.54	1.64e-04	1.32e-03
ICE2	79664	0.67	3.62e-02	6.96	3.25e-01	3.50e-02	3.54	1.64e-04	1.32e-03
NR1H2	7376	0.62	3.03e-02	2.93	8.18e-01	0.00e+00	3.54	1.64e-04	1.32e-03
RAF1	5894	0.96	7.32e-02	12.91	4.45e-02	2.70e-01	3.54	1.65e-04	1.32e-03
SLC25A16	8034	0.78	4.80e-02	8.91	1.79e-01	1.09e-01	3.54	1.65e-04	1.32e-03
FXR2	9513	-0.62	3.05e-02	4.48	6.12e-01	0.00e+00	-3.54	1.65e-04	1.33e-03
PANX1	24145	-0.62	3.04e-02	3.76	7.10e-01	0.00e+00	-3.54	1.66e-04	1.33e-03
ARAP1	116985	0.91	6.54e-02	11.82	6.61e-02	2.24e-01	3.54	1.66e-04	1.33e-03
SEPHS2	22928	-0.62	3.05e-02	5.05	5.38e-01	0.00e+00	-3.54	1.67e-04	1.34e-03
ARHGEF17	9828	-0.61	3.02e-02	1.51	9.59e-01	0.00e+00	-3.54	1.68e-04	1.35e-03
MVB12B	89853	0.72	4.16e-02	7.85	2.49e-01	6.83e-02	3.54	1.69e-04	1.35e-03
ASTN2	23245	-0.89	6.34e-02	11.27	8.05e-02	2.02e-01	-3.54	1.69e-04	1.35e-03
MINDY1	55793	0.62	3.03e-02	2.94	8.16e-01	0.00e+00	3.54	1.69e-04	1.35e-03
PSMD13	5719	-0.62	3.04e-02	3.01	8.08e-01	0.00e+00	-3.54	1.69e-04	1.35e-03
CAMLG	819	-0.92	6.77e-02	12.1	5.98e-02	2.37e-01	-3.54	1.69e-04	1.35e-03
LPO	4025	-0.88	6.18e-02	11.16	8.36e-02	1.97e-01	-3.54	1.70e-04	1.35e-03
COQ10B	80219	-0.62	3.04e-02	3.12	7.93e-01	0.00e+00	-3.53	1.71e-04	1.36e-03
MYO1C	4641	0.62	3.06e-02	4.65	5.89e-01	0.00e+00	3.53	1.71e-04	1.36e-03
MANBA	4126	0.62	3.12e-02	6.1	4.12e-01	3.51e-03	3.53	1.71e-04	1.36e-03
MAP4K5	11183	0.63	3.15e-02	6.15	4.07e-01	5.39e-03	3.53	1.72e-04	1.36e-03
PELI2	57161	0.66	3.51e-02	6.76	3.43e-01	2.77e-02	3.53	1.72e-04	1.36e-03
RACGAP1	29127	0.62	3.05e-02	4.54	6.04e-01	0.00e+00	3.53	1.72e-04	1.37e-03
SNX4	8723	-0.67	3.56e-02	6.87	3.33e-01	3.16e-02	-3.53	1.73e-04	1.38e-03
REEP2	51308	-0.79	5.01e-02	9.27	1.59e-01	1.22e-01	-3.53	1.75e-04	1.38e-03
ATP6V1C1	528	-0.76	4.62e-02	8.61	1.97e-01	9.73e-02	-3.53	1.75e-04	1.38e-03
ITGB5	3693	0.61	3.02e-02	2	9.20e-01	0.00e+00	3.53	1.75e-04	1.39e-03
GLMN	11146	-0.7	3.95e-02	7.51	2.76e-01	5.55e-02	-3.52	1.76e-04	1.39e-03
HERC6	55008	-0.61	3.02e-02	2.08	9.13e-01	0.00e+00	-3.52	1.76e-04	1.39e-03
ZNF250	58500	0.83	5.53e-02	10.14	1.19e-01	1.57e-01	3.52	1.77e-04	1.40e-03
CPOX	1371	0.63	3.25e-02	6.31	3.89e-01	1.13e-02	3.52	1.78e-04	1.40e-03
SNX16	64089	-0.79	5.01e-02	9.28	1.58e-01	1.23e-01	-3.52	1.78e-04	1.40e-03
TRIP4	9325	0.72	4.14e-02	7.84	2.50e-01	6.77e-02	3.52	1.78e-04	1.40e-03
DCTN6	10671	-0.61	3.03e-02	2.47	8.71e-01	0.00e+00	-3.52	1.78e-04	1.41e-03
TIGD6	81789	0.62	3.06e-02	5.57	4.74e-01	0.00e+00	3.52	1.81e-04	1.42e-03
ATP6V1E1	529	-0.61	3.05e-02	3.99	6.78e-01	0.00e+00	-3.52	1.81e-04	1.42e-03
NUP155	9631	-0.61	3.05e-02	4.58	5.99e-01	0.00e+00	-3.52	1.81e-04	1.43e-03
ICMT	23463	-1.1	9.77e-02	16.56	1.10e-02	4.29e-01	-3.52	1.83e-04	1.44e-03
KMT2A	4297	0.7	3.94e-02	7.51	2.76e-01	5.54e-02	3.52	1.83e-04	1.44e-03
CACNB3	784	-0.97	7.65e-02	13.48	3.60e-02	2.93e-01	-3.51	1.84e-04	1.44e-03
DOCK5	80005	0.68	3.78e-02	7.24	2.99e-01	4.54e-02	3.51	1.85e-04	1.45e-03
FECH	2235	-0.61	3.05e-02	4.7	5.83e-01	0.00e+00	-3.51	1.85e-04	1.45e-03
SP1	6667	0.76	4.63e-02	8.64	1.95e-01	9.85e-02	3.51	1.85e-04	1.45e-03
SLC4A1AP	22950	-0.61	3.04e-02	3.94	6.85e-01	0.00e+00	-3.51	1.86e-04	1.45e-03
MED23	9439	0.61	3.02e-02	2	9.20e-01	0.00e+00	3.51	1.85e-04	1.45e-03
CNKSR2	22866	-0.61	3.03e-02	3.31	7.70e-01	0.00e+00	-3.51	1.87e-04	1.46e-03
TSR1	55720	0.61	3.02e-02	2	9.19e-01	0.00e+00	3.51	1.87e-04	1.46e-03
HHEX	3087	0.61	3.06e-02	5.5	4.82e-01	0.00e+00	3.51	1.88e-04	1.47e-03
SLC6A20	54716	0.61	3.03e-02	2.52	8.66e-01	0.00e+00	3.51	1.90e-04	1.48e-03
USP14	9097	-0.61	3.03e-02	2.71	8.45e-01	0.00e+00	-3.51	1.90e-04	1.48e-03
LRRFIP2	9209	0.7	4.03e-02	7.65	2.65e-01	6.06e-02	3.51	1.91e-04	1.49e-03
TSPYL4	23270	-0.62	3.08e-02	6.03	4.20e-01	9.64e-04	-3.51	1.91e-04	1.49e-03
HSD17B12	51144	-0.61	3.06e-02	5.82	4.44e-01	0.00e+00	-3.51	1.91e-04	1.49e-03
NR2F2	7026	0.74	4.45e-02	8.38	2.11e-01	8.82e-02	3.51	1.92e-04	1.49e-03
AP3D1	8943	-0.77	4.83e-02	9	1.73e-01	1.12e-01	-3.5	1.92e-04	1.49e-03
F12	2161	-0.9	6.62e-02	11.87	6.50e-02	2.27e-01	-3.5	1.93e-04	1.50e-03
WAS	7454	0.61	3.06e-02	5.56	4.74e-01	0.00e+00	3.5	1.93e-04	1.50e-03
TRIM52	84851	0.61	3.02e-02	2.51	8.67e-01	0.00e+00	3.5	1.93e-04	1.50e-03
ADIPOR2	79602	0.89	6.53e-02	11.73	6.82e-02	2.20e-01	3.5	1.94e-04	1.50e-03
PAXBP1	94104	0.61	3.06e-02	5.84	4.42e-01	0.00e+00	3.5	1.94e-04	1.50e-03
CTCF	10664	0.95	7.29e-02	13	4.31e-02	2.72e-01	3.5	1.94e-04	1.50e-03
CASP4	837	0.61	3.05e-02	5.1	5.31e-01	0.00e+00	3.5	1.94e-04	1.50e-03
SERTAD2	9792	0.61	3.06e-02	5.84	4.42e-01	0.00e+00	3.5	1.95e-04	1.50e-03
PTGES2	80142	-0.61	3.03e-02	2.75	8.39e-01	0.00e+00	-3.5	1.95e-04	1.51e-03
PNPLA4	8228	-0.61	3.02e-02	2.06	9.14e-01	0.00e+00	-3.5	1.96e-04	1.51e-03
ZNF767P	79970	0.72	4.26e-02	8	2.38e-01	7.42e-02	3.5	1.97e-04	1.52e-03
ZZZ3	26009	0.61	3.04e-02	4.35	6.29e-01	0.00e+00	3.49	2.00e-04	1.54e-03
TSN	7247	-0.73	4.38e-02	8.21	2.23e-01	8.22e-02	-3.49	2.00e-04	1.54e-03
OXA1L	5018	-0.61	3.04e-02	3.82	7.01e-01	0.00e+00	-3.49	2.00e-04	1.54e-03
PLCG2	5336	0.61	3.05e-02	4.12	6.60e-01	0.00e+00	3.49	2.01e-04	1.54e-03
SIRPA	140885	0.94	7.22e-02	12.85	4.55e-02	2.67e-01	3.49	2.02e-04	1.55e-03
ZNF665	79788	0.61	3.03e-02	2.76	8.38e-01	0.00e+00	3.49	2.03e-04	1.56e-03
BCAP29	55973	-0.61	3.03e-02	3.5	7.43e-01	0.00e+00	-3.49	2.04e-04	1.57e-03
POLR2K	5440	-0.61	3.07e-02	6.02	4.21e-01	5.67e-04	-3.49	2.04e-04	1.57e-03
ADAM10	102	0.72	4.22e-02	7.98	2.40e-01	7.29e-02	3.49	2.05e-04	1.57e-03
PPP2R5B	5526	-0.63	3.30e-02	6.41	3.78e-01	1.50e-02	-3.49	2.06e-04	1.58e-03
STN1	79991	-0.73	4.37e-02	8.24	2.21e-01	8.27e-02	-3.49	2.06e-04	1.58e-03
PLEKHB1	58473	0.69	3.87e-02	7.39	2.86e-01	5.09e-02	3.48	2.08e-04	1.59e-03
GPI	2821	-0.83	5.74e-02	10.43	1.08e-01	1.68e-01	-3.48	2.09e-04	1.60e-03
NDUFAF4	29078	-0.61	3.06e-02	5.96	4.28e-01	0.00e+00	-3.48	2.09e-04	1.60e-03
HMG20B	10362	0.85	5.91e-02	10.76	9.62e-02	1.82e-01	3.48	2.09e-04	1.60e-03
SATB2	23314	0.74	4.51e-02	8.48	2.05e-01	9.18e-02	3.48	2.10e-04	1.60e-03
SLC4A2	6522	0.72	4.34e-02	8.17	2.26e-01	8.02e-02	3.48	2.10e-04	1.60e-03
DGKB	1607	-0.65	3.48e-02	6.71	3.49e-01	2.58e-02	-3.48	2.11e-04	1.61e-03
BEST1	7439	0.67	3.72e-02	7.09	3.13e-01	4.00e-02	3.48	2.14e-04	1.63e-03
USP9X	8239	-0.66	3.58e-02	6.89	3.31e-01	3.24e-02	-3.48	2.14e-04	1.63e-03
ZNF22	7570	0.61	3.04e-02	3.73	7.13e-01	0.00e+00	3.48	2.14e-04	1.63e-03
EEF2KMT	196483	-0.61	3.05e-02	5.44	4.89e-01	0.00e+00	-3.48	2.15e-04	1.63e-03
TLR7	51284	0.61	3.03e-02	3.35	7.64e-01	0.00e+00	3.48	2.15e-04	1.64e-03
MAP3K7	6885	0.66	3.61e-02	6.95	3.26e-01	3.46e-02	3.48	2.15e-04	1.64e-03
NIPSNAP2	2631	-0.67	3.71e-02	7.12	3.10e-01	4.08e-02	-3.47	2.16e-04	1.64e-03
ARHGDIB	397	0.61	3.04e-02	4.24	6.44e-01	0.00e+00	3.47	2.17e-04	1.64e-03
CD53	963	0.61	3.05e-02	5.09	5.32e-01	0.00e+00	3.47	2.17e-04	1.64e-03
SLC35E1	79939	0.6	3.02e-02	2.43	8.77e-01	0.00e+00	3.47	2.17e-04	1.64e-03
RBM39	9584	0.75	4.69e-02	8.79	1.86e-01	1.04e-01	3.47	2.18e-04	1.65e-03
PSMD6	9861	-0.6	3.01e-02	1.13	9.80e-01	0.00e+00	-3.47	2.19e-04	1.65e-03
SLC1A5	6510	0.6	3.02e-02	2.05	9.15e-01	0.00e+00	3.47	2.19e-04	1.66e-03
NUP58	9818	-0.72	4.28e-02	8.09	2.31e-01	7.72e-02	-3.47	2.21e-04	1.67e-03
PREP	5550	-0.6	3.02e-02	2.46	8.73e-01	0.00e+00	-3.47	2.21e-04	1.67e-03
GPRC5B	51704	0.89	6.56e-02	11.85	6.54e-02	2.24e-01	3.47	2.25e-04	1.69e-03
INF2	64423	0.87	6.37e-02	11.48	7.46e-02	2.11e-01	3.47	2.25e-04	1.70e-03
APMAP	57136	-0.6	3.03e-02	3.06	8.01e-01	0.00e+00	-3.47	2.26e-04	1.70e-03
WSB1	26118	0.6	3.00e-02	0.61	9.96e-01	0.00e+00	3.46	2.26e-04	1.70e-03
AOAH	313	0.62	3.22e-02	6.27	3.93e-01	9.94e-03	3.46	2.29e-04	1.72e-03
HMGCL	3155	-0.61	3.06e-02	5.59	4.71e-01	0.00e+00	-3.46	2.30e-04	1.73e-03
TLR5	7100	0.72	4.28e-02	8.1	2.31e-01	7.73e-02	3.46	2.30e-04	1.73e-03
FAM49A	81553	-0.95	7.58e-02	13.35	3.79e-02	2.86e-01	-3.46	2.30e-04	1.73e-03
AAGAB	79719	-0.84	5.84e-02	10.63	1.01e-01	1.75e-01	-3.46	2.30e-04	1.73e-03
VPS4B	9525	-0.6	3.04e-02	4.89	5.58e-01	0.00e+00	-3.46	2.31e-04	1.73e-03
SAP30L	79685	0.86	6.15e-02	11.2	8.23e-02	1.98e-01	3.46	2.34e-04	1.75e-03
ZNF544	27300	-0.74	4.57e-02	8.57	1.99e-01	9.53e-02	-3.46	2.34e-04	1.75e-03
RDH11	51109	-0.6	3.03e-02	3.57	7.35e-01	0.00e+00	-3.46	2.34e-04	1.75e-03
FXYD7	53822	-0.75	4.76e-02	8.89	1.80e-01	1.08e-01	-3.45	2.34e-04	1.75e-03
ADH5	128	-0.6	3.05e-02	4.9	5.57e-01	0.00e+00	-3.45	2.40e-04	1.79e-03
GJA4	2701	0.6	3.04e-02	3.97	6.81e-01	0.00e+00	3.45	2.42e-04	1.80e-03
IFT52	51098	-0.77	4.96e-02	9.24	1.60e-01	1.21e-01	-3.45	2.42e-04	1.81e-03
TMEM14B	81853	-0.61	3.17e-02	6.19	4.02e-01	7.00e-03	-3.45	2.42e-04	1.81e-03
DGUOK	1716	-0.6	3.03e-02	3.37	7.61e-01	0.00e+00	-3.45	2.42e-04	1.81e-03
ACBD3	64746	-0.6	3.02e-02	2.76	8.39e-01	0.00e+00	-3.45	2.42e-04	1.81e-03
FA2H	79152	0.67	3.79e-02	7.25	2.99e-01	4.56e-02	3.45	2.43e-04	1.81e-03
ZNF83	55769	0.6	3.05e-02	5.41	4.92e-01	0.00e+00	3.44	2.45e-04	1.83e-03
TOM1	10043	-0.6	3.01e-02	1.41	9.65e-01	0.00e+00	-3.44	2.46e-04	1.83e-03
CCNC	892	-0.6	3.05e-02	4.81	5.69e-01	0.00e+00	-3.44	2.46e-04	1.83e-03
EIF6	3692	-0.6	3.00e-02	0.95	9.87e-01	0.00e+00	-3.44	2.48e-04	1.84e-03
SFSWAP	6433	0.8	5.34e-02	9.85	1.31e-01	1.45e-01	3.44	2.48e-04	1.84e-03
AKTIP	64400	-0.6	3.05e-02	5.04	5.39e-01	0.00e+00	-3.44	2.49e-04	1.84e-03
CDC42EP1	11135	0.6	3.06e-02	5.9	4.35e-01	0.00e+00	3.44	2.50e-04	1.85e-03
CMTM6	54918	0.6	3.06e-02	5.88	4.37e-01	0.00e+00	3.44	2.50e-04	1.86e-03
PPCS	79717	-0.65	3.59e-02	6.92	3.28e-01	3.36e-02	-3.44	2.51e-04	1.86e-03
TOMM34	10953	-0.6	3.06e-02	5.87	4.38e-01	0.00e+00	-3.44	2.51e-04	1.86e-03
DOCK1	1793	0.74	4.61e-02	8.65	1.94e-01	9.83e-02	3.44	2.53e-04	1.87e-03
SASH1	23328	0.84	5.95e-02	10.88	9.21e-02	1.86e-01	3.44	2.53e-04	1.87e-03
PODXL	5420	0.6	3.00e-02	0.42	9.99e-01	0.00e+00	3.44	2.53e-04	1.87e-03
AUP1	550	1.11	1.04e-01	17.66	7.14e-03	4.78e-01	3.44	2.53e-04	1.87e-03
VIM	7431	0.63	3.38e-02	6.54	3.65e-01	1.98e-02	3.44	2.52e-04	1.87e-03
R3HDM1	23518	-0.6	3.05e-02	5.9	4.35e-01	0.00e+00	-3.44	2.55e-04	1.88e-03
BAZ1B	9031	0.6	3.05e-02	5.25	5.12e-01	0.00e+00	3.43	2.55e-04	1.88e-03
DTWD1	56986	0.6	3.04e-02	4.4	6.22e-01	0.00e+00	3.43	2.55e-04	1.88e-03
KIAA1324	57535	-0.68	3.87e-02	7.4	2.85e-01	5.14e-02	-3.43	2.56e-04	1.89e-03
LDB2	9079	-0.94	7.47e-02	13.21	3.99e-02	2.81e-01	-3.43	2.58e-04	1.90e-03
PRPH2	5961	-0.65	3.55e-02	6.85	3.35e-01	3.07e-02	-3.43	2.60e-04	1.91e-03
CIB2	10518	-0.6	3.03e-02	3.19	7.84e-01	0.00e+00	-3.43	2.60e-04	1.91e-03
KCNS3	3790	-0.88	6.59e-02	11.9	6.43e-02	2.26e-01	-3.43	2.60e-04	1.91e-03
CRY1	1407	0.6	3.03e-02	3.81	7.02e-01	0.00e+00	3.43	2.62e-04	1.92e-03
SCN2A	6326	-0.79	5.33e-02	9.84	1.32e-01	1.44e-01	-3.43	2.63e-04	1.93e-03
PTPN12	5782	0.6	3.04e-02	4.02	6.74e-01	0.00e+00	3.43	2.64e-04	1.93e-03
GPR107	57720	-0.6	3.03e-02	3.37	7.61e-01	0.00e+00	-3.42	2.67e-04	1.96e-03
BPGM	669	-0.59	3.00e-02	0.87	9.90e-01	0.00e+00	-3.42	2.67e-04	1.96e-03
QDPR	5860	0.59	3.02e-02	2.9	8.21e-01	0.00e+00	3.42	2.67e-04	1.96e-03
ISG20	3669	0.6	3.03e-02	3.65	7.24e-01	0.00e+00	3.42	2.68e-04	1.96e-03
PIP4K2A	5305	0.95	7.66e-02	13.61	3.44e-02	2.96e-01	3.42	2.68e-04	1.96e-03
TMEM43	79188	0.9	6.87e-02	12.25	5.67e-02	2.41e-01	3.42	2.68e-04	1.96e-03
HIST1H2BE	8344	0.78	5.20e-02	9.63	1.41e-01	1.36e-01	3.42	2.70e-04	1.97e-03
ICAM2	3384	0.6	3.05e-02	5.28	5.08e-01	0.00e+00	3.42	2.71e-04	1.97e-03
MT1H	4496	0.6	3.05e-02	5.78	4.48e-01	0.00e+00	3.42	2.71e-04	1.97e-03
SEMA6A	57556	0.6	3.05e-02	5	5.44e-01	0.00e+00	3.42	2.75e-04	2.00e-03
RCN2	5955	-0.59	3.03e-02	3.35	7.64e-01	0.00e+00	-3.42	2.75e-04	2.00e-03
LSG1	55341	-0.6	3.05e-02	5.17	5.23e-01	0.00e+00	-3.41	2.77e-04	2.02e-03
NDE1	54820	0.88	6.69e-02	12.04	6.12e-02	2.32e-01	3.41	2.81e-04	2.04e-03
DUSP4	1846	-0.6	3.05e-02	5.87	4.38e-01	0.00e+00	-3.41	2.81e-04	2.04e-03
WASF2	10163	0.98	8.27e-02	14.54	2.41e-02	3.36e-01	3.41	2.82e-04	2.05e-03
PPP1R7	5510	-0.63	3.36e-02	6.51	3.68e-01	1.86e-02	-3.41	2.82e-04	2.05e-03
HOXB2	3212	0.6	3.05e-02	4.69	5.85e-01	0.00e+00	3.41	2.85e-04	2.06e-03
SATB1	6304	-0.78	5.20e-02	9.63	1.41e-01	1.36e-01	-3.41	2.85e-04	2.06e-03
COMMD9	29099	-0.59	3.01e-02	1.51	9.59e-01	0.00e+00	-3.41	2.85e-04	2.07e-03
HACD2	201562	0.74	4.71e-02	8.84	1.83e-01	1.05e-01	3.41	2.86e-04	2.07e-03
CAMKV	79012	-0.92	7.32e-02	13.08	4.18e-02	2.73e-01	-3.4	2.91e-04	2.10e-03
SGPL1	8879	0.59	3.03e-02	3.35	7.63e-01	0.00e+00	3.4	2.91e-04	2.10e-03
HMGN3	9324	0.59	3.01e-02	2.33	8.87e-01	0.00e+00	3.4	2.92e-04	2.11e-03
ZNF652	22834	0.59	3.02e-02	2.7	8.45e-01	0.00e+00	3.4	2.92e-04	2.11e-03
SKP1	6500	-0.59	3.01e-02	1.91	9.28e-01	0.00e+00	-3.4	2.93e-04	2.11e-03
CCNG1	900	0.59	3.05e-02	5.8	4.46e-01	0.00e+00	3.4	2.93e-04	2.11e-03
IVNS1ABP	10625	0.59	3.05e-02	5.91	4.33e-01	0.00e+00	3.4	2.94e-04	2.12e-03
EFNA1	1942	0.59	3.02e-02	2.5	8.68e-01	0.00e+00	3.4	2.94e-04	2.12e-03
DUSP10	11221	0.59	3.06e-02	5.9	4.34e-01	0.00e+00	3.4	2.95e-04	2.12e-03
NDUFV1	4723	-0.59	3.06e-02	5.91	4.34e-01	0.00e+00	-3.4	2.96e-04	2.13e-03
SIGLEC8	27181	0.59	3.03e-02	4.17	6.54e-01	0.00e+00	3.4	2.98e-04	2.14e-03
NUBPL	80224	-0.62	3.35e-02	6.51	3.68e-01	1.85e-02	-3.4	3.00e-04	2.16e-03
FBRS	64319	0.59	3.05e-02	5.47	4.85e-01	0.00e+00	3.39	3.03e-04	2.17e-03
RTN2	6253	-0.82	5.78e-02	10.58	1.02e-01	1.73e-01	-3.39	3.03e-04	2.17e-03
SGMS1	259230	0.59	3.01e-02	1.59	9.54e-01	0.00e+00	3.39	3.04e-04	2.18e-03
PI4KA	5297	-0.65	3.62e-02	6.98	3.23e-01	3.56e-02	-3.39	3.05e-04	2.19e-03
SLIT2	9353	-0.59	3.05e-02	5.18	5.22e-01	0.00e+00	-3.39	3.05e-04	2.19e-03
CAMK2G	818	-0.59	3.05e-02	5.56	4.75e-01	0.00e+00	-3.39	3.06e-04	2.19e-03
PRRG1	5638	0.66	3.80e-02	7.28	2.96e-01	4.67e-02	3.39	3.07e-04	2.19e-03
TAPT1	202018	0.69	4.18e-02	7.95	2.42e-01	7.14e-02	3.39	3.08e-04	2.20e-03
EAF2	55840	-0.63	3.44e-02	6.66	3.54e-01	2.38e-02	-3.39	3.10e-04	2.21e-03
CCNI	10983	0.59	3.02e-02	2.84	8.29e-01	0.00e+00	3.39	3.11e-04	2.22e-03
RTF1	23168	-0.98	8.30e-02	14.58	2.38e-02	3.36e-01	-3.39	3.10e-04	2.22e-03
AMOTL2	51421	0.59	3.03e-02	4.34	6.31e-01	0.00e+00	3.39	3.11e-04	2.22e-03
PCID2	55795	0.92	7.40e-02	13.16	4.05e-02	2.79e-01	3.39	3.12e-04	2.22e-03
MED13	9969	0.83	6.06e-02	11.09	8.57e-02	1.93e-01	3.39	3.12e-04	2.22e-03
EMP3	2014	0.59	3.03e-02	3.82	7.02e-01	0.00e+00	3.39	3.13e-04	2.23e-03
LRRC37A2	474170	0.76	5.03e-02	9.34	1.56e-01	1.25e-01	3.39	3.14e-04	2.23e-03
PDHB	5162	-0.59	3.05e-02	5.54	4.77e-01	0.00e+00	-3.38	3.15e-04	2.24e-03
LPAR2	9170	0.64	3.58e-02	6.9	3.31e-01	3.26e-02	3.38	3.15e-04	2.24e-03
GCN1	10985	0.75	4.91e-02	9.18	1.64e-01	1.18e-01	3.38	3.16e-04	2.24e-03
PDZD8	118987	-0.68	3.98e-02	7.61	2.68e-01	5.88e-02	-3.38	3.16e-04	2.24e-03
PALLD	23022	0.59	3.05e-02	5.55	4.75e-01	0.00e+00	3.38	3.16e-04	2.24e-03
MOB3B	79817	0.61	3.23e-02	6.31	3.89e-01	1.12e-02	3.38	3.16e-04	2.24e-03
AZIN1	51582	-0.72	4.53e-02	8.5	2.03e-01	9.29e-02	-3.38	3.17e-04	2.24e-03
CDK20	23552	-0.64	3.55e-02	6.86	3.34e-01	3.12e-02	-3.38	3.20e-04	2.26e-03
HABP4	22927	-0.59	3.04e-02	4.31	6.34e-01	0.00e+00	-3.38	3.22e-04	2.27e-03
JADE3	9767	0.74	4.85e-02	9.05	1.71e-01	1.13e-01	3.38	3.23e-04	2.29e-03
NASP	4678	0.89	6.89e-02	12.37	5.43e-02	2.46e-01	3.38	3.24e-04	2.29e-03
RAI2	10742	-0.59	3.05e-02	5.75	4.51e-01	0.00e+00	-3.38	3.26e-04	2.30e-03
GFPT2	9945	0.59	3.03e-02	3.7	7.17e-01	0.00e+00	3.38	3.26e-04	2.30e-03
RRAS	6237	0.59	3.03e-02	3.99	6.78e-01	0.00e+00	3.37	3.27e-04	2.31e-03
MARK2	2011	0.59	3.05e-02	5.86	4.39e-01	0.00e+00	3.37	3.28e-04	2.31e-03
SLC25A6	293	-0.59	3.05e-02	5.38	4.96e-01	0.00e+00	-3.37	3.28e-04	2.31e-03
L1CAM	3897	-0.94	7.79e-02	13.73	3.28e-02	3.01e-01	-3.37	3.31e-04	2.33e-03
RASL10A	10633	-0.65	3.70e-02	7.12	3.10e-01	4.06e-02	-3.37	3.32e-04	2.34e-03
TMEM14A	28978	-0.65	3.70e-02	7.09	3.13e-01	3.97e-02	-3.37	3.33e-04	2.34e-03
OSBP	5007	-0.99	8.66e-02	15.1	1.95e-02	3.60e-01	-3.37	3.34e-04	2.34e-03
ABCB9	23457	-0.73	4.65e-02	8.75	1.88e-01	1.02e-01	-3.37	3.35e-04	2.35e-03
MFAP3	4238	0.8	5.65e-02	10.42	1.08e-01	1.66e-01	3.37	3.35e-04	2.35e-03
GOLPH3L	55204	-0.59	3.05e-02	5.3	5.06e-01	0.00e+00	-3.37	3.36e-04	2.36e-03
WNK1	65125	0.59	3.02e-02	2.98	8.11e-01	0.00e+00	3.37	3.37e-04	2.37e-03
PPFIBP2	8495	0.59	3.03e-02	3.56	7.36e-01	0.00e+00	3.37	3.38e-04	2.37e-03
CLIC2	1193	0.58	3.01e-02	2.17	9.04e-01	0.00e+00	3.37	3.38e-04	2.37e-03
CDK18	5129	0.92	7.48e-02	13.3	3.85e-02	2.85e-01	3.37	3.39e-04	2.37e-03
PLAG1	5324	0.59	3.03e-02	3.48	7.47e-01	0.00e+00	3.37	3.41e-04	2.39e-03
LARP1	23367	-0.6	3.15e-02	6.17	4.04e-01	6.16e-03	-3.36	3.42e-04	2.39e-03
ABCG4	64137	-0.66	3.80e-02	7.29	2.95e-01	4.70e-02	-3.36	3.43e-04	2.39e-03
EP300	2033	0.59	3.04e-02	4.67	5.87e-01	0.00e+00	3.36	3.45e-04	2.41e-03
MTX2	10651	-0.59	3.05e-02	5.51	4.80e-01	0.00e+00	-3.36	3.54e-04	2.47e-03
ENTPD4	9583	-0.58	3.04e-02	4.55	6.03e-01	0.00e+00	-3.35	3.55e-04	2.48e-03
SORL1	6653	0.59	3.05e-02	5.93	4.31e-01	0.00e+00	3.35	3.57e-04	2.49e-03
RTCB	51493	-0.58	3.00e-02	0.58	9.97e-01	0.00e+00	-3.35	3.58e-04	2.49e-03
ZFP37	7539	0.58	3.02e-02	3.37	7.62e-01	0.00e+00	3.35	3.59e-04	2.50e-03
LAMP1	3916	0.59	3.05e-02	5.42	4.91e-01	0.00e+00	3.35	3.59e-04	2.50e-03
GABBR1	2550	-0.58	3.03e-02	3.42	7.54e-01	0.00e+00	-3.35	3.61e-04	2.51e-03
HS2ST1	9653	-0.58	3.02e-02	3.49	7.45e-01	0.00e+00	-3.35	3.61e-04	2.51e-03
PCCB	5096	-0.58	3.02e-02	3.51	7.43e-01	0.00e+00	-3.35	3.61e-04	2.51e-03
FDPS	2224	-0.58	3.00e-02	1.21	9.76e-01	0.00e+00	-3.35	3.62e-04	2.51e-03
PSRC1	84722	0.74	4.91e-02	9.17	1.64e-01	1.18e-01	3.35	3.62e-04	2.51e-03
GUF1	60558	-0.81	5.83e-02	10.69	9.84e-02	1.77e-01	-3.35	3.63e-04	2.52e-03
PEPD	5184	0.62	3.48e-02	6.74	3.46e-01	2.66e-02	3.35	3.63e-04	2.52e-03
TMEM38B	55151	0.58	3.03e-02	4.17	6.53e-01	0.00e+00	3.35	3.65e-04	2.53e-03
PNRC1	10957	0.7	4.37e-02	8.27	2.19e-01	8.34e-02	3.35	3.67e-04	2.54e-03
CFH	3075	0.74	4.91e-02	9.18	1.64e-01	1.18e-01	3.34	3.69e-04	2.55e-03
UST	10090	-0.58	3.01e-02	1.71	9.44e-01	0.00e+00	-3.34	3.71e-04	2.56e-03
MAP3K13	9175	-0.58	3.00e-02	1.19	9.77e-01	0.00e+00	-3.34	3.71e-04	2.56e-03
ZNF562	54811	0.69	4.26e-02	8.08	2.32e-01	7.66e-02	3.34	3.74e-04	2.58e-03
YJU2	55702	0.58	3.04e-02	5.35	5.00e-01	0.00e+00	3.34	3.74e-04	2.58e-03
ARMH3	79591	-0.6	3.18e-02	6.22	3.99e-01	7.93e-03	-3.34	3.74e-04	2.58e-03
NCAN	1463	-0.62	3.49e-02	6.76	3.44e-01	2.74e-02	-3.34	3.76e-04	2.59e-03
USP11	8237	-0.86	6.68e-02	12.04	6.11e-02	2.30e-01	-3.34	3.77e-04	2.60e-03
ACADSB	36	-0.58	3.01e-02	1.8	9.37e-01	0.00e+00	-3.34	3.81e-04	2.62e-03
UXT	8409	0.7	4.39e-02	8.31	2.16e-01	8.50e-02	3.34	3.81e-04	2.62e-03
G3BP2	9908	-0.58	3.03e-02	4.51	6.08e-01	0.00e+00	-3.34	3.81e-04	2.62e-03
SHANK2	22941	-0.81	5.94e-02	10.87	9.25e-02	1.84e-01	-3.34	3.83e-04	2.63e-03
IL10RA	3587	0.58	3.04e-02	4.92	5.54e-01	0.00e+00	3.34	3.83e-04	2.63e-03
ZNF274	10782	0.67	4.07e-02	7.73	2.58e-01	6.35e-02	3.33	3.88e-04	2.66e-03
PAX6	5080	0.58	3.05e-02	5.49	4.82e-01	0.00e+00	3.33	3.92e-04	2.69e-03
SIAH2	6478	0.77	5.33e-02	9.9	1.29e-01	1.46e-01	3.33	3.93e-04	2.69e-03
CDH13	1012	-0.64	3.73e-02	7.12	3.10e-01	4.11e-02	-3.33	3.97e-04	2.72e-03
CCND3	896	0.74	4.98e-02	9.28	1.58e-01	1.22e-01	3.33	4.00e-04	2.74e-03
BRINP1	1620	-0.79	5.57e-02	10.26	1.14e-01	1.60e-01	-3.33	4.00e-04	2.74e-03
DIRAS2	54769	-0.62	3.52e-02	6.83	3.37e-01	3.00e-02	-3.33	4.00e-04	2.74e-03
SENP7	57337	0.58	3.03e-02	4.16	6.56e-01	0.00e+00	3.33	4.01e-04	2.74e-03
ZBTB18	10472	0.61	3.38e-02	6.57	3.62e-01	2.08e-02	3.33	4.02e-04	2.74e-03
FAM162A	26355	-0.64	3.65e-02	7.03	3.18e-01	3.74e-02	-3.32	4.03e-04	2.75e-03
DLG3	1741	-0.64	3.69e-02	7.11	3.10e-01	4.05e-02	-3.32	4.04e-04	2.76e-03
POU3F2	5454	-0.58	3.00e-02	1.19	9.77e-01	0.00e+00	-3.32	4.05e-04	2.76e-03
PIGV	55650	0.58	3.01e-02	2.59	8.59e-01	0.00e+00	3.32	4.07e-04	2.77e-03
MAP2K4	6416	-0.58	3.03e-02	4.33	6.32e-01	0.00e+00	-3.32	4.08e-04	2.78e-03
SAE1	10055	-0.58	3.03e-02	4.08	6.65e-01	0.00e+00	-3.32	4.11e-04	2.79e-03
ACTR3B	57180	-0.61	3.37e-02	6.56	3.64e-01	2.02e-02	-3.32	4.11e-04	2.79e-03
RITA1	84934	-0.73	4.82e-02	9.05	1.71e-01	1.13e-01	-3.32	4.12e-04	2.80e-03
SNPH	9751	-0.63	3.63e-02	7.01	3.20e-01	3.67e-02	-3.32	4.14e-04	2.81e-03
DYNC1H1	1778	-0.58	3.02e-02	3.32	7.68e-01	0.00e+00	-3.32	4.17e-04	2.83e-03
PTPRN	5798	-0.92	7.70e-02	13.52	3.55e-02	2.92e-01	-3.32	4.17e-04	2.83e-03
DYNLT1	6993	0.58	3.04e-02	5.57	4.74e-01	0.00e+00	3.32	4.17e-04	2.83e-03
VPS45	11311	-0.6	3.27e-02	6.38	3.82e-01	1.37e-02	-3.32	4.18e-04	2.83e-03
TMBIM6	7009	0.58	3.03e-02	4.61	5.94e-01	0.00e+00	3.32	4.18e-04	2.83e-03
CEMIP2	23670	0.58	3.04e-02	4.84	5.64e-01	0.00e+00	3.32	4.19e-04	2.84e-03
CROT	54677	-0.58	3.03e-02	4.06	6.68e-01	0.00e+00	-3.32	4.20e-04	2.84e-03
IQSEC1	9922	-0.58	3.04e-02	5.35	5.00e-01	0.00e+00	-3.31	4.22e-04	2.86e-03
FZD7	8324	0.58	3.03e-02	3.66	7.23e-01	0.00e+00	3.31	4.26e-04	2.88e-03
TRIM28	10155	1.12	1.14e-01	19.1	3.99e-03	5.43e-01	3.31	4.28e-04	2.89e-03
HINT1	3094	-0.57	3.00e-02	1.09	9.82e-01	0.00e+00	-3.31	4.29e-04	2.89e-03
ILK	3611	0.58	3.05e-02	5.88	4.36e-01	0.00e+00	3.31	4.29e-04	2.89e-03
HNRNPC	3183	1.03	9.77e-02	16.84	9.90e-03	4.33e-01	3.31	4.32e-04	2.92e-03
PNPO	55163	-0.58	3.03e-02	4.48	6.12e-01	0.00e+00	-3.3	4.37e-04	2.95e-03
ST18	9705	0.73	4.91e-02	9.19	1.63e-01	1.18e-01	3.3	4.41e-04	2.97e-03
BCL6	604	0.82	6.17e-02	11.3	7.97e-02	2.01e-01	3.3	4.43e-04	2.99e-03
HAUS2	55142	0.57	3.02e-02	3.17	7.87e-01	0.00e+00	3.3	4.46e-04	3.00e-03
C3AR1	719	0.58	3.04e-02	5.65	4.63e-01	0.00e+00	3.3	4.47e-04	3.00e-03
MICU1	10367	-0.77	5.48e-02	10.04	1.23e-01	1.51e-01	-3.3	4.47e-04	3.01e-03
SLC30A4	7782	0.57	3.03e-02	4.36	6.29e-01	0.00e+00	3.3	4.48e-04	3.01e-03
F5	2153	0.57	3.04e-02	4.68	5.85e-01	0.00e+00	3.3	4.50e-04	3.02e-03
ZNF217	7764	0.57	3.02e-02	3.28	7.73e-01	0.00e+00	3.3	4.50e-04	3.02e-03
TWIST1	7291	-0.76	5.31e-02	9.86	1.30e-01	1.44e-01	-3.3	4.55e-04	3.05e-03
SMPDL3A	10924	-0.59	3.23e-02	6.31	3.89e-01	1.12e-02	-3.29	4.58e-04	3.07e-03
EIF1	10209	0.77	5.48e-02	10.16	1.18e-01	1.55e-01	3.29	4.61e-04	3.09e-03
TMED3	23423	-0.74	5.10e-02	9.41	1.52e-01	1.27e-01	-3.29	4.61e-04	3.09e-03
SLC7A8	23428	-0.76	5.30e-02	9.76	1.35e-01	1.40e-01	-3.29	4.64e-04	3.10e-03
CAVIN1	284119	0.57	3.03e-02	3.87	6.94e-01	0.00e+00	3.29	4.64e-04	3.11e-03
CNKSR1	10256	0.71	4.65e-02	8.75	1.88e-01	1.02e-01	3.29	4.66e-04	3.11e-03
HTATIP2	10553	0.85	6.68e-02	12.13	5.91e-02	2.34e-01	3.29	4.66e-04	3.11e-03
EDC4	23644	0.78	5.66e-02	10.42	1.08e-01	1.66e-01	3.29	4.66e-04	3.11e-03
IRF8	3394	0.72	4.80e-02	8.98	1.75e-01	1.10e-01	3.29	4.66e-04	3.11e-03
SERPINH1	871	0.57	3.02e-02	3.3	7.71e-01	0.00e+00	3.29	4.66e-04	3.11e-03
CDH11	1009	-0.89	7.26e-02	13.01	4.28e-02	2.71e-01	-3.29	4.67e-04	3.11e-03
CITED1	4435	-0.6	3.29e-02	6.42	3.77e-01	1.53e-02	-3.29	4.68e-04	3.12e-03
PHACTR4	65979	0.93	7.99e-02	14.14	2.82e-02	3.18e-01	3.29	4.70e-04	3.13e-03
AKAP8L	26993	0.62	3.52e-02	6.82	3.38e-01	2.96e-02	3.29	4.71e-04	3.13e-03
ABCA6	23460	0.57	3.00e-02	1.8	9.37e-01	0.00e+00	3.28	4.72e-04	3.14e-03
PRKACA	5566	-0.7	4.54e-02	8.54	2.01e-01	9.36e-02	-3.28	4.72e-04	3.14e-03
ZNF137P	7696	0.57	3.04e-02	4.66	5.88e-01	0.00e+00	3.28	4.78e-04	3.18e-03
POLDIP2	26073	-0.6	3.31e-02	6.44	3.76e-01	1.60e-02	-3.28	4.81e-04	3.19e-03
CHCHD3	54927	-0.57	3.02e-02	3.08	7.99e-01	0.00e+00	-3.28	4.82e-04	3.20e-03
GOSR2	9570	-0.57	3.02e-02	3.57	7.35e-01	0.00e+00	-3.28	4.85e-04	3.21e-03
RBMS2	5939	0.57	3.04e-02	4.94	5.52e-01	0.00e+00	3.28	4.88e-04	3.24e-03
CDKN1B	1027	0.63	3.71e-02	7.17	3.05e-01	4.24e-02	3.28	4.92e-04	3.26e-03
CCNA2	890	0.61	3.45e-02	6.71	3.49e-01	2.55e-02	3.27	4.92e-04	3.26e-03
HEXA	3073	-0.71	4.74e-02	8.91	1.79e-01	1.08e-01	-3.27	4.93e-04	3.26e-03
ATP8B1	5205	0.57	3.00e-02	2.05	9.15e-01	0.00e+00	3.27	4.96e-04	3.28e-03
DNAJB9	4189	-0.76	5.45e-02	10.08	1.21e-01	1.53e-01	-3.27	4.97e-04	3.28e-03
CASP6	839	0.57	3.04e-02	5.25	5.12e-01	0.00e+00	3.27	4.97e-04	3.28e-03
CKAP5	9793	-0.57	3.04e-02	5.56	4.74e-01	0.00e+00	-3.27	4.97e-04	3.28e-03
RIN3	79890	0.61	3.49e-02	6.77	3.43e-01	2.78e-02	3.27	4.98e-04	3.28e-03
C14orf93	60686	0.57	3.04e-02	4.73	5.79e-01	0.00e+00	3.27	4.99e-04	3.29e-03
MCM3AP	8888	0.75	5.27e-02	9.77	1.35e-01	1.41e-01	3.27	5.01e-04	3.30e-03
SERPINA5	5104	0.57	3.01e-02	2.12	9.08e-01	0.00e+00	3.27	5.02e-04	3.31e-03
HIST1H4E	8367	0.57	3.02e-02	3.49	7.45e-01	0.00e+00	3.27	5.03e-04	3.31e-03
XPO1	7514	0.82	6.22e-02	11.41	7.65e-02	2.04e-01	3.27	5.04e-04	3.32e-03
GABRA5	2558	-0.67	4.22e-02	8.03	2.36e-01	7.42e-02	-3.27	5.09e-04	3.34e-03
MYD88	4615	0.58	3.11e-02	6.09	4.13e-01	3.31e-03	3.27	5.09e-04	3.34e-03
VDAC1	7416	-0.63	3.73e-02	7.16	3.06e-01	4.25e-02	-3.27	5.09e-04	3.34e-03
ZNF611	81856	0.57	3.00e-02	1.57	9.55e-01	0.00e+00	3.27	5.10e-04	3.34e-03
PAFAH1B1	5048	-0.57	3.02e-02	3.81	7.02e-01	0.00e+00	-3.26	5.14e-04	3.37e-03
CDC123	8872	-0.57	3.04e-02	5.13	5.27e-01	0.00e+00	-3.26	5.15e-04	3.38e-03
NOL4	8715	-0.86	6.94e-02	12.47	5.22e-02	2.48e-01	-3.26	5.16e-04	3.38e-03
SYP	6855	-0.57	3.01e-02	2.57	8.60e-01	0.00e+00	-3.26	5.17e-04	3.38e-03
ELK4	2005	0.7	4.65e-02	8.73	1.89e-01	1.01e-01	3.26	5.18e-04	3.39e-03
LARGE1	9215	-0.82	6.37e-02	11.6	7.16e-02	2.12e-01	-3.26	5.19e-04	3.39e-03
MRPL12	6182	-0.57	3.02e-02	3.92	6.88e-01	0.00e+00	-3.26	5.20e-04	3.40e-03
DDX23	9416	0.74	5.10e-02	9.55	1.45e-01	1.32e-01	3.26	5.21e-04	3.40e-03
SNTB2	6645	0.58	3.19e-02	6.25	3.96e-01	8.86e-03	3.26	5.23e-04	3.42e-03
OAZ3	51686	-0.57	3.01e-02	3.04	8.04e-01	0.00e+00	-3.26	5.25e-04	3.43e-03
PNN	5411	0.67	4.17e-02	7.95	2.42e-01	7.15e-02	3.26	5.25e-04	3.43e-03
IQSEC3	440073	-0.74	5.13e-02	9.55	1.45e-01	1.32e-01	-3.26	5.26e-04	3.43e-03
PCMTD2	55251	0.57	3.02e-02	3.51	7.42e-01	0.00e+00	3.26	5.27e-04	3.44e-03
LCAT	3931	0.56	3.01e-02	2.64	8.52e-01	0.00e+00	3.26	5.31e-04	3.46e-03
HNRNPA1	3178	0.69	4.54e-02	8.61	1.97e-01	9.59e-02	3.25	5.32e-04	3.46e-03
POLR1E	64425	-0.57	3.03e-02	4.72	5.80e-01	0.00e+00	-3.25	5.32e-04	3.46e-03
RNF170	81790	-0.57	3.08e-02	6.05	4.18e-01	1.81e-03	-3.25	5.35e-04	3.48e-03
EMSY	56946	0.59	3.29e-02	6.43	3.77e-01	1.54e-02	3.25	5.39e-04	3.50e-03
HAUS3	79441	0.69	4.50e-02	8.49	2.05e-01	9.16e-02	3.25	5.39e-04	3.50e-03
ANGPT2	285	0.57	3.03e-02	4.54	6.04e-01	0.00e+00	3.25	5.41e-04	3.51e-03
MGST3	4259	-0.56	3.01e-02	2.61	8.56e-01	0.00e+00	-3.25	5.41e-04	3.51e-03
BRPF1	7862	0.56	3.01e-02	2.88	8.24e-01	0.00e+00	3.25	5.43e-04	3.52e-03
TFEC	22797	0.56	3.02e-02	4.05	6.70e-01	0.00e+00	3.25	5.44e-04	3.52e-03
MAN1A1	4121	0.65	3.98e-02	7.64	2.66e-01	5.96e-02	3.25	5.44e-04	3.52e-03
RMC1	29919	0.57	3.04e-02	5.44	4.88e-01	0.00e+00	3.25	5.45e-04	3.53e-03
TUBG1	7283	-0.59	3.31e-02	6.44	3.76e-01	1.60e-02	-3.25	5.45e-04	3.53e-03
PREPL	9581	-0.56	3.02e-02	3.93	6.86e-01	0.00e+00	-3.25	5.46e-04	3.53e-03
DUSP6	1848	0.56	2.99e-02	0.73	9.94e-01	0.00e+00	3.25	5.46e-04	3.53e-03
FLNC	2318	0.56	3.03e-02	4.59	5.98e-01	0.00e+00	3.25	5.50e-04	3.55e-03
LETMD1	25875	-0.59	3.35e-02	6.54	3.66e-01	1.94e-02	-3.25	5.50e-04	3.55e-03
POMGNT1	55624	0.56	3.02e-02	4.05	6.70e-01	0.00e+00	3.24	5.50e-04	3.55e-03
PTPN3	5774	-0.67	4.29e-02	8.16	2.27e-01	7.90e-02	-3.24	5.53e-04	3.56e-03
IRF2	3660	0.56	3.01e-02	2.48	8.71e-01	0.00e+00	3.24	5.55e-04	3.57e-03
MMRN1	22915	0.57	3.05e-02	5.79	4.48e-01	0.00e+00	3.24	5.56e-04	3.58e-03
DNMT1	1786	0.81	6.20e-02	11.32	7.90e-02	2.01e-01	3.24	5.57e-04	3.59e-03
TBPL1	9519	-0.56	3.04e-02	5.48	4.84e-01	0.00e+00	-3.24	5.63e-04	3.62e-03
JOSD1	9929	0.56	3.02e-02	4.05	6.70e-01	0.00e+00	3.24	5.70e-04	3.66e-03
ENPP2	5168	0.62	3.70e-02	7.13	3.09e-01	4.11e-02	3.24	5.70e-04	3.66e-03
TUBA1B	10376	-0.76	5.51e-02	10.18	1.17e-01	1.56e-01	-3.24	5.74e-04	3.68e-03
NSUN5	55695	0.79	6.01e-02	11.01	8.82e-02	1.89e-01	3.24	5.73e-04	3.68e-03
MRPL17	63875	-0.62	3.65e-02	7.05	3.16e-01	3.81e-02	-3.24	5.74e-04	3.68e-03
IGSF1	3547	-0.56	2.99e-02	1.03	9.85e-01	0.00e+00	-3.23	5.75e-04	3.68e-03
OLA1	29789	-0.59	3.30e-02	6.45	3.75e-01	1.63e-02	-3.23	5.78e-04	3.71e-03
DDX41	51428	-0.73	5.10e-02	9.52	1.47e-01	1.30e-01	-3.23	5.81e-04	3.72e-03
NAB2	4665	0.58	3.26e-02	6.37	3.83e-01	1.34e-02	3.23	5.84e-04	3.74e-03
ABCD4	5826	0.56	3.03e-02	5	5.44e-01	0.00e+00	3.23	5.85e-04	3.74e-03
CTNNAL1	8727	0.56	3.00e-02	2.21	9.00e-01	0.00e+00	3.23	5.88e-04	3.76e-03
EFR3A	23167	-0.65	4.01e-02	7.69	2.62e-01	6.15e-02	-3.23	5.92e-04	3.78e-03
GRP	2922	-0.67	4.35e-02	8.2	2.24e-01	8.09e-02	-3.23	5.92e-04	3.78e-03
ZNF593	51042	-0.56	3.02e-02	3.93	6.86e-01	0.00e+00	-3.23	5.96e-04	3.80e-03
ENTR1	10807	0.86	7.18e-02	12.89	4.48e-02	2.65e-01	3.23	5.97e-04	3.81e-03
JARID2	3720	0.63	3.85e-02	7.41	2.84e-01	5.13e-02	3.22	5.99e-04	3.82e-03
RNASE6	6039	0.56	3.03e-02	4.75	5.76e-01	0.00e+00	3.22	6.00e-04	3.82e-03
UTP6	55813	0.66	4.20e-02	7.98	2.39e-01	7.26e-02	3.22	6.01e-04	3.83e-03
GADD45A	1647	-0.56	3.01e-02	3.1	7.96e-01	0.00e+00	-3.22	6.03e-04	3.84e-03
C8orf33	65265	-0.56	3.04e-02	5.87	4.38e-01	0.00e+00	-3.22	6.04e-04	3.84e-03
ZNF385D	79750	-0.72	5.00e-02	9.34	1.55e-01	1.24e-01	-3.22	6.04e-04	3.84e-03
LPCAT4	254531	-0.63	3.79e-02	7.31	2.93e-01	4.75e-02	-3.22	6.07e-04	3.86e-03
SEC61A2	55176	-0.56	3.02e-02	3.41	7.56e-01	0.00e+00	-3.22	6.07e-04	3.86e-03
LARS2	23395	-0.56	3.02e-02	3.45	7.50e-01	0.00e+00	-3.22	6.09e-04	3.86e-03
TIMM10B	26515	-0.59	3.39e-02	6.61	3.58e-01	2.21e-02	-3.22	6.09e-04	3.86e-03
PTTG1IP	754	0.56	3.04e-02	5.82	4.44e-01	0.00e+00	3.22	6.10e-04	3.87e-03
PGAP1	80055	-0.56	3.02e-02	4	6.76e-01	0.00e+00	-3.22	6.10e-04	3.87e-03
MYL6B	140465	-0.84	6.88e-02	12.23	5.71e-02	2.38e-01	-3.22	6.12e-04	3.88e-03
KAT2B	8850	0.56	3.02e-02	4.1	6.64e-01	0.00e+00	3.22	6.19e-04	3.92e-03
KATNB1	10300	-0.87	7.39e-02	13.31	3.84e-02	2.82e-01	-3.21	6.20e-04	3.92e-03
GFPT1	2673	-0.58	3.28e-02	6.4	3.79e-01	1.46e-02	-3.21	6.21e-04	3.92e-03
GYPC	2995	0.56	3.02e-02	4.03	6.73e-01	0.00e+00	3.21	6.21e-04	3.93e-03
GGH	8836	-0.56	3.01e-02	3.24	7.78e-01	0.00e+00	-3.21	6.22e-04	3.93e-03
ST6GAL1	6480	0.56	3.01e-02	3.52	7.42e-01	0.00e+00	3.21	6.24e-04	3.94e-03
IFT20	90410	0.71	4.94e-02	9.27	1.59e-01	1.21e-01	3.21	6.26e-04	3.95e-03
C16orf58	64755	-0.56	3.04e-02	5.78	4.49e-01	0.00e+00	-3.21	6.27e-04	3.96e-03
CDK2AP1	8099	0.56	3.02e-02	4.05	6.70e-01	0.00e+00	3.21	6.29e-04	3.96e-03
OSBPL3	26031	-0.8	6.27e-02	11.47	7.49e-02	2.06e-01	-3.21	6.29e-04	3.96e-03
KEAP1	9817	0.84	6.79e-02	12.32	5.52e-02	2.41e-01	3.21	6.29e-04	3.96e-03
LUZP2	338645	-0.59	3.43e-02	6.66	3.53e-01	2.39e-02	-3.21	6.32e-04	3.98e-03
ZC3HAV1	56829	0.56	3.03e-02	4.66	5.88e-01	0.00e+00	3.21	6.36e-04	4.00e-03
SH2B3	10019	0.56	3.04e-02	5.17	5.22e-01	0.00e+00	3.21	6.38e-04	4.01e-03
IFT81	28981	-0.56	3.02e-02	4.08	6.66e-01	0.00e+00	-3.21	6.38e-04	4.01e-03
PSMC5	5705	-0.56	3.03e-02	4.1	6.63e-01	0.00e+00	-3.21	6.38e-04	4.01e-03
MRPL22	29093	-0.56	3.01e-02	3.19	7.85e-01	0.00e+00	-3.21	6.40e-04	4.02e-03
PHGDH	26227	0.66	4.25e-02	8.1	2.31e-01	7.67e-02	3.2	6.46e-04	4.05e-03
PTRH2	51651	-0.56	3.02e-02	3.54	7.39e-01	0.00e+00	-3.2	6.47e-04	4.06e-03
TRAPPC12	51112	-0.56	3.03e-02	5.34	5.01e-01	0.00e+00	-3.2	6.49e-04	4.07e-03
EDRF1	26098	0.56	3.00e-02	2.43	8.76e-01	0.00e+00	3.2	6.50e-04	4.07e-03
PSMB5	5693	-0.56	3.05e-02	5.84	4.41e-01	0.00e+00	-3.2	6.53e-04	4.09e-03
PIK3CG	5294	0.56	3.04e-02	5.47	4.85e-01	0.00e+00	3.2	6.55e-04	4.10e-03
EVI2A	2123	0.6	3.56e-02	6.91	3.29e-01	3.29e-02	3.2	6.57e-04	4.11e-03
AIFM1	9131	-0.56	3.04e-02	5.01	5.42e-01	0.00e+00	-3.2	6.60e-04	4.12e-03
STK3	6788	0.65	4.17e-02	7.98	2.40e-01	7.21e-02	3.2	6.62e-04	4.14e-03
CYTIP	9595	0.56	3.02e-02	3.44	7.52e-01	0.00e+00	3.2	6.63e-04	4.14e-03
EDIL3	10085	0.66	4.21e-02	8.01	2.37e-01	7.35e-02	3.2	6.68e-04	4.17e-03
PIDD1	55367	1.03	1.04e-01	17.71	7.00e-03	4.77e-01	3.2	6.69e-04	4.17e-03
ARMCX5	64860	-0.77	5.78e-02	10.65	9.97e-02	1.74e-01	-3.2	6.69e-04	4.17e-03
OLFML2B	25903	0.55	3.02e-02	3.57	7.35e-01	0.00e+00	3.19	6.71e-04	4.18e-03
DENND5A	23258	0.61	3.66e-02	7.07	3.14e-01	3.88e-02	3.19	6.74e-04	4.20e-03
RYK	6259	0.56	3.03e-02	5.26	5.10e-01	0.00e+00	3.19	6.74e-04	4.20e-03
CUL2	8453	-0.56	3.08e-02	6.06	4.17e-01	2.03e-03	-3.19	6.74e-04	4.20e-03
KIF13A	63971	0.81	6.50e-02	11.81	6.63e-02	2.21e-01	3.19	6.75e-04	4.20e-03
ZNF143	7702	0.59	3.37e-02	6.58	3.62e-01	2.08e-02	3.19	6.77e-04	4.21e-03
PATZ1	23598	0.6	3.59e-02	6.96	3.25e-01	3.46e-02	3.19	6.81e-04	4.23e-03
CRTAP	10491	0.56	3.03e-02	5.27	5.09e-01	0.00e+00	3.19	6.85e-04	4.25e-03
BZW2	28969	-0.59	3.42e-02	6.67	3.52e-01	2.41e-02	-3.19	6.87e-04	4.26e-03
DENND5B	160518	-0.58	3.35e-02	6.53	3.66e-01	1.93e-02	-3.19	6.93e-04	4.30e-03
DAPK2	23604	0.55	3.00e-02	1.84	9.34e-01	0.00e+00	3.19	6.94e-04	4.30e-03
NAPG	8774	-0.55	2.99e-02	1.43	9.64e-01	0.00e+00	-3.19	6.96e-04	4.31e-03
ZHX2	22882	0.82	6.67e-02	12.12	5.93e-02	2.34e-01	3.19	7.00e-04	4.33e-03
CUX1	1523	0.64	4.03e-02	7.73	2.59e-01	6.29e-02	3.18	7.04e-04	4.36e-03
MLF1	4291	-0.56	3.04e-02	5.79	4.48e-01	0.00e+00	-3.18	7.08e-04	4.38e-03
TFF3	7033	-0.57	3.23e-02	6.33	3.87e-01	1.20e-02	-3.18	7.14e-04	4.41e-03
COX8A	1351	-0.59	3.39e-02	6.59	3.60e-01	2.15e-02	-3.18	7.15e-04	4.42e-03
FOXF2	2295	0.73	5.29e-02	9.86	1.31e-01	1.44e-01	3.18	7.17e-04	4.43e-03
OIP5	11339	0.55	2.99e-02	1.43	9.64e-01	0.00e+00	3.18	7.19e-04	4.44e-03
WDR70	55100	-0.71	5.01e-02	9.4	1.53e-01	1.26e-01	-3.18	7.22e-04	4.46e-03
SDHC	6391	-0.55	3.03e-02	4.79	5.71e-01	0.00e+00	-3.18	7.24e-04	4.46e-03
MPDZ	8777	0.55	3.02e-02	4.33	6.32e-01	0.00e+00	3.18	7.24e-04	4.46e-03
TXNL4A	10907	-0.55	3.03e-02	5.13	5.28e-01	0.00e+00	-3.17	7.29e-04	4.49e-03
IFITM3	10410	0.55	3.01e-02	3.09	7.98e-01	0.00e+00	3.17	7.30e-04	4.49e-03
MEIS1	4211	0.56	3.08e-02	6.07	4.15e-01	2.51e-03	3.17	7.32e-04	4.50e-03
RNF24	11237	0.59	3.47e-02	6.76	3.43e-01	2.75e-02	3.17	7.36e-04	4.52e-03
LGR5	8549	0.55	3.04e-02	5.83	4.43e-01	0.00e+00	3.17	7.36e-04	4.53e-03
SLC5A3	6526	0.55	3.02e-02	4.58	5.99e-01	0.00e+00	3.17	7.39e-04	4.54e-03
NCS1	23413	-0.61	3.67e-02	7.1	3.11e-01	4.00e-02	-3.17	7.39e-04	4.54e-03
RYBP	23429	0.55	3.00e-02	2.55	8.63e-01	0.00e+00	3.17	7.44e-04	4.56e-03
MCL1	4170	0.6	3.56e-02	6.9	3.30e-01	3.27e-02	3.17	7.44e-04	4.56e-03
ATP1A1	476	-0.55	3.04e-02	5.93	4.31e-01	0.00e+00	-3.17	7.44e-04	4.56e-03
ZRSR2	8233	0.72	5.19e-02	9.75	1.36e-01	1.39e-01	3.17	7.44e-04	4.56e-03
CIZ1	25792	0.8	6.32e-02	11.61	7.13e-02	2.12e-01	3.17	7.46e-04	4.57e-03
NKRF	55922	-0.84	7.05e-02	12.74	4.73e-02	2.57e-01	-3.17	7.46e-04	4.57e-03
MAP9	79884	-0.73	5.24e-02	9.74	1.36e-01	1.39e-01	-3.17	7.47e-04	4.57e-03
RNF121	55298	-0.55	3.01e-02	3.23	7.79e-01	0.00e+00	-3.17	7.49e-04	4.58e-03
LINC00965	349196	-0.88	7.73e-02	13.85	3.14e-02	3.03e-01	-3.17	7.54e-04	4.61e-03
METTL1	4234	-0.63	3.91e-02	7.53	2.75e-01	5.55e-02	-3.16	7.62e-04	4.65e-03
CARHSP1	23589	0.55	3.00e-02	2.19	9.02e-01	0.00e+00	3.16	7.63e-04	4.66e-03
CSPG5	10675	-0.55	3.02e-02	4.53	6.05e-01	0.00e+00	-3.16	7.66e-04	4.67e-03
CSAD	51380	0.55	3.01e-02	3.44	7.52e-01	0.00e+00	3.16	7.72e-04	4.71e-03
CCT8	10694	-0.57	3.26e-02	6.37	3.83e-01	1.35e-02	-3.16	7.75e-04	4.73e-03
CLTA	1211	-0.55	2.98e-02	0.89	9.90e-01	0.00e+00	-3.16	7.76e-04	4.73e-03
DDX39A	10212	0.89	7.87e-02	14	2.97e-02	3.10e-01	3.16	7.77e-04	4.73e-03
KDM4C	23081	0.73	5.33e-02	9.92	1.28e-01	1.46e-01	3.16	7.81e-04	4.75e-03
TOR4A	54863	0.55	3.04e-02	5.88	4.37e-01	0.00e+00	3.16	7.84e-04	4.77e-03
COA1	55744	-0.55	3.03e-02	5.25	5.12e-01	0.00e+00	-3.16	7.84e-04	4.77e-03
MBNL2	10150	0.6	3.60e-02	6.97	3.24e-01	3.50e-02	3.15	7.88e-04	4.79e-03
MST1	4485	0.76	5.82e-02	10.73	9.69e-02	1.78e-01	3.15	7.93e-04	4.81e-03
CWC25	54883	0.67	4.47e-02	8.45	2.07e-01	8.99e-02	3.15	8.00e-04	4.85e-03
RBL1	5933	0.55	3.01e-02	3.13	7.93e-01	0.00e+00	3.15	8.01e-04	4.86e-03
MIEF1	54471	-0.55	3.01e-02	3.33	7.67e-01	0.00e+00	-3.15	8.03e-04	4.87e-03
ANOS1	3730	-0.58	3.37e-02	6.57	3.62e-01	2.05e-02	-3.15	8.05e-04	4.88e-03
ZFYVE26	23503	0.64	4.18e-02	7.98	2.39e-01	7.25e-02	3.15	8.06e-04	4.88e-03
PSMC3	5702	-0.55	3.04e-02	5.55	4.75e-01	0.00e+00	-3.15	8.08e-04	4.89e-03
ELAC2	60528	-0.55	3.03e-02	5.51	4.80e-01	0.00e+00	-3.15	8.09e-04	4.89e-03
PROSER1	80209	0.55	3.01e-02	3.59	7.32e-01	0.00e+00	3.15	8.13e-04	4.91e-03
KRT10	3858	0.55	3.01e-02	3.61	7.29e-01	0.00e+00	3.15	8.15e-04	4.93e-03
NEDD8	4738	-0.57	3.29e-02	6.43	3.77e-01	1.54e-02	-3.15	8.15e-04	4.93e-03
LANCL2	55915	-0.55	3.02e-02	4.22	6.47e-01	0.00e+00	-3.14	8.18e-04	4.94e-03
COL7A1	1294	0.64	4.11e-02	7.83	2.51e-01	6.70e-02	3.14	8.21e-04	4.95e-03
MPZL1	9019	-0.55	3.01e-02	3.64	7.25e-01	0.00e+00	-3.14	8.23e-04	4.97e-03
HS3ST1	9957	0.55	3.03e-02	5.67	4.61e-01	0.00e+00	3.14	8.27e-04	4.99e-03
SERHL2	253190	0.54	3.01e-02	3.21	7.83e-01	0.00e+00	3.14	8.33e-04	5.02e-03
TRMT12	55039	-0.61	3.75e-02	7.23	3.00e-01	4.45e-02	-3.14	8.33e-04	5.02e-03
PPP1R13L	10848	0.55	3.01e-02	3.54	7.39e-01	0.00e+00	3.14	8.34e-04	5.02e-03
MLXIP	22877	0.54	3.00e-02	2.55	8.63e-01	0.00e+00	3.14	8.34e-04	5.02e-03
ZNF444	55311	0.77	6.08e-02	11.21	8.22e-02	1.96e-01	3.14	8.35e-04	5.02e-03
MYCBP2	23077	-0.55	3.05e-02	6.02	4.21e-01	8.29e-04	-3.14	8.41e-04	5.06e-03
TNFRSF10B	8795	0.55	3.04e-02	5.75	4.51e-01	0.00e+00	3.14	8.44e-04	5.07e-03
BNC2	54796	-0.72	5.26e-02	9.81	1.33e-01	1.41e-01	-3.14	8.46e-04	5.08e-03
COL16A1	1307	0.75	5.75e-02	10.63	1.00e-01	1.74e-01	3.14	8.46e-04	5.08e-03
STOM	2040	0.55	3.03e-02	5.42	4.92e-01	0.00e+00	3.14	8.49e-04	5.08e-03
CSTF2T	23283	0.61	3.78e-02	7.3	2.94e-01	4.71e-02	3.14	8.49e-04	5.08e-03
AP5S1	55317	-0.65	4.28e-02	8.17	2.26e-01	7.92e-02	-3.14	8.49e-04	5.08e-03
BRCC3	79184	-0.68	4.69e-02	8.85	1.82e-01	1.05e-01	-3.14	8.48e-04	5.08e-03
CORO7	79585	0.54	3.01e-02	3.46	7.50e-01	0.00e+00	3.14	8.47e-04	5.08e-03
SNU13	4809	-0.55	3.03e-02	5.37	4.97e-01	0.00e+00	-3.14	8.49e-04	5.08e-03
AHNAK	79026	0.63	4.03e-02	7.68	2.62e-01	6.14e-02	3.13	8.54e-04	5.11e-03
DCP1A	55802	0.68	4.75e-02	8.99	1.74e-01	1.10e-01	3.13	8.55e-04	5.11e-03
C16orf45	89927	-0.54	3.01e-02	3.08	7.99e-01	0.00e+00	-3.13	8.57e-04	5.12e-03
PLPP2	8612	1.09	1.21e-01	20.35	2.40e-03	5.87e-01	3.13	8.58e-04	5.13e-03
MYOF	26509	0.54	3.00e-02	2.02	9.18e-01	0.00e+00	3.13	8.62e-04	5.15e-03
LDHA	3939	-0.54	2.99e-02	1.94	9.25e-01	0.00e+00	-3.13	8.64e-04	5.15e-03
CASD1	64921	-0.54	3.00e-02	2.79	8.35e-01	0.00e+00	-3.13	8.64e-04	5.15e-03
METTL17	64745	0.86	7.58e-02	13.61	3.43e-02	2.93e-01	3.13	8.68e-04	5.16e-03
HLTF	6596	-0.69	4.90e-02	9.22	1.62e-01	1.19e-01	-3.13	8.67e-04	5.16e-03
THEMIS2	9473	0.54	3.01e-02	3.9	6.90e-01	0.00e+00	3.13	8.68e-04	5.16e-03
BTN2A2	10385	-0.54	3.01e-02	3.21	7.82e-01	0.00e+00	-3.13	8.70e-04	5.18e-03
LYPD1	116372	-0.65	4.28e-02	8.12	2.30e-01	7.77e-02	-3.13	8.74e-04	5.20e-03
ANKS1A	23294	0.81	6.76e-02	12.31	5.54e-02	2.39e-01	3.13	8.75e-04	5.20e-03
YBX3	8531	0.54	2.99e-02	2.19	9.01e-01	0.00e+00	3.13	8.76e-04	5.20e-03
PKN1	5585	0.62	3.98e-02	7.66	2.64e-01	6.04e-02	3.13	8.82e-04	5.23e-03
DOCK9	23348	0.54	3.03e-02	5.6	4.69e-01	0.00e+00	3.12	8.87e-04	5.26e-03
KATNBL1	79768	0.54	3.00e-02	2.87	8.24e-01	0.00e+00	3.12	8.86e-04	5.26e-03
TMEM63A	9725	0.76	5.99e-02	11.04	8.70e-02	1.89e-01	3.12	8.86e-04	5.26e-03
GID4	79018	0.54	3.02e-02	4.79	5.71e-01	0.00e+00	3.12	8.90e-04	5.28e-03
LMAN2L	81562	0.54	3.01e-02	3.85	6.97e-01	0.00e+00	3.12	8.93e-04	5.29e-03
GEMIN6	79833	-0.54	3.02e-02	4.7	5.83e-01	0.00e+00	-3.12	8.94e-04	5.29e-03
KIF2A	3796	-0.54	3.01e-02	3.68	7.20e-01	0.00e+00	-3.12	8.96e-04	5.30e-03
TSPAN7	7102	-0.54	2.99e-02	1.99	9.20e-01	0.00e+00	-3.12	8.96e-04	5.30e-03
WDR12	55759	-0.57	3.39e-02	6.62	3.58e-01	2.21e-02	-3.12	8.98e-04	5.30e-03
PGK1	5230	-0.54	3.02e-02	4.52	6.07e-01	0.00e+00	-3.12	8.98e-04	5.31e-03
SRPK3	26576	0.64	4.18e-02	7.99	2.39e-01	7.26e-02	3.12	8.99e-04	5.31e-03
PTPRU	10076	-0.72	5.30e-02	9.93	1.27e-01	1.46e-01	-3.12	9.02e-04	5.32e-03
STX2	2054	0.59	3.59e-02	6.96	3.24e-01	3.48e-02	3.12	9.01e-04	5.32e-03
NOP16	51491	-0.54	3.01e-02	3.77	7.08e-01	0.00e+00	-3.12	9.04e-04	5.33e-03
TNFSF14	8740	0.54	3.02e-02	4.24	6.45e-01	0.00e+00	3.12	9.04e-04	5.33e-03
SREK1	140890	0.54	3.03e-02	5.62	4.66e-01	0.00e+00	3.12	9.05e-04	5.33e-03
ELOC	6921	-0.58	3.52e-02	6.84	3.36e-01	3.02e-02	-3.12	9.07e-04	5.34e-03
NUAK1	9891	0.55	3.07e-02	6.07	4.16e-01	2.40e-03	3.12	9.08e-04	5.34e-03
TENM1	10178	-0.79	6.42e-02	11.75	6.79e-02	2.17e-01	-3.11	9.17e-04	5.39e-03
MGAM	8972	0.54	3.01e-02	3.27	7.74e-01	0.00e+00	3.11	9.20e-04	5.41e-03
TPT1	7178	0.63	4.13e-02	7.92	2.44e-01	6.97e-02	3.11	9.21e-04	5.41e-03
KLHDC4	54758	-0.54	3.02e-02	4.78	5.73e-01	0.00e+00	-3.11	9.22e-04	5.41e-03
SLC23A2	9962	-0.74	5.62e-02	10.4	1.09e-01	1.64e-01	-3.11	9.26e-04	5.44e-03
FAM20B	9917	-0.54	3.01e-02	3.75	7.11e-01	0.00e+00	-3.11	9.29e-04	5.45e-03
WAC	51322	0.67	4.61e-02	8.76	1.87e-01	1.01e-01	3.11	9.29e-04	5.45e-03
CCDC92	80212	-0.54	3.03e-02	5.92	4.32e-01	0.00e+00	-3.11	9.38e-04	5.50e-03
[truncated: 9,715 more rows]

## Sheet: ALL
symb	Entriz_ID	mu.hat	mu.var	Qval	Qpval	tau2	zval	pval	FDR
CDH4	1002	0.72	1.19e-02	0.38	9.84e-01	0.00e+00	6.61	1.00e-20	5.58e-19
THAP9-AS1	100499177	0.82	1.20e-02	2.28	6.85e-01	0.00e+00	7.49	1.00e-20	5.58e-19
TMEM147-AS1	100506469	0.99	1.74e-02	4.29	3.68e-01	9.30e-03	7.53	1.00e-20	5.58e-19
GJC1	10052	0.97	1.21e-02	3.21	5.24e-01	0.00e+00	8.8	1.00e-20	5.58e-19
LPAR6	10161	1.53	4.54e-02	6.63	1.56e-01	8.79e-02	7.17	1.00e-20	5.58e-19
SPRY2	10253	0.69	1.18e-02	0.2	9.95e-01	0.00e+00	6.31	1.00e-20	5.58e-19
RRAGB	10325	0.74	1.19e-02	3.2	5.25e-01	0.00e+00	6.75	1.00e-20	5.58e-19
AKR1A1	10327	1.09	1.22e-02	2.44	6.55e-01	0.00e+00	9.92	1.00e-20	5.58e-19
LOC103344931	103344931	0.87	1.20e-02	3.35	5.02e-01	0.00e+00	7.98	1.00e-20	5.58e-19
PEMT	10400	0.66	1.18e-02	0.95	9.17e-01	0.00e+00	6.09	1.00e-20	5.58e-19
VAV3	10451	1.04	1.21e-02	2.92	5.72e-01	0.00e+00	9.4	1.00e-20	5.58e-19
DEAF1	10522	0.78	1.19e-02	3.76	4.40e-01	0.00e+00	7.11	1.00e-20	5.58e-19
KAT5	10524	-0.69	1.18e-02	3.99	4.07e-01	0.00e+00	-6.3	1.00e-20	5.58e-19
PAIP1	10605	0.93	1.20e-02	1.32	8.58e-01	0.00e+00	8.48	1.00e-20	5.58e-19
FAM189B	10712	0.73	1.19e-02	0.6	9.63e-01	0.00e+00	6.65	1.00e-20	5.58e-19
CFL1	1072	-0.89	1.20e-02	2.54	6.38e-01	0.00e+00	-8.15	1.00e-20	5.58e-19
TCFL5	10732	0.92	1.20e-02	3.63	4.58e-01	0.00e+00	8.38	1.00e-20	5.58e-19
VAMP5	10791	0.84	1.20e-02	1.12	8.91e-01	0.00e+00	7.69	1.00e-20	5.58e-19
SDS	10993	-1.01	1.21e-02	2.06	7.26e-01	0.00e+00	-9.14	1.00e-20	5.58e-19
DUSP14	11072	1.31	3.20e-02	5.33	2.55e-01	4.41e-02	7.31	1.00e-20	5.58e-19
SPACA9	11092	0.91	1.20e-02	3.21	5.23e-01	0.00e+00	8.26	1.00e-20	5.58e-19
NUDT3	11165	1.02	1.21e-02	3.48	4.82e-01	0.00e+00	9.28	1.00e-20	5.58e-19
ADAMTS6	11174	0.85	1.20e-02	2.64	6.20e-01	0.00e+00	7.76	1.00e-20	5.58e-19
PRAF2	11230	0.86	1.61e-02	4.22	3.77e-01	7.13e-03	6.76	1.00e-20	5.58e-19
DDX42	11325	1.08	2.78e-02	5.04	2.83e-01	3.34e-02	6.46	1.00e-20	5.58e-19
MCM3AP-AS1	114044	0.99	1.21e-02	1.26	8.68e-01	0.00e+00	8.99	1.00e-20	5.58e-19
AP1S1	1174	0.66	1.19e-02	1.7	7.91e-01	0.00e+00	6.06	1.00e-20	5.58e-19
COL8A2	1296	-0.66	1.19e-02	2.89	5.76e-01	0.00e+00	-6.02	1.00e-20	5.58e-19
RPL10L	140801	0.9	1.20e-02	3.81	4.32e-01	0.00e+00	8.21	1.00e-20	5.58e-19
CSF1	1435	-1.2	1.99e-02	4.43	3.50e-01	1.41e-02	-8.51	1.00e-20	5.58e-19
CSNK2A2	1459	1	1.21e-02	3.49	4.79e-01	0.00e+00	9.11	1.00e-20	5.58e-19
AMOT	154796	0.81	1.19e-02	3.24	5.19e-01	0.00e+00	7.37	1.00e-20	5.58e-19
ZXDB	158586	1.26	1.24e-02	2.88	5.79e-01	0.00e+00	11.31	1.00e-20	5.58e-19
DCTD	1635	0.95	1.20e-02	2.24	6.91e-01	0.00e+00	8.67	1.00e-20	5.58e-19
ADGRA3	166647	0.92	1.20e-02	1.83	7.67e-01	0.00e+00	8.41	1.00e-20	5.58e-19
DYNC1H1	1778	1.1	1.22e-02	2.63	6.21e-01	0.00e+00	9.98	1.00e-20	5.58e-19
DPYSL2	1808	0.82	1.20e-02	2.92	5.71e-01	0.00e+00	7.53	1.00e-20	5.58e-19
DVL1	1855	0.82	1.19e-02	0.91	9.23e-01	0.00e+00	7.5	1.00e-20	5.58e-19
ECHS1	1892	0.69	1.19e-02	2.78	5.95e-01	0.00e+00	6.34	1.00e-20	5.58e-19
EIF2D	1939	0.73	1.19e-02	3.97	4.11e-01	0.00e+00	6.68	1.00e-20	5.58e-19
EIF1AX	1964	0.7	1.18e-02	1.39	8.46e-01	0.00e+00	6.44	1.00e-20	5.58e-19
PIKFYVE	200576	0.69	1.19e-02	3.76	4.39e-01	0.00e+00	6.35	1.00e-20	5.58e-19
ERCC1	2067	0.83	1.20e-02	1.22	8.74e-01	0.00e+00	7.56	1.00e-20	5.58e-19
ERG	2078	1.46	5.28e-02	7.44	1.15e-01	1.15e-01	6.35	1.00e-20	5.58e-19
ETV5	2119	1.05	1.21e-02	3.65	4.55e-01	0.00e+00	9.49	1.00e-20	5.58e-19
FASN	2194	0.83	1.20e-02	2.03	7.30e-01	0.00e+00	7.62	1.00e-20	5.58e-19
FGD1	2245	0.69	1.19e-02	2.04	7.28e-01	0.00e+00	6.32	1.00e-20	5.58e-19
RRAS2	22800	0.81	1.19e-02	3.76	4.39e-01	0.00e+00	7.42	1.00e-20	5.58e-19
TTLL5	23093	0.66	1.18e-02	1.73	7.85e-01	0.00e+00	6.09	1.00e-20	5.58e-19
SNX13	23161	-0.71	1.19e-02	2.49	6.46e-01	0.00e+00	-6.55	1.00e-20	5.58e-19
ARHGEF9	23229	0.92	1.20e-02	1.79	7.75e-01	0.00e+00	8.38	1.00e-20	5.58e-19
FLT4	2324	0.81	1.19e-02	1.73	7.85e-01	0.00e+00	7.4	1.00e-20	5.58e-19
TTC28	23331	0.76	1.19e-02	1.07	9.00e-01	0.00e+00	7	1.00e-20	5.58e-19
JADE2	23338	0.73	1.19e-02	2.58	6.30e-01	0.00e+00	6.71	1.00e-20	5.58e-19
DICER1	23405	0.87	1.20e-02	2.48	6.48e-01	0.00e+00	7.9	1.00e-20	5.58e-19
ISCU	23479	-0.81	1.20e-02	1.24	8.71e-01	0.00e+00	-7.4	1.00e-20	5.58e-19
KLHDC2	23588	0.67	1.18e-02	1.64	8.01e-01	0.00e+00	6.16	1.00e-20	5.58e-19
BRD1	23774	0.78	1.19e-02	1.2	8.78e-01	0.00e+00	7.1	1.00e-20	5.58e-19
FTSJ1	24140	0.66	1.18e-02	2.39	6.65e-01	0.00e+00	6.07	1.00e-20	5.58e-19
SERINC5	256987	1.36	3.43e-02	5.59	2.32e-01	5.16e-02	7.34	1.00e-20	5.58e-19
GALK2	2585	0.74	1.19e-02	2.95	5.66e-01	0.00e+00	6.76	1.00e-20	5.58e-19
GAMT	2593	1.05	2.30e-02	4.67	3.23e-01	2.13e-02	6.92	1.00e-20	5.58e-19
SEC31B	25956	1.26	1.31e-02	4.04	4.01e-01	1.26e-03	11.01	1.00e-20	5.58e-19
SENP6	26054	0.89	1.20e-02	2.59	6.29e-01	0.00e+00	8.11	1.00e-20	5.58e-19
ANKRD17	26057	0.92	1.46e-02	4.13	3.88e-01	4.28e-03	7.59	1.00e-20	5.58e-19
TES	26136	-1.19	1.23e-02	3.39	4.95e-01	0.00e+00	-10.75	1.00e-20	5.58e-19
NPHP4	261734	0.77	1.19e-02	3.34	5.03e-01	0.00e+00	7.07	1.00e-20	5.58e-19
TIMM8B	26521	-0.68	1.19e-02	3.82	4.31e-01	0.00e+00	-6.27	1.00e-20	5.58e-19
NUFIP1	26747	1.01	1.21e-02	2.88	5.77e-01	0.00e+00	9.21	1.00e-20	5.58e-19
RANBP6	26953	0.86	1.20e-02	3.29	5.10e-01	0.00e+00	7.87	1.00e-20	5.58e-19
GNA15	2769	1.5	6.05e-02	8.27	8.22e-02	1.46e-01	6.1	1.00e-20	5.58e-19
GNG3	2785	-0.86	1.19e-02	2.68	6.13e-01	0.00e+00	-7.87	1.00e-20	5.58e-19
DPY19L4	286148	0.73	1.19e-02	2.71	6.07e-01	0.00e+00	6.71	1.00e-20	5.58e-19
IGLV6-57	28778	-0.95	1.20e-02	0.83	9.34e-01	0.00e+00	-8.62	1.00e-20	5.58e-19
MACROD1	28992	0.85	1.20e-02	2.32	6.76e-01	0.00e+00	7.78	1.00e-20	5.58e-19
GSTA1	2938	0.86	1.58e-02	4.21	3.79e-01	6.62e-03	6.82	1.00e-20	5.58e-19
TMOD2	29767	0.85	1.20e-02	1.84	7.66e-01	0.00e+00	7.74	1.00e-20	5.58e-19
GUCY1A1	2982	1.32	3.66e-02	5.82	2.13e-01	5.90e-02	6.9	1.00e-20	5.58e-19
FAM216A	29902	0.91	1.20e-02	2.6	6.27e-01	0.00e+00	8.31	1.00e-20	5.58e-19
SLC2A8	29988	-0.68	1.19e-02	2.04	7.29e-01	0.00e+00	-6.26	1.00e-20	5.58e-19
ACACA	31	1.2	1.23e-02	2.09	7.19e-01	0.00e+00	10.8	1.00e-20	5.58e-19
AGBL3	340351	0.86	1.20e-02	2.61	6.25e-01	0.00e+00	7.87	1.00e-20	5.58e-19
FOXK2	3607	0.92	1.21e-02	2.61	6.24e-01	0.00e+00	8.41	1.00e-20	5.58e-19
INCENP	3619	-0.82	1.19e-02	3.23	5.20e-01	0.00e+00	-7.53	1.00e-20	5.58e-19
LFNG	3955	-0.7	1.18e-02	1.17	8.84e-01	0.00e+00	-6.47	1.00e-20	5.58e-19
LIPC	3990	1.03	1.21e-02	0.95	9.17e-01	0.00e+00	9.31	1.00e-20	5.58e-19
LPO	4025	-0.78	1.19e-02	1.96	7.44e-01	0.00e+00	-7.14	1.00e-20	5.58e-19
MARCKS	4082	-1.37	3.55e-02	5.69	2.23e-01	5.53e-02	-7.26	1.00e-20	5.58e-19
ATXN3	4287	1.14	1.22e-02	1.53	8.21e-01	0.00e+00	10.31	1.00e-20	5.58e-19
MXRA7	439921	0.92	1.20e-02	3.86	4.25e-01	0.00e+00	8.37	1.00e-20	5.58e-19
MYO1E	4643	-0.93	1.21e-02	3.68	4.52e-01	0.00e+00	-8.49	1.00e-20	5.58e-19
NAB1	4664	0.84	1.20e-02	3.88	4.23e-01	0.00e+00	7.71	1.00e-20	5.58e-19
CNOT3	4849	0.72	1.19e-02	0.98	9.12e-01	0.00e+00	6.59	1.00e-20	5.58e-19
ACOX1	51	0.74	1.19e-02	0.44	9.79e-01	0.00e+00	6.81	1.00e-20	5.58e-19
KCTD3	51133	0.71	1.19e-02	2.5	6.44e-01	0.00e+00	6.51	1.00e-20	5.58e-19
NRN1	51299	0.89	1.20e-02	0.72	9.49e-01	0.00e+00	8.14	1.00e-20	5.58e-19
PLA1A	51365	-0.66	1.19e-02	2.12	7.14e-01	0.00e+00	-6.07	1.00e-20	5.58e-19
ATP5F1E	514	-0.8	1.19e-02	2.7	6.09e-01	0.00e+00	-7.33	1.00e-20	5.58e-19
ZNF107	51427	1.2	1.23e-02	3.68	4.50e-01	0.00e+00	10.85	1.00e-20	5.58e-19
VGLL1	51442	-0.81	1.20e-02	3.25	5.17e-01	0.00e+00	-7.43	1.00e-20	5.58e-19
PDGFA	5154	0.71	1.19e-02	1.12	8.91e-01	0.00e+00	6.5	1.00e-20	5.58e-19
UFM1	51569	0.78	1.19e-02	2.72	6.06e-01	0.00e+00	7.14	1.00e-20	5.58e-19
ESF1	51575	0.9	1.20e-02	3.39	4.95e-01	0.00e+00	8.22	1.00e-20	5.58e-19
TRAPPC2L	51693	-0.68	1.18e-02	3.57	4.67e-01	0.00e+00	-6.28	1.00e-20	5.58e-19
SELENOT	51714	-0.83	1.20e-02	3.56	4.68e-01	0.00e+00	-7.54	1.00e-20	5.58e-19
CMPK1	51727	0.94	1.20e-02	1.97	7.41e-01	0.00e+00	8.54	1.00e-20	5.58e-19
ATP8A2	51761	0.78	1.19e-02	2.63	6.22e-01	0.00e+00	7.19	1.00e-20	5.58e-19
ADA2	51816	-1.27	1.23e-02	1.17	8.84e-01	0.00e+00	-11.45	1.00e-20	5.58e-19
SPA17	53340	-1.54	6.19e-02	8.7	6.89e-02	1.55e-01	-6.2	1.00e-20	5.58e-19
PTOV1	53635	0.95	1.21e-02	3.16	5.32e-01	0.00e+00	8.65	1.00e-20	5.58e-19
CCSER2	54462	0.93	1.20e-02	3.86	4.26e-01	0.00e+00	8.52	1.00e-20	5.58e-19
POR	5447	-0.83	1.51e-02	4.17	3.83e-01	5.43e-03	-6.71	1.00e-20	5.58e-19
TMCO1	54499	-0.74	1.19e-02	2.74	6.03e-01	0.00e+00	-6.79	1.00e-20	5.58e-19
SCAND2P	54581	-0.81	1.74e-02	4.29	3.68e-01	9.40e-03	-6.18	1.00e-20	5.58e-19
PPARA	5465	0.92	1.88e-02	4.38	3.57e-01	1.23e-02	6.68	1.00e-20	5.58e-19
OTUD4	54726	0.96	1.21e-02	3.57	4.67e-01	0.00e+00	8.78	1.00e-20	5.58e-19
IMPAD1	54928	1	1.90e-02	4.4	3.55e-01	1.27e-02	7.27	1.00e-20	5.58e-19
RNF125	54941	0.96	2.05e-02	4.51	3.42e-01	1.60e-02	6.67	1.00e-20	5.58e-19
GEMIN8	54960	0.91	2.05e-02	4.5	3.42e-01	1.59e-02	6.38	1.00e-20	5.58e-19
STX17	55014	0.7	1.19e-02	1.07	8.98e-01	0.00e+00	6.39	1.00e-20	5.58e-19
CRYBG2	55057	-0.8	1.20e-02	3.54	4.72e-01	0.00e+00	-7.32	1.00e-20	5.58e-19
SLC25A36	55186	0.95	1.67e-02	4.25	3.73e-01	8.11e-03	7.31	1.00e-20	5.58e-19
SETD5	55209	1.03	1.21e-02	2.49	6.47e-01	0.00e+00	9.34	1.00e-20	5.58e-19
UBA6	55236	0.81	1.19e-02	2.03	7.30e-01	0.00e+00	7.44	1.00e-20	5.58e-19
RBM41	55285	0.81	1.20e-02	2.01	7.34e-01	0.00e+00	7.43	1.00e-20	5.58e-19
ATXN7L3B	552889	0.88	1.20e-02	2.35	6.71e-01	0.00e+00	8.01	1.00e-20	5.58e-19
TCP11L1	55346	-0.67	1.19e-02	3.12	5.37e-01	0.00e+00	-6.14	1.00e-20	5.58e-19
GPALPP1	55425	0.75	1.19e-02	3.66	4.54e-01	0.00e+00	6.84	1.00e-20	5.58e-19
POMGNT1	55624	0.95	1.20e-02	2.76	5.98e-01	0.00e+00	8.7	1.00e-20	5.58e-19
BTBD2	55643	0.84	1.20e-02	1.79	7.75e-01	0.00e+00	7.65	1.00e-20	5.58e-19
NSUN5	55695	-0.82	1.72e-02	4.3	3.67e-01	9.36e-03	-6.26	1.00e-20	5.58e-19
CCDC88A	55704	1.3	1.24e-02	3.77	4.38e-01	0.00e+00	11.61	1.00e-20	5.58e-19
CFAP44	55779	1.02	1.21e-02	3.84	4.28e-01	0.00e+00	9.29	1.00e-20	5.58e-19
LMBRD1	55788	-0.75	1.19e-02	2.59	6.28e-01	0.00e+00	-6.87	1.00e-20	5.58e-19
PRKY	5616	0.66	1.19e-02	3.64	4.57e-01	0.00e+00	6.02	1.00e-20	5.58e-19
PARD3	56288	1.77	7.44e-02	9.92	4.18e-02	2.04e-01	6.48	1.00e-20	5.58e-19
ATP8B2	57198	1.48	5.28e-02	7.59	1.08e-01	1.18e-01	6.43	1.00e-20	5.58e-19
PSME1	5720	0.85	1.20e-02	3.99	4.07e-01	0.00e+00	7.73	1.00e-20	5.58e-19
SMAGP	57228	1.41	1.25e-02	0.74	9.46e-01	0.00e+00	12.6	1.00e-20	5.58e-19
PSPH	5723	0.86	1.20e-02	1.87	7.59e-01	0.00e+00	7.83	1.00e-20	5.58e-19
NLGN4X	57502	0.72	1.19e-02	2.26	6.89e-01	0.00e+00	6.61	1.00e-20	5.58e-19
PTPN14	5784	0.94	1.20e-02	2.32	6.78e-01	0.00e+00	8.53	1.00e-20	5.58e-19
PTPRC	5788	-0.72	1.19e-02	2.83	5.86e-01	0.00e+00	-6.57	1.00e-20	5.58e-19
RCN1	5954	1.26	1.96e-02	4.39	3.56e-01	1.30e-02	9.01	1.00e-20	5.58e-19
ACTB	60	-1.02	1.29e-02	4.04	4.01e-01	1.27e-03	-8.98	1.00e-20	5.58e-19
RPS6KA2	6196	-0.73	1.19e-02	1.99	7.38e-01	0.00e+00	-6.71	1.00e-20	5.58e-19
ATXN2	6311	0.83	1.20e-02	2.47	6.49e-01	0.00e+00	7.6	1.00e-20	5.58e-19
CXCR5	643	-0.77	1.19e-02	2.98	5.61e-01	0.00e+00	-7.04	1.00e-20	5.58e-19
UPF3B	65109	1.02	1.38e-02	4.09	3.94e-01	2.80e-03	8.65	1.00e-20	5.58e-19
SPATS2	65244	1.42	1.77e-02	4.28	3.70e-01	9.10e-03	10.67	1.00e-20	5.58e-19
SLC25A1	6576	0.74	1.19e-02	2.51	6.44e-01	0.00e+00	6.77	1.00e-20	5.58e-19
POLR3D	661	0.98	1.20e-02	2.17	7.05e-01	0.00e+00	8.96	1.00e-20	5.58e-19
SPINK1	6690	-0.72	1.19e-02	0.91	9.23e-01	0.00e+00	-6.62	1.00e-20	5.58e-19
ST13	6767	0.74	1.19e-02	3.95	4.13e-01	0.00e+00	6.75	1.00e-20	5.58e-19
STK3	6788	0.79	1.19e-02	1.97	7.42e-01	0.00e+00	7.25	1.00e-20	5.58e-19
SYT1	6857	0.77	1.19e-02	1.46	8.33e-01	0.00e+00	7.06	1.00e-20	5.58e-19
TBCD	6904	1.13	3.49e-02	5.64	2.28e-01	5.35e-02	6.06	1.00e-20	5.58e-19
TCF7L2	6934	0.88	1.20e-02	2.94	5.68e-01	0.00e+00	8.06	1.00e-20	5.58e-19
TCOF1	6949	0.83	1.20e-02	2.06	7.25e-01	0.00e+00	7.6	1.00e-20	5.58e-19
TMBIM6	7009	-0.8	1.20e-02	3.36	5.00e-01	0.00e+00	-7.28	1.00e-20	5.58e-19
TIAL1	7073	0.83	1.20e-02	2.93	5.70e-01	0.00e+00	7.56	1.00e-20	5.58e-19
TPM4	7171	1.43	4.96e-02	7.23	1.24e-01	1.05e-01	6.44	1.00e-20	5.58e-19
TPR	7175	0.93	2.05e-02	4.5	3.43e-01	1.59e-02	6.47	1.00e-20	5.58e-19
TSC2	7249	0.87	1.20e-02	3.65	4.55e-01	0.00e+00	7.95	1.00e-20	5.58e-19
TMEM242	729515	-0.69	1.19e-02	3.59	4.64e-01	0.00e+00	-6.3	1.00e-20	5.58e-19
UBA1	7317	0.73	1.19e-02	2.76	5.99e-01	0.00e+00	6.74	1.00e-20	5.58e-19
UCN	7349	0.95	1.53e-02	4.17	3.83e-01	5.49e-03	7.65	1.00e-20	5.58e-19
UCP2	7351	-0.69	1.18e-02	3	5.58e-01	0.00e+00	-6.32	1.00e-20	5.58e-19
TMEM258	746	-0.81	1.20e-02	3.68	4.51e-01	0.00e+00	-7.45	1.00e-20	5.58e-19
WT1	7490	0.82	1.20e-02	2.86	5.82e-01	0.00e+00	7.51	1.00e-20	5.58e-19
CA11	770	0.88	1.33e-02	4.07	3.97e-01	2.20e-03	7.62	1.00e-20	5.58e-19
ZNF143	7702	-0.8	1.19e-02	2.66	6.17e-01	0.00e+00	-7.29	1.00e-20	5.58e-19
ZNF232	7775	0.94	1.20e-02	2.81	5.91e-01	0.00e+00	8.52	1.00e-20	5.58e-19
LRP8	7804	0.92	1.20e-02	1.08	8.97e-01	0.00e+00	8.38	1.00e-20	5.58e-19
FTO	79068	0.8	1.19e-02	2.17	7.04e-01	0.00e+00	7.29	1.00e-20	5.58e-19
MAP7D3	79649	1.47	1.26e-02	3.48	4.81e-01	0.00e+00	13.13	1.00e-20	5.58e-19
ZDHHC14	79683	-0.71	1.19e-02	0.6	9.63e-01	0.00e+00	-6.53	1.00e-20	5.58e-19
THAP9	79725	0.69	1.19e-02	1.16	8.85e-01	0.00e+00	6.36	1.00e-20	5.58e-19
CSPP1	79848	1.37	2.90e-02	5.11	2.76e-01	3.59e-02	8.05	1.00e-20	5.58e-19
ACTR5	79913	0.86	1.20e-02	1.64	8.01e-01	0.00e+00	7.9	1.00e-20	5.58e-19
DCAF17	80067	0.67	1.18e-02	1.6	8.08e-01	0.00e+00	6.17	1.00e-20	5.58e-19
TUBA4B	80086	-0.73	1.19e-02	2.61	6.26e-01	0.00e+00	-6.64	1.00e-20	5.58e-19
PGGHG	80162	1.04	2.54e-02	4.84	3.04e-01	2.72e-02	6.52	1.00e-20	5.58e-19
CEP290	80184	1.1	1.22e-02	1.97	7.41e-01	0.00e+00	9.98	1.00e-20	5.58e-19
BRD3	8019	0.86	1.20e-02	4	4.06e-01	0.00e+00	7.89	1.00e-20	5.58e-19
CDK5RAP3	80279	0.91	1.90e-02	4.39	3.56e-01	1.25e-02	6.64	1.00e-20	5.58e-19
CUL5	8065	0.66	1.18e-02	3.02	5.55e-01	0.00e+00	6.07	1.00e-20	5.58e-19
SLC35G2	80723	0.87	1.20e-02	3.43	4.89e-01	0.00e+00	7.93	1.00e-20	5.58e-19
STARD5	80765	-1.16	2.63e-02	4.9	2.97e-01	2.91e-02	-7.14	1.00e-20	5.58e-19
SFXN3	81855	0.92	1.20e-02	1.77	7.79e-01	0.00e+00	8.36	1.00e-20	5.58e-19
ABHD17A	81926	-0.69	1.19e-02	3.05	5.49e-01	0.00e+00	-6.3	1.00e-20	5.58e-19
DOC2B	8447	-0.69	1.19e-02	2.51	6.43e-01	0.00e+00	-6.37	1.00e-20	5.58e-19
LINC00260	84719	0.86	1.20e-02	1.06	9.00e-01	0.00e+00	7.84	1.00e-20	5.58e-19
MAP4K3	8491	1.32	1.24e-02	3.54	4.72e-01	0.00e+00	11.81	1.00e-20	5.58e-19
NDST2	8509	-0.93	1.20e-02	0.1	9.99e-01	0.00e+00	-8.48	1.00e-20	5.58e-19
LGR5	8549	0.72	1.19e-02	2.73	6.05e-01	0.00e+00	6.58	1.00e-20	5.58e-19
TNKS	8658	0.73	1.19e-02	3.26	5.15e-01	0.00e+00	6.74	1.00e-20	5.58e-19
RNMT	8731	0.81	1.19e-02	2.88	5.78e-01	0.00e+00	7.42	1.00e-20	5.58e-19
MCM3AP	8888	0.9	1.35e-02	4.08	3.96e-01	2.40e-03	7.79	1.00e-20	5.58e-19
PRPF4B	8899	0.67	1.18e-02	3.73	4.44e-01	0.00e+00	6.13	1.00e-20	5.58e-19
MCFD2	90411	0.66	1.19e-02	1.67	7.96e-01	0.00e+00	6.1	1.00e-20	5.58e-19
CCNT2	905	0.96	1.21e-02	3.04	5.51e-01	0.00e+00	8.71	1.00e-20	5.58e-19
ZMYM4	9202	1	1.77e-02	4.32	3.65e-01	1.01e-02	7.48	1.00e-20	5.58e-19
LINC01278	92249	0.84	1.20e-02	2.17	7.04e-01	0.00e+00	7.71	1.00e-20	5.58e-19
B4GALT6	9331	1.36	3.05e-02	5.22	2.66e-01	3.99e-02	7.8	1.00e-20	5.58e-19
ACTR8	93973	-0.95	1.20e-02	3.26	5.16e-01	0.00e+00	-8.64	1.00e-20	5.58e-19
ARHGAP29	9411	0.79	1.19e-02	2.31	6.79e-01	0.00e+00	7.22	1.00e-20	5.58e-19
PIGL	9487	0.7	1.19e-02	0.54	9.69e-01	0.00e+00	6.44	1.00e-20	5.58e-19
NCOR2	9612	0.89	1.20e-02	2.35	6.72e-01	0.00e+00	8.12	1.00e-20	5.58e-19
ARHGEF10	9639	1.22	1.23e-02	3.03	5.53e-01	0.00e+00	11	1.00e-20	5.58e-19
HS2ST1	9653	0.77	1.42e-02	4.12	3.90e-01	3.78e-03	6.47	1.00e-20	5.58e-19
SOCS5	9655	1	1.21e-02	3.05	5.50e-01	0.00e+00	9.11	1.00e-20	5.58e-19
VGLL4	9686	1.17	2.23e-02	4.6	3.30e-01	1.95e-02	7.82	1.00e-20	5.58e-19
TOMM20	9804	0.72	1.19e-02	3.13	5.36e-01	0.00e+00	6.57	1.00e-20	5.58e-19
SCRN1	9805	-1.9	3.08e-02	5.14	2.73e-01	3.88e-02	-10.85	1.00e-20	5.58e-19
ARMCX2	9823	0.98	2.25e-02	4.63	3.27e-01	2.03e-02	6.5	1.00e-20	5.58e-19
URB1	9875	0.75	1.19e-02	2.58	6.31e-01	0.00e+00	6.89	1.00e-20	5.58e-19
CDC5L	988	0.74	1.19e-02	2.36	6.70e-01	0.00e+00	6.81	1.00e-20	5.58e-19
TBC1D4	9882	0.75	1.19e-02	3.91	4.19e-01	0.00e+00	6.9	1.00e-20	5.58e-19
FIG4	9896	-1.05	1.21e-02	3.27	5.14e-01	0.00e+00	-9.54	1.00e-20	5.58e-19
HELZ	9931	0.79	1.19e-02	2.22	6.95e-01	0.00e+00	7.23	1.00e-20	5.58e-19
CRYZL1	9946	0.7	1.19e-02	2.28	6.85e-01	0.00e+00	6.44	1.00e-20	5.58e-19
KCNE2	9992	-0.72	1.19e-02	3.22	5.21e-01	0.00e+00	-6.56	1.00e-20	5.58e-19
TOPORS	10210	0.61	1.18e-02	3.85	4.27e-01	0.00e+00	5.64	8.04e-08	3.18e-06
SPRY1	10252	1.21	4.25e-02	6.41	1.70e-01	7.89e-02	5.86	8.04e-08	3.18e-06
CETP	1071	-1.32	4.91e-02	7.04	1.34e-01	1.01e-01	-5.94	8.04e-08	3.18e-06
CYB561D2	11068	-1.01	2.99e-02	5.23	2.65e-01	3.94e-02	-5.81	8.04e-08	3.18e-06
TWF2	11344	-0.64	1.18e-02	3.44	4.87e-01	0.00e+00	-5.86	8.04e-08	3.18e-06
CNN3	1266	0.65	1.18e-02	3.49	4.80e-01	0.00e+00	5.94	8.04e-08	3.18e-06
CRY1	1407	0.92	2.72e-02	4.99	2.88e-01	3.19e-02	5.61	8.04e-08	3.18e-06
CTBP1	1487	0.6	1.18e-02	3.1	5.41e-01	0.00e+00	5.55	8.04e-08	3.18e-06
LINC01963	150967	0.6	1.18e-02	2.59	6.28e-01	0.00e+00	5.56	8.04e-08	3.18e-06
TOR1AIP2	163590	0.63	1.19e-02	2	7.36e-01	0.00e+00	5.78	8.04e-08	3.18e-06
DCTN1	1639	0.63	1.18e-02	2.42	6.59e-01	0.00e+00	5.83	8.04e-08	3.18e-06
DFFA	1676	1.4	5.81e-02	8.25	8.29e-02	1.40e-01	5.82	8.04e-08	3.18e-06
DNASE1L3	1776	-1.34	5.65e-02	8.09	8.85e-02	1.33e-01	-5.66	8.04e-08	3.18e-06
EFNA4	1945	0.93	2.53e-02	4.86	3.02e-01	2.73e-02	5.83	8.04e-08	3.18e-06
EFNB2	1948	0.64	1.18e-02	2.12	7.13e-01	0.00e+00	5.91	8.04e-08	3.18e-06
SENP5	205564	0.78	1.75e-02	4.32	3.65e-01	1.00e-02	5.86	8.04e-08	3.18e-06
ATF5	22809	0.65	1.18e-02	3.81	4.33e-01	0.00e+00	5.95	8.04e-08	3.18e-06
MYT1L	23040	0.63	1.18e-02	0.48	9.75e-01	0.00e+00	5.8	8.04e-08	3.18e-06
CLCF1	23529	-0.64	1.18e-02	2.76	5.99e-01	0.00e+00	-5.87	8.04e-08	3.18e-06
NA	257152	0.61	1.18e-02	1.05	9.02e-01	0.00e+00	5.62	8.04e-08	3.18e-06
MXRA5	25878	-0.63	1.19e-02	3.9	4.19e-01	0.00e+00	-5.77	8.04e-08	3.18e-06
SS18L1	26039	0.68	1.44e-02	4.14	3.88e-01	4.30e-03	5.64	8.04e-08	3.18e-06
DCAF4	26094	0.63	1.20e-02	4.01	4.05e-01	2.36e-04	5.79	8.04e-08	3.18e-06
SACS	26278	0.98	3.11e-02	5.33	2.55e-01	4.28e-02	5.58	8.04e-08	3.18e-06
GLE1	2733	0.65	1.18e-02	3.97	4.10e-01	0.00e+00	5.99	8.04e-08	3.18e-06
GSTM2	2946	0.64	1.18e-02	3.92	4.17e-01	0.00e+00	5.92	8.04e-08	3.18e-06
GSTT2	2953	-0.6	1.18e-02	3.69	4.50e-01	0.00e+00	-5.54	8.04e-08	3.18e-06
IL11RA	3590	0.62	1.18e-02	1.18	8.81e-01	0.00e+00	5.69	8.04e-08	3.18e-06
INSIG1	3638	0.63	1.19e-02	3.35	5.00e-01	0.00e+00	5.75	8.04e-08	3.18e-06
ITIH3	3699	0.63	1.18e-02	3.35	5.01e-01	0.00e+00	5.78	8.04e-08	3.18e-06
ARHGAP5	394	1.11	3.97e-02	6.16	1.87e-01	6.99e-02	5.55	8.04e-08	3.18e-06
MGP	4256	-0.65	1.18e-02	2.21	6.97e-01	0.00e+00	-5.98	8.04e-08	3.18e-06
KMT2A	4297	1.14	4.05e-02	6.26	1.81e-01	7.28e-02	5.65	8.04e-08	3.18e-06
NDUFB3	4709	-0.65	1.18e-02	2.93	5.70e-01	0.00e+00	-5.95	8.04e-08	3.18e-06
CNOT2	4848	0.93	2.45e-02	4.8	3.09e-01	2.52e-02	5.96	8.04e-08	3.18e-06
ZFR	51663	0.65	1.18e-02	0.82	9.36e-01	0.00e+00	6.01	8.04e-08	3.18e-06
NLK	51701	0.62	1.18e-02	3.68	4.51e-01	0.00e+00	5.75	8.04e-08	3.18e-06
PHKB	5257	0.6	1.18e-02	2.04	7.29e-01	0.00e+00	5.55	8.04e-08	3.18e-06
PHYH	5264	0.62	1.18e-02	1.69	7.93e-01	0.00e+00	5.73	8.04e-08	3.18e-06
PIK3C2A	5286	0.61	1.18e-02	2.08	7.22e-01	0.00e+00	5.57	8.04e-08	3.18e-06
PKD2	5311	1.13	3.91e-02	6.13	1.90e-01	6.82e-02	5.72	8.04e-08	3.18e-06
PMS2P2	5380	0.61	1.18e-02	4	4.06e-01	0.00e+00	5.57	8.04e-08	3.18e-06
ODR4	54953	0.8	1.88e-02	4.39	3.56e-01	1.24e-02	5.86	8.04e-08	3.18e-06
RPRD1A	55197	0.62	1.18e-02	3.28	5.13e-01	0.00e+00	5.72	8.04e-08	3.18e-06
ECHDC2	55268	-0.88	2.17e-02	4.58	3.34e-01	1.85e-02	-5.99	8.04e-08	3.18e-06
VPS53	55275	-0.63	1.18e-02	3.52	4.75e-01	0.00e+00	-5.76	8.04e-08	3.18e-06
TRMT1	55621	0.68	1.37e-02	4.09	3.94e-01	2.96e-03	5.82	8.04e-08	3.18e-06
H2AJ	55766	-0.61	1.18e-02	3.47	4.83e-01	0.00e+00	-5.6	8.04e-08	3.18e-06
SPATA7	55812	0.62	1.18e-02	3.11	5.39e-01	0.00e+00	5.73	8.04e-08	3.18e-06
PRKCI	5584	1.26	5.17e-02	7.55	1.10e-01	1.15e-01	5.54	8.04e-08	3.18e-06
AJAP1	55966	0.62	1.18e-02	1.42	8.41e-01	0.00e+00	5.73	8.04e-08	3.18e-06
RPL23AP32	56969	0.89	2.29e-02	4.67	3.23e-01	2.13e-02	5.91	8.04e-08	3.18e-06
DTWD1	56986	0.65	1.34e-02	4.08	3.95e-01	2.62e-03	5.62	8.04e-08	3.18e-06
C12orf4	57102	-0.65	1.19e-02	3.32	5.06e-01	0.00e+00	-6.01	8.04e-08	3.18e-06
ZNF248	57209	0.63	1.18e-02	3.41	4.92e-01	0.00e+00	5.79	8.04e-08	3.18e-06
USP36	57602	0.61	1.18e-02	1.53	8.22e-01	0.00e+00	5.58	8.04e-08	3.18e-06
JCAD	57608	0.65	1.18e-02	2.59	6.29e-01	0.00e+00	6.01	8.04e-08	3.18e-06
PTPN11	5781	0.63	1.18e-02	3.44	4.87e-01	0.00e+00	5.81	8.04e-08	3.18e-06
NECTIN1	5818	-0.63	1.18e-02	3.67	4.52e-01	0.00e+00	-5.8	8.04e-08	3.18e-06
SOWAHC	65124	-1.1	3.91e-02	6.13	1.89e-01	6.83e-02	-5.58	8.04e-08	3.18e-06
BMPR1B	658	0.65	1.18e-02	1.79	7.74e-01	0.00e+00	5.93	8.04e-08	3.18e-06
SMARCD2	6603	0.76	1.84e-02	4.37	3.59e-01	1.17e-02	5.59	8.04e-08	3.18e-06
FSCN1	6624	0.61	1.18e-02	2.24	6.91e-01	0.00e+00	5.61	8.04e-08	3.18e-06
TAC3	6866	-0.62	1.18e-02	3.98	4.09e-01	0.00e+00	-5.68	8.04e-08	3.18e-06
GCFC2	6936	0.63	1.18e-02	3.4	4.93e-01	0.00e+00	5.78	8.04e-08	3.18e-06
BYSL	705	0.63	1.18e-02	3.51	4.76e-01	0.00e+00	5.79	8.04e-08	3.18e-06
UBE2B	7320	-0.82	2.06e-02	4.51	3.41e-01	1.63e-02	-5.74	8.04e-08	3.18e-06
ZNF3	7551	0.63	1.18e-02	1.59	8.11e-01	0.00e+00	5.79	8.04e-08	3.18e-06
MKRN3	7681	0.63	1.18e-02	3.31	5.07e-01	0.00e+00	5.82	8.04e-08	3.18e-06
ZNF184	7738	0.91	2.41e-02	4.75	3.13e-01	2.42e-02	5.83	8.04e-08	3.18e-06
ICE2	79664	0.6	1.18e-02	3.3	5.09e-01	0.00e+00	5.52	8.04e-08	3.18e-06
RBFA	79863	0.63	1.18e-02	1.5	8.28e-01	0.00e+00	5.82	8.04e-08	3.18e-06
KAT6A	7994	0.99	2.76e-02	5.05	2.82e-01	3.32e-02	5.93	8.04e-08	3.18e-06
NUBPL	80224	0.65	1.18e-02	0.73	9.47e-01	0.00e+00	5.95	8.04e-08	3.18e-06
AKAP1	8165	0.6	1.18e-02	2.2	6.99e-01	0.00e+00	5.53	8.04e-08	3.18e-06
SEH1L	81929	0.64	1.18e-02	3.36	4.99e-01	0.00e+00	5.85	8.04e-08	3.18e-06
H3C6	8353	0.61	1.18e-02	2.93	5.70e-01	0.00e+00	5.58	8.04e-08	3.18e-06
LTBP4	8425	0.61	1.18e-02	1.43	8.39e-01	0.00e+00	5.64	8.04e-08	3.18e-06
NOP14	8602	0.65	1.18e-02	3.22	5.21e-01	0.00e+00	5.93	8.04e-08	3.18e-06
CDS2	8760	1.08	3.58e-02	5.72	2.21e-01	5.61e-02	5.74	8.04e-08	3.18e-06
PIAS2	9063	0.64	1.18e-02	3.97	4.10e-01	0.00e+00	5.85	8.04e-08	3.18e-06
ARHGEF2	9181	0.62	1.18e-02	2.8	5.91e-01	0.00e+00	5.66	8.04e-08	3.18e-06
HACD1	9200	1.62	7.31e-02	10.04	3.98e-02	2.02e-01	6.01	8.04e-08	3.18e-06
ZNF264	9422	0.75	1.67e-02	4.27	3.71e-01	8.42e-03	5.83	8.04e-08	3.18e-06
POLR1C	9533	0.64	1.18e-02	1.44	8.37e-01	0.00e+00	5.9	8.04e-08	3.18e-06
CLOCK	9575	0.64	1.18e-02	2.26	6.89e-01	0.00e+00	5.84	8.04e-08	3.18e-06
VPS9D1	9605	-0.65	1.18e-02	3.65	4.55e-01	0.00e+00	-5.97	8.04e-08	3.18e-06
CD48	962	-1.13	4.05e-02	6.25	1.81e-01	7.27e-02	-5.61	8.04e-08	3.18e-06
PRORP	9692	0.98	3.16e-02	5.4	2.49e-01	4.46e-02	5.53	8.04e-08	3.18e-06
SEC16A	9919	-0.62	1.18e-02	3.92	4.17e-01	0.00e+00	-5.69	8.04e-08	3.18e-06
MED13	9969	0.6	1.18e-02	0.93	9.20e-01	0.00e+00	5.52	8.04e-08	3.18e-06
CFDP1	10428	0.59	1.18e-02	3.5	4.78e-01	0.00e+00	5.46	1.61e-07	5.83e-06
TM9SF1	10548	-0.59	1.19e-02	4	4.06e-01	9.37e-05	-5.44	1.61e-07	5.83e-06
TGOLN2	10618	-0.59	1.18e-02	3.05	5.50e-01	0.00e+00	-5.47	1.61e-07	5.83e-06
KLK11	11012	-0.59	1.18e-02	3.19	5.26e-01	0.00e+00	-5.38	1.61e-07	5.83e-06
FTSJ3	117246	0.59	1.18e-02	3.87	4.23e-01	0.00e+00	5.46	1.61e-07	5.83e-06
CRAT	1384	-0.58	1.18e-02	2.25	6.90e-01	0.00e+00	-5.38	1.61e-07	5.83e-06
DACH1	1602	-1.53	8.23e-02	11.3	2.34e-02	2.44e-01	-5.33	1.61e-07	5.83e-06
SLC26A3	1811	-0.59	1.18e-02	1.28	8.65e-01	0.00e+00	-5.46	1.61e-07	5.83e-06
FKBP2	2286	-0.6	1.22e-02	4.02	4.04e-01	5.66e-04	-5.44	1.61e-07	5.83e-06
KIAA1107	23285	0.59	1.18e-02	0.94	9.18e-01	0.00e+00	5.48	1.61e-07	5.83e-06
FUT8	2530	1.09	4.20e-02	6.45	1.68e-01	7.85e-02	5.34	1.61e-07	5.83e-06
RSL1D1	26156	0.58	1.18e-02	2.9	5.74e-01	0.00e+00	5.37	1.61e-07	5.83e-06
P2RY10	27334	-0.59	1.18e-02	2.94	5.67e-01	0.00e+00	-5.4	1.61e-07	5.83e-06
APRT	353	0.59	1.18e-02	2.44	6.55e-01	0.00e+00	5.41	1.61e-07	5.83e-06
MKLN1	4289	0.59	1.18e-02	3.78	4.37e-01	0.00e+00	5.39	1.61e-07	5.83e-06
NAGLU	4669	-0.62	1.28e-02	4.05	3.99e-01	1.56e-03	-5.5	1.61e-07	5.83e-06
NDUFB1	4707	-0.58	1.18e-02	2.88	5.79e-01	0.00e+00	-5.36	1.61e-07	5.83e-06
UBR5	51366	0.58	1.18e-02	3.31	5.07e-01	0.00e+00	5.33	1.61e-07	5.83e-06
TMBIM4	51643	-1.32	5.92e-02	8.36	7.91e-02	1.44e-01	-5.42	1.61e-07	5.83e-06
RAPGEF6	51735	-0.58	1.18e-02	1.47	8.33e-01	0.00e+00	-5.32	1.61e-07	5.83e-06
PEX7	5191	-1.14	4.61e-02	6.84	1.45e-01	9.24e-02	-5.32	1.61e-07	5.83e-06
CDV3	55573	-0.58	1.18e-02	3.29	5.11e-01	0.00e+00	-5.32	1.61e-07	5.83e-06
FGD6	55785	0.59	1.18e-02	3.64	4.57e-01	0.00e+00	5.42	1.61e-07	5.83e-06
VN1R1	57191	0.58	1.18e-02	2.93	5.69e-01	0.00e+00	5.37	1.61e-07	5.83e-06
SUPT3H	8464	1.19	4.71e-02	7.02	1.35e-01	9.71e-02	5.49	1.61e-07	5.83e-06
DLG5	9231	1.09	4.05e-02	6.22	1.84e-01	7.21e-02	5.39	1.61e-07	5.83e-06
AKAP7	9465	-0.59	1.18e-02	3.33	5.04e-01	0.00e+00	-5.47	1.61e-07	5.83e-06
RAB11FIP3	9727	1.05	3.77e-02	5.98	2.00e-01	6.36e-02	5.43	1.61e-07	5.83e-06
TLK1	9874	0.6	1.18e-02	1.32	8.58e-01	0.00e+00	5.51	1.61e-07	5.83e-06
SLC35A1	10559	-0.57	1.18e-02	2.77	5.97e-01	0.00e+00	-5.27	2.41e-07	8.26e-06
RASSF8	11228	0.58	1.21e-02	4.02	4.04e-01	5.56e-04	5.25	2.41e-07	8.26e-06
LYPLA2	11313	-0.57	1.18e-02	1.22	8.75e-01	0.00e+00	-5.24	2.41e-07	8.26e-06
CLCN4	1183	-0.96	3.25e-02	5.49	2.40e-01	4.73e-02	-5.3	2.41e-07	8.26e-06
SLC39A6	25800	0.57	1.18e-02	2.58	6.31e-01	0.00e+00	5.24	2.41e-07	8.26e-06
ABTB2	25841	-0.57	1.18e-02	3.17	5.31e-01	0.00e+00	-5.27	2.41e-07	8.26e-06
DNAJC15	29103	-0.57	1.18e-02	3.83	4.30e-01	0.00e+00	-5.25	2.41e-07	8.26e-06
LY6H	4062	0.57	1.18e-02	1.11	8.93e-01	0.00e+00	5.28	2.41e-07	8.26e-06
WT1-AS	51352	0.57	1.18e-02	0.92	9.22e-01	0.00e+00	5.23	2.41e-07	8.26e-06
TPCN1	53373	-1.02	3.75e-02	5.95	2.03e-01	6.28e-02	-5.26	2.41e-07	8.26e-06
ATP6V1G2	534	0.57	1.18e-02	1.64	8.02e-01	0.00e+00	5.24	2.41e-07	8.26e-06
RAB40C	57799	-0.57	1.18e-02	3.85	4.27e-01	0.00e+00	-5.29	2.41e-07	8.26e-06
RANBP2	5903	0.58	1.18e-02	2.39	6.64e-01	0.00e+00	5.31	2.41e-07	8.26e-06
SRR	63826	0.57	1.18e-02	2.32	6.77e-01	0.00e+00	5.28	2.41e-07	8.26e-06
TARBP1	6894	1.33	6.38e-02	9.13	5.80e-02	1.65e-01	5.25	2.41e-07	8.26e-06
APOO	79135	0.57	1.18e-02	2.49	6.46e-01	0.00e+00	5.23	2.41e-07	8.26e-06
ZMYM1	79830	0.69	1.75e-02	4.31	3.65e-01	9.99e-03	5.24	2.41e-07	8.26e-06
TDRD3	81550	0.93	3.14e-02	5.37	2.51e-01	4.39e-02	5.23	2.41e-07	8.26e-06
NSMAF	8439	0.58	1.18e-02	1.28	8.64e-01	0.00e+00	5.3	2.41e-07	8.26e-06
STK19	8859	0.57	1.18e-02	3.15	5.33e-01	0.00e+00	5.23	2.41e-07	8.26e-06
TM2D1	83941	-0.8	2.38e-02	4.74	3.15e-01	2.37e-02	-5.2	3.22e-07	1.10e-05
TRAP1	10131	-0.56	1.18e-02	1.19	8.80e-01	0.00e+00	-5.16	4.02e-07	1.32e-05
RCBTB2	1102	1.33	6.61e-02	8.97	6.18e-02	1.69e-01	5.18	4.02e-07	1.32e-05
SLC39A14	23516	0.56	1.18e-02	2.35	6.71e-01	0.00e+00	5.18	4.02e-07	1.32e-05
KLHL35	283212	-0.56	1.18e-02	1.01	9.08e-01	0.00e+00	-5.19	4.02e-07	1.32e-05
VWA5A	4013	-1.03	3.96e-02	6.11	1.91e-01	6.88e-02	-5.19	4.02e-07	1.32e-05
MAP4	4134	1.61	9.61e-02	13.08	1.09e-02	3.07e-01	5.19	4.02e-07	1.32e-05
NDUFA2	4695	-0.56	1.18e-02	1.92	7.50e-01	0.00e+00	-5.16	4.02e-07	1.32e-05
STK26	51765	0.56	1.18e-02	1.2	8.78e-01	0.00e+00	5.14	4.02e-07	1.32e-05
SNTG2	54221	0.56	1.18e-02	1.85	7.63e-01	0.00e+00	5.15	4.02e-07	1.32e-05
FNBP1L	54874	0.56	1.18e-02	0.45	9.78e-01	0.00e+00	5.15	4.02e-07	1.32e-05
GPRC5D	55507	-0.56	1.18e-02	3.2	5.25e-01	0.00e+00	-5.16	4.02e-07	1.32e-05
STAP2	55620	1.14	4.85e-02	7.16	1.28e-01	1.02e-01	5.16	4.02e-07	1.32e-05
SMS	6611	0.56	1.18e-02	1.04	9.04e-01	0.00e+00	5.16	4.02e-07	1.32e-05
CHST10	9486	0.92	3.19e-02	5.44	2.45e-01	4.56e-02	5.16	4.02e-07	1.32e-05
TTC37	9652	0.79	2.32e-02	4.71	3.19e-01	2.23e-02	5.19	4.02e-07	1.32e-05
PRMT5	10419	0.56	1.18e-02	3.73	4.43e-01	0.00e+00	5.12	4.82e-07	1.50e-05
TACC3	10460	-1.09	4.53e-02	6.82	1.46e-01	9.03e-02	-5.11	4.82e-07	1.50e-05
ARPP19	10776	0.89	3.01e-02	5.27	2.61e-01	4.04e-02	5.14	4.82e-07	1.50e-05
CORO1A	11151	-1.15	5.01e-02	7.36	1.18e-01	1.08e-01	-5.14	4.82e-07	1.50e-05
SYNE1	23345	-1.76	1.19e-01	16	3.01e-03	4.12e-01	-5.1	4.82e-07	1.50e-05
IGF2R	3482	-0.82	2.60e-02	4.93	2.95e-01	2.93e-02	-5.09	4.82e-07	1.50e-05
KCNS3	3790	0.56	1.18e-02	3.54	4.72e-01	0.00e+00	5.14	4.82e-07	1.50e-05
SIRT6	51548	-0.55	1.18e-02	3.39	4.94e-01	0.00e+00	-5.1	4.82e-07	1.50e-05
MACO1	55219	0.56	1.18e-02	3.59	4.65e-01	0.00e+00	5.13	4.82e-07	1.50e-05
LSG1	55341	0.55	1.18e-02	2.63	6.22e-01	0.00e+00	5.11	4.82e-07	1.50e-05
PRSS8	5652	-0.55	1.18e-02	2.54	6.37e-01	0.00e+00	-5.11	4.82e-07	1.50e-05
KCNK12	56660	0.93	3.36e-02	5.59	2.32e-01	5.07e-02	5.09	4.82e-07	1.50e-05
CHRNA10	57053	-0.55	1.18e-02	2.73	6.04e-01	0.00e+00	-5.11	4.82e-07	1.50e-05
ZNF574	64763	0.55	1.18e-02	3.27	5.13e-01	0.00e+00	5.11	4.82e-07	1.50e-05
SURF2	6835	0.55	1.18e-02	3.04	5.51e-01	0.00e+00	5.09	4.82e-07	1.50e-05
LINC00115	79854	0.55	1.18e-02	3.4	4.93e-01	0.00e+00	5.1	4.82e-07	1.50e-05
GLT8D2	83468	-0.55	1.18e-02	1.17	8.83e-01	0.00e+00	-5.1	4.82e-07	1.50e-05
CDK10	8558	0.56	1.18e-02	2.58	6.31e-01	0.00e+00	5.13	4.82e-07	1.50e-05
CNOT9	9125	0.55	1.18e-02	0.56	9.67e-01	0.00e+00	5.1	4.82e-07	1.50e-05
CHD1L	9557	0.72	1.99e-02	4.45	3.48e-01	1.46e-02	5.12	4.82e-07	1.50e-05
BTN3A2	11118	0.55	1.18e-02	2.01	7.34e-01	0.00e+00	5.03	5.63e-07	1.72e-05
APOM	55937	-1.06	4.41e-02	6.71	1.52e-01	8.64e-02	-5.06	5.63e-07	1.72e-05
PELI1	57162	-0.85	2.83e-02	5.11	2.76e-01	3.53e-02	-5.05	5.63e-07	1.72e-05
RALA	5898	0.55	1.18e-02	3.42	4.90e-01	0.00e+00	5.03	5.63e-07	1.72e-05
SCN2A	6326	0.55	1.18e-02	1.49	8.29e-01	0.00e+00	5.05	5.63e-07	1.72e-05
LOC730101	730101	0.55	1.18e-02	3.13	5.37e-01	0.00e+00	5.04	5.63e-07	1.72e-05
GNPTAB	79158	1.17	5.34e-02	7.72	1.02e-01	1.21e-01	5.06	5.63e-07	1.72e-05
ZNF613	79898	0.55	1.18e-02	2.11	7.16e-01	0.00e+00	5.05	5.63e-07	1.72e-05
ULK2	9706	-0.89	3.09e-02	5.28	2.60e-01	4.16e-02	-5.08	5.63e-07	1.72e-05
UST	10090	0.54	1.18e-02	1.04	9.04e-01	0.00e+00	5.02	6.43e-07	1.92e-05
CHEK2	11200	-0.54	1.18e-02	2.23	6.94e-01	0.00e+00	-5.01	6.43e-07	1.92e-05
TOE1	114034	0.55	1.18e-02	3.61	4.61e-01	0.00e+00	5.03	6.43e-07	1.92e-05
DPEP1	1800	1.01	4.03e-02	6.3	1.78e-01	7.30e-02	5.03	6.43e-07	1.92e-05
MYO1B	4430	0.82	2.68e-02	5	2.88e-01	3.15e-02	5.01	6.43e-07	1.92e-05
THNSL2	55258	-0.55	1.18e-02	2.11	7.15e-01	0.00e+00	-5.02	6.43e-07	1.92e-05
ENAH	55740	1.26	6.30e-02	8.97	6.20e-02	1.61e-01	5.01	6.43e-07	1.92e-05
RYR1	6261	-0.54	1.18e-02	3.81	4.33e-01	0.00e+00	-5.01	6.43e-07	1.92e-05
RNF170	81790	0.55	1.18e-02	1.54	8.19e-01	0.00e+00	5.03	6.43e-07	1.92e-05
CELF2	10659	0.63	1.58e-02	4.22	3.77e-01	6.82e-03	4.99	7.24e-07	2.12e-05
KDELR1	10945	0.69	1.91e-02	4.41	3.53e-01	1.31e-02	4.98	7.24e-07	2.12e-05
FKBP3	2287	0.68	1.87e-02	4.39	3.55e-01	1.25e-02	4.98	7.24e-07	2.12e-05
GFPT1	2673	0.85	2.91e-02	5.16	2.71e-01	3.72e-02	4.99	7.24e-07	2.12e-05
PHB	5245	0.54	1.18e-02	3.25	5.17e-01	0.00e+00	5	7.24e-07	2.12e-05
SGCB	6443	0.61	1.51e-02	4.18	3.83e-01	5.62e-03	4.97	7.24e-07	2.12e-05
TSPAN7	7102	1.84	1.35e-01	17.58	1.49e-03	4.85e-01	4.99	7.24e-07	2.12e-05
NAA10	8260	0.82	2.70e-02	4.99	2.89e-01	3.16e-02	4.99	7.24e-07	2.12e-05
RAI14	26064	0.76	2.37e-02	4.75	3.14e-01	2.37e-02	4.95	8.04e-07	2.34e-05
PTPN9	5780	0.54	1.18e-02	3.51	4.77e-01	0.00e+00	4.97	8.04e-07	2.34e-05
PTPN3	5774	0.7	2.00e-02	4.47	3.47e-01	1.50e-02	4.93	8.85e-07	2.53e-05
RORB	6096	0.54	1.18e-02	2.79	5.94e-01	0.00e+00	4.94	8.85e-07	2.53e-05
TRAPPC2	6399	0.89	3.30e-02	5.54	2.37e-01	4.88e-02	4.92	8.85e-07	2.53e-05
SOX11	6664	0.53	1.18e-02	0.46	9.77e-01	0.00e+00	4.93	8.85e-07	2.53e-05
TAF7	6879	0.54	1.18e-02	3.09	5.42e-01	0.00e+00	4.94	8.85e-07	2.53e-05
FER1L4	80307	-0.54	1.18e-02	1.57	8.14e-01	0.00e+00	-4.94	8.85e-07	2.53e-05
ABCB11	8647	-0.54	1.18e-02	3.96	4.12e-01	0.00e+00	-4.94	8.85e-07	2.53e-05
SCAMP3	10067	0.63	1.69e-02	4.28	3.69e-01	8.95e-03	4.87	9.65e-07	2.60e-05
RPP40	10799	0.75	2.32e-02	4.71	3.19e-01	2.25e-02	4.91	9.65e-07	2.60e-05
SNF8	11267	-0.53	1.18e-02	3.35	5.01e-01	0.00e+00	-4.91	9.65e-07	2.60e-05
ZNF362	149076	0.99	4.16e-02	6.43	1.69e-01	7.73e-02	4.85	9.65e-07	2.60e-05
ABHD3	171586	0.58	1.43e-02	4.13	3.88e-01	4.15e-03	4.86	9.65e-07	2.60e-05
FKTN	2218	0.53	1.18e-02	2.68	6.12e-01	0.00e+00	4.89	9.65e-07	2.60e-05
DHX30	22907	1.45	8.68e-02	12.17	1.61e-02	2.67e-01	4.92	9.65e-07	2.60e-05
SRRM2	23524	0.53	1.18e-02	3.7	4.48e-01	0.00e+00	4.85	9.65e-07	2.60e-05
GAB1	2549	0.56	1.28e-02	4.05	3.99e-01	1.72e-03	4.9	9.65e-07	2.60e-05
DIMT1	27292	0.53	1.18e-02	1.74	7.83e-01	0.00e+00	4.91	9.65e-07	2.60e-05
ZNF638	27332	0.53	1.18e-02	2.97	5.63e-01	0.00e+00	4.85	9.65e-07	2.60e-05
SPCS1	28972	-0.53	1.18e-02	2.54	6.37e-01	0.00e+00	-4.92	9.65e-07	2.60e-05
CAPRIN1	4076	0.53	1.18e-02	3.2	5.25e-01	0.00e+00	4.86	9.65e-07	2.60e-05
NFKB1	4790	-0.53	1.18e-02	1.7	7.90e-01	0.00e+00	-4.86	9.65e-07	2.60e-05
TAS2R14	50840	0.53	1.18e-02	2.37	6.69e-01	0.00e+00	4.89	9.65e-07	2.60e-05
PLLP	51090	-0.52	1.18e-02	2.89	5.76e-01	0.00e+00	-4.83	9.65e-07	2.60e-05
PCF11	51585	0.53	1.18e-02	2.27	6.87e-01	0.00e+00	4.9	9.65e-07	2.60e-05
AMBRA1	55626	0.68	1.94e-02	4.44	3.50e-01	1.39e-02	4.87	9.65e-07	2.60e-05
PNPLA2	57104	-0.98	3.98e-02	6.18	1.86e-01	7.04e-02	-4.89	9.65e-07	2.60e-05
RPS6KB1	6198	0.53	1.18e-02	1.87	7.60e-01	0.00e+00	4.87	9.65e-07	2.60e-05
SNTB1	6641	-2.06	1.78e-01	24.32	6.88e-05	7.03e-01	-4.87	9.65e-07	2.60e-05
SRPRA	6734	-0.56	1.32e-02	4.07	3.96e-01	2.26e-03	-4.91	9.65e-07	2.60e-05
TEC	7006	0.52	1.18e-02	0.3	9.90e-01	0.00e+00	4.83	9.65e-07	2.60e-05
UBE2G2	7327	0.59	1.48e-02	4.16	3.85e-01	5.06e-03	4.89	9.65e-07	2.60e-05
KLF3-AS1	79667	0.53	1.18e-02	1.86	7.62e-01	0.00e+00	4.88	9.65e-07	2.60e-05
MORC4	79710	0.53	1.18e-02	2.29	6.83e-01	0.00e+00	4.86	9.65e-07	2.60e-05
PIP4K2B	8396	1.14	5.39e-02	7.89	9.58e-02	1.24e-01	4.91	9.65e-07	2.60e-05
HOMER1	9456	0.81	2.77e-02	5.06	2.81e-01	3.38e-02	4.85	9.65e-07	2.60e-05
NUDT13	25961	0.52	1.18e-02	3.02	5.55e-01	0.00e+00	4.82	1.05e-06	2.81e-05
TMED1	11018	-0.52	1.18e-02	2.21	6.96e-01	0.00e+00	-4.81	1.13e-06	2.95e-05
CENPI	2491	-0.52	1.18e-02	3.79	4.35e-01	0.00e+00	-4.81	1.13e-06	2.95e-05
FAM50B	26240	-1	4.36e-02	6.44	1.68e-01	8.15e-02	-4.81	1.13e-06	2.95e-05
LCT	3938	0.52	1.18e-02	3.27	5.14e-01	0.00e+00	4.8	1.13e-06	2.95e-05
MID1	4281	0.78	2.66e-02	4.98	2.89e-01	3.09e-02	4.81	1.13e-06	2.95e-05
RETSAT	54884	0.76	2.53e-02	4.86	3.02e-01	2.73e-02	4.81	1.13e-06	2.95e-05
DNAAF2	55172	0.52	1.18e-02	2.71	6.07e-01	0.00e+00	4.81	1.13e-06	2.95e-05
HHAT	55733	1.23	6.61e-02	9.44	5.10e-02	1.75e-01	4.8	1.13e-06	2.95e-05
KLK7	5650	-0.57	1.39e-02	4.11	3.92e-01	3.38e-03	-4.82	1.13e-06	2.95e-05
STX1A	6804	-0.52	1.18e-02	1.74	7.83e-01	0.00e+00	-4.8	1.13e-06	2.95e-05
RRP1	8568	0.52	1.18e-02	3.81	4.32e-01	0.00e+00	4.82	1.13e-06	2.95e-05
CRYBB2	1415	-0.52	1.18e-02	2.47	6.50e-01	0.00e+00	-4.78	1.21e-06	3.06e-05
FAN1	22909	1.1	5.32e-02	7.75	1.01e-01	1.21e-01	4.78	1.21e-06	3.06e-05
TTLL1	25809	0.52	1.18e-02	1.47	8.32e-01	0.00e+00	4.79	1.21e-06	3.06e-05
ZZZ3	26009	0.98	4.18e-02	6.41	1.71e-01	7.76e-02	4.78	1.21e-06	3.06e-05
ITPR3	3710	0.52	1.18e-02	3.19	5.26e-01	0.00e+00	4.78	1.21e-06	3.06e-05
NDUFS4	4724	0.52	1.17e-02	2.6	6.28e-01	0.00e+00	4.76	1.21e-06	3.06e-05
ANAPC5	51433	0.52	1.18e-02	3.59	4.64e-01	0.00e+00	4.78	1.21e-06	3.06e-05
POLE	5426	0.52	1.18e-02	3.09	5.43e-01	0.00e+00	4.75	1.21e-06	3.06e-05
MTPAP	55149	0.52	1.18e-02	2.42	6.59e-01	0.00e+00	4.8	1.21e-06	3.06e-05
PPP1R9A	55607	-0.52	1.18e-02	3.62	4.60e-01	0.00e+00	-4.79	1.21e-06	3.06e-05
GAN	8139	0.56	1.40e-02	4.12	3.91e-01	3.63e-03	4.77	1.21e-06	3.06e-05
VOPP1	81552	-1.66	1.20e-01	16.95	1.98e-03	4.24e-01	-4.77	1.21e-06	3.06e-05
CSRNP2	81566	1.18	6.17e-02	8.74	6.79e-02	1.55e-01	4.75	1.21e-06	3.06e-05
GATD3A	8209	0.52	1.18e-02	1.02	9.07e-01	0.00e+00	4.75	1.21e-06	3.06e-05
RAB33B	83452	0.89	3.48e-02	5.66	2.26e-01	5.38e-02	4.78	1.21e-06	3.06e-05
PPM1D	8493	0.52	1.18e-02	3.99	4.07e-01	0.00e+00	4.75	1.21e-06	3.06e-05
TBC1D8B	54885	0.51	1.17e-02	3.48	4.81e-01	0.00e+00	4.75	1.29e-06	3.25e-05
C5	727	0.52	1.18e-02	2.3	6.82e-01	0.00e+00	4.74	1.29e-06	3.25e-05
SEMA6B	10501	-0.7	2.23e-02	4.63	3.27e-01	2.01e-02	-4.72	1.45e-06	3.62e-05
NPDC1	56654	0.51	1.18e-02	1.52	8.22e-01	0.00e+00	4.72	1.45e-06	3.62e-05
RMND5B	64777	-1.15	5.89e-02	8.54	7.37e-02	1.45e-01	-4.72	1.45e-06	3.62e-05
ZFP69B	65243	0.97	4.19e-02	6.44	1.68e-01	7.83e-02	4.71	1.45e-06	3.62e-05
TACC1	6867	-0.51	1.18e-02	1.83	7.67e-01	0.00e+00	-4.72	1.45e-06	3.62e-05
TBCB	1155	0.51	1.18e-02	1.4	8.44e-01	0.00e+00	4.69	1.69e-06	4.16e-05
NF1	4763	1.19	6.39e-02	9.07	5.94e-02	1.65e-01	4.69	1.69e-06	4.16e-05
TRMT12	55039	0.51	1.18e-02	3.83	4.29e-01	0.00e+00	4.7	1.69e-06	4.16e-05
PLGRKT	55848	-0.51	1.18e-02	2.66	6.16e-01	0.00e+00	-4.69	1.69e-06	4.16e-05
THAP12	5612	0.51	1.18e-02	0.2	9.95e-01	0.00e+00	4.71	1.69e-06	4.16e-05
LSM2	57819	0.67	2.06e-02	4.52	3.40e-01	1.66e-02	4.69	1.69e-06	4.16e-05
SLC6A7	6534	-0.55	1.36e-02	4.09	3.93e-01	2.99e-03	-4.69	1.69e-06	4.16e-05
STX16	8675	0.51	1.18e-02	3.63	4.58e-01	0.00e+00	4.7	1.69e-06	4.16e-05
MTCH1	23787	0.66	2.00e-02	4.47	3.46e-01	1.50e-02	4.67	1.77e-06	4.31e-05
ACOT11	26027	-0.51	1.18e-02	3.65	4.55e-01	0.00e+00	-4.67	1.77e-06	4.31e-05
ASNS	440	-0.51	1.18e-02	3.76	4.40e-01	0.00e+00	-4.68	1.77e-06	4.31e-05
SLC8B1	80024	-1.27	7.38e-02	10.53	3.23e-02	2.09e-01	-4.67	1.77e-06	4.31e-05
ABHD18	80167	0.51	1.18e-02	1.67	7.96e-01	0.00e+00	4.68	1.77e-06	4.31e-05
STYXL1	51657	-0.51	1.18e-02	2.13	7.12e-01	0.00e+00	-4.67	1.85e-06	4.47e-05
PFDN4	5203	0.51	1.21e-02	4.01	4.04e-01	4.70e-04	4.65	1.85e-06	4.47e-05
PHF2	5253	0.51	1.18e-02	3.4	4.93e-01	0.00e+00	4.66	1.85e-06	4.47e-05
PPAT	5471	0.74	2.55e-02	4.88	3.00e-01	2.81e-02	4.65	1.85e-06	4.47e-05
THRA	7067	-0.51	1.18e-02	3.28	5.12e-01	0.00e+00	-4.66	1.85e-06	4.47e-05
PLEKHA8P1	51054	0.5	1.18e-02	3.73	4.44e-01	0.00e+00	4.65	1.93e-06	4.65e-05
OSGEP	55644	0.5	1.18e-02	1.06	9.00e-01	0.00e+00	4.64	2.01e-06	4.83e-05
TCTA	6988	0.5	1.18e-02	1.44	8.37e-01	0.00e+00	4.63	2.01e-06	4.83e-05
IMPDH2	3615	0.81	3.07e-02	5.31	2.57e-01	4.19e-02	4.62	2.09e-06	5.00e-05
TCP11	6954	0.5	1.18e-02	2.33	6.75e-01	0.00e+00	4.62	2.09e-06	5.00e-05
CKM	1158	-0.5	1.18e-02	0.92	9.22e-01	0.00e+00	-4.61	2.17e-06	5.13e-05
DND1	373863	0.72	2.41e-02	4.76	3.13e-01	2.43e-02	4.61	2.17e-06	5.13e-05
AP1AR	55435	0.9	3.83e-02	6.07	1.94e-01	6.59e-02	4.61	2.17e-06	5.13e-05
PTHLH	5744	0.5	1.18e-02	3.91	4.18e-01	0.00e+00	4.61	2.17e-06	5.13e-05
CACNB3	784	1.68	1.33e-01	18.66	9.15e-04	4.84e-01	4.61	2.17e-06	5.13e-05
TRAPPC9	83696	0.5	1.18e-02	2.38	6.67e-01	0.00e+00	4.62	2.17e-06	5.13e-05
GPR35	2859	-0.6	1.72e-02	4.3	3.67e-01	9.43e-03	-4.6	2.81e-06	6.59e-05
APOC1	341	-1.12	5.97e-02	8.57	7.29e-02	1.48e-01	-4.59	2.81e-06	6.59e-05
IP6K2	51447	0.67	2.10e-02	4.55	3.37e-01	1.73e-02	4.59	2.81e-06	6.59e-05
PNPLA4	8228	-1.15	6.29e-02	8.81	6.61e-02	1.59e-01	-4.59	2.81e-06	6.59e-05
UBE2M	9040	-0.5	1.17e-02	3.94	4.14e-01	0.00e+00	-4.59	2.81e-06	6.59e-05
FAM149B1	317662	0.5	1.18e-02	1.86	7.61e-01	0.00e+00	4.58	2.98e-06	6.95e-05
NOD1	10392	0.5	1.18e-02	1.32	8.58e-01	0.00e+00	4.57	3.06e-06	7.09e-05
ZMYND11	10771	1.33	8.48e-02	11.92	1.79e-02	2.57e-01	4.58	3.06e-06	7.09e-05
EXOSC2	23404	0.5	1.17e-02	0.74	9.46e-01	0.00e+00	4.57	3.06e-06	7.09e-05
MRC1	4360	0.62	1.85e-02	4.39	3.56e-01	1.21e-02	4.58	3.06e-06	7.09e-05
DNPEP	23549	1.3	8.08e-02	11.19	2.45e-02	2.38e-01	4.56	3.30e-06	7.61e-05
NLGN3	54413	-0.5	1.18e-02	2.79	5.94e-01	0.00e+00	-4.56	3.30e-06	7.61e-05
SLC17A9	63910	0.7	2.32e-02	4.71	3.18e-01	2.25e-02	4.56	3.30e-06	7.61e-05
PCGF3	10336	0.49	1.18e-02	2.89	5.76e-01	0.00e+00	4.55	3.38e-06	7.76e-05
BAGE	574	-0.56	1.51e-02	4.17	3.83e-01	5.55e-03	-4.55	3.38e-06	7.76e-05
APPBP2	10513	1.02	5.03e-02	7.46	1.14e-01	1.10e-01	4.55	3.54e-06	8.12e-05
BCL2L1	598	-0.49	1.18e-02	3.62	4.60e-01	0.00e+00	-4.54	3.62e-06	8.26e-05
TFF1	7031	-0.49	1.18e-02	3.32	5.06e-01	0.00e+00	-4.55	3.62e-06	8.26e-05
IGFLR1	79713	-1.39	9.36e-02	12.67	1.30e-02	2.94e-01	-4.54	3.62e-06	8.26e-05
CTDSP2	10106	0.49	1.18e-02	2.73	6.05e-01	0.00e+00	4.53	3.70e-06	8.38e-05
A4GALT	53947	-0.49	1.18e-02	3.8	4.34e-01	0.00e+00	-4.54	3.70e-06	8.38e-05
TCEAL1	9338	0.99	4.77e-02	7.07	1.32e-01	9.93e-02	4.54	3.70e-06	8.38e-05
CD70	970	0.68	2.26e-02	4.67	3.23e-01	2.10e-02	4.53	3.70e-06	8.38e-05
LSM8	51691	-0.49	1.17e-02	3.46	4.84e-01	0.00e+00	-4.53	3.78e-06	8.53e-05
ZNF83	55769	0.49	1.18e-02	2.22	6.95e-01	0.00e+00	4.53	3.78e-06	8.53e-05
LRRC37A2	474170	0.78	2.98e-02	5.26	2.62e-01	3.97e-02	4.52	4.02e-06	9.03e-05
DHX32	55760	-1.15	6.48e-02	8.82	6.57e-02	1.63e-01	-4.52	4.02e-06	9.03e-05
NT5DC2	64943	0.49	1.18e-02	2.86	5.82e-01	0.00e+00	4.52	4.02e-06	9.03e-05
STAG1	10274	0.49	1.18e-02	1.6	8.09e-01	0.00e+00	4.51	4.18e-06	9.32e-05
SMYD5	10322	0.49	1.17e-02	2.61	6.24e-01	0.00e+00	4.51	4.18e-06	9.32e-05
CRHR2	1395	-0.49	1.18e-02	3.73	4.43e-01	0.00e+00	-4.52	4.18e-06	9.32e-05
LRP4	4038	0.49	1.18e-02	2.41	6.61e-01	0.00e+00	4.52	4.18e-06	9.32e-05
PRSS22	64063	-0.49	1.17e-02	2.88	5.79e-01	0.00e+00	-4.5	4.34e-06	9.66e-05
WDR6	11180	1.18	6.89e-02	9.78	4.43e-02	1.87e-01	4.5	4.50e-06	1.00e-04
MKRN2	23609	0.49	1.17e-02	3	5.58e-01	0.00e+00	4.49	4.66e-06	1.03e-04
ZNF544	27300	0.49	1.18e-02	1.68	7.95e-01	0.00e+00	4.48	4.66e-06	1.03e-04
KATNBL1	79768	0.49	1.17e-02	3.94	4.14e-01	0.00e+00	4.49	4.66e-06	1.03e-04
PIGQ	9091	-0.69	2.34e-02	4.73	3.16e-01	2.30e-02	-4.49	4.66e-06	1.03e-04
NUP210	23225	-0.49	1.17e-02	3.63	4.59e-01	0.00e+00	-4.48	4.74e-06	1.04e-04
NACA2	342538	0.49	1.17e-02	0.2	9.96e-01	0.00e+00	4.48	4.74e-06	1.04e-04
BAHCC1	57597	0.92	4.23e-02	6.46	1.67e-01	7.92e-02	4.48	4.74e-06	1.04e-04
CYP4B1	1580	-0.49	1.18e-02	3.94	4.15e-01	0.00e+00	-4.47	4.91e-06	1.07e-04
ACADM	34	0.49	1.18e-02	2.06	7.24e-01	0.00e+00	4.47	4.91e-06	1.07e-04
MGMT	4255	0.88	3.92e-02	6.17	1.87e-01	6.92e-02	4.47	5.07e-06	1.11e-04
DDHD2	23259	0.56	1.55e-02	4.2	3.80e-01	6.34e-03	4.46	5.31e-06	1.15e-04
NHLRC2	374354	0.48	1.18e-02	3.62	4.60e-01	0.00e+00	4.46	5.31e-06	1.15e-04
TDP1	55775	-0.48	1.17e-02	0.5	9.74e-01	0.00e+00	-4.46	5.31e-06	1.15e-04
AVPI1	60370	-0.98	4.80e-02	7.16	1.28e-01	1.01e-01	-4.46	5.31e-06	1.15e-04
PMS1	5378	0.66	2.21e-02	4.63	3.28e-01	1.99e-02	4.45	5.79e-06	1.25e-04
RGS9	8787	0.48	1.17e-02	1.75	7.82e-01	0.00e+00	4.45	5.79e-06	1.25e-04
GSTM1	2944	0.48	1.17e-02	3.54	4.72e-01	0.00e+00	4.43	6.11e-06	1.31e-04
GNL2	29889	0.48	1.18e-02	1.43	8.39e-01	0.00e+00	4.43	6.11e-06	1.31e-04
NFE2L3	9603	-0.69	2.45e-02	4.79	3.09e-01	2.53e-02	-4.43	6.11e-06	1.31e-04
IGFBP3	3486	-0.74	2.82e-02	5.08	2.79e-01	3.47e-02	-4.42	6.43e-06	1.38e-04
TPK1	27010	-1.1	6.18e-02	8.8	6.62e-02	1.56e-01	-4.42	6.67e-06	1.42e-04
ITGA4	3676	0.49	1.21e-02	4.02	4.04e-01	5.61e-04	4.42	6.67e-06	1.42e-04
PCNX2	80003	1.08	5.97e-02	8.43	7.70e-02	1.46e-01	4.42	6.67e-06	1.42e-04
KRBOX4	55634	1.08	5.96e-02	8.57	7.28e-02	1.47e-01	4.41	6.75e-06	1.44e-04
SSH3	54961	-1.37	9.67e-02	13.24	1.02e-02	3.10e-01	-4.41	6.92e-06	1.47e-04
CBFA2T3	863	1.35	9.43e-02	13.32	9.83e-03	3.03e-01	4.41	6.92e-06	1.47e-04
CHFR	55743	-0.48	1.17e-02	1.46	8.34e-01	0.00e+00	-4.41	7.00e-06	1.48e-04
RLBP1	6017	-0.48	1.17e-02	2.47	6.51e-01	0.00e+00	-4.41	7.00e-06	1.48e-04
BMS1	9790	0.97	4.88e-02	7.25	1.23e-01	1.04e-01	4.41	7.00e-06	1.48e-04
NF2	4771	0.75	2.95e-02	5.23	2.65e-01	3.89e-02	4.39	7.16e-06	1.51e-04
MDM2	4193	0.94	4.61e-02	6.97	1.37e-01	9.44e-02	4.38	7.24e-06	1.52e-04
BRWD1	54014	0.65	2.18e-02	4.6	3.30e-01	1.92e-02	4.38	7.24e-06	1.52e-04
NTHL1	4913	1.04	5.69e-02	8.26	8.25e-02	1.36e-01	4.38	7.32e-06	1.53e-04
CCL22	6367	-0.48	1.18e-02	2.82	5.88e-01	0.00e+00	-4.38	7.32e-06	1.53e-04
ITGA7	3679	-0.74	2.84e-02	5.12	2.75e-01	3.56e-02	-4.38	7.48e-06	1.56e-04
PSMB3	5691	-0.52	1.42e-02	4.13	3.89e-01	4.10e-03	-4.38	7.48e-06	1.56e-04
ZNF286A	57335	0.9	4.23e-02	6.48	1.66e-01	7.95e-02	4.37	7.48e-06	1.56e-04
SRM	6723	0.47	1.17e-02	3.56	4.68e-01	0.00e+00	4.38	7.48e-06	1.56e-04
MED9	55090	0.47	1.17e-02	1.55	8.18e-01	0.00e+00	4.37	7.64e-06	1.59e-04
ASB9	140462	0.47	1.17e-02	2.86	5.81e-01	0.00e+00	4.37	7.72e-06	1.60e-04
ZBTB39	9880	0.98	5.01e-02	7.37	1.18e-01	1.09e-01	4.37	7.72e-06	1.60e-04
VAMP4	8674	0.47	1.18e-02	1.21	8.76e-01	0.00e+00	4.36	7.96e-06	1.64e-04
MACROH2A1	9555	0.47	1.18e-02	3.17	5.29e-01	0.00e+00	4.36	7.96e-06	1.64e-04
PANK3	79646	0.47	1.18e-02	3.81	4.32e-01	0.00e+00	4.35	8.04e-06	1.66e-04
SLC6A4	6532	-0.47	1.18e-02	2.55	6.36e-01	0.00e+00	-4.34	8.36e-06	1.72e-04
CLIP2	7461	1.28	8.66e-02	12.18	1.61e-02	2.67e-01	4.34	8.36e-06	1.72e-04
OGT	8473	1.09	6.26e-02	9	6.11e-02	1.61e-01	4.34	8.44e-06	1.73e-04
DMC1	11144	0.47	1.17e-02	2.81	5.90e-01	0.00e+00	4.34	8.60e-06	1.76e-04
SYNGR3	9143	-0.47	1.17e-02	2.14	7.09e-01	0.00e+00	-4.33	8.76e-06	1.79e-04
TWISTNB	221830	0.47	1.18e-02	3.91	4.18e-01	0.00e+00	4.32	9.09e-06	1.85e-04
TAGLN3	29114	0.47	1.18e-02	3.87	4.24e-01	0.00e+00	4.32	9.17e-06	1.86e-04
ARMCX1	51309	1.32	9.31e-02	12.96	1.15e-02	2.95e-01	4.32	9.17e-06	1.86e-04
CCNG1	900	0.84	3.75e-02	5.94	2.04e-01	6.26e-02	4.32	9.17e-06	1.86e-04
DTNB-AS1	101929272	-0.8	3.43e-02	5.65	2.27e-01	5.27e-02	-4.32	9.25e-06	1.86e-04
LSM6	11157	-0.73	2.87e-02	5.15	2.72e-01	3.65e-02	-4.31	9.25e-06	1.86e-04
COBLL1	22837	-0.73	2.90e-02	5.16	2.71e-01	3.71e-02	-4.31	9.25e-06	1.86e-04
CCDC86	79080	0.47	1.17e-02	1.83	7.67e-01	0.00e+00	4.31	9.25e-06	1.86e-04
QKI	9444	-0.47	1.17e-02	0.83	9.34e-01	0.00e+00	-4.31	9.33e-06	1.88e-04
STK4	6789	-1.28	8.84e-02	12.32	1.51e-02	2.74e-01	-4.3	9.49e-06	1.91e-04
NRTN	4902	0.47	1.17e-02	1.08	8.97e-01	0.00e+00	4.3	9.65e-06	1.93e-04
RPS11	6205	0.47	1.18e-02	3.48	4.81e-01	0.00e+00	4.29	9.65e-06	1.93e-04
SLC22A14	9389	-0.47	1.18e-02	3.63	4.59e-01	0.00e+00	-4.3	9.65e-06	1.93e-04
WFDC2	10406	-0.46	1.18e-02	3.22	5.22e-01	0.00e+00	-4.28	9.73e-06	1.93e-04
P3H4	10609	0.46	1.17e-02	2.18	7.02e-01	0.00e+00	4.29	9.73e-06	1.93e-04
CLCN5	1184	-0.68	2.48e-02	4.82	3.06e-01	2.62e-02	-4.29	9.73e-06	1.93e-04
ABCB7	22	0.46	1.18e-02	3.19	5.27e-01	0.00e+00	4.29	9.73e-06	1.93e-04
ZNF451	26036	0.47	1.17e-02	3.95	4.12e-01	0.00e+00	4.29	9.73e-06	1.93e-04
ACAA2	10449	-0.46	1.18e-02	3.08	5.44e-01	0.00e+00	-4.28	9.81e-06	1.94e-04
SLC25A14	9016	1.04	5.94e-02	8.5	7.50e-02	1.46e-01	4.27	9.97e-06	1.97e-04
FDXR	2232	0.69	2.57e-02	4.89	2.98e-01	2.86e-02	4.27	1.01e-05	1.98e-04
PRDX1	5052	1.05	6.02e-02	8.67	7.00e-02	1.50e-01	4.27	1.01e-05	1.98e-04
PHF3	23469	0.46	1.17e-02	2.48	6.48e-01	0.00e+00	4.27	1.01e-05	1.99e-04
ARID4B	51742	0.46	1.17e-02	0.27	9.92e-01	0.00e+00	4.27	1.01e-05	1.99e-04
RIC3	79608	-0.6	1.98e-02	4.46	3.48e-01	1.46e-02	-4.27	1.03e-05	2.02e-04
AGBL2	79841	0.67	2.46e-02	4.82	3.07e-01	2.58e-02	4.26	1.09e-05	2.14e-04
CNPY4	245812	0.46	1.18e-02	3.68	4.51e-01	0.00e+00	4.25	1.12e-05	2.18e-04
GJA4	2701	-0.46	1.17e-02	2.73	6.04e-01	0.00e+00	-4.25	1.12e-05	2.18e-04
IDI2-AS1	55853	0.46	1.18e-02	3.23	5.20e-01	0.00e+00	4.25	1.13e-05	2.19e-04
MAGI2	9863	0.84	3.91e-02	6.07	1.94e-01	6.73e-02	4.25	1.13e-05	2.19e-04
GNRH2	2797	-0.46	1.17e-02	2.81	5.89e-01	0.00e+00	-4.25	1.14e-05	2.22e-04
POU4F1	5457	0.69	2.66e-02	4.98	2.89e-01	3.08e-02	4.25	1.14e-05	2.22e-04
DROSHA	29102	0.97	5.22e-02	7.68	1.04e-01	1.18e-01	4.24	1.15e-05	2.22e-04
NFE2L2	4780	-0.46	1.17e-02	3.76	4.39e-01	0.00e+00	-4.24	1.15e-05	2.22e-04
ZNF443	10224	1.39	1.08e-01	14.94	4.82e-03	3.64e-01	4.24	1.16e-05	2.24e-04
ATF7IP2	80063	0.46	1.18e-02	3.52	4.75e-01	0.00e+00	4.24	1.17e-05	2.25e-04
LOR	4014	-0.46	1.17e-02	1.94	7.46e-01	0.00e+00	-4.24	1.17e-05	2.26e-04
ERCC8	1161	0.46	1.17e-02	1.15	8.87e-01	0.00e+00	4.24	1.19e-05	2.29e-04
PIBF1	10464	0.68	2.60e-02	4.93	2.95e-01	2.93e-02	4.23	1.20e-05	2.30e-04
NUDT1	4521	0.46	1.17e-02	1.75	7.81e-01	0.00e+00	4.23	1.20e-05	2.30e-04
WASF2	10163	0.72	2.88e-02	5.15	2.72e-01	3.66e-02	4.23	1.22e-05	2.32e-04
SCAMP5	192683	-0.46	1.18e-02	3.56	4.69e-01	0.00e+00	-4.23	1.22e-05	2.32e-04
INHBC	3626	0.46	1.18e-02	2.88	5.78e-01	0.00e+00	4.23	1.22e-05	2.32e-04
COA1	55744	-0.61	2.08e-02	4.53	3.39e-01	1.69e-02	-4.23	1.22e-05	2.32e-04
SLC1A3	6507	-0.75	3.16e-02	5.38	2.51e-01	4.43e-02	-4.23	1.22e-05	2.32e-04
SRC	6714	0.46	1.17e-02	3.62	4.60e-01	0.00e+00	4.23	1.22e-05	2.32e-04
KAT2A	2648	1.02	5.86e-02	8.49	7.51e-02	1.44e-01	4.23	1.23e-05	2.33e-04
LGALS3BP	3959	0.89	4.42e-02	6.72	1.51e-01	8.67e-02	4.22	1.24e-05	2.34e-04
BAZ2B	29994	0.46	1.18e-02	3.81	4.33e-01	0.00e+00	4.22	1.25e-05	2.37e-04
HERC6	55008	0.46	1.17e-02	3.88	4.23e-01	0.00e+00	4.22	1.28e-05	2.41e-04
SUPT7L	9913	0.67	2.55e-02	4.88	2.99e-01	2.81e-02	4.22	1.28e-05	2.41e-04
NXF1	10482	-0.46	1.17e-02	3.38	4.96e-01	0.00e+00	-4.22	1.30e-05	2.44e-04
SERINC3	10955	-0.46	1.17e-02	3.01	5.57e-01	0.00e+00	-4.22	1.30e-05	2.44e-04
SMARCAL1	50485	0.46	1.17e-02	2.1	7.18e-01	0.00e+00	4.22	1.30e-05	2.44e-04
ZNF426	79088	1.04	6.10e-02	8.68	6.96e-02	1.52e-01	4.22	1.30e-05	2.44e-04
TMEM100	55273	0.46	1.17e-02	3.9	4.19e-01	0.00e+00	4.21	1.33e-05	2.48e-04
TMA7	51372	-0.46	1.17e-02	2.51	6.42e-01	0.00e+00	-4.21	1.35e-05	2.52e-04
PDE4DIP	9659	-0.46	1.17e-02	2.72	6.06e-01	0.00e+00	-4.21	1.38e-05	2.56e-04
PLK2	10769	0.46	1.18e-02	3.67	4.53e-01	0.00e+00	4.21	1.41e-05	2.62e-04
MET	4233	-0.71	2.84e-02	5.11	2.76e-01	3.55e-02	-4.2	1.43e-05	2.66e-04
DENND4A	10260	-0.69	2.69e-02	5.01	2.86e-01	3.19e-02	-4.2	1.45e-05	2.69e-04
LRRC23	10233	0.46	1.18e-02	3.82	4.31e-01	0.00e+00	4.2	1.47e-05	2.71e-04
MYL12A	10627	-0.91	4.70e-02	7.02	1.35e-01	9.70e-02	-4.2	1.47e-05	2.71e-04
CACFD1	11094	-0.45	1.17e-02	3.5	4.78e-01	0.00e+00	-4.2	1.47e-05	2.71e-04
EGR1	1958	-0.45	1.17e-02	0.9	9.25e-01	0.00e+00	-4.2	1.47e-05	2.71e-04
NID2	22795	0.49	1.39e-02	4.11	3.91e-01	3.54e-03	4.2	1.47e-05	2.71e-04
PJA1	64219	0.65	2.43e-02	4.8	3.09e-01	2.52e-02	4.19	1.50e-05	2.75e-04
BPTF	2186	0.97	5.35e-02	7.85	9.71e-02	1.23e-01	4.19	1.51e-05	2.78e-04
ZNF234	10780	0.54	1.65e-02	4.26	3.71e-01	8.32e-03	4.19	1.53e-05	2.80e-04
TNC	3371	-0.87	4.32e-02	6.56	1.61e-01	8.24e-02	-4.19	1.54e-05	2.81e-04
PWP1	11137	0.92	4.87e-02	7.23	1.24e-01	1.04e-01	4.19	1.55e-05	2.83e-04
ZBTB20	26137	0.52	1.54e-02	4.2	3.80e-01	6.16e-03	4.19	1.55e-05	2.83e-04
AP4S1	11154	0.45	1.17e-02	3.64	4.57e-01	0.00e+00	4.19	1.56e-05	2.84e-04
LY6E	4061	0.45	1.17e-02	3.76	4.39e-01	0.00e+00	4.18	1.56e-05	2.84e-04
IRGC	56269	-0.45	1.18e-02	3.87	4.24e-01	0.00e+00	-4.18	1.57e-05	2.84e-04
TTC1	7265	-0.45	1.17e-02	1.67	7.97e-01	0.00e+00	-4.18	1.57e-05	2.84e-04
VDAC2	7417	0.45	1.17e-02	1.18	8.82e-01	0.00e+00	4.18	1.57e-05	2.84e-04
NSMCE4A	54780	0.62	2.20e-02	4.62	3.28e-01	1.97e-02	4.18	1.62e-05	2.93e-04
TRIP6	7205	0.84	4.00e-02	6.25	1.81e-01	7.18e-02	4.18	1.62e-05	2.93e-04
VAMP8	8673	-0.83	3.99e-02	6.26	1.81e-01	7.16e-02	-4.18	1.62e-05	2.93e-04
NOL9	79707	0.58	1.91e-02	4.43	3.51e-01	1.35e-02	4.17	1.66e-05	3.00e-04
GNAS	2778	0.45	1.17e-02	2.79	5.94e-01	0.00e+00	4.17	1.68e-05	3.02e-04
TPM2	7169	1.34	1.03e-01	14.71	5.35e-03	3.45e-01	4.16	1.68e-05	3.02e-04
VILL	50853	0.45	1.17e-02	2.08	7.21e-01	0.00e+00	4.16	1.72e-05	3.09e-04
SRBD1	55133	0.45	1.18e-02	3.54	4.72e-01	0.00e+00	4.15	1.73e-05	3.09e-04
METTL8	79828	1.11	7.15e-02	10.04	3.97e-02	1.97e-01	4.15	1.73e-05	3.09e-04
RAB15	376267	1.07	6.60e-02	9.41	5.15e-02	1.75e-01	4.15	1.74e-05	3.10e-04
SSR2	6746	-0.53	1.63e-02	4.25	3.73e-01	7.88e-03	-4.15	1.74e-05	3.10e-04
CUL4B	8450	0.45	1.17e-02	2.8	5.92e-01	0.00e+00	4.15	1.76e-05	3.14e-04
CD151	977	-1.38	1.10e-01	15.45	3.86e-03	3.77e-01	-4.14	1.78e-05	3.16e-04
IL9R	3581	0.45	1.17e-02	1.49	8.29e-01	0.00e+00	4.14	1.79e-05	3.17e-04
ENTR1	10807	0.66	2.54e-02	4.88	2.99e-01	2.79e-02	4.13	1.80e-05	3.18e-04
AFF4	27125	0.61	2.18e-02	4.61	3.30e-01	1.92e-02	4.14	1.80e-05	3.18e-04
GTF2H4	2968	0.68	2.70e-02	5.01	2.87e-01	3.20e-02	4.13	1.80e-05	3.18e-04
OGFOD2	79676	-0.51	1.52e-02	4.19	3.81e-01	5.86e-03	-4.14	1.80e-05	3.18e-04
ZNF667	63934	0.45	1.17e-02	3.27	5.14e-01	0.00e+00	4.13	1.82e-05	3.21e-04
APEX1	328	0.73	3.11e-02	5.36	2.52e-01	4.33e-02	4.12	1.92e-05	3.39e-04
TFAP2C	7022	0.45	1.17e-02	1.92	7.50e-01	0.00e+00	4.12	1.95e-05	3.42e-04
DUSP10	11221	0.69	2.77e-02	5.06	2.81e-01	3.38e-02	4.12	2.01e-05	3.53e-04
KPNA4	3840	0.45	1.18e-02	2.92	5.72e-01	0.00e+00	4.11	2.11e-05	3.70e-04
NOVA1	4857	0.5	1.50e-02	4.17	3.83e-01	5.43e-03	4.11	2.11e-05	3.70e-04
TMEM248	55069	-0.91	4.93e-02	7.35	1.19e-01	1.06e-01	-4.1	2.14e-05	3.74e-04
ILRUN	64771	0.44	1.17e-02	3.52	4.75e-01	0.00e+00	4.1	2.14e-05	3.74e-04
HNRNPU	3192	0.44	1.17e-02	2.17	7.04e-01	0.00e+00	4.1	2.15e-05	3.74e-04
OSBPL3	26031	0.68	2.74e-02	5.02	2.85e-01	3.27e-02	4.1	2.16e-05	3.75e-04
FAM3A	60343	0.44	1.18e-02	2.32	6.78e-01	0.00e+00	4.1	2.16e-05	3.76e-04
RIF1	55183	0.44	1.17e-02	1.89	7.56e-01	0.00e+00	4.1	2.20e-05	3.81e-04
LOC389906	389906	1.05	6.60e-02	9.29	5.43e-02	1.73e-01	4.09	2.26e-05	3.91e-04
WDR46	9277	0.44	1.17e-02	3.02	5.55e-01	0.00e+00	4.09	2.26e-05	3.91e-04
CDRT1	374286	-0.44	1.18e-02	2.96	5.64e-01	0.00e+00	-4.09	2.27e-05	3.92e-04
EPHA1	2041	-0.44	1.18e-02	3.97	4.10e-01	0.00e+00	-4.09	2.28e-05	3.93e-04
IL10RB	3588	-0.86	4.46e-02	6.77	1.48e-01	8.84e-02	-4.09	2.28e-05	3.93e-04
CHIC2	26511	-0.44	1.17e-02	2.26	6.88e-01	0.00e+00	-4.08	2.30e-05	3.96e-04
RBFOX2	23543	0.56	1.86e-02	4.39	3.55e-01	1.25e-02	4.08	2.32e-05	3.98e-04
TSTA3	7264	-0.44	1.17e-02	2.31	6.79e-01	0.00e+00	-4.08	2.32e-05	3.99e-04
APOOL	139322	0.83	4.19e-02	6.45	1.68e-01	7.85e-02	4.07	2.35e-05	4.03e-04
APOL6	80830	0.57	1.99e-02	4.48	3.45e-01	1.51e-02	4.07	2.36e-05	4.04e-04
DCTN3	11258	-0.99	5.91e-02	8.63	7.11e-02	1.47e-01	-4.07	2.38e-05	4.07e-04
AFDN	4301	0.6	2.21e-02	4.64	3.27e-01	2.00e-02	4.07	2.48e-05	4.23e-04
MSH6	2956	0.92	5.14e-02	7.58	1.08e-01	1.14e-01	4.06	2.52e-05	4.29e-04
VIL1	7429	-0.44	1.17e-02	2.38	6.66e-01	0.00e+00	-4.06	2.57e-05	4.38e-04
MPHOSPH8	54737	0.91	5.00e-02	7.45	1.14e-01	1.09e-01	4.05	2.60e-05	4.41e-04
BABAM2	9577	-0.44	1.17e-02	2.43	6.56e-01	0.00e+00	-4.05	2.60e-05	4.41e-04
MAP3K1	4214	-0.97	5.70e-02	8.24	8.31e-02	1.37e-01	-4.05	2.65e-05	4.50e-04
ACADSB	36	0.44	1.17e-02	3.76	4.40e-01	0.00e+00	4.04	2.69e-05	4.55e-04
FHL1	2273	1.11	7.50e-02	10.74	2.97e-02	2.15e-01	4.04	2.71e-05	4.59e-04
REST	5978	0.44	1.17e-02	3.23	5.20e-01	0.00e+00	4.04	2.72e-05	4.59e-04
TRMT61A	115708	0.62	2.34e-02	4.73	3.17e-01	2.30e-02	4.03	2.75e-05	4.64e-04
ZNF32	7580	1.24	9.51e-02	13.21	1.03e-02	3.05e-01	4.03	2.81e-05	4.73e-04
FLT3	2322	0.88	4.76e-02	7.17	1.27e-01	1.00e-01	4.03	2.84e-05	4.78e-04
PCID2	55795	0.44	1.17e-02	3.84	4.29e-01	0.00e+00	4.03	2.85e-05	4.80e-04
LIG4	3981	0.89	4.89e-02	7.29	1.21e-01	1.05e-01	4.02	2.86e-05	4.80e-04
IFT46	56912	0.44	1.17e-02	2.6	6.28e-01	0.00e+00	4.02	2.89e-05	4.84e-04
GLUD2	2747	0.44	1.17e-02	1.46	8.34e-01	0.00e+00	4.02	2.90e-05	4.86e-04
CTRB2	440387	-0.44	1.17e-02	2.45	6.54e-01	0.00e+00	-4.02	2.92e-05	4.88e-04
LIPE	3991	-0.44	1.17e-02	3.99	4.08e-01	0.00e+00	-4.02	2.93e-05	4.89e-04
SLC6A13	6540	-0.44	1.17e-02	2.48	6.48e-01	0.00e+00	-4.02	2.94e-05	4.89e-04
UNC13B	10497	0.54	1.79e-02	4.35	3.61e-01	1.10e-02	4.01	2.95e-05	4.91e-04
PDCD5	9141	0.43	1.17e-02	1.84	7.65e-01	0.00e+00	4.01	2.99e-05	4.97e-04
CHN2	1124	0.43	1.17e-02	3.81	4.32e-01	0.00e+00	4.01	3.02e-05	4.99e-04
FLT3LG	2323	-0.43	1.17e-02	3.61	4.61e-01	0.00e+00	-4	3.02e-05	4.99e-04
PRPF6	24148	0.43	1.17e-02	2.52	6.41e-01	0.00e+00	4	3.02e-05	4.99e-04
ARNTL	406	-0.64	2.54e-02	4.88	2.99e-01	2.80e-02	-4.01	3.02e-05	4.99e-04
TIMP4	7079	-0.43	1.17e-02	2.53	6.39e-01	0.00e+00	-4.01	3.02e-05	4.99e-04
EDEM1	9695	0.83	4.32e-02	6.62	1.57e-01	8.32e-02	4.01	3.02e-05	4.99e-04
DENND4C	55667	0.67	2.76e-02	5.06	2.81e-01	3.37e-02	4	3.03e-05	4.99e-04
EGR2	1959	-0.95	5.63e-02	8.06	8.92e-02	1.33e-01	-4	3.05e-05	5.01e-04
RPL30	6156	0.43	1.17e-02	3.32	5.06e-01	0.00e+00	4	3.06e-05	5.02e-04
HS1BP3	64342	-0.67	2.77e-02	5.08	2.79e-01	3.41e-02	-4	3.09e-05	5.07e-04
ZNF43	7594	1.01	6.36e-02	9.08	5.91e-02	1.64e-01	3.99	3.14e-05	5.14e-04
ABHD17B	51104	1.57	1.54e-01	21.67	2.33e-04	5.89e-01	3.99	3.22e-05	5.27e-04
ZNF239	8187	0.43	1.17e-02	3.56	4.69e-01	0.00e+00	3.99	3.22e-05	5.27e-04
TBC1D17	79735	0.43	1.17e-02	0.58	9.66e-01	0.00e+00	3.99	3.23e-05	5.28e-04
ZFP2	80108	0.98	6.04e-02	8.79	6.66e-02	1.52e-01	3.98	3.28e-05	5.35e-04
LRFN3	79414	0.73	3.41e-02	5.62	2.29e-01	5.20e-02	3.98	3.35e-05	5.45e-04
EXOSC5	56915	0.43	1.17e-02	0.98	9.13e-01	0.00e+00	3.98	3.38e-05	5.49e-04
MAIP1	79568	0.43	1.17e-02	3.81	4.32e-01	0.00e+00	3.98	3.42e-05	5.55e-04
ENTPD1-AS1	728558	0.75	3.57e-02	5.82	2.13e-01	5.76e-02	3.98	3.43e-05	5.55e-04
USP5	8078	0.43	1.17e-02	2.75	6.00e-01	0.00e+00	3.97	3.55e-05	5.74e-04
DKK1	22943	0.43	1.17e-02	2.84	5.84e-01	0.00e+00	3.97	3.57e-05	5.77e-04
CHRNA9	55584	0.55	1.89e-02	4.4	3.55e-01	1.28e-02	3.97	3.67e-05	5.92e-04
DAB1	1600	0.62	2.43e-02	4.78	3.10e-01	2.50e-02	3.96	3.72e-05	5.98e-04
FOXE3	2301	-0.43	1.17e-02	2.73	6.04e-01	0.00e+00	-3.96	3.72e-05	5.98e-04
MGA	23269	0.89	4.99e-02	7.42	1.15e-01	1.09e-01	3.96	3.71e-05	5.98e-04
BRD7	29117	0.87	4.87e-02	7.18	1.27e-01	1.03e-01	3.96	3.76e-05	6.05e-04
OSBP	5007	0.43	1.17e-02	1.18	8.82e-01	0.00e+00	3.96	3.86e-05	6.19e-04
MAN1C1	57134	-1	6.36e-02	8.87	6.45e-02	1.61e-01	-3.96	3.86e-05	6.19e-04
NEK9	91754	0.43	1.17e-02	2.69	6.11e-01	0.00e+00	3.95	3.90e-05	6.24e-04
THAP4	51078	1.07	7.38e-02	10.51	3.27e-02	2.10e-01	3.95	3.96e-05	6.34e-04
CTSK	1513	-0.9	5.25e-02	7.72	1.02e-01	1.19e-01	-3.95	4.02e-05	6.42e-04
ATP6V0A1	535	-2.2	3.11e-01	40.82	2.94e-08	1.35e+00	-3.95	4.09e-05	6.53e-04
TSPAN15	23555	0.43	1.17e-02	2.29	6.83e-01	0.00e+00	3.94	4.16e-05	6.62e-04
ASCC1	51008	1.1	7.83e-02	11.07	2.58e-02	2.29e-01	3.94	4.25e-05	6.75e-04
CRYZ	1429	0.58	2.14e-02	4.58	3.33e-01	1.84e-02	3.94	4.29e-05	6.79e-04
TXLNG	55787	0.43	1.17e-02	1.74	7.84e-01	0.00e+00	3.93	4.29e-05	6.79e-04
CCNF	899	-1.13	8.25e-02	11.73	1.94e-02	2.49e-01	-3.93	4.29e-05	6.79e-04
SNX5	27131	1.11	8.00e-02	11.29	2.34e-02	2.37e-01	3.93	4.30e-05	6.80e-04
UFC1	51506	0.43	1.17e-02	1.25	8.71e-01	0.00e+00	3.93	4.30e-05	6.80e-04
AGAP1	116987	0.43	1.17e-02	0.78	9.42e-01	0.00e+00	3.93	4.31e-05	6.80e-04
DNMT3L	29947	-0.43	1.17e-02	1.9	7.54e-01	0.00e+00	-3.93	4.32e-05	6.81e-04
SLIRP	81892	-0.43	1.17e-02	3.43	4.89e-01	0.00e+00	-3.93	4.35e-05	6.85e-04
CYB5A	1528	0.42	1.17e-02	3.22	5.21e-01	0.00e+00	3.92	4.45e-05	6.98e-04
ROCK2	9475	0.43	1.17e-02	2.71	6.07e-01	0.00e+00	3.92	4.45e-05	6.98e-04
HGD	3081	-0.86	4.82e-02	7.14	1.29e-01	1.01e-01	-3.92	4.54e-05	7.11e-04
NLE1	54475	0.42	1.17e-02	3.82	4.31e-01	0.00e+00	3.92	4.55e-05	7.13e-04
FAM171A1	221061	0.64	2.68e-02	5	2.87e-01	3.15e-02	3.92	4.58e-05	7.16e-04
NHP2	55651	0.51	1.67e-02	4.28	3.70e-01	8.72e-03	3.92	4.62e-05	7.22e-04
AP2A2	161	0.42	1.17e-02	3.01	5.56e-01	0.00e+00	3.91	4.65e-05	7.24e-04
CHD9	80205	1.17	9.00e-02	12.79	1.24e-02	2.84e-01	3.91	4.65e-05	7.24e-04
MACF1	23499	1.55	1.57e-01	22.29	1.75e-04	6.05e-01	3.91	4.71e-05	7.33e-04
SCNN1B	6338	-0.42	1.17e-02	2.11	7.16e-01	0.00e+00	-3.91	4.77e-05	7.41e-04
IPO7	10527	1.53	1.54e-01	21.58	2.43e-04	5.87e-01	3.91	4.82e-05	7.47e-04
GMIP	51291	-1.42	1.32e-01	18.58	9.49e-04	4.82e-01	-3.9	4.82e-05	7.47e-04
NAPA	8775	-0.87	4.94e-02	7.37	1.17e-01	1.07e-01	-3.9	4.90e-05	7.58e-04
DNAJC2	27000	0.42	1.17e-02	1.3	8.62e-01	0.00e+00	3.89	5.04e-05	7.80e-04
WDR18	57418	0.42	1.17e-02	3.68	4.51e-01	0.00e+00	3.89	5.14e-05	7.94e-04
CHD1	1105	0.42	1.17e-02	3.41	4.92e-01	0.00e+00	3.89	5.15e-05	7.94e-04
SIGLEC7	27036	-0.63	2.61e-02	4.93	2.95e-01	2.96e-02	-3.89	5.23e-05	8.05e-04
GPR4	2828	-0.42	1.17e-02	2.35	6.72e-01	0.00e+00	-3.88	5.36e-05	8.24e-04
KDM2A	22992	0.62	2.53e-02	4.88	3.00e-01	2.77e-02	3.88	5.43e-05	8.34e-04
C22orf46	79640	0.42	1.17e-02	0.81	9.37e-01	0.00e+00	3.88	5.44e-05	8.35e-04
ZNF493	284443	0.62	2.58e-02	4.91	2.97e-01	2.89e-02	3.88	5.44e-05	8.35e-04
SOX18	54345	-0.42	1.17e-02	2.51	6.44e-01	0.00e+00	-3.88	5.47e-05	8.36e-04
OASL	8638	-0.78	4.05e-02	6.33	1.76e-01	7.38e-02	-3.88	5.47e-05	8.36e-04
RNASE6	6039	-1.26	1.05e-01	14.53	5.79e-03	3.50e-01	-3.87	5.52e-05	8.44e-04
DNAAF1	123872	-1.24	1.02e-01	14.06	7.10e-03	3.35e-01	-3.87	5.53e-05	8.44e-04
RUFY1	80230	-0.64	2.77e-02	5.08	2.79e-01	3.40e-02	-3.87	5.60e-05	8.53e-04
ZMYND10	51364	-0.57	2.21e-02	4.63	3.28e-01	1.98e-02	-3.87	5.64e-05	8.59e-04
COX8A	1351	-0.8	4.29e-02	6.62	1.57e-01	8.27e-02	-3.87	5.66e-05	8.60e-04
CASD1	64921	0.94	5.88e-02	8.51	7.46e-02	1.45e-01	3.87	5.66e-05	8.60e-04
C1orf159	54991	0.42	1.17e-02	3.17	5.29e-01	0.00e+00	3.87	5.67e-05	8.60e-04
DOHH	83475	0.42	1.17e-02	3.71	4.47e-01	0.00e+00	3.87	5.69e-05	8.62e-04
ITGA9	3680	-0.54	1.95e-02	4.45	3.48e-01	1.42e-02	-3.86	5.76e-05	8.71e-04
SERPINE1	5054	0.8	4.27e-02	6.51	1.64e-01	8.07e-02	3.86	5.85e-05	8.85e-04
YWHAE	7531	0.87	5.06e-02	7.47	1.13e-01	1.11e-01	3.86	5.86e-05	8.85e-04
ZNF202	7753	0.86	4.93e-02	7.34	1.19e-01	1.07e-01	3.86	5.92e-05	8.92e-04
POLD2	5425	0.58	2.30e-02	4.69	3.20e-01	2.20e-02	3.85	6.05e-05	9.09e-04
DDX43	55510	-0.42	1.17e-02	2.74	6.03e-01	0.00e+00	-3.85	6.05e-05	9.09e-04
ZNF12	7559	1.03	7.13e-02	10	4.04e-02	1.96e-01	3.85	6.10e-05	9.17e-04
PRRC2C	23215	0.57	2.23e-02	4.65	3.25e-01	2.04e-02	3.85	6.11e-05	9.17e-04
CTPS2	56474	0.67	3.03e-02	5.28	2.59e-01	4.08e-02	3.85	6.19e-05	9.28e-04
METTL2B	55798	0.73	3.56e-02	5.77	2.17e-01	5.68e-02	3.85	6.27e-05	9.39e-04
NRXN2	9379	0.96	6.26e-02	8.92	6.32e-02	1.59e-01	3.84	6.29e-05	9.40e-04
NARS2	79731	0.86	5.07e-02	7.49	1.12e-01	1.11e-01	3.84	6.38e-05	9.53e-04
ID2B	84099	-0.42	1.17e-02	2.82	5.89e-01	0.00e+00	-3.84	6.40e-05	9.54e-04
EHBP1	23301	0.7	3.35e-02	5.62	2.30e-01	5.10e-02	3.84	6.41e-05	9.54e-04
GLA	2717	-1.07	7.80e-02	11.11	2.54e-02	2.29e-01	-3.83	6.52e-05	9.70e-04
RAPGEF4	11069	0.41	1.17e-02	1.23	8.73e-01	0.00e+00	3.83	6.64e-05	9.85e-04
KIAA0895	23366	0.41	1.17e-02	3.57	4.67e-01	0.00e+00	3.83	6.64e-05	9.85e-04
ZNF219	51222	0.41	1.17e-02	3.51	4.76e-01	0.00e+00	3.83	6.64e-05	9.85e-04
PTPRD	5789	0.64	2.76e-02	5.06	2.81e-01	3.36e-02	3.83	6.67e-05	9.87e-04
IKZF4	64375	-0.41	1.17e-02	1.91	7.52e-01	0.00e+00	-3.83	6.67e-05	9.87e-04
IL18BP	10068	-0.41	1.17e-02	1.6	8.08e-01	0.00e+00	-3.82	6.79e-05	1.00e-03
FLRT3	23767	0.41	1.17e-02	3.2	5.25e-01	0.00e+00	3.82	6.87e-05	1.01e-03
RPS6	6194	0.41	1.17e-02	3.96	4.12e-01	0.00e+00	3.82	6.88e-05	1.01e-03
HCG18	414777	0.41	1.17e-02	2.07	7.24e-01	0.00e+00	3.82	6.96e-05	1.02e-03
SEPTIN11	55752	0.41	1.17e-02	1.78	7.76e-01	0.00e+00	3.82	7.00e-05	1.03e-03
ADNP	23394	0.85	4.99e-02	7.42	1.15e-01	1.09e-01	3.81	7.08e-05	1.04e-03
CRYAA	1409	-0.41	1.17e-02	3.61	4.62e-01	0.00e+00	-3.81	7.09e-05	1.04e-03
TNFRSF17	608	-2.19	3.30e-01	46.11	2.34e-09	1.45e+00	-3.81	7.10e-05	1.04e-03
LHX2	9355	-0.41	1.17e-02	0.44	9.79e-01	0.00e+00	-3.81	7.12e-05	1.04e-03
SLC44A4	80736	-0.5	1.73e-02	4.31	3.65e-01	9.77e-03	-3.81	7.18e-05	1.05e-03
SUMO4	387082	0.67	3.08e-02	5.35	2.53e-01	4.26e-02	3.81	7.20e-05	1.05e-03
NAP1L1	4673	0.85	5.03e-02	7.46	1.14e-01	1.10e-01	3.81	7.24e-05	1.06e-03
PRPH2	5961	-0.41	1.17e-02	2.2	6.99e-01	0.00e+00	-3.81	7.33e-05	1.07e-03
RBM17	84991	0.41	1.17e-02	2.3	6.82e-01	0.00e+00	3.81	7.33e-05	1.07e-03
HSD17B6	8630	0.74	3.79e-02	6.03	1.97e-01	6.47e-02	3.8	7.57e-05	1.10e-03
DARS1	1615	0.54	2.03e-02	4.51	3.42e-01	1.59e-02	3.8	7.62e-05	1.10e-03
GTF2A2	2958	-0.41	1.17e-02	3.6	4.62e-01	0.00e+00	-3.8	7.61e-05	1.10e-03
SSRP1	6749	0.41	1.17e-02	3.96	4.12e-01	0.00e+00	3.8	7.61e-05	1.10e-03
GMPR2	51292	0.41	1.17e-02	2.86	5.82e-01	0.00e+00	3.79	7.70e-05	1.11e-03
CRELD2	79174	-0.46	1.45e-02	4.15	3.87e-01	4.59e-03	-3.79	7.70e-05	1.11e-03
PRPF39	55015	0.87	5.21e-02	7.68	1.04e-01	1.17e-01	3.79	7.72e-05	1.11e-03
INA	9118	0.41	1.17e-02	2.04	7.28e-01	0.00e+00	3.79	7.72e-05	1.11e-03
ATP13A2	23400	0.63	2.73e-02	5.05	2.82e-01	3.30e-02	3.79	7.78e-05	1.12e-03
FOXL1	2300	0.41	1.17e-02	2.9	5.75e-01	0.00e+00	3.79	7.84e-05	1.13e-03
DAPP1	27071	-0.84	4.95e-02	7.41	1.16e-01	1.08e-01	-3.79	7.83e-05	1.13e-03
NECAB2	54550	-0.91	5.82e-02	8.38	7.85e-02	1.41e-01	-3.79	7.85e-05	1.13e-03
HDAC6	10013	0.41	1.17e-02	1.68	7.94e-01	0.00e+00	3.79	7.89e-05	1.13e-03
CHD3	1107	0.94	6.14e-02	8.92	6.32e-02	1.56e-01	3.79	7.89e-05	1.13e-03
BRIX1	55299	0.41	1.17e-02	3.8	4.33e-01	0.00e+00	3.79	7.87e-05	1.13e-03
MDK	4192	0.82	4.64e-02	7	1.36e-01	9.54e-02	3.78	7.94e-05	1.13e-03
OTUB2	78990	-0.41	1.18e-02	3.32	5.06e-01	0.00e+00	-3.78	8.15e-05	1.16e-03
CNDP2	55748	0.96	6.39e-02	9.27	5.48e-02	1.67e-01	3.78	8.19e-05	1.17e-03
HSP90AB1	3326	1.01	7.21e-02	10.2	3.71e-02	2.01e-01	3.77	8.39e-05	1.19e-03
PPRC1	23082	0.43	1.30e-02	4.06	3.98e-01	1.96e-03	3.77	8.50e-05	1.21e-03
RRP9	9136	0.41	1.17e-02	1.57	8.15e-01	0.00e+00	3.77	8.49e-05	1.21e-03
CLK2	1196	0.62	2.67e-02	4.99	2.88e-01	3.14e-02	3.77	8.61e-05	1.22e-03
PPBPP2	10895	-0.41	1.17e-02	2.17	7.04e-01	0.00e+00	-3.77	8.65e-05	1.22e-03
USP18	11274	0.73	3.78e-02	6.04	1.96e-01	6.47e-02	3.77	8.65e-05	1.22e-03
CASKIN2	57513	0.96	6.44e-02	9.24	5.54e-02	1.68e-01	3.77	8.68e-05	1.23e-03
GRK4	2868	0.41	1.17e-02	2.43	6.58e-01	0.00e+00	3.76	9.05e-05	1.28e-03
CREBZF	58487	0.58	2.43e-02	4.8	3.09e-01	2.52e-02	3.75	9.13e-05	1.29e-03
FBP2	8789	-0.41	1.17e-02	0.51	9.73e-01	0.00e+00	-3.75	9.17e-05	1.29e-03
IL17RC	84818	-0.41	1.17e-02	3.84	4.28e-01	0.00e+00	-3.75	9.26e-05	1.30e-03
IQGAP1	8826	-0.41	1.17e-02	2.26	6.88e-01	0.00e+00	-3.75	9.28e-05	1.30e-03
OAS3	4940	0.41	1.17e-02	2.16	7.07e-01	0.00e+00	3.75	9.38e-05	1.32e-03
PTPRA	5786	0.41	1.17e-02	2.74	6.03e-01	0.00e+00	3.74	9.39e-05	1.32e-03
RBP1	5947	-0.41	1.17e-02	3.76	4.39e-01	0.00e+00	-3.74	9.42e-05	1.32e-03
B3GNT2	10678	1.16	9.65e-02	13.85	7.79e-03	3.14e-01	3.74	9.75e-05	1.36e-03
PAGR1	79447	-0.4	1.17e-02	3.92	4.16e-01	0.00e+00	-3.73	9.86e-05	1.38e-03
SUCLG2	8801	-0.57	2.34e-02	4.74	3.15e-01	2.31e-02	-3.73	9.86e-05	1.38e-03
PIK3R3	8503	0.88	5.57e-02	8.05	8.98e-02	1.31e-01	3.73	9.87e-05	1.38e-03
ELOB	6923	-0.4	1.17e-02	3.6	4.64e-01	0.00e+00	-3.72	1.01e-04	1.41e-03
ZBED8	63920	0.71	3.65e-02	5.92	2.05e-01	6.06e-02	3.72	1.03e-04	1.43e-03
EMG1	10436	-0.4	1.17e-02	3.99	4.08e-01	0.00e+00	-3.72	1.04e-04	1.44e-03
CCHCR1	54535	0.4	1.17e-02	3.13	5.37e-01	0.00e+00	3.72	1.04e-04	1.44e-03
C12orf10	60314	0.51	1.89e-02	4.41	3.54e-01	1.29e-02	3.72	1.04e-04	1.44e-03
MT1X	4501	0.4	1.17e-02	3.38	4.97e-01	0.00e+00	3.71	1.05e-04	1.45e-03
SIRT7	51547	-0.79	4.54e-02	6.91	1.41e-01	9.19e-02	-3.71	1.06e-04	1.46e-03
KIAA1324	57535	-0.4	1.17e-02	1.62	8.05e-01	0.00e+00	-3.71	1.06e-04	1.46e-03
ATP6V1F	9296	-0.85	5.26e-02	7.72	1.03e-01	1.19e-01	-3.71	1.06e-04	1.46e-03
HR	55806	0.4	1.17e-02	2.37	6.69e-01	0.00e+00	3.71	1.06e-04	1.46e-03
ZNF512B	57473	1.02	7.55e-02	10.68	3.04e-02	2.16e-01	3.71	1.06e-04	1.46e-03
DNAJB1	3337	-0.4	1.17e-02	3.37	4.97e-01	0.00e+00	-3.71	1.07e-04	1.48e-03
CPLANE1	65250	1.05	7.98e-02	11.39	2.25e-02	2.37e-01	3.7	1.09e-04	1.50e-03
TNFRSF9	3604	-0.4	1.17e-02	3.74	4.42e-01	0.00e+00	-3.7	1.11e-04	1.52e-03
PCCA	5095	0.4	1.17e-02	0.84	9.33e-01	0.00e+00	3.7	1.12e-04	1.53e-03
SMARCA5	8467	0.83	4.99e-02	7.42	1.15e-01	1.09e-01	3.7	1.12e-04	1.53e-03
FUBP1	8880	1.04	7.94e-02	11.22	2.42e-02	2.34e-01	3.7	1.12e-04	1.53e-03
ZNF606	80095	0.94	6.41e-02	9.21	5.61e-02	1.67e-01	3.7	1.12e-04	1.54e-03
R3HDM2	22864	0.45	1.50e-02	4.18	3.82e-01	5.58e-03	3.69	1.14e-04	1.56e-03
FAM118A	55007	-0.4	1.17e-02	2.1	7.17e-01	0.00e+00	-3.69	1.15e-04	1.56e-03
SLC39A9	55334	0.4	1.17e-02	1.73	7.85e-01	0.00e+00	3.69	1.16e-04	1.58e-03
LZTR1	8216	0.86	5.46e-02	8.02	9.08e-02	1.28e-01	3.69	1.17e-04	1.59e-03
NDUFS2	4720	-0.67	3.32e-02	5.58	2.32e-01	4.99e-02	-3.69	1.18e-04	1.60e-03
MCF2L2	23101	0.4	1.17e-02	1.73	7.85e-01	0.00e+00	3.69	1.18e-04	1.60e-03
F2RL2	2151	0.4	1.17e-02	0.75	9.45e-01	0.00e+00	3.68	1.19e-04	1.61e-03
CUEDC2	79004	0.8	4.68e-02	7.02	1.35e-01	9.65e-02	3.68	1.19e-04	1.61e-03
POLR2C	5432	0.4	1.17e-02	2.37	6.68e-01	0.00e+00	3.68	1.23e-04	1.66e-03
MARCHF5	54708	0.61	2.79e-02	5.08	2.79e-01	3.44e-02	3.68	1.23e-04	1.66e-03
TMA16	55319	0.4	1.17e-02	2.44	6.56e-01	0.00e+00	3.68	1.23e-04	1.66e-03
BBIP1	92482	-0.54	2.20e-02	4.63	3.28e-01	1.98e-02	-3.67	1.27e-04	1.71e-03
ZBTB38	253461	-1.28	1.22e-01	17.26	1.72e-03	4.36e-01	-3.67	1.27e-04	1.72e-03
RFPL1S	10740	-0.5	1.85e-02	4.38	3.57e-01	1.21e-02	-3.66	1.30e-04	1.75e-03
TMLHE	55217	0.45	1.53e-02	4.2	3.80e-01	6.14e-03	3.66	1.31e-04	1.76e-03
DCAF15	90379	0.4	1.17e-02	2.05	7.27e-01	0.00e+00	3.66	1.32e-04	1.78e-03
TRAF3	7187	-0.98	7.10e-02	10.11	3.86e-02	1.97e-01	-3.66	1.33e-04	1.78e-03
CLASP2	23122	0.69	3.52e-02	5.79	2.16e-01	5.63e-02	3.66	1.33e-04	1.79e-03
CCDC91	55297	0.4	1.17e-02	2.56	6.33e-01	0.00e+00	3.65	1.35e-04	1.81e-03
RUSC2	9853	-0.4	1.17e-02	3.85	4.27e-01	0.00e+00	-3.65	1.36e-04	1.82e-03
CCNJ	54619	0.77	4.41e-02	6.67	1.54e-01	8.60e-02	3.65	1.37e-04	1.82e-03
ADI1	55256	-0.64	3.11e-02	5.37	2.51e-01	4.34e-02	-3.65	1.39e-04	1.86e-03
ELP3	55140	0.39	1.17e-02	3.57	4.67e-01	0.00e+00	3.64	1.40e-04	1.87e-03
ZFX	7543	0.55	2.27e-02	4.68	3.21e-01	2.14e-02	3.64	1.41e-04	1.88e-03
EFEMP1	2202	0.39	1.17e-02	1.52	8.23e-01	0.00e+00	3.64	1.42e-04	1.90e-03
ANGEL2	90806	0.39	1.17e-02	1.37	8.50e-01	0.00e+00	3.64	1.43e-04	1.90e-03
RUNX1-IT1	80215	0.87	5.79e-02	8.43	7.69e-02	1.41e-01	3.63	1.48e-04	1.96e-03
DDX10	1662	0.84	5.39e-02	7.89	9.58e-02	1.24e-01	3.63	1.48e-04	1.97e-03
MVB12B	89853	-0.55	2.28e-02	4.69	3.20e-01	2.17e-02	-3.63	1.49e-04	1.97e-03
CCL7	6354	-0.99	7.49e-02	10.64	3.09e-02	2.14e-01	-3.63	1.50e-04	1.99e-03
LACTB2	51110	-0.71	3.86e-02	6.1	1.92e-01	6.70e-02	-3.63	1.51e-04	1.99e-03
PABPN1	8106	0.78	4.64e-02	6.98	1.37e-01	9.51e-02	3.63	1.51e-04	2.00e-03
ALDH3A2	224	-1.15	1.01e-01	14.13	6.90e-03	3.33e-01	-3.62	1.53e-04	2.01e-03
DLEC1	9940	-0.62	2.90e-02	5.14	2.74e-01	3.68e-02	-3.62	1.53e-04	2.01e-03
LPAR4	2846	0.44	1.48e-02	4.17	3.84e-01	5.24e-03	3.62	1.54e-04	2.03e-03
ATP2A1	487	0.39	1.17e-02	1.56	8.15e-01	0.00e+00	3.62	1.55e-04	2.04e-03
CYP2J2	1573	-0.39	1.17e-02	2.82	5.89e-01	0.00e+00	-3.62	1.57e-04	2.07e-03
CTSV	1515	-1.01	7.85e-02	11.15	2.50e-02	2.31e-01	-3.61	1.59e-04	2.08e-03
LSM12	124801	0.39	1.17e-02	2.2	6.99e-01	0.00e+00	3.61	1.59e-04	2.09e-03
DDX11	1663	0.39	1.17e-02	3.42	4.91e-01	0.00e+00	3.61	1.60e-04	2.09e-03
ABCC2	1244	-1.02	7.97e-02	11.4	2.24e-02	2.37e-01	-3.61	1.61e-04	2.11e-03
RGS20	8601	-0.39	1.17e-02	3.29	5.10e-01	0.00e+00	-3.61	1.61e-04	2.11e-03
DNAJC16	23341	0.45	1.55e-02	4.2	3.79e-01	6.35e-03	3.61	1.62e-04	2.11e-03
PYCR1	5831	-0.44	1.52e-02	4.19	3.81e-01	5.84e-03	-3.61	1.62e-04	2.11e-03
SLC4A2	6522	0.79	4.75e-02	7.13	1.29e-01	9.94e-02	3.61	1.62e-04	2.11e-03
COL5A1	1289	1.11	9.52e-02	13.61	8.66e-03	3.08e-01	3.6	1.64e-04	2.14e-03
ENC1	8507	-0.56	2.41e-02	4.78	3.11e-01	2.46e-02	-3.6	1.65e-04	2.15e-03
POLR3G	10622	0.39	1.17e-02	0.86	9.31e-01	0.00e+00	3.6	1.67e-04	2.16e-03
HERC4	26091	0.39	1.17e-02	3.6	4.63e-01	0.00e+00	3.6	1.67e-04	2.16e-03
TARBP2	6895	1	7.67e-02	10.9	2.77e-02	2.23e-01	3.6	1.67e-04	2.16e-03
FXYD2	486	0.73	4.10e-02	6.34	1.75e-01	7.50e-02	3.6	1.69e-04	2.18e-03
CRLF3	51379	-0.95	7.05e-02	9.96	4.10e-02	1.94e-01	-3.6	1.69e-04	2.18e-03
SMIM27	100129250	-1.15	1.03e-01	14.58	5.65e-03	3.45e-01	-3.59	1.71e-04	2.20e-03
TEX12	56158	0.39	1.17e-02	1.59	8.11e-01	0.00e+00	3.59	1.71e-04	2.21e-03
LRP10	26020	-1.27	1.26e-01	17.58	1.49e-03	4.50e-01	-3.59	1.71e-04	2.21e-03
BPHL	670	0.39	1.17e-02	3.6	4.62e-01	0.00e+00	3.59	1.72e-04	2.22e-03
PRKCZ-AS1	100506504	0.39	1.17e-02	2.81	5.90e-01	0.00e+00	3.59	1.73e-04	2.22e-03
CNP	1267	0.39	1.17e-02	3.5	4.78e-01	0.00e+00	3.59	1.73e-04	2.22e-03
TRIM45	80263	0.39	1.17e-02	3.11	5.40e-01	0.00e+00	3.59	1.73e-04	2.22e-03
PIGP	51227	0.67	3.52e-02	5.79	2.16e-01	5.64e-02	3.59	1.75e-04	2.25e-03
BZW2	28969	0.88	6.05e-02	8.67	6.99e-02	1.51e-01	3.57	1.83e-04	2.35e-03
LAMB1	3912	0.39	1.17e-02	0.53	9.71e-01	0.00e+00	3.57	1.87e-04	2.40e-03
GNL1	2794	0.94	6.89e-02	9.9	4.21e-02	1.89e-01	3.57	1.88e-04	2.41e-03
MPI	4351	0.39	1.17e-02	0.78	9.42e-01	0.00e+00	3.57	1.88e-04	2.41e-03
INSRR	3645	-0.39	1.17e-02	1.67	7.96e-01	0.00e+00	-3.57	1.89e-04	2.41e-03
PRKCSH	5589	-0.39	1.17e-02	2.97	5.62e-01	0.00e+00	-3.57	1.90e-04	2.41e-03
SH3GL1	6455	-0.59	2.74e-02	5.05	2.82e-01	3.31e-02	-3.56	1.92e-04	2.44e-03
PLEKHS1	79949	0.39	1.17e-02	3.27	5.13e-01	0.00e+00	3.56	1.92e-04	2.44e-03
TSC22D1	8848	1.33	1.39e-01	19.58	6.04e-04	5.13e-01	3.56	1.92e-04	2.44e-03
CCDC28B	79140	0.7	3.87e-02	6.14	1.89e-01	6.78e-02	3.56	1.93e-04	2.45e-03
LAX1	54900	0.98	7.54e-02	10.71	3.00e-02	2.16e-01	3.56	1.94e-04	2.46e-03
MMP24OS	101410538	-0.93	6.86e-02	9.74	4.51e-02	1.86e-01	-3.56	1.97e-04	2.50e-03
SLCO5A1	81796	-0.39	1.17e-02	3.13	5.37e-01	0.00e+00	-3.56	1.97e-04	2.50e-03
P4HA1	5033	0.57	2.57e-02	4.91	2.97e-01	2.88e-02	3.56	1.98e-04	2.51e-03
ANKRD28	23243	0.84	5.58e-02	8.02	9.08e-02	1.31e-01	3.55	1.99e-04	2.51e-03
TTPAL	79183	-1.5	1.78e-01	25.44	4.10e-05	7.08e-01	-3.55	1.99e-04	2.51e-03
NBR2	10230	0.38	1.17e-02	2.3	6.81e-01	0.00e+00	3.55	2.01e-04	2.52e-03
NRXN3	9369	0.7	3.92e-02	6.18	1.86e-01	6.93e-02	3.55	2.00e-04	2.52e-03
TUSC3	7991	0.66	3.47e-02	5.7	2.23e-01	5.41e-02	3.55	2.01e-04	2.53e-03
ZC4H2	55906	1.24	1.22e-01	17.33	1.66e-03	4.35e-01	3.55	2.02e-04	2.54e-03
PRKX	5613	1.02	8.26e-02	11.73	1.95e-02	2.49e-01	3.55	2.04e-04	2.55e-03
KRT36	8689	-0.51	2.09e-02	4.54	3.38e-01	1.71e-02	-3.54	2.05e-04	2.57e-03
ATG2B	55102	0.38	1.17e-02	0.52	9.71e-01	0.00e+00	3.54	2.08e-04	2.60e-03
NECTIN3	25945	0.38	1.17e-02	3.97	4.11e-01	0.00e+00	3.54	2.08e-04	2.60e-03
SV2A	9900	1.06	9.01e-02	12.64	1.32e-02	2.82e-01	3.54	2.09e-04	2.61e-03
APP	351	-0.83	5.51e-02	8.02	9.08e-02	1.29e-01	-3.54	2.10e-04	2.62e-03
RHOBTB3	22836	-0.38	1.17e-02	2.27	6.87e-01	0.00e+00	-3.54	2.13e-04	2.66e-03
ABL1	25	0.84	5.60e-02	8.17	8.54e-02	1.33e-01	3.53	2.14e-04	2.67e-03
FAT1	2195	1.01	8.14e-02	11.15	2.49e-02	2.39e-01	3.53	2.18e-04	2.71e-03
MYL3	4634	-0.38	1.17e-02	2.01	7.33e-01	0.00e+00	-3.53	2.18e-04	2.71e-03
ZNF334	55713	-0.5	1.99e-02	4.47	3.47e-01	1.49e-02	-3.53	2.18e-04	2.71e-03
CTNNA2	1496	-0.38	1.17e-02	3.02	5.55e-01	0.00e+00	-3.53	2.19e-04	2.71e-03
WSB2	55884	-0.57	2.56e-02	4.91	2.97e-01	2.86e-02	-3.53	2.20e-04	2.72e-03
HSP90AA1	3320	0.84	5.70e-02	8.24	8.31e-02	1.37e-01	3.53	2.21e-04	2.73e-03
RBMS2	5939	0.84	5.69e-02	8.22	8.38e-02	1.36e-01	3.53	2.21e-04	2.74e-03
NDUFA5	4698	0.77	4.73e-02	7.12	1.30e-01	9.89e-02	3.52	2.21e-04	2.74e-03
ZSWIM1	90204	-0.55	2.41e-02	4.77	3.12e-01	2.45e-02	-3.52	2.23e-04	2.75e-03
RRP1B	23076	0.76	4.61e-02	6.95	1.39e-01	9.40e-02	3.52	2.25e-04	2.77e-03
PTPRN	5798	-0.38	1.17e-02	3.11	5.39e-01	0.00e+00	-3.52	2.25e-04	2.77e-03
SYNGR2	9144	-1.42	1.62e-01	22.76	1.41e-04	6.27e-01	-3.52	2.25e-04	2.77e-03
CCNB1IP1	57820	1.31	1.40e-01	19.75	5.58e-04	5.20e-01	3.52	2.28e-04	2.80e-03
ARHGEF5	7984	-0.92	6.79e-02	9.53	4.91e-02	1.81e-01	-3.51	2.30e-04	2.83e-03
SCIN	85477	0.38	1.18e-02	4	4.06e-01	1.17e-04	3.51	2.30e-04	2.83e-03
LRCH3	84859	0.66	3.50e-02	5.73	2.20e-01	5.52e-02	3.51	2.31e-04	2.84e-03
LINC00342	150759	0.85	5.81e-02	8.4	7.81e-02	1.41e-01	3.51	2.32e-04	2.84e-03
E2F6	1876	0.96	7.49e-02	10.7	3.01e-02	2.15e-01	3.51	2.32e-04	2.85e-03
SPEN	23013	0.38	1.17e-02	1.15	8.86e-01	0.00e+00	3.51	2.33e-04	2.85e-03
COL8A1	1295	-0.38	1.17e-02	3.49	4.80e-01	0.00e+00	-3.5	2.40e-04	2.93e-03
LMO4	8543	-0.38	1.17e-02	3.73	4.44e-01	0.00e+00	-3.5	2.40e-04	2.93e-03
CEP83	51134	0.57	2.64e-02	4.96	2.91e-01	3.05e-02	3.5	2.41e-04	2.94e-03
GIPC1	10755	0.84	5.81e-02	8.46	7.60e-02	1.42e-01	3.5	2.43e-04	2.96e-03
ZSCAN31	64288	0.38	1.17e-02	3.77	4.38e-01	0.00e+00	3.5	2.43e-04	2.96e-03
SLIT1	6585	0.76	4.66e-02	6.95	1.38e-01	9.52e-02	3.5	2.44e-04	2.96e-03
TRMT5	57570	-1.02	8.46e-02	12.19	1.60e-02	2.60e-01	-3.5	2.45e-04	2.97e-03
IRX5	10265	1.06	9.21e-02	12.68	1.30e-02	2.89e-01	3.49	2.47e-04	3.00e-03
PCOTH	542767	0.38	1.17e-02	3.45	4.85e-01	0.00e+00	3.49	2.47e-04	3.00e-03
DDX52	11056	1	8.13e-02	11.13	2.51e-02	2.38e-01	3.49	2.49e-04	3.01e-03
GCN1	10985	0.76	4.80e-02	7.21	1.25e-01	1.02e-01	3.49	2.49e-04	3.01e-03
HMGN2	3151	-0.94	7.20e-02	10.41	3.41e-02	2.03e-01	-3.49	2.49e-04	3.01e-03
EML4	27436	-0.99	8.12e-02	11.62	2.04e-02	2.44e-01	-3.49	2.52e-04	3.05e-03
MCL1	4170	-0.98	7.95e-02	11.31	2.32e-02	2.35e-01	-3.49	2.53e-04	3.05e-03
BTG4	54766	-0.38	1.17e-02	3.67	4.52e-01	0.00e+00	-3.49	2.54e-04	3.06e-03
MARCHF1	55016	-1.08	9.68e-02	13.78	8.03e-03	3.16e-01	-3.49	2.54e-04	3.06e-03
PRDM11	56981	0.38	1.17e-02	1.87	7.60e-01	0.00e+00	3.48	2.59e-04	3.12e-03
B9D2	80776	-0.61	3.04e-02	5.33	2.55e-01	4.17e-02	-3.48	2.59e-04	3.12e-03
P2RX7	5027	-0.38	1.17e-02	2.55	6.36e-01	0.00e+00	-3.48	2.60e-04	3.12e-03
PIGG	54872	0.38	1.17e-02	2.73	6.03e-01	0.00e+00	3.48	2.62e-04	3.14e-03
DEFA5	1670	-0.38	1.17e-02	1.44	8.37e-01	0.00e+00	-3.48	2.63e-04	3.15e-03
NAT9	26151	0.94	7.27e-02	10.45	3.35e-02	2.06e-01	3.48	2.63e-04	3.15e-03
POLR2J	5439	-0.84	5.79e-02	8.46	7.62e-02	1.41e-01	-3.48	2.64e-04	3.15e-03
MRGBP	55257	0.38	1.17e-02	3.81	4.32e-01	0.00e+00	3.48	2.64e-04	3.15e-03
NIPSNAP1	8508	0.9	6.65e-02	9.55	4.88e-02	1.78e-01	3.48	2.64e-04	3.15e-03
MAN2B1	4125	-1.48	1.82e-01	25.39	4.20e-05	7.24e-01	-3.47	2.66e-04	3.17e-03
ARRB1	408	0.38	1.17e-02	3.87	4.24e-01	0.00e+00	3.47	2.67e-04	3.18e-03
TUBB4A	10382	0.38	1.17e-02	0.68	9.53e-01	0.00e+00	3.47	2.68e-04	3.19e-03
CHRNB2	1141	-0.38	1.17e-02	2.06	7.24e-01	0.00e+00	-3.47	2.68e-04	3.19e-03
EDF1	8721	0.38	1.17e-02	2.97	5.63e-01	0.00e+00	3.47	2.68e-04	3.19e-03
SHFL	55337	0.86	6.18e-02	8.93	6.30e-02	1.58e-01	3.47	2.71e-04	3.22e-03
LHFPL2	10184	-1.1	1.01e-01	14.1	6.99e-03	3.31e-01	-3.47	2.73e-04	3.23e-03
PAXBP1	94104	0.38	1.17e-02	3.87	4.25e-01	0.00e+00	3.47	2.73e-04	3.24e-03
PGGT1B	5229	-0.38	1.17e-02	2.84	5.84e-01	0.00e+00	-3.47	2.74e-04	3.24e-03
PALM	5064	0.72	4.32e-02	6.67	1.55e-01	8.40e-02	3.46	2.78e-04	3.28e-03
ABCA7	10347	-1.38	1.59e-01	22.98	1.28e-04	6.16e-01	-3.46	2.80e-04	3.30e-03
ME2	4200	-0.37	1.17e-02	3.37	4.97e-01	0.00e+00	-3.46	2.80e-04	3.31e-03
HCLS1	3059	-0.94	7.43e-02	10.57	3.19e-02	2.12e-01	-3.46	2.81e-04	3.31e-03
SMYD3	64754	0.68	3.84e-02	6.08	1.93e-01	6.64e-02	3.46	2.81e-04	3.31e-03
DDX50	79009	0.81	5.45e-02	7.95	9.36e-02	1.27e-01	3.46	2.83e-04	3.33e-03
GNAT2	2780	-0.37	1.17e-02	2.1	7.17e-01	0.00e+00	-3.46	2.84e-04	3.34e-03
ELAC2	60528	0.57	2.76e-02	5.07	2.81e-01	3.37e-02	3.46	2.85e-04	3.34e-03
ADGRG1	9289	1.43	1.72e-01	24.06	7.78e-05	6.72e-01	3.45	2.87e-04	3.36e-03
FCF1	51077	0.61	3.10e-02	5.37	2.51e-01	4.34e-02	3.45	2.89e-04	3.39e-03
SHBG	6462	-0.37	1.17e-02	3.25	5.17e-01	0.00e+00	-3.45	2.90e-04	3.39e-03
COMP	1311	-0.37	1.17e-02	1.72	7.87e-01	0.00e+00	-3.45	2.91e-04	3.40e-03
TNFSF8	944	-0.75	4.75e-02	7.08	1.32e-01	9.89e-02	-3.45	2.94e-04	3.44e-03
MTHFR	4524	-0.37	1.17e-02	2.7	6.09e-01	0.00e+00	-3.45	2.97e-04	3.47e-03
MEN1	4221	0.79	5.28e-02	7.81	9.87e-02	1.21e-01	3.44	3.02e-04	3.52e-03
TRAPPC13	80006	0.37	1.17e-02	1.82	7.69e-01	0.00e+00	3.44	3.02e-04	3.52e-03
LCAT	3931	-0.37	1.17e-02	1.4	8.44e-01	0.00e+00	-3.44	3.02e-04	3.52e-03
WWOX	51741	0.37	1.17e-02	3.95	4.13e-01	0.00e+00	3.44	3.05e-04	3.55e-03
PHLDA3	23612	0.37	1.17e-02	1.68	7.94e-01	0.00e+00	3.44	3.08e-04	3.58e-03
GGA1	26088	-0.93	7.27e-02	10.33	3.52e-02	2.04e-01	-3.44	3.09e-04	3.58e-03
ARGLU1	55082	0.89	6.66e-02	9.59	4.80e-02	1.79e-01	3.44	3.09e-04	3.58e-03
PTGDR	5729	0.37	1.17e-02	1.03	9.05e-01	0.00e+00	3.44	3.09e-04	3.58e-03
GDNF	2668	-0.37	1.17e-02	3.29	5.10e-01	0.00e+00	-3.44	3.09e-04	3.58e-03
SOS1	6654	0.37	1.17e-02	3.11	5.39e-01	0.00e+00	3.43	3.14e-04	3.62e-03
MBD2	8932	-1.07	9.65e-02	13.77	8.08e-03	3.14e-01	-3.43	3.13e-04	3.62e-03
SERTAD3	29946	-0.95	7.71e-02	11.02	2.64e-02	2.25e-01	-3.43	3.14e-04	3.62e-03
PANX1	24145	0.93	7.32e-02	10.36	3.47e-02	2.06e-01	3.43	3.20e-04	3.69e-03
SDAD1	55153	0.94	7.57e-02	10.88	2.80e-02	2.19e-01	3.43	3.20e-04	3.69e-03
MRTFB	57496	0.92	7.23e-02	10.41	3.41e-02	2.04e-01	3.43	3.20e-04	3.69e-03
RASSF4	83937	-0.61	3.20e-02	5.47	2.42e-01	4.63e-02	-3.42	3.25e-04	3.73e-03
PFDN5	5204	-0.37	1.17e-02	2.4	6.62e-01	0.00e+00	-3.42	3.27e-04	3.76e-03
HCFC2	29915	0.37	1.17e-02	2.29	6.83e-01	0.00e+00	3.42	3.28e-04	3.77e-03
YBX2	51087	-0.37	1.17e-02	3.5	4.78e-01	0.00e+00	-3.42	3.32e-04	3.81e-03
PCDHB17P	54661	-0.37	1.17e-02	0.15	9.97e-01	0.00e+00	-3.42	3.35e-04	3.83e-03
ATRNL1	26033	0.74	4.69e-02	7.09	1.31e-01	9.76e-02	3.41	3.36e-04	3.84e-03
OR7E14P	10819	0.5	2.13e-02	4.56	3.35e-01	1.80e-02	3.41	3.36e-04	3.84e-03
SEC31A	22872	0.37	1.17e-02	3.54	4.71e-01	0.00e+00	3.41	3.36e-04	3.85e-03
SERPINI1	5274	-0.37	1.17e-02	3.3	5.09e-01	0.00e+00	-3.41	3.38e-04	3.86e-03
ATG14	22863	0.37	1.17e-02	1.8	7.73e-01	0.00e+00	3.41	3.38e-04	3.86e-03
EIF2AK2	5610	0.37	1.17e-02	3.07	5.47e-01	0.00e+00	3.41	3.41e-04	3.89e-03
ZNF423	23090	1.37	1.62e-01	23.55	9.85e-05	6.32e-01	3.41	3.42e-04	3.89e-03
INTS3	65123	0.92	7.23e-02	10.45	3.35e-02	2.04e-01	3.41	3.42e-04	3.89e-03
TRAF3IP2	10758	1.35	1.58e-01	22.82	1.37e-04	6.09e-01	3.41	3.45e-04	3.93e-03
PNOC	5368	-1.87	3.02e-01	42.09	1.60e-08	1.31e+00	-3.41	3.46e-04	3.93e-03
CD37	951	-1.22	1.27e-01	18.12	1.17e-03	4.60e-01	-3.41	3.47e-04	3.93e-03
CYP27A1	1593	-0.72	4.49e-02	6.81	1.46e-01	8.95e-02	-3.41	3.47e-04	3.94e-03
ZFPM2	23414	0.37	1.17e-02	0.65	9.58e-01	0.00e+00	3.4	3.48e-04	3.94e-03
NR1I3	9970	-0.71	4.30e-02	6.63	1.57e-01	8.31e-02	-3.4	3.48e-04	3.94e-03
ARHGAP33	115703	0.51	2.27e-02	4.68	3.21e-01	2.14e-02	3.4	3.52e-04	3.98e-03
PLPP2	8612	-0.37	1.17e-02	4	4.07e-01	0.00e+00	-3.4	3.57e-04	4.03e-03
ATF2	1386	0.89	6.90e-02	9.82	4.35e-02	1.88e-01	3.39	3.62e-04	4.09e-03
NFIB	4781	-0.37	1.17e-02	3.57	4.67e-01	0.00e+00	-3.39	3.63e-04	4.09e-03
ACSF2	80221	1.1	1.05e-01	14.96	4.79e-03	3.53e-01	3.39	3.65e-04	4.11e-03
TSC1	7248	0.73	4.58e-02	6.94	1.39e-01	9.33e-02	3.39	3.66e-04	4.12e-03
GPC4	2239	0.37	1.17e-02	3.63	4.58e-01	0.00e+00	3.39	3.69e-04	4.15e-03
PFAS	5198	0.37	1.17e-02	1.89	7.55e-01	0.00e+00	3.39	3.70e-04	4.16e-03
SPX	80763	-0.37	1.17e-02	0.61	9.62e-01	0.00e+00	-3.39	3.71e-04	4.16e-03
LOC155060	155060	0.7	4.25e-02	6.57	1.60e-01	8.13e-02	3.38	3.73e-04	4.18e-03
ANKRD40CL	55018	0.37	1.17e-02	3.21	5.23e-01	0.00e+00	3.38	3.73e-04	4.18e-03
HYMAI	57061	-0.76	5.00e-02	7.46	1.13e-01	1.09e-01	-3.38	3.78e-04	4.23e-03
CNTD2	79935	-0.37	1.17e-02	1.99	7.38e-01	0.00e+00	-3.38	3.79e-04	4.23e-03
WDR77	79084	0.37	1.17e-02	3.98	4.09e-01	0.00e+00	3.38	3.81e-04	4.25e-03
FBXW7	55294	0.78	5.35e-02	7.84	9.76e-02	1.23e-01	3.38	3.82e-04	4.27e-03
GTF3A	2971	0.83	6.09e-02	8.76	6.73e-02	1.53e-01	3.38	3.84e-04	4.29e-03
NUDT15	55270	0.76	5.14e-02	7.53	1.10e-01	1.14e-01	3.37	3.85e-04	4.29e-03
SPON1	10418	0.45	1.77e-02	4.34	3.63e-01	1.05e-02	3.37	3.87e-04	4.31e-03
TASP1	55617	0.78	5.37e-02	7.84	9.77e-02	1.23e-01	3.37	3.89e-04	4.33e-03
PLCD1	5333	-0.89	6.98e-02	9.97	4.09e-02	1.92e-01	-3.37	3.90e-04	4.33e-03
NPTX2	4885	0.41	1.50e-02	4.18	3.82e-01	5.63e-03	3.37	3.90e-04	4.33e-03
MORF4L2	9643	0.54	2.54e-02	4.89	2.99e-01	2.81e-02	3.37	3.94e-04	4.37e-03
HARS1	3035	0.54	2.55e-02	4.89	2.98e-01	2.82e-02	3.37	3.94e-04	4.37e-03
ARPC4	10093	-0.88	6.85e-02	9.88	4.26e-02	1.87e-01	-3.37	3.97e-04	4.40e-03
RASSF7	8045	-0.36	1.17e-02	1.91	7.53e-01	0.00e+00	-3.37	4.00e-04	4.42e-03
RSAD1	55316	0.6	3.22e-02	5.48	2.42e-01	4.68e-02	3.36	4.00e-04	4.42e-03
RPL9	6133	0.81	5.83e-02	8.5	7.48e-02	1.43e-01	3.36	4.02e-04	4.44e-03
SPTAN1	6709	1.43	1.82e-01	25.91	3.30e-05	7.25e-01	3.36	4.03e-04	4.44e-03
UBA52	7311	-0.45	1.80e-02	4.35	3.61e-01	1.12e-02	-3.36	4.03e-04	4.44e-03
POU5F1P3	642559	-0.36	1.17e-02	2.53	6.39e-01	0.00e+00	-3.36	4.04e-04	4.44e-03
CAPN9	10753	0.36	1.17e-02	1.65	8.01e-01	0.00e+00	3.36	4.04e-04	4.45e-03
TRAF1	7185	-0.93	7.63e-02	10.63	3.10e-02	2.18e-01	-3.36	4.08e-04	4.49e-03
CCNC	892	0.36	1.17e-02	2.8	5.92e-01	0.00e+00	3.36	4.08e-04	4.49e-03
ELP4	26610	-0.36	1.17e-02	1.63	8.03e-01	0.00e+00	-3.36	4.14e-04	4.54e-03
CCL20	6364	-1.37	1.67e-01	23.26	1.12e-04	6.50e-01	-3.36	4.15e-04	4.55e-03
KHDRBS3	10656	0.61	3.36e-02	5.64	2.28e-01	5.14e-02	3.35	4.17e-04	4.57e-03
RCN2	5955	1.21	1.30e-01	18.4	1.03e-03	4.71e-01	3.35	4.23e-04	4.63e-03
CUTC	51076	-0.36	1.17e-02	3.74	4.43e-01	0.00e+00	-3.35	4.23e-04	4.63e-03
RRAD	6236	-0.36	1.17e-02	3.83	4.30e-01	0.00e+00	-3.35	4.23e-04	4.63e-03
ERP44	23071	-1.07	1.02e-01	14.53	5.77e-03	3.40e-01	-3.35	4.24e-04	4.63e-03
ARFGAP1	55738	0.73	4.79e-02	7.18	1.27e-01	1.01e-01	3.35	4.27e-04	4.66e-03
NOLC1	9221	0.69	4.23e-02	6.52	1.64e-01	8.01e-02	3.35	4.28e-04	4.67e-03
RWDD1	51389	0.63	3.58e-02	5.84	2.11e-01	5.82e-02	3.35	4.30e-04	4.68e-03
RFPL1	5988	-0.36	1.17e-02	3.12	5.37e-01	0.00e+00	-3.35	4.32e-04	4.70e-03
ARHGAP35	2909	0.71	4.49e-02	6.77	1.49e-01	8.89e-02	3.34	4.34e-04	4.71e-03
ADO	84890	0.36	1.17e-02	2.3	6.81e-01	0.00e+00	3.34	4.34e-04	4.71e-03
RRN3	54700	0.6	3.27e-02	5.54	2.36e-01	4.86e-02	3.34	4.37e-04	4.74e-03
VASH2	79805	0.68	4.12e-02	6.38	1.72e-01	7.59e-02	3.34	4.37e-04	4.74e-03
CYP7B1	9420	-0.38	1.31e-02	4.07	3.96e-01	2.32e-03	-3.34	4.38e-04	4.75e-03
AGPAT3	56894	-0.77	5.29e-02	7.77	1.00e-01	1.20e-01	-3.34	4.39e-04	4.75e-03
SIGIRR	59307	0.88	6.94e-02	9.96	4.11e-02	1.90e-01	3.33	4.50e-04	4.87e-03
PAX7	5081	-0.42	1.57e-02	4.21	3.78e-01	6.73e-03	-3.33	4.50e-04	4.87e-03
NRAS	4893	0.51	2.30e-02	4.7	3.20e-01	2.22e-02	3.33	4.53e-04	4.89e-03
THUMPD2	80745	0.76	5.15e-02	7.63	1.06e-01	1.15e-01	3.33	4.53e-04	4.89e-03
C22orf24	25775	-0.39	1.37e-02	4.11	3.92e-01	3.32e-03	-3.33	4.57e-04	4.92e-03
TAS2R10	50839	0.36	1.17e-02	1.67	7.96e-01	0.00e+00	3.33	4.57e-04	4.92e-03
TIMP3	7078	-0.64	3.75e-02	5.96	2.02e-01	6.29e-02	-3.33	4.57e-04	4.92e-03
CXCL9	4283	-0.36	1.17e-02	2.6	6.28e-01	0.00e+00	-3.33	4.63e-04	4.97e-03
KIF26B	55083	0.36	1.17e-02	2.05	7.26e-01	0.00e+00	3.33	4.64e-04	4.98e-03
COX7B	1349	-0.53	2.59e-02	4.93	2.94e-01	2.92e-02	-3.32	4.65e-04	4.99e-03
IGHMBP2	3508	-0.77	5.40e-02	7.96	9.32e-02	1.25e-01	-3.32	4.65e-04	4.99e-03
KCND2	3751	0.36	1.17e-02	3.7	4.48e-01	0.00e+00	3.32	4.67e-04	4.99e-03
KIFC1	3833	-0.49	2.20e-02	4.64	3.27e-01	2.00e-02	-3.32	4.67e-04	4.99e-03
DDX56	54606	0.5	2.27e-02	4.68	3.21e-01	2.15e-02	3.32	4.69e-04	5.02e-03
GSDME	1687	0.43	1.72e-02	4.31	3.66e-01	9.65e-03	3.31	4.82e-04	5.15e-03
SLITRK5	26050	0.36	1.17e-02	0.48	9.76e-01	0.00e+00	3.31	4.86e-04	5.19e-03
DDAH1	23576	-0.36	1.17e-02	3.62	4.61e-01	0.00e+00	-3.31	4.87e-04	5.19e-03
ZNF415	55786	0.84	6.47e-02	9.24	5.55e-02	1.69e-01	3.31	4.89e-04	5.21e-03
SRGAP3	9901	0.53	2.60e-02	4.93	2.94e-01	2.96e-02	3.31	4.94e-04	5.26e-03
NUP43	348995	0.63	3.60e-02	5.86	2.10e-01	5.88e-02	3.31	4.95e-04	5.26e-03
PDS5A	23244	0.77	5.40e-02	7.96	9.32e-02	1.25e-01	3.3	5.03e-04	5.33e-03
EML2	24139	-0.83	6.34e-02	9.08	5.92e-02	1.64e-01	-3.3	5.02e-04	5.33e-03
ZNF345	25850	0.36	1.17e-02	3.42	4.90e-01	0.00e+00	3.3	5.03e-04	5.33e-03
BTN2A3P	54718	-0.36	1.17e-02	3.36	4.99e-01	0.00e+00	-3.3	5.03e-04	5.33e-03
ADPGK	83440	-1.07	1.05e-01	14.97	4.76e-03	3.55e-01	-3.3	5.03e-04	5.33e-03
PLEKHA6	22874	-0.36	1.17e-02	2.58	6.30e-01	0.00e+00	-3.3	5.05e-04	5.34e-03
XAF1	54739	0.61	3.44e-02	5.71	2.22e-01	5.38e-02	3.3	5.09e-04	5.38e-03
RTF2	51507	-1.06	1.04e-01	14.83	5.08e-03	3.48e-01	-3.3	5.10e-04	5.39e-03
ELOA	6924	0.63	3.62e-02	5.9	2.06e-01	5.98e-02	3.3	5.18e-04	5.46e-03
EI24	9538	0.36	1.17e-02	3.78	4.36e-01	0.00e+00	3.29	5.23e-04	5.51e-03
DNTT	1791	1.45	1.93e-01	27.76	1.39e-05	7.80e-01	3.29	5.24e-04	5.51e-03
KIF2A	3796	0.43	1.70e-02	4.3	3.67e-01	9.32e-03	3.29	5.24e-04	5.51e-03
TPBG	7162	0.36	1.17e-02	0.31	9.89e-01	0.00e+00	3.29	5.24e-04	5.51e-03
CRYGD	1421	-0.83	6.37e-02	9.19	5.66e-02	1.66e-01	-3.29	5.26e-04	5.53e-03
DSG3	1830	-0.63	3.68e-02	5.92	2.05e-01	6.11e-02	-3.29	5.29e-04	5.54e-03
RUFY3	22902	0.97	8.69e-02	12.3	1.52e-02	2.69e-01	3.29	5.28e-04	5.54e-03
CDHR2	54825	-0.55	2.76e-02	5.04	2.84e-01	3.33e-02	-3.29	5.28e-04	5.54e-03
PRKG2	5593	0.36	1.17e-02	1.84	7.66e-01	0.00e+00	3.29	5.31e-04	5.56e-03
ZNF85	7639	1.13	1.18e-01	16.72	2.19e-03	4.16e-01	3.29	5.31e-04	5.56e-03
CRYAB	1410	-0.36	1.17e-02	2.76	5.98e-01	0.00e+00	-3.29	5.33e-04	5.57e-03
FBXO41	150726	1.26	1.48e-01	21.02	3.14e-04	5.60e-01	3.29	5.33e-04	5.57e-03
CCNI	10983	0.56	2.93e-02	5.22	2.66e-01	3.84e-02	3.29	5.35e-04	5.58e-03
RUNX3	864	-0.73	4.89e-02	7.31	1.20e-01	1.05e-01	-3.29	5.35e-04	5.58e-03
ST14	6768	-0.95	8.36e-02	11.65	2.02e-02	2.51e-01	-3.29	5.36e-04	5.59e-03
SLC7A8	23428	-0.98	9.00e-02	12.8	1.23e-02	2.84e-01	-3.28	5.44e-04	5.66e-03
NUP153	9972	0.35	1.17e-02	1.96	7.43e-01	0.00e+00	3.28	5.48e-04	5.70e-03
ZNF180	7733	0.35	1.17e-02	2.93	5.70e-01	0.00e+00	3.28	5.50e-04	5.72e-03
NAE1	8883	0.68	4.24e-02	6.54	1.62e-01	8.07e-02	3.28	5.52e-04	5.73e-03
TNFAIP8	25816	-0.83	6.49e-02	9.37	5.25e-02	1.71e-01	-3.28	5.56e-04	5.77e-03
ZBED4	9889	0.91	7.74e-02	10.85	2.83e-02	2.24e-01	3.28	5.57e-04	5.78e-03
LBR	3930	-0.53	2.62e-02	4.96	2.91e-01	3.02e-02	-3.28	5.58e-04	5.78e-03
HMGCS1	3157	1.02	9.71e-02	13.35	9.69e-03	3.12e-01	3.27	5.59e-04	5.79e-03
FAM224A	401630	0.38	1.36e-02	4.1	3.93e-01	3.11e-03	3.27	5.65e-04	5.84e-03
RBMX2	51634	0.7	4.55e-02	6.9	1.41e-01	9.21e-02	3.27	5.65e-04	5.84e-03
IRF6	3664	-0.68	4.34e-02	6.65	1.55e-01	8.41e-02	-3.27	5.67e-04	5.85e-03
VPS13A	23230	0.71	4.67e-02	6.94	1.39e-01	9.51e-02	3.27	5.72e-04	5.91e-03
FRMD4B	23150	0.75	5.29e-02	7.81	9.87e-02	1.21e-01	3.27	5.74e-04	5.91e-03
CEP68	23177	1.19	1.32e-01	19.02	7.79e-04	4.84e-01	3.27	5.74e-04	5.91e-03
ANGEL1	23357	0.35	1.17e-02	1.03	9.05e-01	0.00e+00	3.27	5.74e-04	5.91e-03
CD34	947	0.72	4.91e-02	7.38	1.17e-01	1.06e-01	3.27	5.78e-04	5.95e-03
EMSY	56946	0.66	4.14e-02	6.44	1.69e-01	7.71e-02	3.26	5.82e-04	5.98e-03
CDSN	1041	-0.35	1.17e-02	1.23	8.73e-01	0.00e+00	-3.26	5.84e-04	6.00e-03
RPAP1	26015	0.91	7.80e-02	11.21	2.43e-02	2.30e-01	3.26	5.87e-04	6.02e-03
VPS45	11311	0.62	3.63e-02	5.9	2.07e-01	6.00e-02	3.26	5.87e-04	6.02e-03
SRSF6	6431	0.73	5.05e-02	7.52	1.11e-01	1.12e-01	3.26	5.90e-04	6.04e-03
CD248	57124	0.53	2.66e-02	5	2.88e-01	3.13e-02	3.26	5.93e-04	6.07e-03
SCAP	22937	0.74	5.13e-02	7.64	1.06e-01	1.15e-01	3.26	5.93e-04	6.07e-03
LPCAT4	254531	0.43	1.78e-02	4.35	3.61e-01	1.08e-02	3.26	5.94e-04	6.07e-03
ZBTB44	29068	0.76	5.41e-02	7.94	9.37e-02	1.26e-01	3.26	5.97e-04	6.10e-03
ZFYVE9	9372	0.65	3.96e-02	6.18	1.86e-01	7.00e-02	3.26	5.98e-04	6.10e-03
DNAJA4	55466	-0.8	6.02e-02	8.63	7.10e-02	1.49e-01	-3.25	6.07e-04	6.18e-03
TTTY14	83869	-0.35	1.17e-02	3.75	4.41e-01	0.00e+00	-3.25	6.14e-04	6.26e-03
PAPPA2	60676	-0.35	1.17e-02	3.96	4.11e-01	0.00e+00	-3.25	6.16e-04	6.26e-03
CENPA	1058	-0.79	5.97e-02	8.73	6.83e-02	1.49e-01	-3.25	6.16e-04	6.27e-03
C2	717	-0.71	4.76e-02	7.11	1.30e-01	9.95e-02	-3.24	6.34e-04	6.44e-03
NEO1	4756	0.35	1.17e-02	2.44	6.56e-01	0.00e+00	3.24	6.35e-04	6.45e-03
GLUD1	2746	0.73	5.01e-02	7.49	1.12e-01	1.10e-01	3.24	6.37e-04	6.46e-03
RBBP5	5929	0.35	1.17e-02	3.26	5.16e-01	0.00e+00	3.24	6.41e-04	6.49e-03
ABCE1	6059	0.79	5.98e-02	8.73	6.82e-02	1.50e-01	3.24	6.43e-04	6.51e-03
NEK4	6787	0.35	1.17e-02	3.88	4.23e-01	0.00e+00	3.24	6.43e-04	6.51e-03
RAD51C	5889	-0.35	1.17e-02	2.63	6.22e-01	0.00e+00	-3.24	6.45e-04	6.52e-03
ID2	3398	-0.9	7.79e-02	11.05	2.60e-02	2.28e-01	-3.24	6.47e-04	6.53e-03
ZNF529	57711	1.13	1.23e-01	17.34	1.66e-03	4.39e-01	3.23	6.50e-04	6.57e-03
PTTG2	10744	-0.35	1.17e-02	1.31	8.60e-01	0.00e+00	-3.23	6.53e-04	6.57e-03
AHCYL1	10768	0.35	1.17e-02	1.5	8.27e-01	0.00e+00	3.23	6.52e-04	6.57e-03
SLC28A2	9153	-0.35	1.17e-02	1.21	8.77e-01	0.00e+00	-3.23	6.53e-04	6.57e-03
TRAF3IP1	26146	0.35	1.17e-02	3.29	5.11e-01	0.00e+00	3.23	6.55e-04	6.59e-03
PSMC5	5705	0.35	1.17e-02	3.33	5.04e-01	0.00e+00	3.23	6.55e-04	6.59e-03
EPB41L2	2037	0.78	5.82e-02	8.39	7.83e-02	1.41e-01	3.23	6.56e-04	6.59e-03
LHX6	26468	0.35	1.17e-02	3.24	5.18e-01	0.00e+00	3.23	6.59e-04	6.61e-03
DNALI1	7802	-0.35	1.17e-02	2.78	5.95e-01	0.00e+00	-3.23	6.62e-04	6.64e-03
C6orf62	81688	0.35	1.17e-02	3	5.57e-01	0.00e+00	3.23	6.66e-04	6.67e-03
HNRNPUL2	221092	0.58	3.23e-02	5.49	2.41e-01	4.70e-02	3.23	6.72e-04	6.73e-03
GMFB	2764	0.41	1.59e-02	4.23	3.76e-01	7.11e-03	3.23	6.73e-04	6.74e-03
TERF2	7014	0.79	6.07e-02	8.88	6.41e-02	1.54e-01	3.22	6.74e-04	6.74e-03
HNRNPA0	10949	0.54	2.80e-02	5.12	2.76e-01	3.50e-02	3.22	6.79e-04	6.78e-03
CDK6	1021	1.43	1.96e-01	26.82	2.17e-05	7.89e-01	3.22	6.82e-04	6.81e-03
OSBPL1A	114876	-1.45	2.03e-01	27.73	1.42e-05	8.23e-01	-3.22	6.83e-04	6.81e-03
DFFB	1677	0.63	3.79e-02	5.97	2.01e-01	6.39e-02	3.22	6.83e-04	6.81e-03
KYNU	8942	-1.02	1.01e-01	14.11	6.96e-03	3.31e-01	-3.22	6.84e-04	6.81e-03
TRIM32	22954	0.75	5.40e-02	7.95	9.32e-02	1.26e-01	3.22	6.87e-04	6.83e-03
IGK	50802	-1.4	1.89e-01	27.14	1.86e-05	7.63e-01	-3.22	6.87e-04	6.83e-03
MAVS	57506	0.35	1.17e-02	1.94	7.47e-01	0.00e+00	3.22	6.87e-04	6.83e-03
VPS13C	54832	0.71	4.91e-02	7.29	1.21e-01	1.05e-01	3.22	6.88e-04	6.83e-03
SLC52A2	79581	0.35	1.17e-02	3.37	4.97e-01	0.00e+00	3.22	6.91e-04	6.85e-03
UBE2E3	10477	-0.73	5.11e-02	7.61	1.07e-01	1.14e-01	-3.21	7.00e-04	6.92e-03
ANGPT2	285	0.35	1.17e-02	1.63	8.03e-01	0.00e+00	3.21	7.00e-04	6.92e-03
HSPB1	3315	1.12	1.22e-01	17.52	1.53e-03	4.36e-01	3.21	7.00e-04	6.92e-03
KLHL26	55295	0.35	1.17e-02	3.66	4.53e-01	0.00e+00	3.21	7.02e-04	6.93e-03
ALG13	79868	0.35	1.17e-02	3.87	4.24e-01	0.00e+00	3.21	7.02e-04	6.93e-03
HMGN4	10473	0.88	7.43e-02	10.55	3.21e-02	2.11e-01	3.21	7.04e-04	6.95e-03
LEP	3952	0.41	1.65e-02	4.27	3.71e-01	8.40e-03	3.21	7.06e-04	6.97e-03
ADAM28	10863	-0.92	8.28e-02	11.61	2.05e-02	2.48e-01	-3.21	7.10e-04	6.99e-03
SHISAL1	85352	0.35	1.17e-02	1.51	8.24e-01	0.00e+00	3.21	7.10e-04	6.99e-03
KBTBD4	55709	0.35	1.17e-02	3.22	5.22e-01	0.00e+00	3.21	7.14e-04	7.02e-03
EHMT2	10919	1.03	1.04e-01	14.82	5.08e-03	3.49e-01	3.21	7.22e-04	7.09e-03
ESYT1	23344	0.57	3.15e-02	5.42	2.47e-01	4.48e-02	3.2	7.31e-04	7.14e-03
RPL36	25873	0.5	2.43e-02	4.81	3.08e-01	2.54e-02	3.2	7.32e-04	7.14e-03
MBTPS2	51360	0.35	1.17e-02	2.19	7.01e-01	0.00e+00	3.2	7.31e-04	7.14e-03
RAB6B	51560	-0.69	4.65e-02	7.01	1.35e-01	9.57e-02	-3.2	7.28e-04	7.14e-03
NRDE2	55051	0.35	1.17e-02	1.79	7.74e-01	0.00e+00	3.2	7.28e-04	7.14e-03
NIPSNAP3B	55335	0.61	3.66e-02	5.94	2.04e-01	6.09e-02	3.2	7.32e-04	7.14e-03
PVR	5817	-0.45	1.94e-02	4.43	3.50e-01	1.39e-02	-3.2	7.29e-04	7.14e-03
UGCG	7357	-1.59	2.46e-01	34.14	6.96e-07	1.04e+00	-3.2	7.27e-04	7.14e-03
CDY1	9085	0.35	1.17e-02	2.66	6.15e-01	0.00e+00	3.2	7.30e-04	7.14e-03
RAB28	9364	0.51	2.57e-02	4.89	2.99e-01	2.85e-02	3.2	7.30e-04	7.14e-03
DCTN4	51164	0.35	1.17e-02	2.91	5.72e-01	0.00e+00	3.2	7.34e-04	7.15e-03
HRH2	3274	-0.59	3.40e-02	5.6	2.31e-01	5.15e-02	-3.2	7.42e-04	7.22e-03
BAX	581	0.55	2.92e-02	5.18	2.69e-01	3.78e-02	3.2	7.45e-04	7.24e-03
EAF2	55840	-0.85	7.12e-02	10.22	3.68e-02	1.99e-01	-3.2	7.47e-04	7.26e-03
C3	718	-1.12	1.24e-01	17.4	1.62e-03	4.41e-01	-3.2	7.48e-04	7.27e-03
GCHFR	2644	-0.34	1.17e-02	1.28	8.64e-01	0.00e+00	-3.19	7.63e-04	7.39e-03
NA	29013	0.35	1.17e-02	3.35	5.00e-01	0.00e+00	3.19	7.63e-04	7.39e-03
NFYA	4800	0.78	5.91e-02	8.6	7.20e-02	1.46e-01	3.19	7.63e-04	7.39e-03
P2RY6	5031	-0.48	2.29e-02	4.69	3.21e-01	2.19e-02	-3.19	7.63e-04	7.39e-03
COQ6	51004	0.34	1.17e-02	2.11	7.16e-01	0.00e+00	3.19	7.64e-04	7.39e-03
SEC61A2	55176	1.02	1.02e-01	14.54	5.77e-03	3.42e-01	3.19	7.65e-04	7.39e-03
SPRR1B	6699	0.34	1.17e-02	2.33	6.75e-01	0.00e+00	3.19	7.65e-04	7.39e-03
FERMT2	10979	0.58	3.33e-02	5.61	2.30e-01	5.05e-02	3.19	7.71e-04	7.44e-03
THBS1	7057	-1.74	2.99e-01	40.89	2.84e-08	1.29e+00	-3.18	7.78e-04	7.51e-03
WDR43	23160	0.78	6.05e-02	8.69	6.92e-02	1.51e-01	3.18	7.84e-04	7.56e-03
IFIT5	24138	0.63	3.96e-02	6.25	1.81e-01	7.10e-02	3.18	7.86e-04	7.58e-03
MATN3	4148	0.34	1.17e-02	1.77	7.78e-01	0.00e+00	3.18	7.89e-04	7.59e-03
SEC14L5	9717	-0.62	3.81e-02	6.1	1.92e-01	6.61e-02	-3.18	7.89e-04	7.59e-03
CHAD	1101	-0.38	1.45e-02	4.14	3.87e-01	4.54e-03	-3.18	7.98e-04	7.67e-03
UGGT2	55757	-0.84	7.00e-02	10.11	3.86e-02	1.94e-01	-3.18	8.00e-04	7.68e-03
RTL8C	8933	-0.77	5.83e-02	8.5	7.49e-02	1.43e-01	-3.18	8.01e-04	7.69e-03
ERP29	10961	-1.13	1.28e-01	18.36	1.05e-03	4.63e-01	-3.17	8.06e-04	7.72e-03
DUSP2	1844	-0.8	6.35e-02	9.19	5.65e-02	1.65e-01	-3.17	8.07e-04	7.72e-03
TBC1D31	93594	0.55	2.96e-02	5.24	2.63e-01	3.92e-02	3.17	8.06e-04	7.72e-03
CHMP6	79643	-0.48	2.27e-02	4.68	3.22e-01	2.14e-02	-3.17	8.09e-04	7.74e-03
MAN1B1	11253	0.34	1.17e-02	3.01	5.57e-01	0.00e+00	3.17	8.11e-04	7.76e-03
ZNF675	171392	0.91	8.21e-02	11.75	1.93e-02	2.48e-01	3.17	8.13e-04	7.77e-03
AHCYL2	23382	0.84	7.01e-02	9.99	4.05e-02	1.92e-01	3.17	8.27e-04	7.89e-03
PRDX2	7001	-0.97	9.30e-02	13.39	9.53e-03	2.99e-01	-3.17	8.26e-04	7.89e-03
RPS4X	6191	0.78	6.00e-02	8.76	6.73e-02	1.51e-01	3.17	8.29e-04	7.90e-03
ENO3	2027	0.78	6.00e-02	8.74	6.81e-02	1.50e-01	3.16	8.34e-04	7.93e-03
BIRC2	329	-0.82	6.66e-02	9.64	4.70e-02	1.79e-01	-3.16	8.34e-04	7.93e-03
SOX2	6657	0.39	1.52e-02	4.19	3.81e-01	5.83e-03	3.16	8.34e-04	7.93e-03
EPM2AIP1	9852	1.06	1.12e-01	15.8	3.30e-03	3.86e-01	3.16	8.35e-04	7.94e-03
AKIRIN2	55122	-1.02	1.05e-01	14.81	5.11e-03	3.52e-01	-3.16	8.39e-04	7.96e-03
CDIPT	10423	-0.34	1.17e-02	3.57	4.67e-01	0.00e+00	-3.16	8.44e-04	7.99e-03
MAN1A2	10905	0.52	2.70e-02	5.01	2.86e-01	3.20e-02	3.16	8.45e-04	7.99e-03
DPH2	1802	0.36	1.30e-02	4.07	3.97e-01	2.09e-03	3.16	8.44e-04	7.99e-03
ATP2A2	488	0.34	1.17e-02	2.88	5.78e-01	0.00e+00	3.16	8.45e-04	7.99e-03
PDE4D	5144	-0.75	5.65e-02	8.24	8.33e-02	1.35e-01	-3.16	8.47e-04	8.01e-03
MPPE1	65258	-0.86	7.33e-02	10.59	3.15e-02	2.09e-01	-3.16	8.51e-04	8.04e-03
NODAL	4838	-0.34	1.17e-02	0.75	9.45e-01	0.00e+00	-3.16	8.56e-04	8.08e-03
SPOUT1	51490	0.69	4.79e-02	7.19	1.26e-01	1.01e-01	3.16	8.58e-04	8.10e-03
BIRC3	330	-0.85	7.32e-02	10.32	3.54e-02	2.05e-01	-3.16	8.59e-04	8.10e-03
S100A3	6274	-0.46	2.13e-02	4.58	3.33e-01	1.83e-02	-3.16	8.61e-04	8.11e-03
PLXND1	23129	0.46	2.11e-02	4.57	3.34e-01	1.80e-02	3.15	8.67e-04	8.13e-03
ICE1	23379	0.6	3.62e-02	5.86	2.10e-01	5.91e-02	3.15	8.65e-04	8.13e-03
NDUFA1	4694	-0.34	1.17e-02	2.25	6.89e-01	0.00e+00	-3.15	8.67e-04	8.13e-03
PPP1R7	5510	-0.6	3.68e-02	5.96	2.02e-01	6.16e-02	-3.15	8.65e-04	8.13e-03
ASRGL1	80150	-1.39	1.93e-01	28.28	1.09e-05	7.83e-01	-3.15	8.65e-04	8.13e-03
PDE8B	8622	0.62	3.84e-02	6.14	1.89e-01	6.71e-02	3.15	8.67e-04	8.13e-03
NEK3	4752	-0.34	1.17e-02	1.01	9.08e-01	0.00e+00	-3.15	8.72e-04	8.17e-03
ELOVL2	54898	0.34	1.19e-02	4.01	4.05e-01	2.93e-04	3.15	8.75e-04	8.20e-03
PRAMEF12	390999	-0.34	1.17e-02	3.65	4.55e-01	0.00e+00	-3.15	8.83e-04	8.26e-03
ZNF329	79673	1.03	1.07e-01	14.86	5.01e-03	3.59e-01	3.15	8.83e-04	8.26e-03
PMVK	10654	0.42	1.80e-02	4.36	3.60e-01	1.13e-02	3.15	8.86e-04	8.27e-03
ARSA	410	-0.76	5.87e-02	8.48	7.56e-02	1.44e-01	-3.15	8.87e-04	8.28e-03
SNAPC1	6617	0.34	1.17e-02	2.04	7.28e-01	0.00e+00	3.15	8.89e-04	8.29e-03
ADPRH	141	-0.57	3.23e-02	5.47	2.42e-01	4.69e-02	-3.15	8.92e-04	8.32e-03
LRRC75B	388886	-0.75	5.70e-02	8.24	8.31e-02	1.36e-01	-3.14	8.96e-04	8.35e-03
ATAT1	79969	1.15	1.35e-01	19.19	7.22e-04	4.97e-01	3.14	8.97e-04	8.35e-03
KCTD13	253980	0.78	6.22e-02	8.97	6.19e-02	1.59e-01	3.14	8.98e-04	8.35e-03
RIC8B	55188	0.65	4.26e-02	6.56	1.61e-01	8.14e-02	3.14	8.99e-04	8.36e-03
IARS1	3376	0.64	4.18e-02	6.5	1.65e-01	7.90e-02	3.14	9.09e-04	8.44e-03
PSG6	5675	-0.34	1.17e-02	2.1	7.18e-01	0.00e+00	-3.14	9.13e-04	8.47e-03
TRMT61B	55006	0.77	5.99e-02	8.72	6.85e-02	1.50e-01	3.14	9.20e-04	8.53e-03
SMIM10L1	100129361	0.34	1.17e-02	2.47	6.50e-01	0.00e+00	3.13	9.31e-04	8.62e-03
SIRT3	23410	-0.54	3.02e-02	5.28	2.60e-01	4.09e-02	-3.13	9.35e-04	8.66e-03
MAP2K6	5608	-0.84	7.20e-02	10.37	3.46e-02	2.03e-01	-3.13	9.43e-04	8.73e-03
LGR4	55366	-0.34	1.17e-02	1.21	8.76e-01	0.00e+00	-3.13	9.46e-04	8.75e-03
MLLT10	8028	0.34	1.17e-02	0.82	9.36e-01	0.00e+00	3.13	9.48e-04	8.76e-03
RBM12B	389677	0.56	3.24e-02	5.51	2.39e-01	4.75e-02	3.13	9.51e-04	8.77e-03
AVPR1A	552	-0.55	3.06e-02	5.34	2.54e-01	4.23e-02	-3.13	9.50e-04	8.77e-03
TWSG1	57045	0.8	6.58e-02	9.44	5.09e-02	1.74e-01	3.13	9.54e-04	8.80e-03
BFAR	51283	0.52	2.73e-02	5.05	2.82e-01	3.31e-02	3.12	9.57e-04	8.81e-03
ZNF254	9534	0.89	8.08e-02	11.54	2.11e-02	2.42e-01	3.12	9.60e-04	8.84e-03
TRIB3	57761	-1	1.02e-01	14.56	5.71e-03	3.40e-01	-3.12	9.63e-04	8.86e-03
ST6GAL1	6480	-0.71	5.14e-02	7.52	1.11e-01	1.14e-01	-3.12	9.64e-04	8.86e-03
ZNF35	7584	-0.57	3.39e-02	5.62	2.29e-01	5.17e-02	-3.12	9.65e-04	8.86e-03
NR6A1	2649	-0.37	1.41e-02	4.13	3.89e-01	3.96e-03	-3.12	9.66e-04	8.87e-03
HSD17B3	3293	-0.34	1.17e-02	3.15	5.33e-01	0.00e+00	-3.12	9.74e-04	8.93e-03
PYCR3	65263	-0.48	2.38e-02	4.76	3.12e-01	2.41e-02	-3.12	9.79e-04	8.97e-03
FAM160B2	64760	1.22	1.53e-01	21.9	2.10e-04	5.87e-01	3.12	9.80e-04	8.98e-03
PPP2R1A	5518	0.42	1.83e-02	4.38	3.57e-01	1.19e-02	3.12	9.81e-04	8.98e-03
CHRNA5	1138	1.02	1.07e-01	14.95	4.80e-03	3.60e-01	3.12	9.82e-04	8.98e-03
IZUMO4	113177	0.34	1.17e-02	2.31	6.78e-01	0.00e+00	3.12	9.85e-04	9.00e-03
MUL1	79594	-0.72	5.35e-02	7.83	9.79e-02	1.23e-01	-3.11	9.96e-04	9.09e-03
LBX1	10660	-0.34	1.17e-02	3.82	4.31e-01	0.00e+00	-3.11	1.01e-03	9.19e-03
DYM	54808	0.34	1.17e-02	2.78	5.95e-01	0.00e+00	3.11	1.01e-03	9.19e-03
MTA1	9112	1.16	1.40e-01	19.91	5.20e-04	5.21e-01	3.11	1.01e-03	9.19e-03
CYB5R4	51167	-1.4	2.03e-01	29.1	7.46e-06	8.29e-01	-3.11	1.02e-03	9.26e-03
BTNL3	10917	-0.76	6.03e-02	8.62	7.14e-02	1.50e-01	-3.11	1.02e-03	9.26e-03
THBS4	7060	-1.44	2.16e-01	30.84	3.29e-06	8.92e-01	-3.11	1.02e-03	9.26e-03
ADTRP	84830	-0.34	1.17e-02	1.84	7.65e-01	0.00e+00	-3.11	1.02e-03	9.26e-03
SNED1	25992	-0.41	1.71e-02	4.3	3.67e-01	9.51e-03	-3.11	1.02e-03	9.28e-03
MC3R	4159	-0.34	1.17e-02	2.03	7.31e-01	0.00e+00	-3.11	1.02e-03	9.28e-03
TIA1	7072	0.88	7.97e-02	11.38	2.26e-02	2.37e-01	3.11	1.02e-03	9.28e-03
RBM25	58517	0.76	6.00e-02	8.77	6.70e-02	1.51e-01	3.1	1.03e-03	9.30e-03
ADM2	79924	-0.5	2.60e-02	4.93	2.95e-01	2.95e-02	-3.1	1.03e-03	9.30e-03
IL6	3569	-1.07	1.20e-01	16.76	2.15e-03	4.21e-01	-3.1	1.03e-03	9.32e-03
TCEAL4	79921	1.01	1.06e-01	14.93	4.84e-03	3.56e-01	3.1	1.03e-03	9.32e-03
ABI2	10152	1.23	1.57e-01	21.94	2.06e-04	6.03e-01	3.1	1.03e-03	9.34e-03
PLCH1	23007	0.6	3.74e-02	6.02	1.98e-01	6.36e-02	3.1	1.05e-03	9.43e-03
CCN1	3491	-0.61	3.82e-02	6.06	1.95e-01	6.56e-02	-3.1	1.05e-03	9.43e-03
TF	7018	-0.34	1.17e-02	3.6	4.63e-01	0.00e+00	-3.1	1.05e-03	9.43e-03
DEK	7913	-0.33	1.17e-02	1.81	7.71e-01	0.00e+00	-3.1	1.05e-03	9.49e-03
TBC1D12	23232	-1.36	1.94e-01	26.9	2.09e-05	7.79e-01	-3.1	1.06e-03	9.50e-03
TRMT112	51504	-0.33	1.17e-02	2.74	6.02e-01	0.00e+00	-3.09	1.08e-03	9.70e-03
UBQLN2	29978	0.74	5.74e-02	8.32	8.04e-02	1.39e-01	3.09	1.08e-03	9.73e-03
ZNF37A	7587	1.09	1.25e-01	17.61	1.47e-03	4.49e-01	3.09	1.09e-03	9.83e-03
CDK2AP1	8099	0.63	4.15e-02	6.41	1.70e-01	7.71e-02	3.08	1.10e-03	9.86e-03
HOXA5	3202	-0.33	1.17e-02	1.32	8.59e-01	0.00e+00	-3.08	1.10e-03	9.89e-03
ESRRB	2103	-0.33	1.17e-02	2.81	5.91e-01	0.00e+00	-3.08	1.12e-03	1.00e-02
TLN2	83660	-1.14	1.38e-01	19.66	5.82e-04	5.13e-01	-3.08	1.12e-03	1.00e-02
FOS	2353	-0.79	6.57e-02	9.31	5.38e-02	1.72e-01	-3.08	1.12e-03	1.00e-02
LUC7L3	51747	1.17	1.44e-01	20.72	3.59e-04	5.45e-01	3.08	1.13e-03	1.01e-02
AFTPH	54812	-0.69	5.06e-02	7.46	1.13e-01	1.11e-01	-3.08	1.13e-03	1.01e-02
PLG	5340	-0.47	2.37e-02	4.73	3.16e-01	2.34e-02	-3.08	1.13e-03	1.01e-02
CIDEC	63924	-0.33	1.17e-02	1.15	8.87e-01	0.00e+00	-3.07	1.14e-03	1.02e-02
ZNF268	10795	0.5	2.68e-02	5	2.87e-01	3.16e-02	3.07	1.14e-03	1.02e-02
SLC16A6	9120	-1.93	3.95e-01	54.46	4.22e-11	1.78e+00	-3.07	1.14e-03	1.02e-02
HEBP2	23593	-0.86	7.77e-02	11.19	2.45e-02	2.28e-01	-3.07	1.15e-03	1.02e-02
GALNT2	2590	0.83	7.29e-02	10.37	3.46e-02	2.06e-01	3.07	1.15e-03	1.02e-02
LRRC8B	23507	0.45	2.12e-02	4.58	3.33e-01	1.81e-02	3.07	1.16e-03	1.03e-02
SLC5A2	6524	-0.33	1.17e-02	2.3	6.81e-01	0.00e+00	-3.07	1.17e-03	1.04e-02
FMR1	2332	0.55	3.27e-02	5.53	2.37e-01	4.84e-02	3.07	1.17e-03	1.04e-02
MTCL1	23255	0.66	4.65e-02	7.07	1.32e-01	9.65e-02	3.06	1.17e-03	1.04e-02
TLK2	11011	0.62	4.15e-02	6.44	1.69e-01	7.75e-02	3.06	1.18e-03	1.04e-02
DAZAP2	9802	-1.13	1.35e-01	19.17	7.27e-04	4.98e-01	-3.06	1.18e-03	1.05e-02
PINLYP	390940	0.64	4.34e-02	6.61	1.58e-01	8.37e-02	3.06	1.18e-03	1.05e-02
CTPS1	1503	0.63	4.17e-02	6.45	1.68e-01	7.80e-02	3.06	1.18e-03	1.05e-02
KPNA3	3839	0.33	1.17e-02	3.56	4.68e-01	0.00e+00	3.06	1.19e-03	1.05e-02
BICRAL	23506	-0.51	2.75e-02	5.06	2.82e-01	3.34e-02	-3.06	1.19e-03	1.05e-02
CWF19L1	55280	-0.5	2.66e-02	5	2.87e-01	3.13e-02	-3.06	1.19e-03	1.05e-02
SIPA1L1	26037	-0.52	2.89e-02	5.19	2.69e-01	3.74e-02	-3.06	1.20e-03	1.06e-02
AKIP1	56672	0.33	1.17e-02	3.29	5.10e-01	0.00e+00	3.06	1.20e-03	1.06e-02
ZNF710	374655	-0.5	2.64e-02	4.97	2.90e-01	3.06e-02	-3.06	1.20e-03	1.06e-02
NABP1	64859	-0.66	4.61e-02	6.99	1.36e-01	9.46e-02	-3.05	1.22e-03	1.07e-02
DHRS2	10202	-0.48	2.45e-02	4.82	3.06e-01	2.58e-02	-3.05	1.22e-03	1.07e-02
PCM1	5108	0.71	5.38e-02	7.89	9.58e-02	1.24e-01	3.05	1.22e-03	1.07e-02
RAB3IL1	5866	-0.33	1.17e-02	1.92	7.51e-01	0.00e+00	-3.05	1.22e-03	1.07e-02
PES1	23481	0.36	1.42e-02	4.13	3.89e-01	4.08e-03	3.05	1.23e-03	1.08e-02
HSF2	3298	0.75	6.01e-02	8.73	6.83e-02	1.50e-01	3.05	1.23e-03	1.08e-02
C1QBP	708	0.74	5.93e-02	8.58	7.26e-02	1.47e-01	3.05	1.23e-03	1.08e-02
ADA	100	1.75	3.30e-01	45.19	3.63e-09	1.45e+00	3.05	1.24e-03	1.08e-02
SRRM1	10250	0.33	1.17e-02	2.53	6.39e-01	0.00e+00	3.05	1.24e-03	1.08e-02
HOXC5	3222	-0.33	1.17e-02	0.63	9.60e-01	0.00e+00	-3.05	1.24e-03	1.08e-02
NGFR	4804	0.33	1.17e-02	3.55	4.70e-01	0.00e+00	3.04	1.25e-03	1.10e-02
NDUFA4	4697	-0.65	4.63e-02	7.01	1.35e-01	9.51e-02	-3.04	1.26e-03	1.10e-02
ZKSCAN1	7586	0.8	6.99e-02	10.02	4.00e-02	1.93e-01	3.04	1.27e-03	1.11e-02
GDF10	2662	0.33	1.17e-02	0.69	9.52e-01	0.00e+00	3.04	1.27e-03	1.11e-02
KIF3A	11127	0.8	6.89e-02	9.92	4.19e-02	1.89e-01	3.04	1.28e-03	1.12e-02
COQ4	51117	0.33	1.17e-02	3.98	4.08e-01	0.00e+00	3.04	1.29e-03	1.12e-02
GPR85	54329	0.33	1.17e-02	0.46	9.77e-01	0.00e+00	3.04	1.28e-03	1.12e-02
SOBP	55084	0.33	1.17e-02	0.77	9.42e-01	0.00e+00	3.04	1.28e-03	1.12e-02
STAB2	55576	-0.33	1.17e-02	2.77	5.96e-01	0.00e+00	-3.04	1.28e-03	1.12e-02
VCP	7415	-0.33	1.17e-02	3.31	5.08e-01	0.00e+00	-3.04	1.28e-03	1.12e-02
GNA14	9630	-0.33	1.17e-02	3.9	4.20e-01	0.00e+00	-3.04	1.28e-03	1.12e-02
AQP5	362	-0.44	2.07e-02	4.53	3.39e-01	1.69e-02	-3.04	1.29e-03	1.12e-02
DCHS1	8642	0.98	1.05e-01	15.09	4.51e-03	3.54e-01	3.03	1.30e-03	1.13e-02
ATP8A1	10396	-1.4	2.12e-01	30.3	4.25e-06	8.72e-01	-3.03	1.30e-03	1.13e-02
MAPK6	5597	0.33	1.17e-02	2.58	6.31e-01	0.00e+00	3.03	1.30e-03	1.13e-02
SEPTIN6	23157	1.2	1.56e-01	22	2.01e-04	5.98e-01	3.03	1.31e-03	1.13e-02
ATP6V0C	527	-0.77	6.51e-02	9.38	5.22e-02	1.72e-01	-3.03	1.31e-03	1.13e-02
BLMH	642	0.75	6.05e-02	8.78	6.70e-02	1.52e-01	3.03	1.31e-03	1.13e-02
NSUN6	221078	1.07	1.24e-01	17.64	1.45e-03	4.45e-01	3.03	1.31e-03	1.13e-02
CDH2	1000	0.67	4.82e-02	7.19	1.26e-01	1.02e-01	3.03	1.32e-03	1.14e-02
SUPT6H	6830	0.65	4.54e-02	6.9	1.42e-01	9.17e-02	3.03	1.32e-03	1.14e-02
ZNF271P	10778	1.03	1.15e-01	16.41	2.51e-03	4.03e-01	3.03	1.32e-03	1.14e-02
RMDN1	51115	-0.7	5.39e-02	7.99	9.21e-02	1.26e-01	-3.03	1.33e-03	1.14e-02
HGF	3082	-0.63	4.30e-02	6.63	1.57e-01	8.29e-02	-3.03	1.33e-03	1.15e-02
ATP1A3	478	0.33	1.17e-02	3.09	5.43e-01	0.00e+00	3.03	1.34e-03	1.15e-02
TGS1	96764	0.81	7.13e-02	10.25	3.64e-02	1.99e-01	3.02	1.35e-03	1.16e-02
[truncated: 10,988 more rows]

## Sheet: AML
symb	Entriz_ID	mu.hat	mu.var	Qval	Qpval	tau2	zval	pval	FDR
[truncated: 16,271 more rows]

[truncated: 20 more sheets: BLCA, BRCA, BRNCA, CERV, CHLCA, CLL, CML, CRCA, DLBCL, FLYMPH, HANC, KDNCA, LGCA, LIVCA, OVCA, PACA, PRCA, SKCM, STCA, THCA]
