# Supplementary material for: Transcriptomic and Genetic Associations between Alzheimer’s Disease, Parkinson’s Disease, and Cancer
Source: Cancers (Basel). 2021 Jun 15;13(12):2990. doi: 10.3390/cancers13122990 (PMC8232649; doi:10.3390/cancers13122990)
Supplement: Supplementary file 1 [file cancers-13-02990-s001.zip › Supplementary_File_3.xlsx]

## Sheet: AD_SDDC_ODDC_All_Sig
ID	Description	GeneRatio	BgRatio	pvalue	p.adjust	qvalue	geneID	Count	Cancer_Type	Direction
GO:0048514	blood vessel morphogenesis	73/632	479/9992	8.81352e-13	1.63684e-09	1.36232e-09	APLNR/ANGPT1/TGFBR3/SMO/SYK/EFEMP2/TBX2/ITGB8/SRPX2/CXCR4/LOX/ITGAX/ZFP36L1/WASF2/SP1/HEY2/RRAS/HDAC7/TIE1/EPHA2/BMPR1A/HES1/NOTCH1/C3AR1/MMP14/EMILIN1/E2F2/COL8A1/CD40/LRP1/AQP1/MAPK7/CCL2/SPI1/TNFRSF12A/PDGFRB/SPHK1/KRIT1/EPHB4/HOXA3/TGFBI/SIX1/ERBB2/CD34/ROBO4/PRKD2/VEGFB/SGPL1/YAP1/TNFAIP2/PIK3CG/RBPJ/CLDN5/C5AR1/GPNMB/LAMA1/JMJD6/FKBP10/COL8A2/HIPK1/RIN2/VEZF1/RAMP3/ACVRL1/BRCA1/ETS1/IL18/TG…	73	BRNCA	Up_Up
GO:0030198	extracellular matrix organization	54/632	298/9992	1.09611e-12	1.63684e-09	1.36232e-09	ITGB4/MFAP4/LAMB2/EFEMP2/ITGB8/BMP1/AEBP1/LOX/ITGAX/ECM2/ITGB5/COL5A1/OLFML2A/ACAN/PDPN/LTBP3/TNFRSF1B/TIE1/NOTCH1/ADAMTSL4/MMP14/EMILIN1/COL8A1/LRP1/BGN/COL6A1/NID1/LCP1/ITGA10/CD44/TGFBI/CRTAP/COL6A2/LAMC1/COL1A1/ANTXR1/VCAN/DDR2/BCAN/MFAP5/LAMA2/NFKB2/P3H4/LAMA1/TNFRSF1A/FKBP10/SLC2A10/COL8A2/ETS1/ELN/TGFBR1/ITGA5/PECAM1/HSPG2	54	BRNCA	Up_Up
GO:0043062	extracellular structure organization	54/632	299/9992	1.25996e-12	1.63684e-09	1.36232e-09	ITGB4/MFAP4/LAMB2/EFEMP2/ITGB8/BMP1/AEBP1/LOX/ITGAX/ECM2/ITGB5/COL5A1/OLFML2A/ACAN/PDPN/LTBP3/TNFRSF1B/TIE1/NOTCH1/ADAMTSL4/MMP14/EMILIN1/COL8A1/LRP1/BGN/COL6A1/NID1/LCP1/ITGA10/CD44/TGFBI/CRTAP/COL6A2/LAMC1/COL1A1/ANTXR1/VCAN/DDR2/BCAN/MFAP5/LAMA2/NFKB2/P3H4/LAMA1/TNFRSF1A/FKBP10/SLC2A10/COL8A2/ETS1/ELN/TGFBR1/ITGA5/PECAM1/HSPG2	54	BRNCA	Up_Up
GO:0045229	external encapsulating structure organization	54/632	300/9992	1.44725e-12	1.63684e-09	1.36232e-09	ITGB4/MFAP4/LAMB2/EFEMP2/ITGB8/BMP1/AEBP1/LOX/ITGAX/ECM2/ITGB5/COL5A1/OLFML2A/ACAN/PDPN/LTBP3/TNFRSF1B/TIE1/NOTCH1/ADAMTSL4/MMP14/EMILIN1/COL8A1/LRP1/BGN/COL6A1/NID1/LCP1/ITGA10/CD44/TGFBI/CRTAP/COL6A2/LAMC1/COL1A1/ANTXR1/VCAN/DDR2/BCAN/MFAP5/LAMA2/NFKB2/P3H4/LAMA1/TNFRSF1A/FKBP10/SLC2A10/COL8A2/ETS1/ELN/TGFBR1/ITGA5/PECAM1/HSPG2	54	BRNCA	Up_Up
GO:0001501	skeletal system development	57/632	361/9992	8.25029e-11	7.39499e-08	6.15475e-08	PHEX/SCIN/IRX5/ITGB8/SMAD5/GLI2/MSX1/LTF/MED12/BMP1/TULP3/LOX/ROR2/ACAN/WASF2/SFRP4/SLC39A1/NIPBL/LTBP3/EPHA2/BMPR1A/INPPL1/CMKLR1/CYTL1/MMP14/DHRS3/MAF/PAPSS2/CREB3L2/BGN/LILRB1/IFT140/CD44/HOXA3/HOXB2/TGFBI/SIX1/FGR/NFIB/COL1A1/AKAP13/VCAN/BBX/SGPL1/RAB23/BCAN/CLDN18/GLG1/EVC/PTPRC/SLC2A10/PTPN6/ACVRL1/TGFBR1/LRP5/SLC38A10/TP53	57	BRNCA	Up_Up
GO:0046649	lymphocyte activation	69/632	485/9992	9.80768e-11	7.39499e-08	6.15475e-08	FYN/FOXJ1/SWAP70/WAS/SYK/TCF7/GLI2/ZFP36L2/CD151/SASH3/ZFP36L1/CSK/TNFRSF1B/RAB27A/TCF3/HES1/MMP14/CD180/F2RL1/CD40/EBI3/TNIP2/PRDM1/MAP3K8/CCL2/LILRB1/APBB1IP/PLCG2/SPI1/YY1/LCP1/YES1/NCKAP1L/CD44/HLA-DOA/PKN1/CCL5/FGR/ERBB2/HLA-DPA1/LAG3/FLT3LG/INPP5D/SCRIB/CLEC7A/PRF1/PIK3CG/CD86/RBPJ/SOX13/CBFB/CLCF1/GPNMB/JMJD6/PTPRC/DCLRE1C/LAX1/CD2/LFNG/PTPN6/RAB29/CD4/BTK/IL18/DOCK2/TP53/LST1/RAC2/GPR183	69	BRNCA	Up_Up
GO:2000147	positive regulation of cell motility	61/632	418/9992	4.68336e-10	3.02679e-07	2.51915e-07	RARRES2/SYDE1/CSF1/ANGPT1/SWAP70/GPSM3/SMO/SRPX2/CXCR4/ITGAX/ROR2/CD151/SP1/PDPN/IGFBP5/NIPBL/RRAS/GNAI2/HDAC7/MYO1C/CMKLR1/NOTCH1/C3AR1/MMP14/F2RL1/CD40/LRP1/PTAFR/CSF1R/IGF1R/PLCG2/DAB2/PDGFRB/TRADD/SPHK1/NCKAP1L/IQGAP1/CCL5/FGR/F2R/CAVIN1/PRKD2/COL1A1/VEGFB/DDR2/CLEC7A/IL1R1/PIK3CG/C5AR1/GPNMB/PTPRC/NTN1/RIN2/ETS1/TGFBR1/FLNA/ITGA5/PECAM1/TREM2/GAB1/RAC2	61	BRNCA	Up_Up
GO:0030335	positive regulation of cell migration	59/632	405/9992	9.87564e-10	5.02015e-07	4.1782e-07	RARRES2/SYDE1/CSF1/ANGPT1/SWAP70/GPSM3/SMO/SRPX2/CXCR4/ITGAX/ROR2/CD151/SP1/PDPN/IGFBP5/NIPBL/RRAS/GNAI2/HDAC7/MYO1C/CMKLR1/NOTCH1/C3AR1/MMP14/F2RL1/CD40/LRP1/PTAFR/CSF1R/IGF1R/PLCG2/DAB2/PDGFRB/TRADD/SPHK1/NCKAP1L/IQGAP1/CCL5/FGR/F2R/PRKD2/COL1A1/VEGFB/DDR2/CLEC7A/IL1R1/PIK3CG/C5AR1/GPNMB/PTPRC/RIN2/ETS1/TGFBR1/FLNA/ITGA5/PECAM1/TREM2/GAB1/RAC2	59	BRNCA	Up_Up
GO:0051272	positive regulation of cellular component movement	61/632	426/9992	1.00986e-09	5.02015e-07	4.1782e-07	RARRES2/SYDE1/CSF1/ANGPT1/SWAP70/GPSM3/SMO/SRPX2/CXCR4/ITGAX/ROR2/CD151/SP1/PDPN/IGFBP5/NIPBL/RRAS/GNAI2/HDAC7/MYO1C/CMKLR1/NOTCH1/C3AR1/MMP14/F2RL1/CD40/LRP1/PTAFR/CSF1R/IGF1R/PLCG2/DAB2/PDGFRB/TRADD/SPHK1/NCKAP1L/IQGAP1/CCL5/FGR/F2R/CAVIN1/PRKD2/COL1A1/VEGFB/DDR2/CLEC7A/IL1R1/PIK3CG/C5AR1/GPNMB/PTPRC/NTN1/RIN2/ETS1/TGFBR1/FLNA/ITGA5/PECAM1/TREM2/GAB1/RAC2	61	BRNCA	Up_Up
GO:0040017	positive regulation of locomotion	61/632	427/9992	1.10967e-09	5.02015e-07	4.1782e-07	RARRES2/SYDE1/CSF1/ANGPT1/SWAP70/GPSM3/SMO/SRPX2/CXCR4/ITGAX/ROR2/CD151/SP1/PDPN/IGFBP5/NIPBL/RRAS/GNAI2/HDAC7/MYO1C/CMKLR1/NOTCH1/C3AR1/MMP14/F2RL1/CD40/LRP1/PTAFR/CSF1R/IGF1R/PLCG2/DAB2/PDGFRB/TRADD/SPHK1/NCKAP1L/IQGAP1/CCL5/FGR/F2R/CAVIN1/PRKD2/COL1A1/VEGFB/DDR2/CLEC7A/IL1R1/PIK3CG/C5AR1/GPNMB/PTPRC/NTN1/RIN2/ETS1/TGFBR1/FLNA/ITGA5/PECAM1/TREM2/GAB1/RAC2	61	BRNCA	Up_Up
GO:0050865	regulation of cell activation	56/632	395/9992	7.39642e-09	3.04194e-06	2.53177e-06	FYN/FOXJ1/SYK/TCF7/PLEK/GLI2/ZFP36L2/SASH3/ZFP36L1/PDPN/CSK/TNFRSF1B/HES1/MMP14/EMILIN1/F2RL1/CD40/EBI3/PTAFR/TNIP2/PRDM1/MAP3K8/CCL2/LILRB1/PDGFRB/SPHK1/YES1/NCKAP1L/HLA-DOA/PKN1/CCL5/FGR/ERBB2/HLA-DPA1/LAG3/FLT3LG/INPP5D/SCRIB/CLEC7A/CD86/SOX13/CBFB/CLCF1/GPNMB/CD84/PTPRC/LAX1/CD2/PTPN6/CD4/BTK/IL18/LST1/TREM2/RAC2/GPR183	56	BRNCA	Up_Up
GO:0042110	T cell activation	50/632	336/9992	9.84629e-09	3.71205e-06	3.08949e-06	FYN/FOXJ1/WAS/SYK/TCF7/GLI2/ZFP36L2/CD151/SASH3/ZFP36L1/CSK/TNFRSF1B/RAB27A/HES1/F2RL1/EBI3/PRDM1/MAP3K8/CCL2/LILRB1/APBB1IP/LCP1/YES1/NCKAP1L/CD44/HLA-DOA/CCL5/ERBB2/HLA-DPA1/LAG3/SCRIB/CLEC7A/PIK3CG/CD86/SOX13/CBFB/GPNMB/JMJD6/PTPRC/LAX1/CD2/LFNG/PTPN6/RAB29/CD4/IL18/DOCK2/TP53/RAC2/GPR183	50	BRNCA	Up_Up
GO:0051249	regulation of lymphocyte activation	47/632	311/9992	1.70012e-08	5.90955e-06	4.91844e-06	FYN/FOXJ1/SYK/TCF7/GLI2/ZFP36L2/SASH3/ZFP36L1/CSK/TNFRSF1B/HES1/MMP14/CD40/EBI3/TNIP2/PRDM1/MAP3K8/CCL2/LILRB1/YES1/NCKAP1L/HLA-DOA/PKN1/CCL5/FGR/ERBB2/HLA-DPA1/LAG3/FLT3LG/INPP5D/SCRIB/CLEC7A/CD86/SOX13/CBFB/CLCF1/GPNMB/PTPRC/LAX1/CD2/PTPN6/CD4/BTK/IL18/LST1/RAC2/GPR183	47	BRNCA	Up_Up
GO:0001525	angiogenesis	56/632	405/9992	1.82877e-08	5.90955e-06	4.91844e-06	APLNR/ANGPT1/TGFBR3/SYK/ITGB8/SRPX2/CXCR4/ITGAX/WASF2/SP1/RRAS/HDAC7/TIE1/EPHA2/NOTCH1/C3AR1/MMP14/EMILIN1/E2F2/COL8A1/CD40/AQP1/MAPK7/CCL2/TNFRSF12A/PDGFRB/SPHK1/KRIT1/EPHB4/HOXA3/TGFBI/ERBB2/CD34/ROBO4/PRKD2/VEGFB/TNFAIP2/PIK3CG/RBPJ/CLDN5/C5AR1/GPNMB/JMJD6/COL8A2/HIPK1/VEZF1/RAMP3/ACVRL1/BRCA1/ETS1/IL18/TGFBR1/FLNA/ITGA5/HSPG2/GAB1	56	BRNCA	Up_Up
GO:0035909	aorta morphogenesis	12/632	27/9992	2.66828e-08	8.04754e-06	6.69786e-06	EFEMP2/TBX2/HEY2/BMPR1A/HES1/NOTCH1/LRP1/PDGFRB/SIX1/RBPJ/FKBP10/ACVRL1	12	BRNCA	Up_Up
GO:0002694	regulation of leukocyte activation	52/632	368/9992	2.93075e-08	8.2867e-06	6.89691e-06	FYN/FOXJ1/SYK/TCF7/GLI2/ZFP36L2/SASH3/ZFP36L1/CSK/TNFRSF1B/HES1/MMP14/F2RL1/CD40/EBI3/PTAFR/TNIP2/PRDM1/MAP3K8/CCL2/LILRB1/SPHK1/YES1/NCKAP1L/HLA-DOA/PKN1/CCL5/FGR/ERBB2/HLA-DPA1/LAG3/FLT3LG/INPP5D/SCRIB/CLEC7A/CD86/SOX13/CBFB/CLCF1/GPNMB/CD84/PTPRC/LAX1/CD2/PTPN6/CD4/BTK/IL18/LST1/TREM2/RAC2/GPR183	52	BRNCA	Up_Up
GO:0050900	leukocyte migration	49/632	345/9992	6.3572e-08	1.69176e-05	1.40803e-05	FYN/RARRES2/RIN3/CSF1/ANGPT1/FOXJ1/GYPC/SWAP70/GPSM3/SYK/CXCR4/ITGAX/ROR2/CD58/CMKLR1/C3AR1/MMP14/EMILIN1/F2RL1/TNFRSF10B/PTAFR/CSF1R/CCL2/YES1/NCKAP1L/CD44/CCL5/CD34/CD48/DPEP1/COL1A1/VEGFB/INPP5D/IL1R1/PIK3CG/SELL/C5AR1/GLG1/CD84/SLC8B1/STK10/CD2/PTPN6/ITGA5/PECAM1/TREM2/DOK2/RAC2/GPR183	49	BRNCA	Up_Up
GO:0070661	leukocyte proliferation	37/632	230/9992	1.17384e-07	2.95025e-05	2.45545e-05	FYN/CSF1/FOXJ1/SYK/CD151/SASH3/TNFRSF1B/HES1/CD180/F2RL1/CD40/EBI3/CSF1R/LILRB1/NCKAP1L/PKN1/CCL5/ERBB2/HLA-DPA1/FLT3LG/INPP5D/SCRIB/PIK3CG/CD86/CLCF1/GPNMB/PTPRC/PTPN6/CD4/BTK/IL18/DOCK2/TP53/LST1/TREM2/RAC2/GPR183	37	BRNCA	Up_Up
GO:1903053	regulation of extracellular matrix organization	13/632	36/9992	1.36788e-07	3.25699e-05	2.71075e-05	EFEMP2/AEBP1/PDPN/TNFRSF1B/TIE1/NOTCH1/EMILIN1/LRP1/ANTXR1/DDR2/TNFRSF1A/SLC2A10/ETS1	13	BRNCA	Up_Up
GO:0032943	mononuclear cell proliferation	34/632	207/9992	2.31802e-07	5.24337e-05	4.36398e-05	FYN/CSF1/FOXJ1/SYK/CD151/SASH3/TNFRSF1B/HES1/CD180/CD40/EBI3/LILRB1/NCKAP1L/PKN1/CCL5/ERBB2/HLA-DPA1/FLT3LG/INPP5D/SCRIB/PIK3CG/CD86/CLCF1/GPNMB/PTPRC/PTPN6/CD4/BTK/IL18/DOCK2/TP53/LST1/RAC2/GPR183	34	BRNCA	Up_Up
GO:0045785	positive regulation of cell adhesion	45/632	320/9992	2.9895e-07	6.19921e-05	5.15951e-05	FYN/CSF1/ANGPT1/SYK/EFEMP2/ZFHX3/GLI2/RELA/ECM2/SASH3/PDPN/CSK/RRAS/FSTL3/HES1/PIEZO1/EMILIN1/COL8A1/EBI3/PTAFR/MAP3K8/CCL2/LILRB1/APBB1IP/NID1/YES1/NCKAP1L/CD44/IQGAP1/CCL5/ERBB2/HLA-DPA1/PRKD2/CD86/SOX13/CBFB/PTPRC/RIN2/PTPN6/ETS1/IFT74/CD4/IL18/FLNA/ITGA5	45	BRNCA	Up_Up
GO:0007507	heart development	53/632	406/9992	3.01464e-07	6.19921e-05	5.15951e-05	PPP1R13L/APLNR/PLCE1/FOXJ1/TGFBR3/SMO/TBX2/GLI2/MSX1/MED12/LOX/ECE1/MYLK3/COL5A1/ID3/ZFP36L1/NIPBL/HEY2/TNFRSF1B/TIE1/BMPR1A/HES1/NOTCH1/EMILIN1/DHRS3/PDGFRB/YY1/IFT140/HEYL/EPHB4/SIX1/ERBB2/TBX19/AKAP13/VEGFB/YAP1/ASCL1/RBPJ/CLDN5/VGLL4/JMJD6/TNFRSF1A/ADAP2/DVL2/ACVRL1/IFT74/PTK7/ELN/TGFBR1/FLNA/TAFAZZIN/TP53/PTCH1	53	BRNCA	Up_Up
GO:0001817	regulation of cytokine production	61/632	500/9992	4.17931e-07	8.22052e-05	6.84183e-05	ANGPT1/FOXJ1/INHBB/MAPKAPK2/NFKB1/GPSM3/SYK/TLR5/ITGB8/LTF/RELA/ERBIN/SASH3/CD58/CSK/HDAC7/TNFRSF1B/EPHA2/CMKLR1/C3AR1/TLR7/F2RL1/CD40/LRP1/EBI3/PTAFR/CSF1R/LILRB1/PLCG2/YY1/AIM2/SPHK1/IGF2BP2/NCKAP1L/FGR/F2R/HLA-DPA1/CD34/PRKD2/LAG3/GSDMD/INPP5D/TLR8/SCRIB/CLEC7A/IL1R1/CD86/C5AR1/NFKB2/GPNMB/CD84/PTPRC/SLC2A10/CD2/CYBA/PTPN6/BRCA1/CD4/BTK/IL18/TREM2	61	BRNCA	Up_Up
GO:0050867	positive regulation of cell activation	37/632	242/9992	4.38293e-07	8.26182e-05	6.8762e-05	FYN/SYK/PLEK/GLI2/SASH3/CSK/HES1/MMP14/F2RL1/CD40/EBI3/PTAFR/TNIP2/MAP3K8/CCL2/LILRB1/PDGFRB/YES1/NCKAP1L/CCL5/FGR/HLA-DPA1/FLT3LG/INPP5D/CLEC7A/CD86/SOX13/CBFB/CLCF1/PTPRC/CD2/PTPN6/CD4/BTK/IL18/TREM2/GPR183	37	BRNCA	Up_Up
GO:0046651	lymphocyte proliferation	33/632	204/9992	5.01523e-07	8.79454e-05	7.31957e-05	FYN/FOXJ1/SYK/CD151/SASH3/TNFRSF1B/HES1/CD180/CD40/EBI3/LILRB1/NCKAP1L/PKN1/CCL5/ERBB2/HLA-DPA1/FLT3LG/INPP5D/SCRIB/PIK3CG/CD86/CLCF1/GPNMB/PTPRC/PTPN6/CD4/BTK/IL18/DOCK2/TP53/LST1/RAC2/GPR183	33	BRNCA	Up_Up
GO:0061448	connective tissue development	31/632	185/9992	5.05433e-07	8.79454e-05	7.31957e-05	CSF1/SCIN/ITGB8/SMAD5/GLI2/MSX1/BMP1/LOX/ROR2/COL5A1/FOXD1/LTBP3/BMPR1A/NOTCH1/CYTL1/MAF/CREB3L2/BGN/PDGFRB/CD44/HOXA3/TGFBI/CD34/NFIB/COL1A1/ZNF516/GLG1/EVC/ACVRL1/TGFBR1/LRP5	31	BRNCA	Up_Up
GO:0042733	embryonic digit morphogenesis	13/632	40/9992	5.6268e-07	9.10669e-05	7.57937e-05	MAP3K20/TBX2/GLI2/MSX1/TULP3/ECE1/ROR2/BMPR1A/NOTCH1/IFT140/HDAC1/LRP5/TMEM231	13	BRNCA	Up_Up
GO:0007423	sensory organ development	50/632	381/9992	5.63632e-07	9.10669e-05	7.57937e-05	PPP1R13L/MAPKAPK2/LAMB2/SIX5/TBX2/GLI2/MSX1/NES/TULP3/ECE1/LRP10/ROR2/LIMK2/COL5A1/NPHP1/BNC2/NIPBL/HEY2/ROM1/EPHA2/HES1/NOTCH1/CYTL1/MAF/PHACTR4/COL8A1/ANP32B/PDGFRB/YY1/ZHX2/IFT140/SIX1/SALL2/HDAC1/ASCL1/RBPJ/MFAP5/LAMA1/JMJD6/EYA1/ACTL6A/DVL2/COL8A2/HIPK1/NTN1/ACVRL1/PTK7/TGFBR1/LRP5/TMEM231	50	BRNCA	Up_Up
GO:0032944	regulation of mononuclear cell proliferation	28/632	161/9992	8.34386e-07	0.000130164	0.000108334	CSF1/FOXJ1/SYK/SASH3/TNFRSF1B/HES1/CD40/EBI3/LILRB1/NCKAP1L/PKN1/CCL5/ERBB2/HLA-DPA1/FLT3LG/INPP5D/SCRIB/CD86/CLCF1/GPNMB/PTPRC/PTPN6/CD4/BTK/IL18/LST1/RAC2/GPR183	28	BRNCA	Up_Up
GO:0002250	adaptive immune response	41/632	293/9992	1.16088e-06	0.000175061	0.000145701	FYN/FOXJ1/SWAP70/WAS/SYK/SASH3/CSK/TNFRSF1B/RAB27A/CD40/EBI3/AZGP1/PRDM1/LILRB1/UNC93B1/HLA-DOA/PKN1/HLA-DPA1/C1RL/PRKD2/LAG3/IL18BP/CD48/INPP5D/TLR8/IL1R1/PRF1/PIK3CG/CD86/NFKB2/CLCF1/CD84/PTPRC/DCLRE1C/LAX1/PTPN6/CD4/CFI/BTK/IL18/GPR183	41	BRNCA	Up_Up
GO:1905523	positive regulation of macrophage migration	9/632	20/9992	1.36807e-06	0.000199649	0.000166166	RARRES2/CSF1/CMKLR1/C3AR1/MMP14/CSF1R/CCL5/C5AR1/TREM2	9	BRNCA	Up_Up
GO:1903131	mononuclear cell differentiation	42/632	306/9992	1.43986e-06	0.00020356	0.00016942	CSF1/FOXJ1/SYK/TCF7/ITGB8/GLI2/ZFP36L2/SASH3/ZFP36L1/TMEM176A/TCF3/MMP14/F2RL1/CSF1R/PRDM1/LILRB1/PLCG2/SPI1/YY1/NCKAP1L/HLA-DOA/ERBB2/LAG3/INPP5D/CD86/RBPJ/SOX13/CBFB/CLCF1/JMJD6/PTPRC/DCLRE1C/CD2/LFNG/PTPN6/CD4/BTK/IL18/DOCK2/TP53/TREM2/GPR183	42	BRNCA	Up_Up
GO:1905517	macrophage migration	12/632	37/9992	1.58089e-06	0.000216726	0.000180378	RARRES2/CSF1/ROR2/CMKLR1/C3AR1/MMP14/EMILIN1/CSF1R/CCL2/CCL5/C5AR1/TREM2	12	BRNCA	Up_Up
GO:0070663	regulation of leukocyte proliferation	29/632	176/9992	1.68219e-06	0.000217626	0.000181127	CSF1/FOXJ1/SYK/SASH3/TNFRSF1B/HES1/CD40/EBI3/CSF1R/LILRB1/NCKAP1L/PKN1/CCL5/ERBB2/HLA-DPA1/FLT3LG/INPP5D/SCRIB/CD86/CLCF1/GPNMB/PTPRC/PTPN6/CD4/BTK/IL18/LST1/RAC2/GPR183	29	BRNCA	Up_Up
GO:0002696	positive regulation of leukocyte activation	35/632	235/9992	1.68366e-06	0.000217626	0.000181127	FYN/SYK/GLI2/SASH3/CSK/HES1/MMP14/F2RL1/CD40/EBI3/PTAFR/TNIP2/MAP3K8/CCL2/LILRB1/YES1/NCKAP1L/CCL5/FGR/HLA-DPA1/FLT3LG/INPP5D/CLEC7A/CD86/SOX13/CBFB/CLCF1/PTPRC/CD2/PTPN6/CD4/BTK/IL18/TREM2/GPR183	35	BRNCA	Up_Up
GO:1902105	regulation of leukocyte differentiation	32/632	206/9992	1.86507e-06	0.000234377	0.000195069	CSF1/FOXJ1/EVI2B/SYK/TCF7/GLI2/LTF/ZFP36L2/ROR2/SASH3/ZFP36L1/FSTL3/TMEM176A/MMP14/PRDM1/LILRB1/NCKAP1L/HLA-DOA/ERBB2/LAG3/INPP5D/CD86/CLDN18/SOX13/CBFB/PTPRC/CD2/PTPN6/CD4/BTK/IL18/TREM2	32	BRNCA	Up_Up
GO:0035904	aorta development	13/632	44/9992	1.91819e-06	0.000234538	0.000195203	EFEMP2/TBX2/LOX/HEY2/BMPR1A/HES1/NOTCH1/LRP1/PDGFRB/SIX1/RBPJ/FKBP10/ACVRL1	13	BRNCA	Up_Up
GO:0050670	regulation of lymphocyte proliferation	27/632	159/9992	2.11388e-06	0.000250423	0.000208424	FOXJ1/SYK/SASH3/TNFRSF1B/HES1/CD40/EBI3/LILRB1/NCKAP1L/PKN1/CCL5/ERBB2/HLA-DPA1/FLT3LG/INPP5D/SCRIB/CD86/CLCF1/GPNMB/PTPRC/PTPN6/CD4/BTK/IL18/LST1/RAC2/GPR183	27	BRNCA	Up_Up
GO:0048598	embryonic morphogenesis	52/632	421/9992	2.15882e-06	0.000250423	0.000208424	APLNR/ITGB4/PLXNB2/MAP3K20/SMO/IRX5/TBX2/GLI2/MSX1/MED12/TULP3/ECE1/ROR2/DVL3/ITGB5/COL5A1/ZFP36L1/SLC39A1/NIPBL/EPHA2/BMPR1A/HES1/NOTCH1/MMP14/PHACTR4/COL8A1/APAF1/VASP/MAPK7/COL6A1/IFT140/TGFB1I1/HOXA3/HOXB2/SIX1/SOCS3/HDAC1/TBX19/YAP1/SCRIB/MFAP5/EYA1/DVL2/HIPK1/NTN1/PTK7/TGFBR1/LRP5/ITGA5/TP53/PTCH1/TMEM231	52	BRNCA	Up_Up
GO:0048729	tissue morphogenesis	57/632	480/9992	2.43926e-06	0.00027588	0.000229611	ITGB4/CSF1/PLXNB2/TGFBR3/SMO/EFEMP2/TBX2/GPC4/GLI2/MSX1/PLEKHA4/MED12/CXCR4/TULP3/ITGAX/ROR2/DVL3/CD151/COL5A1/NPHP1/PDPN/IGFBP5/HEY2/FOXD1/TIE1/EPHA2/BMPR1A/HES1/NOTCH1/MMP14/PHACTR4/APAF1/VASP/CSF1R/DAB2/HEYL/TGFB1I1/CD44/HOXB2/SIX1/SOCS3/PRKD2/TBX19/YAP1/SCRIB/CA9/RBPJ/LAMA1/DVL2/NTN1/ACVRL1/PTK7/TGFBR1/LRP5/FLNA/ITGA5/PTCH1	57	BRNCA	Up_Up
GO:0048771	tissue remodeling	24/632	133/9992	2.58893e-06	0.000285666	0.000237756	SYK/ACP5/IGFBP5/CSK/LTBP3/TIE1/EPHA2/MMP14/BGN/CSF1R/HOXA3/F2R/INPP5D/DDR2/RBPJ/CLDN18/GPNMB/P3H4/ACVRL1/IL18/LRP5/FLNA/TP53/RAC2	24	BRNCA	Up_Up
GO:0006935	chemotaxis	56/632	470/9992	2.70484e-06	0.00029135	0.000242487	FYN/RARRES2/RIN3/CSF1/ANGPT1/SWAP70/PLXNB2/LAMB2/GPSM3/SMO/SYK/GLI2/DOK1/CXCR4/LOX/FOXD1/RNASE3/EPHA2/CMKLR1/NOTCH1/C3AR1/F2RL1/LRP1/VASP/PTAFR/CSF1R/MAPK7/CCL2/PDGFRB/NCKAP1L/EPHB4/CCL5/ERBB2/NFIB/ROBO4/PRKD2/PLXNA3/DPEP1/VEGFB/SCRIB/PIK3CG/LAMA2/C5AR1/GPNMB/LAMA1/ROBO3/SLC8B1/NTN1/DOCK2/PALLD/PTCH1/TREM2/DOK2/GAB1/RAC2/GPR183	56	BRNCA	Up_Up
GO:0042330	taxis	56/632	472/9992	3.08731e-06	0.000324814	0.000270338	FYN/RARRES2/RIN3/CSF1/ANGPT1/SWAP70/PLXNB2/LAMB2/GPSM3/SMO/SYK/GLI2/DOK1/CXCR4/LOX/FOXD1/RNASE3/EPHA2/CMKLR1/NOTCH1/C3AR1/F2RL1/LRP1/VASP/PTAFR/CSF1R/MAPK7/CCL2/PDGFRB/NCKAP1L/EPHB4/CCL5/ERBB2/NFIB/ROBO4/PRKD2/PLXNA3/DPEP1/VEGFB/SCRIB/PIK3CG/LAMA2/C5AR1/GPNMB/LAMA1/ROBO3/SLC8B1/NTN1/DOCK2/PALLD/PTCH1/TREM2/DOK2/GAB1/RAC2/GPR183	56	BRNCA	Up_Up
GO:0002521	leukocyte differentiation	49/632	394/9992	3.52892e-06	0.000362838	0.000301985	CSF1/FOXJ1/EVI2B/SYK/TCF7/ITGB8/GLI2/LTF/ZFP36L2/ROR2/SASH3/ZFP36L1/RRAS/FSTL3/TMEM176A/TCF3/EPHA2/MMP14/F2RL1/CSF1R/PRDM1/LILRB1/PLCG2/SPI1/YY1/NCKAP1L/HLA-DOA/ERBB2/LAG3/INPP5D/CD86/RBPJ/CLDN18/SOX13/CBFB/CLCF1/JMJD6/PTPRC/DCLRE1C/CD2/LFNG/PTPN6/CD4/BTK/IL18/DOCK2/TP53/TREM2/GPR183	49	BRNCA	Up_Up
GO:0010001	glial cell differentiation	27/632	164/9992	3.89287e-06	0.000385563	0.000320899	ITGB4/POU3F2/MXRA8/LAMB2/SMO/CDKN2C/MED12/CXCR4/RELA/ROR2/CSK/TNFRSF1B/METRN/HES1/NOTCH1/LRP1/PHGDH/ERBB2/NFIB/HDAC1/ASCL1/SOX13/LAMA2/C5AR1/CLCF1/PARD3/TREM2	27	BRNCA	Up_Up
GO:0030323	respiratory tube development	23/632	127/9992	3.9204e-06	0.000385563	0.000320899	PHEX/FOXJ1/GLI2/TULP3/LOX/PDPN/IGFBP5/FSTL3/LTBP3/BMPR1A/HES1/NOTCH1/MMP14/PDGFRB/NFIB/RCN3/YAP1/ASCL1/RBPJ/LAMA1/JMJD6/EIF4EBP1/PTK7	23	BRNCA	Up_Up
GO:1903706	regulation of hemopoiesis	39/632	287/9992	4.39751e-06	0.000423283	0.000352293	CSF1/FOXJ1/SCIN/EVI2B/SYK/TCF7/GLI2/LTF/LOX/ZFP36L2/ROR2/SASH3/ZFP36L1/FSTL3/TMEM176A/NFKBIA/MMP14/PRDM1/LILRB1/SPI1/NCKAP1L/HLA-DOA/ERBB2/HDAC1/LAG3/INPP5D/CD86/CLDN18/SOX13/CBFB/PTPRC/CD2/PTPN6/ETS1/CD4/BTK/SETD1A/IL18/TREM2	39	BRNCA	Up_Up
GO:0060348	bone development	25/632	147/9992	4.88769e-06	0.000460665	0.000383405	PHEX/SMAD5/MSX1/LTF/TULP3/LOX/WASF2/SFRP4/LTBP3/INPPL1/MMP14/DHRS3/BGN/LILRB1/COL1A1/AKAP13/BBX/RAB23/CLDN18/GLG1/PTPRC/PTPN6/LRP5/SLC38A10/TP53	25	BRNCA	Up_Up
GO:0021915	neural tube development	21/632	112/9992	5.8347e-06	0.00053203	0.000442801	PLXNB2/SMO/GLI2/MED12/TULP3/DVL3/ZFP36L1/GPR161/EPHA2/HES1/NOTCH1/PHACTR4/APAF1/VASP/IFT140/PHGDH/SALL2/SCRIB/DVL2/PTK7/PTCH1	21	BRNCA	Up_Up
GO:0030036	actin cytoskeleton organization	56/632	482/9992	5.88008e-06	0.00053203	0.000442801	PSTPIP1/TRIP10/SYDE1/SORBS3/CDC42EP4/FOXJ1/SCIN/SWAP70/WAS/ASAP3/PXN/PLEK/GDPD2/LIMK2/ITGB5/MYLK3/KANK1/WASF2/NPHP1/TLN1/RND2/MYO1C/INPPL1/SVIL/TMOD3/F2RL1/PHACTR4/LRP1/VASP/AQP1/CSF1R/PDGFRB/ARAP1/FHL3/LCP1/NCKAP1L/IQGAP1/STARD8/PPFIA1/MYO1F/IQGAP2/AKAP13/ANTXR1/EHD2/FGD2/FAT1/PTK7/CAPG/ELN/TGFBR1/PLEK2/FLNA/DOCK2/PALLD/GAB1/RAC2	56	BRNCA	Up_Up
GO:1905521	regulation of macrophage migration	10/632	29/9992	6.36724e-06	0.000564812	0.000470085	RARRES2/CSF1/CMKLR1/C3AR1/MMP14/EMILIN1/CSF1R/CCL5/C5AR1/TREM2	10	BRNCA	Up_Up
GO:0001570	vasculogenesis	15/632	64/9992	7.67682e-06	0.000667615	0.000555647	APLNR/TGFBR3/SMO/ITGB8/ZFP36L1/HEY2/RRAS/TIE1/EPHA2/NOTCH1/PDGFRB/CD34/SGPL1/YAP1/RIN2	15	BRNCA	Up_Up
GO:0030324	lung development	22/632	123/9992	7.82131e-06	0.000667615	0.000555647	PHEX/FOXJ1/GLI2/LOX/PDPN/IGFBP5/FSTL3/LTBP3/BMPR1A/HES1/NOTCH1/MMP14/PDGFRB/NFIB/RCN3/YAP1/ASCL1/RBPJ/LAMA1/JMJD6/EIF4EBP1/PTK7	22	BRNCA	Up_Up
GO:0060541	respiratory system development	24/632	142/9992	8.42206e-06	0.000705582	0.000587246	PHEX/FOXJ1/GLI2/TULP3/LOX/PDPN/IGFBP5/FSTL3/LTBP3/BMPR1A/HES1/NOTCH1/MMP14/PDGFRB/SIX1/NFIB/RCN3/YAP1/ASCL1/RBPJ/LAMA1/JMJD6/EIF4EBP1/PTK7	24	BRNCA	Up_Up
GO:0048568	embryonic organ development	40/632	306/9992	8.63987e-06	0.000710669	0.00059148	PPP1R13L/RARRES2/SMO/IRX5/TBX2/GLI2/MSX1/NES/MED12/TULP3/ROR2/ID3/ZFP36L1/TEAD3/SLC39A1/NIPBL/HEY2/EPHA2/BMPR1A/HES1/NOTCH1/MMP14/PHACTR4/IFT140/HOXA3/HOXB2/SIX1/SOCS3/FLT3LG/YAP1/RBPJ/MFAP5/EYA1/DVL2/HIPK1/NTN1/PTK7/TGFBR1/TP53/PTCH1	40	BRNCA	Up_Up
GO:0002011	morphogenesis of an epithelial sheet	12/632	43/9992	9.21309e-06	0.000744286	0.000619459	CD151/COL5A1/PDPN/NOTCH1/PHACTR4/CD44/HOXB2/LAMA1/DVL2/ACVRL1/FLNA/ITGA5	12	BRNCA	Up_Up
GO:0042098	T cell proliferation	24/632	143/9992	9.53085e-06	0.000756448	0.000629582	FYN/FOXJ1/SYK/CD151/SASH3/TNFRSF1B/HES1/EBI3/LILRB1/NCKAP1L/CCL5/ERBB2/HLA-DPA1/SCRIB/PIK3CG/CD86/GPNMB/PTPRC/PTPN6/CD4/IL18/DOCK2/TP53/RAC2	24	BRNCA	Up_Up
GO:0042063	gliogenesis	32/632	223/9992	1.03704e-05	0.000808745	0.000673107	ITGB4/POU3F2/MXRA8/CSF1/LAMB2/SMO/CDKN2C/MED12/CXCR4/RELA/ROR2/CSK/TNFRSF1B/METRN/HES1/NOTCH1/MMP14/LRP1/CSF1R/CCL2/PHGDH/ERBB2/NFIB/HDAC1/ASCL1/SOX13/LAMA2/C5AR1/CLCF1/PARD3/TREM2/GPR183	32	BRNCA	Up_Up
GO:0046643	regulation of gamma-delta T cell activation	6/632	9992-10-01	1.05473e-05	0.000808745	0.000673107	SYK/TCF7/LILRB1/NCKAP1L/SOX13/PTPRC	6	BRNCA	Up_Up
GO:0050863	regulation of T cell activation	33/632	234/9992	1.09785e-05	0.000827779	0.00068895	FYN/FOXJ1/SYK/TCF7/GLI2/SASH3/CSK/TNFRSF1B/HES1/EBI3/PRDM1/MAP3K8/CCL2/LILRB1/YES1/NCKAP1L/HLA-DOA/CCL5/ERBB2/HLA-DPA1/LAG3/SCRIB/CD86/SOX13/CBFB/GPNMB/PTPRC/LAX1/CD2/PTPN6/CD4/IL18/RAC2	33	BRNCA	Up_Up
GO:0032835	glomerulus development	13/632	51/9992	1.16614e-05	0.000864858	0.000719809	PLCE1/ANGPT1/FOXJ1/LAMB2/HES1/WWTR1/NOTCH1/NID1/PDGFRB/HEYL/IQGAP1/CD34/PECAM1	13	BRNCA	Up_Up
GO:0051251	positive regulation of lymphocyte activation	30/632	204/9992	1.2e-05	0.000875613	0.000728761	FYN/SYK/GLI2/SASH3/CSK/HES1/MMP14/CD40/EBI3/TNIP2/MAP3K8/CCL2/LILRB1/YES1/NCKAP1L/CCL5/HLA-DPA1/FLT3LG/INPP5D/CLEC7A/CD86/SOX13/CBFB/CLCF1/PTPRC/PTPN6/CD4/BTK/IL18/GPR183	30	BRNCA	Up_Up
GO:0001894	tissue homeostasis	28/632	184/9992	1.21999e-05	0.000876071	0.000729142	CSF1/ANGPT1/SMO/SYK/LTF/SASH3/ACP5/CSK/LTBP3/WWTR1/NOTCH1/CYTL1/CSF1R/AZGP1/BARD1/MAK/F2R/SERPINA3/CD34/LAMC1/RCN3/INPP5D/YAP1/CLDN18/CLDN5/LAMA2/PECAM1/RAC2	28	BRNCA	Up_Up
GO:0007159	leukocyte cell-cell adhesion	36/632	268/9992	1.33302e-05	0.000942276	0.000784243	FYN/FOXJ1/SYK/GLI2/RELA/SASH3/CSK/HES1/EBI3/PTAFR/MAP3K8/CCL2/LILRB1/YES1/NCKAP1L/CD44/CCL5/ERBB2/HLA-DPA1/LAG3/SCRIB/CD86/SOX13/SELL/CBFB/GPNMB/PTPRC/LAX1/STK10/PTPN6/ETS1/CD4/IL18/ITGA5/PECAM1/RAC2	36	BRNCA	Up_Up
GO:0002009	morphogenesis of an epithelium	48/632	402/9992	1.35411e-05	0.00094246	0.000784397	CSF1/PLXNB2/SMO/TBX2/GPC4/GLI2/PLEKHA4/MED12/CXCR4/TULP3/ITGAX/ROR2/DVL3/CD151/COL5A1/NPHP1/PDPN/IGFBP5/FOXD1/TIE1/EPHA2/HES1/NOTCH1/MMP14/PHACTR4/APAF1/VASP/CSF1R/DAB2/TGFB1I1/CD44/HOXB2/SIX1/SOCS3/PRKD2/YAP1/SCRIB/CA9/RBPJ/LAMA1/DVL2/NTN1/ACVRL1/PTK7/LRP5/FLNA/ITGA5/PTCH1	48	BRNCA	Up_Up
GO:0001819	positive regulation of cytokine production	40/632	313/9992	1.48893e-05	0.00102059	0.000849427	MAPKAPK2/NFKB1/GPSM3/SYK/TLR5/RELA/SASH3/CD58/C3AR1/TLR7/F2RL1/CD40/LRP1/EBI3/PTAFR/CSF1R/LILRB1/PLCG2/AIM2/SPHK1/FGR/F2R/HLA-DPA1/CD34/PRKD2/GSDMD/TLR8/SCRIB/CLEC7A/IL1R1/CD86/C5AR1/NFKB2/PTPRC/CD2/CYBA/BRCA1/CD4/IL18/TREM2	40	BRNCA	Up_Up
GO:0010759	positive regulation of macrophage chemotaxis	7/632	15/9992	1.61189e-05	0.00108235	0.000900827	RARRES2/CSF1/CMKLR1/C3AR1/CSF1R/CCL5/C5AR1	7	BRNCA	Up_Up
GO:0033627	cell adhesion mediated by integrin	14/632	60/9992	1.62688e-05	0.00108235	0.000900827	ITGB4/MUC1/SWAP70/SYK/ITGB8/ITGB5/EPHA2/PIEZO1/NCKAP1L/CCL5/PIK3CG/PTPN6/IFT74/ITGA5	14	BRNCA	Up_Up
GO:0043410	positive regulation of MAPK cascade	46/632	382/9992	1.6514e-05	0.00108275	0.000901155	PLCE1/SORBS3/ANGPT1/MAPKAPK2/MAP3K20/SYK/CXCR4/ROR2/DVL3/CSK/GNAI2/NOTCH1/F2RL1/CD40/TRIM5/LRP1/MAPKAPK3/CSF1R/CCL2/MAP3K6/IGF1R/SPI1/PDGFRB/SPHK1/CD44/PKN1/IQGAP1/CCL5/F2R/ERBB2/PRKD2/AKAP13/CLEC7A/PIK3CG/C5AR1/PIK3R5/FGD2/GPNMB/PTPRC/DENND2B/DVL2/GDF15/RAMP3/CD4/TREM2/GPR183	46	BRNCA	Up_Up
GO:0043009	chordate embryonic development	49/632	417/9992	1.69622e-05	0.00109496	0.000911321	ANGPT1/PLXNB2/SMO/IRX5/GLI2/MSX1/MED12/TULP3/ROR2/DVL3/ZFP36L1/GPR161/SLC39A1/NIPBL/HEY2/TIE1/EPHA2/BMPR1A/HES1/NOTCH1/MMP14/PHACTR4/APAF1/VASP/IFT140/HOXA3/HOXB2/SIX1/MAFF/SOCS3/PHGDH/SALL2/XRCC2/TBX19/COL1A1/YAP1/SCRIB/RBPJ/ACTL6A/FKBP10/SLC2A10/DVL2/LFNG/BRCA1/PTK7/TGFBR1/TP53/PTCH1/TMEM231	49	BRNCA	Up_Up
GO:0045619	regulation of lymphocyte differentiation	22/632	129/9992	1.71844e-05	0.00109496	0.000911321	FOXJ1/SYK/TCF7/GLI2/ZFP36L2/SASH3/ZFP36L1/MMP14/PRDM1/NCKAP1L/HLA-DOA/ERBB2/LAG3/INPP5D/CD86/SOX13/CBFB/PTPRC/CD2/PTPN6/BTK/IL18	22	BRNCA	Up_Up
GO:0001822	kidney development	31/632	219/9992	1.87674e-05	0.00117922	0.000981446	PLCE1/ANGPT1/FOXJ1/LAMB2/SMO/SMAD5/GLI2/ID3/NIPBL/FOXD1/FSTL3/HES1/WWTR1/NOTCH1/APAF1/KANK2/NID1/PDGFRB/HEYL/IQGAP1/SIX1/CD34/SGPL1/YAP1/JMJD6/NUP160/PTK7/TGFBR1/PYGO1/PECAM1/PTCH1	31	BRNCA	Up_Up
GO:0003002	regionalization	32/632	230/9992	1.96988e-05	0.00122078	0.00101604	RFX4/FOXJ1/SMO/GLI2/MSX1/MED12/TULP3/ROR2/GPR161/HEY2/FOXD1/BMPR1A/HES1/NOTCH1/YY1/IFT140/HEYL/HOXA3/HOXB2/SIX1/XRCC2/TBX19/ASCL1/RBPJ/DVL2/HIPK1/LFNG/ACVRL1/TGFBR1/LRP5/TP53/PTCH1	32	BRNCA	Up_Up
GO:0030031	cell projection assembly	45/632	374/9992	2.0854e-05	0.00127491	0.00106109	ITGB4/PLCE1/RFX4/CDC42EP4/FOXJ1/SCIN/WAS/ZMYND10/LIMK2/RFX2/KANK1/ZNF423/WASF2/TNPO1/NPHP1/EPHA2/WWTR1/INPPL1/NOTCH1/F2RL1/ARAP1/CEP152/IFT140/EMP3/DNAI4/NCKAP1L/ARHGEF26/MAK/NEK1/EHD2/YAP1/RAB23/FGD2/CDK5RAP2/CFAP43/MYO10/NTN1/IFT74/CAPG/SEPTIN9/TGFBR1/PLEK2/FLNA/TMEM231/RAC2	45	BRNCA	Up_Up
GO:0030098	lymphocyte differentiation	35/632	263/9992	2.14993e-05	0.00129684	0.00107934	FOXJ1/SYK/TCF7/GLI2/ZFP36L2/SASH3/ZFP36L1/TCF3/MMP14/PRDM1/PLCG2/SPI1/YY1/NCKAP1L/HLA-DOA/ERBB2/LAG3/INPP5D/CD86/RBPJ/SOX13/CBFB/CLCF1/JMJD6/PTPRC/DCLRE1C/CD2/LFNG/PTPN6/CD4/BTK/IL18/DOCK2/TP53/GPR183	35	BRNCA	Up_Up
GO:0048705	skeletal system morphogenesis	25/632	160/9992	2.24228e-05	0.00130304	0.0010845	IRX5/MSX1/LTF/MED12/BMP1/TULP3/ROR2/SFRP4/SLC39A1/NIPBL/LTBP3/INPPL1/MMP14/DHRS3/IFT140/HOXA3/HOXB2/SIX1/FGR/COL1A1/SGPL1/RAB23/GLG1/TGFBR1/LRP5	25	BRNCA	Up_Up
GO:0071559	response to transforming growth factor beta	28/632	190/9992	2.24387e-05	0.00130304	0.0010845	FYN/TGFBR3/ZFHX3/PXN/ITGB8/SMAD5/LOX/ZFP36L2/ITGB5/ZFP36L1/LTBP3/PDE3A/BMPR1A/SMAD9/EMILIN1/APAF1/MAPK7/DAB2/TGFB1I1/COL1A1/CLDN5/GLG1/PARD3/SLC2A10/GDF15/ACVRL1/TGFBR1/TP53	28	BRNCA	Up_Up
GO:0042113	B cell activation	27/632	180/9992	2.26967e-05	0.00130304	0.0010845	FOXJ1/SWAP70/SYK/ZFP36L2/SASH3/ZFP36L1/TCF3/MMP14/CD180/CD40/TNIP2/PLCG2/YY1/NCKAP1L/PKN1/INPP5D/CD86/RBPJ/CLCF1/PTPRC/DCLRE1C/LAX1/LFNG/PTPN6/BTK/TP53/GPR183	27	BRNCA	Up_Up
GO:0048844	artery morphogenesis	13/632	54/9992	2.27543e-05	0.00130304	0.0010845	EFEMP2/TBX2/HEY2/BMPR1A/HES1/NOTCH1/LRP1/PDGFRB/SIX1/RBPJ/FKBP10/ACVRL1/TGFBR1	13	BRNCA	Up_Up
GO:0060562	epithelial tube morphogenesis	32/632	232/9992	2.35117e-05	0.00132959	0.0011066	CSF1/PLXNB2/SMO/TBX2/GLI2/MED12/CXCR4/TULP3/ITGAX/DVL3/FOXD1/TIE1/EPHA2/HES1/NOTCH1/MMP14/PHACTR4/APAF1/VASP/CSF1R/SIX1/PRKD2/YAP1/SCRIB/RBPJ/LAMA1/DVL2/NTN1/ACVRL1/PTK7/LRP5/PTCH1	32	BRNCA	Up_Up
GO:0045577	regulation of B cell differentiation	8/632	21/9992	2.38558e-05	0.00133239	0.00110893	SYK/ZFP36L2/ZFP36L1/MMP14/NCKAP1L/INPP5D/PTPN6/BTK	8	BRNCA	Up_Up
GO:0002274	myeloid leukocyte activation	53/632	470/9992	2.45389e-05	0.00135383	0.00112677	VAT1/CSF1/NFKB1/SYK/ITGB8/LTF/ITGAX/PLEKHO2/ARHGAP45/CD58/RNASE3/TNFRSF1B/RAB27A/C3AR1/TLR7/F2RL1/APAF1/PTAFR/TNIP2/SPI1/SPHK1/NCKAP1L/CD44/IQGAP1/CCL5/FGR/IQGAP2/SERPINA3/GSDMD/TLR8/CFD/PIK3CG/CLEC5A/RBPJ/SELL/MAN2B1/C5AR1/SNAP23/CD84/JMJD6/METTL7A/PTPRC/STK10/CD2/CYBA/PTPN6/BTK/IL18/PECAM1/DOCK2/CMTM6/TREM2/RAC2	53	BRNCA	Up_Up
GO:0018108	peptidyl-tyrosine phosphorylation	36/632	276/9992	2.55516e-05	0.00139272	0.00115914	FYN/ANGPT1/SYK/ROR2/CSK/TIE1/EPHA2/HES1/WEE1/CD40/CSF1R/IGF1R/PDGFRB/CD44/EPHB4/IQGAP1/CCL5/SOCS3/FGR/NEK1/ERBB2/DDR2/CLEC7A/CLCF1/TNFRSF1A/PTPRC/DVL2/HIPK1/PTPN6/CD4/BTK/IL18/ITGA5/PECAM1/TP53/TREM2	36	BRNCA	Up_Up
GO:0030183	B cell differentiation	18/632	96/9992	2.68457e-05	0.00144583	0.00120335	SYK/ZFP36L2/ZFP36L1/TCF3/MMP14/PLCG2/YY1/NCKAP1L/INPP5D/RBPJ/CLCF1/PTPRC/DCLRE1C/LFNG/PTPN6/BTK/TP53/GPR183	18	BRNCA	Up_Up
GO:0009611	response to wounding	54/632	484/9992	2.77023e-05	0.00147441	0.00122714	FYN/ITGB4/PLEC/INHBB/LAMB2/CBX5/WAS/SYK/PLEK/CXCR4/LOX/ZFP36L2/HMG20B/CD151/COL5A1/ID3/ZFP36L1/KANK1/TLN1/PDPN/F5/RAB27A/F13A1/F2RL1/CD40/CREB3L2/LRP1/PLCG2/DOCK6/TNFRSF12A/PDGFRB/CD44/MAFF/F2R/ERBB2/CD34/HDAC1/GNA12/MYOF/COL1A1/EHD2/YAP1/CLEC7A/PIK3CG/PIK3R5/FKBP10/TFPI/PTPN6/ACVRL1/ETS1/PTK7/TGFBR1/FLNA/ITGA5	54	BRNCA	Up_Up
GO:0072001	renal system development	31/632	224/9992	2.94539e-05	0.00154941	0.00128956	PLCE1/ANGPT1/FOXJ1/LAMB2/SMO/SMAD5/GLI2/ID3/NIPBL/FOXD1/FSTL3/HES1/WWTR1/NOTCH1/APAF1/KANK2/NID1/PDGFRB/HEYL/IQGAP1/SIX1/CD34/SGPL1/YAP1/JMJD6/NUP160/PTK7/TGFBR1/PYGO1/PECAM1/PTCH1	31	BRNCA	Up_Up
GO:0018212	peptidyl-tyrosine modification	36/632	278/9992	2.99007e-05	0.00155483	0.00129407	FYN/ANGPT1/SYK/ROR2/CSK/TIE1/EPHA2/HES1/WEE1/CD40/CSF1R/IGF1R/PDGFRB/CD44/EPHB4/IQGAP1/CCL5/SOCS3/FGR/NEK1/ERBB2/DDR2/CLEC7A/CLCF1/TNFRSF1A/PTPRC/DVL2/HIPK1/PTPN6/CD4/BTK/IL18/ITGA5/PECAM1/TP53/TREM2	36	BRNCA	Up_Up
GO:0060443	mammary gland morphogenesis	10/632	34/9992	3.12309e-05	0.00158751	0.00132127	CSF1/TBX2/GLI2/IGFBP5/EPHA2/CSF1R/SCRIB/NTN1/LRP5/PTCH1	10	BRNCA	Up_Up
GO:0085029	extracellular matrix assembly	10/632	34/9992	3.12309e-05	0.00158751	0.00132127	MFAP4/LAMB2/EFEMP2/LOX/LTBP3/TIE1/NOTCH1/EMILIN1/ANTXR1/FKBP10	10	BRNCA	Up_Up
GO:0030199	collagen fibril organization	11/632	41/9992	3.27176e-05	0.0016446	0.00136878	EFEMP2/AEBP1/LOX/COL5A1/EMILIN1/CRTAP/COL1A1/DDR2/P3H4/FKBP10/TGFBR1	11	BRNCA	Up_Up
GO:0071560	cellular response to transforming growth factor beta stimulus	27/632	184/9992	3.38568e-05	0.00167435	0.00139354	FYN/TGFBR3/PXN/ITGB8/SMAD5/LOX/ZFP36L2/ITGB5/ZFP36L1/LTBP3/PDE3A/BMPR1A/SMAD9/EMILIN1/APAF1/MAPK7/DAB2/TGFB1I1/COL1A1/CLDN5/GLG1/PARD3/SLC2A10/GDF15/ACVRL1/TGFBR1/TP53	27	BRNCA	Up_Up
GO:0042060	wound healing	46/632	393/9992	3.40495e-05	0.00167435	0.00139354	FYN/PLEC/CBX5/WAS/SYK/PLEK/CXCR4/LOX/HMG20B/CD151/COL5A1/KANK1/TLN1/PDPN/F5/RAB27A/F13A1/F2RL1/CD40/PLCG2/DOCK6/TNFRSF12A/PDGFRB/CD44/MAFF/F2R/ERBB2/CD34/HDAC1/GNA12/MYOF/COL1A1/EHD2/YAP1/CLEC7A/PIK3CG/PIK3R5/FKBP10/TFPI/PTPN6/ACVRL1/ETS1/PTK7/TGFBR1/FLNA/ITGA5	46	BRNCA	Up_Up
GO:0003151	outflow tract morphogenesis	14/632	64/9992	3.54674e-05	0.001706	0.00141988	TGFBR3/TBX2/NIPBL/HEY2/BMPR1A/HES1/NOTCH1/DHRS3/HEYL/SIX1/RBPJ/CLDN5/DVL2/ELN	14	BRNCA	Up_Up
GO:0003176	aortic valve development	9/632	28/9992	3.55633e-05	0.001706	0.00141988	HEY2/TNFRSF1B/TIE1/NOTCH1/EMILIN1/HEYL/RBPJ/TNFRSF1A/ELN	9	BRNCA	Up_Up
GO:0072006	nephron development	19/632	107/9992	3.58244e-05	0.001706	0.00141988	PLCE1/ANGPT1/FOXJ1/LAMB2/SMO/FOXD1/HES1/WWTR1/NOTCH1/NID1/PDGFRB/HEYL/IQGAP1/SIX1/CD34/YAP1/NUP160/PECAM1/PTCH1	19	BRNCA	Up_Up
GO:0009792	embryo development ending in birth or egg hatching	49/632	430/9992	3.81752e-05	0.001799	0.00149729	ANGPT1/PLXNB2/SMO/IRX5/GLI2/MSX1/MED12/TULP3/ROR2/DVL3/ZFP36L1/GPR161/SLC39A1/NIPBL/HEY2/TIE1/EPHA2/BMPR1A/HES1/NOTCH1/MMP14/PHACTR4/APAF1/VASP/IFT140/HOXA3/HOXB2/SIX1/MAFF/SOCS3/PHGDH/SALL2/XRCC2/TBX19/COL1A1/YAP1/SCRIB/RBPJ/ACTL6A/FKBP10/SLC2A10/DVL2/LFNG/BRCA1/PTK7/TGFBR1/TP53/PTCH1/TMEM231	49	BRNCA	Up_Up
GO:0023035	CD40 signaling pathway	6/632	9992-12-01	4.15786e-05	0.00193919	0.00161396	CD40/TNIP2/SHARPIN/CD86/ITGA5/TREM2	6	BRNCA	Up_Up
GO:0060840	artery development	15/632	74/9992	4.86233e-05	0.00222552	0.00185227	EFEMP2/TBX2/LOX/HEY2/BMPR1A/HES1/NOTCH1/LRP1/PDGFRB/SIX1/RBPJ/FKBP10/SLC2A10/ACVRL1/TGFBR1	15	BRNCA	Up_Up
GO:0003203	endocardial cushion morphogenesis	9/632	29/9992	4.87016e-05	0.00222552	0.00185227	TBX2/MSX1/HEY2/BMPR1A/NOTCH1/HEYL/RBPJ/ACVRL1/TGFBR1	9	BRNCA	Up_Up
GO:0007178	transmembrane receptor protein serine/threonine kinase signaling pathway	32/632	243/9992	5.93286e-05	0.00268402	0.00223388	INHBB/TGFBR3/PXN/ITGB8/SMAD5/MSX1/LOX/ROR2/ITGB5/ZNF423/SFRP4/FOXD1/FSTL3/LTBP3/BMPR1A/HES1/WWTR1/NOTCH1/SMAD9/EMILIN1/DAB2/TGFB1I1/NUMA1/RBPJ/CLDN5/GLG1/PARD3/SLC2A10/GDF15/ACVRL1/TGFBR1/TP53	32	BRNCA	Up_Up
GO:0090100	positive regulation of transmembrane receptor protein serine/threonine kinase signaling pathway	16/632	84/9992	6.10566e-05	0.00273485	0.00227618	INHBB/TGFBR3/MSX1/ZNF423/FOXD1/BMPR1A/HES1/NOTCH1/DAB2/TGFB1I1/NUMA1/RBPJ/SLC2A10/GDF15/ACVRL1/TGFBR1	16	BRNCA	Up_Up
GO:0003158	endothelium development	18/632	102/9992	6.22505e-05	0.00276099	0.00229794	CXCR4/ITGAX/GJA4/PDPN/HEY2/TIE1/NOTCH1/F2RL1/ARHGEF26/CD34/ROBO4/PRKD2/RBPJ/CLDN5/TNFRSF1A/VEZF1/ACVRL1/PECAM1	18	BRNCA	Up_Up
GO:0051216	cartilage development	22/632	141/9992	7.036e-05	0.00302038	0.00251382	SCIN/ITGB8/SMAD5/GLI2/MSX1/BMP1/ROR2/LTBP3/BMPR1A/CYTL1/MAF/CREB3L2/BGN/CD44/HOXA3/TGFBI/NFIB/COL1A1/GLG1/EVC/ACVRL1/TGFBR1	22	BRNCA	Up_Up
GO:0050864	regulation of B cell activation	16/632	85/9992	7.0896e-05	0.00302038	0.00251382	FOXJ1/SYK/ZFP36L2/SASH3/ZFP36L1/MMP14/CD40/TNIP2/NCKAP1L/PKN1/INPP5D/CLCF1/PTPRC/PTPN6/BTK/GPR183	16	BRNCA	Up_Up
GO:0009617	response to bacterium	47/632	417/9992	7.22332e-05	0.00302038	0.00251382	RARRES2/MAPKAPK2/NFKB1/SYK/TLR5/LTF/RELA/PLSCR4/ERBIN/IL10RA/GZMA/RNASE3/TNFRSF1B/PPM1D/EPHA2/NOTCH1/NFKBIA/CD180/F2RL1/CD40/TRIM5/AQP1/PTAFR/MAPKAPK3/TNIP2/CCL2/LILRB1/LRAT/PLCG2/LY86/CCL5/FGR/F2R/GSDMD/GNG12/CD86/RBPJ/C5AR1/NFKB2/TNFRSF1A/TFPI/CYBA/GGT5/RAB29/CD4/IL18/TREM2	47	BRNCA	Up_Up
GO:0060603	mammary gland duct morphogenesis	8/632	24/9992	7.27597e-05	0.00302038	0.00251382	CSF1/GLI2/EPHA2/CSF1R/SCRIB/NTN1/LRP5/PTCH1	8	BRNCA	Up_Up
GO:0046629	gamma-delta T cell activation	6/632	13/9992	7.30965e-05	0.00302038	0.00251382	SYK/TCF7/LILRB1/NCKAP1L/SOX13/PTPRC	6	BRNCA	Up_Up
GO:0014855	striated muscle cell proliferation	12/632	52/9992	7.33082e-05	0.00302038	0.00251382	ANGPT1/TGFBR3/SIX5/TBX2/HEY2/BMPR1A/NOTCH1/SIX1/YAP1/RBPJ/VGLL4/TGFBR1	12	BRNCA	Up_Up
GO:0045766	positive regulation of angiogenesis	20/632	122/9992	7.34399e-05	0.00302038	0.00251382	APLNR/ITGB8/CXCR4/ITGAX/SP1/RRAS/TIE1/C3AR1/CD40/AQP1/SPHK1/CD34/PRKD2/VEGFB/C5AR1/HIPK1/BRCA1/ETS1/ITGA5/GAB1	20	BRNCA	Up_Up
GO:1904018	positive regulation of vasculature development	20/632	122/9992	7.34399e-05	0.00302038	0.00251382	APLNR/ITGB8/CXCR4/ITGAX/SP1/RRAS/TIE1/C3AR1/CD40/AQP1/SPHK1/CD34/PRKD2/VEGFB/C5AR1/HIPK1/BRCA1/ETS1/ITGA5/GAB1	20	BRNCA	Up_Up
GO:0006909	phagocytosis	28/632	203/9992	7.53857e-05	0.00307248	0.00255718	FYN/WAS/SYK/WASF2/CSK/MYO1C/RAB27A/SRPX/F2RL1/LRP1/CCL2/PLCG2/RAB20/SPHK1/YES1/NCKAP1L/FGR/FCN3/CLEC7A/JMJD6/PTPRC/MYO10/CYBA/PECAM1/DOCK2/XKR8/TREM2/RAC2	28	BRNCA	Up_Up
GO:0045165	cell fate commitment	25/632	172/9992	7.69555e-05	0.00310845	0.00258712	POU3F2/SMO/TBX2/SMAD5/GLI2/ROR2/TEAD3/PDPN/HEY2/TCF3/BMPR1A/HES1/NOTCH1/PRDM1/GAS1/TCF7L2/TGFB1I1/SIX1/TBX19/ASCL1/RBPJ/SOX13/TGFBR1/TP53/PTCH1	25	BRNCA	Up_Up
GO:0014068	positive regulation of phosphatidylinositol 3-kinase signaling	15/632	77/9992	7.8797e-05	0.00315467	0.00262559	FYN/ANGPT1/ROR2/F2RL1/IGF1R/PDGFRB/CCL5/FGR/F2R/PIK3CG/PIK3R5/NEDD4/PTPN6/IL18/GAB1	15	BRNCA	Up_Up
GO:0007411	axon guidance	28/632	204/9992	8.22804e-05	0.00326523	0.00271761	FYN/PLXNB2/LAMB2/SMO/GLI2/DOK1/CXCR4/FOXD1/EPHA2/NOTCH1/LRP1/VASP/CSF1R/MAPK7/EPHB4/ERBB2/NFIB/ROBO4/PLXNA3/LAMA2/LAMA1/ROBO3/NTN1/PALLD/PTCH1/DOK2/GAB1/RAC2	28	BRNCA	Up_Up
GO:1903037	regulation of leukocyte cell-cell adhesion	31/632	237/9992	8.7668e-05	0.00344878	0.00287038	FYN/FOXJ1/SYK/GLI2/RELA/SASH3/CSK/HES1/EBI3/PTAFR/MAP3K8/CCL2/LILRB1/YES1/NCKAP1L/CD44/CCL5/ERBB2/HLA-DPA1/LAG3/SCRIB/CD86/SOX13/CBFB/GPNMB/PTPRC/LAX1/PTPN6/ETS1/CD4/IL18	31	BRNCA	Up_Up
GO:0097485	neuron projection guidance	28/632	205/9992	8.97365e-05	0.00349972	0.00291277	FYN/PLXNB2/LAMB2/SMO/GLI2/DOK1/CXCR4/FOXD1/EPHA2/NOTCH1/LRP1/VASP/CSF1R/MAPK7/EPHB4/ERBB2/NFIB/ROBO4/PLXNA3/LAMA2/LAMA1/ROBO3/NTN1/PALLD/PTCH1/DOK2/GAB1/RAC2	28	BRNCA	Up_Up
GO:0007264	small GTPase mediated signal transduction	42/632	362/9992	9.14175e-05	0.00353481	0.00294197	PSD4/LPAR4/TRIP10/PLCE1/SYDE1/CSF1/CDC42EP4/WAS/DOK1/ERBIN/KANK1/WASF2/ARHGAP45/PDPN/RRAS/RND2/CDK2/NOTCH1/F2RL1/PHACTR4/KANK2/ABCA1/DOCK6/PDGFRB/CYTH4/ARAP1/ARHGEF26/KRIT1/STARD8/F2R/GNA12/AKAP13/PIK3CG/FGD2/NTN1/RIN2/ARHGAP4/CDKN2A/DOCK2/TP53/DOK2/RAC2	42	BRNCA	Up_Up
GO:1903039	positive regulation of leukocyte cell-cell adhesion	25/632	174/9992	9.31741e-05	0.0035722	0.00297309	FYN/SYK/GLI2/RELA/SASH3/CSK/HES1/EBI3/PTAFR/MAP3K8/CCL2/LILRB1/YES1/NCKAP1L/CD44/CCL5/HLA-DPA1/CD86/SOX13/CBFB/PTPRC/PTPN6/ETS1/CD4/IL18	25	BRNCA	Up_Up
GO:0032103	positive regulation of response to external stimulus	42/632	363/9992	9.73186e-05	0.00369974	0.00307924	FYN/RARRES2/MUC1/CSF1/SWAP70/NFKB1/GPSM3/SYK/CXCR4/RELA/CMKLR1/NFKBIA/C3AR1/TLR7/CD180/F2RL1/TRIM5/LRP1/CSF1R/PLCG2/PDGFRB/AIM2/NUPR1/TRADD/LY86/NCKAP1L/CCL5/PRKD2/LAG3/VEGFB/TLR8/PIK3CG/C5AR1/TNFRSF1A/OSMR/CYBA/ETS1/BTK/IL18/FLNA/TREM2/RAC2	42	BRNCA	Up_Up
GO:0050764	regulation of phagocytosis	14/632	70/9992	0.000100664	0.00378079	0.0031467	SYK/CSK/RAB27A/F2RL1/LRP1/CCL2/SPHK1/NCKAP1L/FGR/CLEC7A/PTPRC/CYBA/DOCK2/TREM2	14	BRNCA	Up_Up
GO:0030513	positive regulation of BMP signaling pathway	8/632	25/9992	0.000101122	0.00378079	0.0031467	MSX1/ZNF423/FOXD1/HES1/NOTCH1/NUMA1/RBPJ/ACVRL1	8	BRNCA	Up_Up
GO:0001655	urogenital system development	32/632	250/9992	0.000102786	0.00380271	0.00316494	PLCE1/ANGPT1/FOXJ1/LAMB2/SMO/SMAD5/GLI2/ID3/NIPBL/FOXD1/FSTL3/HES1/WWTR1/NOTCH1/APAF1/KANK2/NID1/PDGFRB/HEYL/IQGAP1/SIX1/CD34/SMARCC1/SGPL1/YAP1/JMJD6/NUP160/PTK7/TGFBR1/PYGO1/PECAM1/PTCH1	32	BRNCA	Up_Up
GO:0032757	positive regulation of interleukin-8 production	11/632	46/9992	0.000103389	0.00380271	0.00316494	SYK/TLR5/RELA/CD58/TLR7/F2RL1/F2R/PRKD2/TLR8/CLEC7A/CD2	11	BRNCA	Up_Up
GO:0001649	osteoblast differentiation	24/632	165/9992	0.000105287	0.00384128	0.00319705	SMO/SMAD5/GLI2/LTF/GDPD2/LOX/ID3/IGFBP5/HDAC7/EPHA2/BMPR1A/WWTR1/NOTCH1/ZHX3/COL6A1/RRBP1/COL1A1/VCAN/DDR2/YAP1/CLEC5A/CBFB/LRP5/PTCH1	24	BRNCA	Up_Up
GO:0022409	positive regulation of cell-cell adhesion	28/632	207/9992	0.000106494	0.00385422	0.00320782	FYN/SYK/GLI2/RELA/SASH3/PDPN/CSK/FSTL3/HES1/PIEZO1/EBI3/PTAFR/MAP3K8/CCL2/LILRB1/YES1/NCKAP1L/CD44/CCL5/HLA-DPA1/CD86/SOX13/CBFB/PTPRC/PTPN6/ETS1/CD4/IL18	28	BRNCA	Up_Up
GO:0060411	cardiac septum morphogenesis	12/632	54/9992	0.000108444	0.00389367	0.00324065	TGFBR3/SMO/TBX2/HEY2/BMPR1A/HES1/NOTCH1/DHRS3/HEYL/RBPJ/TGFBR1/TP53	12	BRNCA	Up_Up
GO:1905314	semi-lunar valve development	9/632	32/9992	0.000114927	0.00408141	0.0033969	HEY2/TNFRSF1B/TIE1/NOTCH1/EMILIN1/HEYL/RBPJ/TNFRSF1A/ELN	9	BRNCA	Up_Up
GO:0060759	regulation of response to cytokine stimulus	20/632	126/9992	0.000116586	0.00408141	0.0033969	CSF1/ANGPT1/SYK/LIFR/CXCR4/F2RL1/MAPK7/ELF1/TRADD/SHARPIN/SPHK1/CCL5/SOCS3/IL1R1/CBFB/TNFRSF1A/PTPRC/HIPK1/PTPN6/TREM2	20	BRNCA	Up_Up
GO:0120031	plasma membrane bounded cell projection assembly	42/632	366/9992	0.000117156	0.00408141	0.0033969	ITGB4/PLCE1/RFX4/CDC42EP4/FOXJ1/WAS/ZMYND10/LIMK2/RFX2/KANK1/ZNF423/WASF2/TNPO1/NPHP1/EPHA2/WWTR1/INPPL1/NOTCH1/F2RL1/ARAP1/CEP152/IFT140/EMP3/DNAI4/ARHGEF26/MAK/NEK1/EHD2/YAP1/RAB23/FGD2/CDK5RAP2/CFAP43/MYO10/NTN1/IFT74/SEPTIN9/TGFBR1/PLEK2/FLNA/TMEM231/RAC2	42	BRNCA	Up_Up
GO:0003007	heart morphogenesis	26/632	187/9992	0.000118175	0.00408141	0.0033969	PPP1R13L/TGFBR3/SMO/TBX2/MSX1/COL5A1/NIPBL/HEY2/BMPR1A/HES1/NOTCH1/DHRS3/HEYL/EPHB4/SIX1/TBX19/YAP1/RBPJ/CLDN5/DVL2/ACVRL1/ELN/TGFBR1/FLNA/TP53/PTCH1	26	BRNCA	Up_Up
GO:0045765	regulation of angiogenesis	29/632	219/9992	0.000118184	0.00408141	0.0033969	APLNR/ITGB8/CXCR4/ITGAX/SP1/RRAS/TIE1/EPHA2/C3AR1/EMILIN1/E2F2/CD40/AQP1/MAPK7/SPHK1/KRIT1/ERBB2/CD34/PRKD2/VEGFB/CLDN5/C5AR1/GPNMB/HIPK1/BRCA1/ETS1/ITGA5/HSPG2/GAB1	29	BRNCA	Up_Up
GO:0060033	anatomical structure regression	6/632	14/9992	0.0001211	0.00415043	0.00345435	SMAD5/GLI2/BMPR1A/SPI1/CD248/LRP5	6	BRNCA	Up_Up
GO:0060485	mesenchyme development	27/632	198/9992	0.000122695	0.00417346	0.00347351	TGFBR3/SMO/TBX2/MSX1/ZFP36L1/PDPN/BNC2/HEY2/FOXD1/BMPR1A/HES1/WWTR1/NOTCH1/PHACTR4/DAB2/PDGFRB/TCF7L2/HEYL/TGFB1I1/SIX1/COL1A1/YAP1/RBPJ/ACVRL1/PTK7/TGFBR1/FLNA	27	BRNCA	Up_Up
GO:0001959	regulation of cytokine-mediated signaling pathway	19/632	117/9992	0.000125816	0.00424769	0.0035353	CSF1/ANGPT1/SYK/LIFR/CXCR4/F2RL1/ELF1/TRADD/SHARPIN/SPHK1/CCL5/SOCS3/IL1R1/CBFB/TNFRSF1A/PTPRC/HIPK1/PTPN6/TREM2	19	BRNCA	Up_Up
GO:0009952	anterior/posterior pattern specification	22/632	147/9992	0.000132451	0.00441534	0.00367483	SMO/GLI2/MSX1/MED12/TULP3/ROR2/HEY2/BMPR1A/HES1/NOTCH1/YY1/HEYL/HOXA3/HOXB2/XRCC2/TBX19/RBPJ/HIPK1/LFNG/TGFBR1/LRP5/TP53	22	BRNCA	Up_Up
GO:0048562	embryonic organ morphogenesis	27/632	199/9992	0.000133681	0.00441534	0.00367483	SMO/IRX5/TBX2/GLI2/MSX1/MED12/TULP3/ROR2/SLC39A1/NIPBL/EPHA2/HES1/NOTCH1/MMP14/PHACTR4/IFT140/HOXA3/HOXB2/SIX1/YAP1/MFAP5/EYA1/DVL2/HIPK1/NTN1/PTK7/TGFBR1	27	BRNCA	Up_Up
GO:0001503	ossification	37/632	310/9992	0.00013371	0.00441534	0.00367483	PHEX/CSF1/SMO/SMAD5/GLI2/LTF/BMP1/GDPD2/LOX/ROR2/ID3/ACP5/IGFBP5/NIPBL/FSTL3/LTBP3/HDAC7/EPHA2/BMPR1A/WWTR1/INPPL1/NOTCH1/MMP14/DHRS3/ZHX3/COL6A1/RRBP1/FGR/COL1A1/VCAN/DDR2/YAP1/CLEC5A/RBPJ/CBFB/LRP5/PTCH1	37	BRNCA	Up_Up
GO:0042129	regulation of T cell proliferation	19/632	118/9992	0.000141306	0.00463238	0.00385547	FOXJ1/SYK/SASH3/TNFRSF1B/HES1/EBI3/LILRB1/NCKAP1L/CCL5/ERBB2/HLA-DPA1/SCRIB/CD86/GPNMB/PTPRC/PTPN6/CD4/IL18/RAC2	19	BRNCA	Up_Up
GO:0060043	regulation of cardiac muscle cell proliferation	9/632	33/9992	0.000149267	0.00485815	0.00404337	TGFBR3/TBX2/HEY2/BMPR1A/NOTCH1/YAP1/RBPJ/VGLL4/TGFBR1	9	BRNCA	Up_Up
GO:0007389	pattern specification process	35/632	290/9992	0.000162337	0.00522623	0.00434972	RFX4/FOXJ1/SMO/TBX2/SMAD5/GLI2/MSX1/MED12/TULP3/ROR2/GPR161/HEY2/FOXD1/BMPR1A/HES1/NOTCH1/YY1/IFT140/HEYL/HOXA3/HOXB2/SIX1/XRCC2/TBX19/ASCL1/RBPJ/DVL2/HIPK1/LFNG/ACVRL1/IFT74/TGFBR1/LRP5/TP53/PTCH1	35	BRNCA	Up_Up
GO:1901342	regulation of vasculature development	29/632	223/9992	0.000162887	0.00522623	0.00434972	APLNR/ITGB8/CXCR4/ITGAX/SP1/RRAS/TIE1/EPHA2/C3AR1/EMILIN1/E2F2/CD40/AQP1/MAPK7/SPHK1/KRIT1/ERBB2/CD34/PRKD2/VEGFB/CLDN5/C5AR1/GPNMB/HIPK1/BRCA1/ETS1/ITGA5/HSPG2/GAB1	29	BRNCA	Up_Up
GO:0035821	modulation of process of other organism	15/632	82/9992	0.000165833	0.00528332	0.00439723	SYK/LTF/CCNT1/SP1/RXRA/F2RL1/AQP1/CSF1R/CCL5/HDAC1/GSDMD/SCRIB/CLEC7A/PRF1/CD4	15	BRNCA	Up_Up
GO:0045596	negative regulation of cell differentiation	48/632	445/9992	0.000177422	0.00560706	0.00466668	FOXO1/FOXJ1/SMO/SINHCAF/GLI2/MSX1/LTF/ZFP36L2/COL5A1/ID3/ZFP36L1/KANK1/IGFBP5/HEY2/FSTL3/LTBP3/HDAC7/TMEM176A/BMPR1A/HES1/WWTR1/NOTCH1/NFKBIA/LILRB1/ANP32B/ABCA1/YY1/ZHX2/TGFB1I1/ERBB2/LAG3/PLXNA3/INPP5D/NFATC3/YAP1/ASCL1/CDKL3/RBPJ/CLDN18/CBFB/CDK5RAP2/NTN1/ARHGAP4/IL18/TGFBR1/LRP5/TP53/PTCH1	48	BRNCA	Up_Up
GO:0033628	regulation of cell adhesion mediated by integrin	10/632	41/9992	0.000178474	0.00560706	0.00466668	MUC1/SWAP70/SYK/EPHA2/PIEZO1/NCKAP1L/CCL5/PIK3CG/PTPN6/IFT74	10	BRNCA	Up_Up
GO:0048246	macrophage chemotaxis	8/632	27/9992	0.000185414	0.00574773	0.00478376	RARRES2/CSF1/CMKLR1/C3AR1/CSF1R/CCL2/CCL5/C5AR1	8	BRNCA	Up_Up
GO:0022407	regulation of cell-cell adhesion	37/632	315/9992	0.000185493	0.00574773	0.00478376	FYN/FOXJ1/SWAP70/SYK/GLI2/RELA/SASH3/PDPN/CSK/FSTL3/HES1/PIEZO1/NOTCH1/EBI3/PTAFR/MAPK7/MAP3K8/CCL2/LILRB1/YES1/NCKAP1L/CD44/CCL5/ERBB2/HLA-DPA1/LAG3/SCRIB/CD86/SOX13/CBFB/GPNMB/PTPRC/LAX1/PTPN6/ETS1/CD4/IL18	37	BRNCA	Up_Up
GO:0007492	endoderm development	12/632	57/9992	0.000187806	0.00576091	0.00479473	MED12/ITGB5/COL5A1/ZFP36L1/BMPR1A/NOTCH1/MMP14/COL8A1/COL6A1/HDAC1/LAMC1/ITGA5	12	BRNCA	Up_Up
GO:0070371	ERK1 and ERK2 cascade	29/632	225/9992	0.000190463	0.00576091	0.00479473	ANGPT1/SYK/ZFP36L2/ZFP36L1/CSK/RRAS/GNAI2/EPHA2/NOTCH1/EMILIN1/F2RL1/LRP1/CSF1R/CCL2/PDGFRB/CD44/CCL5/F2R/ERBB2/PRKD2/C5AR1/GPNMB/PTPRC/DENND2B/RAMP3/PTPN6/CD4/TREM2/GPR183	29	BRNCA	Up_Up
GO:0003198	epithelial to mesenchymal transition involved in endocardial cushion formation	6/632	15/9992	0.000191088	0.00576091	0.00479473	MSX1/HEY2/NOTCH1/HEYL/RBPJ/TGFBR1	6	BRNCA	Up_Up
GO:0021513	spinal cord dorsal/ventral patterning	5/632	9992-10-01	0.000192285	0.00576091	0.00479473	RFX4/SMO/GLI2/TULP3/ASCL1	5	BRNCA	Up_Up
GO:0042492	gamma-delta T cell differentiation	5/632	9992-10-01	0.000192285	0.00576091	0.00479473	SYK/TCF7/NCKAP1L/SOX13/PTPRC	5	BRNCA	Up_Up
GO:0048017	inositol lipid-mediated signaling	22/632	151/9992	0.000197175	0.00586856	0.00488432	FYN/PLCE1/ANGPT1/PLCD1/ROR2/ZFP36L1/F2RL1/PTAFR/CSF1R/IGF1R/PDGFRB/CCL5/FGR/F2R/ERBB2/PIK3CG/PIK3R5/ADAP2/NEDD4/PTPN6/IL18/GAB1	22	BRNCA	Up_Up
GO:0071216	cellular response to biotic stimulus	24/632	172/9992	0.000202333	0.00598272	0.00497933	NFKB1/SYK/LTF/RELA/PLSCR4/TNFRSF1B/NFKBIA/CD180/CD40/TRIM5/APAF1/PTAFR/TNIP2/CCL2/LILRB1/LY86/CCL5/CLEC7A/CD86/TFPI/BTK/IL18/TP53/TREM2	24	BRNCA	Up_Up
GO:0001656	metanephros development	13/632	66/9992	0.000208033	0.00600528	0.00499811	FOXJ1/LAMB2/SMO/ID3/NIPBL/FOXD1/HES1/WWTR1/PDGFRB/SIX1/CD34/YAP1/PTCH1	13	BRNCA	Up_Up
GO:0003272	endocardial cushion formation	7/632	21/9992	0.000208406	0.00600528	0.00499811	MSX1/HEY2/BMPR1A/NOTCH1/HEYL/RBPJ/TGFBR1	7	BRNCA	Up_Up
GO:0010758	regulation of macrophage chemotaxis	7/632	21/9992	0.000208406	0.00600528	0.00499811	RARRES2/CSF1/CMKLR1/C3AR1/CSF1R/CCL5/C5AR1	7	BRNCA	Up_Up
GO:0060045	positive regulation of cardiac muscle cell proliferation	7/632	21/9992	0.000208406	0.00600528	0.00499811	TGFBR3/TBX2/HEY2/BMPR1A/NOTCH1/YAP1/RBPJ	7	BRNCA	Up_Up
GO:0002688	regulation of leukocyte chemotaxis	16/632	93/9992	0.000213925	0.0061253	0.00509801	RARRES2/RIN3/CSF1/SWAP70/GPSM3/CMKLR1/C3AR1/F2RL1/CSF1R/CCL2/NCKAP1L/CCL5/VEGFB/C5AR1/SLC8B1/RAC2	16	BRNCA	Up_Up
GO:0097435	supramolecular fiber organization	52/632	498/9992	0.000216981	0.00617372	0.0051383	PSTPIP1/SORBS3/CDC42EP4/MFAP4/SCIN/SWAP70/WAS/ASAP3/EFEMP2/PXN/PLEK/GDPD2/AEBP1/LOX/LIMK2/ITGB5/MYLK3/COL5A1/KANK1/WASF2/RND2/LTBP3/MYO1C/INPPL1/EMILIN1/SVIL/TMOD3/F2RL1/VASP/PDGFRB/ARAP1/LCP1/NCKAP1L/PPFIA1/MAP7D3/MYO1F/IQGAP2/NUMA1/CRTAP/COL1A1/AKAP13/DDR2/MFAP5/P3H4/FAT1/CDK5RAP2/FKBP10/CAPG/ELN/TGFBR1/FLNA/RAC2	52	BRNCA	Up_Up
GO:0003197	endocardial cushion development	9/632	35/9992	0.000243851	0.00689488	0.00573851	TBX2/MSX1/HEY2/BMPR1A/NOTCH1/HEYL/RBPJ/ACVRL1/TGFBR1	9	BRNCA	Up_Up
GO:0050871	positive regulation of B cell activation	11/632	51/9992	0.000276423	0.0077673	0.00646462	SYK/SASH3/MMP14/CD40/TNIP2/NCKAP1L/INPP5D/CLCF1/PTPRC/BTK/GPR183	11	BRNCA	Up_Up
GO:0030326	embryonic limb morphogenesis	15/632	86/9992	0.000286456	0.00793706	0.00660591	MAP3K20/TBX2/GLI2/MSX1/TULP3/ECE1/ROR2/NIPBL/BMPR1A/NOTCH1/IFT140/HDAC1/LRP5/PTCH1/TMEM231	15	BRNCA	Up_Up
GO:0035113	embryonic appendage morphogenesis	15/632	86/9992	0.000286456	0.00793706	0.00660591	MAP3K20/TBX2/GLI2/MSX1/TULP3/ECE1/ROR2/NIPBL/BMPR1A/NOTCH1/IFT140/HDAC1/LRP5/PTCH1/TMEM231	15	BRNCA	Up_Up
GO:0014741	negative regulation of muscle hypertrophy	7/632	22/9992	0.000289131	0.00793706	0.00660591	FOXO1/LMNA/IGFBP5/TNFRSF1B/NOTCH1/YY1/TNFRSF1A	7	BRNCA	Up_Up
GO:0003177	pulmonary valve development	6/632	16/9992	0.000289482	0.00793706	0.00660591	HEY2/TNFRSF1B/NOTCH1/HEYL/RBPJ/TNFRSF1A	6	BRNCA	Up_Up
GO:0070665	positive regulation of leukocyte proliferation	17/632	105/9992	0.000292236	0.00796431	0.00662858	CSF1/SYK/SASH3/HES1/CD40/EBI3/CSF1R/NCKAP1L/CCL5/HLA-DPA1/FLT3LG/CD86/CLCF1/PTPRC/CD4/IL18/GPR183	17	BRNCA	Up_Up
GO:0030855	epithelial cell differentiation	50/632	480/9992	0.000303646	0.00822572	0.00684615	FOXJ1/LAMB2/SMO/CASP6/CXCR4/ID3/ZFP36L1/SFRP4/PDPN/HEY2/TIE1/EPHA2/TAGLN2/HES1/WWTR1/NOTCH1/ADAMTSL4/MAF/F2RL1/DAB2/CEP152/SHARPIN/TGFB1I1/ARHGEF26/IQGAP1/SIX1/MAFF/CD34/NFIB/ROBO4/HDAC1/NUMA1/YAP1/SCRIB/ASCL1/RBPJ/CLDN5/DSC2/CBFB/LAMA1/TNFRSF1A/VEZF1/ACVRL1/IFT74/PTK7/FLNA/PECAM1/PALLD/PTCH1/TMEM231	50	BRNCA	Up_Up
GO:0007265	Ras protein signal transduction	31/632	254/9992	0.00031144	0.00830669	0.00691355	PSD4/LPAR4/PLCE1/CSF1/CDC42EP4/WAS/DOK1/ERBIN/KANK1/WASF2/PDPN/RRAS/CDK2/NOTCH1/F2RL1/PHACTR4/KANK2/ABCA1/PDGFRB/CYTH4/STARD8/F2R/GNA12/AKAP13/PIK3CG/NTN1/ARHGAP4/CDKN2A/TP53/DOK2/RAC2	31	BRNCA	Up_Up
GO:0032946	positive regulation of mononuclear cell proliferation	16/632	96/9992	0.000311703	0.00830669	0.00691355	CSF1/SYK/SASH3/HES1/CD40/EBI3/NCKAP1L/CCL5/HLA-DPA1/FLT3LG/CD86/CLCF1/PTPRC/CD4/IL18/GPR183	16	BRNCA	Up_Up
GO:0032677	regulation of interleukin-8 production	12/632	60/9992	0.000312144	0.00830669	0.00691355	SYK/TLR5/RELA/CD58/TLR7/F2RL1/F2R/PRKD2/TLR8/CLEC7A/PTPRC/CD2	12	BRNCA	Up_Up
GO:0050778	positive regulation of immune response	48/632	456/9992	0.000314698	0.0083257	0.00692937	FYN/MUC1/MFAP4/NFKB1/WAS/SYK/RELA/SASH3/WASF2/CSK/MYO1C/CMKLR1/C3AR1/F2RL1/CD40/TRIM5/PTAFR/AZGP1/LILRB1/ELF1/PLCG2/AIM2/YES1/NCKAP1L/CCL5/FGR/FCN3/HLA-DPA1/C1RL/PRKD2/LAG3/INPP5D/TLR8/CFD/IL1R1/CD86/C5AR1/CBFB/CLCF1/PTPRC/MYO10/LAX1/PTPN6/RAB29/CD4/CFI/BTK/IL18	48	BRNCA	Up_Up
GO:0007224	smoothened signaling pathway	15/632	87/9992	0.000326378	0.00857943	0.00714054	RFX4/SMO/PDCL/GLI2/TULP3/ROR2/GPR161/ZNF423/HES1/GAS1/IFT140/EVC/HIPK1/PTCH1/TMEM231	15	BRNCA	Up_Up
GO:0002687	positive regulation of leukocyte migration	17/632	106/9992	0.000328081	0.00857943	0.00714054	RARRES2/CSF1/SWAP70/GPSM3/CMKLR1/C3AR1/MMP14/F2RL1/PTAFR/CSF1R/NCKAP1L/CCL5/VEGFB/IL1R1/C5AR1/TREM2/RAC2	17	BRNCA	Up_Up
GO:0032956	regulation of actin cytoskeleton organization	31/632	255/9992	0.000333844	0.00864007	0.00719101	SORBS3/CDC42EP4/SCIN/SWAP70/WAS/ASAP3/PXN/PLEK/MYLK3/KANK1/WASF2/RND2/MYO1C/SVIL/TMOD3/F2RL1/LRP1/VASP/CSF1R/PDGFRB/ARAP1/NCKAP1L/IQGAP1/PPFIA1/IQGAP2/AKAP13/CAPG/ELN/TGFBR1/FLNA/RAC2	31	BRNCA	Up_Up
GO:0001921	positive regulation of receptor recycling	5/632	9992-11-01	0.00033422	0.00864007	0.00719101	ECE1/ARAP1/SCRIB/RAMP3/RAB29	5	BRNCA	Up_Up
GO:0070372	regulation of ERK1 and ERK2 cascade	27/632	211/9992	0.000352901	0.00907115	0.0075498	ANGPT1/SYK/CSK/RRAS/GNAI2/EPHA2/NOTCH1/EMILIN1/F2RL1/LRP1/CSF1R/CCL2/PDGFRB/CD44/CCL5/F2R/ERBB2/PRKD2/C5AR1/GPNMB/PTPRC/DENND2B/RAMP3/PTPN6/CD4/TREM2/GPR183	27	BRNCA	Up_Up
GO:0061053	somite development	12/632	61/9992	0.000366675	0.00937197	0.00780016	SMO/MED12/ROR2/BMPR1A/NOTCH1/SIX1/XRCC2/TBX19/RBPJ/LFNG/TP53/PTCH1	12	BRNCA	Up_Up
GO:1904019	epithelial cell apoptotic process	15/632	88/9992	0.000370993	0.00942905	0.00784767	ANGPT1/ZFP36L1/SFRP4/E2F2/CD40/TNIP2/MAPK7/CCL2/TCF7L2/NUPR1/KRIT1/YAP1/PIK3CG/HIPK1/CD248	15	BRNCA	Up_Up
GO:0002685	regulation of leukocyte migration	22/632	158/9992	0.000379234	0.00958467	0.00797719	RARRES2/RIN3/CSF1/SWAP70/GPSM3/CMKLR1/C3AR1/MMP14/EMILIN1/F2RL1/PTAFR/CSF1R/CCL2/NCKAP1L/CCL5/VEGFB/IL1R1/C5AR1/SLC8B1/STK10/TREM2/RAC2	22	BRNCA	Up_Up
GO:0048701	embryonic cranial skeleton morphogenesis	9/632	37/9992	0.000383445	0.00963724	0.00802095	IRX5/MED12/TULP3/SLC39A1/NIPBL/MMP14/IFT140/SIX1/TGFBR1	9	BRNCA	Up_Up
GO:0050920	regulation of chemotaxis	23/632	169/9992	0.000393798	0.00976434	0.00812672	RARRES2/RIN3/CSF1/SWAP70/GPSM3/CXCR4/CMKLR1/NOTCH1/C3AR1/F2RL1/CSF1R/CCL2/PDGFRB/NCKAP1L/CCL5/PRKD2/PLXNA3/VEGFB/C5AR1/SLC8B1/TREM2/RAC2/GPR183	23	BRNCA	Up_Up
GO:0048015	phosphatidylinositol-mediated signaling	21/632	148/9992	0.000394976	0.00976434	0.00812672	FYN/PLCE1/ANGPT1/PLCD1/ROR2/ZFP36L1/F2RL1/PTAFR/CSF1R/IGF1R/PDGFRB/CCL5/FGR/F2R/ERBB2/PIK3CG/PIK3R5/NEDD4/PTPN6/IL18/GAB1	21	BRNCA	Up_Up
GO:0050731	positive regulation of peptidyl-tyrosine phosphorylation	21/632	148/9992	0.000394976	0.00976434	0.00812672	FYN/ANGPT1/SYK/HES1/CD40/CSF1R/CD44/IQGAP1/CCL5/SOCS3/CLEC7A/CLCF1/TNFRSF1A/PTPRC/DVL2/CD4/IL18/ITGA5/PECAM1/TP53/TREM2	21	BRNCA	Up_Up
GO:0043583	ear development	20/632	139/9992	0.00044836	0.0110238	0.00917496	MAPKAPK2/GLI2/MSX1/ECE1/LRP10/ROR2/NIPBL/HEY2/HES1/NOTCH1/CYTL1/MAF/ANP32B/PDGFRB/SIX1/RBPJ/EYA1/DVL2/NTN1/PTK7	20	BRNCA	Up_Up
GO:0030856	regulation of epithelial cell differentiation	17/632	109/9992	0.00045939	0.011234	0.00934987	FOXJ1/SMO/ZFP36L1/SFRP4/HEY2/HES1/WWTR1/NOTCH1/MAFF/NUMA1/YAP1/ASCL1/CLDN5/CBFB/TNFRSF1A/VEZF1/PTCH1	17	BRNCA	Up_Up
GO:0046622	positive regulation of organ growth	9/632	38/9992	0.000474693	0.0115458	0.00960938	TGFBR3/SMO/TBX2/SASH3/HEY2/BMPR1A/NOTCH1/YAP1/RBPJ	9	BRNCA	Up_Up
GO:0072009	nephron epithelium development	14/632	81/9992	0.00049846	0.012059	0.0100365	FOXJ1/LAMB2/SMO/FOXD1/HES1/WWTR1/NOTCH1/HEYL/IQGAP1/SIX1/CD34/YAP1/PECAM1/PTCH1	14	BRNCA	Up_Up
GO:0050921	positive regulation of chemotaxis	17/632	110/9992	0.000512214	0.012225	0.0101747	RARRES2/CSF1/SWAP70/GPSM3/CXCR4/CMKLR1/C3AR1/F2RL1/CSF1R/PDGFRB/NCKAP1L/CCL5/PRKD2/VEGFB/C5AR1/TREM2/RAC2	17	BRNCA	Up_Up
GO:1902107	positive regulation of leukocyte differentiation	18/632	120/9992	0.000513494	0.012225	0.0101747	CSF1/EVI2B/SYK/GLI2/ROR2/SASH3/ZFP36L1/MMP14/NCKAP1L/INPP5D/CD86/SOX13/CBFB/PTPRC/CD4/BTK/IL18/TREM2	18	BRNCA	Up_Up
GO:1903708	positive regulation of hemopoiesis	18/632	120/9992	0.000513494	0.012225	0.0101747	CSF1/EVI2B/SYK/GLI2/ROR2/SASH3/ZFP36L1/MMP14/NCKAP1L/INPP5D/CD86/SOX13/CBFB/PTPRC/CD4/BTK/IL18/TREM2	18	BRNCA	Up_Up
GO:0031589	cell-substrate adhesion	32/632	273/9992	0.000516129	0.012225	0.0101747	ITGB4/SORBS3/CSF1/ANGPT1/LAMB2/EFEMP2/PXN/ECM2/ITGB5/KANK1/PDPN/RRAS/NOTCH1/MMP14/EMILIN1/COL8A1/LRP1/NID1/ITGA10/CD44/IQGAP1/PPFIA1/CD34/LAMC1/COL1A1/ANTXR1/RIN2/CDKN2A/ACVRL1/FLNA/ITGA5/RAC2	32	BRNCA	Up_Up
GO:0002460	adaptive immune response based on somatic recombination of immune receptors built from immunoglobulin superfamily domains	25/632	194/9992	0.000519029	0.0122296	0.0101786	FOXJ1/SWAP70/WAS/SASH3/TNFRSF1B/RAB27A/CD40/EBI3/AZGP1/LILRB1/PKN1/C1RL/IL18BP/INPP5D/TLR8/IL1R1/PRF1/NFKB2/CLCF1/PTPRC/PTPN6/CD4/CFI/BTK/IL18	25	BRNCA	Up_Up
GO:0021983	pituitary gland development	8/632	31/9992	0.000526013	0.01233	0.0102621	POU3F2/GLI2/MSX1/BMPR1A/HES1/TBX19/RBPJ/ETS1	8	BRNCA	Up_Up
GO:0003222	ventricular trabecula myocardium morphogenesis	5/632	9992-12-01	0.00054325	0.0125391	0.0104361	HEY2/BMPR1A/NOTCH1/RBPJ/TGFBR1	5	BRNCA	Up_Up
GO:0021511	spinal cord patterning	5/632	9992-12-01	0.00054325	0.0125391	0.0104361	RFX4/SMO/GLI2/TULP3/ASCL1	5	BRNCA	Up_Up
GO:0045579	positive regulation of B cell differentiation	5/632	9992-12-01	0.00054325	0.0125391	0.0104361	SYK/MMP14/NCKAP1L/INPP5D/BTK	5	BRNCA	Up_Up
GO:0007266	Rho protein signal transduction	16/632	101/9992	0.000560683	0.0128108	0.0106622	LPAR4/CDC42EP4/WAS/KANK1/PDPN/F2RL1/PHACTR4/KANK2/ABCA1/PDGFRB/STARD8/F2R/GNA12/AKAP13/NTN1/ARHGAP4	16	BRNCA	Up_Up
GO:0072073	kidney epithelium development	16/632	101/9992	0.000560683	0.0128108	0.0106622	FOXJ1/LAMB2/SMO/SMAD5/FOXD1/HES1/WWTR1/NOTCH1/KANK2/HEYL/IQGAP1/SIX1/CD34/YAP1/PECAM1/PTCH1	16	BRNCA	Up_Up
GO:0032637	interleukin-8 production	12/632	64/9992	0.000580899	0.0131996	0.0109859	SYK/TLR5/RELA/CD58/TLR7/F2RL1/F2R/PRKD2/TLR8/CLEC7A/PTPRC/CD2	12	BRNCA	Up_Up
GO:0002690	positive regulation of leukocyte chemotaxis	13/632	73/9992	0.000583538	0.0131996	0.0109859	RARRES2/CSF1/SWAP70/GPSM3/CMKLR1/C3AR1/F2RL1/CSF1R/NCKAP1L/CCL5/VEGFB/C5AR1/RAC2	13	BRNCA	Up_Up
GO:0033630	positive regulation of cell adhesion mediated by integrin	6/632	18/9992	0.000601723	0.0134762	0.0112161	SYK/PIEZO1/NCKAP1L/CCL5/PTPN6/IFT74	6	BRNCA	Up_Up
GO:0061311	cell surface receptor signaling pathway involved in heart development	6/632	18/9992	0.000601723	0.0134762	0.0112161	MSX1/HEY2/BMPR1A/NOTCH1/HEYL/RBPJ	6	BRNCA	Up_Up
GO:0030217	T cell differentiation	24/632	185/9992	0.000604893	0.0134805	0.0112196	FOXJ1/SYK/TCF7/GLI2/ZFP36L2/SASH3/ZFP36L1/PRDM1/NCKAP1L/HLA-DOA/ERBB2/LAG3/CD86/SOX13/CBFB/JMJD6/PTPRC/CD2/LFNG/CD4/IL18/DOCK2/TP53/GPR183	24	BRNCA	Up_Up
GO:0001654	eye development	31/632	264/9992	0.000609297	0.0135121	0.0112459	PPP1R13L/LAMB2/SIX5/TBX2/NES/TULP3/LIMK2/COL5A1/NPHP1/NIPBL/ROM1/EPHA2/MAF/PHACTR4/COL8A1/PDGFRB/YY1/ZHX2/IFT140/SALL2/HDAC1/MFAP5/LAMA1/JMJD6/ACTL6A/COL8A2/HIPK1/ACVRL1/TGFBR1/LRP5/TMEM231	31	BRNCA	Up_Up
GO:0061061	muscle structure development	44/632	420/9992	0.000615688	0.0135872	0.0113084	TGFBR3/SMO/EFEMP2/ZFHX3/TBX2/MSX1/LOX/HMG20B/MYLK3/ID3/ZFP36L1/IGFBP5/HEY2/TCF3/VAMP5/BMPR1A/HES1/NOTCH1/MMP14/SVIL/TMOD3/PDGFRB/YY1/RBM38/TCF7L2/MYEF2/NUPR1/FHL3/HEYL/SIX1/MAFF/MYOF/AKAP13/EHD2/NFATC3/RBPJ/LAMA2/EVC/PRR14/GDF15/ELN/IL18/TGFBR1/TAFAZZIN	44	BRNCA	Up_Up
GO:0002703	regulation of leukocyte mediated immunity	21/632	153/9992	0.000620214	0.0136206	0.0113363	FOXJ1/WAS/SYK/SASH3/TNFRSF1B/F2RL1/CD40/PTAFR/AZGP1/LILRB1/FGR/LAG3/CLEC7A/IL1R1/CLCF1/CD84/PTPRC/PTPN6/BTK/IL18/RAC2	21	BRNCA	Up_Up
GO:0032970	regulation of actin filament-based process	33/632	288/9992	0.000636629	0.0139136	0.0115801	SORBS3/CDC42EP4/SCIN/SWAP70/WAS/ASAP3/PXN/PLEK/MYLK3/KANK1/WASF2/PDPN/RND2/MYO1C/SVIL/TMOD3/F2RL1/LRP1/VASP/CSF1R/PDGFRB/ARAP1/NCKAP1L/IQGAP1/PPFIA1/IQGAP2/AKAP13/DSC2/CAPG/ELN/TGFBR1/FLNA/RAC2	33	BRNCA	Up_Up
GO:0060976	coronary vasculature development	8/632	32/9992	0.000663042	0.0144212	0.0120025	APLNR/TGFBR3/HEY2/NOTCH1/PDGFRB/VEGFB/PTK7/TGFBR1	8	BRNCA	Up_Up
GO:0002431	Fc receptor mediated stimulatory signaling pathway	12/632	65/9992	0.000672324	0.0145167	0.0120821	FYN/WAS/SYK/WASF2/CSK/MYO1C/PLCG2/YES1/NCKAP1L/FGR/PTPRC/MYO10	12	BRNCA	Up_Up
GO:0032496	response to lipopolysaccharide	30/632	254/9992	0.000673854	0.0145167	0.0120821	MAPKAPK2/NFKB1/LTF/RELA/PLSCR4/ERBIN/IL10RA/TNFRSF1B/NOTCH1/NFKBIA/CD180/CD40/TRIM5/PTAFR/MAPKAPK3/TNIP2/CCL2/LILRB1/PLCG2/LY86/CCL5/F2R/GNG12/CD86/C5AR1/NFKB2/TFPI/GGT5/IL18/TREM2	30	BRNCA	Up_Up
GO:0021532	neural tube patterning	7/632	25/9992	0.000689985	0.0146549	0.0121971	SMO/GLI2/TULP3/GPR161/HES1/IFT140/PTCH1	7	BRNCA	Up_Up
GO:0044319	wound healing, spreading of cells	7/632	25/9992	0.000689985	0.0146549	0.0121971	CD151/COL5A1/PDPN/CD44/ACVRL1/FLNA/ITGA5	7	BRNCA	Up_Up
GO:0090505	epiboly involved in wound healing	7/632	25/9992	0.000689985	0.0146549	0.0121971	CD151/COL5A1/PDPN/CD44/ACVRL1/FLNA/ITGA5	7	BRNCA	Up_Up
GO:0003170	heart valve development	10/632	48/9992	0.000697133	0.014669	0.0122088	HEY2/TNFRSF1B/TIE1/BMPR1A/NOTCH1/EMILIN1/HEYL/RBPJ/TNFRSF1A/ELN	10	BRNCA	Up_Up
GO:0055021	regulation of cardiac muscle tissue growth	10/632	48/9992	0.000697133	0.014669	0.0122088	TGFBR3/TBX2/HEY2/BMPR1A/NOTCH1/YY1/YAP1/RBPJ/VGLL4/TGFBR1	10	BRNCA	Up_Up
GO:0060038	cardiac muscle cell proliferation	9/632	40/9992	0.000710816	0.0148387	0.01235	TGFBR3/TBX2/HEY2/BMPR1A/NOTCH1/YAP1/RBPJ/VGLL4/TGFBR1	9	BRNCA	Up_Up
GO:0007179	transforming growth factor beta receptor signaling pathway	20/632	144/9992	0.000711759	0.0148387	0.01235	TGFBR3/PXN/ITGB8/SMAD5/LOX/ITGB5/LTBP3/BMPR1A/SMAD9/EMILIN1/DAB2/TGFB1I1/CLDN5/GLG1/PARD3/SLC2A10/GDF15/ACVRL1/TGFBR1/TP53	20	BRNCA	Up_Up
GO:0033002	muscle cell proliferation	21/632	155/9992	0.000737531	0.0151731	0.0126284	ANGPT1/TGFBR3/EFEMP2/SIX5/TBX2/IGFBP5/HEY2/GNAI2/BMPR1A/NOTCH1/PTAFR/PDGFRB/TCF7L2/CCL5/SIX1/YAP1/RBPJ/VGLL4/ELN/IL18/TGFBR1	21	BRNCA	Up_Up
GO:0050870	positive regulation of T cell activation	21/632	155/9992	0.000737531	0.0151731	0.0126284	FYN/SYK/GLI2/SASH3/CSK/HES1/EBI3/MAP3K8/CCL2/LILRB1/YES1/NCKAP1L/CCL5/HLA-DPA1/CD86/SOX13/CBFB/PTPRC/PTPN6/CD4/IL18	21	BRNCA	Up_Up
GO:0150063	visual system development	31/632	267/9992	0.00073786	0.0151731	0.0126284	PPP1R13L/LAMB2/SIX5/TBX2/NES/TULP3/LIMK2/COL5A1/NPHP1/NIPBL/ROM1/EPHA2/MAF/PHACTR4/COL8A1/PDGFRB/YY1/ZHX2/IFT140/SALL2/HDAC1/MFAP5/LAMA1/JMJD6/ACTL6A/COL8A2/HIPK1/ACVRL1/TGFBR1/LRP5/TMEM231	31	BRNCA	Up_Up
GO:0097529	myeloid leukocyte migration	22/632	166/9992	0.000754037	0.0154356	0.0128468	RARRES2/RIN3/CSF1/SWAP70/SYK/ROR2/CMKLR1/C3AR1/MMP14/EMILIN1/CSF1R/CCL2/NCKAP1L/CCL5/DPEP1/VEGFB/IL1R1/PIK3CG/C5AR1/PECAM1/TREM2/RAC2	22	BRNCA	Up_Up
GO:0043406	positive regulation of MAP kinase activity	23/632	178/9992	0.000824794	0.0167458	0.0139373	PLCE1/MAPKAPK2/MAP3K20/SYK/CXCR4/ROR2/DVL3/CSK/CD40/MAPKAPK3/MAP3K6/PDGFRB/PKN1/IQGAP1/ERBB2/AKAP13/PIK3CG/C5AR1/PIK3R5/FGD2/PTPRC/DVL2/GDF15	23	BRNCA	Up_Up
GO:0061005	cell differentiation involved in kidney development	10/632	49/9992	0.000827212	0.0167458	0.0139373	FOXJ1/LAMB2/SMO/HES1/WWTR1/NOTCH1/IQGAP1/CD34/YAP1/PTCH1	10	BRNCA	Up_Up
GO:0072012	glomerulus vasculature development	6/632	19/9992	0.00083285	0.0167458	0.0139373	ANGPT1/HES1/NOTCH1/PDGFRB/CD34/PECAM1	6	BRNCA	Up_Up
GO:1901522	positive regulation of transcription from RNA polymerase II promoter involved in cellular response to chemical stimulus	6/632	19/9992	0.00083285	0.0167458	0.0139373	SMAD5/RELA/NOTCH1/SMAD9/RBPJ/TP53	6	BRNCA	Up_Up
GO:0060977	coronary vasculature morphogenesis	5/632	13/9992	0.000837096	0.0167567	0.0139464	TGFBR3/HEY2/NOTCH1/PDGFRB/TGFBR1	5	BRNCA	Up_Up
GO:0060326	cell chemotaxis	27/632	223/9992	0.000843894	0.0168184	0.0139977	RARRES2/RIN3/CSF1/SWAP70/GPSM3/SYK/CXCR4/LOX/EPHA2/CMKLR1/NOTCH1/C3AR1/F2RL1/CSF1R/CCL2/PDGFRB/NCKAP1L/CCL5/PRKD2/DPEP1/VEGFB/PIK3CG/C5AR1/SLC8B1/GAB1/RAC2/GPR183	27	BRNCA	Up_Up
GO:0002768	immune response-regulating cell surface receptor signaling pathway	32/632	281/9992	0.000850274	0.0168712	0.0140417	FYN/MUC1/NFKB1/WAS/SYK/RELA/WASF2/CSK/MYO1C/CMKLR1/C3AR1/CD40/LILRB1/MAP3K1/ELF1/PLCG2/YES1/NCKAP1L/FGR/HLA-DPA1/PRKD2/INPP5D/NFATC3/C5AR1/CBFB/PTPRC/MYO10/LAX1/PTPN6/RAB29/CD4/BTK	32	BRNCA	Up_Up
GO:0050671	positive regulation of lymphocyte proliferation	15/632	95/9992	0.000855822	0.0169072	0.0140716	SYK/SASH3/HES1/CD40/EBI3/NCKAP1L/CCL5/HLA-DPA1/FLT3LG/CD86/CLCF1/PTPRC/CD4/IL18/GPR183	15	BRNCA	Up_Up
GO:2000179	positive regulation of neural precursor cell proliferation	9/632	41/9992	0.000860537	0.0169176	0.0140803	SMO/GLI2/NES/ZNF423/GNAI2/NOTCH1/ASCL1/FLNA/DCT	9	BRNCA	Up_Up
GO:0030509	BMP signaling pathway	16/632	105/9992	0.00086757	0.0169176	0.0140803	TGFBR3/SMAD5/MSX1/ROR2/ZNF423/SFRP4/FOXD1/FSTL3/BMPR1A/HES1/NOTCH1/SMAD9/NUMA1/RBPJ/GDF15/ACVRL1	16	BRNCA	Up_Up
GO:0003279	cardiac septum development	13/632	76/9992	0.000867571	0.0169176	0.0140803	TGFBR3/SMO/TBX2/HEY2/BMPR1A/HES1/NOTCH1/DHRS3/HEYL/RBPJ/PTK7/TGFBR1/TP53	13	BRNCA	Up_Up
GO:0050672	negative regulation of lymphocyte proliferation	11/632	58/9992	0.000882752	0.0171398	0.0142652	FOXJ1/LILRB1/PKN1/ERBB2/INPP5D/SCRIB/CD86/GPNMB/PTPN6/BTK/LST1	11	BRNCA	Up_Up
GO:0090504	epiboly	7/632	26/9992	0.00089333	0.0171976	0.0143133	CD151/COL5A1/PDPN/CD44/ACVRL1/FLNA/ITGA5	7	BRNCA	Up_Up
GO:1902742	apoptotic process involved in development	7/632	26/9992	0.00089333	0.0171976	0.0143133	TNFRSF1B/NOTCH1/SPI1/SCRIB/TNFRSF1A/LRP5/XKR8	7	BRNCA	Up_Up
GO:0060249	anatomical structure homeostasis	36/632	330/9992	0.000918543	0.017608	0.0146549	CSF1/ANGPT1/SMO/SYK/LTF/LOX/SASH3/ACP5/CSK/LTBP3/DCLRE1B/WWTR1/NOTCH1/CYTL1/CSF1R/AZGP1/BARD1/MAK/POLD1/F2R/SERPINA3/CD34/HMBOX1/LAMC1/RCN3/INPP5D/YAP1/CLDN18/CLDN5/LAMA2/SMC5/DCLRE1C/H3-4/PECAM1/BLM/RAC2	36	BRNCA	Up_Up
GO:0007229	integrin-mediated signaling pathway	14/632	86/9992	0.000926373	0.0176089	0.0146556	ITGB4/SYK/ITGB8/PLEK/ITGAX/ERBIN/ITGB5/TLN1/PHACTR4/ITGA10/FGR/SLC2A10/FLNA/ITGA5	14	BRNCA	Up_Up
GO:0045446	endothelial cell differentiation	14/632	86/9992	0.000926373	0.0176089	0.0146556	CXCR4/PDPN/HEY2/TIE1/NOTCH1/F2RL1/ARHGEF26/ROBO4/RBPJ/CLDN5/TNFRSF1A/VEZF1/ACVRL1/PECAM1	14	BRNCA	Up_Up
GO:0048880	sensory system development	31/632	271/9992	0.000946007	0.0178727	0.0148752	PPP1R13L/LAMB2/SIX5/TBX2/NES/TULP3/LIMK2/COL5A1/NPHP1/NIPBL/ROM1/EPHA2/MAF/PHACTR4/COL8A1/PDGFRB/YY1/ZHX2/IFT140/SALL2/HDAC1/MFAP5/LAMA1/JMJD6/ACTL6A/COL8A2/HIPK1/ACVRL1/TGFBR1/LRP5/TMEM231	31	BRNCA	Up_Up
GO:0071772	response to BMP	17/632	116/9992	0.000952104	0.0178727	0.0148752	TGFBR3/SMAD5/MSX1/ROR2/ZNF423/SFRP4/FOXD1/FSTL3/BMPR1A/HES1/NOTCH1/SMAD9/HEYL/NUMA1/RBPJ/GDF15/ACVRL1	17	BRNCA	Up_Up
GO:0071773	cellular response to BMP stimulus	17/632	116/9992	0.000952104	0.0178727	0.0148752	TGFBR3/SMAD5/MSX1/ROR2/ZNF423/SFRP4/FOXD1/FSTL3/BMPR1A/HES1/NOTCH1/SMAD9/HEYL/NUMA1/RBPJ/GDF15/ACVRL1	17	BRNCA	Up_Up
GO:0002764	immune response-regulating signaling pathway	32/632	283/9992	0.000958894	0.0179258	0.0149194	FYN/MUC1/NFKB1/WAS/SYK/RELA/WASF2/CSK/MYO1C/CMKLR1/C3AR1/CD40/LILRB1/MAP3K1/ELF1/PLCG2/YES1/NCKAP1L/FGR/HLA-DPA1/PRKD2/INPP5D/NFATC3/C5AR1/CBFB/PTPRC/MYO10/LAX1/PTPN6/RAB29/CD4/BTK	32	BRNCA	Up_Up
GO:0050766	positive regulation of phagocytosis	10/632	50/9992	0.000976592	0.018107	0.0150702	RAB27A/F2RL1/LRP1/CCL2/NCKAP1L/CLEC7A/PTPRC/CYBA/DOCK2/TREM2	10	BRNCA	Up_Up
GO:0061180	mammary gland epithelium development	10/632	50/9992	0.000976592	0.018107	0.0150702	CSF1/SMO/GLI2/MSX1/EPHA2/CSF1R/SCRIB/NTN1/LRP5/PTCH1	10	BRNCA	Up_Up
GO:0042119	neutrophil activation	38/632	356/9992	0.00100867	0.0186254	0.0155017	VAT1/NFKB1/SYK/LTF/ITGAX/PLEKHO2/ARHGAP45/CD58/RNASE3/TNFRSF1B/RAB27A/C3AR1/F2RL1/APAF1/PTAFR/NCKAP1L/CD44/IQGAP1/CCL5/FGR/IQGAP2/SERPINA3/GSDMD/CFD/CLEC5A/SELL/MAN2B1/C5AR1/SNAP23/METTL7A/PTPRC/STK10/CYBA/PTPN6/IL18/PECAM1/DOCK2/CMTM6	38	BRNCA	Up_Up
GO:0002433	immune response-regulating cell surface receptor signaling pathway involved in phagocytosis	11/632	59/9992	0.0010244	0.0186531	0.0155247	FYN/WAS/SYK/WASF2/MYO1C/PLCG2/YES1/NCKAP1L/FGR/PTPRC/MYO10	11	BRNCA	Up_Up
GO:0032945	negative regulation of mononuclear cell proliferation	11/632	59/9992	0.0010244	0.0186531	0.0155247	FOXJ1/LILRB1/PKN1/ERBB2/INPP5D/SCRIB/CD86/GPNMB/PTPN6/BTK/LST1	11	BRNCA	Up_Up
GO:0038096	Fc-gamma receptor signaling pathway involved in phagocytosis	11/632	59/9992	0.0010244	0.0186531	0.0155247	FYN/WAS/SYK/WASF2/MYO1C/PLCG2/YES1/NCKAP1L/FGR/PTPRC/MYO10	11	BRNCA	Up_Up
GO:0030099	myeloid cell differentiation	34/632	308/9992	0.00102875	0.0186531	0.0155247	CSF1/SCIN/TGFBR3/EVI2B/DNASE2/KAT6A/ITGB8/SMAD5/LTF/LOX/ROR2/ZFP36L1/WASF2/FSTL3/EPHA2/NFKBIA/TMOD3/F2RL1/CSF1R/LILRB1/SPI1/NCKAP1L/HDAC1/INPP5D/RBPJ/CLDN18/CBFB/JMJD6/PTPN6/ETS1/CD4/SETD1A/TREM2/GPR183	34	BRNCA	Up_Up
GO:0071622	regulation of granulocyte chemotaxis	9/632	42/9992	0.00103491	0.0186531	0.0155247	RARRES2/CSF1/CMKLR1/C3AR1/CSF1R/NCKAP1L/CCL5/C5AR1/RAC2	9	BRNCA	Up_Up
GO:0072132	mesenchyme morphogenesis	9/632	42/9992	0.00103491	0.0186531	0.0155247	TBX2/MSX1/HEY2/BMPR1A/NOTCH1/HEYL/RBPJ/ACVRL1/TGFBR1	9	BRNCA	Up_Up
GO:0035265	organ growth	17/632	117/9992	0.00105022	0.0188051	0.0156512	TGFBR3/SMO/TBX2/SASH3/BNC2/HEY2/BMPR1A/NOTCH1/PDGFRB/YY1/AKAP13/DDR2/YAP1/RBPJ/EVC/VGLL4/TGFBR1	17	BRNCA	Up_Up
GO:1902903	regulation of supramolecular fiber organization	30/632	261/9992	0.00105166	0.0188051	0.0156512	SORBS3/CDC42EP4/SCIN/SWAP70/WAS/ASAP3/EFEMP2/PXN/PLEK/AEBP1/MYLK3/KANK1/WASF2/MYO1C/EMILIN1/SVIL/TMOD3/F2RL1/VASP/ARAP1/NCKAP1L/PPFIA1/IQGAP2/NUMA1/AKAP13/CDK5RAP2/CAPG/ELN/TGFBR1/FLNA	30	BRNCA	Up_Up
GO:0045580	regulation of T cell differentiation	16/632	107/9992	0.00106824	0.0190264	0.0158354	FOXJ1/SYK/TCF7/GLI2/SASH3/PRDM1/NCKAP1L/HLA-DOA/ERBB2/LAG3/CD86/SOX13/CBFB/PTPRC/CD2/IL18	16	BRNCA	Up_Up
GO:0033674	positive regulation of kinase activity	46/632	457/9992	0.00109502	0.019427	0.0161688	FYN/PLCE1/CSF1/ANGPT1/MAPKAPK2/MAP3K20/SYK/LTF/CCNT1/CXCR4/ROR2/DVL3/CSK/TIE1/EPHA2/ARAF/CD40/TNFRSF10B/MAPKAPK3/CSF1R/MAP3K8/MAP3K1/MAP3K6/IGF1R/PDGFRB/NCKAP1L/PKN1/EPHB4/IQGAP1/CCL5/FGR/F2R/ERBB2/AKAP13/DDR2/PIK3CG/CD86/C5AR1/PIK3R5/FGD2/PTPRC/DVL2/GDF15/CD4/IL18/TGFBR1	46	BRNCA	Up_Up
GO:0090092	regulation of transmembrane receptor protein serine/threonine kinase signaling pathway	22/632	171/9992	0.00112463	0.0196826	0.0163816	INHBB/TGFBR3/MSX1/LOX/ZNF423/SFRP4/FOXD1/FSTL3/BMPR1A/HES1/NOTCH1/EMILIN1/DAB2/TGFB1I1/NUMA1/RBPJ/GLG1/SLC2A10/GDF15/ACVRL1/TGFBR1/TP53	22	BRNCA	Up_Up
GO:0010614	negative regulation of cardiac muscle hypertrophy	6/632	20/9992	0.00112683	0.0196826	0.0163816	FOXO1/LMNA/TNFRSF1B/NOTCH1/YY1/TNFRSF1A	6	BRNCA	Up_Up
GO:0061437	renal system vasculature development	6/632	20/9992	0.00112683	0.0196826	0.0163816	ANGPT1/HES1/NOTCH1/PDGFRB/CD34/PECAM1	6	BRNCA	Up_Up
GO:0061440	kidney vasculature development	6/632	20/9992	0.00112683	0.0196826	0.0163816	ANGPT1/HES1/NOTCH1/PDGFRB/CD34/PECAM1	6	BRNCA	Up_Up
GO:0031076	embryonic camera-type eye development	7/632	27/9992	0.0011411	0.0197364	0.0164264	PPP1R13L/TBX2/NES/TULP3/PHACTR4/IFT140/HIPK1	7	BRNCA	Up_Up
GO:0060317	cardiac epithelial to mesenchymal transition	7/632	27/9992	0.0011411	0.0197364	0.0164264	TGFBR3/MSX1/HEY2/NOTCH1/HEYL/RBPJ/TGFBR1	7	BRNCA	Up_Up
GO:0032729	positive regulation of interferon-gamma production	10/632	51/9992	0.00114736	0.0197364	0.0164264	SASH3/TLR7/EBI3/HLA-DPA1/TLR8/SCRIB/CLEC7A/IL1R1/CD2/IL18	10	BRNCA	Up_Up
GO:0035924	cellular response to vascular endothelial growth factor stimulus	10/632	51/9992	0.00114736	0.0197364	0.0164264	MAPKAPK2/RELA/MYO1C/NOTCH1/GAS1/PDGFRB/SPHK1/PRKD2/VEGFB/GAB1	10	BRNCA	Up_Up
GO:0002275	myeloid cell activation involved in immune response	41/632	396/9992	0.00117856	0.0201783	0.0167941	VAT1/NFKB1/SYK/LTF/ITGAX/PLEKHO2/ARHGAP45/CD58/RNASE3/TNFRSF1B/RAB27A/C3AR1/F2RL1/APAF1/PTAFR/NCKAP1L/CD44/IQGAP1/FGR/IQGAP2/SERPINA3/GSDMD/CFD/PIK3CG/CLEC5A/SELL/MAN2B1/C5AR1/SNAP23/CD84/METTL7A/PTPRC/STK10/CYBA/PTPN6/BTK/PECAM1/DOCK2/CMTM6/TREM2/RAC2	41	BRNCA	Up_Up
GO:0038094	Fc-gamma receptor signaling pathway	11/632	60/9992	0.0011843	0.0201783	0.0167941	FYN/WAS/SYK/WASF2/MYO1C/PLCG2/YES1/NCKAP1L/FGR/PTPRC/MYO10	11	BRNCA	Up_Up
GO:0032675	regulation of interleukin-6 production	15/632	98/9992	0.0011884	0.0201783	0.0167941	FOXJ1/MAPKAPK2/SYK/CSK/TLR7/F2RL1/PTAFR/NCKAP1L/F2R/INPP5D/TLR8/CLEC7A/CYBA/PTPN6/TREM2	15	BRNCA	Up_Up
GO:0043491	protein kinase B signaling	24/632	194/9992	0.00119199	0.0201783	0.0167941	FYN/ANGPT1/LOX/ZFP36L1/IGFBP5/RRAS/EPHA2/CD40/CCL2/IGF1R/PDGFRB/TCF7L2/CCL5/ERBB2/RCN3/PIK3CG/CD86/PIK3R5/GDF15/RAMP3/IL18/TGFBR1/GAB1/RAC2	24	BRNCA	Up_Up
GO:0070374	positive regulation of ERK1 and ERK2 cascade	20/632	150/9992	0.00119535	0.0201783	0.0167941	ANGPT1/GNAI2/NOTCH1/F2RL1/LRP1/CSF1R/CCL2/PDGFRB/CD44/CCL5/F2R/PRKD2/C5AR1/GPNMB/PTPRC/DENND2B/RAMP3/CD4/TREM2/GPR183	20	BRNCA	Up_Up
GO:0010875	positive regulation of cholesterol efflux	5/632	14/9992	0.00123487	0.0207135	0.0172395	PLTP/NFKBIA/LRP1/ABCA1/PTCH1	5	BRNCA	Up_Up
GO:0032663	regulation of interleukin-2 production	9/632	43/9992	0.00123682	0.0207135	0.0172395	SASH3/HDAC7/CD34/PRKD2/LAG3/CLEC7A/CD86/PTPRC/CD4	9	BRNCA	Up_Up
GO:0036230	granulocyte activation	38/632	360/9992	0.00124079	0.0207135	0.0172395	VAT1/NFKB1/SYK/LTF/ITGAX/PLEKHO2/ARHGAP45/CD58/RNASE3/TNFRSF1B/RAB27A/C3AR1/F2RL1/APAF1/PTAFR/NCKAP1L/CD44/IQGAP1/CCL5/FGR/IQGAP2/SERPINA3/GSDMD/CFD/CLEC5A/SELL/MAN2B1/C5AR1/SNAP23/METTL7A/PTPRC/STK10/CYBA/PTPN6/IL18/PECAM1/DOCK2/CMTM6	38	BRNCA	Up_Up
GO:0043299	leukocyte degranulation	40/632	385/9992	0.00126211	0.0209341	0.0174232	VAT1/NFKB1/SYK/LTF/ITGAX/PLEKHO2/ARHGAP45/CD58/RNASE3/TNFRSF1B/RAB27A/C3AR1/F2RL1/APAF1/PTAFR/NCKAP1L/CD44/IQGAP1/FGR/IQGAP2/SERPINA3/GSDMD/CFD/PIK3CG/CLEC5A/SELL/MAN2B1/C5AR1/SNAP23/CD84/METTL7A/PTPRC/STK10/CYBA/PTPN6/BTK/PECAM1/DOCK2/CMTM6/RAC2	40	BRNCA	Up_Up
GO:0002237	response to molecule of bacterial origin	30/632	264/9992	0.00126327	0.0209341	0.0174232	MAPKAPK2/NFKB1/LTF/RELA/PLSCR4/ERBIN/IL10RA/TNFRSF1B/NOTCH1/NFKBIA/CD180/CD40/TRIM5/PTAFR/MAPKAPK3/TNIP2/CCL2/LILRB1/PLCG2/LY86/CCL5/F2R/GNG12/CD86/C5AR1/NFKB2/TFPI/GGT5/IL18/TREM2	30	BRNCA	Up_Up
GO:1904035	regulation of epithelial cell apoptotic process	12/632	70/9992	0.00132982	0.0219567	0.0182742	ANGPT1/ZFP36L1/SFRP4/CD40/TNIP2/MAPK7/CCL2/TCF7L2/NUPR1/KRIT1/YAP1/CD248	12	BRNCA	Up_Up
GO:0008589	regulation of smoothened signaling pathway	10/632	52/9992	0.00134176	0.0219931	0.0183046	RFX4/SMO/PDCL/GLI2/TULP3/GPR161/GAS1/IFT140/EVC/PTCH1	10	BRNCA	Up_Up
GO:1904888	cranial skeletal system development	10/632	52/9992	0.00134176	0.0219931	0.0183046	IRX5/MED12/TULP3/SLC39A1/NIPBL/MMP14/IFT140/SIX1/RAB23/TGFBR1	10	BRNCA	Up_Up
GO:0001818	negative regulation of cytokine production	25/632	208/9992	0.00143757	0.0234285	0.0194992	ANGPT1/FOXJ1/INHBB/NFKB1/LTF/ERBIN/CSK/HDAC7/EPHA2/CMKLR1/F2RL1/LILRB1/YY1/NCKAP1L/CD34/LAG3/INPP5D/TLR8/GPNMB/CD84/PTPRC/SLC2A10/PTPN6/BTK/TREM2	25	BRNCA	Up_Up
GO:0055023	positive regulation of cardiac muscle tissue growth	7/632	28/9992	0.00143968	0.0234285	0.0194992	TGFBR3/TBX2/HEY2/BMPR1A/NOTCH1/YAP1/RBPJ	7	BRNCA	Up_Up
GO:0035107	appendage morphogenesis	15/632	100/9992	0.00146579	0.023683	0.019711	MAP3K20/TBX2/GLI2/MSX1/TULP3/ECE1/ROR2/NIPBL/BMPR1A/NOTCH1/IFT140/HDAC1/LRP5/PTCH1/TMEM231	15	BRNCA	Up_Up
GO:0035108	limb morphogenesis	15/632	100/9992	0.00146579	0.023683	0.019711	MAP3K20/TBX2/GLI2/MSX1/TULP3/ECE1/ROR2/NIPBL/BMPR1A/NOTCH1/IFT140/HDAC1/LRP5/PTCH1/TMEM231	15	BRNCA	Up_Up
GO:0002253	activation of immune response	35/632	327/9992	0.00150238	0.0241878	0.0201312	FYN/MUC1/MFAP4/NFKB1/WAS/SYK/RELA/WASF2/CSK/MYO1C/CMKLR1/C3AR1/TRIM5/ELF1/PLCG2/AIM2/YES1/NCKAP1L/FGR/FCN3/HLA-DPA1/C1RL/PRKD2/INPP5D/CFD/C5AR1/CBFB/PTPRC/MYO10/LAX1/PTPN6/RAB29/CD4/CFI/BTK	35	BRNCA	Up_Up
GO:0046620	regulation of organ growth	12/632	71/9992	0.00151048	0.024232	0.020168	TGFBR3/SMO/TBX2/SASH3/HEY2/BMPR1A/NOTCH1/YY1/YAP1/RBPJ/VGLL4/TGFBR1	12	BRNCA	Up_Up
GO:0009953	dorsal/ventral pattern formation	10/632	53/9992	0.00156213	0.0249436	0.0207602	RFX4/SMO/GLI2/TULP3/GPR161/BMPR1A/HOXB2/ASCL1/ACVRL1/PTCH1	10	BRNCA	Up_Up
GO:0060021	roof of mouth development	11/632	62/9992	0.00156587	0.0249436	0.0207602	TGFBR3/TBX2/ITGB8/MSX1/BNC2/BMPR1A/DHRS3/ANP32B/SGPL1/CLDN5/TGFBR1	11	BRNCA	Up_Up
GO:0007249	I-kappaB kinase/NF-kappaB signaling	24/632	198/9992	0.00158119	0.0250992	0.0208898	FYN/ANGPT1/LTF/RELA/EEF1D/NFKBIA/TLR7/F2RL1/CD40/TRIM5/TNFRSF10B/TNIP2/TRADD/SHARPIN/TSPAN6/F2R/HDAC1/AKAP13/TLR8/TNFRSF1A/TRAF3IP2/CD4/BTK/FLNA	24	BRNCA	Up_Up
GO:0120032	regulation of plasma membrane bounded cell projection assembly	18/632	132/9992	0.00159687	0.0252596	0.0210232	PLCE1/CDC42EP4/WAS/ZMYND10/LIMK2/KANK1/WASF2/EPHA2/F2RL1/ARAP1/IFT140/MAK/YAP1/MYO10/SEPTIN9/TGFBR1/PLEK2/RAC2	18	BRNCA	Up_Up
GO:0014066	regulation of phosphatidylinositol 3-kinase signaling	15/632	101/9992	0.00162366	0.025505	0.0212275	FYN/ANGPT1/ROR2/F2RL1/IGF1R/PDGFRB/CCL5/FGR/F2R/PIK3CG/PIK3R5/NEDD4/PTPN6/IL18/GAB1	15	BRNCA	Up_Up
GO:0032635	interleukin-6 production	15/632	101/9992	0.00162366	0.025505	0.0212275	FOXJ1/MAPKAPK2/SYK/CSK/TLR7/F2RL1/PTAFR/NCKAP1L/F2R/INPP5D/TLR8/CLEC7A/CYBA/PTPN6/TREM2	15	BRNCA	Up_Up
GO:0007162	negative regulation of cell adhesion	25/632	210/9992	0.00164497	0.0256965	0.0213869	MUC1/ANGPT1/FOXJ1/SWAP70/PLXNB2/KANK1/NOTCH1/MMP14/LRP1/MAPK7/LILRB1/TGFBI/ERBB2/LAG3/PLXNA3/COL1A1/SCRIB/CD86/CBFB/GPNMB/PTPRC/LAX1/PTPN6/CDKN2A/ACVRL1	25	BRNCA	Up_Up
GO:0045860	positive regulation of protein kinase activity	41/632	403/9992	0.00164721	0.0256965	0.0213869	FYN/PLCE1/CSF1/ANGPT1/MAPKAPK2/MAP3K20/SYK/LTF/CCNT1/CXCR4/ROR2/DVL3/CSK/ARAF/CD40/TNFRSF10B/MAPKAPK3/CSF1R/MAP3K8/MAP3K1/MAP3K6/PDGFRB/NCKAP1L/PKN1/IQGAP1/CCL5/F2R/ERBB2/AKAP13/DDR2/PIK3CG/CD86/C5AR1/PIK3R5/FGD2/PTPRC/DVL2/GDF15/CD4/IL18/TGFBR1	41	BRNCA	Up_Up
GO:0032623	interleukin-2 production	9/632	45/9992	0.00173576	0.0266698	0.0221969	SASH3/HDAC7/CD34/PRKD2/LAG3/CLEC7A/CD86/PTPRC/CD4	9	BRNCA	Up_Up
GO:0043123	positive regulation of I-kappaB kinase/NF-kappaB signaling	18/632	133/9992	0.00174105	0.0266698	0.0221969	FYN/LTF/RELA/EEF1D/F2RL1/CD40/TRIM5/TNFRSF10B/TNIP2/TRADD/SHARPIN/TSPAN6/F2R/AKAP13/TNFRSF1A/TRAF3IP2/CD4/FLNA	18	BRNCA	Up_Up
GO:0060491	regulation of cell projection assembly	18/632	133/9992	0.00174105	0.0266698	0.0221969	PLCE1/CDC42EP4/WAS/ZMYND10/LIMK2/KANK1/WASF2/EPHA2/F2RL1/ARAP1/IFT140/MAK/YAP1/MYO10/SEPTIN9/TGFBR1/PLEK2/RAC2	18	BRNCA	Up_Up
GO:0003159	morphogenesis of an endothelium	5/632	15/9992	0.00175676	0.0266698	0.0221969	CXCR4/ITGAX/PRKD2/RBPJ/ACVRL1	5	BRNCA	Up_Up
GO:0021904	dorsal/ventral neural tube patterning	5/632	15/9992	0.00175676	0.0266698	0.0221969	SMO/GLI2/TULP3/GPR161/PTCH1	5	BRNCA	Up_Up
GO:0060216	definitive hemopoiesis	5/632	15/9992	0.00175676	0.0266698	0.0221969	TGFBR3/ZFP36L2/MFAP5/CBFB/HIPK1	5	BRNCA	Up_Up
GO:0061154	endothelial tube morphogenesis	5/632	15/9992	0.00175676	0.0266698	0.0221969	CXCR4/ITGAX/PRKD2/RBPJ/ACVRL1	5	BRNCA	Up_Up
GO:0061298	retina vasculature development in camera-type eye	5/632	15/9992	0.00175676	0.0266698	0.0221969	ROM1/PDGFRB/LAMA1/ACVRL1/LRP5	5	BRNCA	Up_Up
GO:0001708	cell fate specification	11/632	63/9992	0.00179131	0.0269232	0.0224078	POU3F2/SMO/TBX2/GLI2/BMPR1A/NOTCH1/SIX1/TBX19/ASCL1/RBPJ/PTCH1	11	BRNCA	Up_Up
GO:0001843	neural tube closure	11/632	63/9992	0.00179131	0.0269232	0.0224078	PLXNB2/MED12/TULP3/DVL3/PHACTR4/APAF1/VASP/SCRIB/DVL2/PTK7/PTCH1	11	BRNCA	Up_Up
GO:0060606	tube closure	11/632	63/9992	0.00179131	0.0269232	0.0224078	PLXNB2/MED12/TULP3/DVL3/PHACTR4/APAF1/VASP/SCRIB/DVL2/PTK7/PTCH1	11	BRNCA	Up_Up
GO:0060420	regulation of heart growth	10/632	54/9992	0.00181096	0.0271284	0.0225786	TGFBR3/TBX2/HEY2/BMPR1A/NOTCH1/YY1/YAP1/RBPJ/VGLL4/TGFBR1	10	BRNCA	Up_Up
GO:0014065	phosphatidylinositol 3-kinase signaling	17/632	123/9992	0.00183771	0.0273699	0.0227796	FYN/ANGPT1/ROR2/ZFP36L1/F2RL1/IGF1R/PDGFRB/CCL5/FGR/F2R/ERBB2/PIK3CG/PIK3R5/NEDD4/PTPN6/IL18/GAB1	17	BRNCA	Up_Up
GO:1902743	regulation of lamellipodium organization	8/632	37/9992	0.00183918	0.0273699	0.0227796	PLCE1/WAS/KANK1/WASF2/PDPN/EPHA2/CD44/RAC2	8	BRNCA	Up_Up
GO:0043010	camera-type eye development	27/632	235/9992	0.00184874	0.027422	0.0228229	PPP1R13L/LAMB2/SIX5/TBX2/NES/TULP3/LIMK2/NPHP1/ROM1/EPHA2/MAF/PHACTR4/COL8A1/PDGFRB/YY1/ZHX2/IFT140/HDAC1/LAMA1/JMJD6/ACTL6A/COL8A2/HIPK1/ACVRL1/TGFBR1/LRP5/TMEM231	27	BRNCA	Up_Up
GO:0051493	regulation of cytoskeleton organization	38/632	369/9992	0.00194066	0.0286781	0.0238684	SYDE1/SORBS3/CDC42EP4/SCIN/SWAP70/WAS/ASAP3/PXN/PLEK/NES/EML3/MYLK3/KANK1/WASF2/RND2/MYO1C/SVIL/TMOD3/F2RL1/LRP1/VASP/CSF1R/PDGFRB/ARAP1/NCKAP1L/IQGAP1/PPFIA1/IQGAP2/NUMA1/PLXNA3/AKAP13/CDK5RAP2/BRCA1/CAPG/ELN/TGFBR1/FLNA/RAC2	38	BRNCA	Up_Up
GO:0060561	apoptotic process involved in morphogenesis	6/632	22/9992	0.00194611	0.0286781	0.0238684	TNFRSF1B/NOTCH1/SPI1/SCRIB/TNFRSF1A/LRP5	6	BRNCA	Up_Up
GO:0035270	endocrine system development	15/632	103/9992	0.00198225	0.0291159	0.0242328	POU3F2/FOXO1/SMO/GLI2/MSX1/FSTL3/BMPR1A/HES1/HOXA3/SIX1/TBX19/ASCL1/RBPJ/ETS1/TGFBR1	15	BRNCA	Up_Up
GO:0110053	regulation of actin filament organization	23/632	190/9992	0.00199577	0.0292107	0.0243117	SORBS3/CDC42EP4/SCIN/SWAP70/WAS/ASAP3/PXN/PLEK/KANK1/WASF2/MYO1C/SVIL/TMOD3/F2RL1/VASP/ARAP1/NCKAP1L/PPFIA1/IQGAP2/CAPG/ELN/TGFBR1/FLNA	23	BRNCA	Up_Up
GO:0048736	appendage development	17/632	124/9992	0.00200807	0.0292107	0.0243117	ITGB4/MAP3K20/TBX2/GLI2/MSX1/TULP3/ECE1/ROR2/SLC39A1/NIPBL/BMPR1A/NOTCH1/IFT140/HDAC1/LRP5/PTCH1/TMEM231	17	BRNCA	Up_Up
GO:0060173	limb development	17/632	124/9992	0.00200807	0.0292107	0.0243117	ITGB4/MAP3K20/TBX2/GLI2/MSX1/TULP3/ECE1/ROR2/SLC39A1/NIPBL/BMPR1A/NOTCH1/IFT140/HDAC1/LRP5/PTCH1/TMEM231	17	BRNCA	Up_Up
GO:0045604	regulation of epidermal cell differentiation	9/632	46/9992	0.00203947	0.029428	0.0244925	ZFP36L1/SFRP4/HEY2/HES1/NOTCH1/MAFF/NUMA1/CBFB/PTCH1	9	BRNCA	Up_Up
GO:0021510	spinal cord development	11/632	64/9992	0.00204252	0.029428	0.0244925	RFX4/SMO/GLI2/MED12/TULP3/NOTCH1/PHGDH/ASCL1/SOX13/ACTL6A/PTCH1	11	BRNCA	Up_Up
GO:0055017	cardiac muscle tissue growth	11/632	64/9992	0.00204252	0.029428	0.0244925	TGFBR3/TBX2/HEY2/BMPR1A/NOTCH1/YY1/AKAP13/YAP1/RBPJ/VGLL4/TGFBR1	11	BRNCA	Up_Up
GO:0030595	leukocyte chemotaxis	21/632	168/9992	0.00207421	0.0297896	0.0247934	RARRES2/RIN3/CSF1/SWAP70/GPSM3/SYK/CXCR4/CMKLR1/C3AR1/F2RL1/CSF1R/CCL2/NCKAP1L/CCL5/DPEP1/VEGFB/PIK3CG/C5AR1/SLC8B1/RAC2/GPR183	21	BRNCA	Up_Up
GO:0120193	tight junction organization	10/632	55/9992	0.00209087	0.0299338	0.0249135	NPHP1/MYO1C/CLDN15/EPHA2/CLDN18/CLDN5/CBFB/PARD3/TGFBR1/PECAM1	10	BRNCA	Up_Up
GO:0048010	vascular endothelial growth factor receptor signaling pathway	12/632	74/9992	0.00217748	0.0310755	0.0258637	FYN/MAPKAPK2/PXN/WASF2/EMILIN1/MAPKAPK3/NCKAP1L/PRKD2/VEGFB/NEDD4/CYBA/ITGA5	12	BRNCA	Up_Up
GO:0090596	sensory organ morphogenesis	22/632	180/9992	0.00219143	0.0311762	0.0259475	TBX2/GLI2/MSX1/ROR2/COL5A1/NIPBL/ROM1/EPHA2/PHACTR4/COL8A1/YY1/ZHX2/SIX1/HDAC1/MFAP5/EYA1/DVL2/COL8A2/HIPK1/NTN1/PTK7/LRP5	22	BRNCA	Up_Up
GO:0048589	developmental growth	44/632	448/9992	0.00225968	0.0319683	0.0266068	PPP1R13L/POU3F2/CSF1/LAMB2/TGFBR3/CPQ/SMO/TBX2/GLI2/MED12/CXCR4/NINJ1/SASH3/ZFP36L1/BNC2/NIPBL/HEY2/RND2/BMPR1A/WWTR1/NOTCH1/LRP1/GAS1/PDGFRB/YY1/IQGAP1/SIX1/XRCC2/PLXNA3/AKAP13/DDR2/SGPL1/YAP1/CDKL3/RBPJ/EVC/VGLL4/NTN1/GDF15/ARHGAP4/PTK7/TGFBR1/TP53/PTCH1	44	BRNCA	Up_Up
GO:0002221	pattern recognition receptor signaling pathway	19/632	147/9992	0.00226124	0.0319683	0.0266068	MAPKAPK2/TLR5/LTF/RELA/ERBIN/NFKBIA/TLR7/F2RL1/CD40/MAPKAPK3/TNIP2/MAP3K1/CNPY3/UNC93B1/TSPAN6/SLC15A3/TLR8/CYBA/BTK	19	BRNCA	Up_Up
GO:0070664	negative regulation of leukocyte proliferation	11/632	65/9992	0.00232164	0.0327199	0.0272324	FOXJ1/LILRB1/PKN1/ERBB2/INPP5D/SCRIB/CD86/GPNMB/PTPN6/BTK/LST1	11	BRNCA	Up_Up
GO:0002444	myeloid leukocyte mediated immunity	40/632	398/9992	0.00233598	0.0328198	0.0273154	VAT1/NFKB1/SYK/LTF/ITGAX/PLEKHO2/ARHGAP45/CD58/RNASE3/TNFRSF1B/RAB27A/C3AR1/F2RL1/APAF1/PTAFR/NCKAP1L/CD44/IQGAP1/FGR/IQGAP2/SERPINA3/GSDMD/CFD/PIK3CG/CLEC5A/SELL/MAN2B1/C5AR1/SNAP23/CD84/METTL7A/PTPRC/STK10/CYBA/PTPN6/BTK/PECAM1/DOCK2/CMTM6/RAC2	40	BRNCA	Up_Up
GO:0001756	somitogenesis	9/632	47/9992	0.0023841	0.0332891	0.027706	MED12/ROR2/BMPR1A/NOTCH1/XRCC2/TBX19/RBPJ/LFNG/TP53	9	BRNCA	Up_Up
GO:0030888	regulation of B cell proliferation	9/632	47/9992	0.0023841	0.0332891	0.027706	SASH3/CD40/NCKAP1L/PKN1/INPP5D/CLCF1/PTPRC/BTK/GPR183	9	BRNCA	Up_Up
GO:0048708	astrocyte differentiation	10/632	56/9992	0.0024046	0.033472	0.0278583	POU3F2/LAMB2/SMO/ROR2/HES1/NOTCH1/LRP1/C5AR1/CLCF1/TREM2	10	BRNCA	Up_Up
GO:0051495	positive regulation of cytoskeleton organization	20/632	159/9992	0.00243316	0.0335644	0.0279352	SORBS3/CDC42EP4/SCIN/SWAP70/WAS/PXN/PLEK/NES/MYLK3/WASF2/MYO1C/F2RL1/VASP/NCKAP1L/IQGAP2/NUMA1/PLXNA3/CDK5RAP2/TGFBR1/FLNA	20	BRNCA	Up_Up
GO:0090287	regulation of cellular response to growth factor stimulus	23/632	193/9992	0.0024483	0.0335644	0.0279352	TGFBR3/MSX1/LOX/ZNF423/SFRP4/FOXD1/FSTL3/MYO1C/HES1/NOTCH1/EMILIN1/DAB2/TGFB1I1/PRKD2/NUMA1/RBPJ/GLG1/SLC2A10/NEDD4/ACVRL1/TGFBR1/ITGA5/TP53	23	BRNCA	Up_Up
GO:0051712	positive regulation of killing of cells of other organism	4/632	9992-10-01	0.00244833	0.0335644	0.0279352	SYK/F2RL1/CLEC7A/PRF1	4	BRNCA	Up_Up
GO:0070431	nucleotide-binding oligomerization domain containing 2 signaling pathway	4/632	9992-10-01	0.00244833	0.0335644	0.0279352	RELA/ERBIN/NFKBIA/SLC15A3	4	BRNCA	Up_Up
GO:0097084	vascular associated smooth muscle cell development	4/632	9992-10-01	0.00244833	0.0335644	0.0279352	EFEMP2/HEY2/HES1/NOTCH1	4	BRNCA	Up_Up
GO:0045667	regulation of osteoblast differentiation	14/632	95/9992	0.00246949	0.0337522	0.0280915	SMAD5/LTF/GDPD2/ID3/IGFBP5/HDAC7/BMPR1A/WWTR1/NOTCH1/ZHX3/DDR2/YAP1/LRP5/PTCH1	14	BRNCA	Up_Up
GO:0048706	embryonic skeletal system development	13/632	85/9992	0.00248947	0.0337837	0.0281177	IRX5/MED12/TULP3/SLC39A1/NIPBL/MMP14/IFT140/HOXA3/HOXB2/SIX1/COL1A1/SLC2A10/TGFBR1	13	BRNCA	Up_Up
GO:0003180	aortic valve morphogenesis	6/632	23/9992	0.0024942	0.0337837	0.0281177	HEY2/TIE1/NOTCH1/EMILIN1/HEYL/ELN	6	BRNCA	Up_Up
GO:0060325	face morphogenesis	6/632	23/9992	0.0024942	0.0337837	0.0281177	MSX1/NIPBL/RRAS/COL1A1/SGPL1/CLDN5	6	BRNCA	Up_Up
GO:0048871	multicellular organismal homeostasis	39/632	388/9992	0.00262995	0.0354187	0.0294785	PPP1R13L/CSF1/FOXO1/ANGPT1/SMO/SYK/LTF/CXCR4/SASH3/ZNF423/ACP5/CSK/LTBP3/WWTR1/CMKLR1/NOTCH1/CYTL1/AQP1/CSF1R/AZGP1/IGF1R/BARD1/MAK/F2R/SERPINA3/CD34/LAMC1/RCN3/INPP5D/YAP1/ZNF516/RBPJ/CLDN18/CLDN5/LAMA2/IL18/PECAM1/UCP2/RAC2	39	BRNCA	Up_Up
GO:0071260	cellular response to mechanical stimulus	11/632	66/9992	0.00263087	0.0354187	0.0294785	NFKB1/TLR5/PIEZO1/TLR7/CD40/TNFRSF10B/AQP1/MAP3K1/COL1A1/TLR8/TNFRSF1A	11	BRNCA	Up_Up
GO:1902905	positive regulation of supramolecular fiber organization	19/632	149/9992	0.00264232	0.0354187	0.0294785	SORBS3/CDC42EP4/SCIN/SWAP70/WAS/EFEMP2/PXN/PLEK/MYLK3/WASF2/MYO1C/F2RL1/VASP/NCKAP1L/IQGAP2/NUMA1/CDK5RAP2/TGFBR1/FLNA	19	BRNCA	Up_Up
GO:0050673	epithelial cell proliferation	31/632	289/9992	0.00264623	0.0354187	0.0294785	APLNR/TGFBR3/SMO/ZFP36L1/SP1/IGFBP5/TIE1/EPHA2/BMPR1A/HES1/NOTCH1/MMP14/COL8A1/CCL2/TCF7L2/NUPR1/KRIT1/SIX1/ERBB2/CD34/NFIB/PRKD2/LAMC1/VEGFB/YAP1/C5AR1/COL8A2/ACVRL1/IFT74/TGFBR1/PTCH1	31	BRNCA	Up_Up
GO:0060412	ventricular septum morphogenesis	7/632	31/9992	0.00270992	0.0361643	0.030099	TGFBR3/HEY2/HES1/NOTCH1/HEYL/RBPJ/TGFBR1	7	BRNCA	Up_Up
GO:0043297	apical junction assembly	10/632	57/9992	0.002755	0.0366577	0.0305097	NPHP1/MYO1C/CLDN15/EPHA2/PKN2/CLDN18/CLDN5/CBFB/PARD3/PECAM1	10	BRNCA	Up_Up
GO:0031663	lipopolysaccharide-mediated signaling pathway	9/632	48/9992	0.0027734	0.0367943	0.0306234	LTF/NFKBIA/CD180/TRIM5/PTAFR/CCL2/LY86/CCL5/IL18	9	BRNCA	Up_Up
GO:0002695	negative regulation of leukocyte activation	17/632	128/9992	0.00282779	0.0374062	0.0311327	FOXJ1/LILRB1/PKN1/FGR/ERBB2/LAG3/INPP5D/SCRIB/CD86/CBFB/GPNMB/CD84/PTPRC/LAX1/PTPN6/BTK/LST1	17	BRNCA	Up_Up
GO:0045216	cell-cell junction organization	19/632	150/9992	0.00285218	0.0376189	0.0313097	GJA4/NPHP1/TLN1/CSK/MYO1C/CLDN15/EPHA2/F2RL1/CSF1R/PKN2/F2R/CLDN18/CLDN5/CBFB/PARD3/HIPK1/TGFBR1/FLNA/PECAM1	19	BRNCA	Up_Up
GO:0007015	actin filament organization	32/632	304/9992	0.00305925	0.0402286	0.0334817	PSTPIP1/SORBS3/CDC42EP4/SCIN/SWAP70/WAS/ASAP3/PXN/PLEK/GDPD2/ITGB5/KANK1/WASF2/RND2/MYO1C/INPPL1/SVIL/TMOD3/F2RL1/VASP/ARAP1/LCP1/NCKAP1L/PPFIA1/MYO1F/IQGAP2/FAT1/CAPG/ELN/TGFBR1/FLNA/RAC2	32	BRNCA	Up_Up
GO:0045621	positive regulation of lymphocyte differentiation	12/632	77/9992	0.00306783	0.0402286	0.0334817	SYK/GLI2/SASH3/MMP14/NCKAP1L/INPP5D/CD86/SOX13/CBFB/PTPRC/BTK/IL18	12	BRNCA	Up_Up
GO:0050866	negative regulation of cell activation	18/632	140/9992	0.00309066	0.0403989	0.0336235	FOXJ1/EMILIN1/LILRB1/PKN1/FGR/ERBB2/LAG3/INPP5D/SCRIB/CD86/CBFB/GPNMB/CD84/PTPRC/LAX1/PTPN6/BTK/LST1	18	BRNCA	Up_Up
GO:0010718	positive regulation of epithelial to mesenchymal transition	8/632	40/9992	0.00309868	0.0403989	0.0336235	PDPN/WWTR1/NOTCH1/DAB2/TCF7L2/TGFB1I1/COL1A1/TGFBR1	8	BRNCA	Up_Up
GO:0150077	regulation of neuroinflammatory response	6/632	24/9992	0.00315057	0.0409266	0.0340627	TNFRSF1B/NUPR1/SPHK1/PTPRC/IL18/TREM2	6	BRNCA	Up_Up
GO:0008360	regulation of cell shape	15/632	108/9992	0.00317534	0.0409266	0.0340627	FYN/CDC42EP4/PLXNB2/PDPN/RND2/PRPF40A/CSF1R/CCL2/ARAP1/FGR/PLXNA3/FGD2/MYO10/LST1/RAC2	15	BRNCA	Up_Up
GO:0051250	negative regulation of lymphocyte activation	15/632	108/9992	0.00317534	0.0409266	0.0340627	FOXJ1/LILRB1/PKN1/FGR/ERBB2/LAG3/INPP5D/SCRIB/CD86/CBFB/GPNMB/LAX1/PTPN6/BTK/LST1	15	BRNCA	Up_Up
GO:1903555	regulation of tumor necrosis factor superfamily cytokine production	15/632	108/9992	0.00317534	0.0409266	0.0340627	ANGPT1/MAPKAPK2/SYK/LTF/SASH3/PTAFR/LILRB1/CD34/CLEC7A/CD86/PTPRC/CD2/CYBA/PTPN6/TREM2	15	BRNCA	Up_Up
GO:0048839	inner ear development	16/632	119/9992	0.00328004	0.0419562	0.0349196	MAPKAPK2/GLI2/LRP10/ROR2/HEY2/HES1/NOTCH1/CYTL1/MAF/ANP32B/PDGFRB/SIX1/RBPJ/DVL2/NTN1/PTK7	16	BRNCA	Up_Up
GO:0014002	astrocyte development	7/632	32/9992	0.00328305	0.0419562	0.0349196	POU3F2/LAMB2/SMO/ROR2/LRP1/C5AR1/TREM2	7	BRNCA	Up_Up
GO:0060421	positive regulation of heart growth	7/632	32/9992	0.00328305	0.0419562	0.0349196	TGFBR3/TBX2/HEY2/BMPR1A/NOTCH1/YAP1/RBPJ	7	BRNCA	Up_Up
GO:0043405	regulation of MAP kinase activity	26/632	233/9992	0.00333414	0.0423698	0.0352638	PLCE1/MAPKAPK2/MAP3K20/SYK/CXCR4/ROR2/DVL3/CSK/CD40/MAPKAPK3/MAP3K6/IGF1R/PDGFRB/PKN1/IQGAP1/ERBB2/AKAP13/PIK3CG/C5AR1/PIK3R5/FGD2/PTPRC/DVL2/LAX1/GDF15/PTPN6	26	BRNCA	Up_Up
GO:0071902	positive regulation of protein serine/threonine kinase activity	26/632	233/9992	0.00333414	0.0423698	0.0352638	PLCE1/MAPKAPK2/MAP3K20/SYK/LTF/CCNT1/CXCR4/ROR2/DVL3/CSK/CD40/MAPKAPK3/CSF1R/MAP3K6/PDGFRB/PKN1/IQGAP1/ERBB2/AKAP13/PIK3CG/C5AR1/PIK3R5/FGD2/PTPRC/DVL2/GDF15	26	BRNCA	Up_Up
GO:0002062	chondrocyte differentiation	12/632	78/9992	0.00342287	0.0433755	0.0361009	SCIN/GLI2/LTBP3/BMPR1A/CYTL1/MAF/CREB3L2/TGFBI/NFIB/GLG1/ACVRL1/TGFBR1	12	BRNCA	Up_Up
GO:0071706	tumor necrosis factor superfamily cytokine production	15/632	109/9992	0.0034735	0.0438942	0.0365325	ANGPT1/MAPKAPK2/SYK/LTF/SASH3/PTAFR/LILRB1/CD34/CLEC7A/CD86/PTPRC/CD2/CYBA/PTPN6/TREM2	15	BRNCA	Up_Up
GO:0002446	neutrophil mediated immunity	36/632	357/9992	0.00358454	0.0451712	0.0375954	VAT1/NFKB1/SYK/LTF/ITGAX/PLEKHO2/ARHGAP45/CD58/RNASE3/TNFRSF1B/RAB27A/C3AR1/F2RL1/APAF1/PTAFR/NCKAP1L/CD44/IQGAP1/FGR/IQGAP2/SERPINA3/GSDMD/CFD/CLEC5A/SELL/MAN2B1/C5AR1/SNAP23/METTL7A/PTPRC/STK10/CYBA/PTPN6/PECAM1/DOCK2/CMTM6	36	BRNCA	Up_Up
GO:0031581	hemidesmosome assembly	4/632	9992-11-01	0.0036564	0.0456949	0.0380312	ITGB4/PLEC/CD151/LAMC1	4	BRNCA	Up_Up
GO:0071679	commissural neuron axon guidance	4/632	9992-11-01	0.0036564	0.0456949	0.0380312	SMO/NFIB/ROBO3/PTCH1	4	BRNCA	Up_Up
GO:0097150	neuronal stem cell population maintenance	4/632	9992-11-01	0.0036564	0.0456949	0.0380312	FANCC/HES1/NOTCH1/SS18	4	BRNCA	Up_Up
GO:0042531	positive regulation of tyrosine phosphorylation of STAT protein	9/632	50/9992	0.00370183	0.0461352	0.0383977	FYN/HES1/CD40/CSF1R/CCL5/SOCS3/CLCF1/TNFRSF1A/IL18	9	BRNCA	Up_Up
GO:0021782	glial cell development	13/632	89/9992	0.00375896	0.0465096	0.0387093	ITGB4/POU3F2/MXRA8/LAMB2/SMO/MED12/ROR2/LRP1/PHGDH/ASCL1/C5AR1/PARD3/TREM2	13	BRNCA	Up_Up
GO:0014020	primary neural tube formation	11/632	69/9992	0.00376272	0.0465096	0.0387093	PLXNB2/MED12/TULP3/DVL3/PHACTR4/APAF1/VASP/SCRIB/DVL2/PTK7/PTCH1	11	BRNCA	Up_Up
GO:0042102	positive regulation of T cell proliferation	11/632	69/9992	0.00376272	0.0465096	0.0387093	SYK/SASH3/HES1/EBI3/NCKAP1L/CCL5/HLA-DPA1/CD86/PTPRC/CD4/IL18	11	BRNCA	Up_Up
GO:0019827	stem cell population maintenance	15/632	110/9992	0.00379424	0.0467715	0.0389273	FANCC/SMO/MED12/ZFP36L2/NIPBL/BMPR1A/HES1/NOTCH1/SPI1/ZHX2/SS18/YAP1/RBPJ/SMC5/LRP5	15	BRNCA	Up_Up
GO:0071219	cellular response to molecule of bacterial origin	19/632	154/9992	0.00383625	0.0471024	0.0392027	NFKB1/LTF/RELA/PLSCR4/TNFRSF1B/NFKBIA/CD180/CD40/TRIM5/PTAFR/TNIP2/CCL2/LILRB1/LY86/CCL5/CD86/TFPI/IL18/TREM2	19	BRNCA	Up_Up
GO:0051090	regulation of DNA-binding transcription factor activity	33/632	321/9992	0.00385166	0.0471024	0.0392027	FOXJ1/NFKB1/KDM5A/SMO/SYK/LTF/RELA/ERBIN/ID3/SFRP4/TCF3/HES1/CMKLR1/CYTL1/NFKBIA/CD40/TRIM5/TCF7L2/AIM2/NUPR1/TRADD/SPHK1/HEYL/PRKD2/DDR2/NFKB2/DVL2/CDKN2A/BTK/IL18/LRP5/FLNA/PTCH1	33	BRNCA	Up_Up
GO:0043312	neutrophil degranulation	35/632	346/9992	0.00385298	0.0471024	0.0392027	VAT1/NFKB1/SYK/LTF/ITGAX/PLEKHO2/ARHGAP45/CD58/RNASE3/TNFRSF1B/RAB27A/C3AR1/APAF1/PTAFR/NCKAP1L/CD44/IQGAP1/FGR/IQGAP2/SERPINA3/GSDMD/CFD/CLEC5A/SELL/MAN2B1/C5AR1/SNAP23/METTL7A/PTPRC/STK10/CYBA/PTPN6/PECAM1/DOCK2/CMTM6	35	BRNCA	Up_Up
GO:0034330	cell junction organization	47/632	500/9992	0.00386273	0.0471024	0.0392027	FYN/ITGB4/PLEC/PLXNB2/LAMB2/GPC4/SRPX2/CD151/GJA4/IL10RA/WASF2/NPHP1/TLN1/CSK/MYO1C/CLDN15/EPHA2/MMP14/F2RL1/LRP1/VASP/CSF1R/IGF1R/C1QL1/IQGAP1/SIX1/PKN2/PPFIA1/F2R/ERBB2/LAMC1/BCAN/CLDN18/CLDN5/C5AR1/CBFB/PARD3/NEDD4/HIPK1/NTN1/ACVRL1/RAB29/TGFBR1/FLNA/ITGA5/PECAM1/TREM2	47	BRNCA	Up_Up
GO:0002449	lymphocyte mediated immunity	21/632	177/9992	0.00390184	0.0472565	0.0393309	FOXJ1/SWAP70/WAS/SASH3/TNFRSF1B/RAB27A/CD40/AZGP1/LILRB1/C1RL/LAG3/INPP5D/TLR8/IL1R1/PRF1/CLCF1/PTPRC/PTPN6/CFI/BTK/IL18	21	BRNCA	Up_Up
GO:0071356	cellular response to tumor necrosis factor	24/632	212/9992	0.00391212	0.0472565	0.0393309	NFKB1/SYK/RELA/ZFP36L2/ERBIN/ZFP36L1/CD58/TNFRSF1B/NFKBIA/F2RL1/CD40/CCL2/TNFRSF12A/AIM2/TRADD/SHARPIN/SPHK1/CCL5/COL1A1/CLDN18/TNFRSF1A/HIPK1/BRCA1/TP53	24	BRNCA	Up_Up
GO:0032743	positive regulation of interleukin-2 production	6/632	25/9992	0.00392759	0.0472565	0.0393309	SASH3/PRKD2/CLEC7A/CD86/PTPRC/CD4	6	BRNCA	Up_Up
GO:0060323	head morphogenesis	6/632	25/9992	0.00392759	0.0472565	0.0393309	MSX1/NIPBL/RRAS/COL1A1/SGPL1/CLDN5	6	BRNCA	Up_Up
GO:1902116	negative regulation of organelle assembly	6/632	25/9992	0.00392759	0.0472565	0.0393309	LIMK2/NUPR1/MAK/YAP1/CDK5RAP2/BRCA1	6	BRNCA	Up_Up
GO:0045687	positive regulation of glial cell differentiation	7/632	33/9992	0.00394417	0.0473301	0.0393922	CXCR4/RELA/TNFRSF1B/HES1/NOTCH1/HDAC1/CLCF1	7	BRNCA	Up_Up
GO:0034103	regulation of tissue remodeling	10/632	60/9992	0.00405654	0.0484216	0.0403006	SYK/CSK/LTBP3/CSF1R/INPP5D/DDR2/CLDN18/GPNMB/IL18/TP53	10	BRNCA	Up_Up
GO:0060395	SMAD protein signal transduction	10/632	60/9992	0.00405654	0.0484216	0.0403006	INHBB/SMAD5/ROR2/BMPR1A/WWTR1/SMAD9/DAB2/SLC2A10/GDF15/TGFBR1	10	BRNCA	Up_Up
GO:0002429	immune response-activating cell surface receptor signaling pathway	28/632	261/9992	0.00415796	0.0486316	0.0404754	FYN/MUC1/NFKB1/WAS/SYK/RELA/WASF2/CSK/MYO1C/CMKLR1/C3AR1/ELF1/PLCG2/YES1/NCKAP1L/FGR/HLA-DPA1/PRKD2/INPP5D/C5AR1/CBFB/PTPRC/MYO10/LAX1/PTPN6/RAB29/CD4/BTK	28	BRNCA	Up_Up
GO:0002757	immune response-activating signal transduction	28/632	261/9992	0.00415796	0.0486316	0.0404754	FYN/MUC1/NFKB1/WAS/SYK/RELA/WASF2/CSK/MYO1C/CMKLR1/C3AR1/ELF1/PLCG2/YES1/NCKAP1L/FGR/HLA-DPA1/PRKD2/INPP5D/C5AR1/CBFB/PTPRC/MYO10/LAX1/PTPN6/RAB29/CD4/BTK	28	BRNCA	Up_Up
GO:0034612	response to tumor necrosis factor	25/632	225/9992	0.00418513	0.0486316	0.0404754	NFKB1/SYK/RELA/ZFP36L2/ERBIN/ZFP36L1/CD58/TNFRSF1B/NFKBIA/F2RL1/CD40/CCL2/TNFRSF12A/AIM2/TRADD/SHARPIN/SPHK1/CCL5/COL1A1/CLDN18/TNFRSF1A/HIPK1/GGT5/BRCA1/TP53	25	BRNCA	Up_Up
GO:0002285	lymphocyte activation involved in immune response	16/632	122/9992	0.00421207	0.0486316	0.0404754	SWAP70/RAB27A/CD180/F2RL1/CD40/LILRB1/APBB1IP/PLCG2/LCP1/CD86/CLCF1/PTPRC/LFNG/IL18/TP53/GPR183	16	BRNCA	Up_Up
GO:0008064	regulation of actin polymerization or depolymerization	16/632	122/9992	0.00421207	0.0486316	0.0404754	CDC42EP4/SCIN/SWAP70/WAS/PLEK/KANK1/WASF2/MYO1C/SVIL/TMOD3/F2RL1/VASP/NCKAP1L/IQGAP2/CAPG/ELN	16	BRNCA	Up_Up
GO:0046849	bone remodeling	11/632	70/9992	0.00421631	0.0486316	0.0404754	SYK/ACP5/CSK/LTBP3/EPHA2/CSF1R/INPP5D/CLDN18/P3H4/LRP5/RAC2	11	BRNCA	Up_Up
GO:0048704	embryonic skeletal system morphogenesis	11/632	70/9992	0.00421631	0.0486316	0.0404754	IRX5/MED12/TULP3/SLC39A1/NIPBL/MMP14/IFT140/HOXA3/HOXB2/SIX1/TGFBR1	11	BRNCA	Up_Up
GO:0060419	heart growth	11/632	70/9992	0.00421631	0.0486316	0.0404754	TGFBR3/TBX2/HEY2/BMPR1A/NOTCH1/YY1/AKAP13/YAP1/RBPJ/VGLL4/TGFBR1	11	BRNCA	Up_Up
GO:0002283	neutrophil activation involved in immune response	35/632	348/9992	0.00422508	0.0486316	0.0404754	VAT1/NFKB1/SYK/LTF/ITGAX/PLEKHO2/ARHGAP45/CD58/RNASE3/TNFRSF1B/RAB27A/C3AR1/APAF1/PTAFR/NCKAP1L/CD44/IQGAP1/FGR/IQGAP2/SERPINA3/GSDMD/CFD/CLEC5A/SELL/MAN2B1/C5AR1/SNAP23/METTL7A/PTPRC/STK10/CYBA/PTPN6/PECAM1/DOCK2/CMTM6	35	BRNCA	Up_Up
GO:0045669	positive regulation of osteoblast differentiation	9/632	51/9992	0.00424922	0.0486316	0.0404754	SMAD5/LTF/GDPD2/BMPR1A/WWTR1/ZHX3/DDR2/YAP1/LRP5	9	BRNCA	Up_Up
GO:0045682	regulation of epidermis development	9/632	51/9992	0.00424922	0.0486316	0.0404754	ZFP36L1/SFRP4/HEY2/HES1/NOTCH1/MAFF/NUMA1/CBFB/PTCH1	9	BRNCA	Up_Up
GO:0070830	bicellular tight junction assembly	9/632	51/9992	0.00424922	0.0486316	0.0404754	NPHP1/MYO1C/CLDN15/EPHA2/CLDN18/CLDN5/CBFB/PARD3/PECAM1	9	BRNCA	Up_Up
GO:0006968	cellular defense response	8/632	42/9992	0.00425452	0.0486316	0.0404754	RELA/RAB23/PRF1/CLEC5A/C5AR1/CD300C/VEZF1/FCMR	8	BRNCA	Up_Up
GO:0035850	epithelial cell differentiation involved in kidney development	8/632	42/9992	0.00425452	0.0486316	0.0404754	FOXJ1/LAMB2/SMO/WWTR1/NOTCH1/IQGAP1/CD34/YAP1	8	BRNCA	Up_Up
GO:0001919	regulation of receptor recycling	5/632	18/9992	0.00427837	0.0486316	0.0404754	ECE1/ARAP1/SCRIB/RAMP3/RAB29	5	BRNCA	Up_Up
GO:0010874	regulation of cholesterol efflux	5/632	18/9992	0.00427837	0.0486316	0.0404754	PLTP/NFKBIA/LRP1/ABCA1/PTCH1	5	BRNCA	Up_Up
GO:0036003	positive regulation of transcription from RNA polymerase II promoter in response to stress	5/632	18/9992	0.00427837	0.0486316	0.0404754	MUC1/NOTCH1/MAPK7/RBPJ/TP53	5	BRNCA	Up_Up
GO:0060479	lung cell differentiation	5/632	18/9992	0.00427837	0.0486316	0.0404754	FOXJ1/NFIB/YAP1/ASCL1/RBPJ	5	BRNCA	Up_Up
GO:0060487	lung epithelial cell differentiation	5/632	18/9992	0.00427837	0.0486316	0.0404754	FOXJ1/NFIB/YAP1/ASCL1/RBPJ	5	BRNCA	Up_Up
GO:0010810	regulation of cell-substrate adhesion	20/632	167/9992	0.004308	0.0488456	0.0406535	CSF1/EFEMP2/ECM2/KANK1/PDPN/RRAS/NOTCH1/MMP14/EMILIN1/COL8A1/LRP1/NID1/IQGAP1/COL1A1/RIN2/CDKN2A/ACVRL1/FLNA/ITGA5/RAC2	20	BRNCA	Up_Up
GO:0001837	epithelial to mesenchymal transition	14/632	101/9992	0.00437392	0.0494691	0.0411724	TGFBR3/MSX1/PDPN/HEY2/WWTR1/NOTCH1/DAB2/TCF7L2/HEYL/TGFB1I1/COL1A1/RBPJ/TGFBR1/FLNA	14	BRNCA	Up_Up
GO:0007268	chemical synaptic transmission	123/959	499/9992	4.19199e-24	9.60385e-21	8.77229e-21	PLCB1/GAD1/GAD2/RPH3A/PPFIA4/SORCS3/GUCY1B1/DGKB/PREPL/ASIC2/LIN7B/SLC1A1/RIT2/CNR1/SLC4A8/RAPGEF2/SYT1/ERC2/SNAP25/SLC12A5/FLOT1/PPP3CB/GRM7/ATP2A2/DLGAP2/SLC17A6/TAC1/DOC2A/SYNJ1/APBA2/STXBP1/SNCA/GABRG2/SHANK2/FGF12/HRAS/PAFAH1B1/SLC6A1/CX3CL1/DLG4/NPY5R/GABRD/BSN/SV2B/STX1A/PRKCZ/DNM1L/GRM1/RGS4/SYN2/NISCH/PCDH8/RAB26/SYNGR1/CDK5/MEF2C/NSG1/GABBR2/AMPH/YWHAH/PLK2/CACNG3/NRGN/SNCB/SLC8A2/HTR2A…	123	BRNCA	Down_Down
GO:0098916	anterograde trans-synaptic signaling	123/959	499/9992	4.19199e-24	9.60385e-21	8.77229e-21	PLCB1/GAD1/GAD2/RPH3A/PPFIA4/SORCS3/GUCY1B1/DGKB/PREPL/ASIC2/LIN7B/SLC1A1/RIT2/CNR1/SLC4A8/RAPGEF2/SYT1/ERC2/SNAP25/SLC12A5/FLOT1/PPP3CB/GRM7/ATP2A2/DLGAP2/SLC17A6/TAC1/DOC2A/SYNJ1/APBA2/STXBP1/SNCA/GABRG2/SHANK2/FGF12/HRAS/PAFAH1B1/SLC6A1/CX3CL1/DLG4/NPY5R/GABRD/BSN/SV2B/STX1A/PRKCZ/DNM1L/GRM1/RGS4/SYN2/NISCH/PCDH8/RAB26/SYNGR1/CDK5/MEF2C/NSG1/GABBR2/AMPH/YWHAH/PLK2/CACNG3/NRGN/SNCB/SLC8A2/HTR2A…	123	BRNCA	Down_Down
GO:0099003	vesicle-mediated transport in synapse	48/959	134/9992	9.4369e-17	1.35041e-13	1.23348e-13	EPS15/PREPL/DNM3/CNR1/SLC4A8/SYT1/ERC2/SNAP25/PPP3CB/SNAP91/ATP2A2/SLC17A6/DOC2A/SYNJ1/STXBP1/SNCA/CALY/SH3GL2/BSN/STX1A/DNM1L/SYN2/CDK5/NSG1/AMPH/DNM1/SNCB/HTR2A/SNCG/CLSTN1/SYN1/AP2B1/RIMS3/RIMS1/RAB3B/PRKAR1B/KIAA1109/BACE1/SLC17A7/VAMP2/NAPA/ADCY1/SYT5/SYP/RIMS2/CADPS2/PPFIA2/VAMP4	48	BRNCA	Down_Down
GO:0050804	modulation of chemical synaptic transmission	76/959	292/9992	1.4736e-16	1.35041e-13	1.23348e-13	PLCB1/SORCS3/DGKB/PREPL/SLC1A1/CNR1/SLC4A8/RAPGEF2/SYT1/ERC2/SNAP25/FLOT1/PPP3CB/GRM7/ATP2A2/DLGAP2/TAC1/STXBP1/SHANK2/HRAS/CX3CL1/DLG4/NPY5R/STX1A/PRKCZ/DNM1L/GRM1/RGS4/NISCH/RAB26/SYNGR1/CDK5/MEF2C/NSG1/YWHAH/PLK2/CACNG3/NRGN/SLC8A2/HTR2A/PTK2B/NCDN/NEURL1/GRIA1/SNCG/CLSTN1/ADCYAP1/SYN1/RIMS3/RIMS1/ABHD6/PRKAR1B/GRIK2/BACE1/MAPK1/CLSTN3/NPTXR/PRKAR2B/DGKE/GRIN2A/LRP8/VAMP2/ADCY1/CPEB3/SYP/AKAP1…	76	BRNCA	Down_Down
GO:0099177	regulation of trans-synaptic signaling	76/959	292/9992	1.4736e-16	1.35041e-13	1.23348e-13	PLCB1/SORCS3/DGKB/PREPL/SLC1A1/CNR1/SLC4A8/RAPGEF2/SYT1/ERC2/SNAP25/FLOT1/PPP3CB/GRM7/ATP2A2/DLGAP2/TAC1/STXBP1/SHANK2/HRAS/CX3CL1/DLG4/NPY5R/STX1A/PRKCZ/DNM1L/GRM1/RGS4/NISCH/RAB26/SYNGR1/CDK5/MEF2C/NSG1/YWHAH/PLK2/CACNG3/NRGN/SLC8A2/HTR2A/PTK2B/NCDN/NEURL1/GRIA1/SNCG/CLSTN1/ADCYAP1/SYN1/RIMS3/RIMS1/ABHD6/PRKAR1B/GRIK2/BACE1/MAPK1/CLSTN3/NPTXR/PRKAR2B/DGKE/GRIN2A/LRP8/VAMP2/ADCY1/CPEB3/SYP/AKAP1…	76	BRNCA	Down_Down
GO:0099504	synaptic vesicle cycle	43/959	121/9992	5.38557e-15	4.11278e-12	3.75667e-12	PREPL/DNM3/CNR1/SLC4A8/SYT1/ERC2/SNAP25/PPP3CB/SNAP91/ATP2A2/SLC17A6/DOC2A/SYNJ1/STXBP1/SNCA/SH3GL2/BSN/STX1A/DNM1L/SYN2/CDK5/AMPH/DNM1/SNCB/HTR2A/SNCG/SYN1/RIMS3/RIMS1/RAB3B/PRKAR1B/KIAA1109/BACE1/SLC17A7/VAMP2/NAPA/ADCY1/SYT5/SYP/RIMS2/CADPS2/PPFIA2/VAMP4	43	BRNCA	Down_Down
GO:0007269	neurotransmitter secretion	36/959	110/9992	1.47088e-11	8.42445e-09	7.69501e-09	GAD1/GAD2/RPH3A/PPFIA4/PREPL/LIN7B/CNR1/SLC4A8/SYT1/ERC2/SNAP25/ATP2A2/DOC2A/SYNJ1/STXBP1/SNCA/STX1A/DNM1L/SYN2/CDK5/MEF2C/HTR2A/SNCG/SYN1/RIMS3/RIMS1/BACE1/TSPOAP1/VAMP2/NAPA/ADCY1/SYT5/SYP/RIMS2/CADPS2/PPFIA2	36	BRNCA	Down_Down
GO:0099643	signal release from synapse	36/959	110/9992	1.47088e-11	8.42445e-09	7.69501e-09	GAD1/GAD2/RPH3A/PPFIA4/PREPL/LIN7B/CNR1/SLC4A8/SYT1/ERC2/SNAP25/ATP2A2/DOC2A/SYNJ1/STXBP1/SNCA/STX1A/DNM1L/SYN2/CDK5/MEF2C/HTR2A/SNCG/SYN1/RIMS3/RIMS1/BACE1/TSPOAP1/VAMP2/NAPA/ADCY1/SYT5/SYP/RIMS2/CADPS2/PPFIA2	36	BRNCA	Down_Down
GO:0048167	regulation of synaptic plasticity	39/959	127/9992	1.92254e-11	9.78788e-09	8.94038e-09	SORCS3/SLC1A1/RAPGEF2/ERC2/SNAP25/PPP3CB/STXBP1/SHANK2/HRAS/CX3CL1/DLG4/PRKCZ/SYNGR1/CDK5/MEF2C/NSG1/YWHAH/PLK2/NRGN/SLC8A2/PTK2B/NCDN/NEURL1/GRIA1/RIMS3/RIMS1/ABHD6/GRIK2/MAPK1/GRIN2A/VAMP2/ADCY1/CPEB3/SYP/ADORA1/RASGRF1/ITPKA/RIMS2/KIT	39	BRNCA	Down_Down
GO:0006836	neurotransmitter transport	44/959	159/9992	4.81163e-11	2.20469e-08	2.01379e-08	GAD1/GAD2/RPH3A/PPFIA4/PREPL/LIN7B/CNR1/SLC4A8/SYT1/ERC2/SNAP25/FLOT1/ATP2A2/SLC17A6/DOC2A/SYNJ1/STXBP1/SNCA/SLC6A1/SV2B/STX1A/DNM1L/SYN2/CDK5/MEF2C/HTR2A/SNCG/SYN1/RIMS3/RIMS1/RAB3B/ICA1/BACE1/TSPOAP1/SLC17A7/VAMP2/NAPA/ADCY1/SYT5/SYP/RIMS2/CADPS2/PPFIA2/SLC6A15	44	BRNCA	Down_Down
GO:0007611	learning or memory	47/959	178/9992	6.25023e-11	2.53692e-08	2.31725e-08	PLCB1/SORCS3/DDHD2/CCK/SLC1A1/CNR1/SNAP25/SLC12A5/PPP3CB/FGF13/TAC1/SYNJ1/SHANK2/PAFAH1B1/SLC6A1/DLG4/NDRG4/PRKCZ/CDK5/MEF2C/TBR1/BHLHB9/NRXN3/PLK2/VLDLR/CNTNAP2/NRGN/SLC8A2/HTR2A/ATP8A1/AFF2/GRIA1/PJA2/PRKAR1B/GABRA5/MAPK1/PRKAR2B/GRIN2A/SCN2A/ADCY1/ADGRB3/CPEB3/CRHBP/VIP/RASGRF1/CAMK4/KIT	47	BRNCA	Down_Down
GO:0016079	synaptic vesicle exocytosis	27/959	70/9992	7.41659e-11	2.53692e-08	2.31725e-08	PREPL/CNR1/SLC4A8/SYT1/ERC2/SNAP25/ATP2A2/DOC2A/SYNJ1/STXBP1/SNCA/STX1A/DNM1L/CDK5/HTR2A/SYN1/RIMS3/RIMS1/BACE1/VAMP2/NAPA/ADCY1/SYT5/SYP/RIMS2/CADPS2/PPFIA2	27	BRNCA	Down_Down
GO:0048488	synaptic vesicle endocytosis	20/959	40/9992	7.75138e-11	2.53692e-08	2.31725e-08	DNM3/SYT1/PPP3CB/SNAP91/SYNJ1/SNCA/SH3GL2/STX1A/DNM1L/CDK5/AMPH/DNM1/SNCB/SNCG/KIAA1109/SLC17A7/VAMP2/SYT5/SYP/VAMP4	20	BRNCA	Down_Down
GO:0140238	presynaptic endocytosis	20/959	40/9992	7.75138e-11	2.53692e-08	2.31725e-08	DNM3/SYT1/PPP3CB/SNAP91/SYNJ1/SNCA/SH3GL2/STX1A/DNM1L/CDK5/AMPH/DNM1/SNCB/SNCG/KIAA1109/SLC17A7/VAMP2/SYT5/SYP/VAMP4	20	BRNCA	Down_Down
GO:1902600	proton transmembrane transport	32/959	99/9992	2.88458e-10	8.81143e-08	8.04848e-08	COX6A1/NDUFA4/COX7A2/COX7C/ATP6V1E1/ATP6V1B2/ATP5F1B/ATP2A2/COX6C/ATP5F1D/ATP6V0B/ATP6AP1/ATP1A1/SLC9A6/ATP6V0E2/ATP5MC3/ATP6V1A/TESC/SLC25A14/COX5A/ATP5F1A/ATP5PF/ATP6V1F/ATP6V0A1/NDUFS7/CHP1/CLCN4/ATP6V1C1/COX7A1/ATP6V0D1/ATP1A3/SLC36A1	32	BRNCA	Down_Down
GO:0050890	cognition	49/959	201/9992	5.08598e-10	1.4565e-07	1.33038e-07	PLCB1/SORCS3/DDHD2/CCK/SLC1A1/CNR1/SNAP25/SLC12A5/PPP3CB/FGF13/TAC1/SYNJ1/SHANK2/PAFAH1B1/SLC6A1/DLG4/NDRG4/PRKCZ/CDK5/MEF2C/TBR1/BHLHB9/NRXN3/PLK2/VLDLR/CNTNAP2/NRGN/SLC8A2/HTR2A/ATP8A1/AFF2/GRIA1/PJA2/PRKAR1B/GABRA5/MAPK1/PRKAR2B/GRIN2A/TUSC3/SCN2A/ADCY1/ADGRB3/CPEB3/CRHBP/VIP/ADORA1/RASGRF1/CAMK4/KIT	49	BRNCA	Down_Down
GO:0045333	cellular respiration	36/959	125/9992	8.45579e-10	2.27908e-07	2.08175e-07	COX6A1/NDUFA4/PDHB/NDUFA3/COX5B/COX7C/NDUFA5/MDH1/NDUFA8/COQ10B/NDUFB8/ISCU/UQCRC2/COX6C/SDHB/OGDHL/SNCA/ATP5F1D/SLC25A12/GHITM/NDUFAB1/PDHA1/SLC25A14/COX5A/IDH3A/NDUFS7/NDUFA10/SLC25A22/CISD1/UQCRB/NDUFA1/CYCS/BNIP3/NDUFV1/ME3/ACO2	36	BRNCA	Down_Down
GO:0007610	behavior	77/959	397/9992	9.27504e-10	2.36101e-07	2.15658e-07	PLCB1/GAD1/INPP5F/SORCS3/DYNLRB1/ADAM22/DDHD2/CCK/SLC1A1/CNR1/HPRT1/SNAP25/SLC12A5/PPP3CB/FGF13/MKKS/TAC1/SYNJ1/GABRG2/SHANK2/FGF12/PAFAH1B1/SLC6A1/DLG4/NPY5R/ATP8A2/NDRG4/PRKCZ/OXR1/ASTN1/GRM1/CDK5/MEF2C/TBR1/BHLHB9/NRXN3/PLK2/VLDLR/CNTNAP2/NRGN/SLC8A2/HTR2A/ATP8A1/AFF2/GRIA1/SNCG/ADCYAP1/PJA2/ADARB1/GLRB/PRKAR1B/GRIK2/GABRA5/MAPK1/NPY/MC4R/UBE2Q1/PRKAR2B/GRIN2A/SCN2A/CEND1/AHI1/ADCY1/ADGRB3/CPE…	77	BRNCA	Down_Down
GO:0050806	positive regulation of synaptic transmission	33/959	110/9992	1.35029e-09	3.25633e-07	2.97438e-07	SLC1A1/CNR1/SLC4A8/SYT1/SNAP25/FLOT1/TAC1/STXBP1/SHANK2/DLG4/STX1A/PRKCZ/DNM1L/CDK5/NSG1/PLK2/CACNG3/NRGN/SLC8A2/PTK2B/CLSTN1/ADCYAP1/RIMS3/RIMS1/GRIK2/MAPK1/CLSTN3/GRIN2A/VAMP2/ADCY1/CLSTN2/ADORA1/RIMS2	33	BRNCA	Down_Down
GO:0015800	acidic amino acid transport	22/959	56/9992	2.85072e-09	6.531e-07	5.96551e-07	PPFIA4/CCK/SLC1A1/SYT1/SNAP25/ARL6IP1/GRM7/SLC17A6/STXBP1/SLC6A1/SLC25A12/NPY5R/STX1A/GRM1/GLS2/SLC25A22/RIMS1/TSPOAP1/SLC17A7/VAMP2/ADORA1/PPFIA2	22	BRNCA	Down_Down
GO:0036465	synaptic vesicle recycling	20/959	48/9992	4.45048e-09	9.37516e-07	8.5634e-07	DNM3/SYT1/PPP3CB/SNAP91/SYNJ1/SNCA/SH3GL2/STX1A/DNM1L/CDK5/AMPH/DNM1/SNCB/SNCG/KIAA1109/SLC17A7/VAMP2/SYT5/SYP/VAMP4	20	BRNCA	Down_Down
GO:0050808	synapse organization	60/959	288/9992	4.50138e-09	9.37516e-07	8.5634e-07	OPA1/UBE2V2/INA/ZNF365/PPFIA4/PTPRT/DGKB/ADD2/ASIC2/DNM3/ERC2/NEFL/FGF13/ANK3/SNCA/GABRG2/GPHN/SHANK2/YWHAZ/SLC6A1/CX3CL1/ADGRL2/DLG4/SLITRK3/FRMPD4/BSN/DNM1L/PCDH8/WASF1/CDK5/MEF2C/BHLHB9/CAMK1/CAPRIN2/SNCB/SPOCK2/MYH10/SLC8A2/CAMKV/PIN1/ARHGAP44/NEURL1/SNCG/SYBU/CLSTN1/SYN1/GAP43/GLRB/CLSTN3/LRP8/ADGRB3/CTNNA2/CLSTN2/CACNB3/ITPKA/SLITRK5/NEFH/VPS35/SPTBN2/PPFIA2	60	BRNCA	Down_Down
GO:0001505	regulation of neurotransmitter levels	39/959	157/9992	1.73489e-08	3.45619e-06	3.15694e-06	GAD1/GAD2/RPH3A/PPFIA4/PREPL/LIN7B/CNR1/SLC4A8/SYT1/ERC2/SNAP25/FLOT1/ATP2A2/DOC2A/SYNJ1/STXBP1/SNCA/STX1A/DNM1L/SYN2/CDK5/MEF2C/HTR2A/SNCG/SYN1/RIMS3/RIMS1/RAB3B/BACE1/TSPOAP1/VAMP2/NAPA/ADCY1/SYT5/SYP/ALDH5A1/RIMS2/CADPS2/PPFIA2	39	BRNCA	Down_Down
GO:0006119	oxidative phosphorylation	28/959	93/9992	2.19626e-08	4.19303e-06	3.82997e-06	COX6A1/NDUFA4/NDUFA3/COX5B/COX7A2/COX7C/NDUFA5/NDUFA8/NDUFB8/ATP5F1B/ISCU/UQCRC2/COX6C/SNCA/ATP5F1D/GHITM/ATP5MC3/NDUFAB1/COX5A/ATP5F1A/ATP5PF/NDUFS7/NDUFA10/UQCRB/NDUFA1/CYCS/COX7A1/NDUFV1	28	BRNCA	Down_Down
GO:0022904	respiratory electron transport chain	24/959	72/9992	2.48461e-08	4.55379e-06	4.15949e-06	COX6A1/NDUFA4/NDUFA3/COX5B/COX7C/NDUFA5/NDUFA8/NDUFB8/ISCU/UQCRC2/COX6C/SDHB/SNCA/SLC25A12/GHITM/NDUFAB1/COX5A/NDUFS7/NDUFA10/SLC25A22/UQCRB/NDUFA1/CYCS/NDUFV1	24	BRNCA	Down_Down
GO:0006835	dicarboxylic acid transport	24/959	73/9992	3.36976e-08	5.93856e-06	5.42437e-06	SLC25A11/PPFIA4/CCK/SLC1A1/SYT1/SNAP25/ARL6IP1/GRM7/SLC17A6/STXBP1/SLC25A12/NPY5R/STX1A/GRM1/GLS2/SLC25A14/SLC26A4/SLC25A22/RIMS1/TSPOAP1/SLC17A7/VAMP2/ADORA1/PPFIA2	24	BRNCA	Down_Down
GO:0008088	axo-dendritic transport	18/959	44/9992	3.75065e-08	6.36499e-06	5.81388e-06	AP3M2/OPA1/TERF2/NEFL/ACTR10/AP3B2/PAFAH1B1/ARL8B/CALY/NDEL1/WASF1/FBXW11/SYBU/DYNC1H1/DLG2/KIF5C/SOD1/KIF17	18	BRNCA	Down_Down
GO:0014047	glutamate secretion	16/959	36/9992	5.27067e-08	8.62507e-06	7.87826e-06	PPFIA4/CCK/SLC1A1/SYT1/SNAP25/GRM7/STXBP1/NPY5R/STX1A/GLS2/RIMS1/TSPOAP1/SLC17A7/VAMP2/ADORA1/PPFIA2	16	BRNCA	Down_Down
GO:0042773	ATP synthesis coupled electron transport	21/959	60/9992	7.10669e-08	1.08543e-05	9.91445e-06	COX6A1/NDUFA4/NDUFA3/COX5B/COX7C/NDUFA5/NDUFA8/NDUFB8/ISCU/UQCRC2/COX6C/SNCA/GHITM/NDUFAB1/COX5A/NDUFS7/NDUFA10/UQCRB/NDUFA1/CYCS/NDUFV1	21	BRNCA	Down_Down
GO:0042775	mitochondrial ATP synthesis coupled electron transport	21/959	60/9992	7.10669e-08	1.08543e-05	9.91445e-06	COX6A1/NDUFA4/NDUFA3/COX5B/COX7C/NDUFA5/NDUFA8/NDUFB8/ISCU/UQCRC2/COX6C/SNCA/GHITM/NDUFAB1/COX5A/NDUFS7/NDUFA10/UQCRB/NDUFA1/CYCS/NDUFV1	21	BRNCA	Down_Down
GO:0048812	neuron projection morphogenesis	81/959	469/9992	8.30587e-08	1.22766e-05	1.12136e-05	OPA1/ZNF365/SS18L1/CHL1/B4GALT6/CCK/SS18L2/DNM3/HPRT1/SMURF1/RAPGEF2/SYT1/NEFL/FLOT1/PPP3CB/CHN1/FGF13/ANK3/MAP2K1/EPB41L3/STXBP1/SHANK2/RASAL1/STK25/PAFAH1B1/MCF2/DLG4/SLITRK3/RTN4/SH3GL2/ATP8A2/PRKCZ/DNM1L/NDEL1/SLC9A6/WASF1/CDK5/BTBD3/TBR1/BHLHB9/NRXN3/PAK1/YWHAH/VLDLR/CAPRIN2/CNTNAP2/KIAA0319/CRMP1/ARHGAP44/PIK3CB/THY1/SLIT3/RIMS1/GAP43/ADARB1/OLFM1/RNF6/MAPK1/NCKAP1/PTPRM/LRP8/GDI1/ADCY1/CNT…	81	BRNCA	Down_Down
GO:0035418	protein localization to synapse	20/959	56/9992	9.89169e-08	1.41637e-05	1.29373e-05	ADAM22/ASIC2/TERF2/SNAP25/GPHN/HRAS/DLG4/DLG3/BSN/PRKCZ/CDK5/NSG1/CACNG3/ARHGAP44/CLSTN1/CLSTN3/DLG2/GRIN2A/KIF5C/KIF17	20	BRNCA	Down_Down
GO:0098930	axonal transport	16/959	38/9992	1.3328e-07	1.77953e-05	1.62544e-05	AP3M2/OPA1/TERF2/NEFL/ACTR10/AP3B2/PAFAH1B1/ARL8B/CALY/NDEL1/FBXW11/SYBU/DYNC1H1/DLG2/KIF5C/SOD1	16	BRNCA	Down_Down
GO:2000300	regulation of synaptic vesicle exocytosis	16/959	38/9992	1.3328e-07	1.77953e-05	1.62544e-05	PREPL/CNR1/SLC4A8/SYT1/ATP2A2/DNM1L/CDK5/HTR2A/SYN1/RIMS3/RIMS1/BACE1/ADCY1/SYP/RIMS2/PPFIA2	16	BRNCA	Down_Down
GO:0009060	aerobic respiration	21/959	62/9992	1.35931e-07	1.77953e-05	1.62544e-05	COX6A1/NDUFA4/PDHB/COX5B/COX7C/MDH1/UQCRC2/COX6C/SDHB/OGDHL/ATP5F1D/PDHA1/SLC25A14/COX5A/IDH3A/NDUFS7/UQCRB/CYCS/BNIP3/ME3/ACO2	21	BRNCA	Down_Down
GO:0051588	regulation of neurotransmitter transport	23/959	74/9992	2.08401e-07	2.65248e-05	2.42281e-05	PREPL/CNR1/SLC4A8/SYT1/FLOT1/ATP2A2/STXBP1/SNCA/STX1A/DNM1L/CDK5/MEF2C/HTR2A/SNCG/SYN1/RIMS3/RIMS1/RAB3B/BACE1/ADCY1/SYP/RIMS2/PPFIA2	23	BRNCA	Down_Down
GO:0099072	regulation of postsynaptic membrane neurotransmitter receptor levels	17/959	44/9992	2.42888e-07	3.00787e-05	2.74743e-05	EPS15/ADAM22/DNM3/SNAP25/GPHN/HRAS/DLG4/CALY/PRKCZ/FRRS1L/NSG1/CACNG3/DNM1/ARHGAP44/PORCN/CLSTN1/AP2B1	17	BRNCA	Down_Down
GO:0120039	plasma membrane bounded cell projection morphogenesis	81/959	481/9992	2.51664e-07	3.03453e-05	2.77179e-05	OPA1/ZNF365/SS18L1/CHL1/B4GALT6/CCK/SS18L2/DNM3/HPRT1/SMURF1/RAPGEF2/SYT1/NEFL/FLOT1/PPP3CB/CHN1/FGF13/ANK3/MAP2K1/EPB41L3/STXBP1/SHANK2/RASAL1/STK25/PAFAH1B1/MCF2/DLG4/SLITRK3/RTN4/SH3GL2/ATP8A2/PRKCZ/DNM1L/NDEL1/SLC9A6/WASF1/CDK5/BTBD3/TBR1/BHLHB9/NRXN3/PAK1/YWHAH/VLDLR/CAPRIN2/CNTNAP2/KIAA0319/CRMP1/ARHGAP44/PIK3CB/THY1/SLIT3/RIMS1/GAP43/ADARB1/OLFM1/RNF6/MAPK1/NCKAP1/PTPRM/LRP8/GDI1/ADCY1/CNT…	81	BRNCA	Down_Down
GO:0010970	transport along microtubule	27/959	98/9992	2.9673e-07	3.4862e-05	3.18434e-05	AP3M2/OPA1/DYNLRB1/DYNC1I1/TERF2/KIFAP3/NEFL/ACTR10/AP3B2/PAFAH1B1/ARL8B/CALY/SSX2IP/PRKCZ/NDEL1/WASF1/FBXW11/KIF3C/DYNLL1/SYBU/DYNC1H1/DLG2/MAP1S/KIF5C/SOD1/NEFH/KIF17	27	BRNCA	Down_Down
GO:1990778	protein localization to cell periphery	47/959	229/9992	3.47021e-07	3.96401e-05	3.62078e-05	ACTN2/C2CD5/NECTIN3/ADAM22/CLIP3/PREPL/RAB40B/LIN7B/SLC1A1/SMURF1/RAPGEF2/SNAP25/FLOT1/FGF13/ANK3/CLTC/EPB41L3/STXBP1/ITGB1BP1/GPHN/HRAS/DLG4/RAB15/PRKCZ/SEC23A/RAB26/DPP6/CDK5/NSG1/TESC/EHD3/CACNG3/AP2M1/BAG4/ARHGAP44/ROCK2/CLSTN1/VTI1B/ACSL3/RAB3B/MYO5A/SCN3B/GRIN2A/VAMP2/CACNB3/VPS35/EFR3B	47	BRNCA	Down_Down
GO:0048858	cell projection morphogenesis	81/959	485/9992	3.59188e-07	3.96401e-05	3.62078e-05	OPA1/ZNF365/SS18L1/CHL1/B4GALT6/CCK/SS18L2/DNM3/HPRT1/SMURF1/RAPGEF2/SYT1/NEFL/FLOT1/PPP3CB/CHN1/FGF13/ANK3/MAP2K1/EPB41L3/STXBP1/SHANK2/RASAL1/STK25/PAFAH1B1/MCF2/DLG4/SLITRK3/RTN4/SH3GL2/ATP8A2/PRKCZ/DNM1L/NDEL1/SLC9A6/WASF1/CDK5/BTBD3/TBR1/BHLHB9/NRXN3/PAK1/YWHAH/VLDLR/CAPRIN2/CNTNAP2/KIAA0319/CRMP1/ARHGAP44/PIK3CB/THY1/SLIT3/RIMS1/GAP43/ADARB1/OLFM1/RNF6/MAPK1/NCKAP1/PTPRM/LRP8/GDI1/ADCY1/CNT…	81	BRNCA	Down_Down
GO:0046928	regulation of neurotransmitter secretion	20/959	60/9992	3.63353e-07	3.96401e-05	3.62078e-05	PREPL/CNR1/SLC4A8/SYT1/ATP2A2/STXBP1/STX1A/DNM1L/CDK5/MEF2C/HTR2A/SNCG/SYN1/RIMS3/RIMS1/BACE1/ADCY1/SYP/RIMS2/PPFIA2	20	BRNCA	Down_Down
GO:0072657	protein localization to membrane	74/959	432/9992	4.31529e-07	4.59829e-05	4.20015e-05	ACTN2/C2CD5/NECTIN3/AGK/ADAM22/CLIP3/PREPL/MOAP1/RAB40B/LIN7B/SLC1A1/SMURF1/RAPGEF2/SNAP25/ARL6IP1/FLOT1/FGF13/ANK3/CLTC/EPB41L3/STXBP1/ITGB1BP1/GPHN/YWHAZ/HRAS/TOMM70/DLG4/DLG3/STX1A/SEC61A2/RAB15/PRKCZ/SEC23A/RAB26/DPP6/CDK5/NSG1/TESC/EHD3/PAK1/YWHAH/CACNG3/AP2M1/NECAB2/BAG4/REEP1/ARHGAP44/CHP1/ROCK2/CLSTN1/AP2B1/VTI1B/ACSL3/THY1/RAB3B/MYO5A/GLRB/GRIK2/DLG2/SCN3B/GRIN2A/GPC5/GDI1/DMTN/VAMP2/RPL…	74	BRNCA	Down_Down
GO:0046034	ATP metabolic process	44/959	211/9992	5.17454e-07	5.31273e-05	4.85273e-05	COX6A1/NDUFA4/SEH1L/NDUFA3/COX5B/COX7A2/COX7C/NDUFA5/NDUFA8/NDUFB8/AK5/ATP6V1B2/ATP5F1B/ISCU/UQCRC2/COX6C/OGDHL/SNCA/ATP5IF1/ATP5F1D/ENO2/SLC25A12/GHITM/GPI/DNM1L/OLA1/ATP5MC3/NDUFAB1/ATP6V1A/COX5A/ATP5F1A/ATP5PF/HTR2A/NDUFS7/NDUFA10/PFKM/TPI1/ADCYAP1/UQCRB/HK1/NDUFA1/CYCS/COX7A1/NDUFV1	44	BRNCA	Down_Down
GO:0050803	regulation of synapse structure or activity	34/959	144/9992	5.21766e-07	5.31273e-05	4.85273e-05	OPA1/UBE2V2/PTPRT/DGKB/ASIC2/DNM3/SLC17A6/SNCA/YWHAZ/ADGRL2/SLITRK3/FRMPD4/DNM1L/PCDH8/CDK5/MEF2C/BHLHB9/CAMK1/DNM1/CAPRIN2/CAMKV/ARHGAP44/NEURL1/CLSTN1/SLC17A7/CLSTN3/LRP8/ADGRB3/CTNNA2/CLSTN2/ITPKA/SLITRK5/VPS35/PPFIA2	34	BRNCA	Down_Down
GO:0017157	regulation of exocytosis	33/959	138/9992	5.61303e-07	5.50801e-05	5.03109e-05	STAM/VSNL1/PREPL/CNR1/SLC4A8/SYT1/ATP2A2/DOC2A/STXBP1/SNCA/ATP6AP1/STX1A/RAB15/DNM1L/RAB26/CDK5/CLASP1/HTR2A/AP1G1/SYN1/RIMS3/SCAMP5/RIMS1/RAB3B/BACE1/ATP13A2/VAMP2/ADCY1/SYT5/SYP/RIMS2/CADPS2/PPFIA2	33	BRNCA	Down_Down
GO:0099111	microtubule-based transport	29/959	113/9992	5.64986e-07	5.50801e-05	5.03109e-05	AP3M2/OPA1/DYNLRB1/DYNC1I1/TERF2/KIFAP3/NEFL/ACTR10/AP3B2/PAFAH1B1/ARL8B/CALY/SSX2IP/CABYR/PRKCZ/NDEL1/WASF1/FBXW11/KIF3C/DYNLL1/SYBU/DYNC1H1/DLG2/MAP1S/KIF5C/SOD1/NEFH/KIF17/NME5	29	BRNCA	Down_Down
GO:0099637	neurotransmitter receptor transport	14/959	33/9992	7.32899e-07	6.99613e-05	6.39036e-05	EPS15/SLC1A1/DNM3/SNAP25/CALY/NSG1/CACNG3/DNM1/ARHGAP44/CLSTN1/AP2B1/KIF5C/VPS35/KIF17	14	BRNCA	Down_Down
GO:0032990	cell part morphogenesis	81/959	499/9992	1.18465e-06	0.000110777	0.000101186	OPA1/ZNF365/SS18L1/CHL1/B4GALT6/CCK/SS18L2/DNM3/HPRT1/SMURF1/RAPGEF2/SYT1/NEFL/FLOT1/PPP3CB/CHN1/FGF13/ANK3/MAP2K1/EPB41L3/STXBP1/SHANK2/RASAL1/STK25/PAFAH1B1/MCF2/DLG4/SLITRK3/RTN4/SH3GL2/ATP8A2/PRKCZ/DNM1L/NDEL1/SLC9A6/WASF1/CDK5/BTBD3/TBR1/BHLHB9/NRXN3/PAK1/YWHAH/VLDLR/CAPRIN2/CNTNAP2/KIAA0319/CRMP1/ARHGAP44/PIK3CB/THY1/SLIT3/RIMS1/GAP43/ADARB1/OLFM1/RNF6/MAPK1/NCKAP1/PTPRM/LRP8/GDI1/ADCY1/CNT…	81	BRNCA	Down_Down
GO:0034330	cell junction organization	81/959	500/9992	1.2862e-06	0.000117868	0.000107662	OPA1/UBE2V2/INA/CDH13/ZNF365/ACTN2/PPFIA4/NECTIN3/PTPRT/DGKB/ADD2/ASIC2/DNM3/RAPGEF2/ERC2/CDH10/NEFL/FLOT1/FGF13/ANK3/EPB41L3/SNCA/ITGB1BP1/GABRG2/GPHN/SHANK2/YWHAZ/SLC6A1/CX3CL1/ADGRL2/DLG4/SLITRK3/CDH18/FRMPD4/BSN/DNM1L/PCDH8/WASF1/CDK5/MEF2C/BHLHB9/CAMK1/CAPRIN2/SNCB/CORO2B/SPOCK2/MYH10/CLASP1/SLC8A2/CAMKV/PTK2B/PIN1/ARHGAP44/NEURL1/SNCG/TLN2/SYBU/ROCK2/CLSTN1/SYN1/THY1/IQSEC1/GAP43/GLRB/CLSTN…	81	BRNCA	Down_Down
GO:0030705	cytoskeleton-dependent intracellular transport	29/959	119/9992	1.79032e-06	0.000160848	0.000146921	AP3M2/OPA1/DYNLRB1/DYNC1I1/TERF2/KIFAP3/NEFL/ACTR10/AP3B2/PAFAH1B1/ARL8B/CALY/SSX2IP/PRKCZ/NDEL1/WASF1/FBXW11/KIF3C/DYNLL1/SYBU/MYO5A/DYNC1H1/DLG2/MAP1S/KIF5C/SOD1/NEFH/KIF17/PPFIA2	29	BRNCA	Down_Down
GO:0072384	organelle transport along microtubule	17/959	50/9992	1.99836e-06	0.000176086	0.000160839	AP3M2/OPA1/DYNC1I1/KIFAP3/NEFL/ACTR10/AP3B2/PAFAH1B1/PRKCZ/NDEL1/WASF1/FBXW11/KIF3C/SYBU/DYNC1H1/MAP1S/NEFH	17	BRNCA	Down_Down
GO:0032412	regulation of ion transmembrane transporter activity	36/959	166/9992	2.14403e-06	0.000185357	0.000169308	ACTN2/STK39/GSTO1/AKAP6/NEFL/GPD1L/FGF13/ANK3/GNB5/SHANK2/FGF12/DLG4/DLG3/CDK5/MEF2C/TESC/EHD3/YWHAH/CACNG3/FXYD7/CAB39/PTK2B/GRIA1/CHP1/KCNAB1/PDE4D/PTPN3/DLG2/SCN3B/GRIN2A/GRIA2/CHRM3/VAMP2/CRHBP/CACNB3/RASGRF1	36	BRNCA	Down_Down
GO:0023061	signal release	63/959	364/9992	2.23416e-06	0.000186754	0.000170584	GAD1/GAD2/RPH3A/VSNL1/PPFIA4/PREPL/SCG5/LIN7B/CNR1/SLC4A8/SYT1/ERC2/SNAP25/CAMK2N1/PPP3CB/ATP2A2/RBP4/TAC1/DOC2A/SYNJ1/STXBP1/SNCA/OXCT1/GNAS/EIPR1/STX1A/DNM1L/SLC25A4/SYN2/NISCH/CDK5/MEF2C/DYNLL1/ENSA/HTR2A/PORCN/SNCG/ABCC8/ADCYAP1/SYN1/RIMS3/ACSL4/RIMS1/ICA1/BACE1/TSPOAP1/UBE2Q1/GPLD1/VAMP2/NAPA/ADCY1/SYT5/SYP/CRHBP/VIP/RAB11FIP5/CARTPT/MYRIP/ADORA1/KCNS3/RIMS2/CADPS2/PPFIA2	63	BRNCA	Down_Down
GO:0060996	dendritic spine development	21/959	72/9992	2.2417e-06	0.000186754	0.000170584	OPA1/ZNF365/DNM3/SLC12A5/SHANK2/DLG4/DNM1L/CDK5/MEF2C/BHLHB9/CAMK1/PLK2/CAPRIN2/ARHGAP44/NEURL1/ACSL4/IQSEC1/LRP8/CPEB3/ITPKA/PPFIA2	21	BRNCA	Down_Down
GO:1902414	protein localization to cell junction	22/959	78/9992	2.40371e-06	0.000196675	0.000179646	NECTIN3/ADAM22/ASIC2/TERF2/SNAP25/GPHN/HRAS/DLG4/DLG3/BSN/PRKCZ/MAPK9/CDK5/NSG1/CACNG3/ARHGAP44/CLSTN1/CLSTN3/DLG2/GRIN2A/KIF5C/KIF17	22	BRNCA	Down_Down
GO:0099601	regulation of neurotransmitter receptor activity	18/959	56/9992	2.53573e-06	0.000201437	0.000183996	ACTN2/NEFL/DLGAP2/SHANK2/DLG4/DLG3/CDK5/MEF2C/CACNG3/PTK2B/GRIA1/NPTXR/DLG2/GRIN2A/GRIA2/CRHBP/RASGRF1/NPTX1	18	BRNCA	Down_Down
GO:0022898	regulation of transmembrane transporter activity	37/959	174/9992	2.54984e-06	0.000201437	0.000183996	ACTN2/STK39/GSTO1/AKAP6/NEFL/GPD1L/FGF13/ANK3/SNCA/GNB5/SHANK2/FGF12/DLG4/DLG3/CDK5/MEF2C/TESC/EHD3/YWHAH/CACNG3/FXYD7/CAB39/PTK2B/GRIA1/CHP1/KCNAB1/PDE4D/PTPN3/DLG2/SCN3B/GRIN2A/GRIA2/CHRM3/VAMP2/CRHBP/CACNB3/RASGRF1	37	BRNCA	Down_Down
GO:0035249	synaptic transmission, glutamatergic	20/959	67/9992	2.61644e-06	0.000203195	0.000185601	CNR1/SYT1/GRM7/SLC17A6/STXBP1/SHANK2/GRM1/CDK5/MEF2C/CACNG3/HTR2A/PTK2B/ADCYAP1/GRIK2/SLC17A7/CLSTN3/GRIA2/NAPA/ADORA1/GRM3	20	BRNCA	Down_Down
GO:0032409	regulation of transporter activity	38/959	183/9992	3.42383e-06	0.000261466	0.000238827	ACTN2/STK39/GSTO1/AKAP6/NEFL/GPD1L/FGF13/ANK3/SNCA/GNB5/SHANK2/FGF12/DLG4/DLG3/NDFIP1/CDK5/MEF2C/TESC/EHD3/YWHAH/CACNG3/FXYD7/CAB39/PTK2B/GRIA1/CHP1/KCNAB1/PDE4D/PTPN3/DLG2/SCN3B/GRIN2A/GRIA2/CHRM3/VAMP2/CRHBP/CACNB3/RASGRF1	38	BRNCA	Down_Down
GO:0042391	regulation of membrane potential	56/959	315/9992	3.55958e-06	0.000267377	0.000244226	ACTN2/ASIC2/CCK/CNR1/AKAP6/SLC4A8/GPD1L/ATP2A2/FGF13/ANK3/GOT1/MLLT11/TAC1/ATP5IF1/GABRG2/SHANK2/FGF12/DLG4/SCN1A/GABRD/STX1A/PRKCZ/GRM1/ATP1A1/RGS4/TUSC2/CDK5/MEF2C/EHD3/YWHAH/POPDC3/KCNAB2/SLC8A2/PTK2B/KCNQ3/GRIA1/ADCYAP1/RIMS3/RIMS1/GLRB/GRIK2/GABRA5/BNIP3/PTPN3/SCN3B/GRIN2A/SCN2A/ATP1A3/CNTNAP1/KCND2/CACNB3/ADORA1/SOD1/RIMS2/KCNMB2/KCNK1	56	BRNCA	Down_Down
GO:0007612	learning	25/959	98/9992	3.79366e-06	0.000279082	0.000254917	SORCS3/DDHD2/CCK/SNAP25/SLC12A5/PPP3CB/FGF13/TAC1/SYNJ1/SHANK2/SLC6A1/DLG4/NDRG4/CDK5/TBR1/NRXN3/CNTNAP2/NRGN/SLC8A2/ATP8A1/GABRA5/PRKAR2B/GRIN2A/ADGRB3/KIT	25	BRNCA	Down_Down
GO:0048667	cell morphogenesis involved in neuron differentiation	70/959	425/9992	3.83722e-06	0.000279082	0.000254917	OPA1/ZNF365/SS18L1/CHL1/B4GALT6/CCK/SS18L2/DNM3/HPRT1/RAPGEF2/NEFL/FLOT1/PPP3CB/CHN1/FGF13/ANK3/MAP2K1/STXBP1/SHANK2/STK25/PAFAH1B1/MCF2/DLG4/SLITRK3/RTN4/ATP8A2/DNM1L/NDEL1/SLC9A6/CDK5/MEF2C/BTBD3/TBR1/BHLHB9/NRXN3/PAK1/YWHAH/VLDLR/CAPRIN2/KIAA0319/CRMP1/ARHGAP44/PIK3CB/THY1/SLIT3/GAP43/ADARB1/OLFM1/RNF6/MAPK1/PTPRM/LRP8/GDI1/ADCY1/B3GNT2/ADGRB3/MAP1S/SEMA4F/CTNNA2/BAIAP2/KIF5C/RANBP9/SOD1/ITPKA…	70	BRNCA	Down_Down
GO:0019886	antigen processing and presentation of exogenous peptide antigen via MHC class II	19/959	63/9992	3.91893e-06	0.000280571	0.000256277	DYNC1LI1/DYNC1I1/KIFAP3/ACTR10/CLTA/CLTC/SH3GL2/ACTR1A/SEC23A/KIF3C/DYNLL1/AP2M1/AP1G1/AP2B1/ACTR1B/DYNC1H1/KLC1/SPTBN2/AP2A2	19	BRNCA	Down_Down
GO:0008090	retrograde axonal transport	9/959	16/9992	4.08967e-06	0.00028829	0.000263328	NEFL/ACTR10/PAFAH1B1/CALY/NDEL1/FBXW11/DYNC1H1/DLG2/SOD1	9	BRNCA	Down_Down
GO:0015980	energy derivation by oxidation of organic compounds	39/959	192/9992	4.48342e-06	0.000311258	0.000284307	COX6A1/NDUFA4/PDHB/NDUFA3/COX5B/COX7C/NDUFA5/MDH1/NDUFA8/COQ10B/NDUFB8/ISCU/UQCRC2/COX6C/SDHB/OGDHL/SNCA/ATP5F1D/SLC25A12/GHITM/GNAS/NDUFAB1/PDHA1/SLC25A14/COX5A/IDH3A/NDUFS7/NDUFA10/SLC25A22/CISD1/UQCRB/NDUFA1/CYCS/EPM2AIP1/BNIP3/MC4R/NDUFV1/ME3/ACO2	39	BRNCA	Down_Down
GO:0062237	protein localization to postsynapse	13/959	33/9992	4.98289e-06	0.000339302	0.000309923	ADAM22/SNAP25/GPHN/HRAS/DLG4/PRKCZ/NSG1/CACNG3/ARHGAP44/CLSTN1/GRIN2A/KIF5C/KIF17	13	BRNCA	Down_Down
GO:0006865	amino acid transport	27/959	112/9992	5.03548e-06	0.000339302	0.000309923	PPFIA4/CCK/SLC1A1/XK/SYT1/SNAP25/ARL6IP1/GRM7/SLC17A6/STXBP1/SLC6A1/SLC25A12/NPY5R/STX1A/GRM1/RGS4/SLC25A44/GLS2/SLC25A22/RIMS1/TSPOAP1/SLC17A7/VAMP2/SLC36A1/ADORA1/PPFIA2/SLC6A15	27	BRNCA	Down_Down
GO:0097120	receptor localization to synapse	14/959	38/9992	5.47061e-06	0.00036328	0.000331825	ADAM22/SNAP25/GPHN/HRAS/DLG4/DLG3/PRKCZ/NSG1/CACNG3/ARHGAP44/CLSTN1/DLG2/KIF5C/KIF17	14	BRNCA	Down_Down
GO:0050807	regulation of synapse organization	31/959	139/9992	5.89466e-06	0.000385847	0.000352438	OPA1/UBE2V2/PTPRT/DGKB/ASIC2/DNM3/SNCA/YWHAZ/ADGRL2/SLITRK3/FRMPD4/DNM1L/PCDH8/CDK5/MEF2C/BHLHB9/CAMK1/CAPRIN2/CAMKV/ARHGAP44/NEURL1/CLSTN1/CLSTN3/LRP8/ADGRB3/CTNNA2/CLSTN2/ITPKA/SLITRK5/VPS35/PPFIA2	31	BRNCA	Down_Down
GO:0090313	regulation of protein targeting to membrane	12/959	29/9992	6.31157e-06	0.000401661	0.000366883	C2CD5/SLC1A1/ANK3/ITGB1BP1/HRAS/CDK5/PAK1/CHP1/GDI1/DMTN/MTCL1/CACNB3	12	BRNCA	Down_Down
GO:2000310	regulation of NMDA receptor activity	12/959	29/9992	6.31157e-06	0.000401661	0.000366883	ACTN2/NEFL/DLG4/DLG3/MEF2C/PTK2B/GRIA1/DLG2/GRIN2A/GRIA2/CRHBP/RASGRF1	12	BRNCA	Down_Down
GO:0022900	electron transport chain	28/959	120/9992	6.64111e-06	0.000416843	0.000380751	COX6A1/NDUFA4/NDUFA3/COX5B/COX7A2/COX7C/NDUFA5/GLRX2/NDUFA8/NDUFB8/ISCU/UQCRC2/COX6C/SDHB/SNCA/SLC25A12/GHITM/NDUFAB1/COX5A/NDUFS7/NDUFA10/SLC25A22/UQCRB/NDUFA1/CYCS/COX7A1/NDUFV1/ME1	28	BRNCA	Down_Down
GO:0007613	memory	21/959	77/9992	7.27464e-06	0.000450438	0.000411436	PLCB1/SORCS3/CCK/CNR1/PPP3CB/FGF13/TAC1/SLC6A1/PRKCZ/PLK2/VLDLR/SLC8A2/HTR2A/GRIA1/PJA2/GRIN2A/SCN2A/ADCY1/CPEB3/RASGRF1/CAMK4	21	BRNCA	Down_Down
GO:0060627	regulation of vesicle-mediated transport	62/959	370/9992	7.93108e-06	0.000484536	0.000442582	STAM/CDH13/ACTN2/C2CD5/VSNL1/INPP5F/CLIP3/PREPL/RIT2/CNR1/SLC4A8/SYT1/FLOT1/PPP3CB/SNAP91/ATP2A2/MAP2K1/SH3GL3/DOC2A/STXBP1/SNCA/DLG4/CALY/ATP6AP1/SH3GL2/BSN/EIPR1/STX1A/NDRG4/RAB15/DNM1L/RAB26/CDK5/UBQLN2/NECAB2/CLASP1/HTR2A/ARHGAP44/AP1G1/SYN1/AP2B1/ACSL3/PIK3CB/RIMS3/SCAMP5/RIMS1/RAB3B/PRKAR1B/BACE1/SLC17A7/MAPK1/ATP13A2/AHI1/VAMP2/ADCY1/SYT5/SYP/SOD1/RIMS2/CADPS2/PPFIA2/VAMP4	62	BRNCA	Down_Down
GO:0007005	mitochondrion organization	60/959	356/9992	9.25054e-06	0.00055771	0.00050942	OPA1/NDUFA3/ALAS1/AGK/COX7A2/ATG2B/NDUFA5/TMEM70/MTX2/NDUFA8/DDHD2/MOAP1/CCK/DNM3/NDUFB8/HIGD1A/SLC25A46/ATP5F1B/AKT3/UQCC1/MLLT11/TIMM17A/ATP5IF1/ATP5F1D/YWHAZ/TOMM70/GHITM/TMEM14A/DNM1L/SLC25A4/RNF41/ATP5MC3/NDUFAB1/WASF1/CDK5/ATP5F1A/YWHAH/ATP5PF/DNM1/BAG4/GDAP1/NDUFS7/PITRM1/NDUFA10/GRPEL1/AGTPBP1/NDUFA1/CYCS/NDUFAF4/TTC19/COX7A1/FBXW7/BNIP3/NDUFV1/ATP13A2/VPS13A/BAP1/VPS35/NDUFAF5/DNAJC11	60	BRNCA	Down_Down
GO:0090407	organophosphate biosynthetic process	67/959	412/9992	9.62241e-06	0.000572596	0.000523017	PDHB/LPCAT4/PTDSS1/INPP5F/AGK/GUCY1B1/ELOVL4/DGKB/GUK1/DDHD2/MTMR4/PDHX/HPRT1/AK5/ATP5F1B/FIG4/NMNAT2/GPD1L/SERINC1/SYNJ1/SNCA/GPHN/ADSS2/ATP5F1D/SLC25A12/PDP1/PIP4K2C/PRPS2/NAXD/ATP5MC3/ATP6V1A/HMGCS1/OCRL/PANK4/PDHA1/ATP5F1A/ATP5PF/MTMR9/MOCS2/HTR2A/PTK2B/AGPAT4/CHP1/TPI1/IDI1/RFK/ACSL3/PIK3CB/ACSL4/PGAP4/PIP5K1B/FABP3/MAPK1/PLA2G4C/DGKE/INPP4A/CKB/ADCY1/ACACA/PIK3R3/PIP4K2B/NMRK1/INPP5J/ITPKA/…	67	BRNCA	Down_Down
GO:0017156	calcium-ion regulated exocytosis	15/959	45/9992	1.05379e-05	0.000617548	0.000564077	SYT1/PPP3CB/ATP2A2/DOC2A/STXBP1/STX1A/SYN2/CDK5/RIMS3/SCAMP5/RIMS1/VAMP2/SYT5/RIMS2/CADPS2	15	BRNCA	Down_Down
GO:0002495	antigen processing and presentation of peptide antigen via MHC class II	19/959	67/9992	1.06474e-05	0.000617548	0.000564077	DYNC1LI1/DYNC1I1/KIFAP3/ACTR10/CLTA/CLTC/SH3GL2/ACTR1A/SEC23A/KIF3C/DYNLL1/AP2M1/AP1G1/AP2B1/ACTR1B/DYNC1H1/KLC1/SPTBN2/AP2A2	19	BRNCA	Down_Down
GO:1904062	regulation of cation transmembrane transport	43/959	228/9992	1.08171e-05	0.000619547	0.000565903	ACTN2/STK39/GSTO1/AKAP6/NEFL/ISCU/GPD1L/TSPAN13/FGF13/ANK3/SNCA/GNB5/SHANK2/FGF12/CX3CL1/DLG4/DLG3/RGS4/DPP6/CDK5/MEF2C/TESC/EHD3/YWHAH/CACNG3/KCNAB2/FXYD7/CAB39/PTK2B/GRIA1/CHP1/THY1/KCNAB1/PDE4D/PTPN3/DLG2/SCN3B/GRIN2A/GRIA2/VAMP2/CRHBP/CACNB3/RASGRF1	43	BRNCA	Down_Down
GO:0016358	dendrite development	35/959	172/9992	1.31785e-05	0.000745477	0.000680929	OPA1/ZNF365/SS18L1/SS18L2/DNM3/HPRT1/RAPGEF2/ACTL6B/SLC12A5/SHANK2/DLG4/DNM1L/CDK5/MEF2C/BTBD3/BHLHB9/CAMK1/YWHAH/PLK2/VLDLR/CAPRIN2/KIAA0319/ARHGAP44/NEURL1/ACSL4/IQSEC1/LRP8/ADGRB3/MAP1S/CPEB3/CAMSAP2/CTNNA2/ITPKA/SLITRK5/PPFIA2	35	BRNCA	Down_Down
GO:0002504	antigen processing and presentation of peptide or polysaccharide antigen via MHC class II	19/959	68/9992	1.34665e-05	0.000752481	0.000687326	DYNC1LI1/DYNC1I1/KIFAP3/ACTR10/CLTA/CLTC/SH3GL2/ACTR1A/SEC23A/KIF3C/DYNLL1/AP2M1/AP1G1/AP2B1/ACTR1B/DYNC1H1/KLC1/SPTBN2/AP2A2	19	BRNCA	Down_Down
GO:0072659	protein localization to plasma membrane	37/959	187/9992	1.46374e-05	0.000808057	0.00073809	ACTN2/C2CD5/NECTIN3/CLIP3/PREPL/RAB40B/SMURF1/RAPGEF2/FLOT1/FGF13/ANK3/CLTC/EPB41L3/STXBP1/ITGB1BP1/RAB15/PRKCZ/SEC23A/RAB26/DPP6/CDK5/NSG1/TESC/EHD3/AP2M1/BAG4/ARHGAP44/ROCK2/VTI1B/ACSL3/RAB3B/MYO5A/SCN3B/VAMP2/CACNB3/VPS35/EFR3B	37	BRNCA	Down_Down
GO:2001257	regulation of cation channel activity	26/959	113/9992	1.83314e-05	0.000995783	0.000909562	ACTN2/GSTO1/AKAP6/NEFL/FGF13/ANK3/GNB5/SHANK2/FGF12/DLG4/DLG3/CDK5/MEF2C/EHD3/CACNG3/PTK2B/GRIA1/KCNAB1/PDE4D/DLG2/GRIN2A/GRIA2/VAMP2/CRHBP/CACNB3/RASGRF1	26	BRNCA	Down_Down
GO:0033572	transferrin transport	11/959	27/9992	1.84726e-05	0.000995783	0.000909562	ATP6V1E1/ATP6V1B2/CLTC/ATP6V0B/ATP6AP1/ATP6V0E2/ATP6V1A/ATP6V1F/ATP6V0A1/ATP6V1C1/ATP6V0D1	11	BRNCA	Down_Down
GO:0051258	protein polymerization	38/959	197/9992	2.061e-05	0.00109808	0.001003	OPA1/ARPC5L/CAMSAP1/CLIP3/ADD2/DNM3/NEFL/FGF13/MKKS/SNCA/TOGARAM1/STMN2/UBE2K/DNM1L/NDEL1/WASF1/MAGEL2/PAK1/DNM1/CYRIA/TPPP/BAG4/DYRK1A/CLASP1/DRG1/PTK2B/PFN2/RASA1/NCKAP1/DMTN/CAMSAP2/CTNNA2/BAIAP2/INPP5J/RANBP9/EVL/GMFB/SPTBN2	38	BRNCA	Down_Down
GO:2000463	positive regulation of excitatory postsynaptic potential	9/959	19/9992	2.52963e-05	0.00133227	0.00121692	SHANK2/DLG4/STX1A/PRKCZ/RGS4/PTK2B/RIMS1/CACNB3/RIMS2	9	BRNCA	Down_Down
GO:1903305	regulation of regulated secretory pathway	23/959	96/9992	2.77051e-05	0.00144255	0.00131765	PREPL/CNR1/SLC4A8/SYT1/ATP2A2/DOC2A/STXBP1/STX1A/RAB15/DNM1L/CDK5/HTR2A/AP1G1/SYN1/RIMS3/SCAMP5/RIMS1/BACE1/ADCY1/SYT5/SYP/RIMS2/PPFIA2	23	BRNCA	Down_Down
GO:0006120	mitochondrial electron transport, NADH to ubiquinone	12/959	33/9992	3.00227e-05	0.00154566	0.00141183	NDUFA4/NDUFA3/NDUFA5/NDUFA8/NDUFB8/ISCU/SNCA/NDUFAB1/NDUFS7/NDUFA10/NDUFA1/NDUFV1	12	BRNCA	Down_Down
GO:0015908	fatty acid transport	26/959	117/9992	3.49649e-05	0.0017801	0.00162597	PPFIA4/CCK/SLC1A1/SYT1/SNAP25/ARL6IP1/GRM7/SLC17A6/STXBP1/SLC25A12/NPY5R/STX1A/GRM1/GLS2/GOT2/SLC25A22/ACSL3/ACSL4/RIMS1/FABP3/TSPOAP1/SLC17A7/VAMP2/ACACA/ADORA1/PPFIA2	26	BRNCA	Down_Down
GO:0043267	negative regulation of potassium ion transport	10/959	24/9992	3.53896e-05	0.00178192	0.00162763	ACTN2/STK39/ANK3/RGS4/CAB39/HTR2A/PTK2B/ADCYAP1/KCNAB1/VIP	10	BRNCA	Down_Down
GO:0060998	regulation of dendritic spine development	14/959	44/9992	3.75608e-05	0.00181964	0.00166209	OPA1/DNM3/SHANK2/DNM1L/MEF2C/BHLHB9/CAMK1/PLK2/CAPRIN2/NEURL1/LRP8/CPEB3/ITPKA/PPFIA2	14	BRNCA	Down_Down
GO:0006123	mitochondrial electron transport, cytochrome c to oxygen	7/959	9992-12-01	3.77272e-05	0.00181964	0.00166209	COX6A1/NDUFA4/COX5B/COX7C/COX6C/COX5A/CYCS	7	BRNCA	Down_Down
GO:0019646	aerobic electron transport chain	7/959	9992-12-01	3.77272e-05	0.00181964	0.00166209	COX6A1/NDUFA4/COX5B/COX7C/COX6C/COX5A/CYCS	7	BRNCA	Down_Down
GO:0048791	calcium ion-regulated exocytosis of neurotransmitter	7/959	9992-12-01	3.77272e-05	0.00181964	0.00166209	SYT1/ATP2A2/STXBP1/RIMS3/RIMS1/SYT5/RIMS2	7	BRNCA	Down_Down
GO:0006885	regulation of pH	19/959	73/9992	4.02334e-05	0.00192031	0.00175403	DMXL2/ATP6V1E1/SLC4A8/ATP6V1B2/ATP5F1B/ATP6V0B/ATP6AP2/ATP6AP1/SLC9A6/ATP6V0E2/ATP6V1A/ATP6V1F/ATP6V0A1/CCKBR/SLC26A4/CHP1/ATP6V1C1/ATP6V0D1/MAPK1	19	BRNCA	Down_Down
GO:1903539	protein localization to postsynaptic membrane	11/959	29/9992	4.09379e-05	0.00193379	0.00176635	ADAM22/SNAP25/GPHN/HRAS/DLG4/PRKCZ/NSG1/CACNG3/ARHGAP44/CLSTN1/GRIN2A	11	BRNCA	Down_Down
GO:0090383	phagosome acidification	9/959	20/9992	4.20904e-05	0.00196794	0.00179755	ATP6V1E1/ATP6V1B2/ATP6V0B/ATP6V0E2/ATP6V1A/ATP6V1F/ATP6V0A1/ATP6V1C1/ATP6V0D1	9	BRNCA	Down_Down
GO:0048268	clathrin coat assembly	8/959	16/9992	4.45942e-05	0.00206394	0.00188524	EPS15/NSG2/SNAP91/CLTA/CLTC/CALY/NSG1/AP2B1	8	BRNCA	Down_Down
GO:1903530	regulation of secretion by cell	66/959	425/9992	5.01059e-05	0.00229585	0.00209707	STAM/HMGCR/CD200/VSNL1/PREPL/SCG5/CCK/CNR1/SLC4A8/SYT1/SNAP25/CAMK2N1/PPP3CB/GRM7/ATP2A2/RBP4/TAC1/DOC2A/STXBP1/SNCA/OXCT1/NPY5R/GNAS/ATP6AP1/EIPR1/STX1A/RAB15/DNM1L/SLC25A4/RAB26/CDK5/MEF2C/DYNLL1/ENSA/MYH10/CLASP1/HTR2A/SNCG/ABCC8/AP1G1/ADCYAP1/SYN1/RIMS3/ACSL4/SCAMP5/RIMS1/RAB3B/ICA1/BACE1/ATP13A2/GPLD1/VAMP2/ADCY1/SYT5/SYP/CRHBP/VIP/RAB11FIP5/CARTPT/MYRIP/ADORA1/KCNS3/RIMS2/CADPS2/SERGEF/PPFI…	66	BRNCA	Down_Down
GO:0051966	regulation of synaptic transmission, glutamatergic	15/959	52/9992	7.20559e-05	0.00326891	0.00298587	CNR1/SYT1/GRM7/STXBP1/SHANK2/GRM1/CDK5/MEF2C/CACNG3/HTR2A/PTK2B/ADCYAP1/GRIK2/ADORA1/GRM3	15	BRNCA	Down_Down
GO:0007215	glutamate receptor signaling pathway	13/959	41/9992	7.39263e-05	0.00332089	0.00303334	PLCB1/GRM7/CX3CL1/GRM1/FRRS1L/NECAB2/PTK2B/SSTR1/GRIA1/GRIK2/GRIN2A/GRIA2/GRM3	13	BRNCA	Down_Down
GO:0010975	regulation of neuron projection development	53/959	326/9992	8.28061e-05	0.00368366	0.00336471	OPA1/SERPINI1/UBE2V2/ZNF365/SS18L1/INPP5F/SS18L2/DNM3/RIT2/CNR1/RAPGEF2/SNAP25/NEFL/CHN1/FGF13/MAP2K1/MINAR1/STK25/MCF2/CX3CL1/STMN2/RTN4/ATP8A2/NDRG4/DNM1L/NDEL1/CDK5/TBR1/BHLHB9/PAK1/CAMK1/YWHAH/VLDLR/CAPRIN2/KIAA0319/PTK2B/CRMP1/ARHGAP44/TMEM30A/ADCYAP1/THY1/RNF6/ENC1/LRP8/SPOCK1/GDI1/ADGRB3/CAMSAP2/SEMA4F/CTNNA2/INPP5J/ITPKA/PPFIA2	53	BRNCA	Down_Down
GO:0060078	regulation of postsynaptic membrane potential	22/959	96/9992	8.44875e-05	0.00372233	0.00340002	GABRG2/SHANK2/DLG4/STX1A/PRKCZ/GRM1/RGS4/CDK5/MEF2C/SLC8A2/PTK2B/GRIA1/ADCYAP1/RIMS1/GLRB/GRIK2/GABRA5/GRIN2A/KCND2/CACNB3/ADORA1/RIMS2	22	BRNCA	Down_Down
GO:0035725	sodium ion transmembrane transport	26/959	123/9992	8.57788e-05	0.00374322	0.00341911	STK39/SHROOM2/ASIC2/SLC4A8/GPD1L/FGF13/ANK3/FGF12/SLC6A1/SCN1A/ATP1A1/SLC9A6/TESC/YWHAH/FXYD7/SLC8A2/CHP1/SLC17A7/PTPN3/SCN3B/TRPM2/SLC20A1/SCN2A/ATP1A3/KCNK1/SLC6A15	26	BRNCA	Down_Down
GO:0031110	regulation of microtubule polymerization or depolymerization	16/959	59/9992	9.48202e-05	0.00402559	0.00367703	CAMSAP1/CLIP3/FGF13/SNCA/TOGARAM1/STMN2/PAK1/BMERB1/DYRK1A/CLASP1/DRG1/STMN4/MAP1S/CAMSAP2/INPP5J/MAPRE2	16	BRNCA	Down_Down
GO:1903533	regulation of protein targeting	16/959	59/9992	9.48202e-05	0.00402559	0.00367703	C2CD5/SLC1A1/ANK3/ATP5IF1/ITGB1BP1/HRAS/CDK5/PAK1/BAG4/CHP1/FBXW7/GDI1/DMTN/BAP1/MTCL1/CACNB3	16	BRNCA	Down_Down
GO:0030641	regulation of cellular pH	17/959	65/9992	9.48852e-05	0.00402559	0.00367703	DMXL2/ATP6V1E1/SLC4A8/ATP6V1B2/ATP5F1B/ATP6V0B/ATP6AP2/ATP6AP1/SLC9A6/ATP6V0E2/ATP6V1A/ATP6V1F/ATP6V0A1/CHP1/ATP6V1C1/ATP6V0D1/MAPK1	17	BRNCA	Down_Down
GO:0045851	pH reduction	13/959	42/9992	9.77703e-05	0.00410148	0.00374635	DMXL2/ATP6V1E1/ATP6V1B2/ATP6V0B/ATP6AP2/ATP6AP1/ATP6V0E2/ATP6V1A/ATP6V1F/ATP6V0A1/CCKBR/ATP6V1C1/ATP6V0D1	13	BRNCA	Down_Down
GO:0051648	vesicle localization	29/959	145/9992	9.84641e-05	0.00410148	0.00374635	AP3M2/SHROOM2/DYNC1I1/DNM3/KIFAP3/SNAP91/AP3B2/MKKS/SYNJ1/PAFAH1B1/PRKCZ/NDEL1/ARFGAP2/SYN2/SEC23A/FBXW11/CDK5/DNM1/CLASP1/VPS33B/GRIA1/CHP1/SYN1/MYO5A/DYNC1H1/NAPA/BBS7/KIF5C/PPFIA2	29	BRNCA	Down_Down
GO:0061025	membrane fusion	24/959	111/9992	0.000109433	0.00451731	0.00412617	OPA1/C2CD5/DNM3/SYT1/SNAP25/STXBP1/SNCA/STX12/STX1A/DNM1L/DNM1/VAMP1/VPS33B/CHP1/UVRAG/VTI1B/RIMS1/VPS8/ATP13A2/VAMP2/NAPA/NAPG/PIP4K2B/VAMP4	24	BRNCA	Down_Down
GO:0098877	neurotransmitter receptor transport to plasma membrane	6/959	9992-10-01	0.00011514	0.00471047	0.00430261	SLC1A1/SNAP25/NSG1/ARHGAP44/CLSTN1/VPS35	6	BRNCA	Down_Down
GO:0032801	receptor catabolic process	10/959	27/9992	0.000116455	0.00472208	0.00431321	SMURF1/GPRASP1/CLTA/CLTC/CDK5/VLDLR/AP2M1/UVRAG/AP2B1/AP2A2	10	BRNCA	Down_Down
GO:0031109	microtubule polymerization or depolymerization	19/959	79/9992	0.000128207	0.00515304	0.00470686	CAMSAP1/CLIP3/FGF13/SNCA/TOGARAM1/STMN2/NDEL1/PAK1/BMERB1/TPPP/DYRK1A/CLASP1/DRG1/STMN4/MAP1S/CAMSAP2/INPP5J/RANBP9/MAPRE2	19	BRNCA	Down_Down
GO:0001956	positive regulation of neurotransmitter secretion	7/959	14/9992	0.000137539	0.00529683	0.0048382	CNR1/SLC4A8/SYT1/STXBP1/STX1A/DNM1L/CDK5	7	BRNCA	Down_Down
GO:0016082	synaptic vesicle priming	7/959	14/9992	0.000137539	0.00529683	0.0048382	ERC2/SNAP25/SYNJ1/STXBP1/SNCA/STX1A/NAPA	7	BRNCA	Down_Down
GO:0048169	regulation of long-term neuronal synaptic plasticity	7/959	14/9992	0.000137539	0.00529683	0.0048382	HRAS/DLG4/SYNGR1/NEURL1/GRIK2/SYP/KIT	7	BRNCA	Down_Down
GO:1903421	regulation of synaptic vesicle recycling	7/959	14/9992	0.000137539	0.00529683	0.0048382	DNM3/PPP3CB/SNCA/DNM1L/CDK5/SLC17A7/VAMP4	7	BRNCA	Down_Down
GO:0006091	generation of precursor metabolites and energy	58/959	373/9992	0.000137565	0.00529683	0.0048382	COX6A1/NDUFA4/PDHB/SEH1L/NDUFA3/COX5B/COX7A2/COX7C/NDUFA5/MDH1/GLRX2/NDUFA8/COQ10B/NDUFB8/ATP5F1B/ISCU/UQCRC2/COX6C/SDHB/OGDHL/SNCA/ATP5IF1/ATP5F1D/ENO2/SLC25A12/GHITM/OXCT1/GNAS/GPI/SLC25A4/ATP5MC3/NDUFAB1/PDHA1/SLC25A14/COX5A/ATP5F1A/ATP5PF/IDH3A/HTR2A/BDH1/NDUFS7/NDUFA10/PFKM/SLC25A22/TPI1/CISD1/UQCRB/HK1/NDUFA1/CYCS/EPM2AIP1/COX7A1/BNIP3/MC4R/NDUFV1/ME3/ACO2/ME1	58	BRNCA	Down_Down
GO:0043271	negative regulation of ion transport	37/959	207/9992	0.000141422	0.0053537	0.00489015	ACTN2/HMGCR/CD200/VSNL1/STK39/GSTO1/CNR1/ISCU/GRM7/ANK3/SNCA/ITGB1BP1/OAZ1/GNB5/FGF12/NPY5R/NDFIP1/RGS4/CDK5/BAG4/CAB39/HTR2A/PTK2B/CABP1/CHP1/ADCYAP1/KCNAB1/GDI1/RANGAP1/DMTN/CRHBP/VIP/RAB11FIP5/CARTPT/CACNB3/ADORA1/SERGEF	37	BRNCA	Down_Down
GO:0045921	positive regulation of exocytosis	17/959	67/9992	0.000142469	0.0053537	0.00489015	STAM/VSNL1/CNR1/SLC4A8/SYT1/STXBP1/SNCA/ATP6AP1/STX1A/RAB15/DNM1L/CDK5/CLASP1/AP1G1/SCAMP5/ATP13A2/CADPS2	17	BRNCA	Down_Down
GO:0048813	dendrite morphogenesis	23/959	106/9992	0.000142889	0.0053537	0.00489015	OPA1/ZNF365/SS18L1/SS18L2/DNM3/HPRT1/RAPGEF2/SHANK2/DLG4/DNM1L/CDK5/BTBD3/BHLHB9/YWHAH/VLDLR/CAPRIN2/ARHGAP44/LRP8/ADGRB3/CTNNA2/ITPKA/SLITRK5/PPFIA2	23	BRNCA	Down_Down
GO:0032271	regulation of protein polymerization	29/959	148/9992	0.000143716	0.0053537	0.00489015	ARPC5L/CAMSAP1/CLIP3/ADD2/MKKS/SNCA/TOGARAM1/STMN2/WASF1/MAGEL2/PAK1/CYRIA/TPPP/BAG4/DYRK1A/CLASP1/DRG1/PTK2B/PFN2/RASA1/NCKAP1/DMTN/CAMSAP2/CTNNA2/BAIAP2/INPP5J/EVL/GMFB/SPTBN2	29	BRNCA	Down_Down
GO:0046785	microtubule polymerization	15/959	55/9992	0.000145406	0.005373	0.00490777	CAMSAP1/CLIP3/FGF13/SNCA/TOGARAM1/STMN2/NDEL1/PAK1/TPPP/DYRK1A/CLASP1/DRG1/CAMSAP2/INPP5J/RANBP9	15	BRNCA	Down_Down
GO:0016311	dephosphorylation	50/959	309/9992	0.000147353	0.00540138	0.0049337	RCAN2/POLB/PTPRR/INPP5F/PPME1/PTPRT/CSRNP2/MTMR4/ENOPH1/PPP3CB/FIG4/PPM1H/SYNJ1/PDP1/DLG3/PPP2R2B/ATP1A1/DUSP26/FBXW11/MEF2C/OCRL/MTMR9/ENTPD6/INPP5A/ENSA/BAG4/PPP2R1A/PIN1/ARMT1/CHP1/ROCK2/PPP1R7/SHOC2/CYCS/MARF1/PPM1E/PPP1R11/PTPN3/DLG2/INPP4A/PTPRM/GPLD1/BPNT2/CRY2/INPP5J/PPEF1/ADORA1/SGPP1/PPP2R5D/SACM1L	50	BRNCA	Down_Down
GO:0046856	phosphatidylinositol dephosphorylation	9/959	23/9992	0.000157041	0.00571079	0.00521632	INPP5F/MTMR4/FIG4/SYNJ1/OCRL/MTMR9/INPP5A/INPP5J/SACM1L	9	BRNCA	Down_Down
GO:0098815	modulation of excitatory postsynaptic potential	10/959	28/9992	0.000165705	0.00593852	0.00542433	SHANK2/DLG4/STX1A/PRKCZ/RGS4/SLC8A2/PTK2B/RIMS1/CACNB3/RIMS2	10	BRNCA	Down_Down
GO:0060997	dendritic spine morphogenesis	13/959	44/9992	0.000165895	0.00593852	0.00542433	OPA1/ZNF365/DNM3/SHANK2/DLG4/DNM1L/CDK5/BHLHB9/CAPRIN2/ARHGAP44/LRP8/ITPKA/PPFIA2	13	BRNCA	Down_Down
GO:0043112	receptor metabolic process	26/959	128/9992	0.000170772	0.00606572	0.00554052	EPS15/INPP5F/DNM3/SMURF1/SNAP25/FLOT1/GPRASP1/CLTA/CLTC/SNCA/DLG4/CALY/CDK5/NSG1/EHD3/UBQLN2/CACNG3/VLDLR/AP2M1/DNM1/NECAB2/GRIA1/UVRAG/AP2B1/AHI1/AP2A2	26	BRNCA	Down_Down
GO:0051952	regulation of amine transport	17/959	68/9992	0.000173268	0.00610705	0.00557826	CCK/CNR1/SYT1/ARL6IP1/GRM7/STXBP1/SNCA/NPY5R/STX1A/RGS4/HTR2A/SNCG/RAB3B/SYT5/VIP/CARTPT/ADORA1	17	BRNCA	Down_Down
GO:0051640	organelle localization	65/959	436/9992	0.000194094	0.00678883	0.00620101	AP3M2/OPA1/SEH1L/SHROOM2/DYNC1I1/DNM3/KIFAP3/SYT1/SNAP25/NEFL/SNAP91/ACTR10/AP3B2/FAM98A/MKKS/SYNJ1/STXBP1/TUBA4A/STX12/YWHAZ/CEP72/STK25/PAFAH1B1/ARL8B/ATP6AP1/STX1A/ACTR1A/NDRG4/RAB15/PRKCZ/DNM1L/NDEL1/ARFGAP2/SYN2/SEC23A/WASF1/FBXW11/CDK5/KIF3C/DYNLL1/DNM1/CLASP1/PPP2R1A/VPS33B/GRIA1/CHP1/UVRAG/SYBU/SYN1/VTI1B/RAB3B/MYO5A/DYNC1H1/PRKAR2B/AHI1/NAPA/BBS7/DEF8/MAP1S/VAPB/RALB/KIF5C/NEFH/PPFIA2/KIT	65	BRNCA	Down_Down
GO:0120035	regulation of plasma membrane bounded cell projection organization	67/959	453/9992	0.000196339	0.00681535	0.00622523	OPA1/SERPINI1/UBE2V2/ZNF365/SS18L1/INPP5F/SS18L2/DNM3/RIT2/CNR1/RAPGEF2/SNAP25/NEFL/CHN1/FGF13/MAP2K1/FAM98A/MINAR1/HRAS/STK25/MCF2/CX3CL1/STMN2/RTN4/ATP8A2/NDRG4/DNM1L/NDEL1/CDK5/TBR1/BHLHB9/PAK1/DYNLL1/CAMK1/YWHAH/VLDLR/CAPRIN2/KIAA0319/PTK2B/CRMP1/ARHGAP44/NEURL1/TMEM30A/PFN2/ADCYAP1/THY1/GAP43/ATMIN/RNF6/NCKAP1/ENC1/TRPM2/LRP8/SPOCK1/GDI1/DMTN/DEF8/ADGRB3/CAMSAP2/SEMA4F/CTNNA2/INPP5J/ITPKA/EV…	67	BRNCA	Down_Down
GO:0051590	positive regulation of neurotransmitter transport	8/959	19/9992	0.000201413	0.00693892	0.00633811	CNR1/SLC4A8/SYT1/STXBP1/STX1A/DNM1L/CDK5/RAB3B	8	BRNCA	Down_Down
GO:0031344	regulation of cell projection organization	68/959	463/9992	0.000217031	0.00742116	0.0067786	OPA1/SERPINI1/UBE2V2/ZNF365/SS18L1/INPP5F/SS18L2/DNM3/RIT2/CNR1/RAPGEF2/SNAP25/NEFL/CHN1/FGF13/MAP2K1/FAM98A/MINAR1/HRAS/STK25/MCF2/CX3CL1/DLG4/STMN2/RTN4/ATP8A2/NDRG4/DNM1L/NDEL1/CDK5/TBR1/BHLHB9/PAK1/DYNLL1/CAMK1/YWHAH/VLDLR/CAPRIN2/KIAA0319/PTK2B/CRMP1/ARHGAP44/NEURL1/TMEM30A/PFN2/ADCYAP1/THY1/GAP43/ATMIN/RNF6/NCKAP1/ENC1/TRPM2/LRP8/SPOCK1/GDI1/DMTN/DEF8/ADGRB3/CAMSAP2/SEMA4F/CTNNA2/INPP5J/ITP…	68	BRNCA	Down_Down
GO:0007018	microtubule-based movement	36/959	204/9992	0.000225012	0.00761719	0.00695765	AP3M2/OPA1/DYNLRB1/DYNC1LI1/DYNC1I1/TERF2/KIFAP3/NEFL/ACTR10/AP3B2/MKKS/KIF21B/PAFAH1B1/ARL8B/CALY/SSX2IP/CABYR/PRKCZ/NDEL1/WASF1/FBXW11/KIF3C/DYNLL1/NEURL1/SYBU/DYNC1H1/DLG2/MAP1S/KLC1/VPS13A/KIF5C/SOD1/NEFH/KIF17/DNAJA1/NME5	36	BRNCA	Down_Down
GO:0034765	regulation of ion transmembrane transport	58/959	380/9992	0.000228375	0.00761719	0.00695765	ACTN2/C2CD5/STK39/CACNA2D3/CLIP3/GSTO1/ASIC2/AKAP6/KCNF1/NEFL/ARL6IP1/ISCU/GPD1L/TSPAN13/FGF13/ANK3/SNCA/OAZ1/GNB5/SHANK2/FGF12/CX3CL1/DLG4/SCN1A/DLG3/RGS4/DPP6/CDK5/MEF2C/TESC/EHD3/YWHAH/CACNG3/KCNAB2/FXYD7/CAB39/PTK2B/KCNQ3/GRIA1/CHP1/KCNV1/THY1/KCNAB1/PDE4D/KCNJ6/PTPN3/DLG2/SCN3B/GRIN2A/GRIA2/CHRM3/SCN2A/VAMP2/CRHBP/KCND2/CACNB3/RASGRF1/KCNS3	58	BRNCA	Down_Down
GO:0051046	regulation of secretion	68/959	464/9992	0.000231319	0.00761719	0.00695765	STAM/HMGCR/CD200/VSNL1/STK39/PREPL/SCG5/CCK/CNR1/SLC4A8/SYT1/SNAP25/CAMK2N1/PPP3CB/GRM7/ATP2A2/RBP4/TAC1/DOC2A/STXBP1/SNCA/OXCT1/NPY5R/GNAS/ATP6AP1/EIPR1/STX1A/RAB15/DNM1L/SLC25A4/RAB26/CDK5/MEF2C/DYNLL1/ENSA/MYH10/CLASP1/HTR2A/SNCG/ABCC8/AP1G1/ADCYAP1/SYN1/ACSL3/RIMS3/ACSL4/SCAMP5/RIMS1/RAB3B/ICA1/BACE1/ATP13A2/GPLD1/VAMP2/ADCY1/SYT5/SYP/CRHBP/VIP/RAB11FIP5/CARTPT/MYRIP/ADORA1/KCNS3/RIMS2/CADPS2…	68	BRNCA	Down_Down
GO:0032799	low-density lipoprotein receptor particle metabolic process	6/959	9992-11-01	0.000232738	0.00761719	0.00695765	CLTA/CLTC/VLDLR/AP2M1/AP2B1/AP2A2	6	BRNCA	Down_Down
GO:0032802	low-density lipoprotein particle receptor catabolic process	6/959	9992-11-01	0.000232738	0.00761719	0.00695765	CLTA/CLTC/VLDLR/AP2M1/AP2B1/AP2A2	6	BRNCA	Down_Down
GO:0090148	membrane fission	6/959	9992-11-01	0.000232738	0.00761719	0.00695765	OPA1/DNM3/SLC25A46/SH3GL2/DNM1L/DNM1	6	BRNCA	Down_Down
GO:0035493	SNARE complex assembly	7/959	15/9992	0.000236586	0.00768822	0.00702252	STXBP1/SNCA/STX1A/VAMP1/UVRAG/VAMP2/VAMP4	7	BRNCA	Down_Down
GO:0006813	potassium ion transport	30/959	160/9992	0.000251157	0.00804929	0.00735233	ACTN2/STK39/AKAP6/KCNF1/SNAP25/SLC12A5/ANK3/ATP1A1/RGS4/SLC9A6/DPP6/KCNAB2/CAB39/HTR2A/PTK2B/KCNQ3/CHP1/ABCC8/ADCYAP1/KCNV1/KCNAB1/KCNJ6/VAMP2/ATP1A3/VIP/KCND2/ADORA1/KCNS3/KCNMB2/KCNK1	30	BRNCA	Down_Down
GO:0031644	regulation of nervous system process	22/959	103/9992	0.000251211	0.00804929	0.00735233	CCK/DLGAP2/SHANK2/FGF12/SLC25A12/DLG4/STX1A/PRKCZ/GRM1/RGS4/TPPP/SLC8A2/PTK2B/ROCK2/RIMS1/NPTXR/VIP/CARTPT/CACNB3/ADORA1/NPTX1/RIMS2	22	BRNCA	Down_Down
GO:0140029	exocytic process	14/959	52/9992	0.000278761	0.00887003	0.00810201	SYT1/ERC2/SNAP25/SYNJ1/STXBP1/SNCA/STX1A/RAB15/VPS33B/VTI1B/RAB3B/DMTN/NAPA/RALB	14	BRNCA	Down_Down
GO:1902903	regulation of supramolecular fiber organization	43/959	261/9992	0.000282961	0.00894158	0.00816736	ARPC5L/ACTN2/CAMSAP1/CLIP3/ADD2/FGF13/MKKS/TAC1/SNCA/ITGB1BP1/TOGARAM1/CX3CL1/STMN2/PFDN1/RGS4/WASF1/MAGEL2/PAK1/BMERB1/CYRIA/BAG4/CORO2B/DYRK1A/CLASP1/DRG1/PTK2B/PFN2/ROCK2/DSTN/PPM1E/RASA1/NCKAP1/PFDN2/DMTN/MAP1S/CAMSAP2/CTNNA2/BAIAP2/LIMCH1/INPP5J/EVL/GMFB/SPTBN2	43	BRNCA	Down_Down
GO:0031113	regulation of microtubule polymerization	11/959	35/9992	0.000288065	0.00897901	0.00820155	CAMSAP1/CLIP3/SNCA/TOGARAM1/STMN2/PAK1/DYRK1A/CLASP1/DRG1/CAMSAP2/INPP5J	11	BRNCA	Down_Down
GO:2000649	regulation of sodium ion transmembrane transporter activity	11/959	35/9992	0.000288065	0.00897901	0.00820155	STK39/GPD1L/FGF13/ANK3/FGF12/TESC/YWHAH/FXYD7/CHP1/PTPN3/SCN3B	11	BRNCA	Down_Down
GO:0007416	synapse assembly	23/959	111/9992	0.000293628	0.00909056	0.00830345	UBE2V2/ADD2/ASIC2/DNM3/FGF13/SNCA/GABRG2/SHANK2/ADGRL2/SLITRK3/BSN/CDK5/MEF2C/BHLHB9/SPOCK2/CLSTN1/GAP43/CLSTN3/ADGRB3/CLSTN2/SLITRK5/VPS35/SPTBN2	23	BRNCA	Down_Down
GO:0034762	regulation of transmembrane transport	58/959	384/9992	0.00030194	0.00922398	0.00842531	ACTN2/C2CD5/STK39/CACNA2D3/CLIP3/GSTO1/ASIC2/AKAP6/KCNF1/NEFL/ARL6IP1/ISCU/GPD1L/TSPAN13/FGF13/ANK3/SNCA/OAZ1/GNB5/SHANK2/FGF12/CX3CL1/DLG4/SCN1A/DLG3/RGS4/DPP6/CDK5/MEF2C/TESC/EHD3/YWHAH/CACNG3/KCNAB2/FXYD7/CAB39/PTK2B/KCNQ3/GRIA1/CHP1/KCNV1/THY1/KCNAB1/PDE4D/KCNJ6/PTPN3/DLG2/SCN3B/GRIN2A/GRIA2/CHRM3/SCN2A/VAMP2/CRHBP/KCND2/CACNB3/RASGRF1/KCNS3	58	BRNCA	Down_Down
GO:0030004	cellular monovalent inorganic cation homeostasis	19/959	84/9992	0.000301964	0.00922398	0.00842531	DMXL2/ATP6V1E1/SLC4A8/ATP6V1B2/ATP5F1B/ATP6V0B/ATP6AP2/ATP6AP1/ATP1A1/SLC9A6/ATP6V0E2/ATP6V1A/ATP6V1F/ATP6V0A1/CHP1/ATP6V1C1/ATP6V0D1/MAPK1/ATP1A3	19	BRNCA	Down_Down
GO:0006536	glutamate metabolic process	8/959	20/9992	0.000307629	0.0093348	0.00852654	GAD1/GAD2/GOT1/OAT/SLC25A12/GLS2/GOT2/ALDH5A1	8	BRNCA	Down_Down
GO:0097479	synaptic vesicle localization	10/959	30/9992	0.000317519	0.00957154	0.00874278	AP3M2/DNM3/SNAP91/AP3B2/SYNJ1/SYN2/CDK5/DNM1/SYN1/KIF5C	10	BRNCA	Down_Down
GO:0090314	positive regulation of protein targeting to membrane	9/959	25/9992	0.000329083	0.00985527	0.00900194	C2CD5/ANK3/ITGB1BP1/HRAS/CDK5/PAK1/CHP1/MTCL1/CACNB3	9	BRNCA	Down_Down
GO:0051493	regulation of cytoskeleton organization	56/959	369/9992	0.000338109	0.0100598	0.00918881	ARPC5L/ACTN2/CAMSAP1/CLIP3/FSD1/ADD2/FGF13/TRIM37/MKKS/TAC1/CLTC/SNCA/ITGB1BP1/TOGARAM1/HRAS/CX3CL1/STMN2/RGS4/WASF1/CDK5/MAGEL2/PAK1/BMERB1/CYRIA/TPPP/BAG4/CORO2B/DYRK1A/TRIM36/CLASP1/DRG1/PTK2B/RND1/ARHGAP44/PFN2/ROCK2/DSTN/STMN4/DYNC1H1/PPM1E/RASA1/MAPK1/NCKAP1/PFDN2/TRPM2/DMTN/MAP1S/CAMSAP2/CTNNA2/BAIAP2/LIMCH1/INPP5J/EVL/GMFB/SPTBN2/MAPRE2	56	BRNCA	Down_Down
GO:1901215	negative regulation of neuron death	28/959	148/9992	0.000342227	0.0101167	0.0092407	UBE2V2/CD200/MAP2K4/NEFL/STXBP1/SNCA/HRAS/CX3CL1/OXR1/CDK5/FAIM2/MEF2C/BHLHB9/INPP5A/SNCB/PARP2/PTK2B/PIN1/AP2B1/RETREG1/RASA1/GRIK2/GABRA5/AGAP2/ATP13A2/SLC23A2/SOD1/VPS35	28	BRNCA	Down_Down
GO:0090087	regulation of peptide transport	63/959	428/9992	0.000346186	0.0101681	0.0092877	C2CD5/HMGCR/CD200/VSNL1/SLC1A1/GCC2/CNR1/SNAP25/CAMK2N1/PPP3CB/ANK3/RBP4/ATP5IF1/ITGB1BP1/OAZ1/YWHAZ/HRAS/OXCT1/NOLC1/EIPR1/STX1A/PRKCZ/DNM1L/SLC25A4/NDFIP1/NDEL1/CDK5/ZFAND1/PAK1/DYNLL1/CAMK1/YWHAH/ENSA/BAG4/MYH10/CABP1/ARHGAP44/TMEM30A/CHP1/ABCC8/ADCYAP1/ACSL3/ACSL4/ICA1/MAPK1/FBXW7/ATP13A2/GDI1/RANGAP1/GPLD1/DMTN/VAMP2/CRHBP/RAB11FIP5/BAP1/CARTPT/MYRIP/MTCL1/CACNB3/ADORA1/KCNS3/SERGEF/DNAJA1	63	BRNCA	Down_Down
GO:0140353	lipid export from cell	17/959	72/9992	0.000361944	0.0104987	0.00958964	PPFIA4/CCK/SLC1A1/SYT1/SNAP25/GRM7/TAC1/STXBP1/NPY5R/STX1A/GLS2/RIMS1/TSPOAP1/SLC17A7/VAMP2/ADORA1/PPFIA2	17	BRNCA	Down_Down
GO:0009150	purine ribonucleotide metabolic process	46/959	288/9992	0.000362023	0.0104987	0.00958964	OPA1/PDHB/SEH1L/HMGCR/GUCY1B1/ELOVL4/NUDT11/GUK1/PDHX/HPRT1/AK5/ATP5F1B/MPP1/OGDHL/ADSS2/ATP5F1D/PDE4A/ENO2/SLC25A12/PDP1/GPI/SULT4A1/PRPS2/HINT1/ATP5MC3/ATP6V1A/HMGCS1/PANK4/PDHA1/FAR2/ATP5F1A/ATP5PF/HTR2A/PFKM/TPI1/ENTPD4/HK1/ACSL3/ACSL4/PDE4D/DLG2/ADCY1/ACACA/BPNT2/ACOT8/NME5	46	BRNCA	Down_Down
GO:0007007	inner mitochondrial membrane organization	11/959	36/9992	0.000379292	0.0108921	0.00994903	OPA1/AGK/MTX2/ATP5F1B/ATP5F1D/TOMM70/GHITM/ATP5MC3/ATP5F1A/ATP5PF/DNAJC11	11	BRNCA	Down_Down
GO:0048284	organelle fusion	21/959	99/9992	0.000380345	0.0108921	0.00994903	OPA1/C2CD5/SYT1/SNAP25/STXBP1/SNCA/STX12/ENO2/STX1A/DNM1L/GDAP1/VAMP1/CHP1/UVRAG/VTI1B/BNIP3/VPS8/ATP13A2/VAMP2/PIP4K2B/VAMP4	21	BRNCA	Down_Down
GO:0051223	regulation of protein transport	60/959	405/9992	0.000401833	0.011436	0.0104458	C2CD5/HMGCR/CD200/VSNL1/SLC1A1/GCC2/CNR1/SNAP25/CAMK2N1/PPP3CB/ANK3/RBP4/ATP5IF1/ITGB1BP1/OAZ1/YWHAZ/HRAS/OXCT1/NOLC1/EIPR1/STX1A/PRKCZ/DNM1L/SLC25A4/NDFIP1/NDEL1/CDK5/ZFAND1/PAK1/DYNLL1/CAMK1/YWHAH/ENSA/BAG4/MYH10/CABP1/ARHGAP44/TMEM30A/CHP1/ABCC8/ACSL3/ACSL4/ICA1/MAPK1/FBXW7/ATP13A2/GDI1/RANGAP1/GPLD1/DMTN/VAMP2/RAB11FIP5/BAP1/CARTPT/MYRIP/MTCL1/CACNB3/KCNS3/SERGEF/DNAJA1	60	BRNCA	Down_Down
GO:0051650	establishment of vesicle localization	26/959	135/9992	0.000412865	0.0116774	0.0106663	AP3M2/SHROOM2/DYNC1I1/DNM3/KIFAP3/SNAP91/AP3B2/MKKS/SYNJ1/PAFAH1B1/PRKCZ/NDEL1/ARFGAP2/SEC23A/FBXW11/CDK5/DNM1/CLASP1/GRIA1/CHP1/MYO5A/DYNC1H1/NAPA/BBS7/KIF5C/PPFIA2	26	BRNCA	Down_Down
GO:0031111	negative regulation of microtubule polymerization or depolymerization	10/959	31/9992	0.000428864	0.0119094	0.0108782	CAMSAP1/CLIP3/FGF13/SNCA/STMN2/BMERB1/DYRK1A/CLASP1/CAMSAP2/INPP5J	10	BRNCA	Down_Down
GO:0046839	phospholipid dephosphorylation	10/959	31/9992	0.000428864	0.0119094	0.0108782	INPP5F/MTMR4/FIG4/SYNJ1/OCRL/MTMR9/INPP5A/INPP5J/SGPP1/SACM1L	10	BRNCA	Down_Down
GO:0048168	regulation of neuronal synaptic plasticity	10/959	31/9992	0.000428864	0.0119094	0.0108782	HRAS/DLG4/SYNGR1/SLC8A2/NCDN/NEURL1/GRIK2/SYP/RASGRF1/KIT	10	BRNCA	Down_Down
GO:0060292	long-term synaptic depression	8/959	21/9992	0.000455453	0.0125716	0.0114831	SORCS3/STXBP1/SHANK2/PLK2/PTK2B/GRIA1/ABHD6/ADORA1	8	BRNCA	Down_Down
GO:0072583	clathrin-dependent endocytosis	11/959	37/9992	0.000493578	0.0135424	0.0123698	INPP5F/SNAP91/SH3GL3/CLTA/CLTC/SH3GL2/UBQLN2/AP2M1/AP2B1/PIK3CB/AP2A2	11	BRNCA	Down_Down
GO:0051453	regulation of intracellular pH	15/959	61/9992	0.000498461	0.0135949	0.0124178	DMXL2/ATP6V1E1/SLC4A8/ATP6V1B2/ATP5F1B/ATP6V0B/ATP6AP2/SLC9A6/ATP6V0E2/ATP6V1A/ATP6V1F/ATP6V0A1/CHP1/ATP6V1C1/ATP6V0D1	15	BRNCA	Down_Down
GO:0009259	ribonucleotide metabolic process	47/959	301/9992	0.000527574	0.0143038	0.0130653	OPA1/PDHB/SEH1L/HMGCR/GUCY1B1/ELOVL4/NUDT11/GUK1/PDHX/HPRT1/AK5/ATP5F1B/MPP1/OGDHL/ADSS2/ATP5F1D/PDE4A/ENO2/SLC25A12/PDP1/GPI/SULT4A1/PRPS2/HINT1/ATP5MC3/ATP6V1A/HMGCS1/PANK4/PDHA1/FAR2/ATP5F1A/ATP5PF/HTR2A/PFKM/TPI1/ENTPD4/HK1/RFK/ACSL3/ACSL4/PDE4D/DLG2/ADCY1/ACACA/BPNT2/ACOT8/NME5	47	BRNCA	Down_Down
GO:0019233	sensory perception of pain	18/959	81/9992	0.000541783	0.0145513	0.0132914	CCK/CNR1/TAC1/SCN1A/GRM1/CDK5/HTR2A/NIPSNAP1/ADCYAP1/RETREG1/BACE1/MAPK1/SCN3B/GRIN2A/VIP/KCND2/CACNB3/ADORA1	18	BRNCA	Down_Down
GO:0031503	protein-containing complex localization	33/959	190/9992	0.000543053	0.0145513	0.0132914	EPS15/SEH1L/DYNLRB1/ADAM22/SLC1A1/DNM3/TERF2/KIFAP3/SNAP25/DDX25/THOC7/GPHN/HRAS/CEP72/DLG4/CALY/SSX2IP/DLG3/PRKCZ/KIF3C/NSG1/DYNLL1/CACNG3/DNM1/RNPS1/ARHGAP44/CLSTN1/AP2B1/DLG2/RALB/KIF5C/VPS35/KIF17	33	BRNCA	Down_Down
GO:0061001	regulation of dendritic spine morphogenesis	10/959	32/9992	0.00057081	0.0152061	0.0138895	OPA1/DNM3/DNM1L/CDK5/BHLHB9/CAPRIN2/ARHGAP44/LRP8/ITPKA/PPFIA2	10	BRNCA	Down_Down
GO:0099173	postsynapse organization	22/959	109/9992	0.000577478	0.01527	0.0139478	OPA1/INA/ZNF365/DGKB/DNM3/NEFL/GPHN/SHANK2/DLG4/DNM1L/CDK5/BHLHB9/CAPRIN2/ARHGAP44/GAP43/GLRB/LRP8/ITPKA/NEFH/VPS35/SPTBN2/PPFIA2	22	BRNCA	Down_Down
GO:0070507	regulation of microtubule cytoskeleton organization	21/959	102/9992	0.000579872	0.01527	0.0139478	CAMSAP1/CLIP3/FSD1/FGF13/CLTC/SNCA/TOGARAM1/STMN2/PAK1/BMERB1/TPPP/DYRK1A/TRIM36/CLASP1/DRG1/STMN4/DYNC1H1/MAP1S/CAMSAP2/INPP5J/MAPRE2	21	BRNCA	Down_Down
GO:0015837	amine transport	17/959	75/9992	0.000601552	0.0157503	0.0143866	CCK/CNR1/SYT1/ARL6IP1/GRM7/STXBP1/SNCA/NPY5R/STX1A/RGS4/HTR2A/SNCG/RAB3B/SYT5/VIP/CARTPT/ADORA1	17	BRNCA	Down_Down
GO:0070201	regulation of establishment of protein localization	61/959	420/9992	0.000609744	0.0158741	0.0144996	C2CD5/HMGCR/CD200/VSNL1/SLC1A1/GCC2/CNR1/SNAP25/CAMK2N1/PPP3CB/ANK3/RBP4/ATP5IF1/ITGB1BP1/OAZ1/YWHAZ/HRAS/OXCT1/NOLC1/EIPR1/STX1A/PRKCZ/DNM1L/SLC25A4/NDFIP1/NDEL1/CDK5/ZFAND1/PAK1/DYNLL1/CAMK1/YWHAH/ENSA/BAG4/CORO2B/MYH10/CABP1/ARHGAP44/TMEM30A/CHP1/ABCC8/ACSL3/ACSL4/ICA1/MAPK1/FBXW7/ATP13A2/GDI1/RANGAP1/GPLD1/DMTN/VAMP2/RAB11FIP5/BAP1/CARTPT/MYRIP/MTCL1/CACNB3/KCNS3/SERGEF/DNAJA1	61	BRNCA	Down_Down
GO:0000266	mitochondrial fission	9/959	27/9992	0.000633066	0.0161714	0.0147711	OPA1/DDHD2/DNM3/SLC25A46/DNM1L/DNM1/GDAP1/BNIP3/VPS35	9	BRNCA	Down_Down
GO:0097484	dendrite extension	9/959	27/9992	0.000633066	0.0161714	0.0147711	SMURF1/SYT1/RASAL1/SH3GL2/SLC9A6/WASF1/RIMS1/SLC23A2/RIMS2	9	BRNCA	Down_Down
GO:0010257	NADH dehydrogenase complex assembly	11/959	38/9992	0.000635278	0.0161714	0.0147711	NDUFA3/NDUFA5/NDUFA8/NDUFB8/NDUFAB1/NDUFS7/NDUFA10/NDUFA1/NDUFAF4/NDUFV1/NDUFAF5	11	BRNCA	Down_Down
GO:0032981	mitochondrial respiratory chain complex I assembly	11/959	38/9992	0.000635278	0.0161714	0.0147711	NDUFA3/NDUFA5/NDUFA8/NDUFB8/NDUFAB1/NDUFS7/NDUFA10/NDUFA1/NDUFAF4/NDUFV1/NDUFAF5	11	BRNCA	Down_Down
GO:0055067	monovalent inorganic cation homeostasis	24/959	125/9992	0.00071011	0.0179764	0.0164199	DMXL2/ATP6V1E1/SLC4A8/SLC12A5/ATP6V1B2/ATP5F1B/TAC1/ATP6V0B/ATP6AP2/ATP6AP1/ATP1A1/SLC9A6/ATP6V0E2/ATP6V1A/ATP6V1F/ATP6V0A1/CCKBR/SLC26A4/CHP1/ATP6V1C1/ATP6V0D1/MAPK1/ATP1A3/ADORA1	24	BRNCA	Down_Down
GO:0060999	positive regulation of dendritic spine development	10/959	33/9992	0.000749483	0.0188689	0.0172351	OPA1/SHANK2/DNM1L/BHLHB9/CAMK1/CAPRIN2/NEURL1/LRP8/CPEB3/ITPKA	10	BRNCA	Down_Down
GO:0044089	positive regulation of cellular component biogenesis	56/959	381/9992	0.000754952	0.0189027	0.017266	UBE2V2/ARPC5L/LDB2/STAM/ASIC2/CCK/DNM3/G3BP2/FLOT1/FAM98A/TAC1/SNCA/ITGB1BP1/TOGARAM1/HRAS/CX3CL1/ADGRL2/SLITRK3/CALY/NDEL1/PIP4K2C/MAPK9/WASF1/MAGEL2/BHLHB9/PAK1/DYNLL1/TPPP/BAG4/CLASP1/DRG1/PTK2B/NEURL1/PFN2/ROCK2/CLSTN1/THY1/ELAPOR1/ATMIN/DYNC1H1/PPM1E/NCKAP1/CLSTN3/ATP13A2/DEF8/ADGRB3/PIP4K2B/CTNNA2/BAIAP2/RALB/LIMCH1/CLSTN2/SLITRK5/EVL/GMFB/KIT	56	BRNCA	Down_Down
GO:0033108	mitochondrial respiratory chain complex assembly	13/959	51/9992	0.000807921	0.0200437	0.0183082	NDUFA3/NDUFA5/NDUFA8/NDUFB8/UQCC1/NDUFAB1/NDUFS7/NDUFA10/NDUFA1/NDUFAF4/TTC19/NDUFV1/NDUFAF5	13	BRNCA	Down_Down
GO:0051452	intracellular pH reduction	11/959	39/9992	0.00080927	0.0200437	0.0183082	DMXL2/ATP6V1E1/ATP6V1B2/ATP6V0B/ATP6AP2/ATP6V0E2/ATP6V1A/ATP6V1F/ATP6V0A1/ATP6V1C1/ATP6V0D1	11	BRNCA	Down_Down
GO:0019693	ribose phosphate metabolic process	47/959	307/9992	0.000818961	0.0201746	0.0184278	OPA1/PDHB/SEH1L/HMGCR/GUCY1B1/ELOVL4/NUDT11/GUK1/PDHX/HPRT1/AK5/ATP5F1B/MPP1/OGDHL/ADSS2/ATP5F1D/PDE4A/ENO2/SLC25A12/PDP1/GPI/SULT4A1/PRPS2/HINT1/ATP5MC3/ATP6V1A/HMGCS1/PANK4/PDHA1/FAR2/ATP5F1A/ATP5PF/HTR2A/PFKM/TPI1/ENTPD4/HK1/RFK/ACSL3/ACSL4/PDE4D/DLG2/ADCY1/ACACA/BPNT2/ACOT8/NME5	47	BRNCA	Down_Down
GO:0008089	anterograde axonal transport	9/959	28/9992	0.000854448	0.0208249	0.0190217	AP3M2/TERF2/NEFL/AP3B2/ARL8B/CALY/DLG2/KIF5C/SOD1	9	BRNCA	Down_Down
GO:0047496	vesicle transport along microtubule	9/959	28/9992	0.000854448	0.0208249	0.0190217	AP3M2/DYNC1I1/KIFAP3/AP3B2/PAFAH1B1/PRKCZ/NDEL1/FBXW11/DYNC1H1	9	BRNCA	Down_Down
GO:0032886	regulation of microtubule-based process	27/959	149/9992	0.000869549	0.0209927	0.019175	CAMSAP1/CLIP3/FSD1/FGF13/TRIM37/MKKS/CLTC/SNCA/TOGARAM1/STMN2/CALY/PAK1/BMERB1/PLK2/TPPP/DYRK1A/TRIM36/CLASP1/DRG1/ROCK2/STMN4/DYNC1H1/MAP1S/CAMSAP2/INPP5J/NEFH/MAPRE2	27	BRNCA	Down_Down
GO:0030534	adult behavior	19/959	91/9992	0.000870497	0.0209927	0.019175	INPP5F/ADAM22/GABRG2/SHANK2/FGF12/PAFAH1B1/OXR1/CDK5/NRXN3/CNTNAP2/HTR2A/SNCG/GLRB/NPY/CEND1/CRHBP/CARTPT/SLITRK5/SPTBN2	19	BRNCA	Down_Down
GO:0099590	neurotransmitter receptor internalization	7/959	18/9992	0.000904168	0.0216906	0.0198125	EPS15/DNM3/SNAP25/CALY/CACNG3/DNM1/AP2B1	7	BRNCA	Down_Down
GO:0048489	synaptic vesicle transport	8/959	23/9992	0.000922175	0.0219006	0.0200044	AP3M2/DNM3/SNAP91/AP3B2/SYNJ1/CDK5/DNM1/KIF5C	8	BRNCA	Down_Down
GO:0060079	excitatory postsynaptic potential	16/959	71/9992	0.000922485	0.0219006	0.0200044	SHANK2/DLG4/STX1A/PRKCZ/RGS4/CDK5/MEF2C/SLC8A2/PTK2B/RIMS1/GLRB/GRIK2/GRIN2A/CACNB3/ADORA1/RIMS2	16	BRNCA	Down_Down
GO:0106027	neuron projection organization	15/959	65/9992	0.0010182	0.0240484	0.0219661	OPA1/ZNF365/DNM3/SHANK2/DLG4/DNM1L/CDK5/BHLHB9/CAPRIN2/ARHGAP44/LRP8/ATP1A3/ITPKA/VPS35/PPFIA2	15	BRNCA	Down_Down
GO:0032386	regulation of intracellular transport	40/959	253/9992	0.00104715	0.0246053	0.0224748	ACTN2/C2CD5/INPP5F/SLC1A1/GCC2/REEP5/ANK3/MAP2K1/ATP5IF1/ITGB1BP1/OAZ1/YWHAZ/HRAS/CALY/NOLC1/EIPR1/NDRG4/NDEL1/CDK5/ZFAND1/PAK1/CAMK1/YWHAH/BAG4/CABP1/ARHGAP44/TMEM30A/CHP1/DYNC1H1/MAPK1/FBXW7/ATP13A2/GDI1/RANGAP1/DMTN/VAMP2/BAP1/MTCL1/CACNB3/NEFH	40	BRNCA	Down_Down
GO:0006906	vesicle fusion	16/959	72/9992	0.00108264	0.0253095	0.023118	C2CD5/SYT1/SNAP25/STXBP1/SNCA/STX12/STX1A/VAMP1/CHP1/UVRAG/VTI1B/VPS8/ATP13A2/VAMP2/PIP4K2B/VAMP4	16	BRNCA	Down_Down
GO:0043648	dicarboxylic acid metabolic process	14/959	59/9992	0.00111036	0.0255564	0.0233436	GAD1/GAD2/MDH1/GOT1/SDHB/ADSS2/OAT/SLC25A12/GLS2/GOT2/ME3/ACOT8/ALDH5A1/ME1	14	BRNCA	Down_Down
GO:0060291	long-term synaptic potentiation	14/959	59/9992	0.00111036	0.0255564	0.0233436	SLC1A1/SNAP25/SHANK2/PRKCZ/NSG1/PLK2/NRGN/SLC8A2/PTK2B/MAPK1/GRIN2A/VAMP2/ADCY1/ADORA1	14	BRNCA	Down_Down
GO:0097061	dendritic spine organization	14/959	59/9992	0.00111036	0.0255564	0.0233436	OPA1/ZNF365/DNM3/SHANK2/DLG4/DNM1L/CDK5/BHLHB9/CAPRIN2/ARHGAP44/LRP8/ITPKA/VPS35/PPFIA2	14	BRNCA	Down_Down
GO:0051495	positive regulation of cytoskeleton organization	28/959	159/9992	0.00111551	0.0255564	0.0233436	ARPC5L/ACTN2/TAC1/ITGB1BP1/TOGARAM1/HRAS/CX3CL1/STMN2/WASF1/CDK5/MAGEL2/PAK1/BAG4/CLASP1/DRG1/PTK2B/PFN2/ROCK2/DSTN/DYNC1H1/PPM1E/NCKAP1/PFDN2/CTNNA2/BAIAP2/LIMCH1/EVL/GMFB	28	BRNCA	Down_Down
GO:0090382	phagosome maturation	9/959	29/9992	0.00113483	0.0258697	0.0236297	ATP6V1E1/ATP6V1B2/ATP6V0B/ATP6V0E2/ATP6V1A/ATP6V1F/ATP6V0A1/ATP6V1C1/ATP6V0D1	9	BRNCA	Down_Down
GO:0090150	establishment of protein localization to membrane	35/959	214/9992	0.00115212	0.0261338	0.023871	C2CD5/NECTIN3/AGK/PREPL/MOAP1/SLC1A1/SNAP25/ARL6IP1/ANK3/ITGB1BP1/YWHAZ/HRAS/TOMM70/SEC61A2/RAB26/CDK5/NSG1/PAK1/YWHAH/REEP1/ARHGAP44/CHP1/CLSTN1/ACSL3/GDI1/DMTN/VAMP2/RPL15/GET1/MTCL1/CACNB3/ADORA1/UBL4A/VPS35/PEX26	35	BRNCA	Down_Down
GO:0007616	long-term memory	8/959	24/9992	0.00126825	0.0286262	0.0261475	TAC1/PRKCZ/GRIA1/PJA2/ADCY1/CPEB3/RASGRF1/CAMK4	8	BRNCA	Down_Down
GO:0009152	purine ribonucleotide biosynthetic process	23/959	123/9992	0.00132075	0.0296651	0.0270965	PDHB/GUCY1B1/ELOVL4/PDHX/HPRT1/AK5/ATP5F1B/ADSS2/ATP5F1D/SLC25A12/PDP1/PRPS2/ATP5MC3/ATP6V1A/PANK4/PDHA1/ATP5F1A/ATP5PF/ACSL3/ACSL4/ADCY1/ACACA/NME5	23	BRNCA	Down_Down
GO:0098814	spontaneous synaptic transmission	5/959	9992-10-01	0.00134561	0.0300759	0.0274718	RPH3A/SYT1/DOC2A/NSG1/RIMS2	5	BRNCA	Down_Down
GO:0016050	vesicle organization	36/959	224/9992	0.0013595	0.030239	0.0276207	STAM/EPS15/C2CD5/RAB22A/SHROOM2/DNM3/SYT1/SNAP25/SNX10/SNAP91/SYNJ1/STXBP1/SNCA/STX12/PAFAH1B1/DLG4/STX1A/ARFGAP2/SEC23A/AP2M1/DNM1/VAMP1/VPS33B/GRIA1/CHP1/UVRAG/AP1G1/VTI1B/VPS8/ATP13A2/VAMP2/NAPA/VAPB/SYP/PIP4K2B/VAMP4	36	BRNCA	Down_Down
GO:0035303	regulation of dephosphorylation	24/959	131/9992	0.00140714	0.0310836	0.0283922	RCAN2/PPME1/CSRNP2/MTMR4/DLG3/PPP2R2B/DUSP26/MEF2C/MTMR9/ENSA/BAG4/PPP2R1A/PIN1/CHP1/ROCK2/PPP1R7/SHOC2/MARF1/PPP1R11/DLG2/GPLD1/CRY2/ADORA1/PPP2R5D	24	BRNCA	Down_Down
GO:0006753	nucleoside phosphate metabolic process	54/959	374/9992	0.00141104	0.0310836	0.0283922	OPA1/PDHB/SEH1L/HMGCR/GUCY1B1/ELOVL4/NUDT11/ENTPD3/GUK1/PDHX/HPRT1/AK5/ATP5F1B/MPP1/NMNAT2/OGDHL/ADSS2/ATP5F1D/PDE4A/ENO2/SLC25A12/PDP1/GPI/SULT4A1/PRPS2/NAXD/HINT1/ATP5MC3/ATP6V1A/HMGCS1/PANK4/PDHA1/FAR2/ATP5F1A/ATP5PF/ENTPD6/HTR2A/PFKM/TPI1/ENTPD4/HK1/RFK/ACSL3/ACSL4/PDE4D/MAPK1/DLG2/ADCY1/ACACA/BPNT2/NMRK1/ACOT8/ME1/NME5	54	BRNCA	Down_Down
GO:0006839	mitochondrial transport	30/959	177/9992	0.00142462	0.0310838	0.0283924	OPA1/AGK/MTX2/MOAP1/ATP5F1B/MICU1/TIMM17A/ATP5IF1/ATP5F1D/YWHAZ/SLC25A12/TOMM70/TMEM14A/SLC25A4/ATP5MC3/SLC25A14/ATP5F1A/YWHAH/ATP5PF/KIFBP/BAG4/GDAP1/PITRM1/SLC25A22/GRPEL1/FBXW7/BNIP3/ACACA/BAP1/VPS35	30	BRNCA	Down_Down
GO:0009165	nucleotide biosynthetic process	30/959	177/9992	0.00142462	0.0310838	0.0283924	PDHB/GUCY1B1/ELOVL4/GUK1/PDHX/HPRT1/AK5/ATP5F1B/NMNAT2/ADSS2/ATP5F1D/SLC25A12/PDP1/PRPS2/NAXD/ATP5MC3/ATP6V1A/PANK4/PDHA1/ATP5F1A/ATP5PF/RFK/ACSL3/ACSL4/MAPK1/ADCY1/ACACA/NMRK1/ME1/NME5	30	BRNCA	Down_Down
GO:0006650	glycerophospholipid metabolic process	37/959	233/9992	0.00146515	0.0318166	0.0290617	PLCB1/LPCAT4/PTDSS1/INPP5F/AGK/DGKB/DDHD2/MTMR4/FIG4/GPD1L/SERINC1/SYNJ1/PAFAH1B1/PIP4K2C/OCRL/MTMR9/INPP5A/GDE1/HTR2A/AGPAT4/ACSL3/PIK3CB/PGAP4/ABHD6/PIP5K1B/FABP3/PLA2G4C/DGKE/INPP4A/GPLD1/BPNT2/PIK3R3/PIP4K2B/INPP5J/ITPKA/SACM1L/EFR3B	37	BRNCA	Down_Down
GO:0099565	chemical synaptic transmission, postsynaptic	16/959	74/9992	0.00147422	0.0318626	0.0291037	SHANK2/DLG4/STX1A/PRKCZ/RGS4/CDK5/MEF2C/SLC8A2/PTK2B/RIMS1/GLRB/GRIK2/GRIN2A/CACNB3/ADORA1/RIMS2	16	BRNCA	Down_Down
GO:1901293	nucleoside phosphate biosynthetic process	30/959	178/9992	0.00156067	0.0335577	0.030652	PDHB/GUCY1B1/ELOVL4/GUK1/PDHX/HPRT1/AK5/ATP5F1B/NMNAT2/ADSS2/ATP5F1D/SLC25A12/PDP1/PRPS2/NAXD/ATP5MC3/ATP6V1A/PANK4/PDHA1/ATP5F1A/ATP5PF/RFK/ACSL3/ACSL4/MAPK1/ADCY1/ACACA/NMRK1/ME1/NME5	30	BRNCA	Down_Down
GO:0009260	ribonucleotide biosynthetic process	24/959	132/9992	0.00156756	0.0335577	0.030652	PDHB/GUCY1B1/ELOVL4/PDHX/HPRT1/AK5/ATP5F1B/ADSS2/ATP5F1D/SLC25A12/PDP1/PRPS2/ATP5MC3/ATP6V1A/PANK4/PDHA1/ATP5F1A/ATP5PF/RFK/ACSL3/ACSL4/ADCY1/ACACA/NME5	24	BRNCA	Down_Down
GO:0033157	regulation of intracellular protein transport	31/959	186/9992	0.00158157	0.0335577	0.030652	C2CD5/SLC1A1/GCC2/ANK3/ATP5IF1/ITGB1BP1/OAZ1/YWHAZ/HRAS/NOLC1/NDEL1/CDK5/ZFAND1/PAK1/CAMK1/YWHAH/BAG4/CABP1/ARHGAP44/TMEM30A/CHP1/MAPK1/FBXW7/ATP13A2/GDI1/RANGAP1/DMTN/VAMP2/BAP1/MTCL1/CACNB3	31	BRNCA	Down_Down
GO:0048278	vesicle docking	11/959	42/9992	0.00158194	0.0335577	0.030652	SYT1/SNAP25/STXBP1/STX12/STX1A/NDRG4/RAB15/VPS33B/VTI1B/RAB3B/RALB	11	BRNCA	Down_Down
GO:0043266	regulation of potassium ion transport	15/959	68/9992	0.00165871	0.0350239	0.0319914	ACTN2/STK39/AKAP6/ANK3/RGS4/DPP6/KCNAB2/CAB39/HTR2A/PTK2B/ADCYAP1/KCNAB1/VAMP2/VIP/ADORA1	15	BRNCA	Down_Down
GO:0061003	positive regulation of dendritic spine morphogenesis	6/959	15/9992	0.0017999	0.0378294	0.0345539	OPA1/DNM1L/BHLHB9/CAPRIN2/LRP8/ITPKA	6	BRNCA	Down_Down
GO:0006814	sodium ion transport	28/959	164/9992	0.00180808	0.0378294	0.0345539	STK39/SHROOM2/ASIC2/SLC4A8/GPD1L/FGF13/ANK3/SLC17A6/FGF12/SLC6A1/SCN1A/ATP1A1/SLC9A6/TESC/YWHAH/FXYD7/SLC8A2/CHP1/SLC17A7/PTPN3/SCN3B/TRPM2/SLC20A1/SCN2A/ATP1A3/SLC23A2/KCNK1/SLC6A15	28	BRNCA	Down_Down
GO:0010469	regulation of signaling receptor activity	23/959	126/9992	0.00184155	0.0383545	0.0350335	ACTN2/NEFL/DLGAP2/SHANK2/DLG4/LY6E/DLG3/CDK5/MEF2C/CACNG3/PTK2B/NEURL1/GRIA1/PDE4D/FBXW7/NPTXR/DLG2/GRIN2A/GRIA2/CRHBP/ADORA1/RASGRF1/NPTX1	23	BRNCA	Down_Down
GO:0010738	regulation of protein kinase A signaling	7/959	20/9992	0.00185606	0.0384817	0.0351498	AKAP6/PRKAR1A/PDE4A/PJA2/PRKAR1B/PRKAR2B/AKAP12	7	BRNCA	Down_Down
GO:0006163	purine nucleotide metabolic process	46/959	311/9992	0.00190685	0.0393566	0.0359489	OPA1/PDHB/SEH1L/HMGCR/GUCY1B1/ELOVL4/NUDT11/GUK1/PDHX/HPRT1/AK5/ATP5F1B/MPP1/OGDHL/ADSS2/ATP5F1D/PDE4A/ENO2/SLC25A12/PDP1/GPI/SULT4A1/PRPS2/HINT1/ATP5MC3/ATP6V1A/HMGCS1/PANK4/PDHA1/FAR2/ATP5F1A/ATP5PF/HTR2A/PFKM/TPI1/ENTPD4/HK1/ACSL3/ACSL4/PDE4D/DLG2/ADCY1/ACACA/BPNT2/ACOT8/NME5	46	BRNCA	Down_Down
GO:1902305	regulation of sodium ion transmembrane transport	11/959	43/9992	0.00194481	0.0399602	0.0365002	STK39/GPD1L/FGF13/ANK3/FGF12/TESC/YWHAH/FXYD7/CHP1/PTPN3/SCN3B	11	BRNCA	Down_Down
GO:0051965	positive regulation of synapse assembly	10/959	37/9992	0.00198001	0.0404719	0.0369676	UBE2V2/ASIC2/ADGRL2/SLITRK3/BHLHB9/CLSTN1/CLSTN3/ADGRB3/CLSTN2/SLITRK5	10	BRNCA	Down_Down
GO:0021987	cerebral cortex development	17/959	83/9992	0.00198738	0.0404719	0.0369676	PLCB1/LHX6/NEFL/FGF13/MKKS/PAFAH1B1/RTN4/NDEL1/TACC2/CDK5/BTBD3/TBR1/BMERB1/CNTNAP2/BNIP3/NPY/LRP8	17	BRNCA	Down_Down
GO:0016241	regulation of macroautophagy	21/959	112/9992	0.00202844	0.0411253	0.0375644	ATP6V1E1/ATP6V1B2/UCHL1/ATP6V0B/PIP4K2C/ATP6V0E2/RNF41/CDK5/ATP6V1A/UBQLN2/ATP6V0A1/RRAGA/UVRAG/ELAPOR1/ATP6V1C1/ATP6V0D1/BNIP3/ATP13A2/PIP4K2B/RALB/VPS35	21	BRNCA	Down_Down
GO:0061564	axon development	53/959	372/9992	0.00209314	0.0422501	0.0385918	CHL1/INPP5F/B4GALT6/CCK/CNR1/NEFL/FLOT1/PPP3CB/CHN1/FGF13/ANK3/MAP2K1/STXBP1/STK25/PAFAH1B1/MCF2/SLITRK3/RTN4/ATP8A2/NDEL1/SLC9A6/CDK5/TBR1/NRXN3/PAK1/VLDLR/KIAA0319/CRMP1/PIK3CB/THY1/SLIT3/GAP43/ADARB1/OLFM1/TRIM32/RNF6/MAPK1/PTPRM/GDI1/ADCY1/B3GNT2/MAP1S/CAMSAP2/SEMA4F/CTNNA2/BAIAP2/KIF5C/RANBP9/NPTX1/SLITRK5/EVL/NEFH/SPTBN2	53	BRNCA	Down_Down
GO:0010976	positive regulation of neuron projection development	22/959	120/9992	0.00216307	0.0434702	0.0397063	OPA1/SERPINI1/UBE2V2/RIT2/CNR1/RAPGEF2/CX3CL1/STMN2/ATP8A2/NDRG4/DNM1L/NDEL1/BHLHB9/CAMK1/VLDLR/CAPRIN2/PTK2B/TMEM30A/ADCYAP1/ENC1/LRP8/ITPKA	22	BRNCA	Down_Down
GO:0048588	developmental cell growth	28/959	166/9992	0.00217442	0.0435074	0.0397403	MAP2K4/AKAP6/SMURF1/SYT1/PPP3CB/FGF13/RASAL1/RTN4/SH3GL2/PRKCZ/NDEL1/RGS4/SLC9A6/WASF1/CDK5/PAK1/PARP2/KIAA0319/PIN1/SLIT3/RIMS1/OLFM1/RNF6/SORBS2/GDI1/SEMA4F/SLC23A2/RIMS2	28	BRNCA	Down_Down
GO:0021696	cerebellar cortex morphogenesis	8/959	26/9992	0.00226547	0.0446522	0.040786	HERC1/ZNF365/MAP2K1/CDK5/FAIM2/AGTPBP1/CEND1/SPTBN2	8	BRNCA	Down_Down
GO:0001508	action potential	21/959	113/9992	0.00227218	0.0446522	0.040786	CNR1/AKAP6/GPD1L/ATP2A2/FGF13/ANK3/TAC1/FGF12/SCN1A/ATP1A1/YWHAH/KCNAB2/SLC8A2/GRIK2/PTPN3/SCN3B/SCN2A/CNTNAP1/KCND2/CACNB3/KCNMB2	21	BRNCA	Down_Down
GO:0031115	negative regulation of microtubule polymerization	5/959	9992-11-01	0.00227299	0.0446522	0.040786	CLIP3/SNCA/STMN2/DYRK1A/INPP5J	5	BRNCA	Down_Down
GO:0045956	positive regulation of calcium ion-dependent exocytosis	5/959	9992-11-01	0.00227299	0.0446522	0.040786	SYT1/STXBP1/STX1A/CDK5/SCAMP5	5	BRNCA	Down_Down
GO:0090174	organelle membrane fusion	16/959	77/9992	0.00228036	0.0446522	0.040786	C2CD5/SYT1/SNAP25/STXBP1/SNCA/STX12/STX1A/VAMP1/CHP1/UVRAG/VTI1B/VPS8/ATP13A2/VAMP2/PIP4K2B/VAMP4	16	BRNCA	Down_Down
GO:0099518	vesicle cytoskeletal trafficking	11/959	44/9992	0.00237258	0.0462603	0.0422548	AP3M2/DYNC1I1/KIFAP3/AP3B2/PAFAH1B1/PRKCZ/NDEL1/FBXW11/MYO5A/DYNC1H1/PPFIA2	11	BRNCA	Down_Down
GO:0140056	organelle localization by membrane tethering	22/959	121/9992	0.00241071	0.0468046	0.042752	SYT1/SNAP25/STXBP1/TUBA4A/STX12/CEP72/PAFAH1B1/STX1A/ACTR1A/NDRG4/RAB15/DYNLL1/CLASP1/PPP2R1A/VPS33B/VTI1B/RAB3B/DYNC1H1/PRKAR2B/AHI1/VAPB/RALB	22	BRNCA	Down_Down
GO:0050432	catecholamine secretion	10/959	38/9992	0.00246027	0.0475653	0.0434468	CNR1/SYT1/SNCA/STX1A/NISCH/HTR2A/SNCG/SYT5/VIP/CARTPT	10	BRNCA	Down_Down
GO:0022406	membrane docking	23/959	129/9992	0.00252815	0.0476148	0.0434921	SYT1/SNAP25/STXBP1/TUBA4A/STX12/CEP72/PAFAH1B1/STX1A/ACTR1A/NDRG4/RAB15/DYNLL1/CLASP1/PPP2R1A/VPS33B/CHP1/VTI1B/RAB3B/DYNC1H1/PRKAR2B/AHI1/VAPB/RALB	23	BRNCA	Down_Down
GO:0070997	neuron death	40/959	265/9992	0.00252822	0.0476148	0.0434921	POLB/UBE2V2/CD200/SLC1A1/MAP2K4/NEFL/STXBP1/SNCA/HRAS/CX3CL1/OXR1/LANCL1/CDK5/FAIM2/MEF2C/BHLHB9/INPP5A/SNCB/PARP2/PTK2B/PIN1/DHCR24/SNCG/CHP1/AP2B1/RETREG1/ADARB1/RASA1/GRIK2/BACE1/GABRA5/FBXW7/BNIP3/AGAP2/ATP13A2/SCN2A/SLC23A2/ADORA1/SOD1/VPS35	40	BRNCA	Down_Down
GO:0015849	organic acid transport	36/959	232/9992	0.0025315	0.0476148	0.0434921	SLC25A11/PPFIA4/CCK/SLC1A1/XK/SYT1/SNAP25/ARL6IP1/GRM7/SLC17A6/STXBP1/SLC6A1/SLC25A12/NPY5R/STX1A/GRM1/RGS4/SLC25A44/GLS2/SLC25A14/GOT2/SLC26A4/SLC25A22/ACSL3/ACSL4/RIMS1/FABP3/TSPOAP1/SLC17A7/VAMP2/ACACA/SLC36A1/SLC23A2/ADORA1/PPFIA2/SLC6A15	36	BRNCA	Down_Down
GO:0072521	purine-containing compound metabolic process	47/959	324/9992	0.00254957	0.0476148	0.0434921	OPA1/PDHB/SEH1L/HMGCR/GUCY1B1/ELOVL4/NUDT11/GUK1/PDHX/HPRT1/AK5/ATP5F1B/MPP1/OGDHL/ADSS2/ATP5F1D/PDE4A/ENO2/SLC25A12/PDP1/GPI/SULT4A1/PRPS2/HINT1/ATP5MC3/ATP6V1A/HMGCS1/PANK4/PDHA1/FAR2/ATP5F1A/ATP5PF/HTR2A/ENPP4/PFKM/TPI1/ENTPD4/HK1/ACSL3/ACSL4/PDE4D/DLG2/ADCY1/ACACA/BPNT2/ACOT8/NME5	47	BRNCA	Down_Down
GO:0003298	physiological muscle hypertrophy	7/959	21/9992	0.00255636	0.0476148	0.0434921	MAP2K4/AKAP6/RGS4/PAK1/PARP2/PIN1/SORBS2	7	BRNCA	Down_Down
GO:0003301	physiological cardiac muscle hypertrophy	7/959	21/9992	0.00255636	0.0476148	0.0434921	MAP2K4/AKAP6/RGS4/PAK1/PARP2/PIN1/SORBS2	7	BRNCA	Down_Down
GO:0021799	cerebral cortex radially oriented cell migration	7/959	21/9992	0.00255636	0.0476148	0.0434921	LHX6/PAFAH1B1/RTN4/NDEL1/CDK5/BMERB1/LRP8	7	BRNCA	Down_Down
GO:0050974	detection of mechanical stimulus involved in sensory perception	7/959	21/9992	0.00255636	0.0476148	0.0434921	ASIC2/MKKS/SCN1A/HTR2A/BACE1/CACNB3/KIT	7	BRNCA	Down_Down
GO:0061049	cell growth involved in cardiac muscle cell development	7/959	21/9992	0.00255636	0.0476148	0.0434921	MAP2K4/AKAP6/RGS4/PAK1/PARP2/PIN1/SORBS2	7	BRNCA	Down_Down
GO:0046390	ribose phosphate biosynthetic process	24/959	137/9992	0.00262557	0.0484359	0.0442421	PDHB/GUCY1B1/ELOVL4/PDHX/HPRT1/AK5/ATP5F1B/ADSS2/ATP5F1D/SLC25A12/PDP1/PRPS2/ATP5MC3/ATP6V1A/PANK4/PDHA1/ATP5F1A/ATP5PF/RFK/ACSL3/ACSL4/ADCY1/ACACA/NME5	24	BRNCA	Down_Down
GO:0046488	phosphatidylinositol metabolic process	24/959	137/9992	0.00262557	0.0484359	0.0442421	PLCB1/INPP5F/MTMR4/FIG4/SYNJ1/PIP4K2C/OCRL/MTMR9/INPP5A/HTR2A/PIK3CB/PGAP4/PIP5K1B/PLA2G4C/DGKE/INPP4A/GPLD1/BPNT2/PIK3R3/PIP4K2B/INPP5J/ITPKA/SACM1L/EFR3B	24	BRNCA	Down_Down
GO:0034643	establishment of mitochondrion localization, microtubule-mediated	6/959	16/9992	0.00264829	0.0484359	0.0442421	OPA1/NEFL/ACTR10/WASF1/SYBU/MAP1S	6	BRNCA	Down_Down
GO:0047497	mitochondrion transport along microtubule	6/959	16/9992	0.00264829	0.0484359	0.0442421	OPA1/NEFL/ACTR10/WASF1/SYBU/MAP1S	6	BRNCA	Down_Down
GO:0008306	associative learning	12/959	51/9992	0.00265951	0.0484359	0.0442421	DDHD2/CCK/SNAP25/TAC1/SLC6A1/NDRG4/CDK5/TBR1/NRGN/GABRA5/GRIN2A/KIT	12	BRNCA	Down_Down
GO:0010921	regulation of phosphatase activity	20/959	107/9992	0.00266387	0.0484359	0.0442421	RCAN2/PPME1/CSRNP2/DLG3/PPP2R2B/MEF2C/MTMR9/ENSA/BAG4/PPP2R1A/CHP1/ROCK2/PPP1R7/SHOC2/MARF1/PPP1R11/DLG2/GPLD1/CRY2/PPP2R5D	20	BRNCA	Down_Down
GO:0002478	antigen processing and presentation of exogenous peptide antigen	22/959	122/9992	0.00268192	0.0485713	0.0443657	DYNC1LI1/DYNC1I1/PSMD12/KIFAP3/ACTR10/CLTA/MFSD6/CLTC/SH3GL2/ACTR1A/SEC23A/KIF3C/DYNLL1/AP2M1/AP1G1/AP2B1/ACTR1B/DYNC1H1/PSMD1/KLC1/SPTBN2/AP2A2	22	BRNCA	Down_Down
GO:0007409	axonogenesis	49/959	342/9992	0.00270144	0.0487322	0.0445127	CHL1/B4GALT6/CCK/NEFL/FLOT1/PPP3CB/CHN1/FGF13/ANK3/MAP2K1/STXBP1/STK25/PAFAH1B1/MCF2/SLITRK3/RTN4/ATP8A2/NDEL1/SLC9A6/CDK5/TBR1/NRXN3/PAK1/VLDLR/KIAA0319/CRMP1/PIK3CB/THY1/SLIT3/GAP43/ADARB1/OLFM1/RNF6/MAPK1/PTPRM/GDI1/ADCY1/B3GNT2/MAP1S/SEMA4F/CTNNA2/BAIAP2/KIF5C/RANBP9/NPTX1/SLITRK5/EVL/NEFH/SPTBN2	49	BRNCA	Down_Down
GO:0006897	endocytosis	58/959	420/9992	0.00272971	0.0490491	0.0448021	AP3M2/CDH13/EPS15/INPP5F/CLIP3/RAB22A/DNM3/RIT2/SYT1/SNAP25/SNX10/FLOT1/PPP3CB/SNAP91/NECAP1/ELMO1/SH3GL3/CLTA/APLP1/SYNJ1/CLTC/SNCA/HRAS/DLG4/CALY/SH3GL2/STX1A/DNM1L/WASF1/CDK5/EHD3/AMPH/UBQLN2/CACNG3/VLDLR/MTMR9/AP2M1/DNM1/NECAB2/SNCB/GRIA1/SNCG/AP1G1/AP2B1/PIK3CB/SCAMP5/HSPH1/KIAA1109/SLC17A7/MAPK1/LRP8/AHI1/VAMP2/SYT5/SYP/RABGAP1L/AP2A2/VAMP4	58	BRNCA	Down_Down
GO:0030198	extracellular matrix organization	37/373	316/10899	4.48647e-11	7.17102e-08	6.52126e-08	ITGB4/MMP11/BMP1/ITGAX/ITGB5/COL5A1/ACAN/TNFRSF1B/ADAMTSL4/MMP14/COL8A1/SPINT1/LRP1/BGN/FGFR4/THSD4/NID1/ELF3/LCP1/CD44/TGFBI/CRTAP/ICAM4/LAMC1/COL1A1/VCAN/BCAN/ADAMTS2/TNFRSF1A/FKBP10/HPSE2/ADAM8/COL8A2/TGFBR1/ITGA5/COL5A3/HSPG2	37	THCA	Up_Up
GO:0043062	extracellular structure organization	37/373	317/10899	4.92367e-11	7.17102e-08	6.52126e-08	ITGB4/MMP11/BMP1/ITGAX/ITGB5/COL5A1/ACAN/TNFRSF1B/ADAMTSL4/MMP14/COL8A1/SPINT1/LRP1/BGN/FGFR4/THSD4/NID1/ELF3/LCP1/CD44/TGFBI/CRTAP/ICAM4/LAMC1/COL1A1/VCAN/BCAN/ADAMTS2/TNFRSF1A/FKBP10/HPSE2/ADAM8/COL8A2/TGFBR1/ITGA5/COL5A3/HSPG2	37	THCA	Up_Up
GO:0045229	external encapsulating structure organization	37/373	318/10899	5.40122e-11	7.17102e-08	6.52126e-08	ITGB4/MMP11/BMP1/ITGAX/ITGB5/COL5A1/ACAN/TNFRSF1B/ADAMTSL4/MMP14/COL8A1/SPINT1/LRP1/BGN/FGFR4/THSD4/NID1/ELF3/LCP1/CD44/TGFBI/CRTAP/ICAM4/LAMC1/COL1A1/VCAN/BCAN/ADAMTS2/TNFRSF1A/FKBP10/HPSE2/ADAM8/COL8A2/TGFBR1/ITGA5/COL5A3/HSPG2	37	THCA	Up_Up
GO:0001819	positive regulation of cytokine production	32/373	342/10899	2.22296e-07	0.000221351	0.000201295	MAPKAPK2/TLR5/ALOX15B/NFATC4/RELA/AGPAT2/LILRA2/CD58/C3AR1/TLR7/CD40/LRP1/EBI3/PTAFR/CSF1R/IRF5/CASP8/OSM/SPHK1/F2R/HLA-DPA1/PRKD2/SCRIB/CLEC7A/CD86/C5AR1/ADAM8/CYBA/LGALS9/IL18R1/IL18/TREM2	32	THCA	Up_Up
GO:0002694	regulation of leukocyte activation	35/373	404/10899	3.83429e-07	0.000305439	0.000277764	FYN/ITPKB/ZFP36L1/CSK/CD33/TNFRSF1B/MMP14/CD40/EBI3/PTAFR/TNIP2/PRDM1/SDC4/SPHK1/IKZF3/HLA-DOA/HLA-DPA1/STXBP2/SCRIB/CLEC7A/CD86/CD177/CBFB/CLCF1/CD84/MFHAS1/TNFRSF4/CD70/ADAM8/LGALS9/BTK/IL18/LST1/TREM2/RAC2	35	THCA	Up_Up
GO:0050865	regulation of cell activation	36/373	435/10899	7.85126e-07	0.000521193	0.000473968	FYN/ITPKB/LILRA2/ZFP36L1/CSK/CD33/TNFRSF1B/MMP14/CD40/EBI3/PTAFR/TNIP2/PRDM1/SDC4/SPHK1/IKZF3/HLA-DOA/HLA-DPA1/STXBP2/SCRIB/CLEC7A/CD86/CD177/CBFB/CLCF1/CD84/MFHAS1/TNFRSF4/CD70/ADAM8/LGALS9/BTK/IL18/LST1/TREM2/RAC2	36	THCA	Up_Up
GO:0048771	tissue remodeling	18/373	143/10899	1.75762e-06	0.00100009	0.00090947	EGFR/ACP5/CSK/NOTCH2/EPHA2/MMP14/BGN/CSF1R/ELF3/HOXA3/F2R/SIGLEC15/GDF5/ADAM8/IL18/FLNA/TP53/RAC2	18	THCA	Up_Up
GO:0023035	CD40 signaling pathway	6/373	13/10899	2.16053e-06	0.00107567	0.000978208	CD40/TNIP2/SHARPIN/CD86/ITGA5/TREM2	6	THCA	Up_Up
GO:0070371	ERK1 and ERK2 cascade	24/373	244/10899	3.19704e-06	0.00141487	0.00128667	EGFR/ZFP36L1/SSTR4/CSK/RRAS/GNAI2/NOTCH2/EPHA2/LRP1/FGFR4/CSF1R/CD44/F2R/PRKD2/CALCR/C5AR1/DUSP9/CTSH/MFHAS1/DENND2B/CCL17/LGALS9/P2RY6/TREM2	24	THCA	Up_Up
GO:2000147	positive regulation of cell motility	35/373	445/10899	3.60353e-06	0.00143529	0.00130524	EGFR/SRPX2/STAT5A/ITGAX/CD151/RRAS/GNAI2/HDAC7/MYO1C/GRB7/C3AR1/MMP14/CD40/LRP1/PTAFR/CSF1R/RHOD/SPHK1/IQGAP1/F2R/CAVIN1/PRKD2/COL1A1/CLEC7A/C5AR1/CTSH/ADAM8/CGA/RIN2/LGALS9/TGFBR1/FLNA/ITGA5/TREM2/RAC2	35	THCA	Up_Up
GO:0030335	positive regulation of cell migration	34/373	430/10899	4.45177e-06	0.00161195	0.00146589	EGFR/SRPX2/STAT5A/ITGAX/CD151/RRAS/GNAI2/HDAC7/MYO1C/GRB7/C3AR1/MMP14/CD40/LRP1/PTAFR/CSF1R/RHOD/SPHK1/IQGAP1/F2R/PRKD2/COL1A1/CLEC7A/C5AR1/CTSH/ADAM8/CGA/RIN2/LGALS9/TGFBR1/FLNA/ITGA5/TREM2/RAC2	34	THCA	Up_Up
GO:0040017	positive regulation of locomotion	35/373	455/10899	5.9106e-06	0.00181092	0.00164683	EGFR/SRPX2/STAT5A/ITGAX/CD151/RRAS/GNAI2/HDAC7/MYO1C/GRB7/C3AR1/MMP14/CD40/LRP1/PTAFR/CSF1R/RHOD/SPHK1/IQGAP1/F2R/CAVIN1/PRKD2/COL1A1/CLEC7A/C5AR1/CTSH/ADAM8/CGA/RIN2/LGALS9/TGFBR1/FLNA/ITGA5/TREM2/RAC2	35	THCA	Up_Up
GO:0051272	positive regulation of cellular component movement	35/373	455/10899	5.9106e-06	0.00181092	0.00164683	EGFR/SRPX2/STAT5A/ITGAX/CD151/RRAS/GNAI2/HDAC7/MYO1C/GRB7/C3AR1/MMP14/CD40/LRP1/PTAFR/CSF1R/RHOD/SPHK1/IQGAP1/F2R/CAVIN1/PRKD2/COL1A1/CLEC7A/C5AR1/CTSH/ADAM8/CGA/RIN2/LGALS9/TGFBR1/FLNA/ITGA5/TREM2/RAC2	35	THCA	Up_Up
GO:0043410	positive regulation of MAPK cascade	33/373	419/10899	6.73071e-06	0.00191489	0.00174138	MAPKAPK2/EGFR/MAP3K20/SOX2/DVL3/SSTR4/CSK/GNAI2/NOTCH2/CD40/LRP1/FGFR4/CSF1R/MAP3K6/OSM/SPHK1/CD44/IQGAP1/F2R/PRKD2/AKAP13/CALCR/CLEC7A/C5AR1/DUSP9/MFHAS1/DENND2B/ADAM8/GDF15/CCL17/LGALS9/P2RY6/TREM2	33	THCA	Up_Up
GO:0002275	myeloid cell activation involved in immune response	34/373	448/10899	1.07768e-05	0.00275495	0.00250532	VAT1/ITGAX/AGPAT2/LILRA2/RETN/CD58/CD33/TNFRSF1B/RAB27A/C3AR1/APAF1/PTAFR/PIGR/CD44/IQGAP1/STXBP2/LCN2/CLEC5A/MAN2B1/CD177/C5AR1/SNAP23/CTSH/CD84/ADAM8/CDA/CYBA/ANXA2/LGALS9/BTK/ALDH3B1/CMTM6/TREM2/RAC2	34	THCA	Up_Up
GO:0070372	regulation of ERK1 and ERK2 cascade	22/373	228/10899	1.12254e-05	0.00275495	0.00250532	EGFR/SSTR4/CSK/RRAS/GNAI2/NOTCH2/EPHA2/LRP1/FGFR4/CSF1R/CD44/F2R/PRKD2/CALCR/C5AR1/DUSP9/MFHAS1/DENND2B/CCL17/LGALS9/P2RY6/TREM2	22	THCA	Up_Up
GO:0042531	positive regulation of tyrosine phosphorylation of STAT protein	10/373	54/10899	1.21775e-05	0.00275495	0.00250532	FYN/CD40/CSF1R/OSM/HSF1/CLCF1/TNFRSF1A/PTK6/CRLF1/IL18	10	THCA	Up_Up
GO:0070374	positive regulation of ERK1 and ERK2 cascade	18/373	164/10899	1.24502e-05	0.00275495	0.00250532	EGFR/SSTR4/GNAI2/NOTCH2/LRP1/FGFR4/CSF1R/CD44/F2R/PRKD2/CALCR/C5AR1/MFHAS1/DENND2B/CCL17/LGALS9/P2RY6/TREM2	18	THCA	Up_Up
GO:0006026	aminoglycan catabolic process	10/373	57/10899	2.00538e-05	0.00420391	0.003823	GPC4/ACAN/CTBS/BGN/SDC4/CD44/VCAN/BCAN/HPSE2/HSPG2	10	THCA	Up_Up
GO:0048598	embryonic morphogenesis	33/373	445/10899	2.3424e-05	0.00466488	0.0042422	APLNR/ITGB4/PLXNB2/MAP3K20/IRX5/ECE1/SOX2/DVL3/ITGB5/COL5A1/ZFP36L1/NOTCH2/EPHA2/MMP14/COL8A1/SPINT1/APAF1/VASP/SDC4/RARG/TGFB1I1/HOXA3/FOXI1/TBX19/NEUROG1/YAP1/SCRIB/GDF5/PTK7/TGFBR1/ITGA5/LRP4/TP53	33	THCA	Up_Up
GO:0045785	positive regulation of cell adhesion	28/373	352/10899	2.86603e-05	0.00543591	0.00494337	FYN/ITPKB/RELA/SOX2/CSK/RRAS/FSTL3/COL8A1/EBI3/PTAFR/EMP2/SDC4/RHOD/NID1/CD44/IQGAP1/HLA-DPA1/PRKD2/FUT3/CD86/CBFB/CD70/ADAM8/RIN2/LGALS9/IL18/FLNA/ITGA5	28	THCA	Up_Up
GO:0050731	positive regulation of peptidyl-tyrosine phosphorylation	17/373	159/10899	3.05137e-05	0.00552437	0.00502381	FYN/CD40/CSF1R/OSM/CD44/HSF1/IQGAP1/CLEC7A/CLCF1/TNFRSF1A/PTK6/CRLF1/IL18/ITGA5/LRP4/TP53/TREM2	17	THCA	Up_Up
GO:0042060	wound healing	32/373	435/10899	3.65926e-05	0.00633688	0.0057627	FYN/PLEC/EGFR/HMG20B/CD151/COL5A1/TLN1/F5/NOTCH2/RAB27A/F13A1/CD40/SDC4/CYP4F2/DOCK6/TNFRSF12A/CD44/MAFF/F2R/MYOF/COL1A1/EHD2/YAP1/CLEC7A/CD177/FKBP10/EVPL/EPPK1/PTK7/TGFBR1/FLNA/ITGA5	32	THCA	Up_Up
GO:0043299	leukocyte degranulation	32/373	437/10899	4.00137e-05	0.00664061	0.00603891	VAT1/ITGAX/AGPAT2/RETN/CD58/CD33/TNFRSF1B/RAB27A/C3AR1/APAF1/PTAFR/PIGR/CD44/IQGAP1/STXBP2/LCN2/CLEC5A/MAN2B1/CD177/C5AR1/SNAP23/CTSH/CD84/ADAM8/CDA/CYBA/ANXA2/LGALS9/BTK/ALDH3B1/CMTM6/RAC2	32	THCA	Up_Up
GO:0051249	regulation of lymphocyte activation	27/373	341/10899	4.32166e-05	0.00688527	0.0062614	FYN/ITPKB/ZFP36L1/CSK/TNFRSF1B/MMP14/CD40/EBI3/TNIP2/PRDM1/SDC4/IKZF3/HLA-DOA/HLA-DPA1/SCRIB/CLEC7A/CD86/CBFB/CLCF1/TNFRSF4/CD70/ADAM8/LGALS9/BTK/IL18/LST1/RAC2	27	THCA	Up_Up
GO:0070661	leukocyte proliferation	22/373	252/10899	5.29646e-05	0.00808557	0.00735295	FYN/CD151/TNFRSF1B/ELF4/CD40/EBI3/CSF1R/SDC4/IKZF3/HLA-DPA1/SCRIB/CD86/CLCF1/TNFRSF4/CD70/LGALS9/BTK/IL18/TP53/LST1/TREM2/RAC2	22	THCA	Up_Up
GO:0042119	neutrophil activation	30/373	405/10899	5.67517e-05	0.00808557	0.00735295	VAT1/ITGAX/AGPAT2/LILRA2/RETN/CD58/CD33/TNFRSF1B/RAB27A/C3AR1/APAF1/PTAFR/PIGR/CD44/IQGAP1/STXBP2/LCN2/CLEC5A/MAN2B1/CD177/C5AR1/SNAP23/CTSH/ADAM8/CDA/CYBA/ANXA2/IL18/ALDH3B1/CMTM6	30	THCA	Up_Up
GO:0042509	regulation of tyrosine phosphorylation of STAT protein	10/373	64/10899	5.68406e-05	0.00808557	0.00735295	FYN/CD40/CSF1R/OSM/HSF1/CLCF1/TNFRSF1A/PTK6/CRLF1/IL18	10	THCA	Up_Up
GO:0043588	skin development	21/373	236/10899	5.93508e-05	0.00815153	0.00741293	ITGB4/EGFR/ALOX15B/RELA/RYR1/COL5A1/ZFP36L1/EPHA2/SHARPIN/IVL/COL1A1/KLK13/YAP1/ADAMTS2/DSC2/CBFB/EVPL/GJB3/KRT19/COL5A3/LRP4	21	THCA	Up_Up
GO:0002444	myeloid leukocyte mediated immunity	32/373	449/10899	6.7392e-05	0.00824247	0.00749563	VAT1/ITGAX/AGPAT2/RETN/CD58/CD33/TNFRSF1B/RAB27A/C3AR1/APAF1/PTAFR/PIGR/CD44/IQGAP1/STXBP2/LCN2/CLEC5A/MAN2B1/CD177/C5AR1/SNAP23/CTSH/CD84/ADAM8/CDA/CYBA/ANXA2/LGALS9/BTK/ALDH3B1/CMTM6/RAC2	32	THCA	Up_Up
GO:0006027	glycosaminoglycan catabolic process	9/373	53/10899	6.82676e-05	0.00824247	0.00749563	GPC4/ACAN/BGN/SDC4/CD44/VCAN/BCAN/HPSE2/HSPG2	9	THCA	Up_Up
GO:0042110	T cell activation	28/373	370/10899	6.94756e-05	0.00824247	0.00749563	FYN/ITPKB/CD151/ZFP36L1/CSK/TNFRSF1B/RAB27A/ELF4/EBI3/PRDM1/SDC4/CASP8/LCP1/CD44/HLA-DOA/HLA-DPA1/SCRIB/CLEC7A/CD86/CBFB/TNFRSF4/CD70/ADAM8/LGALS9/IL18R1/IL18/TP53/RAC2	28	THCA	Up_Up
GO:0036230	granulocyte activation	30/373	410/10899	7.10435e-05	0.00824247	0.00749563	VAT1/ITGAX/AGPAT2/LILRA2/RETN/CD58/CD33/TNFRSF1B/RAB27A/C3AR1/APAF1/PTAFR/PIGR/CD44/IQGAP1/STXBP2/LCN2/CLEC5A/MAN2B1/CD177/C5AR1/SNAP23/CTSH/ADAM8/CDA/CYBA/ANXA2/IL18/ALDH3B1/CMTM6	30	THCA	Up_Up
GO:0001525	angiogenesis	31/373	431/10899	7.40585e-05	0.00824247	0.00749563	APLNR/SRPX2/NFATC4/ITGAX/RRAS/HDAC7/NOTCH2/EPHA2/C3AR1/MMP14/E2F2/COL8A1/CD40/EMP2/TNFRSF12A/CASP8/SPHK1/HOXA3/TGFBI/PRKD2/TNFAIP2/C5AR1/CTSH/ADAM8/COL8A2/ANXA2/IL18/TGFBR1/FLNA/ITGA5/HSPG2	31	THCA	Up_Up
GO:0030199	collagen fibril organization	8/373	42/10899	7.42544e-05	0.00824247	0.00749563	MMP11/COL5A1/CRTAP/COL1A1/ADAMTS2/FKBP10/TGFBR1/COL5A3	8	THCA	Up_Up
GO:0007260	tyrosine phosphorylation of STAT protein	10/373	66/10899	7.44989e-05	0.00824247	0.00749563	FYN/CD40/CSF1R/OSM/HSF1/CLCF1/TNFRSF1A/PTK6/CRLF1/IL18	10	THCA	Up_Up
GO:0001570	vasculogenesis	10/373	67/10899	8.49468e-05	0.00914441	0.00831585	APLNR/ZFP36L1/HEY2/RRAS/EPHA2/EMP2/ASB4/SGPL1/YAP1/RIN2	10	THCA	Up_Up
GO:0009792	embryo development ending in birth or egg hatching	32/373	456/10899	9.03024e-05	0.00938546	0.00853505	PLXNB2/IRX5/DVL3/ZFP36L1/GPR161/HEY2/NOTCH2/EPHA2/YBX3/MMP14/SPINT1/APAF1/VASP/SDC4/RARG/CASP8/ELF3/HOXA3/MAFF/FOXI1/GINS4/TBX19/COL1A1/YAP1/SCRIB/ACTL6A/FKBP10/PTK7/GJB3/TGFBR1/KRT19/TP53	32	THCA	Up_Up
GO:0002283	neutrophil activation involved in immune response	29/373	396/10899	9.25184e-05	0.00938546	0.00853505	VAT1/ITGAX/AGPAT2/LILRA2/RETN/CD58/CD33/TNFRSF1B/RAB27A/C3AR1/APAF1/PTAFR/PIGR/CD44/IQGAP1/STXBP2/LCN2/CLEC5A/MAN2B1/CD177/C5AR1/SNAP23/CTSH/ADAM8/CDA/CYBA/ANXA2/ALDH3B1/CMTM6	29	THCA	Up_Up
GO:0046651	lymphocyte proliferation	20/373	226/10899	9.57972e-05	0.00938546	0.00853505	FYN/CD151/TNFRSF1B/ELF4/CD40/EBI3/SDC4/IKZF3/HLA-DPA1/SCRIB/CD86/CLCF1/TNFRSF4/CD70/LGALS9/BTK/IL18/TP53/LST1/RAC2	20	THCA	Up_Up
GO:0032637	interleukin-8 production	10/373	68/10899	9.66115e-05	0.00938546	0.00853505	TLR5/RELA/LILRA2/CD58/CD33/TLR7/F2R/PRKD2/CLEC7A/LGALS9	10	THCA	Up_Up
GO:0045216	cell-cell junction organization	16/373	159/10899	0.000108093	0.00991185	0.00901375	GJA4/TLN1/CSK/MYO1C/CLDN15/EPHA2/CSF1R/CDH4/MICALL2/F2R/CLDN9/CD177/CBFB/TGFBR1/FLNA/CDH15	16	THCA	Up_Up
GO:0002250	adaptive immune response	25/373	321/10899	0.000108201	0.00991185	0.00901375	FYN/C8A/CSK/TNFRSF1B/RAB27A/CD40/EBI3/EMP2/PRDM1/UNC93B1/HLA-DOA/HLA-DPA1/C1RL/PRKD2/C8B/BMX/CD86/CLCF1/CTSH/CD84/CD70/CFI/IL18R1/BTK/IL18	25	THCA	Up_Up
GO:0051048	negative regulation of secretion	14/373	127/10899	0.000109496	0.00991185	0.00901375	INHBB/RHBDF1/GNAI2/TNFRSF1B/RHBDF2/CYP4F2/OSM/F2R/DRD3/NEUROG1/CD84/TNFRSF1A/LGALS9/UCP2	14	THCA	Up_Up
GO:0032943	mononuclear cell proliferation	20/373	229/10899	0.000114868	0.0101671	0.00924584	FYN/CD151/TNFRSF1B/ELF4/CD40/EBI3/SDC4/IKZF3/HLA-DPA1/SCRIB/CD86/CLCF1/TNFRSF4/CD70/LGALS9/BTK/IL18/TP53/LST1/RAC2	20	THCA	Up_Up
GO:0043009	chordate embryonic development	31/373	443/10899	0.000122652	0.0105667	0.00960927	PLXNB2/IRX5/DVL3/ZFP36L1/GPR161/HEY2/NOTCH2/EPHA2/YBX3/MMP14/SPINT1/APAF1/VASP/SDC4/RARG/CASP8/ELF3/HOXA3/MAFF/GINS4/TBX19/COL1A1/YAP1/SCRIB/ACTL6A/FKBP10/PTK7/GJB3/TGFBR1/KRT19/TP53	31	THCA	Up_Up
GO:0050867	positive regulation of cell activation	22/373	267/10899	0.000124689	0.0105667	0.00960927	FYN/ITPKB/LILRA2/CSK/MMP14/CD40/EBI3/PTAFR/TNIP2/HLA-DPA1/CLEC7A/CD86/CD177/CBFB/CLCF1/TNFRSF4/CD70/ADAM8/LGALS9/BTK/IL18/TREM2	22	THCA	Up_Up
GO:1901224	positive regulation of NIK/NF-kappaB signaling	9/373	58/10899	0.000141079	0.0117066	0.0106459	EGFR/RELA/TLR7/SPHK1/CD86/LGALS9/IL18R1/IL18/TREM2	9	THCA	Up_Up
GO:2001212	regulation of vasculogenesis	5/373	16/10899	0.000146124	0.0118778	0.0108016	HEY2/RRAS/EMP2/ASB4/RIN2	5	THCA	Up_Up
GO:0031589	cell-substrate adhesion	23/373	291/10899	0.000163767	0.0130457	0.0118636	ITGB4/PXN/ITGB5/RRAS/MMP14/COL8A1/LRP1/EMP2/SDC4/RHOD/NID1/MICALL2/CD44/IQGAP1/PPFIA1/LAMC1/COL1A1/RIN2/CDKN2A/FLNA/ITGA5/COL5A3/RAC2	23	THCA	Up_Up
GO:0007044	cell-substrate junction assembly	11/373	87/10899	0.000176626	0.0137942	0.0125443	ITGB4/PLEC/CD151/TLN1/MMP14/LRP1/SDC4/RHOD/IQGAP1/LAMC1/ITGA5	11	THCA	Up_Up
GO:0043312	neutrophil degranulation	28/373	393/10899	0.000194261	0.0148797	0.0135314	VAT1/ITGAX/AGPAT2/RETN/CD58/CD33/TNFRSF1B/RAB27A/C3AR1/APAF1/PTAFR/PIGR/CD44/IQGAP1/STXBP2/LCN2/CLEC5A/MAN2B1/CD177/C5AR1/SNAP23/CTSH/ADAM8/CDA/CYBA/ANXA2/ALDH3B1/CMTM6	28	THCA	Up_Up
GO:0002696	positive regulation of leukocyte activation	21/373	258/10899	0.000209854	0.0157707	0.0143418	FYN/ITPKB/CSK/MMP14/CD40/EBI3/PTAFR/TNIP2/HLA-DPA1/CLEC7A/CD86/CD177/CBFB/CLCF1/TNFRSF4/CD70/ADAM8/LGALS9/BTK/IL18/TREM2	21	THCA	Up_Up
GO:0032757	positive regulation of interleukin-8 production	8/373	49/10899	0.000230208	0.01698	0.0154414	TLR5/RELA/CD58/TLR7/F2R/PRKD2/CLEC7A/LGALS9	8	THCA	Up_Up
GO:0032494	response to peptidoglycan	4/373	10/10899	0.000240636	0.0174264	0.0158474	RELA/IRF5/C5AR1/TREM2	4	THCA	Up_Up
GO:1901222	regulation of NIK/NF-kappaB signaling	10/373	76/10899	0.000248788	0.0176951	0.0160917	EGFR/RELA/HDAC7/TLR7/SPHK1/CD86/LGALS9/IL18R1/IL18/TREM2	10	THCA	Up_Up
GO:0032677	regulation of interleukin-8 production	9/373	63/10899	0.000269728	0.0185641	0.016882	TLR5/RELA/CD58/CD33/TLR7/F2R/PRKD2/CLEC7A/LGALS9	9	THCA	Up_Up
GO:0043123	positive regulation of I-kappaB kinase/NF-kappaB signaling	14/373	139/10899	0.000285832	0.0185641	0.016882	FYN/ALPK1/RELA/CD40/TNFRSF10B/TNIP2/CASP8/SHARPIN/S100A4/F2R/AKAP13/TNFRSF1A/LGALS9/FLNA	14	THCA	Up_Up
GO:0034329	cell junction assembly	24/373	322/10899	0.000287242	0.0185641	0.016882	ITGB4/PLEC/PLXNB2/GPC4/SRPX2/CD151/GJA4/TLN1/MYO1C/CLDN15/EPHA2/MMP14/LRP1/VASP/SDC4/RHOD/MICALL2/IQGAP1/CLDN9/LAMC1/CBFB/FLNA/ITGA5/LRP4	24	THCA	Up_Up
GO:0150115	cell-substrate junction organization	11/373	92/10899	0.000291042	0.0185641	0.016882	ITGB4/PLEC/CD151/TLN1/MMP14/LRP1/SDC4/RHOD/IQGAP1/LAMC1/ITGA5	11	THCA	Up_Up
GO:0001843	neural tube closure	9/373	64/10899	0.000304564	0.0185641	0.016882	PLXNB2/DVL3/SPINT1/APAF1/VASP/SDC4/RARG/SCRIB/PTK7	9	THCA	Up_Up
GO:0022617	extracellular matrix disassembly	9/373	64/10899	0.000304564	0.0185641	0.016882	MMP11/BMP1/MMP14/LRP1/FGFR4/LCP1/CD44/LAMC1/ADAM8	9	THCA	Up_Up
GO:0060606	tube closure	9/373	64/10899	0.000304564	0.0185641	0.016882	PLXNB2/DVL3/SPINT1/APAF1/VASP/SDC4/RARG/SCRIB/PTK7	9	THCA	Up_Up
GO:0002446	neutrophil mediated immunity	28/373	404/10899	0.000306062	0.0185641	0.016882	VAT1/ITGAX/AGPAT2/RETN/CD58/CD33/TNFRSF1B/RAB27A/C3AR1/APAF1/PTAFR/PIGR/CD44/IQGAP1/STXBP2/LCN2/CLEC5A/MAN2B1/CD177/C5AR1/SNAP23/CTSH/ADAM8/CDA/CYBA/ANXA2/ALDH3B1/CMTM6	28	THCA	Up_Up
GO:0046849	bone remodeling	10/373	78/10899	0.000308675	0.0185641	0.016882	EGFR/ACP5/CSK/NOTCH2/EPHA2/CSF1R/SIGLEC15/GDF5/ADAM8/RAC2	10	THCA	Up_Up
GO:0018108	peptidyl-tyrosine phosphorylation	23/373	304/10899	0.000309558	0.0185641	0.016882	FYN/EGFR/CSK/EPHA2/CD40/FGFR4/CSF1R/OSM/CD44/HSF1/IQGAP1/BMX/CLEC7A/CLCF1/TNFRSF1A/PTK6/CRLF1/BTK/IL18/ITGA5/LRP4/TP53/TREM2	23	THCA	Up_Up
GO:0042098	T cell proliferation	15/373	157/10899	0.000312275	0.0185641	0.016882	FYN/CD151/TNFRSF1B/ELF4/EBI3/SDC4/HLA-DPA1/SCRIB/CD86/TNFRSF4/CD70/LGALS9/IL18/TP53/RAC2	15	THCA	Up_Up
GO:0050730	regulation of peptidyl-tyrosine phosphorylation	18/373	211/10899	0.000334359	0.0195846	0.01781	FYN/EGFR/CD40/CSF1R/OSM/CD44/HSF1/IQGAP1/CLEC7A/CLCF1/TNFRSF1A/PTK6/CRLF1/IL18/ITGA5/LRP4/TP53/TREM2	18	THCA	Up_Up
GO:0018212	peptidyl-tyrosine modification	23/373	306/10899	0.000340015	0.0196272	0.0178488	FYN/EGFR/CSK/EPHA2/CD40/FGFR4/CSF1R/OSM/CD44/HSF1/IQGAP1/BMX/CLEC7A/CLCF1/TNFRSF1A/PTK6/CRLF1/BTK/IL18/ITGA5/LRP4/TP53/TREM2	23	THCA	Up_Up
GO:0070663	regulation of leukocyte proliferation	17/373	194/10899	0.000355955	0.0202539	0.0184187	TNFRSF1B/CD40/EBI3/CSF1R/SDC4/IKZF3/HLA-DPA1/SCRIB/CD86/CLCF1/TNFRSF4/CD70/LGALS9/BTK/IL18/LST1/RAC2	17	THCA	Up_Up
GO:1903531	negative regulation of secretion by cell	12/373	110/10899	0.000370341	0.0204604	0.0186065	INHBB/RHBDF1/GNAI2/TNFRSF1B/RHBDF2/OSM/F2R/DRD3/CD84/TNFRSF1A/LGALS9/UCP2	12	THCA	Up_Up
GO:0050670	regulation of lymphocyte proliferation	16/373	177/10899	0.000373012	0.0204604	0.0186065	TNFRSF1B/CD40/EBI3/SDC4/IKZF3/HLA-DPA1/SCRIB/CD86/CLCF1/TNFRSF4/CD70/LGALS9/BTK/IL18/LST1/RAC2	16	THCA	Up_Up
GO:0043491	protein kinase B signaling	18/373	213/10899	0.000374997	0.0204604	0.0186065	FYN/EGFR/ZFP36L1/RRAS/PHLDA3/EPHA2/CD40/FGFR4/OSM/DRD3/CALCR/CD86/MFHAS1/ADAM8/GDF15/IL18/TGFBR1/RAC2	18	THCA	Up_Up
GO:0032729	positive regulation of interferon-gamma production	8/373	53/10899	0.000401612	0.0216165	0.0196578	TLR7/EBI3/HLA-DPA1/SCRIB/CLEC7A/LGALS9/IL18R1/IL18	8	THCA	Up_Up
GO:0032944	regulation of mononuclear cell proliferation	16/373	179/10899	0.000423002	0.0223992	0.0203697	TNFRSF1B/CD40/EBI3/SDC4/IKZF3/HLA-DPA1/SCRIB/CD86/CLCF1/TNFRSF4/CD70/LGALS9/BTK/IL18/LST1/RAC2	16	THCA	Up_Up
GO:1900274	regulation of phospholipase C activity	7/373	41/10899	0.000427402	0.0223992	0.0203697	EGFR/PTAFR/PLCB2/CD86/C5AR1/P2RY6/BICD1	7	THCA	Up_Up
GO:1905523	positive regulation of macrophage migration	5/373	20/10899	0.000463202	0.0239602	0.0217892	C3AR1/MMP14/CSF1R/C5AR1/TREM2	5	THCA	Up_Up
GO:0021915	neural tube development	12/373	114/10899	0.000514499	0.0262724	0.0238919	PLXNB2/DVL3/ZFP36L1/GPR161/EPHA2/SPINT1/APAF1/VASP/SDC4/RARG/SCRIB/PTK7	12	THCA	Up_Up
GO:0031581	hemidesmosome assembly	4/373	12/10899	0.000537107	0.0269092	0.024471	ITGB4/PLEC/CD151/LAMC1	4	THCA	Up_Up
GO:0071216	cellular response to biotic stimulus	16/373	183/10899	0.000540481	0.0269092	0.024471	RELA/LILRA2/TNFRSF1B/CD40/APAF1/PTAFR/TNIP2/CDK19/LY86/HSF1/CLEC7A/CD86/BTK/IL18/TP53/TREM2	16	THCA	Up_Up
GO:0014020	primary neural tube formation	9/373	70/10899	0.000600549	0.0295307	0.026855	PLXNB2/DVL3/SPINT1/APAF1/VASP/SDC4/RARG/SCRIB/PTK7	9	THCA	Up_Up
GO:0046718	viral entry into host cell	12/373	117/10899	0.00065134	0.0316376	0.028771	EGFR/SLC1A5/ITGB5/EPHA2/SELPLG/FCN3/CLDN9/CD86/CLEC5A/TNFRSF4/LGALS9/ITGA5	12	THCA	Up_Up
GO:0051251	positive regulation of lymphocyte activation	18/373	224/10899	0.000684046	0.0324758	0.0295332	FYN/ITPKB/CSK/MMP14/CD40/EBI3/TNIP2/HLA-DPA1/CLEC7A/CD86/CBFB/CLCF1/TNFRSF4/CD70/ADAM8/LGALS9/BTK/IL18	18	THCA	Up_Up
GO:0007160	cell-matrix adhesion	16/373	187/10899	0.000684902	0.0324758	0.0295332	ITGB4/PXN/ITGB5/RRAS/MMP14/LRP1/EMP2/SDC4/RHOD/NID1/CD44/IQGAP1/PPFIA1/RIN2/CDKN2A/COL5A3	16	THCA	Up_Up
GO:0060562	epithelial tube morphogenesis	19/373	244/10899	0.000719403	0.0337104	0.0306559	PLXNB2/NFATC4/ITGAX/DVL3/NOTCH2/EPHA2/MMP14/SPINT1/APAF1/VASP/CSF1R/SDC4/RARG/PRKD2/YAP1/SCRIB/CTSH/PGR/PTK7	19	THCA	Up_Up
GO:0001921	positive regulation of receptor recycling	4/373	13/10899	0.000754987	0.0347636	0.0316137	ECE1/ARAP1/SCRIB/ANXA2	4	THCA	Up_Up
GO:0003012	muscle system process	25/373	365/10899	0.000759336	0.0347636	0.0316137	PPP1R13L/KCNJ5/PXN/ITGB5/RYR1/LMNA/TLN1/HEY2/TNFRSF1B/TMOD3/PTAFR/SPHK1/CHRNG/F2R/MYOF/AKAP13/NEUROG1/SCN10A/MYBPH/DSC2/TNFRSF1A/CYBA/FLNA/PDE9A/TAFAZZIN	25	THCA	Up_Up
GO:0051896	regulation of protein kinase B signaling	16/373	189/10899	0.000768698	0.0347923	0.0316398	FYN/EGFR/RRAS/PHLDA3/EPHA2/FGFR4/OSM/DRD3/CALCR/CD86/MFHAS1/ADAM8/GDF15/IL18/TGFBR1/RAC2	16	THCA	Up_Up
GO:0001501	skeletal system development	26/373	389/10899	0.000859281	0.0384552	0.0349709	PHEX/SCIN/IRX5/BMP1/RYR1/ACAN/NOTCH2/EPHA2/MMP14/BGN/RARG/CD44/HOXA3/TGFBI/SIGLEC15/COL1A1/AKAP13/NEUROG1/VCAN/SGPL1/BCAN/RUNX2/GDF5/ANXA2/TGFBR1/TP53	26	THCA	Up_Up
GO:0002224	toll-like receptor signaling pathway	12/373	123/10899	0.0010176	0.0450223	0.0409429	MAPKAPK2/TLR5/LILRA2/TASL/TLR7/CD40/TNIP2/UNC93B1/CASP8/MFHAS1/CYBA/BTK	12	THCA	Up_Up
GO:0009299	mRNA transcription	4/373	14/10899	0.00102863	0.0450223	0.0409429	HSF1/C5AR1/FLNA/TP53	4	THCA	Up_Up
GO:0007492	endoderm development	8/373	61/10899	0.00105204	0.0450568	0.0409743	SOX2/ITGB5/COL5A1/ZFP36L1/MMP14/COL8A1/LAMC1/ITGA5	8	THCA	Up_Up
GO:0010517	regulation of phospholipase activity	8/373	61/10899	0.00105204	0.0450568	0.0409743	EGFR/LRP1/PTAFR/PLCB2/CD86/C5AR1/P2RY6/BICD1	8	THCA	Up_Up
GO:0035987	endodermal cell differentiation	6/373	35/10899	0.00107965	0.0451268	0.041038	SOX2/ITGB5/COL5A1/MMP14/COL8A1/ITGA5	6	THCA	Up_Up
GO:0007259	receptor signaling pathway via JAK-STAT	12/373	124/10899	0.00109274	0.0451268	0.041038	FYN/STAT5A/CD40/CSF1R/OSM/HSF1/F2R/CLCF1/TNFRSF1A/PTK6/CRLF1/IL18	12	THCA	Up_Up
GO:0001841	neural tube formation	9/373	76/10899	0.001099	0.0451268	0.041038	PLXNB2/DVL3/SPINT1/APAF1/VASP/SDC4/RARG/SCRIB/PTK7	9	THCA	Up_Up
GO:1903557	positive regulation of tumor necrosis factor superfamily cytokine production	9/373	76/10899	0.001099	0.0451268	0.041038	MAPKAPK2/NFATC4/LILRA2/PTAFR/CLEC7A/CD86/ADAM8/CYBA/LGALS9	9	THCA	Up_Up
GO:0002886	regulation of myeloid leukocyte mediated immunity	7/373	48/10899	0.00113989	0.0463285	0.0421308	PTAFR/STXBP2/CD177/CD84/LGALS9/BTK/RAC2	7	THCA	Up_Up
GO:0002221	pattern recognition receptor signaling pathway	14/373	160/10899	0.00117534	0.0472866	0.043002	ALPK1/MAPKAPK2/TLR5/RELA/LILRA2/TASL/TLR7/CD40/TNIP2/UNC93B1/CASP8/MFHAS1/CYBA/BTK	14	THCA	Up_Up
GO:0061458	reproductive system development	23/373	336/10899	0.00123371	0.0491385	0.0446861	INHBB/IRX5/ALOX15B/RETN/ZFP36L1/PLEKHA5/HEY2/FSTL3/NOTCH2/YBX3/MMP14/SPINT1/RARG/CASP8/AMHR2/NEUROG1/SMARCC1/SGPL1/PGR/GJB3/TGFBR1/KRT19/FLNA	23	THCA	Up_Up
GO:0006119	oxidative phosphorylation	52/526	99/10899	1.66854e-42	6.33879e-39	6.32992e-39	ATP5PD/COX6A1/NDUFA3/COX5B/COX7A2/COX7C/NDUFA5/NDUFS3/COX7B/ATP5F1C/NDUFA8/ATP5MG/COX4I1/NDUFB8/ATP5F1B/UQCRC2/COX6C/NDUFS4/SNCA/ATP5F1D/NDUFB5/NDUFV2/COX8A/GHITM/NDUFB3/DLD/ATP5PO/ATP5PB/NDUFB2/CYC1/ATP5MC3/ATP5MC1/NDUFB7/COX5A/NDUFAF1/ATP5F1A/ATP5PF/NDUFB6/COQ9/UQCR10/NDUFS7/UQCR11/NDUFA10/UQCRFS1/ATP5ME/NDUFA1/CYCS/COX7A1/NDUFV1/FXN/NDUFC1/NDUFB11	52	THCA	Down_Down
GO:0042773	ATP synthesis coupled electron transport	37/526	65/10899	3.19606e-32	4.04728e-29	4.04162e-29	COX6A1/NDUFA3/COX5B/COX7C/NDUFA5/NDUFS3/COX7B/NDUFA8/COX4I1/NDUFB8/UQCRC2/COX6C/NDUFS4/SNCA/NDUFB5/NDUFV2/COX8A/GHITM/NDUFB3/DLD/NDUFB2/CYC1/NDUFB7/COX5A/NDUFAF1/NDUFB6/COQ9/UQCR10/NDUFS7/UQCR11/NDUFA10/UQCRFS1/NDUFA1/CYCS/NDUFV1/NDUFC1/NDUFB11	37	THCA	Down_Down
GO:0042775	mitochondrial ATP synthesis coupled electron transport	37/526	65/10899	3.19606e-32	4.04728e-29	4.04162e-29	COX6A1/NDUFA3/COX5B/COX7C/NDUFA5/NDUFS3/COX7B/NDUFA8/COX4I1/NDUFB8/UQCRC2/COX6C/NDUFS4/SNCA/NDUFB5/NDUFV2/COX8A/GHITM/NDUFB3/DLD/NDUFB2/CYC1/NDUFB7/COX5A/NDUFAF1/NDUFB6/COQ9/UQCR10/NDUFS7/UQCR11/NDUFA10/UQCRFS1/NDUFA1/CYCS/NDUFV1/NDUFC1/NDUFB11	37	THCA	Down_Down
GO:0022904	respiratory electron transport chain	39/526	78/10899	5.48713e-31	5.2114e-28	5.20411e-28	COX6A1/NDUFA3/COX5B/COX7C/NDUFA5/NDUFS3/COX7B/NDUFA8/COX4I1/NDUFB8/UQCRC2/COX6C/NDUFS4/SNCA/NDUFB5/NDUFV2/COX8A/SLC25A12/GHITM/NDUFB3/DLD/NDUFB2/CYC1/NDUFB7/COX5A/NDUFAF1/ETFB/NDUFB6/COQ9/UQCR10/NDUFS7/UQCR11/NDUFA10/UQCRFS1/NDUFA1/CYCS/NDUFV1/NDUFC1/NDUFB11	39	THCA	Down_Down
GO:0045333	cellular respiration	47/526	133/10899	9.38653e-29	7.13188e-26	7.1219e-26	COX6A1/NDUFA3/SUCLA2/COX5B/COX7C/NDUFA5/NDUFS3/COX7B/NDUFA8/COX4I1/NDUFB8/UQCRC2/COX6C/NDUFS4/OGDHL/SNCA/ATP5F1D/NDUFB5/NDUFV2/COX8A/SLC25A12/GHITM/NDUFB3/DLD/NDUFB2/CYC1/SUCLG1/NDUFB7/COX5A/NDUFAF1/ETFB/NDUFB6/IDH3B/COQ9/UQCR10/NDUFS7/UQCR11/NDUFA10/UQCRFS1/NDUFA1/CYCS/NDUFV1/ACO2/NR4A3/FXN/NDUFC1/NDUFB11	47	THCA	Down_Down
GO:0046034	ATP metabolic process	58/526	231/10899	2.14742e-26	1.35968e-23	1.35777e-23	ATP5PD/COX6A1/NDUFA3/COX5B/COX7A2/COX7C/NDUFA5/NDUFS3/COX7B/ATP5F1C/NDUFA8/ATP5MG/PID1/COX4I1/NDUFB8/ATP5F1B/UQCRC2/COX6C/NDUFS4/OGDHL/SNCA/ATP5F1D/NDUFB5/NDUFV2/COX8A/SLC25A12/GHITM/NDUFB3/DLD/ATP5PO/ATP5PB/NDUFB2/CYC1/ATP5MC3/ATP5MC1/NDUFB7/COX5A/NDUFAF1/ATP5F1A/ATP5PF/NDUFB6/COQ9/UQCR10/NDUFS7/UQCR11/NDUFA10/PFKM/UQCRFS1/HK1/ATP5ME/NDUFA1/CYCS/COX7A1/NDUFV1/NUP93/FXN/NDUFC1/NDUFB11	58	THCA	Down_Down
GO:0022900	electron transport chain	43/526	129/10899	3.39283e-25	1.84134e-22	1.83876e-22	COX6A1/NDUFA3/COX5B/COX7A2/COX7C/NDUFA5/NDUFS3/COX7B/NDUFA8/COX4I1/NDUFB8/UQCRC2/COX6C/NDUFS4/SNCA/NDUFB5/NDUFV2/COX8A/SLC25A12/GHITM/NDUFB3/DLD/NDUFB2/CYC1/NDUFB7/COX5A/NDUFAF1/ETFB/NDUFB6/IDH3B/COQ9/UQCR10/NDUFS7/UQCR11/NDUFA10/UQCRFS1/COX11/NDUFA1/CYCS/COX7A1/NDUFV1/NDUFC1/NDUFB11	43	THCA	Down_Down
GO:0033108	mitochondrial respiratory chain complex assembly	27/526	52/10899	2.31066e-22	1.09728e-19	1.09574e-19	NDUFA3/NDUFA5/NDUFS3/NDUFA8/NDUFB8/FASTKD3/UQCC1/NDUFS4/TMEM126B/NDUFB5/NDUFV2/NDUFB3/NDUFB2/NDUFB7/NDUFAF1/NDUFB6/SAMM50/NDUFS7/NDUFA10/UQCRFS1/NDUFA1/NDUFAF4/NDUFV1/BCS1L/NDUFC1/NDUFAF3/NDUFB11	27	THCA	Down_Down
GO:0006091	generation of precursor metabolites and energy	71/526	406/10899	4.89119e-22	2.06463e-19	2.06174e-19	ATP5PD/COX6A1/NDUFA3/SUCLA2/COX5B/COX7A2/COX7C/NDUFA5/NDUFS3/COX7B/ATP5F1C/NDUFA8/ATP5MG/AACS/PID1/COX4I1/NDUFB8/ATP5F1B/UQCRC2/COX6C/NDUFS4/OGDHL/SNCA/ATP5F1D/NDUFB5/NDUFV2/COX8A/SLC25A12/GHITM/OXCT1/NDUFB3/SLC25A4/DLD/ATP5PO/ATP5PB/NDUFB2/CYC1/ATP5MC3/SUCLG1/ATP5MC1/NDUFB7/COX5A/NDUFAF1/ATP5F1A/ATP5PF/ETFB/NDUFB6/IDH3B/COQ9/BDH1/UQCR10/NDUFS7/UQCR11/NDUFA10/PFKM/UQCRFS1/HK1/ATP5ME/COX11/NDUFA1/…	71	THCA	Down_Down
GO:0015980	energy derivation by oxidation of organic compounds	49/526	205/10899	2.07697e-21	7.87211e-19	7.8611e-19	COX6A1/NDUFA3/SUCLA2/COX5B/COX7C/NDUFA5/NDUFS3/COX7B/NDUFA8/PID1/COX4I1/NDUFB8/UQCRC2/COX6C/NDUFS4/OGDHL/SNCA/ATP5F1D/NDUFB5/NDUFV2/COX8A/SLC25A12/GHITM/NDUFB3/DLD/NDUFB2/CYC1/SUCLG1/NDUFB7/COX5A/NDUFAF1/ETFB/NDUFB6/IDH3B/COQ9/UQCR10/NDUFS7/UQCR11/NDUFA10/UQCRFS1/NDUFA1/CYCS/EPM2AIP1/NDUFV1/ACO2/NR4A3/FXN/NDUFC1/NDUFB11	49	THCA	Down_Down
GO:0006120	mitochondrial electron transport, NADH to ubiquinone	22/526	34/10899	2.27937e-21	7.87211e-19	7.8611e-19	NDUFA3/NDUFA5/NDUFS3/NDUFA8/NDUFB8/NDUFS4/SNCA/NDUFB5/NDUFV2/NDUFB3/DLD/NDUFB2/NDUFB7/NDUFAF1/NDUFB6/COQ9/NDUFS7/NDUFA10/NDUFA1/NDUFV1/NDUFC1/NDUFB11	22	THCA	Down_Down
GO:0010257	NADH dehydrogenase complex assembly	23/526	39/10899	6.05868e-21	1.77053e-18	1.76805e-18	NDUFA3/NDUFA5/NDUFS3/NDUFA8/NDUFB8/NDUFS4/TMEM126B/NDUFB5/NDUFV2/NDUFB3/NDUFB2/NDUFB7/NDUFAF1/NDUFB6/NDUFS7/NDUFA10/NDUFA1/NDUFAF4/NDUFV1/BCS1L/NDUFC1/NDUFAF3/NDUFB11	23	THCA	Down_Down
GO:0032981	mitochondrial respiratory chain complex I assembly	23/526	39/10899	6.05868e-21	1.77053e-18	1.76805e-18	NDUFA3/NDUFA5/NDUFS3/NDUFA8/NDUFB8/NDUFS4/TMEM126B/NDUFB5/NDUFV2/NDUFB3/NDUFB2/NDUFB7/NDUFAF1/NDUFB6/NDUFS7/NDUFA10/NDUFA1/NDUFAF4/NDUFV1/BCS1L/NDUFC1/NDUFAF3/NDUFB11	23	THCA	Down_Down
GO:0007005	mitochondrion organization	63/526	382/10899	2.84911e-18	7.73126e-16	7.72044e-16	ATP5PD/NDUFA3/COX7A2/ATG2B/NDUFA5/PPP3R1/NDUFS3/ATP5F1C/NDUFA8/DDHD2/ATP5MG/PID1/NDUFB8/HIGD1A/FASTKD3/SLC25A46/ATP5F1B/UQCC1/TFDP1/NDUFS4/TMEM126B/PMPCB/ATP5F1D/NDUFB5/NDUFV2/GHITM/NDUFB3/TMEM14A/SLC25A4/APOO/ATP5PO/ATP5PB/NDUFB2/ATP5MC3/ATP5MC1/NDUFB7/NDUFAF1/ATP5F1A/ATP5PF/NDUFB6/BAG4/GDAP1/SAMM50/NDUFS7/NDUFA10/CYRIB/UQCRFS1/UBL5/ATP5ME/TOMM20/NDUFA1/CYCS/NDUFAF4/COX7A1/NDUFV1/BCS1L/PRDX3/FXN…	63	THCA	Down_Down
GO:0042407	cristae formation	14/526	23/10899	1.71856e-13	4.35253e-11	4.34644e-11	ATP5PD/ATP5F1C/ATP5MG/ATP5F1B/ATP5F1D/APOO/ATP5PO/ATP5PB/ATP5MC3/ATP5MC1/ATP5F1A/ATP5PF/SAMM50/ATP5ME	14	THCA	Down_Down
GO:0042776	mitochondrial ATP synthesis coupled proton transport	12/526	16/10899	2.15582e-13	5.11872e-11	5.11156e-11	ATP5PD/ATP5F1C/ATP5MG/ATP5F1B/ATP5F1D/ATP5PO/ATP5PB/ATP5MC3/ATP5MC1/ATP5F1A/ATP5PF/ATP5ME	12	THCA	Down_Down
GO:1902600	proton transmembrane transport	26/526	104/10899	2.14529e-12	4.7941e-10	4.78739e-10	ATP5PD/COX6A1/COX7A2/COX7C/COX7B/ATP5F1C/ATP5MG/COX4I1/ATP5F1B/COX6C/ATP5F1D/COX8A/ATP1A1/ATP5PO/ATP5PB/ATP6V0E2/ATP5MC3/ATP5MC1/COX5A/ATP5F1A/ATP5PF/NDUFS7/ATP5ME/CLCN4/COX7A1/ATP6V0D1	26	THCA	Down_Down
GO:0015985	energy coupled proton transport, down electrochemical gradient	12/526	19/10899	5.22239e-12	1.0442e-09	1.04274e-09	ATP5PD/ATP5F1C/ATP5MG/ATP5F1B/ATP5F1D/ATP5PO/ATP5PB/ATP5MC3/ATP5MC1/ATP5F1A/ATP5PF/ATP5ME	12	THCA	Down_Down
GO:0015986	ATP synthesis coupled proton transport	12/526	19/10899	5.22239e-12	1.0442e-09	1.04274e-09	ATP5PD/ATP5F1C/ATP5MG/ATP5F1B/ATP5F1D/ATP5PO/ATP5PB/ATP5MC3/ATP5MC1/ATP5F1A/ATP5PF/ATP5ME	12	THCA	Down_Down
GO:0009060	aerobic respiration	20/526	66/10899	1.67982e-11	3.19081e-09	3.18635e-09	COX6A1/SUCLA2/COX5B/COX7C/COX7B/COX4I1/UQCRC2/COX6C/OGDHL/ATP5F1D/COX8A/DLD/SUCLG1/COX5A/IDH3B/UQCR10/NDUFS7/CYCS/ACO2/FXN	20	THCA	Down_Down
GO:0007007	inner mitochondrial membrane organization	15/526	37/10899	5.15855e-11	9.33206e-09	9.319e-09	ATP5PD/ATP5F1C/ATP5MG/ATP5F1B/ATP5F1D/GHITM/APOO/ATP5PO/ATP5PB/ATP5MC3/ATP5MC1/ATP5F1A/ATP5PF/SAMM50/ATP5ME	15	THCA	Down_Down
GO:0006754	ATP biosynthetic process	14/526	39/10899	1.54915e-09	2.6751e-07	2.67135e-07	ATP5PD/ATP5F1C/ATP5MG/PID1/ATP5F1B/ATP5F1D/SLC25A12/ATP5PO/ATP5PB/ATP5MC3/ATP5MC1/ATP5F1A/ATP5PF/ATP5ME	14	THCA	Down_Down
GO:0006123	mitochondrial electron transport, cytochrome c to oxygen	9/526	14/10899	2.14119e-09	3.38933e-07	3.38459e-07	COX6A1/COX5B/COX7C/COX7B/COX4I1/COX6C/COX8A/COX5A/CYCS	9	THCA	Down_Down
GO:0019646	aerobic electron transport chain	9/526	14/10899	2.14119e-09	3.38933e-07	3.38459e-07	COX6A1/COX5B/COX7C/COX7B/COX4I1/COX6C/COX8A/COX5A/CYCS	9	THCA	Down_Down
GO:0009206	purine ribonucleoside triphosphate biosynthetic process	14/526	46/10899	1.80135e-08	2.73733e-06	2.7335e-06	ATP5PD/ATP5F1C/ATP5MG/PID1/ATP5F1B/ATP5F1D/SLC25A12/ATP5PO/ATP5PB/ATP5MC3/ATP5MC1/ATP5F1A/ATP5PF/ATP5ME	14	THCA	Down_Down
GO:0009145	purine nucleoside triphosphate biosynthetic process	14/526	47/10899	2.45343e-08	3.58483e-06	3.57982e-06	ATP5PD/ATP5F1C/ATP5MG/PID1/ATP5F1B/ATP5F1D/SLC25A12/ATP5PO/ATP5PB/ATP5MC3/ATP5MC1/ATP5F1A/ATP5PF/ATP5ME	14	THCA	Down_Down
GO:0009142	nucleoside triphosphate biosynthetic process	15/526	57/10899	4.95484e-08	6.97164e-06	6.96188e-06	ATP5PD/ATP5F1C/ATP5MG/PID1/ATP5F1B/TBPL1/ATP5F1D/SLC25A12/ATP5PO/ATP5PB/ATP5MC3/ATP5MC1/ATP5F1A/ATP5PF/ATP5ME	15	THCA	Down_Down
GO:0009201	ribonucleoside triphosphate biosynthetic process	14/526	50/10899	5.89008e-08	7.99158e-06	7.9804e-06	ATP5PD/ATP5F1C/ATP5MG/PID1/ATP5F1B/ATP5F1D/SLC25A12/ATP5PO/ATP5PB/ATP5MC3/ATP5MC1/ATP5F1A/ATP5PF/ATP5ME	14	THCA	Down_Down
GO:0009205	purine ribonucleoside triphosphate metabolic process	14/526	55/10899	2.18717e-07	2.8652e-05	2.86119e-05	ATP5PD/ATP5F1C/ATP5MG/PID1/ATP5F1B/ATP5F1D/SLC25A12/ATP5PO/ATP5PB/ATP5MC3/ATP5MC1/ATP5F1A/ATP5PF/ATP5ME	14	THCA	Down_Down
GO:1990542	mitochondrial transmembrane transport	16/526	72/10899	2.30422e-07	2.9179e-05	2.91382e-05	ATP5PD/ATP5F1C/ATP5MG/ATP5F1B/ATP5F1D/SLC25A12/SLC25A4/ATP5PO/ATP5PB/ATP5MC3/ATP5MC1/ATP5F1A/ATP5PF/ATP5ME/TOMM20/MRS2	16	THCA	Down_Down
GO:0140053	mitochondrial gene expression	20/526	110/10899	2.48463e-07	3.04488e-05	3.04062e-05	MRPS33/MRPS10/FASTKD3/UQCC1/MRPS35/TRIT1/FASTKD2/MRPS7/LRPPRC/MRPS27/NGRN/MRPS11/MRPL20/MRPS2/TFB2M/MRPL40/TRMT61B/TRMT5/MRPL34/GFM1	20	THCA	Down_Down
GO:0007006	mitochondrial membrane organization	19/526	105/10899	5.35886e-07	6.36197e-05	6.35306e-05	ATP5PD/PPP3R1/ATP5F1C/ATP5MG/ATP5F1B/TFDP1/ATP5F1D/GHITM/TMEM14A/APOO/ATP5PO/ATP5PB/ATP5MC3/ATP5MC1/ATP5F1A/ATP5PF/SAMM50/ATP5ME/BCS1L	19	THCA	Down_Down
GO:0009144	purine nucleoside triphosphate metabolic process	14/526	60/10899	6.97222e-07	7.79043e-05	7.77953e-05	ATP5PD/ATP5F1C/ATP5MG/PID1/ATP5F1B/ATP5F1D/SLC25A12/ATP5PO/ATP5PB/ATP5MC3/ATP5MC1/ATP5F1A/ATP5PF/ATP5ME	14	THCA	Down_Down
GO:0009199	ribonucleoside triphosphate metabolic process	14/526	60/10899	6.97222e-07	7.79043e-05	7.77953e-05	ATP5PD/ATP5F1C/ATP5MG/PID1/ATP5F1B/ATP5F1D/SLC25A12/ATP5PO/ATP5PB/ATP5MC3/ATP5MC1/ATP5F1A/ATP5PF/ATP5ME	14	THCA	Down_Down
GO:0006839	mitochondrial transport	26/526	194/10899	2.09784e-06	0.000227706	0.000227387	ATP5PD/PPP3R1/ATP5F1C/ATP5MG/TMEM14B/ATP5F1B/TFDP1/PMPCB/ATP5F1D/SLC25A12/TMEM14A/SLC25A4/ATP5PO/ATP5PB/ATP5MC3/ATP5MC1/ATP5F1A/ATP5PF/BAG4/GDAP1/SAMM50/UBL5/ATP5ME/TOMM20/BCS1L/MRS2	26	THCA	Down_Down
GO:0009141	nucleoside triphosphate metabolic process	15/526	77/10899	3.23965e-06	0.000341873	0.000341395	ATP5PD/ATP5F1C/ATP5MG/PID1/ATP5F1B/TBPL1/ATP5F1D/SLC25A12/ATP5PO/ATP5PB/ATP5MC3/ATP5MC1/ATP5F1A/ATP5PF/ATP5ME	15	THCA	Down_Down
GO:0032543	mitochondrial translation	16/526	90/10899	5.3648e-06	0.000550834	0.000550064	MRPS33/MRPS10/FASTKD3/UQCC1/MRPS35/FASTKD2/MRPS7/LRPPRC/MRPS27/NGRN/MRPS11/MRPL20/MRPS2/MRPL40/MRPL34/GFM1	16	THCA	Down_Down
GO:0090407	organophosphate biosynthetic process	43/526	446/10899	1.05587e-05	0.0010556	0.00105412	ATP5PD/MTMR6/ATP5F1C/DDHD2/ATP5MG/MTMR4/PID1/ATP5F1B/TBPL1/GPD1L/SERINC1/SYNJ1/SNCA/ATP5F1D/DPM1/SLC25A12/DLD/ATP5PO/ATP5PB/NAXD/ATP5MC3/HMGCS1/ATP5MC1/ATP5F1A/ATP5PF/MOCS2/AGPAT4/IDI1/ATP5ME/ETNK1/PGAP4/PIGK/PPIP5K2/PIGP/PPCS/PRPS1/PLA2G4C/IMPA1/PRPSAP2/CKB/INPP5J/PIGN/SACM1L	43	THCA	Down_Down
GO:0070131	positive regulation of mitochondrial translation	5/526	10/10899	5.28936e-05	0.00515238	0.00514517	FASTKD3/UQCC1/FASTKD2/MRPS27/NGRN	5	THCA	Down_Down
GO:0010970	transport along microtubule	16/526	111/10899	7.97871e-05	0.00757778	0.00756718	AP3M2/DYNC1I1/TERF2/PAFAH1B1/RAB1A/AP3D1/UBB/HSPB11/LRPPRC/SYBU/DLG2/SOD1/ARL3/IFT52/IFT27/KIF17	16	THCA	Down_Down
GO:0070129	regulation of mitochondrial translation	6/526	17/10899	9.62958e-05	0.00892263	0.00891014	FASTKD3/UQCC1/FASTKD2/LRPPRC/MRPS27/NGRN	6	THCA	Down_Down
GO:0070125	mitochondrial translational elongation	11/526	59/10899	0.000101134	0.00914783	0.00913503	MRPS33/MRPS10/MRPS35/MRPS7/MRPS27/MRPS11/MRPL20/MRPS2/MRPL40/MRPL34/GFM1	11	THCA	Down_Down
GO:0099111	microtubule-based transport	17/526	126/10899	0.000111925	0.00988845	0.00987462	AP3M2/DYNC1I1/TERF2/PAFAH1B1/RAB1A/AP3D1/UBB/HSPB11/LRPPRC/SYBU/DLG2/SOD1/ARL3/IFT52/IFT27/KIF17/TTLL1	17	THCA	Down_Down
GO:0006412	translation	40/526	447/10899	0.000114664	0.00990021	0.00988636	MRPS33/DIO2/MRPS10/METAP1/FASTKD3/UQCC1/COPS5/EIF1B/RSL24D1/CARS1/DNAJC24/DDX25/MRPS35/HABP4/NOLC1/GSPT2/EIF3K/FASTKD2/CAPRIN2/CNOT7/MRPS7/LRPPRC/RPL10A/EIF3M/MRPS27/DHX29/NGRN/MRPS11/MRPL20/AARS1/MRPS2/RGS2/FTO/RPL15/MRPL40/RPL31/TMA7/GUF1/MRPL34/GFM1	40	THCA	Down_Down
GO:0062125	regulation of mitochondrial gene expression	6/526	19/10899	0.000194349	0.0164074	0.0163844	FASTKD3/UQCC1/FASTKD2/LRPPRC/MRPS27/NGRN	6	THCA	Down_Down
GO:0043043	peptide biosynthetic process	40/526	466/10899	0.000275859	0.0227824	0.0227505	MRPS33/DIO2/MRPS10/METAP1/FASTKD3/UQCC1/COPS5/EIF1B/RSL24D1/CARS1/DNAJC24/DDX25/MRPS35/HABP4/NOLC1/GSPT2/EIF3K/FASTKD2/CAPRIN2/CNOT7/MRPS7/LRPPRC/RPL10A/EIF3M/MRPS27/DHX29/NGRN/MRPS11/MRPL20/AARS1/MRPS2/RGS2/FTO/RPL15/MRPL40/RPL31/TMA7/GUF1/MRPL34/GFM1	40	THCA	Down_Down
GO:0072522	purine-containing compound biosynthetic process	19/526	162/10899	0.000295802	0.0239096	0.0238762	ATP5PD/ATP5F1C/ATP5MG/PID1/ATP5F1B/ATP5F1D/SLC25A12/DLD/ATP5PO/ATP5PB/ATP5MC3/ATP5MC1/ATP5F1A/ATP5PF/ATP5ME/GMPR2/PPCS/PRPS1/PRPSAP2	19	THCA	Down_Down
GO:0006414	translational elongation	13/526	89/10899	0.000321131	0.0254162	0.0253806	MRPS33/DIO2/MRPS10/DNAJC24/MRPS35/MRPS7/MRPS27/MRPS11/MRPL20/MRPS2/MRPL40/MRPL34/GFM1	13	THCA	Down_Down
GO:0046390	ribose phosphate biosynthetic process	18/526	152/10899	0.000376274	0.0291728	0.029132	ATP5PD/ATP5F1C/ATP5MG/PID1/ATP5F1B/ATP5F1D/SLC25A12/DLD/ATP5PO/ATP5PB/ATP5MC3/ATP5MC1/ATP5F1A/ATP5PF/ATP5ME/PPCS/PRPS1/PRPSAP2	18	THCA	Down_Down
GO:0070126	mitochondrial translational termination	10/526	58/10899	0.000404849	0.0307605	0.0307174	MRPS33/MRPS10/MRPS35/MRPS7/MRPS27/MRPS11/MRPL20/MRPS2/MRPL40/MRPL34	10	THCA	Down_Down
GO:0006164	purine nucleotide biosynthetic process	18/526	154/10899	0.000441629	0.032897	0.032851	ATP5PD/ATP5F1C/ATP5MG/PID1/ATP5F1B/ATP5F1D/SLC25A12/DLD/ATP5PO/ATP5PB/ATP5MC3/ATP5MC1/ATP5F1A/ATP5PF/ATP5ME/PPCS/PRPS1/PRPSAP2	18	THCA	Down_Down
GO:0006415	translational termination	11/526	72/10899	0.00061954	0.0452621	0.0451988	MRPS33/MRPS10/MRPS35/GSPT2/MRPS7/MRPS27/MRPS11/MRPL20/MRPS2/MRPL40/MRPL34	11	THCA	Down_Down
GO:0051272	positive regulation of cellular component movement	51/432	422/9845	2.77624e-11	4.74318e-08	3.85599e-08	RARRES2/SYDE1/CSF1/ANGPT1/SWAP70/BCL2/GATA2/ITGAX/BCL6/SP1/PDPN/RRAS/GNAI2/FOXO4/MYO1C/SASH1/CMKLR1/NOTCH1/C3AR1/CD40/PTAFR/CSF1R/IGF1R/FOXF1/PLCG2/DAB2/PDGFRB/NCKAP1L/IQGAP1/CCL5/FGR/CAVIN1/CASS4/TJP1/SNAI1/DDR2/IL1R1/PIK3CG/C5AR1/CTSH/MAP3K3/PTPRC/RIN2/F10/ETS1/ITGA5/PECAM1/SIRT1/VEGFC/GAB1/RAC2	51	LGCA	Up_Down
GO:0040017	positive regulation of locomotion	51/432	423/9845	3.03277e-11	4.74318e-08	3.85599e-08	RARRES2/SYDE1/CSF1/ANGPT1/SWAP70/BCL2/GATA2/IL16/ITGAX/SP1/PDPN/RRAS/GNAI2/FOXO4/MYO1C/SASH1/CMKLR1/NOTCH1/C3AR1/CD40/PTAFR/CSF1R/IGF1R/FOXF1/PLCG2/DAB2/PDGFRB/NCKAP1L/IQGAP1/CCL5/FGR/CAVIN1/CASS4/TJP1/SNAI1/DDR2/IL1R1/PIK3CG/C5AR1/CTSH/MAP3K3/PTPRC/RIN2/F10/ETS1/ITGA5/PECAM1/SIRT1/VEGFC/GAB1/RAC2	51	LGCA	Up_Down
GO:2000147	positive regulation of cell motility	50/432	414/9845	4.53619e-11	4.74318e-08	3.85599e-08	RARRES2/SYDE1/CSF1/ANGPT1/SWAP70/BCL2/GATA2/ITGAX/SP1/PDPN/RRAS/GNAI2/FOXO4/MYO1C/SASH1/CMKLR1/NOTCH1/C3AR1/CD40/PTAFR/CSF1R/IGF1R/FOXF1/PLCG2/DAB2/PDGFRB/NCKAP1L/IQGAP1/CCL5/FGR/CAVIN1/CASS4/TJP1/SNAI1/DDR2/IL1R1/PIK3CG/C5AR1/CTSH/MAP3K3/PTPRC/RIN2/F10/ETS1/ITGA5/PECAM1/SIRT1/VEGFC/GAB1/RAC2	50	LGCA	Up_Down
GO:0030335	positive regulation of cell migration	49/432	401/9845	4.742e-11	4.74318e-08	3.85599e-08	RARRES2/SYDE1/CSF1/ANGPT1/SWAP70/BCL2/GATA2/ITGAX/SP1/PDPN/RRAS/GNAI2/FOXO4/MYO1C/SASH1/CMKLR1/NOTCH1/C3AR1/CD40/PTAFR/CSF1R/IGF1R/FOXF1/PLCG2/DAB2/PDGFRB/NCKAP1L/IQGAP1/CCL5/FGR/CASS4/TJP1/SNAI1/DDR2/IL1R1/PIK3CG/C5AR1/CTSH/MAP3K3/PTPRC/RIN2/F10/ETS1/ITGA5/PECAM1/SIRT1/VEGFC/GAB1/RAC2	49	LGCA	Up_Down
GO:0048514	blood vessel morphogenesis	54/432	474/9845	6.79148e-11	5.43454e-08	4.41804e-08	APLNR/ANGPT1/HIF3A/TGFBR3/SYK/EFEMP2/GATA2/TBX2/TBX5/FOXC1/ITGAX/HSPB6/WASF2/SP1/RRAS/FOXO4/SASH1/TIE1/BMPR1A/NOTCH1/C3AR1/CD40/AQP1/EMP2/CCL2/FOXF1/SPI1/PDGFRB/HOXA3/FOLR1/CD34/ROBO4/TJP1/PF4/MMP19/YAP1/PIK3CG/CLDN5/C5AR1/KLF4/CTSH/MAP3K3/KLF2/HIPK1/RIN2/VEZF1/RAMP3/ACVRL1/ETS1/RORA/ITGA5/SIRT1/VEGFC/GAB1	54	LGCA	Up_Down
GO:0002274	myeloid leukocyte activation	52/432	464/9845	2.90178e-10	1.935e-07	1.57307e-07	VAT1/CSF1/NFKB1/SYK/GATA2/ITGAX/RETN/PLEKHO2/CD58/CD33/TNFRSF1B/C3AR1/TLR7/APAF1/FCN1/PTAFR/FES/FOXF1/SPI1/TSPAN32/NCKAP1L/CD44/IQGAP1/CCL5/FGR/IQGAP2/SERPINA3/TLR8/P2RX1/CFD/PIK3CG/SELL/C5AR1/SNAP23/CTSH/METTL7A/IL18RAP/PTPRC/MT1G/STK10/SLC11A1/PTPN6/CFP/BTK/CST7/RORA/PECAM1/DOCK2/PTGDR/BIN2/CMTM6/RAC2	52	LGCA	Up_Down
GO:0002366	leukocyte activation involved in immune response	53/432	496/9845	1.09973e-09	5.69129e-07	4.62676e-07	VAT1/SWAP70/NFKB1/SYK/GATA2/ITGAX/RETN/PLEKHO2/BCL6/CD58/CD33/TNFRSF1B/C3AR1/CD40/APAF1/FCN1/PTAFR/FES/FOXF1/APBB1IP/PLCG2/LCP1/NCKAP1L/CD44/IQGAP1/FGR/IQGAP2/SERPINA3/IL12RB1/P2RX1/CFD/PIK3CG/CD86/SELL/C5AR1/SNAP23/CTSH/METTL7A/PTPRC/STK10/SLC11A1/PTPN6/CFP/IL18R1/BTK/RORA/PECAM1/DOCK2/PTGDR/BIN2/CMTM6/RAC2/GPR183	53	LGCA	Up_Down
GO:0045785	positive regulation of cell adhesion	40/432	316/9845	1.13797e-09	5.69129e-07	4.62676e-07	FYN/ITPKB/CSF1/ANGPT1/SYK/EFEMP2/RELA/PDCD1LG2/ECM2/SASH3/BCL6/PDPN/RRAS/FSTL3/PIEZO1/PTAFR/EMP2/ZBTB16/MAP3K8/CCL2/FOXF1/APBB1IP/NID1/NCKAP1L/CD44/IQGAP1/CCL5/HLA-DPA1/CASS4/TJP1/IL7R/IL12RB1/CD86/SOX13/PTPRC/RIN2/PTPN6/ETS1/CD4/ITGA5	40	LGCA	Up_Down
GO:0002263	cell activation involved in immune response	53/432	500/9845	1.46814e-09	6.52671e-07	5.30592e-07	VAT1/SWAP70/NFKB1/SYK/GATA2/ITGAX/RETN/PLEKHO2/BCL6/CD58/CD33/TNFRSF1B/C3AR1/CD40/APAF1/FCN1/PTAFR/FES/FOXF1/APBB1IP/PLCG2/LCP1/NCKAP1L/CD44/IQGAP1/FGR/IQGAP2/SERPINA3/IL12RB1/P2RX1/CFD/PIK3CG/CD86/SELL/C5AR1/SNAP23/CTSH/METTL7A/PTPRC/STK10/SLC11A1/PTPN6/CFP/IL18R1/BTK/RORA/PECAM1/DOCK2/PTGDR/BIN2/CMTM6/RAC2/GPR183	53	LGCA	Up_Down
GO:0001525	angiogenesis	45/432	402/9845	5.27575e-09	2.11083e-06	1.71601e-06	APLNR/ANGPT1/HIF3A/TGFBR3/SYK/GATA2/FOXC1/ITGAX/HSPB6/WASF2/SP1/RRAS/FOXO4/SASH1/TIE1/NOTCH1/C3AR1/CD40/AQP1/EMP2/CCL2/PDGFRB/HOXA3/CD34/ROBO4/TJP1/PF4/MMP19/PIK3CG/CLDN5/C5AR1/KLF4/CTSH/MAP3K3/KLF2/HIPK1/VEZF1/RAMP3/ACVRL1/ETS1/RORA/ITGA5/SIRT1/VEGFC/GAB1	45	LGCA	Up_Down
GO:0045766	positive regulation of angiogenesis	22/432	122/9845	1.28084e-08	4.22827e-06	3.43739e-06	APLNR/GATA2/ITGAX/HSPB6/SP1/RRAS/SASH1/TIE1/C3AR1/CD40/AQP1/CD34/TJP1/C5AR1/KLF4/CTSH/HIPK1/ETS1/ITGA5/SIRT1/VEGFC/GAB1	22	LGCA	Up_Down
GO:1904018	positive regulation of vasculature development	22/432	122/9845	1.28084e-08	4.22827e-06	3.43739e-06	APLNR/GATA2/ITGAX/HSPB6/SP1/RRAS/SASH1/TIE1/C3AR1/CD40/AQP1/CD34/TJP1/C5AR1/KLF4/CTSH/HIPK1/ETS1/ITGA5/SIRT1/VEGFC/GAB1	22	LGCA	Up_Down
GO:0032943	mononuclear cell proliferation	29/432	202/9845	1.45708e-08	4.22827e-06	3.43739e-06	FYN/CSF1/SYK/BCL2/PDCD1LG2/SASH3/BCL6/TNFRSF1B/ELF4/CD40/TNFSF8/NCKAP1L/CCL5/HLA-DPA1/FLT3LG/IL7R/IL12RB1/INPP5D/PIK3CG/CD86/PTPRC/SLC11A1/PTPN6/CD4/BTK/DOCK2/LST1/RAC2/GPR183	29	LGCA	Up_Down
GO:0050865	regulation of cell activation	43/432	387/9845	1.47952e-08	4.22827e-06	3.43739e-06	FYN/ITPKB/SYK/BCL2/GATA2/PLEK/BANK1/PDCD1LG2/SASH3/BCL6/PDPN/CD33/TNFRSF1B/CD40/PTAFR/ZBTB16/MAP3K8/CCL2/FES/FOXF1/PDGFRB/TSPAN32/TNFSF8/NCKAP1L/HLA-DOA/CCL5/FGR/HLA-DPA1/FLT3LG/IL7R/IL12RB1/INPP5D/CD86/SOX13/PTPRC/PTPN6/CD4/BTK/CST7/RORA/LST1/RAC2/GPR183	43	LGCA	Up_Down
GO:0001894	tissue homeostasis	27/432	182/9845	2.28993e-08	5.79953e-06	4.71475e-06	CSF1/ANGPT1/GJA1/SYK/BCL2/GATA2/FOXC1/SASH3/ACP5/IL20RA/WWTR1/NOTCH1/CYTL1/CSF1R/MAK/SERPINA3/CD34/TJP1/LAMC1/INPP5D/YAP1/CLDN18/CLDN5/LAMA2/CTSH/PECAM1/RAC2	27	LGCA	Up_Down
GO:0032835	glomerulus development	14/432	51/9845	2.31923e-08	5.79953e-06	4.71475e-06	PLCE1/ANGPT1/LAMB2/BCL2/KLF15/FOXC1/WWTR1/NOTCH1/NID1/PDGFRB/HEYL/IQGAP1/CD34/PECAM1	14	LGCA	Up_Down
GO:0043299	leukocyte degranulation	42/432	380/9845	2.56786e-08	6.04353e-06	4.91311e-06	VAT1/NFKB1/SYK/GATA2/ITGAX/RETN/PLEKHO2/CD58/CD33/TNFRSF1B/C3AR1/APAF1/FCN1/PTAFR/FES/FOXF1/NCKAP1L/CD44/IQGAP1/FGR/IQGAP2/SERPINA3/P2RX1/CFD/PIK3CG/SELL/C5AR1/SNAP23/CTSH/METTL7A/PTPRC/STK10/SLC11A1/PTPN6/CFP/BTK/PECAM1/DOCK2/PTGDR/BIN2/CMTM6/RAC2	42	LGCA	Up_Down
GO:0002250	adaptive immune response	35/432	286/9845	3.14859e-08	6.99862e-06	5.68956e-06	FYN/SWAP70/SYK/PDCD1LG2/SASH3/BCL6/TNFRSF1B/C6/CD40/EMP2/HLA-DOA/HLA-DPA1/C1RL/IL18BP/C8B/CD48/IL7R/IL12RB1/INPP5D/TLR8/IL1R1/PRF1/PIK3CG/CD86/CTSH/PTPRC/KLRD1/SLC11A1/PTPN6/CD4/IL18R1/BTK/RORA/SIRT1/GPR183	35	LGCA	Up_Down
GO:0046651	lymphocyte proliferation	28/432	199/9845	4.05867e-08	8.28528e-06	6.73555e-06	FYN/SYK/BCL2/PDCD1LG2/SASH3/BCL6/TNFRSF1B/ELF4/CD40/TNFSF8/NCKAP1L/CCL5/HLA-DPA1/FLT3LG/IL7R/IL12RB1/INPP5D/PIK3CG/CD86/PTPRC/SLC11A1/PTPN6/CD4/BTK/DOCK2/LST1/RAC2/GPR183	28	LGCA	Up_Down
GO:0070661	leukocyte proliferation	30/432	224/9845	4.1416e-08	8.28528e-06	6.73555e-06	FYN/CSF1/SYK/BCL2/PDCD1LG2/SASH3/BCL6/TNFRSF1B/ELF4/CD40/CSF1R/TNFSF8/NCKAP1L/CCL5/HLA-DPA1/FLT3LG/IL7R/IL12RB1/INPP5D/PIK3CG/CD86/PTPRC/SLC11A1/PTPN6/CD4/BTK/DOCK2/LST1/RAC2/GPR183	30	LGCA	Up_Down
GO:0002694	regulation of leukocyte activation	40/432	360/9845	4.8699e-08	9.27832e-06	7.54285e-06	FYN/ITPKB/SYK/BCL2/GATA2/BANK1/PDCD1LG2/SASH3/BCL6/CD33/TNFRSF1B/CD40/PTAFR/ZBTB16/MAP3K8/CCL2/FES/FOXF1/TSPAN32/TNFSF8/NCKAP1L/HLA-DOA/CCL5/FGR/HLA-DPA1/FLT3LG/IL7R/IL12RB1/INPP5D/CD86/SOX13/PTPRC/PTPN6/CD4/BTK/CST7/RORA/LST1/RAC2/GPR183	40	LGCA	Up_Down
GO:0002275	myeloid cell activation involved in immune response	42/432	391/9845	5.83531e-08	1.06123e-05	8.62732e-06	VAT1/NFKB1/SYK/GATA2/ITGAX/RETN/PLEKHO2/CD58/CD33/TNFRSF1B/C3AR1/APAF1/FCN1/PTAFR/FES/FOXF1/NCKAP1L/CD44/IQGAP1/FGR/IQGAP2/SERPINA3/P2RX1/CFD/PIK3CG/SELL/C5AR1/SNAP23/CTSH/METTL7A/PTPRC/STK10/SLC11A1/PTPN6/CFP/BTK/PECAM1/DOCK2/PTGDR/BIN2/CMTM6/RAC2	42	LGCA	Up_Down
GO:0002444	myeloid leukocyte mediated immunity	42/432	394/9845	7.25151e-08	1.26145e-05	1.0255e-05	VAT1/NFKB1/SYK/GATA2/ITGAX/RETN/PLEKHO2/CD58/CD33/TNFRSF1B/C3AR1/APAF1/FCN1/PTAFR/FES/FOXF1/NCKAP1L/CD44/IQGAP1/FGR/IQGAP2/SERPINA3/P2RX1/CFD/PIK3CG/SELL/C5AR1/SNAP23/CTSH/METTL7A/PTPRC/STK10/SLC11A1/PTPN6/CFP/BTK/PECAM1/DOCK2/PTGDR/BIN2/CMTM6/RAC2	42	LGCA	Up_Down
GO:0030036	actin cytoskeleton organization	47/432	476/9845	1.22106e-07	2.03561e-05	1.65486e-05	PSTPIP1/TRIP10/SYDE1/SORBS3/CDC42EP4/SWAP70/ASAP3/BCL2/PXN/PLEK/LIMK2/CSRP1/KANK1/WASF2/BCL6/TLN1/MYO1C/SVIL/TMOD3/VASP/AQP1/EMP2/CSF1R/FES/PDGFRB/ARAP1/LCP1/NCKAP1L/MYOZ1/IQGAP1/STARD8/MYO1F/IQGAP2/CASS4/TJP1/AKAP13/ANTXR1/EHD2/ODAM/FGD2/GAS2L1/KANK3/SYNPO2L/DOCK2/PALLD/GAB1/RAC2	47	LGCA	Up_Down
GO:0050867	positive regulation of cell activation	30/432	237/9845	1.48794e-07	2.38129e-05	1.93588e-05	FYN/ITPKB/SYK/BCL2/GATA2/PLEK/PDCD1LG2/SASH3/BCL6/CD40/PTAFR/ZBTB16/MAP3K8/CCL2/PDGFRB/NCKAP1L/CCL5/FGR/HLA-DPA1/FLT3LG/IL7R/IL12RB1/INPP5D/CD86/SOX13/PTPRC/PTPN6/CD4/BTK/GPR183	30	LGCA	Up_Down
GO:0030198	extracellular matrix organization	34/432	296/9845	2.34952e-07	3.61554e-05	2.93927e-05	MFAP4/LAMB2/EFEMP2/FOXC1/BMP1/ITGAX/ECM2/OLFML2A/PDPN/TNFRSF1B/ADAMTSL3/TIE1/NOTCH1/ADAMTSL4/FGFR4/THSD4/FOXF1/NID1/LCP1/ITGA10/CD44/CRTAP/ICAM4/LAMC1/MMP19/ANTXR1/DDR2/MFAP5/LAMA2/TNFRSF1A/ETS1/ITGA5/PECAM1/COL5A3	34	LGCA	Up_Down
GO:0043062	extracellular structure organization	34/432	297/9845	2.54729e-07	3.77471e-05	3.06867e-05	MFAP4/LAMB2/EFEMP2/FOXC1/BMP1/ITGAX/ECM2/OLFML2A/PDPN/TNFRSF1B/ADAMTSL3/TIE1/NOTCH1/ADAMTSL4/FGFR4/THSD4/FOXF1/NID1/LCP1/ITGA10/CD44/CRTAP/ICAM4/LAMC1/MMP19/ANTXR1/DDR2/MFAP5/LAMA2/TNFRSF1A/ETS1/ITGA5/PECAM1/COL5A3	34	LGCA	Up_Down
GO:0045229	external encapsulating structure organization	34/432	298/9845	2.76052e-07	3.90098e-05	3.17132e-05	MFAP4/LAMB2/EFEMP2/FOXC1/BMP1/ITGAX/ECM2/OLFML2A/PDPN/TNFRSF1B/ADAMTSL3/TIE1/NOTCH1/ADAMTSL4/FGFR4/THSD4/FOXF1/NID1/LCP1/ITGA10/CD44/CRTAP/ICAM4/LAMC1/MMP19/ANTXR1/DDR2/MFAP5/LAMA2/TNFRSF1A/ETS1/ITGA5/PECAM1/COL5A3	34	LGCA	Up_Down
GO:0022409	positive regulation of cell-cell adhesion	27/432	205/9845	2.8275e-07	3.90098e-05	3.17132e-05	FYN/ITPKB/SYK/RELA/PDCD1LG2/SASH3/BCL6/PDPN/FSTL3/PIEZO1/PTAFR/ZBTB16/MAP3K8/CCL2/NCKAP1L/CD44/CCL5/HLA-DPA1/TJP1/IL7R/IL12RB1/CD86/SOX13/PTPRC/PTPN6/ETS1/CD4	27	LGCA	Up_Down
GO:0050778	positive regulation of immune response	44/432	445/9845	3.06262e-07	3.92114e-05	3.18771e-05	FYN/MFAP4/PGC/NFKB1/SYK/BCL2/GATA2/RELA/SASH3/WASF2/MYO1C/C6/CMKLR1/C3AR1/CD40/TRIM5/FCN1/PTAFR/ELF1/PLCG2/NCKAP1L/CCL5/FGR/FCN3/HLA-DPA1/C1RL/C8B/IL12RB1/INPP5D/TLR8/CFD/IL1R1/CD86/C5AR1/IL18RAP/PTPRC/KLRD1/SLC11A1/PTPN6/CFP/CD4/IL18R1/BTK/SIRT1	44	LGCA	Up_Down
GO:0046649	lymphocyte activation	46/432	476/9845	3.15525e-07	3.92114e-05	3.18771e-05	FYN/ITPKB/SWAP70/SYK/BCL2/BANK1/LYL1/PDCD1LG2/SASH3/BCL6/TNFRSF1B/ELF4/CD40/ZBTB16/MAP3K8/CCL2/APBB1IP/PLCG2/SPI1/TNFSF8/LCP1/NCKAP1L/CD44/HLA-DOA/CCL5/FGR/HLA-DPA1/FLT3LG/IL7R/IL12RB1/INPP5D/PRF1/PIK3CG/CD86/SOX13/PTPRC/SLC11A1/PTPN6/CD4/IL18R1/BTK/RORA/DOCK2/LST1/RAC2/GPR183	46	LGCA	Up_Down
GO:0045765	regulation of angiogenesis	28/432	219/9845	3.17202e-07	3.92114e-05	3.18771e-05	APLNR/GATA2/FOXC1/ITGAX/HSPB6/SP1/RRAS/FOXO4/SASH1/TIE1/C3AR1/CD40/AQP1/EMP2/CD34/TJP1/PF4/CLDN5/C5AR1/KLF4/CTSH/KLF2/HIPK1/ETS1/ITGA5/SIRT1/VEGFC/GAB1	28	LGCA	Up_Down
GO:0032944	regulation of mononuclear cell proliferation	23/432	157/9845	3.23413e-07	3.92114e-05	3.18771e-05	CSF1/SYK/BCL2/PDCD1LG2/SASH3/BCL6/TNFRSF1B/CD40/TNFSF8/NCKAP1L/CCL5/HLA-DPA1/FLT3LG/IL12RB1/INPP5D/CD86/PTPRC/PTPN6/CD4/BTK/LST1/RAC2/GPR183	23	LGCA	Up_Down
GO:0070663	regulation of leukocyte proliferation	24/432	171/9845	4.0347e-07	4.7479e-05	3.85983e-05	CSF1/SYK/BCL2/PDCD1LG2/SASH3/BCL6/TNFRSF1B/CD40/CSF1R/TNFSF8/NCKAP1L/CCL5/HLA-DPA1/FLT3LG/IL12RB1/INPP5D/CD86/PTPRC/PTPN6/CD4/BTK/LST1/RAC2/GPR183	24	LGCA	Up_Down
GO:1901342	regulation of vasculature development	28/432	223/9845	4.62645e-07	5.28869e-05	4.29946e-05	APLNR/GATA2/FOXC1/ITGAX/HSPB6/SP1/RRAS/FOXO4/SASH1/TIE1/C3AR1/CD40/AQP1/EMP2/CD34/TJP1/PF4/CLDN5/C5AR1/KLF4/CTSH/KLF2/HIPK1/ETS1/ITGA5/SIRT1/VEGFC/GAB1	28	LGCA	Up_Down
GO:0042119	neutrophil activation	37/432	353/9845	6.89379e-07	7.66168e-05	6.2286e-05	VAT1/NFKB1/SYK/ITGAX/RETN/PLEKHO2/CD58/CD33/TNFRSF1B/C3AR1/APAF1/FCN1/PTAFR/NCKAP1L/CD44/IQGAP1/CCL5/FGR/IQGAP2/SERPINA3/P2RX1/CFD/SELL/C5AR1/SNAP23/CTSH/METTL7A/IL18RAP/PTPRC/STK10/SLC11A1/PTPN6/CFP/PECAM1/DOCK2/BIN2/CMTM6	37	LGCA	Up_Down
GO:0002460	adaptive immune response based on somatic recombination of immune receptors built from immunoglobulin superfamily domains	25/432	190/9845	8.00662e-07	8.65797e-05	7.03854e-05	SWAP70/SASH3/BCL6/TNFRSF1B/C6/CD40/EMP2/C1RL/IL18BP/C8B/IL7R/IL12RB1/INPP5D/TLR8/IL1R1/PRF1/CTSH/PTPRC/KLRD1/SLC11A1/PTPN6/CD4/IL18R1/BTK/RORA	25	LGCA	Up_Down
GO:0050900	leukocyte migration	36/432	341/9845	8.25836e-07	8.69518e-05	7.06879e-05	FYN/RARRES2/RIN3/CSF1/ANGPT1/GYPC/SWAP70/SYK/IL16/ITGAX/CD58/CMKLR1/C3AR1/PTAFR/CSF1R/CCL2/SELPLG/NCKAP1L/CD44/CCL5/CD34/CD48/PF4/INPP5D/IL1R1/PIK3CG/SELL/C5AR1/STK10/PTPN6/ITGA5/PECAM1/VEGFC/DOK2/RAC2/GPR183	36	LGCA	Up_Down
GO:0036230	granulocyte activation	37/432	356/9845	8.48752e-07	8.70732e-05	7.07866e-05	VAT1/NFKB1/SYK/ITGAX/RETN/PLEKHO2/CD58/CD33/TNFRSF1B/C3AR1/APAF1/FCN1/PTAFR/NCKAP1L/CD44/IQGAP1/CCL5/FGR/IQGAP2/SERPINA3/P2RX1/CFD/SELL/C5AR1/SNAP23/CTSH/METTL7A/IL18RAP/PTPRC/STK10/SLC11A1/PTPN6/CFP/PECAM1/DOCK2/BIN2/CMTM6	37	LGCA	Up_Down
GO:0002696	positive regulation of leukocyte activation	28/432	230/9845	8.73921e-07	8.74139e-05	7.10636e-05	FYN/ITPKB/SYK/BCL2/GATA2/PDCD1LG2/SASH3/BCL6/CD40/PTAFR/ZBTB16/MAP3K8/CCL2/NCKAP1L/CCL5/FGR/HLA-DPA1/FLT3LG/IL7R/IL12RB1/INPP5D/CD86/SOX13/PTPRC/PTPN6/CD4/BTK/GPR183	28	LGCA	Up_Down
GO:0050670	regulation of lymphocyte proliferation	22/432	155/9845	1.0162e-06	9.91665e-05	8.06179e-05	SYK/BCL2/PDCD1LG2/SASH3/BCL6/TNFRSF1B/CD40/TNFSF8/NCKAP1L/CCL5/HLA-DPA1/FLT3LG/IL12RB1/INPP5D/CD86/PTPRC/PTPN6/CD4/BTK/LST1/RAC2/GPR183	22	LGCA	Up_Down
GO:0010759	positive regulation of macrophage chemotaxis	7/432	15/9845	1.41422e-06	0.000134721	0.000109522	RARRES2/CSF1/CMKLR1/C3AR1/CSF1R/CCL5/C5AR1	7	LGCA	Up_Down
GO:0007159	leukocyte cell-cell adhesion	30/432	264/9845	1.54344e-06	0.000143611	0.00011675	FYN/ITPKB/SYK/RELA/PDCD1LG2/SASH3/BCL6/PTAFR/ZBTB16/MAP3K8/CCL2/SELPLG/NCKAP1L/CD44/CCL5/HLA-DPA1/IL7R/IL12RB1/CD86/SOX13/SELL/KLF4/PTPRC/STK10/PTPN6/ETS1/CD4/ITGA5/PECAM1/RAC2	30	LGCA	Up_Down
GO:1903039	positive regulation of leukocyte cell-cell adhesion	23/432	172/9845	1.67127e-06	0.000151972	0.000123546	FYN/ITPKB/SYK/RELA/PDCD1LG2/SASH3/BCL6/PTAFR/ZBTB16/MAP3K8/CCL2/NCKAP1L/CD44/CCL5/HLA-DPA1/IL7R/IL12RB1/CD86/SOX13/PTPRC/PTPN6/ETS1/CD4	23	LGCA	Up_Down
GO:0009617	response to bacterium	40/432	413/9845	1.84853e-06	0.000164355	0.000133613	RARRES2/PGC/NFKB1/GJA1/COLEC12/SYK/BANK1/RELA/PDCD1LG2/PLSCR4/IL10RA/GZMA/TNFRSF1B/SASH1/PPM1D/NOTCH1/NFKBIA/CD40/TRIM5/AQP1/PTAFR/CCL2/PLCG2/TNFSF8/LY86/CCL5/FGR/IL7R/PF4/CA5B/GNG12/CD86/C5AR1/CYP1A2/TNFRSF1A/TFPI/SLC11A1/CFP/CD4/IRAK3	40	LGCA	Up_Down
GO:0002697	regulation of immune effector process	31/432	281/9845	1.94613e-06	0.000169271	0.000137609	ANGPT1/PGC/SYK/GATA2/SASH3/BCL6/TNFRSF1B/C6/C3AR1/CD40/PTAFR/FES/FOXF1/TSPAN32/FGR/C8B/IL7R/IL12RB1/IL1R1/CD86/C5AR1/IL18RAP/PTPRC/TRAF3IP2/KLRD1/PTPN6/CFP/IL18R1/BTK/IRAK3/RAC2	31	LGCA	Up_Down
GO:0002449	lymphocyte mediated immunity	23/432	174/9845	2.04735e-06	0.000174286	0.000141687	SWAP70/SASH3/BCL6/TNFRSF1B/C6/CD40/EMP2/GZMB/C1RL/C8B/IL7R/IL12RB1/INPP5D/TLR8/IL1R1/PRF1/CTSH/IL18RAP/PTPRC/KLRD1/PTPN6/IL18R1/BTK	23	LGCA	Up_Down
GO:1903053	regulation of extracellular matrix organization	10/432	36/9845	2.17006e-06	0.000180883	0.00014705	EFEMP2/PDPN/TNFRSF1B/TIE1/NOTCH1/FGFR4/ANTXR1/DDR2/TNFRSF1A/ETS1	10	LGCA	Up_Down
GO:0051251	positive regulation of lymphocyte activation	25/432	201/9845	2.29469e-06	0.000187368	0.000152322	FYN/ITPKB/SYK/BCL2/PDCD1LG2/SASH3/BCL6/CD40/ZBTB16/MAP3K8/CCL2/NCKAP1L/CCL5/HLA-DPA1/FLT3LG/IL7R/IL12RB1/INPP5D/CD86/SOX13/PTPRC/PTPN6/CD4/BTK/GPR183	25	LGCA	Up_Down
GO:0002521	leukocyte differentiation	38/432	387/9845	2.43527e-06	0.00019487	0.00015842	ITPKB/CSF1/EVI2B/SYK/BCL2/GATA2/LYL1/TOB2/SASH3/BCL6/RRAS/FSTL3/CSF1R/ZBTB16/FES/PLCG2/SPI1/TNFSF8/NCKAP1L/HLA-DOA/IL7R/IL12RB1/PF4/INPP5D/CD86/CLDN18/SOX13/PTPRC/MT1G/PTPN6/CD4/IL18R1/BTK/RORA/MITF/DOCK2/SIRT1/GPR183	38	LGCA	Up_Down
GO:1902105	regulation of leukocyte differentiation	25/432	202/9845	2.51418e-06	0.00019724	0.000160347	ITPKB/CSF1/EVI2B/SYK/GATA2/TOB2/SASH3/BCL6/FSTL3/ZBTB16/FES/NCKAP1L/HLA-DOA/IL7R/IL12RB1/PF4/INPP5D/CD86/CLDN18/SOX13/PTPRC/PTPN6/CD4/BTK/MITF	25	LGCA	Up_Down
GO:0043312	neutrophil degranulation	35/432	343/9845	2.59477e-06	0.000199648	0.000162305	VAT1/NFKB1/SYK/ITGAX/RETN/PLEKHO2/CD58/CD33/TNFRSF1B/C3AR1/APAF1/FCN1/PTAFR/NCKAP1L/CD44/IQGAP1/FGR/IQGAP2/SERPINA3/P2RX1/CFD/SELL/C5AR1/SNAP23/CTSH/METTL7A/PTPRC/STK10/SLC11A1/PTPN6/CFP/PECAM1/DOCK2/BIN2/CMTM6	35	LGCA	Up_Down
GO:0070665	positive regulation of leukocyte proliferation	17/432	105/9845	2.81056e-06	0.000211696	0.000172099	CSF1/SYK/BCL2/PDCD1LG2/SASH3/BCL6/CD40/CSF1R/NCKAP1L/CCL5/HLA-DPA1/FLT3LG/IL12RB1/CD86/PTPRC/CD4/GPR183	17	LGCA	Up_Down
GO:0043303	mast cell degranulation	10/432	37/9845	2.85861e-06	0.000211696	0.000172099	SYK/GATA2/FES/FOXF1/FGR/PIK3CG/SNAP23/BTK/PTGDR/RAC2	10	LGCA	Up_Down
GO:0042110	T cell activation	34/432	330/9845	2.9232e-06	0.000211696	0.000172099	FYN/ITPKB/SYK/BCL2/PDCD1LG2/SASH3/BCL6/TNFRSF1B/ELF4/ZBTB16/MAP3K8/CCL2/APBB1IP/TNFSF8/LCP1/NCKAP1L/CD44/HLA-DOA/CCL5/HLA-DPA1/IL7R/IL12RB1/PIK3CG/CD86/SOX13/PTPRC/SLC11A1/PTPN6/CD4/IL18R1/RORA/DOCK2/RAC2/GPR183	34	LGCA	Up_Down
GO:0002283	neutrophil activation involved in immune response	35/432	345/9845	2.963e-06	0.000211696	0.000172099	VAT1/NFKB1/SYK/ITGAX/RETN/PLEKHO2/CD58/CD33/TNFRSF1B/C3AR1/APAF1/FCN1/PTAFR/NCKAP1L/CD44/IQGAP1/FGR/IQGAP2/SERPINA3/P2RX1/CFD/SELL/C5AR1/SNAP23/CTSH/METTL7A/PTPRC/STK10/SLC11A1/PTPN6/CFP/PECAM1/DOCK2/BIN2/CMTM6	35	LGCA	Up_Down
GO:0002279	mast cell activation involved in immune response	10/432	38/9845	3.72933e-06	0.000253132	0.000205785	SYK/GATA2/FES/FOXF1/FGR/PIK3CG/SNAP23/BTK/PTGDR/RAC2	10	LGCA	Up_Down
GO:0002448	mast cell mediated immunity	10/432	38/9845	3.72933e-06	0.000253132	0.000205785	SYK/GATA2/FES/FOXF1/FGR/PIK3CG/SNAP23/BTK/PTGDR/RAC2	10	LGCA	Up_Down
GO:0032946	positive regulation of mononuclear cell proliferation	16/432	96/9845	3.73277e-06	0.000253132	0.000205785	CSF1/SYK/BCL2/PDCD1LG2/SASH3/BCL6/CD40/NCKAP1L/CCL5/HLA-DPA1/FLT3LG/IL12RB1/CD86/PTPRC/CD4/GPR183	16	LGCA	Up_Down
GO:1902107	positive regulation of leukocyte differentiation	18/432	119/9845	3.92663e-06	0.000253448	0.000206042	ITPKB/CSF1/EVI2B/SYK/SASH3/BCL6/ZBTB16/FES/NCKAP1L/IL7R/IL12RB1/PF4/INPP5D/CD86/SOX13/PTPRC/CD4/BTK	18	LGCA	Up_Down
GO:1903708	positive regulation of hemopoiesis	18/432	119/9845	3.92663e-06	0.000253448	0.000206042	ITPKB/CSF1/EVI2B/SYK/SASH3/BCL6/ZBTB16/FES/NCKAP1L/IL7R/IL12RB1/PF4/INPP5D/CD86/SOX13/PTPRC/CD4/BTK	18	LGCA	Up_Down
GO:0051249	regulation of lymphocyte activation	32/432	305/9845	3.92746e-06	0.000253448	0.000206042	FYN/ITPKB/SYK/BCL2/BANK1/PDCD1LG2/SASH3/BCL6/TNFRSF1B/CD40/ZBTB16/MAP3K8/CCL2/TNFSF8/NCKAP1L/HLA-DOA/CCL5/FGR/HLA-DPA1/FLT3LG/IL7R/IL12RB1/INPP5D/CD86/SOX13/PTPRC/PTPN6/CD4/BTK/LST1/RAC2/GPR183	32	LGCA	Up_Down
GO:0010959	regulation of metal ion transport	23/432	181/9845	4.05555e-06	0.000256785	0.000208755	APLNR/FYN/GJA1/BCL2/IL16/FXYD1/AHNAK/GNAI2/CD33/HRC/GEM/CCL2/PLCG2/PDGFRB/CCL5/RRAD/JPH2/P2RX1/RGS9/PIK3CG/RAMP3/PTPN6/CD4	23	LGCA	Up_Down
GO:0072001	renal system development	26/432	221/9845	4.10754e-06	0.000256785	0.000208755	PLCE1/ANGPT1/LAMB2/BCL2/KLF15/FOXC1/ID3/FSTL3/TNS2/WWTR1/NOTCH1/APAF1/ZBTB16/FOXF1/KANK2/NID1/PDGFRB/HEYL/IQGAP1/CD34/YAP1/NKX3-1/CTSH/PECAM1/LRP4/PTCH1	26	LGCA	Up_Down
GO:0042733	embryonic digit morphogenesis	10/432	39/9845	4.82118e-06	0.000296762	0.000241254	MAP3K20/TBX2/MSX1/BMPR1A/NOTCH1/ZBTB16/TBX3/IFT140/LRP4/TMEM231	10	LGCA	Up_Down
GO:0002446	neutrophil mediated immunity	35/432	354/9845	5.29831e-06	0.00032119	0.000261113	VAT1/NFKB1/SYK/ITGAX/RETN/PLEKHO2/CD58/CD33/TNFRSF1B/C3AR1/APAF1/FCN1/PTAFR/NCKAP1L/CD44/IQGAP1/FGR/IQGAP2/SERPINA3/P2RX1/CFD/SELL/C5AR1/SNAP23/CTSH/METTL7A/PTPRC/STK10/SLC11A1/PTPN6/CFP/PECAM1/DOCK2/BIN2/CMTM6	35	LGCA	Up_Down
GO:1903706	regulation of hemopoiesis	30/432	282/9845	5.99978e-06	0.000358286	0.00029127	ITPKB/CSF1/EVI2B/SYK/GATA2/TOB2/SASH3/BCL6/FSTL3/NFKBIA/ZBTB16/FES/SPI1/NCKAP1L/HLA-DOA/IL7R/IL12RB1/PF4/INPP5D/CD86/GPR171/CLDN18/SOX13/PTPRC/PTPN6/ETS1/CD4/BTK/NFE2/MITF	30	LGCA	Up_Down
GO:0051924	regulation of calcium ion transport	22/432	173/9845	6.49215e-06	0.000381986	0.000310538	APLNR/FYN/GJA1/BCL2/IL16/AHNAK/GNAI2/CD33/HRC/GEM/CCL2/PLCG2/PDGFRB/CCL5/RRAD/JPH2/P2RX1/RGS9/PIK3CG/RAMP3/PTPN6/CD4	22	LGCA	Up_Down
GO:0060249	anatomical structure homeostasis	33/432	328/9845	6.85122e-06	0.000397271	0.000322964	CSF1/ANGPT1/GJA1/SYK/BCL2/GATA2/FOXC1/SASH3/ACP5/IL20RA/DCLRE1B/WWTR1/NOTCH1/CYTL1/SMG6/CSF1R/NEK7/MAK/SERPINA3/CD34/TJP1/HMBOX1/LAMC1/INPP5D/P2RX1/YAP1/CLDN18/CLDN5/LAMA2/SMC5/CTSH/PECAM1/RAC2	33	LGCA	Up_Down
GO:0002703	regulation of leukocyte mediated immunity	20/432	149/9845	7.52901e-06	0.000430337	0.000349844	SYK/GATA2/SASH3/BCL6/TNFRSF1B/CD40/PTAFR/FES/FOXF1/FGR/IL7R/IL12RB1/IL1R1/IL18RAP/PTPRC/KLRD1/PTPN6/IL18R1/BTK/RAC2	20	LGCA	Up_Down
GO:0001822	kidney development	25/432	216/9845	8.42373e-06	0.000474695	0.000385906	PLCE1/ANGPT1/LAMB2/BCL2/KLF15/FOXC1/ID3/FSTL3/TNS2/WWTR1/NOTCH1/APAF1/ZBTB16/KANK2/NID1/PDGFRB/HEYL/IQGAP1/CD34/YAP1/NKX3-1/CTSH/PECAM1/LRP4/PTCH1	25	LGCA	Up_Down
GO:0030099	myeloid cell differentiation	31/432	305/9845	1.06676e-05	0.000577724	0.000469663	ITPKB/CSF1/TGFBR3/EVI2B/GATA2/KAT6A/TOB2/WASF2/BCL6/FSTL3/NFKBIA/TMOD3/CSF1R/ZBTB16/FES/SPI1/FLI1/NCKAP1L/PF4/INPP5D/GPR171/CLDN18/MT1G/KLF2/PTPN6/ETS1/CD4/NFE2/MITF/SIRT1/GPR183	31	LGCA	Up_Down
GO:0001655	urogenital system development	27/432	247/9845	1.0721e-05	0.000577724	0.000469663	PLCE1/ANGPT1/LAMB2/BCL2/GATA2/KLF15/FOXC1/ID3/FSTL3/TNS2/WWTR1/NOTCH1/APAF1/ZBTB16/FOXF1/KANK2/NID1/PDGFRB/HEYL/IQGAP1/CD34/YAP1/NKX3-1/CTSH/PECAM1/LRP4/PTCH1	27	LGCA	Up_Down
GO:0042098	T cell proliferation	19/432	140/9845	1.08207e-05	0.000577724	0.000469663	FYN/SYK/PDCD1LG2/SASH3/TNFRSF1B/ELF4/TNFSF8/NCKAP1L/CCL5/HLA-DPA1/IL12RB1/PIK3CG/CD86/PTPRC/SLC11A1/PTPN6/CD4/DOCK2/RAC2	19	LGCA	Up_Down
GO:0046631	alpha-beta T cell activation	16/432	104/9845	1.08296e-05	0.000577724	0.000469663	ITPKB/SYK/BCL2/SASH3/BCL6/ELF4/ZBTB16/TNFSF8/NCKAP1L/IL12RB1/CD86/PTPRC/IL18R1/RORA/DOCK2/GPR183	16	LGCA	Up_Down
GO:0048871	multicellular organismal homeostasis	36/432	385/9845	1.35899e-05	0.000707436	0.000575114	CSF1/FOXO1/ANGPT1/GJA1/SYK/BCL2/GATA2/FOXC1/SASH3/ZNF423/ACP5/IL20RA/TNS2/WWTR1/CMKLR1/NOTCH1/CYTL1/AQP1/CSF1R/IGF1R/MAK/SERPINA3/CD34/TJP1/LAMC1/INPP5D/YAP1/ZNF516/CLDN18/CLDN5/LAMA2/CTSH/SLC11A1/IL18R1/PECAM1/RAC2	36	LGCA	Up_Down
GO:0048246	macrophage chemotaxis	8/432	27/9845	1.36878e-05	0.000707436	0.000575114	RARRES2/CSF1/CMKLR1/C3AR1/CSF1R/CCL2/CCL5/C5AR1	8	LGCA	Up_Down
GO:0072006	nephron development	16/432	106/9845	1.38813e-05	0.000707436	0.000575114	PLCE1/ANGPT1/LAMB2/BCL2/KLF15/FOXC1/WWTR1/NOTCH1/NID1/PDGFRB/HEYL/IQGAP1/CD34/YAP1/PECAM1/PTCH1	16	LGCA	Up_Down
GO:1905523	positive regulation of macrophage migration	7/432	20/9845	1.40663e-05	0.000707436	0.000575114	RARRES2/CSF1/CMKLR1/C3AR1/CSF1R/CCL5/C5AR1	7	LGCA	Up_Down
GO:0003197	endocardial cushion development	9/432	35/9845	1.41452e-05	0.000707436	0.000575114	TBX2/MSX1/TBX5/BMPR1A/NOTCH1/FOXF1/HEYL/SNAI1/ACVRL1	9	LGCA	Up_Down
GO:0050671	positive regulation of lymphocyte proliferation	15/432	95/9845	1.4787e-05	0.000730405	0.000593786	SYK/BCL2/PDCD1LG2/SASH3/BCL6/CD40/NCKAP1L/CCL5/HLA-DPA1/FLT3LG/IL12RB1/CD86/PTPRC/CD4/GPR183	15	LGCA	Up_Down
GO:0006959	humoral immune response	21/432	170/9845	1.65334e-05	0.000806711	0.00065582	RARRES2/MFAP4/PGC/BCL2/C6/NOTCH1/C3AR1/FCN1/CCL2/FCN3/C1RL/C8B/PF4/CFD/C5AR1/PTPRC/TRAF3IP2/SLC11A1/PTPN6/CFP/GPR183	21	LGCA	Up_Down
GO:0001570	vasculogenesis	12/432	64/9845	1.80011e-05	0.00086774	0.000705433	APLNR/TGFBR3/TBX5/RRAS/TIE1/NOTCH1/EMP2/FOXF1/PDGFRB/CD34/YAP1/RIN2	12	LGCA	Up_Down
GO:0010758	regulation of macrophage chemotaxis	7/432	21/9845	2.03078e-05	0.000967278	0.000786354	RARRES2/CSF1/CMKLR1/C3AR1/CSF1R/CCL5/C5AR1	7	LGCA	Up_Down
GO:0031589	cell-substrate adhesion	28/432	271/9845	2.12078e-05	0.000998262	0.000811541	SORBS3/CSF1/ANGPT1/LAMB2/EFEMP2/BCL2/PXN/ECM2/KANK1/BCL6/PDPN/RRAS/NOTCH1/EMP2/FOXF1/NID1/ITGA10/CD44/IQGAP1/CASS4/CD34/LAMC1/ANTXR1/RIN2/ACVRL1/ITGA5/COL5A3/RAC2	28	LGCA	Up_Down
GO:0097435	supramolecular fiber organization	42/432	490/9845	2.18764e-05	0.00101776	0.000827394	PSTPIP1/SORBS3/CDC42EP4/MFAP4/SWAP70/ASAP3/EFEMP2/MID1IP1/BCL2/PXN/PLEK/FOXC1/LIMK2/CSRP1/KANK1/WASF2/MYO1C/SVIL/TMOD3/VASP/EMP2/THSD4/FES/PDGFRB/ARAP1/LCP1/NCKAP1L/MYOZ1/MAP7D3/MYO1F/IQGAP2/CASS4/TJP1/CRTAP/AKAP13/DDR2/MFAP5/GAS2L1/KANK3/SYNPO2L/COL5A3/RAC2	42	LGCA	Up_Down
GO:0045621	positive regulation of lymphocyte differentiation	13/432	76/9845	2.27969e-05	0.0010484	0.0008523	ITPKB/SYK/SASH3/BCL6/ZBTB16/NCKAP1L/IL7R/IL12RB1/INPP5D/CD86/SOX13/PTPRC/BTK	13	LGCA	Up_Down
GO:0018108	peptidyl-tyrosine phosphorylation	28/432	273/9845	2.42796e-05	0.00110389	0.000897415	FYN/ANGPT1/SYK/BANK1/TIE1/CD40/FGFR4/CSF1R/FES/IGF1R/PDGFRB/CD44/IQGAP1/CCL5/SOCS3/FGR/NEK1/CASS4/DDR2/TNFRSF1A/PTPRC/HIPK1/PTPN6/CD4/BTK/ITGA5/PECAM1/LRP4	28	LGCA	Up_Down
GO:0014068	positive regulation of phosphatidylinositol 3-kinase signaling	13/432	77/9845	2.63529e-05	0.00118469	0.000963103	FYN/ANGPT1/IGF1R/PDGFRB/CCL5/FGR/NKX3-1/PIK3CG/PIK3R5/NEDD4/PTPN6/SIRT1/GAB1	13	LGCA	Up_Down
GO:0018212	peptidyl-tyrosine modification	28/432	275/9845	2.775e-05	0.00123364	0.0010029	FYN/ANGPT1/SYK/BANK1/TIE1/CD40/FGFR4/CSF1R/FES/IGF1R/PDGFRB/CD44/IQGAP1/CCL5/SOCS3/FGR/NEK1/CASS4/DDR2/TNFRSF1A/PTPRC/HIPK1/PTPN6/CD4/BTK/ITGA5/PECAM1/LRP4	28	LGCA	Up_Down
GO:0045576	mast cell activation	10/432	47/9845	2.86473e-05	0.00125954	0.00102395	SYK/GATA2/FES/FOXF1/FGR/PIK3CG/SNAP23/BTK/PTGDR/RAC2	10	LGCA	Up_Down
GO:0046632	alpha-beta T cell differentiation	13/432	79/9845	3.49449e-05	0.00151711	0.00123334	ITPKB/SYK/BCL2/SASH3/BCL6/ZBTB16/TNFSF8/NCKAP1L/IL12RB1/CD86/IL18R1/RORA/GPR183	13	LGCA	Up_Down
GO:0003158	endothelium development	15/432	102/9845	3.52639e-05	0.00151711	0.00123334	GJA1/ITGAX/GJA4/PDPN/TIE1/NOTCH1/ARHGEF26/CD34/ROBO4/TJP1/CLDN5/TNFRSF1A/VEZF1/ACVRL1/PECAM1	15	LGCA	Up_Down
GO:0022407	regulation of cell-cell adhesion	30/432	310/9845	3.80332e-05	0.00161884	0.00131604	FYN/ITPKB/SWAP70/SYK/RELA/PDCD1LG2/SASH3/BCL6/PDPN/FSTL3/PIEZO1/NOTCH1/PTAFR/ZBTB16/MAP3K8/CCL2/NCKAP1L/CD44/CCL5/HLA-DPA1/TJP1/IL7R/IL12RB1/CD86/SOX13/KLF4/PTPRC/PTPN6/ETS1/CD4	30	LGCA	Up_Down
GO:0050870	positive regulation of T cell activation	19/432	153/9845	3.86711e-05	0.00162866	0.00132403	FYN/ITPKB/SYK/PDCD1LG2/SASH3/BCL6/ZBTB16/MAP3K8/CCL2/NCKAP1L/CCL5/HLA-DPA1/IL7R/IL12RB1/CD86/SOX13/PTPRC/PTPN6/CD4	19	LGCA	Up_Down
GO:0032103	positive regulation of response to external stimulus	33/432	358/9845	4.17722e-05	0.00174094	0.00141531	FYN/RARRES2/CSF1/PGC/SWAP70/NFKB1/SYK/RELA/IL16/SASH1/CMKLR1/NFKBIA/C3AR1/TLR7/TRIM5/FCN1/CSF1R/PLCG2/PDGFRB/NUPR1/LY86/NCKAP1L/CCL5/TLR8/PIK3CG/C5AR1/IL18RAP/TNFRSF1A/KLRD1/ETS1/BTK/VEGFC/RAC2	33	LGCA	Up_Down
GO:0060038	cardiac muscle cell proliferation	9/432	40/9845	4.50573e-05	0.0018585	0.00151087	TGFBR3/GJA1/TBX2/TBX5/FOXC1/SAV1/BMPR1A/NOTCH1/YAP1	9	LGCA	Up_Down
GO:0035265	organ growth	16/432	117/9845	4.8635e-05	0.0019856	0.0016142	TGFBR3/GJA1/BCL2/TBX2/TBX5/FOXC1/SASH3/BNC2/WWC3/SAV1/BMPR1A/NOTCH1/PDGFRB/AKAP13/DDR2/YAP1	16	LGCA	Up_Down
GO:1903131	mononuclear cell differentiation	29/432	299/9845	4.91981e-05	0.0019883	0.0016164	ITPKB/CSF1/SYK/BCL2/LYL1/SASH3/BCL6/CSF1R/ZBTB16/FES/PLCG2/SPI1/TNFSF8/NCKAP1L/HLA-DOA/IL7R/IL12RB1/INPP5D/CD86/SOX13/PTPRC/MT1G/PTPN6/CD4/IL18R1/BTK/RORA/DOCK2/GPR183	29	LGCA	Up_Down
GO:0035633	maintenance of blood-brain barrier	7/432	24/9845	5.39007e-05	0.00215657	0.00175319	ANGPT1/GJA1/TJP1/LAMC1/CLDN5/LAMA2/PECAM1	7	LGCA	Up_Down
GO:0001817	regulation of cytokine production	41/432	493/9845	5.5103e-05	0.0021778	0.00177045	ANGPT1/NFKB1/SYK/BANK1/RELA/IL16/PDCD1LG2/SASH3/BCL6/CD58/CD33/TNFRSF1B/CMKLR1/C3AR1/TLR7/CD40/FCN1/PTAFR/CSF1R/PLCG2/NCKAP1L/FGR/HLA-DPA1/CD34/IL12RB1/PF4/INPP5D/TLR8/IL1R1/CD86/C5AR1/KLF4/PTPRC/KLF2/SLC11A1/PTPN6/CD4/IL18R1/BTK/IRAK3/RORA	41	LGCA	Up_Down
GO:0072132	mesenchyme morphogenesis	9/432	41/9845	5.55199e-05	0.0021778	0.00177045	TBX2/MSX1/FOXC1/BMPR1A/NOTCH1/FOXF1/HEYL/SNAI1/ACVRL1	9	LGCA	Up_Down
GO:0009611	response to wounding	40/432	477/9845	5.66793e-05	0.00220169	0.00178987	FYN/LAMB2/GJA1/SYK/BCL2/GATA2/PLEK/ID3/CSRP1/KANK1/TLN1/PDPN/F13A1/CD40/FOXF1/PLCG2/DOCK6/PDGFRB/TSPAN32/MYOZ1/CD44/MAFF/FOLR1/CD34/PF4/EHD2/P2RX1/YAP1/PIK3CG/ODAM/PIK3R5/KLF4/TFPI/F10/SLC11A1/PTPN6/ACVRL1/ETS1/NFE2/ITGA5	40	LGCA	Up_Down
GO:0030326	embryonic limb morphogenesis	13/432	83/9845	5.96962e-05	0.00227471	0.00184924	MAP3K20/TBX2/MSX1/TBX5/FBXW4/BMPR1A/NOTCH1/ZBTB16/TBX3/IFT140/LRP4/PTCH1/TMEM231	13	LGCA	Up_Down
GO:0035113	embryonic appendage morphogenesis	13/432	83/9845	5.96962e-05	0.00227471	0.00184924	MAP3K20/TBX2/MSX1/TBX5/FBXW4/BMPR1A/NOTCH1/ZBTB16/TBX3/IFT140/LRP4/PTCH1/TMEM231	13	LGCA	Up_Down
GO:0050871	positive regulation of B cell activation	10/432	51/9845	6.0399e-05	0.00227978	0.00185335	SYK/BCL2/SASH3/BCL6/CD40/NCKAP1L/INPP5D/PTPRC/BTK/GPR183	10	LGCA	Up_Down
GO:0031347	regulation of defense response	38/432	447/9845	6.53179e-05	0.0024424	0.00198556	FYN/PGC/NFKB1/GJA1/SYK/RELA/IL16/BCL6/TNFRSF1B/NFKBIA/AOAH/TLR7/TRIM5/FCN1/FOXF1/PLCG2/TSPAN32/NUPR1/CASP5/CCL5/SOCS3/FGR/IL12RB1/TLR8/IL1R1/PIK3CG/KLF4/IL18RAP/TNFRSF1A/PTPRC/TRAF3IP2/KLRD1/PTPN6/ETS1/BTK/CST7/IRAK3/RORA	38	LGCA	Up_Down
GO:0060043	regulation of cardiac muscle cell proliferation	8/432	33/9845	6.78699e-05	0.0024945	0.00202791	TGFBR3/GJA1/TBX2/TBX5/SAV1/BMPR1A/NOTCH1/YAP1	8	LGCA	Up_Down
GO:0071622	regulation of granulocyte chemotaxis	9/432	42/9845	6.79581e-05	0.0024945	0.00202791	RARRES2/CSF1/CMKLR1/C3AR1/CSF1R/NCKAP1L/CCL5/C5AR1/RAC2	9	LGCA	Up_Down
GO:0002253	activation of immune response	30/432	320/9845	6.86952e-05	0.00249863	0.00203128	FYN/MFAP4/NFKB1/SYK/BCL2/RELA/WASF2/MYO1C/C6/CMKLR1/C3AR1/TRIM5/FCN1/ELF1/PLCG2/NCKAP1L/FGR/FCN3/HLA-DPA1/C1RL/C8B/INPP5D/CFD/C5AR1/PTPRC/KLRD1/PTPN6/CFP/CD4/BTK	30	LGCA	Up_Down
GO:0014855	striated muscle cell proliferation	10/432	52/9845	7.18975e-05	0.00259155	0.00210681	ANGPT1/TGFBR3/GJA1/TBX2/TBX5/FOXC1/SAV1/BMPR1A/NOTCH1/YAP1	10	LGCA	Up_Down
GO:0048015	phosphatidylinositol-mediated signaling	18/432	147/9845	7.42209e-05	0.00265141	0.00215547	FYN/PLCE1/ANGPT1/PLCD1/PTAFR/CSF1R/IGF1R/PDGFRB/CCL5/FGR/NKX3-1/PIK3CG/PIK3R5/KLF4/NEDD4/PTPN6/SIRT1/GAB1	18	LGCA	Up_Down
GO:0035107	appendage morphogenesis	14/432	97/9845	7.89765e-05	0.0027718	0.00225335	MAP3K20/TBX2/MSX1/TBX5/BMPR1B/FBXW4/BMPR1A/NOTCH1/ZBTB16/TBX3/IFT140/LRP4/PTCH1/TMEM231	14	LGCA	Up_Down
GO:0035108	limb morphogenesis	14/432	97/9845	7.89765e-05	0.0027718	0.00225335	MAP3K20/TBX2/MSX1/TBX5/BMPR1B/FBXW4/BMPR1A/NOTCH1/ZBTB16/TBX3/IFT140/LRP4/PTCH1/TMEM231	14	LGCA	Up_Down
GO:0007569	cell aging	12/432	74/9845	8.0802e-05	0.00280548	0.00228073	PRELP/BCL2/KAT6A/TBX2/LMNA/BCL6/BMPR1A/SPI1/TBX3/SMC5/MAP3K3/SIRT1	12	LGCA	Up_Down
GO:0002819	regulation of adaptive immune response	16/432	122/9845	8.13387e-05	0.00280548	0.00228073	SASH3/BCL6/TNFRSF1B/CD40/CD48/IL7R/IL12RB1/IL1R1/PTPRC/KLRD1/SLC11A1/PTPN6/CD4/IL18R1/BTK/SIRT1	16	LGCA	Up_Down
GO:0042060	wound healing	34/432	387/9845	8.40116e-05	0.00287291	0.00233555	FYN/GJA1/SYK/GATA2/PLEK/CSRP1/KANK1/TLN1/PDPN/F13A1/CD40/PLCG2/DOCK6/PDGFRB/TSPAN32/MYOZ1/CD44/MAFF/CD34/PF4/EHD2/P2RX1/YAP1/PIK3CG/ODAM/PIK3R5/TFPI/F10/SLC11A1/PTPN6/ACVRL1/ETS1/NFE2/ITGA5	34	LGCA	Up_Down
GO:1903037	regulation of leukocyte cell-cell adhesion	24/432	233/9845	8.63843e-05	0.00292901	0.00238115	FYN/ITPKB/SYK/RELA/PDCD1LG2/SASH3/BCL6/PTAFR/ZBTB16/MAP3K8/CCL2/NCKAP1L/CD44/CCL5/HLA-DPA1/IL7R/IL12RB1/CD86/SOX13/KLF4/PTPRC/PTPN6/ETS1/CD4	24	LGCA	Up_Down
GO:0045582	positive regulation of T cell differentiation	11/432	64/9845	9.26668e-05	0.00311563	0.00253287	ITPKB/SYK/SASH3/BCL6/ZBTB16/NCKAP1L/IL7R/IL12RB1/CD86/SOX13/PTPRC	11	LGCA	Up_Down
GO:0048017	inositol lipid-mediated signaling	18/432	150/9845	9.67441e-05	0.00322561	0.00262227	FYN/PLCE1/ANGPT1/PLCD1/PTAFR/CSF1R/IGF1R/PDGFRB/CCL5/FGR/NKX3-1/PIK3CG/PIK3R5/KLF4/NEDD4/PTPN6/SIRT1/GAB1	18	LGCA	Up_Down
GO:0071396	cellular response to lipid	36/432	423/9845	9.9795e-05	0.00329723	0.0026805	PHEX/FOXO1/NFKB1/MLC1/RELA/PDCD1LG2/PLSCR4/ID3/TNFRSF1B/SASH1/RXRA/NFKBIA/CD40/TRIM5/AQP1/PTAFR/CCL2/FES/KANK2/DAB2/HEYL/LY86/CCL5/PF4/YAP1/NKX3-1/CD86/KLF4/TFPI/NEDD4/PGR/RAMP3/KCNMB1/RORA/SIRT1/PTCH1	36	LGCA	Up_Down
GO:0006956	complement activation	10/432	54/9845	0.00010054	0.00329723	0.0026805	MFAP4/C6/C3AR1/FCN1/FCN3/C1RL/C8B/CFD/C5AR1/CFP	10	LGCA	Up_Down
GO:0032496	response to lipopolysaccharide	25/432	251/9845	0.000106499	0.00346424	0.00281627	NFKB1/GJA1/RELA/PDCD1LG2/PLSCR4/IL10RA/TNFRSF1B/SASH1/NOTCH1/NFKBIA/CD40/TRIM5/PTAFR/CCL2/PLCG2/LY86/CCL5/PF4/GNG12/CD86/C5AR1/CYP1A2/TFPI/SLC11A1/IRAK3	25	LGCA	Up_Down
GO:0043491	protein kinase B signaling	21/432	193/9845	0.000109466	0.00353205	0.0028714	FYN/ANGPT1/BANK1/RRAS/CD40/FGFR4/CCL2/IGF1R/PDGFRB/CCL5/CASS4/NKX3-1/PIK3CG/CD86/PIK3R5/KLF4/RAMP3/F10/SIRT1/GAB1/RAC2	21	LGCA	Up_Down
GO:0001945	lymph vessel development	6/432	19/9845	0.00011483	0.00367549	0.002988	SYK/FOXC1/PDPN/TIE1/ACVRL1/VEGFC	6	LGCA	Up_Down
GO:0097530	granulocyte migration	15/432	113/9845	0.000117629	0.00370622	0.00301299	RARRES2/CSF1/SYK/CMKLR1/C3AR1/CSF1R/CCL2/NCKAP1L/CCL5/PF4/IL1R1/PIK3CG/C5AR1/PECAM1/RAC2	15	LGCA	Up_Down
GO:0032418	lysosome localization	10/432	55/9845	0.000118151	0.00370622	0.00301299	SYK/GATA2/FES/FOXF1/FGR/PIK3CG/SNAP23/BTK/PTGDR/RAC2	10	LGCA	Up_Down
GO:0060326	cell chemotaxis	23/432	223/9845	0.000118569	0.00370622	0.00301299	RARRES2/RIN3/CSF1/SWAP70/SYK/IL16/CMKLR1/NOTCH1/C3AR1/CSF1R/CCL2/PDGFRB/ACKR4/NCKAP1L/CCL5/PF4/PIK3CG/C5AR1/BIN2/VEGFC/GAB1/RAC2/GPR183	23	LGCA	Up_Down
GO:0043410	positive regulation of MAPK cascade	33/432	378/9845	0.000120625	0.00372196	0.00302578	PLCE1/SORBS3/ANGPT1/MAP3K20/SYK/BCAR3/BANK1/GNAI2/SASH1/NOTCH1/CD40/TRIM5/FGFR4/CSF1R/CCL2/MAP3K6/IGF1R/SPI1/PDGFRB/CD44/IQGAP1/CCL5/PELI2/AKAP13/PIK3CG/C5AR1/PIK3R5/FGD2/MAP3K3/PTPRC/RAMP3/CD4/GPR183	33	LGCA	Up_Down
GO:0032956	regulation of actin cytoskeleton organization	25/432	253/9845	0.000120933	0.00372196	0.00302578	SORBS3/CDC42EP4/SWAP70/ASAP3/PXN/PLEK/KANK1/WASF2/MYO1C/SVIL/TMOD3/VASP/CSF1R/FES/PDGFRB/ARAP1/NCKAP1L/IQGAP1/IQGAP2/TJP1/AKAP13/ODAM/KANK3/SYNPO2L/RAC2	25	LGCA	Up_Down
GO:0014066	regulation of phosphatidylinositol 3-kinase signaling	14/432	101/9845	0.000123436	0.00376997	0.00306482	FYN/ANGPT1/IGF1R/PDGFRB/CCL5/FGR/NKX3-1/PIK3CG/PIK3R5/KLF4/NEDD4/PTPN6/SIRT1/GAB1	14	LGCA	Up_Down
GO:0003012	muscle system process	30/432	332/9845	0.000133864	0.0040575	0.00329857	SSPN/PLCE1/SORBS3/FOXO1/GJA1/KCNJ5/TBX2/PXN/KLF15/HSPB6/SGCA/MYOT/LMNA/FXYD1/TLN1/TNFRSF1B/NOTCH1/HRC/TMOD3/PTAFR/TBX3/MYOZ1/AKAP13/P2RX1/PIK3CG/KLF4/MYOM1/TNFRSF1A/SYNM/DTNA	30	LGCA	Up_Down
GO:0030888	regulation of B cell proliferation	9/432	46/9845	0.000143675	0.00432214	0.0035137	BCL2/SASH3/BCL6/CD40/NCKAP1L/INPP5D/PTPRC/BTK/GPR183	9	LGCA	Up_Down
GO:0006935	chemotaxis	38/432	466/9845	0.000156526	0.0046736	0.00379942	FYN/RARRES2/RIN3/CSF1/ANGPT1/SWAP70/LAMB2/SYK/IL16/MYOT/BMPR1B/CMKLR1/NOTCH1/C3AR1/VASP/PTAFR/CSF1R/CCL2/FES/PDGFRB/ACKR4/NCKAP1L/CCL5/ROBO4/PF4/PIK3CG/LAMA2/C5AR1/ROBO3/DOCK2/PALLD/BIN2/PTCH1/VEGFC/DOK2/GAB1/RAC2/GPR183	38	LGCA	Up_Down
GO:0030890	positive regulation of B cell proliferation	7/432	28/9845	0.000158322	0.0046922	0.00381454	BCL2/SASH3/BCL6/CD40/NCKAP1L/PTPRC/GPR183	7	LGCA	Up_Down
GO:1905517	macrophage migration	8/432	37/9845	0.000161733	0.00474228	0.00385526	RARRES2/CSF1/CMKLR1/C3AR1/CSF1R/CCL2/CCL5/C5AR1	8	LGCA	Up_Down
GO:0071216	cellular response to biotic stimulus	19/432	170/9845	0.000162382	0.00474228	0.00385526	NFKB1/SYK/RELA/PDCD1LG2/PLSCR4/TNFRSF1B/SASH1/NFKBIA/CD40/TRIM5/APAF1/PTAFR/CCL2/LY86/CCL5/PF4/CD86/TFPI/BTK	19	LGCA	Up_Down
GO:0030098	lymphocyte differentiation	25/432	258/9845	0.000164934	0.00478189	0.00388746	ITPKB/SYK/BCL2/LYL1/SASH3/BCL6/ZBTB16/PLCG2/SPI1/TNFSF8/NCKAP1L/HLA-DOA/IL7R/IL12RB1/INPP5D/CD86/SOX13/PTPRC/PTPN6/CD4/IL18R1/BTK/RORA/DOCK2/GPR183	25	LGCA	Up_Down
GO:0042330	taxis	38/432	468/9845	0.000170905	0.00491937	0.00399923	FYN/RARRES2/RIN3/CSF1/ANGPT1/SWAP70/LAMB2/SYK/IL16/MYOT/BMPR1B/CMKLR1/NOTCH1/C3AR1/VASP/PTAFR/CSF1R/CCL2/FES/PDGFRB/ACKR4/NCKAP1L/CCL5/ROBO4/PF4/PIK3CG/LAMA2/C5AR1/ROBO3/DOCK2/PALLD/BIN2/PTCH1/VEGFC/DOK2/GAB1/RAC2/GPR183	38	LGCA	Up_Down
GO:0072009	nephron epithelium development	12/432	80/9845	0.00017482	0.00499612	0.00406162	LAMB2/BCL2/KLF15/FOXC1/WWTR1/NOTCH1/HEYL/IQGAP1/CD34/YAP1/PECAM1/PTCH1	12	LGCA	Up_Down
GO:0002699	positive regulation of immune effector process	18/432	158/9845	0.000188704	0.00533684	0.00433861	PGC/SYK/GATA2/SASH3/CD40/PTAFR/FES/FOXF1/FGR/IL12RB1/IL1R1/CD86/IL18RAP/PTPRC/KLRD1/IL18R1/BTK/RAC2	18	LGCA	Up_Down
GO:0045637	regulation of myeloid cell differentiation	19/432	172/9845	0.00018941	0.00533684	0.00433861	ITPKB/CSF1/EVI2B/GATA2/TOB2/FSTL3/NFKBIA/ZBTB16/FES/SPI1/NCKAP1L/PF4/INPP5D/GPR171/CLDN18/ETS1/CD4/NFE2/MITF	19	LGCA	Up_Down
GO:0007264	small GTPase mediated signal transduction	31/432	355/9845	0.000192819	0.00537296	0.00436798	ITPKB/TRIP10/PLCE1/SYDE1/CSF1/CDC42EP4/BCAR3/KANK1/WASF2/BCL6/PDPN/RALGDS/RRAS/NOTCH1/KANK2/ABCA1/DOCK6/PDGFRB/CYTH4/ARAP1/ARHGEF26/STARD8/RRAD/AKAP13/PIK3CG/FGD2/SYNPO2L/RIN2/DOCK2/DOK2/RAC2	31	LGCA	Up_Down
GO:0002764	immune response-regulating signaling pathway	26/432	276/9845	0.000193378	0.00537296	0.00436798	FYN/NFKB1/SYK/BCL2/RELA/WASF2/CD33/MYO1C/CMKLR1/C3AR1/CD40/FCN1/ELF1/PLCG2/NCKAP1L/FGR/HLA-DPA1/INPP5D/NFATC3/C5AR1/CTSH/PTPRC/KLRD1/PTPN6/CD4/BTK	26	LGCA	Up_Down
GO:0002688	regulation of leukocyte chemotaxis	13/432	93/9845	0.00019661	0.00539653	0.00438714	RARRES2/RIN3/CSF1/SWAP70/CMKLR1/C3AR1/CSF1R/CCL2/NCKAP1L/CCL5/C5AR1/VEGFC/RAC2	13	LGCA	Up_Down
GO:0002237	response to molecule of bacterial origin	25/432	261/9845	0.0001977	0.00539653	0.00438714	NFKB1/GJA1/RELA/PDCD1LG2/PLSCR4/IL10RA/TNFRSF1B/SASH1/NOTCH1/NFKBIA/CD40/TRIM5/PTAFR/CCL2/PLCG2/LY86/CCL5/PF4/GNG12/CD86/C5AR1/CYP1A2/TFPI/SLC11A1/IRAK3	25	LGCA	Up_Down
GO:0003203	endocardial cushion morphogenesis	7/432	29/9845	0.000200905	0.00539653	0.00438714	TBX2/MSX1/BMPR1A/NOTCH1/HEYL/SNAI1/ACVRL1	7	LGCA	Up_Down
GO:1905521	regulation of macrophage migration	7/432	29/9845	0.000200905	0.00539653	0.00438714	RARRES2/CSF1/CMKLR1/C3AR1/CSF1R/CCL5/C5AR1	7	LGCA	Up_Down
GO:0050863	regulation of T cell activation	23/432	231/9845	0.000200971	0.00539653	0.00438714	FYN/ITPKB/SYK/PDCD1LG2/SASH3/BCL6/TNFRSF1B/ZBTB16/MAP3K8/CCL2/TNFSF8/NCKAP1L/HLA-DOA/CCL5/HLA-DPA1/IL7R/IL12RB1/CD86/SOX13/PTPRC/PTPN6/CD4/RAC2	23	LGCA	Up_Down
GO:0060045	positive regulation of cardiac muscle cell proliferation	6/432	21/9845	0.000213098	0.00568402	0.00462085	TGFBR3/TBX2/TBX5/BMPR1A/NOTCH1/YAP1	6	LGCA	Up_Down
GO:0001946	lymphangiogenesis	5/432	14/9845	0.000228973	0.0060271	0.00489976	FOXC1/PDPN/TIE1/ACVRL1/VEGFC	5	LGCA	Up_Down
GO:0060216	definitive hemopoiesis	5/432	14/9845	0.000228973	0.0060271	0.00489976	TGFBR3/GATA2/LYL1/MFAP5/HIPK1	5	LGCA	Up_Down
GO:0050731	positive regulation of peptidyl-tyrosine phosphorylation	17/432	147/9845	0.000236159	0.00617563	0.00502051	FYN/ANGPT1/SYK/BANK1/CD40/CSF1R/CD44/IQGAP1/CCL5/SOCS3/CASS4/TNFRSF1A/PTPRC/CD4/ITGA5/PECAM1/LRP4	17	LGCA	Up_Down
GO:0051145	smooth muscle cell differentiation	8/432	39/9845	0.000238616	0.00619937	0.00503981	EFEMP2/TBX2/FOXO4/NOTCH1/FOXF1/TBX3/NFATC3/SIRT1	8	LGCA	Up_Down
GO:0046620	regulation of organ growth	11/432	71/9845	0.000242052	0.00624805	0.00507938	TGFBR3/GJA1/TBX2/TBX5/FOXC1/SASH3/WWC3/SAV1/BMPR1A/NOTCH1/YAP1	11	LGCA	Up_Down
GO:0050864	regulation of B cell activation	12/432	83/9845	0.000249519	0.00639952	0.00520252	SYK/BCL2/BANK1/SASH3/BCL6/CD40/NCKAP1L/INPP5D/PTPRC/PTPN6/BTK/GPR183	12	LGCA	Up_Down
GO:0002822	regulation of adaptive immune response based on somatic recombination of immune receptors built from immunoglobulin superfamily domains	14/432	108/9845	0.000254172	0.00647733	0.00526577	SASH3/BCL6/TNFRSF1B/CD40/IL7R/IL12RB1/IL1R1/PTPRC/KLRD1/SLC11A1/PTPN6/CD4/IL18R1/BTK	14	LGCA	Up_Down
GO:0060537	muscle tissue development	25/432	266/9845	0.000265274	0.00671748	0.00546101	TGFBR3/GJA1/EFEMP2/BCL2/TBX2/SGCD/TBX5/FOXC1/CSRP1/SAV1/VAMP5/BMPR1A/NOTCH1/SVIL/PDGFRB/TBX3/NUPR1/HEYL/MYOZ1/MAFF/AKAP13/JPH2/YAP1/MYOM1/PTCH1	25	LGCA	Up_Down
GO:0043408	regulation of MAPK cascade	39/432	496/9845	0.000272307	0.00685221	0.00557053	PLCE1/SORBS3/FOXO1/ANGPT1/MAP3K20/SYK/BCAR3/BANK1/MECOM/RRAS/GNAI2/SASH1/NOTCH1/CD40/TRIM5/FGFR4/CSF1R/CCL2/MAP3K6/IGF1R/SPI1/PDGFRB/CD44/IQGAP1/CCL5/PELI2/AKAP13/PIK3CG/C5AR1/PIK3R5/FGD2/KLF4/MAP3K3/PTPRC/RAMP3/PTPN6/CD4/IRAK3/GPR183	39	LGCA	Up_Down
GO:0048844	artery morphogenesis	9/432	50/9845	0.000279649	0.00699298	0.00568497	EFEMP2/TBX2/FOXC1/BMPR1A/NOTCH1/FOXF1/PDGFRB/FOLR1/ACVRL1	9	LGCA	Up_Down
GO:0072010	glomerular epithelium development	6/432	22/9845	0.000282259	0.0070144	0.00570239	LAMB2/KLF15/FOXC1/IQGAP1/CD34/PECAM1	6	LGCA	Up_Down
GO:0045638	negative regulation of myeloid cell differentiation	10/432	61/9845	0.000287906	0.00711057	0.00578057	ITPKB/GATA2/TOB2/FSTL3/NFKBIA/ZBTB16/PF4/INPP5D/GPR171/CLDN18	10	LGCA	Up_Down
GO:0097529	myeloid leukocyte migration	18/432	164/9845	0.000301021	0.00734542	0.00597149	RARRES2/RIN3/CSF1/SWAP70/SYK/CMKLR1/C3AR1/CSF1R/CCL2/NCKAP1L/CCL5/PF4/IL1R1/PIK3CG/C5AR1/PECAM1/VEGFC/RAC2	18	LGCA	Up_Down
GO:0071621	granulocyte chemotaxis	13/432	97/9845	0.000301087	0.00734542	0.00597149	RARRES2/CSF1/SYK/CMKLR1/C3AR1/CSF1R/CCL2/NCKAP1L/CCL5/PF4/PIK3CG/C5AR1/RAC2	13	LGCA	Up_Down
GO:0002690	positive regulation of leukocyte chemotaxis	11/432	73/9845	0.000310886	0.00753852	0.00612848	RARRES2/CSF1/SWAP70/CMKLR1/C3AR1/CSF1R/NCKAP1L/CCL5/C5AR1/VEGFC/RAC2	11	LGCA	Up_Down
GO:0001913	T cell mediated cytotoxicity	7/432	31/9845	0.000313699	0.0075609	0.00614667	EMP2/IL7R/IL12RB1/PRF1/CTSH/PTPRC/KLRD1	7	LGCA	Up_Down
GO:0035924	cellular response to vascular endothelial growth factor stimulus	9/432	51/9845	0.000326631	0.00777888	0.00632388	FOXC1/RELA/MYO1C/NOTCH1/GAS1/PDGFRB/MT1G/VEGFC/GAB1	9	LGCA	Up_Down
GO:0090398	cellular senescence	9/432	51/9845	0.000326631	0.00777888	0.00632388	KAT6A/TBX2/BCL6/BMPR1A/SPI1/TBX3/SMC5/MAP3K3/SIRT1	9	LGCA	Up_Down
GO:0003151	outflow tract morphogenesis	10/432	62/9845	0.00033009	0.00781473	0.00635302	TGFBR3/TBX2/FOXC1/BMPR1A/NOTCH1/DHRS3/TBX3/HEYL/FOLR1/CLDN5	10	LGCA	Up_Down
GO:0032970	regulation of actin filament-based process	26/432	286/9845	0.000339259	0.00798457	0.00649109	SORBS3/CDC42EP4/SWAP70/ASAP3/PXN/PLEK/KANK1/WASF2/PDPN/MYO1C/SVIL/TMOD3/VASP/CSF1R/FES/PDGFRB/ARAP1/NCKAP1L/IQGAP1/IQGAP2/TJP1/AKAP13/ODAM/KANK3/SYNPO2L/RAC2	26	LGCA	Up_Down
GO:0010810	regulation of cell-substrate adhesion	18/432	166/9845	0.000349606	0.00812008	0.00660126	CSF1/EFEMP2/BCL2/ECM2/KANK1/BCL6/PDPN/RRAS/NOTCH1/EMP2/FOXF1/NID1/IQGAP1/CASS4/RIN2/ACVRL1/ITGA5/RAC2	18	LGCA	Up_Down
GO:0010595	positive regulation of endothelial cell migration	12/432	86/9845	0.000349781	0.00812008	0.00660126	ANGPT1/GATA2/SP1/RRAS/SASH1/CD40/PIK3CG/MAP3K3/RIN2/ETS1/SIRT1/VEGFC	12	LGCA	Up_Down
GO:0060485	mesenchyme development	20/432	195/9845	0.000351106	0.00812008	0.00660126	TGFBR3/BCL2/TBX2/MSX1/TBX5/FOXC1/PDPN/BNC2/BMPR1A/WWTR1/NOTCH1/FOXF1/DAB2/PDGFRB/HEYL/TGFB1I1/FOLR1/SNAI1/YAP1/ACVRL1	20	LGCA	Up_Down
GO:0007507	heart development	33/432	402/9845	0.000377197	0.00862808	0.00701424	APLNR/PLCE1/TGFBR3/GJA1/TBX2/MSX1/SGCD/TBX5/FOXC1/ID3/SAV1/TNFRSF1B/TIE1/BMPR1A/NOTCH1/DHRS3/FOXF1/PDGFRB/TBX3/IFT140/HEYL/FOLR1/HSPB7/SNAI1/AKAP13/JPH2/YAP1/NKX3-1/CLDN5/TNFRSF1A/SYNPO2L/ACVRL1/PTCH1	33	LGCA	Up_Down
GO:0010594	regulation of endothelial cell migration	16/432	139/9845	0.000377384	0.00862808	0.00701424	ANGPT1/GATA2/SP1/RRAS/SASH1/NOTCH1/CD40/EMP2/PIK3CG/KLF4/MAP3K3/RIN2/ACVRL1/ETS1/SIRT1/VEGFC	16	LGCA	Up_Down
GO:0061515	myeloid cell development	9/432	52/9845	0.000379948	0.00863734	0.00702176	EVI2B/WASF2/BCL6/TMOD3/FLI1/NCKAP1L/CLDN18/KLF2/PTPN6	9	LGCA	Up_Down
GO:0007599	hemostasis	24/432	257/9845	0.000385317	0.00868916	0.00706389	FYN/SYK/GATA2/PLEK/CSRP1/TLN1/PDPN/F13A1/CD40/PLCG2/DOCK6/TSPAN32/FLI1/MAFF/CD34/PF4/EHD2/P2RX1/PIK3CG/PIK3R5/TFPI/F10/PTPN6/NFE2	24	LGCA	Up_Down
GO:0035329	hippo signaling	7/432	32/9845	0.000386571	0.00868916	0.00706389	WWC3/SAV1/WWTR1/MOB3B/LIMD1/TJP1/YAP1	7	LGCA	Up_Down
GO:0030217	T cell differentiation	19/432	182/9845	0.000392404	0.008771	0.00713042	ITPKB/SYK/BCL2/SASH3/BCL6/ZBTB16/TNFSF8/NCKAP1L/HLA-DOA/IL7R/IL12RB1/CD86/SOX13/PTPRC/CD4/IL18R1/RORA/DOCK2/GPR183	19	LGCA	Up_Down
GO:0032870	cellular response to hormone stimulus	37/432	471/9845	0.000398212	0.00885136	0.00719575	FYN/RARRES2/PHEX/FOXO1/NFKB1/GJA1/PXN/BCAR3/RELA/AGRP/KANK1/SP1/GNAI2/FOXO4/MYO1C/TNS2/RXRA/NOTCH1/AQP1/IGF1R/KANK2/DAB2/ARID5A/HEYL/SOCS3/PTGER2/YAP1/NKX3-1/GAS2L1/CTSH/TFPI/NEDD4/ECHDC3/PGR/RAMP3/SIRT1/GAB1	37	LGCA	Up_Down
GO:0030595	leukocyte chemotaxis	18/432	168/9845	0.000404861	0.00891739	0.00724943	RARRES2/RIN3/CSF1/SWAP70/SYK/IL16/CMKLR1/C3AR1/CSF1R/CCL2/NCKAP1L/CCL5/PF4/PIK3CG/C5AR1/VEGFC/RAC2/GPR183	18	LGCA	Up_Down
GO:0072073	kidney epithelium development	13/432	100/9845	0.000407659	0.00891739	0.00724943	LAMB2/BCL2/KLF15/FOXC1/WWTR1/NOTCH1/KANK2/HEYL/IQGAP1/CD34/YAP1/PECAM1/PTCH1	13	LGCA	Up_Down
GO:0002886	regulation of myeloid leukocyte mediated immunity	8/432	42/9845	0.000407869	0.00891739	0.00724943	SYK/GATA2/PTAFR/FES/FOXF1/FGR/BTK/RAC2	8	LGCA	Up_Down
GO:0055017	cardiac muscle tissue growth	10/432	64/9845	0.000430019	0.00935058	0.00760159	TGFBR3/GJA1/TBX2/TBX5/FOXC1/SAV1/BMPR1A/NOTCH1/AKAP13/YAP1	10	LGCA	Up_Down
GO:0045619	regulation of lymphocyte differentiation	15/432	127/9845	0.00043267	0.00935738	0.00760712	ITPKB/SYK/SASH3/BCL6/ZBTB16/NCKAP1L/HLA-DOA/IL7R/IL12RB1/INPP5D/CD86/SOX13/PTPRC/PTPN6/BTK	15	LGCA	Up_Down
GO:0060411	cardiac septum morphogenesis	9/432	53/9845	0.000440236	0.00946982	0.00769853	TGFBR3/TBX2/TBX5/SAV1/BMPR1A/NOTCH1/DHRS3/TBX3/HEYL	9	LGCA	Up_Down
GO:0002456	T cell mediated immunity	11/432	76/9845	0.000444586	0.00951224	0.00773302	SASH3/TNFRSF1B/EMP2/IL7R/IL12RB1/IL1R1/PRF1/CTSH/PTPRC/KLRD1/IL18R1	11	LGCA	Up_Down
GO:0003007	heart morphogenesis	19/432	184/9845	0.000450399	0.00958536	0.00779246	TGFBR3/TBX2/MSX1/TBX5/FOXC1/SAV1/BMPR1A/NOTCH1/DHRS3/FOXF1/TBX3/HEYL/FOLR1/SNAI1/YAP1/CLDN5/SYNPO2L/ACVRL1/PTCH1	19	LGCA	Up_Down
GO:0050727	regulation of inflammatory response	22/432	229/9845	0.000453705	0.00960463	0.00780813	NFKB1/RELA/IL16/BCL6/TNFRSF1B/NFKBIA/AOAH/TLR7/FOXF1/NUPR1/CASP5/CCL5/SOCS3/IL1R1/PIK3CG/KLF4/TNFRSF1A/PTPRC/ETS1/BTK/CST7/RORA	22	LGCA	Up_Down
GO:0036303	lymph vessel morphogenesis	5/432	16/9845	0.000464437	0.00974553	0.00792267	FOXC1/PDPN/TIE1/ACVRL1/VEGFC	5	LGCA	Up_Down
GO:0030225	macrophage differentiation	7/432	33/9845	0.000472375	0.00974553	0.00792267	CSF1/GATA2/CSF1R/SPI1/PF4/CD4/SIRT1	7	LGCA	Up_Down
GO:0043300	regulation of leukocyte degranulation	7/432	33/9845	0.000472375	0.00974553	0.00792267	SYK/GATA2/PTAFR/FES/FOXF1/FGR/RAC2	7	LGCA	Up_Down
GO:0085029	extracellular matrix assembly	7/432	33/9845	0.000472375	0.00974553	0.00792267	MFAP4/LAMB2/EFEMP2/TIE1/NOTCH1/THSD4/ANTXR1	7	LGCA	Up_Down
GO:0043304	regulation of mast cell degranulation	6/432	24/9845	0.00047254	0.00974553	0.00792267	SYK/GATA2/FES/FOXF1/FGR/RAC2	6	LGCA	Up_Down
GO:0050853	B cell receptor signaling pathway	8/432	43/9845	0.000482202	0.0098938	0.00804321	SYK/BCL2/ELF1/PLCG2/NCKAP1L/PTPRC/PTPN6/BTK	8	LGCA	Up_Down
GO:0042129	regulation of T cell proliferation	14/432	115/9845	0.000489629	0.00999492	0.00812541	SYK/PDCD1LG2/SASH3/TNFRSF1B/TNFSF8/NCKAP1L/CCL5/HLA-DPA1/IL12RB1/CD86/PTPRC/PTPN6/CD4/RAC2	14	LGCA	Up_Down
GO:0001819	positive regulation of cytokine production	27/432	310/9845	0.000516706	0.0104941	0.00853123	NFKB1/SYK/RELA/IL16/SASH3/CD58/C3AR1/TLR7/CD40/FCN1/PTAFR/CSF1R/PLCG2/FGR/HLA-DPA1/CD34/IL12RB1/PF4/TLR8/IL1R1/CD86/C5AR1/PTPRC/SLC11A1/CD4/IL18R1/RORA	27	LGCA	Up_Down
GO:0045598	regulation of fat cell differentiation	12/432	90/9845	0.000534831	0.0108074	0.0087859	RARRES2/FOXO1/GATA2/SAV1/WWTR1/CMKLR1/ZBTB16/TGFB1I1/YAP1/SOX13/RORA/SIRT1	12	LGCA	Up_Down
GO:0001656	metanephros development	10/432	66/9845	0.000553893	0.0110806	0.00900805	LAMB2/BCL2/ID3/WWTR1/PDGFRB/CD34/YAP1/NKX3-1/CTSH/PTCH1	10	LGCA	Up_Down
GO:0042100	B cell proliferation	10/432	66/9845	0.000553893	0.0110806	0.00900805	BCL2/SASH3/BCL6/CD40/NCKAP1L/IL7R/INPP5D/PTPRC/BTK/GPR183	10	LGCA	Up_Down
GO:0043535	regulation of blood vessel endothelial cell migration	11/432	78/9845	0.000558135	0.0111099	0.00903188	ANGPT1/GATA2/SP1/NOTCH1/CD40/KLF4/MAP3K3/ACVRL1/ETS1/SIRT1/VEGFC	11	LGCA	Up_Down
GO:0006909	phagocytosis	20/432	203/9845	0.000591582	0.0116808	0.00949596	FYN/COLEC12/SYK/GATA2/WASF2/MYO1C/SRPX/FCN1/CCL2/PLCG2/RAB20/NCKAP1L/FGR/FCN3/PTPRC/SLC11A1/PECAM1/DOCK2/BIN2/RAC2	20	LGCA	Up_Down
GO:0002687	positive regulation of leukocyte migration	13/432	104/9845	0.000598275	0.0116808	0.00949596	RARRES2/CSF1/SWAP70/CMKLR1/C3AR1/PTAFR/CSF1R/NCKAP1L/CCL5/IL1R1/C5AR1/VEGFC/RAC2	13	LGCA	Up_Down
GO:0033006	regulation of mast cell activation involved in immune response	6/432	25/9845	0.000599007	0.0116808	0.00949596	SYK/GATA2/FES/FOXF1/FGR/RAC2	6	LGCA	Up_Down
GO:0035909	aorta morphogenesis	6/432	25/9845	0.000599007	0.0116808	0.00949596	EFEMP2/TBX2/BMPR1A/NOTCH1/PDGFRB/ACVRL1	6	LGCA	Up_Down
GO:0002683	negative regulation of immune system process	24/432	265/9845	0.000601411	0.0116808	0.00949596	RIN3/ANGPT1/GATA2/BANK1/PDCD1LG2/TOB2/BCL6/FSTL3/CCL2/FOXF1/TSPAN32/HLA-DOA/FGR/IL7R/INPP5D/CD86/CLDN18/PTPRC/KLRD1/PTPN6/BTK/CST7/IRAK3/LST1	24	LGCA	Up_Down
GO:0042492	gamma-delta T cell differentiation	4/432	9845-10-01	0.00062168	0.0119012	0.0096751	SYK/NCKAP1L/SOX13/PTPRC	4	LGCA	Up_Down
GO:1902337	regulation of apoptotic process involved in morphogenesis	4/432	9845-10-01	0.00062168	0.0119012	0.0096751	FOXC1/TNFRSF1B/NOTCH1/TNFRSF1A	4	LGCA	Up_Down
GO:1904748	regulation of apoptotic process involved in development	4/432	9845-10-01	0.00062168	0.0119012	0.0096751	FOXC1/TNFRSF1B/NOTCH1/TNFRSF1A	4	LGCA	Up_Down
GO:0061311	cell surface receptor signaling pathway involved in heart development	5/432	17/9845	0.000634429	0.0120874	0.00982649	MSX1/BMPR1A/NOTCH1/HEYL/SNAI1	5	LGCA	Up_Down
GO:0071222	cellular response to lipopolysaccharide	16/432	146/9845	0.000654062	0.0123848	0.0100683	NFKB1/RELA/PDCD1LG2/PLSCR4/TNFRSF1B/SASH1/NFKBIA/CD40/TRIM5/PTAFR/CCL2/LY86/CCL5/PF4/CD86/TFPI	16	LGCA	Up_Down
GO:0002706	regulation of lymphocyte mediated immunity	13/432	105/9845	0.000656229	0.0123848	0.0100683	SASH3/BCL6/TNFRSF1B/CD40/IL7R/IL12RB1/IL1R1/IL18RAP/PTPRC/KLRD1/PTPN6/IL18R1/BTK	13	LGCA	Up_Down
GO:0043536	positive regulation of blood vessel endothelial cell migration	8/432	45/9845	0.000663796	0.0124688	0.0101365	ANGPT1/GATA2/SP1/CD40/MAP3K3/ETS1/SIRT1/VEGFC	8	LGCA	Up_Down
GO:0045599	negative regulation of fat cell differentiation	7/432	35/9845	0.000689255	0.0128544	0.0104501	FOXO1/GATA2/WWTR1/TGFB1I1/YAP1/RORA/SIRT1	7	LGCA	Up_Down
GO:0061061	muscle structure development	33/432	416/9845	0.000690754	0.0128544	0.0104501	TGFBR3/EFEMP2/BCL2/TBX2/MSX1/SGCD/TBX5/FOXC1/SGCA/ID3/CSRP1/FOXO4/VAMP5/BMPR1A/NOTCH1/SVIL/TMOD3/FOXF1/PDGFRB/TBX3/NUPR1/HEYL/MYOZ1/MAFF/AKAP13/EHD2/JPH2/NFATC3/LAMA2/MYOM1/SYNPO2L/RORA/SIRT1	33	LGCA	Up_Down
GO:0007015	actin filament organization	26/432	300/9845	0.000703484	0.0130307	0.0105934	PSTPIP1/SORBS3/CDC42EP4/SWAP70/ASAP3/BCL2/PXN/PLEK/KANK1/WASF2/MYO1C/SVIL/TMOD3/VASP/EMP2/ARAP1/LCP1/NCKAP1L/MYO1F/IQGAP2/CASS4/TJP1/GAS2L1/KANK3/SYNPO2L/RAC2	26	LGCA	Up_Down
GO:0045596	negative regulation of cell differentiation	34/432	435/9845	0.000746919	0.0137715	0.0111956	ITPKB/FOXO1/GATA2/MSX1/TBX5/TOB2/ID3/KANK1/BCL6/FSTL3/FOXO4/BMPR1A/WWTR1/NOTCH1/NFKBIA/ZBTB16/ABCA1/ZHX2/TBX3/TGFB1I1/LIMD1/SNAI1/PF4/INPP5D/NFATC3/YAP1/CDKL3/GPR171/CLDN18/RORA/LRP4/SIRT1/PTCH1/VEGFC	34	LGCA	Up_Down
GO:0022617	extracellular matrix disassembly	9/432	57/9845	0.000765296	0.0140456	0.0114185	BMP1/PDPN/FGFR4/LCP1/CD44/LAMC1/MMP19/DDR2/ETS1	9	LGCA	Up_Down
GO:0007596	blood coagulation	23/432	254/9845	0.000779286	0.0142371	0.0115741	FYN/SYK/GATA2/PLEK/CSRP1/TLN1/PDPN/F13A1/CD40/PLCG2/DOCK6/TSPAN32/MAFF/CD34/PF4/EHD2/P2RX1/PIK3CG/PIK3R5/TFPI/F10/PTPN6/NFE2	23	LGCA	Up_Down
GO:0042102	positive regulation of T cell proliferation	10/432	69/9845	0.000793965	0.0144393	0.0117385	SYK/PDCD1LG2/SASH3/NCKAP1L/CCL5/HLA-DPA1/IL12RB1/CD86/PTPRC/CD4	10	LGCA	Up_Down
GO:0048736	appendage development	14/432	121/9845	0.000819768	0.0147743	0.0120108	MAP3K20/TBX2/MSX1/TBX5/BMPR1B/FBXW4/BMPR1A/NOTCH1/ZBTB16/TBX3/IFT140/LRP4/PTCH1/TMEM231	14	LGCA	Up_Down
GO:0060173	limb development	14/432	121/9845	0.000819768	0.0147743	0.0120108	MAP3K20/TBX2/MSX1/TBX5/BMPR1B/FBXW4/BMPR1A/NOTCH1/ZBTB16/TBX3/IFT140/LRP4/PTCH1/TMEM231	14	LGCA	Up_Down
GO:0046638	positive regulation of alpha-beta T cell differentiation	7/432	36/9845	0.000823826	0.0147808	0.0120162	ITPKB/SYK/SASH3/ZBTB16/NCKAP1L/IL12RB1/CD86	7	LGCA	Up_Down
GO:0007517	muscle organ development	21/432	224/9845	0.000836328	0.0149382	0.0121441	TGFBR3/EFEMP2/BCL2/MSX1/SGCD/FOXC1/SGCA/ID3/FOXO4/VAMP5/BMPR1A/NOTCH1/SVIL/NUPR1/HEYL/MYOZ1/MAFF/JPH2/LAMA2/MYOM1/SIRT1	21	LGCA	Up_Down
GO:0033630	positive regulation of cell adhesion mediated by integrin	5/432	18/9845	0.000847067	0.0150627	0.0122453	SYK/PIEZO1/NCKAP1L/CCL5/PTPN6	5	LGCA	Up_Down
GO:0060021	roof of mouth development	9/432	58/9845	0.000871445	0.0154006	0.01252	TGFBR3/TBX2/MSX1/BNC2/BMPR1A/DHRS3/TBX3/SNAI1/CLDN5	9	LGCA	Up_Down
GO:0030324	lung development	14/432	122/9845	0.000889878	0.0154006	0.01252	PHEX/TBX5/PDPN/FSTL3/SAV1/BMPR1A/NOTCH1/FOXF1/PDGFRB/YAP1/CTSH/CYP1A2/KLF2/PGR	14	LGCA	Up_Down
GO:0060419	heart growth	10/432	70/9845	0.00089083	0.0154006	0.01252	TGFBR3/GJA1/TBX2/TBX5/FOXC1/SAV1/BMPR1A/NOTCH1/AKAP13/YAP1	10	LGCA	Up_Down
GO:0060840	artery development	10/432	70/9845	0.00089083	0.0154006	0.01252	EFEMP2/TBX2/FOXC1/BMPR1A/NOTCH1/FOXF1/PDGFRB/FOLR1/NKX3-1/ACVRL1	10	LGCA	Up_Down
GO:0071347	cellular response to interleukin-1	15/432	136/9845	0.000894438	0.0154006	0.01252	NFKB1/RELA/NFKBIA/CD40/MAP3K8/CCL2/CCL5/PELI2/NKX3-1/IL1R1/MAP3K3/TFPI/KLF2/IRAK3/RORA	15	LGCA	Up_Down
GO:0032615	interleukin-12 production	8/432	47/9845	0.00089686	0.0154006	0.01252	NFKB1/SYK/RELA/IL16/CMKLR1/CD40/TLR8/IRAK3	8	LGCA	Up_Down
GO:0032655	regulation of interleukin-12 production	8/432	47/9845	0.00089686	0.0154006	0.01252	NFKB1/SYK/RELA/IL16/CMKLR1/CD40/TLR8/IRAK3	8	LGCA	Up_Down
GO:0072089	stem cell proliferation	8/432	47/9845	0.00089686	0.0154006	0.01252	GJA1/NES/MECOM/TBX3/CD34/YAP1/PTPRC/VEGFC	8	LGCA	Up_Down
GO:0050817	coagulation	23/432	257/9845	0.000915198	0.0156483	0.0127214	FYN/SYK/GATA2/PLEK/CSRP1/TLN1/PDPN/F13A1/CD40/PLCG2/DOCK6/TSPAN32/MAFF/CD34/PF4/EHD2/P2RX1/PIK3CG/PIK3R5/TFPI/F10/PTPN6/NFE2	23	LGCA	Up_Down
GO:0030224	monocyte differentiation	6/432	27/9845	0.000929343	0.0157244	0.0127833	CSF1/CSF1R/FES/INPP5D/MT1G/CD4	6	LGCA	Up_Down
GO:0034405	response to fluid shear stress	6/432	27/9845	0.000929343	0.0157244	0.0127833	GJA1/ABCA1/PDGFRB/KLF4/KLF2/ETS1	6	LGCA	Up_Down
GO:0050921	positive regulation of chemotaxis	13/432	109/9845	0.000937666	0.0157244	0.0127833	RARRES2/CSF1/SWAP70/IL16/CMKLR1/C3AR1/CSF1R/PDGFRB/NCKAP1L/CCL5/C5AR1/VEGFC/RAC2	13	LGCA	Up_Down
GO:0002827	positive regulation of T-helper 1 type immune response	4/432	9845-11-01	0.000943231	0.0157244	0.0127833	IL12RB1/IL1R1/SLC11A1/IL18R1	4	LGCA	Up_Down
GO:0034616	response to laminar fluid shear stress	4/432	9845-11-01	0.000943231	0.0157244	0.0127833	ABCA1/KLF4/KLF2/ETS1	4	LGCA	Up_Down
GO:0060977	coronary vasculature morphogenesis	4/432	9845-11-01	0.000943231	0.0157244	0.0127833	TGFBR3/TBX5/NOTCH1/PDGFRB	4	LGCA	Up_Down
GO:0043068	positive regulation of programmed cell death	33/432	424/9845	0.000958331	0.0158232	0.0128636	FOXO1/MAP3K20/SYK/BCL2/MSX1/ID3/BCL6/BMPR1B/IL20RA/GZMA/SAV1/TNFRSF1B/NOTCH1/ADAMTSL4/SRPX/CD40/APAF1/ZBTB16/CCL2/RNF122/PDGFRB/NUPR1/ARHGEF26/CCL5/AKAP13/INPP5D/NKX3-1/PRF1/FGD2/TNFRSF1A/PTPRC/CD248/SIRT1	33	LGCA	Up_Down
GO:0002768	immune response-regulating cell surface receptor signaling pathway	24/432	274/9845	0.000964669	0.0158232	0.0128636	FYN/NFKB1/SYK/BCL2/RELA/WASF2/MYO1C/CMKLR1/C3AR1/CD40/FCN1/ELF1/PLCG2/NCKAP1L/FGR/HLA-DPA1/INPP5D/NFATC3/C5AR1/PTPRC/KLRD1/PTPN6/CD4/BTK	24	LGCA	Up_Down
GO:0014065	phosphatidylinositol 3-kinase signaling	14/432	123/9845	0.000964975	0.0158232	0.0128636	FYN/ANGPT1/IGF1R/PDGFRB/CCL5/FGR/NKX3-1/PIK3CG/PIK3R5/KLF4/NEDD4/PTPN6/SIRT1/GAB1	14	LGCA	Up_Down
GO:0034341	response to interferon-gamma	14/432	123/9845	0.000964975	0.0158232	0.0128636	CDC42EP4/CD58/MYO1C/CD40/TRIM5/PTAFR/CCL2/RAB20/CD44/CCL5/SOCS3/HLA-DPA1/IL12RB1/SLC11A1	14	LGCA	Up_Down
GO:0032677	regulation of interleukin-8 production	9/432	59/9845	0.000989256	0.0161551	0.0131334	SYK/RELA/CD58/CD33/TLR7/FCN1/TLR8/KLF4/PTPRC	9	LGCA	Up_Down
GO:0001909	leukocyte mediated cytotoxicity	10/432	71/9845	0.000997187	0.0162185	0.0131849	EMP2/GZMB/IL7R/IL12RB1/PRF1/CTSH/IL18RAP/PTPRC/KLRD1/PTPN6	10	LGCA	Up_Down
GO:0007204	positive regulation of cytosolic calcium ion concentration	22/432	243/9845	0.00100984	0.0163577	0.0132981	APLNR/FYN/PLCE1/SWAP70/GJA1/BCL2/GATA2/CMKLR1/C3AR1/HRC/PLCG2/S1PR4/ACKR4/PTGER2/JPH2/PIK3CG/C5AR1/PTPRC/RAMP3/PTPN6/CD4/PTGDR	22	LGCA	Up_Down
GO:0071219	cellular response to molecule of bacterial origin	16/432	152/9845	0.00101437	0.0163649	0.013304	NFKB1/RELA/PDCD1LG2/PLSCR4/TNFRSF1B/SASH1/NFKBIA/CD40/TRIM5/PTAFR/CCL2/LY86/CCL5/PF4/CD86/TFPI	16	LGCA	Up_Down
GO:0003170	heart valve development	8/432	48/9845	0.00103576	0.0165103	0.0134222	TBX5/TNFRSF1B/TIE1/BMPR1A/NOTCH1/HEYL/SNAI1/TNFRSF1A	8	LGCA	Up_Down
GO:0046635	positive regulation of alpha-beta T cell activation	8/432	48/9845	0.00103576	0.0165103	0.0134222	ITPKB/SYK/SASH3/ZBTB16/NCKAP1L/IL12RB1/CD86/PTPRC	8	LGCA	Up_Down
GO:0055021	regulation of cardiac muscle tissue growth	8/432	48/9845	0.00103576	0.0165103	0.0134222	TGFBR3/GJA1/TBX2/TBX5/SAV1/BMPR1A/NOTCH1/YAP1	8	LGCA	Up_Down
GO:0010634	positive regulation of epithelial cell migration	14/432	124/9845	0.00104534	0.0165312	0.0134391	ANGPT1/GATA2/SP1/RRAS/SASH1/CD40/PLCG2/PIK3CG/CTSH/MAP3K3/RIN2/ETS1/SIRT1/VEGFC	14	LGCA	Up_Down
GO:0060759	regulation of response to cytokine stimulus	14/432	124/9845	0.00104534	0.0165312	0.0134391	CSF1/ANGPT1/SYK/LIFR/ELF1/CCL5/SOCS3/IL1R1/KLF4/TNFRSF1A/PTPRC/HIPK1/PTPN6/IRAK3	14	LGCA	Up_Down
GO:0016064	immunoglobulin mediated immune response	11/432	84/9845	0.00105277	0.0165832	0.0134814	SWAP70/BCL6/C6/CD40/C1RL/C8B/INPP5D/TLR8/PTPRC/PTPN6/BTK	11	LGCA	Up_Down
GO:0090130	tissue migration	22/432	244/9845	0.00106586	0.0167236	0.0135955	ANGPT1/GATA2/PXN/KANK1/SP1/RRAS/SASH1/NOTCH1/CD40/EMP2/FOXF1/KANK2/PLCG2/PIK3CG/KLF4/CTSH/MAP3K3/RIN2/ACVRL1/ETS1/SIRT1/VEGFC	22	LGCA	Up_Down
GO:0010614	negative regulation of cardiac muscle hypertrophy	5/432	19/9845	0.00110858	0.0171385	0.0139328	FOXO1/LMNA/TNFRSF1B/NOTCH1/TNFRSF1A	5	LGCA	Up_Down
GO:0072012	glomerulus vasculature development	5/432	19/9845	0.00110858	0.0171385	0.0139328	ANGPT1/NOTCH1/PDGFRB/CD34/PECAM1	5	LGCA	Up_Down
GO:2000810	regulation of bicellular tight junction assembly	5/432	19/9845	0.00110858	0.0171385	0.0139328	GJA1/MYO1C/TJP1/SNAI1/CLDN5	5	LGCA	Up_Down
GO:0050920	regulation of chemotaxis	17/432	168/9845	0.00111276	0.0171385	0.0139328	RARRES2/RIN3/CSF1/SWAP70/IL16/CMKLR1/NOTCH1/C3AR1/CSF1R/CCL2/PDGFRB/NCKAP1L/CCL5/C5AR1/VEGFC/RAC2/GPR183	17	LGCA	Up_Down
GO:0002821	positive regulation of adaptive immune response	10/432	72/9845	0.00111372	0.0171385	0.0139328	SASH3/CD40/IL12RB1/IL1R1/PTPRC/SLC11A1/CD4/IL18R1/BTK/SIRT1	10	LGCA	Up_Down
GO:0003176	aortic valve development	6/432	28/9845	0.00113962	0.0174032	0.014148	TNFRSF1B/TIE1/NOTCH1/HEYL/SNAI1/TNFRSF1A	6	LGCA	Up_Down
GO:0055023	positive regulation of cardiac muscle tissue growth	6/432	28/9845	0.00113962	0.0174032	0.014148	TGFBR3/TBX2/TBX5/BMPR1A/NOTCH1/YAP1	6	LGCA	Up_Down
GO:0045058	T cell selection	7/432	38/9845	0.00115471	0.0174858	0.0142152	ITPKB/SYK/BCL2/IL12RB1/PTPRC/CD4/DOCK2	7	LGCA	Up_Down
GO:0046622	positive regulation of organ growth	7/432	38/9845	0.00115471	0.0174858	0.0142152	TGFBR3/TBX2/TBX5/SASH3/BMPR1A/NOTCH1/YAP1	7	LGCA	Up_Down
GO:0019724	B cell mediated immunity	11/432	85/9845	0.00116272	0.0174858	0.0142152	SWAP70/BCL6/C6/CD40/C1RL/C8B/INPP5D/TLR8/PTPRC/PTPN6/BTK	11	LGCA	Up_Down
GO:0033002	muscle cell proliferation	16/432	154/9845	0.00116689	0.0174858	0.0142152	ANGPT1/TGFBR3/GJA1/EFEMP2/TBX2/TBX5/FOXC1/GNAI2/SAV1/BMPR1A/NOTCH1/PTAFR/PDGFRB/CCL5/YAP1/KLF4	16	LGCA	Up_Down
GO:0070555	response to interleukin-1	16/432	154/9845	0.00116689	0.0174858	0.0142152	NFKB1/RELA/NFKBIA/CD40/MAP3K8/CCL2/CCL5/PELI2/NKX3-1/IL1R1/MAP3K3/TFPI/KLF2/ETS1/IRAK3/RORA	16	LGCA	Up_Down
GO:0046637	regulation of alpha-beta T cell differentiation	8/432	49/9845	0.00119135	0.0177196	0.0144053	ITPKB/SYK/SASH3/BCL6/ZBTB16/NCKAP1L/IL12RB1/CD86	8	LGCA	Up_Down
GO:0061005	cell differentiation involved in kidney development	8/432	49/9845	0.00119135	0.0177196	0.0144053	LAMB2/KLF15/WWTR1/NOTCH1/IQGAP1/CD34/YAP1/PTCH1	8	LGCA	Up_Down
GO:0030323	respiratory tube development	14/432	126/9845	0.00122301	0.0181233	0.0147334	PHEX/TBX5/PDPN/FSTL3/SAV1/BMPR1A/NOTCH1/FOXF1/PDGFRB/YAP1/CTSH/CYP1A2/KLF2/PGR	14	LGCA	Up_Down
GO:0002685	regulation of leukocyte migration	16/432	155/9845	0.00125014	0.0184569	0.0150046	RARRES2/RIN3/CSF1/SWAP70/CMKLR1/C3AR1/PTAFR/CSF1R/CCL2/NCKAP1L/CCL5/IL1R1/C5AR1/STK10/VEGFC/RAC2	16	LGCA	Up_Down
GO:0002761	regulation of myeloid leukocyte differentiation	11/432	86/9845	0.00128195	0.0187878	0.0152736	CSF1/EVI2B/GATA2/TOB2/FSTL3/FES/PF4/INPP5D/CLDN18/CD4/MITF	11	LGCA	Up_Down
GO:0045446	endothelial cell differentiation	11/432	86/9845	0.00128195	0.0187878	0.0152736	PDPN/TIE1/NOTCH1/ARHGEF26/ROBO4/TJP1/CLDN5/TNFRSF1A/VEZF1/ACVRL1/PECAM1	11	LGCA	Up_Down
GO:0002573	myeloid leukocyte differentiation	16/432	156/9845	0.00133836	0.0193494	0.0157302	CSF1/EVI2B/GATA2/TOB2/FSTL3/CSF1R/FES/SPI1/PF4/INPP5D/CLDN18/MT1G/CD4/MITF/SIRT1/GPR183	16	LGCA	Up_Down
GO:0051896	regulation of protein kinase B signaling	17/432	171/9845	0.00135329	0.0193494	0.0157302	FYN/ANGPT1/BANK1/RRAS/FGFR4/IGF1R/PDGFRB/CASS4/PIK3CG/CD86/PIK3R5/KLF4/RAMP3/F10/SIRT1/GAB1/RAC2	17	LGCA	Up_Down
GO:0070527	platelet aggregation	8/432	50/9845	0.001365	0.0193494	0.0157302	SYK/PLEK/CSRP1/TLN1/PDPN/TSPAN32/PIK3CG/PTPN6	8	LGCA	Up_Down
GO:0002551	mast cell chemotaxis	4/432	9845-12-01	0.00136612	0.0193494	0.0157302	RIN3/SWAP70/VEGFC/RAC2	4	LGCA	Up_Down
GO:0010715	regulation of extracellular matrix disassembly	4/432	9845-12-01	0.00136612	0.0193494	0.0157302	PDPN/FGFR4/DDR2/ETS1	4	LGCA	Up_Down
GO:0045579	positive regulation of B cell differentiation	4/432	9845-12-01	0.00136612	0.0193494	0.0157302	SYK/NCKAP1L/INPP5D/BTK	4	LGCA	Up_Down
GO:0046629	gamma-delta T cell activation	4/432	9845-12-01	0.00136612	0.0193494	0.0157302	SYK/NCKAP1L/SOX13/PTPRC	4	LGCA	Up_Down
GO:0070286	axonemal dynein complex assembly	4/432	9845-12-01	0.00136612	0.0193494	0.0157302	ZMYND10/DNAI2/DNAI4/TEKT2	4	LGCA	Up_Down
GO:0097531	mast cell migration	4/432	9845-12-01	0.00136612	0.0193494	0.0157302	RIN3/SWAP70/VEGFC/RAC2	4	LGCA	Up_Down
GO:0031532	actin cytoskeleton reorganization	10/432	74/9845	0.00138024	0.0193494	0.0157302	SYDE1/PLEK/CSF1R/FES/ARAP1/IQGAP2/CASS4/TJP1/ANTXR1/GAB1	10	LGCA	Up_Down
GO:0043534	blood vessel endothelial cell migration	12/432	100/9845	0.00138187	0.0193494	0.0157302	ANGPT1/GATA2/SP1/NOTCH1/CD40/EMP2/KLF4/MAP3K3/ACVRL1/ETS1/SIRT1/VEGFC	12	LGCA	Up_Down
GO:0032715	negative regulation of interleukin-6 production	6/432	29/9845	0.0013845	0.0193494	0.0157302	BANK1/NCKAP1L/INPP5D/KLF2/PTPN6/IRAK3	6	LGCA	Up_Down
GO:0035137	hindlimb morphogenesis	6/432	29/9845	0.0013845	0.0193494	0.0157302	MSX1/BMPR1A/NOTCH1/ZBTB16/TBX3/PTCH1	6	LGCA	Up_Down
GO:0014706	striated muscle tissue development	22/432	249/9845	0.00138797	0.0193494	0.0157302	TGFBR3/GJA1/BCL2/TBX2/SGCD/TBX5/FOXC1/SAV1/VAMP5/BMPR1A/NOTCH1/SVIL/PDGFRB/TBX3/NUPR1/HEYL/MYOZ1/MAFF/AKAP13/JPH2/YAP1/MYOM1	22	LGCA	Up_Down
GO:0045577	regulation of B cell differentiation	5/432	20/9845	0.00142544	0.0195985	0.0159327	SYK/NCKAP1L/INPP5D/PTPN6/BTK	5	LGCA	Up_Down
GO:0048873	homeostasis of number of cells within a tissue	5/432	20/9845	0.00142544	0.0195985	0.0159327	CSF1/BCL2/GATA2/SASH3/NOTCH1	5	LGCA	Up_Down
GO:0061437	renal system vasculature development	5/432	20/9845	0.00142544	0.0195985	0.0159327	ANGPT1/NOTCH1/PDGFRB/CD34/PECAM1	5	LGCA	Up_Down
GO:0061440	kidney vasculature development	5/432	20/9845	0.00142544	0.0195985	0.0159327	ANGPT1/NOTCH1/PDGFRB/CD34/PECAM1	5	LGCA	Up_Down
GO:0010942	positive regulation of cell death	35/432	470/9845	0.00146907	0.0201293	0.0163642	FYN/FOXO1/MAP3K20/SYK/BCL2/MSX1/ID3/BCL6/BMPR1B/IL20RA/GZMA/SAV1/TNFRSF1B/NOTCH1/ADAMTSL4/SRPX/CD40/APAF1/ZBTB16/CCL2/RNF122/PDGFRB/NUPR1/ARHGEF26/CCL5/AKAP13/INPP5D/NKX3-1/PRF1/FGD2/TNFRSF1A/PTPRC/RAMP3/CD248/SIRT1	35	LGCA	Up_Down
GO:0033674	positive regulation of kinase activity	34/432	453/9845	0.00150101	0.0204466	0.0166222	FYN/PLCE1/CSF1/ANGPT1/MAP3K20/SYK/SASH1/TIE1/CD40/FGFR4/EMP2/CSF1R/MAP3K8/MAP3K6/IGF1R/PDGFRB/NCKAP1L/IQGAP1/CCL5/FGR/CASS4/AKAP13/DDR2/PIK3CG/CD86/C5AR1/PIK3R5/FGD2/MAP3K3/PTPRC/SLC11A1/CD4/SIRT1/VEGFC	34	LGCA	Up_Down
GO:0002576	platelet degranulation	12/432	101/9845	0.00150756	0.0204466	0.0166222	RARRES2/SYK/PLEK/TLN1/F13A1/SERPINA3/PF4/P2RX1/CFD/SELENOP/PECAM1/VEGFC	12	LGCA	Up_Down
GO:1903169	regulation of calcium ion transmembrane transport	12/432	101/9845	0.00150756	0.0204466	0.0166222	APLNR/FYN/AHNAK/HRC/GEM/PLCG2/RRAD/JPH2/RGS9/PIK3CG/RAMP3/PTPN6	12	LGCA	Up_Down
GO:0051493	regulation of cytoskeleton organization	29/432	367/9845	0.00153113	0.0206961	0.016825	SYDE1/SORBS3/CDC42EP4/SWAP70/ASAP3/MID1IP1/PXN/PLEK/NES/KANK1/WASF2/MYO1C/SVIL/TMOD3/VASP/CSF1R/FES/PDGFRB/ARAP1/NCKAP1L/IQGAP1/IQGAP2/TJP1/AKAP13/ODAM/GAS2L1/KANK3/SYNPO2L/RAC2	29	LGCA	Up_Down
GO:0043542	endothelial cell migration	17/432	173/9845	0.00153698	0.0207053	0.0168324	ANGPT1/GATA2/PXN/SP1/RRAS/SASH1/NOTCH1/CD40/EMP2/PIK3CG/KLF4/MAP3K3/RIN2/ACVRL1/ETS1/SIRT1/VEGFC	17	LGCA	Up_Down
GO:0001959	regulation of cytokine-mediated signaling pathway	13/432	115/9845	0.00154467	0.020739	0.0168599	CSF1/ANGPT1/SYK/LIFR/ELF1/CCL5/SOCS3/IL1R1/TNFRSF1A/PTPRC/HIPK1/PTPN6/IRAK3	13	LGCA	Up_Down
GO:0032729	positive regulation of interferon-gamma production	8/432	51/9845	0.00155819	0.0207811	0.0168941	SASH3/TLR7/HLA-DPA1/IL12RB1/TLR8/IL1R1/SLC11A1/IL18R1	8	LGCA	Up_Down
GO:1900076	regulation of cellular response to insulin stimulus	8/432	51/9845	0.00155819	0.0207811	0.0168941	RELA/KANK1/GNAI2/MYO1C/TNS2/SOCS3/ECHDC3/SIRT1	8	LGCA	Up_Down
GO:0010718	positive regulation of epithelial to mesenchymal transition	7/432	40/9845	0.00158168	0.0210242	0.0170917	FOXC1/PDPN/WWTR1/NOTCH1/DAB2/TGFB1I1/SNAI1	7	LGCA	Up_Down
GO:0032637	interleukin-8 production	9/432	63/9845	0.00159627	0.021148	0.0171923	SYK/RELA/CD58/CD33/TLR7/FCN1/TLR8/KLF4/PTPRC	9	LGCA	Up_Down
GO:0051056	regulation of small GTPase mediated signal transduction	20/432	220/9845	0.00160654	0.0212138	0.0172459	ITPKB/TRIP10/PLCE1/SYDE1/CSF1/KANK1/BCL6/NOTCH1/KANK2/ABCA1/PDGFRB/CYTH4/ARAP1/ARHGEF26/STARD8/AKAP13/PIK3CG/FGD2/SYNPO2L/RAC2	20	LGCA	Up_Down
GO:0110053	regulation of actin filament organization	18/432	189/9845	0.0016143	0.021246	0.0172721	SORBS3/CDC42EP4/SWAP70/ASAP3/PXN/PLEK/KANK1/WASF2/MYO1C/SVIL/TMOD3/VASP/ARAP1/NCKAP1L/IQGAP2/TJP1/KANK3/SYNPO2L	18	LGCA	Up_Down
GO:1901652	response to peptide	31/432	403/9845	0.00163687	0.0214138	0.0174084	FYN/RARRES2/PHEX/FOXO1/NFKB1/TGFBR3/GJA1/PXN/BCAR3/KLF15/RELA/AGRP/RETN/KANK1/SP1/GNAI2/FOXO4/MYO1C/TNS2/NOTCH1/NFKBIA/CD40/IGF1R/IQGAP1/SOCS3/KLF4/ECHDC3/KLF2/RAMP3/SIRT1/GAB1	31	LGCA	Up_Down
GO:0048729	tissue morphogenesis	35/432	473/9845	0.00163774	0.0214138	0.0174084	CSF1/TGFBR3/GJA1/EFEMP2/BCL2/TBX2/MSX1/TBX5/FOXC1/ITGAX/PDPN/TIE1/BMPR1A/NOTCH1/APAF1/VASP/CSF1R/FOXF1/DAB2/TBX3/HEYL/TGFB1I1/CD44/SOCS3/FOLR1/SNAI1/YAP1/NKX3-1/KLF4/CTSH/PGR/ACVRL1/ITGA5/PTCH1/VEGFC	35	LGCA	Up_Down
GO:0051480	regulation of cytosolic calcium ion concentration	23/432	270/9845	0.00176794	0.0229903	0.0186901	APLNR/FYN/PLCE1/SWAP70/GJA1/BCL2/GATA2/CMKLR1/C3AR1/HRC/PLCG2/S1PR4/ACKR4/PTGER2/JPH2/P2RX1/PIK3CG/C5AR1/PTPRC/RAMP3/PTPN6/CD4/PTGDR	23	LGCA	Up_Down
GO:0010631	epithelial cell migration	21/432	238/9845	0.00179875	0.0229903	0.0186901	ANGPT1/GATA2/PXN/KANK1/SP1/RRAS/SASH1/NOTCH1/CD40/EMP2/KANK2/PLCG2/PIK3CG/KLF4/CTSH/MAP3K3/RIN2/ACVRL1/ETS1/SIRT1/VEGFC	21	LGCA	Up_Down
GO:0003272	endocardial cushion formation	5/432	21/9845	0.00180429	0.0229903	0.0186901	MSX1/BMPR1A/NOTCH1/HEYL/SNAI1	5	LGCA	Up_Down
GO:0014741	negative regulation of muscle hypertrophy	5/432	21/9845	0.00180429	0.0229903	0.0186901	FOXO1/LMNA/TNFRSF1B/NOTCH1/TNFRSF1A	5	LGCA	Up_Down
GO:0019835	cytolysis	5/432	21/9845	0.00180429	0.0229903	0.0186901	GZMA/C6/GZMB/C8B/PRF1	5	LGCA	Up_Down
GO:0060561	apoptotic process involved in morphogenesis	5/432	21/9845	0.00180429	0.0229903	0.0186901	FOXC1/TNFRSF1B/NOTCH1/SPI1/TNFRSF1A	5	LGCA	Up_Down
GO:1902230	negative regulation of intrinsic apoptotic signaling pathway in response to DNA damage	5/432	21/9845	0.00180429	0.0229903	0.0186901	BCL2/CD44/SNAI1/USP47/SIRT1	5	LGCA	Up_Down
GO:1902624	positive regulation of neutrophil migration	5/432	21/9845	0.00180429	0.0229903	0.0186901	C3AR1/NCKAP1L/IL1R1/C5AR1/RAC2	5	LGCA	Up_Down
GO:0010632	regulation of epithelial cell migration	18/432	191/9845	0.00181674	0.0230755	0.0187593	ANGPT1/GATA2/SP1/RRAS/SASH1/NOTCH1/CD40/EMP2/PLCG2/PIK3CG/KLF4/CTSH/MAP3K3/RIN2/ACVRL1/ETS1/SIRT1/VEGFC	18	LGCA	Up_Down
GO:0033628	regulation of cell adhesion mediated by integrin	7/432	41/9845	0.00183667	0.0232548	0.0189051	SWAP70/SYK/PIEZO1/NCKAP1L/CCL5/PIK3CG/PTPN6	7	LGCA	Up_Down
GO:0042113	B cell activation	17/432	176/9845	0.00185172	0.0233714	0.0189999	SWAP70/SYK/BCL2/BANK1/LYL1/SASH3/BCL6/CD40/PLCG2/NCKAP1L/IL7R/INPP5D/CD86/PTPRC/PTPN6/BTK/GPR183	17	LGCA	Up_Down
GO:0002429	immune response-activating cell surface receptor signaling pathway	22/432	255/9845	0.00188155	0.0235989	0.0191849	FYN/NFKB1/SYK/BCL2/RELA/WASF2/MYO1C/CMKLR1/C3AR1/FCN1/ELF1/PLCG2/NCKAP1L/FGR/HLA-DPA1/INPP5D/C5AR1/PTPRC/KLRD1/PTPN6/CD4/BTK	22	LGCA	Up_Down
GO:0002757	immune response-activating signal transduction	22/432	255/9845	0.00188155	0.0235989	0.0191849	FYN/NFKB1/SYK/BCL2/RELA/WASF2/MYO1C/CMKLR1/C3AR1/FCN1/ELF1/PLCG2/NCKAP1L/FGR/HLA-DPA1/INPP5D/C5AR1/PTPRC/KLRD1/PTPN6/CD4/BTK	22	LGCA	Up_Down
GO:0007568	aging	20/432	223/9845	0.00188952	0.0236249	0.019206	PRELP/BCL2/KAT6A/TBX2/RELA/RETN/LMNA/BCL6/FOXO4/TNFRSF1B/BMPR1A/APAF1/SPI1/PDGFRB/TBX3/INPP5D/SMC5/MAP3K3/KCNMB1/SIRT1	20	LGCA	Up_Down
GO:0048771	tissue remodeling	14/432	132/9845	0.00191437	0.023861	0.0193979	GJA1/SYK/FOXC1/ACP5/IL20RA/TIE1/CSF1R/HOXA3/INPP5D/DDR2/CLDN18/ACVRL1/MITF/RAC2	14	LGCA	Up_Down
GO:0009612	response to mechanical stimulus	16/432	162/9845	0.00198535	0.0246689	0.0200547	FYN/NFKB1/GJA1/RELA/RETN/PIEZO1/NFKBIA/TLR7/CD40/USP53/AQP1/CASP5/TLR8/TNFRSF1A/ETS1/PTCH1	16	LGCA	Up_Down
GO:0090132	epithelium migration	21/432	240/9845	0.00199342	0.0246925	0.0200739	ANGPT1/GATA2/PXN/KANK1/SP1/RRAS/SASH1/NOTCH1/CD40/EMP2/KANK2/PLCG2/PIK3CG/KLF4/CTSH/MAP3K3/RIN2/ACVRL1/ETS1/SIRT1/VEGFC	21	LGCA	Up_Down
GO:1990266	neutrophil migration	11/432	91/9845	0.00203854	0.0251079	0.0204116	SYK/C3AR1/CCL2/NCKAP1L/CCL5/PF4/IL1R1/PIK3CG/C5AR1/PECAM1/RAC2	11	LGCA	Up_Down
GO:0050730	regulation of peptidyl-tyrosine phosphorylation	18/432	193/9845	0.0020402	0.0251079	0.0204116	FYN/ANGPT1/SYK/BANK1/CD40/CSF1R/CD44/IQGAP1/CCL5/SOCS3/CASS4/TNFRSF1A/PTPRC/PTPN6/CD4/ITGA5/PECAM1/LRP4	18	LGCA	Up_Down
GO:0001667	ameboidal-type cell migration	26/432	323/9845	0.00204578	0.0251079	0.0204116	SYDE1/ANGPT1/GJA1/GATA2/PXN/KANK1/WASF2/SP1/RRAS/SASH1/NOTCH1/CD40/EMP2/KANK2/PLCG2/FOLR1/DDR2/PIK3CG/KLF4/CTSH/MAP3K3/RIN2/ACVRL1/ETS1/SIRT1/VEGFC	26	LGCA	Up_Down
GO:0030168	platelet activation	14/432	133/9845	0.00205627	0.0251594	0.0204535	FYN/SYK/PLEK/CSRP1/TLN1/PDPN/CD40/PLCG2/TSPAN32/PF4/P2RX1/PIK3CG/PIK3R5/PTPN6	14	LGCA	Up_Down
GO:0002285	lymphocyte activation involved in immune response	13/432	119/9845	0.00210762	0.0254247	0.0206692	SWAP70/BCL6/CD40/APBB1IP/PLCG2/LCP1/IL12RB1/CD86/PTPRC/SLC11A1/IL18R1/RORA/GPR183	13	LGCA	Up_Down
GO:0046777	protein autophosphorylation	16/432	163/9845	0.00211519	0.0254247	0.0206692	FGFR4/CSF1R/FES/IGF1R/PDGFRB/MAK/IQGAP1/FGR/DDR2/MKNK2/MAP3K3/PTPRC/STK10/BTK/IRAK3/VEGFC	16	LGCA	Up_Down
GO:0001503	ossification	25/432	307/9845	0.0021187	0.0254247	0.0206692	PHEX/CSF1/BCL2/FOXC1/BMP1/TOB2/ID3/ACP5/BMPR1B/FSTL3/BMPR1A/WWTR1/NOTCH1/DHRS3/ZHX3/ZBTB16/FGR/LIMD1/SNAI1/DDR2/YAP1/OMD/LRP4/PTCH1/VEGFC	25	LGCA	Up_Down
GO:0035850	epithelial cell differentiation involved in kidney development	7/432	42/9845	0.00212243	0.0254247	0.0206692	LAMB2/KLF15/WWTR1/NOTCH1/IQGAP1/CD34/YAP1	7	LGCA	Up_Down
GO:0035904	aorta development	7/432	42/9845	0.00212243	0.0254247	0.0206692	EFEMP2/TBX2/BMPR1A/NOTCH1/PDGFRB/NKX3-1/ACVRL1	7	LGCA	Up_Down
GO:0061614	pri-miRNA transcription by RNA polymerase II	7/432	42/9845	0.00212243	0.0254247	0.0206692	GATA2/RELA/BMPR1A/SPI1/NFATC3/KLF4/ETS1	7	LGCA	Up_Down
GO:1902893	regulation of pri-miRNA transcription by RNA polymerase II	7/432	42/9845	0.00212243	0.0254247	0.0206692	GATA2/RELA/BMPR1A/SPI1/NFATC3/KLF4/ETS1	7	LGCA	Up_Down
GO:0007249	I-kappaB kinase/NF-kappaB signaling	18/432	194/9845	0.00216033	0.0258014	0.0209754	FYN/ANGPT1/GJA1/RELA/NFKBIA/TLR7/CD40/TRIM5/PELI2/AKAP13/TLR8/MAP3K3/TNFRSF1A/TRAF3IP2/CD4/BTK/RORA/SIRT1	18	LGCA	Up_Down
GO:0071363	cellular response to growth factor stimulus	36/432	499/9845	0.00218105	0.0259054	0.0210599	FYN/TGFBR3/PXN/MSX1/FOXC1/RELA/ZNF423/BMPR1B/FSTL3/MYO1C/TNFRSF1B/PDE3A/BMPR1A/NOTCH1/SMAD9/APAF1/FGFR4/CCL2/GAS1/DAB2/PDGFRB/HEYL/TGFB1I1/CD44/IQGAP1/CCL5/FOLR1/CLDN5/KLF4/MT1G/NEDD4/ACVRL1/ITGA5/SIRT1/VEGFC/GAB1	36	LGCA	Up_Down
GO:0071407	cellular response to organic cyclic compound	32/432	428/9845	0.00218198	0.0259054	0.0210599	PHEX/FOXO1/NFKB1/COLEC12/MLC1/ID3/RXRA/PDE3A/AQP1/PTAFR/CCL2/FES/FOXF1/KANK2/DAB2/HEYL/CCL5/FOLR1/YAP1/NKX3-1/RGS9/PIK3CG/KLF4/TFPI/NEDD4/KLF2/PGR/RAMP3/KCNMB1/RORA/SIRT1/PTCH1	32	LGCA	Up_Down
GO:0050678	regulation of epithelial cell proliferation	21/432	242/9845	0.0022057	0.0260472	0.0211752	APLNR/TGFBR3/GJA1/GATA2/SP1/SAV1/TIE1/BMPR1A/NOTCH1/CCL2/NUPR1/LAMC1/YAP1/NKX3-1/ODAM/C5AR1/PGR/ACVRL1/SIRT1/PTCH1/VEGFC	21	LGCA	Up_Down
GO:0034109	homotypic cell-cell adhesion	9/432	66/9845	0.00222345	0.0260472	0.0211752	SYK/PLEK/CSRP1/TLN1/PDPN/TSPAN32/CCL5/PIK3CG/PTPN6	9	LGCA	Up_Down
GO:0071260	cellular response to mechanical stimulus	9/432	66/9845	0.00222345	0.0260472	0.0211752	NFKB1/GJA1/PIEZO1/TLR7/CD40/AQP1/CASP5/TLR8/TNFRSF1A	9	LGCA	Up_Down
GO:0043065	positive regulation of apoptotic process	31/432	411/9845	0.00222511	0.0260472	0.0211752	FOXO1/MAP3K20/BCL2/MSX1/ID3/BCL6/BMPR1B/IL20RA/GZMA/SAV1/TNFRSF1B/NOTCH1/ADAMTSL4/SRPX/CD40/APAF1/ZBTB16/CCL2/RNF122/PDGFRB/NUPR1/ARHGEF26/CCL5/AKAP13/INPP5D/NKX3-1/FGD2/TNFRSF1A/PTPRC/CD248/SIRT1	31	LGCA	Up_Down
GO:0042476	odontogenesis	11/432	92/9845	0.00222648	0.0260472	0.0211752	PHEX/CSF1/FOXO1/MSX1/FOXC1/ID3/BMPR1A/AQP1/CD34/ODAM/LRP4	11	LGCA	Up_Down
GO:0035590	purinergic nucleotide receptor signaling pathway	5/432	22/9845	0.00225195	0.0262683	0.021355	GNAI2/PTAFR/P2RY14/P2RX1/GPR171	5	LGCA	Up_Down
GO:0060420	regulation of heart growth	8/432	54/9845	0.0022703	0.0264055	0.0214665	TGFBR3/GJA1/TBX2/TBX5/SAV1/BMPR1A/NOTCH1/YAP1	8	LGCA	Up_Down
GO:0045580	regulation of T cell differentiation	12/432	106/9845	0.00228574	0.0264297	0.0214862	ITPKB/SYK/SASH3/BCL6/ZBTB16/NCKAP1L/HLA-DOA/IL7R/IL12RB1/CD86/SOX13/PTPRC	12	LGCA	Up_Down
GO:0006816	calcium ion transport	24/432	292/9845	0.00228602	0.0264297	0.0214862	APLNR/FYN/GJA1/BCL2/IL16/GJA4/AHNAK/GNAI2/CD33/HRC/GEM/CCL2/PLCG2/PDGFRB/CCL5/RRAD/JPH2/P2RX1/RGS9/PIK3CG/PTPRC/RAMP3/PTPN6/CD4	24	LGCA	Up_Down
GO:0050878	regulation of body fluid levels	29/432	377/9845	0.00229221	0.0264297	0.0214862	APLNR/FYN/GJA1/SYK/GATA2/PLEK/CSRP1/TLN1/PDPN/GNAI2/F13A1/CD40/AQP1/EMP2/PLCG2/DOCK6/TSPAN32/FLI1/MAFF/CD34/PF4/EHD2/P2RX1/PIK3CG/PIK3R5/TFPI/F10/PTPN6/NFE2	29	LGCA	Up_Down
GO:0033003	regulation of mast cell activation	6/432	32/9845	0.00236309	0.0270135	0.0219607	SYK/GATA2/FES/FOXF1/FGR/RAC2	6	LGCA	Up_Down
GO:0060421	positive regulation of heart growth	6/432	32/9845	0.00236309	0.0270135	0.0219607	TGFBR3/TBX2/TBX5/BMPR1A/NOTCH1/YAP1	6	LGCA	Up_Down
GO:1905314	semi-lunar valve development	6/432	32/9845	0.00236309	0.0270135	0.0219607	TNFRSF1B/TIE1/NOTCH1/HEYL/SNAI1/TNFRSF1A	6	LGCA	Up_Down
GO:1902903	regulation of supramolecular fiber organization	22/432	260/9845	0.00240028	0.0273604	0.0222428	SORBS3/CDC42EP4/SWAP70/ASAP3/EFEMP2/MID1IP1/PXN/PLEK/KANK1/WASF2/MYO1C/SVIL/TMOD3/VASP/FES/ARAP1/NCKAP1L/IQGAP2/TJP1/AKAP13/KANK3/SYNPO2L	22	LGCA	Up_Down
GO:0030183	B cell differentiation	11/432	93/9845	0.00242824	0.0274446	0.0223112	SYK/BCL2/LYL1/BCL6/PLCG2/NCKAP1L/INPP5D/PTPRC/PTPN6/BTK/GPR183	11	LGCA	Up_Down
GO:0030278	regulation of ossification	11/432	93/9845	0.00242824	0.0274446	0.0223112	CSF1/BCL2/TOB2/BMPR1B/BMPR1A/NOTCH1/DHRS3/ZBTB16/DDR2/OMD/LRP4	11	LGCA	Up_Down
GO:0045667	regulation of osteoblast differentiation	11/432	93/9845	0.00242824	0.0274446	0.0223112	ID3/BMPR1B/BMPR1A/WWTR1/NOTCH1/ZHX3/LIMD1/DDR2/YAP1/PTCH1/VEGFC	11	LGCA	Up_Down
GO:0008360	regulation of cell shape	12/432	107/9845	0.00247513	0.0278957	0.022678	FYN/CDC42EP4/PDPN/CSF1R/CCL2/FES/ARAP1/FGR/LIMD1/FGD2/LST1/RAC2	12	LGCA	Up_Down
GO:0072503	cellular divalent inorganic cation homeostasis	28/432	362/9845	0.00250624	0.0281671	0.0228986	APLNR/FYN/PLCE1/SWAP70/GJA1/BCL2/GATA2/CMKLR1/C3AR1/HRC/CD40/PLCG2/S1PR4/ACKR4/CCL5/MT1M/PTGER2/JPH2/P2RX1/PIK3CG/C5AR1/PTPRC/MT1G/RAMP3/SLC11A1/PTPN6/CD4/PTGDR	28	LGCA	Up_Down
GO:0002920	regulation of humoral immune response	8/432	55/9845	0.00255725	0.0285378	0.0232	PGC/C6/C3AR1/C8B/C5AR1/PTPRC/PTPN6/CFP	8	LGCA	Up_Down
GO:0010875	positive regulation of cholesterol efflux	4/432	14/9845	0.00257601	0.0285378	0.0232	NFKBIA/ABCA1/SIRT1/PTCH1	4	LGCA	Up_Down
GO:0045342	MHC class II biosynthetic process	4/432	14/9845	0.00257601	0.0285378	0.0232	SPI1/PF4/SLC11A1/SIRT1	4	LGCA	Up_Down
GO:0060973	cell migration involved in heart development	4/432	14/9845	0.00257601	0.0285378	0.0232	TBX5/NOTCH1/PDGFRB/FOLR1	4	LGCA	Up_Down
GO:0072673	lamellipodium morphogenesis	4/432	14/9845	0.00257601	0.0285378	0.0232	KANK1/WASF2/PDPN/CD44	4	LGCA	Up_Down
GO:0048598	embryonic morphogenesis	31/432	415/9845	0.00258203	0.0285378	0.0232	APLNR/GJA1/MAP3K20/GATA2/TBX2/MSX1/TBX5/FOXC1/FBXW4/BMPR1A/NOTCH1/APAF1/VASP/ZBTB16/FOXF1/TBX3/IFT140/TGFB1I1/HOXA3/SOCS3/FOLR1/SNAI1/YAP1/MFAP5/KLF4/HIPK1/ITGA5/LRP4/PTCH1/TMEM231/VEGFC	31	LGCA	Up_Down
GO:0061448	connective tissue development	17/432	182/9845	0.00264529	0.0291565	0.0237029	CSF1/MSX1/BMP1/BMPR1B/BMPR1A/NOTCH1/CYTL1/MAF/ZBTB16/PDGFRB/CD44/HOXA3/CD34/SNAI1/ZNF516/ACVRL1/SIRT1	17	LGCA	Up_Down
GO:0045860	positive regulation of protein kinase activity	30/432	399/9845	0.00273372	0.0300416	0.0244225	FYN/PLCE1/CSF1/ANGPT1/MAP3K20/SYK/SASH1/CD40/EMP2/CSF1R/MAP3K8/MAP3K6/PDGFRB/NCKAP1L/IQGAP1/CCL5/CASS4/AKAP13/DDR2/PIK3CG/CD86/C5AR1/PIK3R5/FGD2/MAP3K3/PTPRC/SLC11A1/CD4/SIRT1/VEGFC	30	LGCA	Up_Down
GO:0002824	positive regulation of adaptive immune response based on somatic recombination of immune receptors built from immunoglobulin superfamily domains	9/432	68/9845	0.00274061	0.0300416	0.0244225	SASH3/CD40/IL12RB1/IL1R1/PTPRC/SLC11A1/CD4/IL18R1/BTK	9	LGCA	Up_Down
GO:0002704	negative regulation of leukocyte mediated immunity	6/432	33/9845	0.00278324	0.0303427	0.0246672	BCL6/FOXF1/IL7R/PTPRC/KLRD1/PTPN6	6	LGCA	Up_Down
GO:0071354	cellular response to interleukin-6	6/432	33/9845	0.00278324	0.0303427	0.0246672	NFKB1/RELA/SPI1/SELPLG/SOCS3/YAP1	6	LGCA	Up_Down
GO:0010811	positive regulation of cell-substrate adhesion	11/432	95/9845	0.00287615	0.0312704	0.0254214	CSF1/EFEMP2/ECM2/RRAS/EMP2/FOXF1/NID1/IQGAP1/CASS4/RIN2/ITGA5	11	LGCA	Up_Down
GO:0001906	cell killing	12/432	109/9845	0.0028923	0.0312759	0.0254259	SYK/EMP2/GZMB/IL7R/IL12RB1/PF4/PRF1/CTSH/IL18RAP/PTPRC/KLRD1/PTPN6	12	LGCA	Up_Down
GO:0008286	insulin receptor signaling pathway	12/432	109/9845	0.0028923	0.0312759	0.0254259	RARRES2/FOXO1/BCAR3/RELA/KANK1/GNAI2/FOXO4/TNS2/IGF1R/SOCS3/SIRT1/GAB1	12	LGCA	Up_Down
GO:0046634	regulation of alpha-beta T cell activation	9/432	69/9845	0.00303261	0.0326811	0.0265682	ITPKB/SYK/SASH3/BCL6/ZBTB16/NCKAP1L/IL12RB1/CD86/PTPRC	9	LGCA	Up_Down
GO:0002695	negative regulation of leukocyte activation	13/432	124/9845	0.00303858	0.0326811	0.0265682	BANK1/PDCD1LG2/BCL6/FOXF1/TSPAN32/FGR/INPP5D/CD86/PTPRC/PTPN6/BTK/CST7/LST1	13	LGCA	Up_Down
GO:0045444	fat cell differentiation	15/432	154/9845	0.00310174	0.0331524	0.0269514	RARRES2/FOXO1/GATA2/RETN/SAV1/WWTR1/CMKLR1/ZBTB16/TGFB1I1/YAP1/ZNF516/SOX13/KLF4/RORA/SIRT1	15	LGCA	Up_Down
GO:0071346	cellular response to interferon-gamma	12/432	110/9845	0.00312132	0.0331524	0.0269514	CDC42EP4/CD58/MYO1C/TRIM5/PTAFR/CCL2/RAB20/CD44/CCL5/SOCS3/HLA-DPA1/IL12RB1	12	LGCA	Up_Down
GO:0002040	sprouting angiogenesis	11/432	96/9845	0.00312383	0.0331524	0.0269514	APLNR/ANGPT1/GATA2/NOTCH1/TJP1/KLF4/MAP3K3/KLF2/ACVRL1/ITGA5/VEGFC	11	LGCA	Up_Down
GO:0003206	cardiac chamber morphogenesis	11/432	96/9845	0.00312383	0.0331524	0.0269514	TGFBR3/TBX2/TBX5/FOXC1/SAV1/BMPR1A/NOTCH1/DHRS3/FOXF1/TBX3/HEYL	11	LGCA	Up_Down
GO:0032675	regulation of interleukin-6 production	11/432	96/9845	0.00312383	0.0331524	0.0269514	SYK/BANK1/IL16/TLR7/PTAFR/NCKAP1L/INPP5D/TLR8/KLF2/PTPN6/IRAK3	11	LGCA	Up_Down
GO:0001818	negative regulation of cytokine production	18/432	201/9845	0.00317902	0.0336488	0.0273549	ANGPT1/NFKB1/BANK1/PDCD1LG2/BCL6/CD33/CMKLR1/NCKAP1L/CD34/INPP5D/TLR8/KLF4/PTPRC/KLF2/SLC11A1/PTPN6/BTK/IRAK3	18	LGCA	Up_Down
GO:0060443	mammary gland morphogenesis	6/432	34/9845	0.00325693	0.0342921	0.0278779	CSF1/TBX2/CSF1R/TBX3/PGR/PTCH1	6	LGCA	Up_Down
GO:1902895	positive regulation of pri-miRNA transcription by RNA polymerase II	6/432	34/9845	0.00325693	0.0342921	0.0278779	GATA2/RELA/BMPR1A/SPI1/KLF4/ETS1	6	LGCA	Up_Down
GO:0046849	bone remodeling	9/432	70/9845	0.00334861	0.0349812	0.0284381	GJA1/SYK/ACP5/IL20RA/CSF1R/INPP5D/CLDN18/MITF/RAC2	9	LGCA	Up_Down
GO:0060603	mammary gland duct morphogenesis	5/432	24/9845	0.00338129	0.0349812	0.0284381	CSF1/CSF1R/TBX3/PGR/PTCH1	5	LGCA	Up_Down
GO:0001562	response to protozoan	4/432	15/9845	0.00339233	0.0349812	0.0284381	CD40/TSPAN32/PF4/SLC11A1	4	LGCA	Up_Down
GO:0003198	epithelial to mesenchymal transition involved in endocardial cushion formation	4/432	15/9845	0.00339233	0.0349812	0.0284381	MSX1/NOTCH1/HEYL/SNAI1	4	LGCA	Up_Down
GO:0032695	negative regulation of interleukin-12 production	4/432	15/9845	0.00339233	0.0349812	0.0284381	NFKB1/CMKLR1/TLR8/IRAK3	4	LGCA	Up_Down
GO:0033631	cell-cell adhesion mediated by integrin	4/432	15/9845	0.00339233	0.0349812	0.0284381	SWAP70/PIEZO1/CCL5/ITGA5	4	LGCA	Up_Down
GO:0042832	defense response to protozoan	4/432	15/9845	0.00339233	0.0349812	0.0284381	CD40/TSPAN32/PF4/SLC11A1	4	LGCA	Up_Down
GO:0045655	regulation of monocyte differentiation	4/432	15/9845	0.00339233	0.0349812	0.0284381	CSF1/FES/INPP5D/CD4	4	LGCA	Up_Down
GO:0007265	Ras protein signal transduction	21/432	251/9845	0.0034133	0.035107	0.0285404	ITPKB/PLCE1/CSF1/CDC42EP4/KANK1/WASF2/BCL6/PDPN/RALGDS/RRAS/NOTCH1/KANK2/ABCA1/PDGFRB/CYTH4/STARD8/AKAP13/PIK3CG/SYNPO2L/DOK2/RAC2	21	LGCA	Up_Down
GO:0060541	respiratory system development	14/432	141/9845	0.00353545	0.0362701	0.029486	PHEX/TBX5/PDPN/FSTL3/SAV1/BMPR1A/NOTCH1/FOXF1/PDGFRB/YAP1/CTSH/CYP1A2/KLF2/PGR	14	LGCA	Up_Down
GO:0031349	positive regulation of defense response	21/432	252/9845	0.00357644	0.0365968	0.0297515	FYN/PGC/NFKB1/GJA1/SYK/RELA/IL16/NFKBIA/TLR7/TRIM5/FCN1/PLCG2/NUPR1/CCL5/TLR8/PIK3CG/IL18RAP/TNFRSF1A/KLRD1/ETS1/BTK	21	LGCA	Up_Down
GO:0002709	regulation of T cell mediated immunity	8/432	58/9845	0.00359081	0.0366501	0.0297949	SASH3/TNFRSF1B/IL7R/IL12RB1/IL1R1/PTPRC/KLRD1/IL18R1	8	LGCA	Up_Down
GO:0001501	skeletal system development	27/432	354/9845	0.00360717	0.0367234	0.0298545	PRELP/PHEX/GJA1/MSX1/FOXC1/BMP1/WASF2/BMPR1B/BMPR1A/CMKLR1/CYTL1/DHRS3/MAF/PAPSS2/ZBTB16/TBX3/IFT140/FLI1/CD44/HOXA3/FGR/SNAI1/AKAP13/CLDN18/PTPRC/PTPN6/ACVRL1	27	LGCA	Up_Down
GO:0002440	production of molecular mediator of immune response	14/432	142/9845	0.00376977	0.0381845	0.0310422	ANGPT1/PGC/SWAP70/SASH3/BCL6/TNFRSF1B/CD40/IL1R1/CD86/PTPRC/IL18R1/BTK/IRAK3/SIRT1	14	LGCA	Up_Down
GO:0046578	regulation of Ras protein signal transduction	14/432	142/9845	0.00376977	0.0381845	0.0310422	ITPKB/PLCE1/CSF1/KANK1/BCL6/NOTCH1/KANK2/ABCA1/PDGFRB/CYTH4/STARD8/AKAP13/PIK3CG/SYNPO2L	14	LGCA	Up_Down
GO:0032635	interleukin-6 production	11/432	99/9845	0.00397128	0.0400992	0.0325989	SYK/BANK1/IL16/TLR7/PTAFR/NCKAP1L/INPP5D/TLR8/KLF2/PTPN6/IRAK3	11	LGCA	Up_Down
GO:0002433	immune response-regulating cell surface receptor signaling pathway involved in phagocytosis	8/432	59/9845	0.0039989	0.0400992	0.0325989	FYN/SYK/WASF2/MYO1C/PLCG2/NCKAP1L/FGR/PTPRC	8	LGCA	Up_Down
GO:0038096	Fc-gamma receptor signaling pathway involved in phagocytosis	8/432	59/9845	0.0039989	0.0400992	0.0325989	FYN/SYK/WASF2/MYO1C/PLCG2/NCKAP1L/FGR/PTPRC	8	LGCA	Up_Down
GO:0043367	CD4-positive, alpha-beta T cell differentiation	8/432	59/9845	0.0039989	0.0400992	0.0325989	SASH3/BCL6/NCKAP1L/IL12RB1/CD86/IL18R1/RORA/GPR183	8	LGCA	Up_Down
GO:0002707	negative regulation of lymphocyte mediated immunity	5/432	25/9845	0.00407686	0.0405759	0.0329864	BCL6/IL7R/PTPRC/KLRD1/PTPN6	5	LGCA	Up_Down
GO:1902229	regulation of intrinsic apoptotic signaling pathway in response to DNA damage	5/432	25/9845	0.00407686	0.0405759	0.0329864	BCL2/CD44/SNAI1/USP47/SIRT1	5	LGCA	Up_Down
GO:1902742	apoptotic process involved in development	5/432	25/9845	0.00407686	0.0405759	0.0329864	FOXC1/TNFRSF1B/NOTCH1/SPI1/TNFRSF1A	5	LGCA	Up_Down
GO:0070371	ERK1 and ERK2 cascade	19/432	222/9845	0.00409016	0.0405963	0.0330029	ANGPT1/SYK/RRAS/GNAI2/NOTCH1/FGFR4/CSF1R/CCL2/PDGFRB/CD44/CCL5/C5AR1/KLF4/CTSH/PTPRC/RAMP3/PTPN6/CD4/GPR183	19	LGCA	Up_Down
GO:0031663	lipopolysaccharide-mediated signaling pathway	7/432	47/9845	0.0040992	0.0405963	0.0330029	SASH1/NFKBIA/TRIM5/PTAFR/CCL2/LY86/CCL5	7	LGCA	Up_Down
GO:0007498	mesoderm development	10/432	86/9845	0.00426742	0.0421579	0.0342725	GJA1/FOXC1/TIE1/BMPR1A/FOXF1/TBX3/SNAI1/YAP1/KLF4/BTK	10	LGCA	Up_Down
GO:0051897	positive regulation of protein kinase B signaling	13/432	129/9845	0.00428058	0.0421838	0.0342935	FYN/ANGPT1/FGFR4/IGF1R/PDGFRB/CASS4/PIK3CG/CD86/PIK3R5/RAMP3/F10/GAB1/RAC2	13	LGCA	Up_Down
GO:0003177	pulmonary valve development	4/432	16/9845	0.00436829	0.0428371	0.0348246	TNFRSF1B/NOTCH1/HEYL/TNFRSF1A	4	LGCA	Up_Down
GO:2001212	regulation of vasculogenesis	4/432	16/9845	0.00436829	0.0428371	0.0348246	RRAS/EMP2/CD34/RIN2	4	LGCA	Up_Down
GO:0070741	response to interleukin-6	6/432	36/9845	0.00438105	0.0428571	0.0348409	NFKB1/RELA/SPI1/SELPLG/SOCS3/YAP1	6	LGCA	Up_Down
GO:0072507	divalent inorganic cation homeostasis	28/432	377/9845	0.00443591	0.0429417	0.0349097	APLNR/FYN/PLCE1/SWAP70/GJA1/BCL2/GATA2/CMKLR1/C3AR1/HRC/CD40/PLCG2/S1PR4/ACKR4/CCL5/MT1M/PTGER2/JPH2/P2RX1/PIK3CG/C5AR1/PTPRC/MT1G/RAMP3/SLC11A1/PTPN6/CD4/PTGDR	28	LGCA	Up_Down
GO:0033627	cell adhesion mediated by integrin	8/432	60/9845	0.00444186	0.0429417	0.0349097	SWAP70/SYK/PIEZO1/NCKAP1L/CCL5/PIK3CG/PTPN6/ITGA5	8	LGCA	Up_Down
GO:0038094	Fc-gamma receptor signaling pathway	8/432	60/9845	0.00444186	0.0429417	0.0349097	FYN/SYK/WASF2/MYO1C/PLCG2/NCKAP1L/FGR/PTPRC	8	LGCA	Up_Down
GO:0002286	T cell activation involved in immune response	9/432	73/9845	0.00445409	0.0429417	0.0349097	BCL6/APBB1IP/LCP1/IL12RB1/CD86/SLC11A1/IL18R1/RORA/GPR183	9	LGCA	Up_Down
GO:0002708	positive regulation of lymphocyte mediated immunity	9/432	73/9845	0.00445409	0.0429417	0.0349097	SASH3/CD40/IL12RB1/IL1R1/IL18RAP/PTPRC/KLRD1/IL18R1/BTK	9	LGCA	Up_Down
GO:0032649	regulation of interferon-gamma production	9/432	73/9845	0.00445409	0.0429417	0.0349097	PDCD1LG2/SASH3/TLR7/HLA-DPA1/IL12RB1/TLR8/IL1R1/SLC11A1/IL18R1	9	LGCA	Up_Down
GO:0030001	metal ion transport	26/432	343/9845	0.00460935	0.0443318	0.0360397	APLNR/FYN/GJA1/BCL2/IL16/GJA4/FXYD1/AHNAK/GNAI2/CD33/HRC/GEM/CCL2/PLCG2/PDGFRB/CCL5/RRAD/JPH2/P2RX1/RGS9/PIK3CG/PTPRC/RAMP3/SLC11A1/PTPN6/CD4	26	LGCA	Up_Down
GO:0001837	epithelial to mesenchymal transition	11/432	101/9845	0.00463156	0.0443975	0.0360932	TGFBR3/MSX1/TBX5/FOXC1/PDPN/WWTR1/NOTCH1/DAB2/HEYL/TGFB1I1/SNAI1	11	LGCA	Up_Down
GO:0002705	positive regulation of leukocyte mediated immunity	10/432	87/9845	0.00463838	0.0443975	0.0360932	SASH3/CD40/PTAFR/IL12RB1/IL1R1/IL18RAP/PTPRC/KLRD1/IL18R1/BTK	10	LGCA	Up_Down
GO:0070372	regulation of ERK1 and ERK2 cascade	18/432	209/9845	0.00480363	0.0458307	0.0372583	ANGPT1/SYK/RRAS/GNAI2/NOTCH1/FGFR4/CSF1R/CCL2/PDGFRB/CD44/CCL5/C5AR1/KLF4/PTPRC/RAMP3/PTPN6/CD4/GPR183	18	LGCA	Up_Down
GO:0007160	cell-matrix adhesion	16/432	177/9845	0.00481102	0.0458307	0.0372583	CSF1/EFEMP2/BCL2/PXN/ECM2/BCL6/RRAS/EMP2/NID1/ITGA10/CD44/IQGAP1/CD34/RIN2/ACVRL1/COL5A3	16	LGCA	Up_Down
GO:0030866	cortical actin cytoskeleton organization	5/432	26/9845	0.00486891	0.0461553	0.0375221	PLEK/TLN1/LCP1/NCKAP1L/EHD2	5	LGCA	Up_Down
GO:0003279	cardiac septum development	9/432	74/9845	0.0048797	0.0461553	0.0375221	TGFBR3/TBX2/TBX5/SAV1/BMPR1A/NOTCH1/DHRS3/TBX3/HEYL	9	LGCA	Up_Down
GO:0045639	positive regulation of myeloid cell differentiation	9/432	74/9845	0.0048797	0.0461553	0.0375221	CSF1/EVI2B/GATA2/FES/NCKAP1L/PF4/INPP5D/ETS1/CD4	9	LGCA	Up_Down
GO:0002009	morphogenesis of an epithelium	29/432	398/9845	0.00498906	0.0470784	0.0382726	CSF1/GJA1/BCL2/TBX2/TBX5/ITGAX/PDPN/TIE1/NOTCH1/APAF1/VASP/CSF1R/FOXF1/DAB2/TBX3/TGFB1I1/CD44/SOCS3/FOLR1/SNAI1/YAP1/NKX3-1/KLF4/CTSH/PGR/ACVRL1/ITGA5/PTCH1/VEGFC	29	LGCA	Up_Down
GO:1902743	regulation of lamellipodium organization	6/432	37/9845	0.00503964	0.0474438	0.0385696	PLCE1/KANK1/WASF2/PDPN/CD44/RAC2	6	LGCA	Up_Down
GO:0032868	response to insulin	18/432	211/9845	0.0053019	0.0497956	0.0404815	RARRES2/FOXO1/BCAR3/KLF15/RELA/AGRP/RETN/KANK1/SP1/GNAI2/FOXO4/MYO1C/TNS2/IGF1R/SOCS3/ECHDC3/SIRT1/GAB1	18	LGCA	Up_Down
GO:0032543	mitochondrial translation	34/695	82/9845	1.68733e-18	6.70352e-15	6.36313e-15	MRPS33/MRPL15/MRPS10/MRPS15/TSFM/FASTKD3/UQCC1/MRPL3/DAP3/MRPL35/MRPS35/HARS1/GATB/MRPL22/MRPL17/MRPS7/IARS2/LRPPRC/MRPL13/C1QBP/MRPL58/TACO1/MRPL44/MRPL42/CDK5RAP1/MRPL4/MRPS2/MRPL9/MRPS17/GARS1/MRPL40/RMND1/MRPS30/GFM1	34	LGCA	Down_Up
GO:0140053	mitochondrial gene expression	37/695	99/9845	3.32598e-18	6.70352e-15	6.36313e-15	MRPS33/MRPL15/MRPS10/MRPS15/TSFM/FASTKD3/UQCC1/MRPL3/DAP3/MRPL35/MRPS35/HARS1/GATB/TRIT1/MRPL22/MRPL17/MRPS7/IARS2/LRPPRC/MRPL13/C1QBP/MRPL58/TACO1/MRPL44/MRPL42/CDK5RAP1/MRPL4/MRPS2/MRPL9/TFB2M/MRPS17/GARS1/MRPL40/RMND1/TRMT61B/MRPS30/GFM1	37	LGCA	Down_Up
GO:0070125	mitochondrial translational elongation	23/695	55/9845	5.03574e-13	6.76635e-10	6.42277e-10	MRPS33/MRPL15/MRPS10/MRPS15/TSFM/MRPL3/DAP3/MRPL35/MRPS35/MRPL22/MRPL17/MRPS7/MRPL13/MRPL58/MRPL44/MRPL42/MRPL4/MRPS2/MRPL9/MRPS17/MRPL40/MRPS30/GFM1	23	LGCA	Down_Up
GO:0006414	translational elongation	26/695	81/9845	2.042e-11	2.05783e-08	1.95334e-08	MRPS33/DPH2/MRPL15/DIO2/MRPS10/MRPS15/TSFM/MRPL3/DAP3/MRPL35/MRPS35/EEF1A2/MRPL22/MRPL17/MRPS7/MRPL13/MRPL58/MRPL44/MRPL42/MRPL4/MRPS2/MRPL9/MRPS17/MRPL40/MRPS30/GFM1	26	LGCA	Down_Up
GO:0070126	mitochondrial translational termination	21/695	54/9845	2.80147e-11	2.20425e-08	2.09232e-08	MRPS33/MRPL15/MRPS10/MRPS15/MRPL3/DAP3/MRPL35/MRPS35/MRPL22/MRPL17/MRPS7/MRPL13/MRPL58/MRPL44/MRPL42/MRPL4/MRPS2/MRPL9/MRPS17/MRPL40/MRPS30	21	LGCA	Down_Up
GO:0043043	peptide biosynthetic process	68/695	416/9845	3.28095e-11	2.20425e-08	2.09232e-08	MRPS33/DPH2/MRPL15/PUS7/DIO2/MRPS10/PAIP1/MRPS15/ABCE1/METAP1/TSFM/FASTKD3/RARS1/UQCC1/MRPL3/CARS1/DAP3/TRAP1/FTSJ1/MRPL35/MRPS35/HARS1/NOLC1/GATB/EIF3I/DENR/EEF1A2/IARS1/GAPDH/GGCT/GSS/YTHDF2/PCSK1/MRPL22/MRPL17/MRPS7/IARS2/LRPPRC/MRPL13/NEURL1/FARSA/POLR2D/C1QBP/MRPL58/OGFOD1/ABCF1/METTL5/RPL26L1/PRKDC/TACO1/ENC1/MRPL44/MRPL42/AARS1/CDK5RAP1/MRPL4/MRPS2/MRPL9/MRPS17/GARS1/NAT10/MRPL40/RMND1/YAR…	68	LGCA	Down_Up
GO:0006415	translational termination	23/695	67/9845	6.35341e-11	3.65866e-08	3.47288e-08	MRPS33/MRPL15/MRPS10/MRPS15/ABCE1/MRPL3/DAP3/MRPL35/MRPS35/MRPL22/MRPL17/MRPS7/MRPL13/MRPL58/OGFOD1/MRPL44/MRPL42/MRPL4/MRPS2/MRPL9/MRPS17/MRPL40/MRPS30	23	LGCA	Down_Up
GO:0006412	translation	65/695	398/9845	9.58617e-11	4.83023e-08	4.58496e-08	MRPS33/DPH2/MRPL15/PUS7/DIO2/MRPS10/PAIP1/MRPS15/ABCE1/METAP1/TSFM/FASTKD3/RARS1/UQCC1/MRPL3/CARS1/DAP3/TRAP1/FTSJ1/MRPL35/MRPS35/HARS1/NOLC1/GATB/EIF3I/DENR/EEF1A2/IARS1/GAPDH/YTHDF2/MRPL22/MRPL17/MRPS7/IARS2/LRPPRC/MRPL13/NEURL1/FARSA/POLR2D/C1QBP/MRPL58/OGFOD1/ABCF1/METTL5/RPL26L1/PRKDC/TACO1/ENC1/MRPL44/MRPL42/AARS1/CDK5RAP1/MRPL4/MRPS2/MRPL9/MRPS17/GARS1/NAT10/MRPL40/RMND1/YARS1/AIMP2/GUF1/M…	65	LGCA	Down_Up
GO:0034660	ncRNA metabolic process	53/695	296/9845	1.88278e-10	8.43278e-08	8.00458e-08	RPP40/UTP11/PUS7/DROSHA/POLR3K/RARS1/IMP4/WDR12/DDX10/CARS1/FTSJ1/UTP18/HARS1/NOLC1/GATB/TRIT1/POP7/EXOSC4/IARS1/ZNHIT3/NHP2/GTPBP4/TARBP1/IARS2/ADAR/FARSA/ERI3/METTL1/UTP25/LAGE3/EXOSC5/POP4/METTL5/BYSL/PRKDC/RNF113A/MRPL44/AARS1/CDK5RAP1/EMG1/MPHOSPH10/TFB2M/GARS1/NAT10/DUS4L/RRS1/TDRKH/RPUSD2/TRMT61B/YARS1/NOL11/AIMP2/RTRAF	53	LGCA	Down_Up
GO:0007005	mitochondrion organization	58/695	351/9845	6.58832e-10	2.65575e-07	2.5209e-07	ATP5PD/SLIRP/AGK/MTX2/NDUFA9/NDUFS3/IMMT/FASTKD3/FAM162A/UQCC1/PDCD5/TFDP1/TIMM8B/TIMM17A/CHCHD3/PMPCB/NDUFV2/IFI6/YWHAZ/TOMM70/TIMM10/NDUFB3/TMEM14A/NDUFB4/MARCHF5/NDUFAB1/WASF1/GGCT/VDAC1/CDK5/ATP5MC1/DNM1/CHCHD2/SSBP1/SLC25A5/NDUFA10/CYRIB/NDUFS2/ATP5ME/GRPEL1/FBXW7/BNIP3/TACO1/NDUFV1/TIMM9/BCS1L/ATP13A2/LETM1/TOMM34/AIFM1/TFB2M/DNAJA3/VPS35/NDUFAF5/TIMM13/BCAP31/DNAJC11/NDUFB11	58	LGCA	Down_Up
GO:0006520	cellular amino acid metabolic process	44/695	231/9845	9.38588e-10	3.4395e-07	3.26485e-07	GAD1/AASDHPPT/SEPHS2/PSMD14/ENOPH1/RARS1/CTPS1/GOT1/CARS1/ADSS2/HARS1/ASNS/GATB/PSMC6/PSMA5/IARS1/PFAS/GSS/AZIN1/GLS2/NIT2/TDO2/PTS/GOT2/PSMB5/IARS2/BCKDK/MTHFD1/PSMB2/FARSA/PSMB3/ACAD8/PSMD1/AHCY/AARS1/PSMD3/PSMC1/GARS1/PSMB4/AGMAT/YARS1/PSMC5/AIMP2/PSMC2	44	LGCA	Down_Up
GO:0045333	cellular respiration	30/695	124/9845	1.42566e-09	4.78902e-07	4.54584e-07	COX5B/NDUFA9/NDUFS3/COX7B/FH/COX6C/TRAP1/OGDHL/NDUFV2/MDH2/DGUOK/DLAT/NDUFB3/NDUFB4/CYC1/NDUFAB1/PDHA1/SLC25A14/COX5A/CHCHD2/COQ9/NDUFA10/SLC25A22/NDUFS2/CISD1/BNIP3/NDUFV1/UQCRQ/MYBBP1A/NDUFB11	30	LGCA	Down_Up
GO:0042254	ribosome biogenesis	38/695	192/9845	4.45206e-09	1.38048e-06	1.31038e-06	RPP40/UTP11/DROSHA/ABCE1/IMP4/WDR12/DDX10/BRIX1/UTP18/HEATR3/NOLC1/POP7/EXOSC4/ZNHIT3/MRPL22/NHP2/GTPBP4/MRPS7/ERI3/C1QBP/UTP25/GNL2/EXOSC5/POP4/METTL5/BYSL/RPL26L1/PRKDC/MRPS2/EMG1/MPHOSPH10/TFB2M/NAT10/RRS1/RPUSD2/TRMT61B/NOL11/MYBBP1A	38	LGCA	Down_Up
GO:0022904	respiratory electron transport chain	21/695	71/9845	9.34793e-09	2.51756e-06	2.38973e-06	COX5B/NDUFA9/NDUFS3/COX7B/COX6C/NDUFV2/DGUOK/NDUFB3/NDUFB4/CYC1/NDUFAB1/COX5A/CHCHD2/COQ9/NDUFA10/SLC25A22/NDUFS2/NDUFV1/UQCRQ/MYBBP1A/NDUFB11	21	LGCA	Down_Up
GO:0042773	ATP synthesis coupled electron transport	19/695	59/9845	9.99281e-09	2.51756e-06	2.38973e-06	COX5B/NDUFA9/NDUFS3/COX7B/COX6C/NDUFV2/DGUOK/NDUFB3/NDUFB4/CYC1/NDUFAB1/COX5A/CHCHD2/COQ9/NDUFA10/NDUFS2/NDUFV1/UQCRQ/NDUFB11	19	LGCA	Down_Up
GO:0042775	mitochondrial ATP synthesis coupled electron transport	19/695	59/9845	9.99281e-09	2.51756e-06	2.38973e-06	COX5B/NDUFA9/NDUFS3/COX7B/COX6C/NDUFV2/DGUOK/NDUFB3/NDUFB4/CYC1/NDUFAB1/COX5A/CHCHD2/COQ9/NDUFA10/NDUFS2/NDUFV1/UQCRQ/NDUFB11	19	LGCA	Down_Up
GO:0006399	tRNA metabolic process	26/695	112/9845	4.45969e-08	1.05747e-05	1.00377e-05	RPP40/PUS7/POLR3K/RARS1/CARS1/FTSJ1/HARS1/GATB/TRIT1/POP7/IARS1/TARBP1/IARS2/FARSA/METTL1/LAGE3/POP4/AARS1/CDK5RAP1/GARS1/NAT10/DUS4L/TRMT61B/YARS1/AIMP2/RTRAF	26	LGCA	Down_Up
GO:0007007	inner mitochondrial membrane organization	14/695	36/9845	5.91443e-08	1.31665e-05	1.24979e-05	ATP5PD/AGK/MTX2/IMMT/TIMM8B/CHCHD3/TOMM70/TIMM10/ATP5MC1/ATP5ME/TIMM9/LETM1/TIMM13/DNAJC11	14	LGCA	Down_Up
GO:0006119	oxidative phosphorylation	23/695	92/9845	6.20598e-08	1.31665e-05	1.24979e-05	ATP5PD/COX5B/NDUFA9/NDUFS3/COX7B/COX6C/NDUFV2/DGUOK/NDUFB3/NDUFB4/CYC1/NDUFAB1/ATP5MC1/COX5A/CHCHD2/COQ9/NDUFA10/NDUFS2/ATP5ME/NDUFV1/UQCRQ/MSH2/NDUFB11	23	LGCA	Down_Up
GO:0022613	ribonucleoprotein complex biogenesis	47/695	292/9845	6.76787e-08	1.36407e-05	1.2948e-05	RPP40/UTP11/DROSHA/ABCE1/IMP4/WDR12/DDX10/BRIX1/PRPF19/UTP18/HEATR3/NOLC1/EIF3I/DENR/LSM4/POP7/EXOSC4/SNRPD1/ZNHIT3/MRPL22/NHP2/GTPBP4/MRPS7/ADAR/SNRPE/POLR2D/ERI3/C1QBP/UTP25/GNL2/EXOSC5/POP4/METTL5/BYSL/RPL26L1/PRKDC/MRPS2/EMG1/MPHOSPH10/TFB2M/NAT10/RRS1/RPUSD2/SNRPD2/TRMT61B/NOL11/MYBBP1A	47	LGCA	Down_Up
GO:0034470	ncRNA processing	42/695	251/9845	1.13911e-07	2.17266e-05	2.06233e-05	RPP40/UTP11/PUS7/DROSHA/POLR3K/IMP4/WDR12/DDX10/FTSJ1/UTP18/NOLC1/TRIT1/POP7/EXOSC4/ZNHIT3/NHP2/GTPBP4/TARBP1/ADAR/ERI3/METTL1/UTP25/LAGE3/EXOSC5/POP4/METTL5/BYSL/PRKDC/RNF113A/MRPL44/AARS1/CDK5RAP1/EMG1/MPHOSPH10/TFB2M/NAT10/DUS4L/RRS1/RPUSD2/TRMT61B/NOL11/RTRAF	42	LGCA	Down_Up
GO:0033108	mitochondrial respiratory chain complex assembly	16/695	49/9845	1.18577e-07	2.17266e-05	2.06233e-05	NDUFA9/NDUFS3/FASTKD3/UQCC1/NDUFV2/NDUFB3/NDUFB4/NDUFAB1/NDUFA10/NDUFS2/TACO1/NDUFV1/BCS1L/AIFM1/NDUFAF5/NDUFB11	16	LGCA	Down_Up
GO:0006091	generation of precursor metabolites and energy	54/695	366/9845	1.42189e-07	2.49202e-05	2.36548e-05	ATP5PD/COX5B/NDUFA9/GLRX2/NDUFS3/CIAPIN1/COX7B/FH/PGK1/COX6C/TRAP1/OGDHL/NDUFV2/ENO2/MDH2/DGUOK/DLAT/GNAS/GPI/NUP42/NDUFB3/NDUFB4/GAPDH/CYC1/NDUFAB1/ATP5MC1/PDHA1/SLC25A14/COX5A/CHCHD2/COQ9/BDH1/AKR1A1/LDHA/NDUFA10/SLC25A22/NDUFS2/TPI1/CISD1/ATP5ME/PHKG2/GNPDA1/BNIP3/MC4R/TACO1/NDUFV1/UQCRQ/NUP155/NUP93/MSH2/NUP85/ME1/MYBBP1A/NDUFB11	54	LGCA	Down_Up
GO:0022900	electron transport chain	25/695	119/9845	6.24223e-07	0.000104843	9.95197e-05	COX5B/NDUFA9/GLRX2/NDUFS3/CIAPIN1/COX7B/COX6C/NDUFV2/DGUOK/NDUFB3/NDUFB4/CYC1/NDUFAB1/COX5A/CHCHD2/COQ9/AKR1A1/NDUFA10/SLC25A22/NDUFS2/NDUFV1/UQCRQ/ME1/MYBBP1A/NDUFB11	25	LGCA	Down_Up
GO:0043624	cellular protein complex disassembly	28/695	145/9845	8.29356e-07	0.000133725	0.000126935	MRPS33/MRPL15/MRPS10/MRPS15/ABCE1/MRPL3/DAP3/MRPL35/MRPS35/STMN2/MRPL22/MRPL17/MRPS7/MRPL13/SPAST/MRPL58/STMN4/OGFOD1/CKAP5/MRPL44/MRPL42/MRPL4/MRPS2/MRPL9/MRPS17/MRPL40/SPTBN2/MRPS30	28	LGCA	Down_Up
GO:0015980	energy derivation by oxidation of organic compounds	33/695	188/9845	8.75384e-07	0.000135718	0.000128827	COX5B/NDUFA9/NDUFS3/COX7B/FH/COX6C/TRAP1/OGDHL/NDUFV2/MDH2/DGUOK/DLAT/GNAS/NDUFB3/NDUFB4/CYC1/NDUFAB1/PDHA1/SLC25A14/COX5A/CHCHD2/COQ9/NDUFA10/SLC25A22/NDUFS2/CISD1/PHKG2/BNIP3/MC4R/NDUFV1/UQCRQ/MYBBP1A/NDUFB11	33	LGCA	Down_Up
GO:0046034	ATP metabolic process	35/695	208/9845	1.14794e-06	0.000171383	0.000162681	ATP5PD/COX5B/NDUFA9/NDUFS3/COX7B/PGK1/COX6C/OGDHL/NDUFV2/ENO2/DGUOK/GPI/NUP42/NDUFB3/NDUFB4/OLA1/GAPDH/CYC1/NDUFAB1/ATP5MC1/COX5A/CHCHD2/COQ9/LDHA/NDUFA10/NDUFS2/TPI1/ATP5ME/NDUFV1/UQCRQ/NUP155/NUP93/MSH2/NUP85/NDUFB11	35	LGCA	Down_Up
GO:0016072	rRNA metabolic process	28/695	151/9845	1.93565e-06	0.000273909	0.000260001	RPP40/UTP11/DROSHA/IMP4/WDR12/DDX10/UTP18/NOLC1/POP7/EXOSC4/ZNHIT3/NHP2/GTPBP4/ERI3/UTP25/EXOSC5/POP4/METTL5/BYSL/PRKDC/EMG1/MPHOSPH10/TFB2M/NAT10/RRS1/RPUSD2/TRMT61B/NOL11	28	LGCA	Down_Up
GO:0006839	mitochondrial transport	31/695	177/9845	1.97057e-06	0.000273909	0.000260001	ATP5PD/AGK/MTX2/TMEM14B/PDCD5/TFDP1/TIMM8B/TIMM17A/PMPCB/YWHAZ/TOMM70/MPC2/TIMM10/TMEM14A/VDAC1/ATP5MC1/SLC25A14/SLC25A5/SLC25A22/ATP5ME/GRPEL1/FBXW7/BNIP3/TIMM9/BCS1L/LETM1/TOMM34/AIFM1/VPS35/TIMM13/BCAP31	31	LGCA	Down_Up
GO:0007006	mitochondrial membrane organization	21/695	95/9845	2.0715e-06	0.00027834	0.000264207	ATP5PD/AGK/MTX2/IMMT/PDCD5/TFDP1/TIMM8B/CHCHD3/YWHAZ/TOMM70/TIMM10/TMEM14A/ATP5MC1/SLC25A5/ATP5ME/BNIP3/TIMM9/BCS1L/LETM1/TIMM13/DNAJC11	21	LGCA	Down_Up
GO:1904874	positive regulation of telomerase RNA localization to Cajal body	7/695	9845-11-01	2.17837e-06	0.000283258	0.000268875	CCT8/CCT2/NHP2/CCT4/CCT5/CCT7/CCT3	7	LGCA	Down_Up
GO:0031145	anaphase-promoting complex-dependent catabolic process	16/695	60/9845	2.54274e-06	0.000320306	0.000304042	PSMD14/PSMC6/PSMA5/UBE2S/PSMB5/PSMB2/MAD2L1/PSMB3/PSMD1/CDC23/PSMD3/PSMC1/PSMB4/BUB3/PSMC5/PSMC2	16	LGCA	Down_Up
GO:0070129	regulation of mitochondrial translation	8/695	16/9845	4.58507e-06	0.000550636	0.000522676	TSFM/FASTKD3/UQCC1/LRPPRC/C1QBP/TACO1/CDK5RAP1/RMND1	8	LGCA	Down_Up
GO:0006364	rRNA processing	27/695	149/9845	4.64441e-06	0.000550636	0.000522676	RPP40/UTP11/IMP4/WDR12/DDX10/UTP18/NOLC1/POP7/EXOSC4/ZNHIT3/NHP2/GTPBP4/ERI3/UTP25/EXOSC5/POP4/METTL5/BYSL/PRKDC/EMG1/MPHOSPH10/TFB2M/NAT10/RRS1/RPUSD2/TRMT61B/NOL11	27	LGCA	Down_Up
GO:0010257	NADH dehydrogenase complex assembly	12/695	37/9845	4.98915e-06	0.000558647	0.00053028	NDUFA9/NDUFS3/NDUFV2/NDUFB3/NDUFB4/NDUFAB1/NDUFA10/NDUFS2/NDUFV1/BCS1L/NDUFAF5/NDUFB11	12	LGCA	Down_Up
GO:0032981	mitochondrial respiratory chain complex I assembly	12/695	37/9845	4.98915e-06	0.000558647	0.00053028	NDUFA9/NDUFS3/NDUFV2/NDUFB3/NDUFB4/NDUFAB1/NDUFA10/NDUFS2/NDUFV1/BCS1L/NDUFAF5/NDUFB11	12	LGCA	Down_Up
GO:0043038	amino acid activation	11/695	32/9845	6.55728e-06	0.000695589	0.000660269	RARS1/CARS1/HARS1/GATB/IARS1/IARS2/FARSA/AARS1/GARS1/YARS1/AIMP2	11	LGCA	Down_Up
GO:0043039	tRNA aminoacylation	11/695	32/9845	6.55728e-06	0.000695589	0.000660269	RARS1/CARS1/HARS1/GATB/IARS1/IARS2/FARSA/AARS1/GARS1/YARS1/AIMP2	11	LGCA	Down_Up
GO:0006120	mitochondrial electron transport, NADH to ubiquinone	11/695	33/9845	9.21447e-06	0.000952398	0.000904037	NDUFA9/NDUFS3/NDUFV2/NDUFB3/NDUFB4/NDUFAB1/COQ9/NDUFA10/NDUFS2/NDUFV1/NDUFB11	11	LGCA	Down_Up
GO:0062125	regulation of mitochondrial gene expression	8/695	18/9845	1.37257e-05	0.00138321	0.00131297	TSFM/FASTKD3/UQCC1/LRPPRC/C1QBP/TACO1/CDK5RAP1/RMND1	8	LGCA	Down_Up
GO:0006418	tRNA aminoacylation for protein translation	10/695	29/9845	1.68226e-05	0.00165394	0.00156996	RARS1/CARS1/HARS1/IARS1/IARS2/FARSA/AARS1/GARS1/YARS1/AIMP2	10	LGCA	Down_Up
GO:1904872	regulation of telomerase RNA localization to Cajal body	7/695	14/9845	1.87632e-05	0.00180082	0.00170938	CCT8/CCT2/NHP2/CCT4/CCT5/CCT7/CCT3	7	LGCA	Down_Up
GO:1902036	regulation of hematopoietic stem cell differentiation	15/695	63/9845	2.3248e-05	0.00217936	0.0020687	PUS7/PSMD14/PSMC6/PSMA5/YTHDF2/PSMB5/PSMB2/PSMB3/PSMD1/PRKDC/PSMD3/PSMC1/PSMB4/PSMC5/PSMC2	15	LGCA	Down_Up
GO:0055086	nucleobase-containing small molecule metabolic process	53/695	422/9845	2.50975e-05	0.00229928	0.00218253	ATP5PD/ELOVL4/ENTPD3/GUK1/PDHX/HPRT1/ELOVL6/PGK1/CTPS1/NMNAT2/ACLY/OGDHL/ADSS2/ENO2/PDP1/DGUOK/DLAT/MPC2/GPI/SULT4A1/NUP42/PRPS2/PFAS/GAPDH/ATP5MC1/PDHA1/TDO2/TDG/ENTPD6/ADSL/OXSM/LDHA/MTHFD1/UAP1/PTHLH/TPI1/SMUG1/ATP5ME/GNPDA1/DLG2/PPCS/AHCY/NUP155/NANS/PMM2/NUP93/ACOT13/ITPA/GARS1/ADK/KDM1A/NUP85/ME1	53	LGCA	Down_Up
GO:0006521	regulation of cellular amino acid metabolic process	13/695	50/9845	2.98208e-05	0.00267128	0.00253564	PSMD14/PSMC6/PSMA5/AZIN1/PSMB5/PSMB2/PSMB3/PSMD1/PSMD3/PSMC1/PSMB4/PSMC5/PSMC2	13	LGCA	Down_Up
GO:0090670	RNA localization to Cajal body	7/695	15/9845	3.3043e-05	0.0027183	0.00258027	CCT8/CCT2/NHP2/CCT4/CCT5/CCT7/CCT3	7	LGCA	Down_Up
GO:0090671	telomerase RNA localization to Cajal body	7/695	15/9845	3.3043e-05	0.0027183	0.00258027	CCT8/CCT2/NHP2/CCT4/CCT5/CCT7/CCT3	7	LGCA	Down_Up
GO:0090672	telomerase RNA localization	7/695	15/9845	3.3043e-05	0.0027183	0.00258027	CCT8/CCT2/NHP2/CCT4/CCT5/CCT7/CCT3	7	LGCA	Down_Up
GO:0090685	RNA localization to nucleus	7/695	15/9845	3.3043e-05	0.0027183	0.00258027	CCT8/CCT2/NHP2/CCT4/CCT5/CCT7/CCT3	7	LGCA	Down_Up
GO:0010608	posttranscriptional regulation of gene expression	51/695	408/9845	4.05835e-05	0.00327184	0.0031057	DPH2/PUS7/DIO2/DROSHA/PAIP1/PSMD14/METAP1/TSFM/FASTKD3/UQCC1/TRAP1/YWHAZ/NOLC1/PSMC6/NUP42/EXOSC4/PSMA5/GAPDH/YTHDF2/PSMB5/LRPPRC/ADAR/MRPL13/NEURL1/PSMB2/POLR2D/C1QBP/POLR2B/APEX1/PSMB3/OGFOD1/PSMD1/EXOSC5/METTL5/PRKDC/TACO1/ENC1/MRPL44/NUP155/CDK5RAP1/NUP93/PSMD3/ELAVL4/PSMC1/NAT10/PSMB4/RMND1/PSMC5/GUF1/NUP85/PSMC2	51	LGCA	Down_Up
GO:0032984	protein-containing complex disassembly	32/695	217/9845	5.2427e-05	0.00414379	0.00393338	MRPS33/MRPL15/MRPS10/MRPS15/ABCE1/MRPL3/DAP3/MRPL35/MRPS35/STMN2/VPS33A/MRPL22/MRPL17/MRPS7/DHX8/MRPL13/SPAST/MRPL58/STMN4/OGFOD1/CKAP5/BNIP3/MRPL44/MRPL42/MRPL4/MRPS2/MRPL9/MRPS17/MRPL40/SMARCA4/SPTBN2/MRPS30	32	LGCA	Down_Up
GO:0006753	nucleoside phosphate metabolic process	47/695	371/9845	5.84205e-05	0.00452872	0.00429876	ATP5PD/ELOVL4/ENTPD3/GUK1/PDHX/HPRT1/ELOVL6/PGK1/CTPS1/NMNAT2/ACLY/OGDHL/ADSS2/ENO2/PDP1/DGUOK/DLAT/MPC2/GPI/SULT4A1/NUP42/PRPS2/PFAS/GAPDH/ATP5MC1/PDHA1/TDO2/TDG/ENTPD6/ADSL/OXSM/LDHA/MTHFD1/PTHLH/TPI1/SMUG1/ATP5ME/DLG2/PPCS/NUP155/NUP93/ACOT13/ITPA/GARS1/ADK/NUP85/ME1	47	LGCA	Down_Up
GO:0033238	regulation of cellular amine metabolic process	14/695	61/9845	6.69861e-05	0.00509474	0.00483604	PSMD14/HPRT1/PSMC6/PSMA5/AZIN1/PSMB5/PSMB2/PSMB3/PSMD1/PSMD3/PSMC1/PSMB4/PSMC5/PSMC2	14	LGCA	Down_Up
GO:0070585	protein localization to mitochondrion	19/695	101/9845	6.96753e-05	0.00520113	0.00493703	AGK/MTCH2/PDCD5/TFDP1/TIMM8B/TIMM17A/PMPCB/YWHAZ/TOMM70/TIMM10/MARCHF5/GRPEL1/FBXW7/TIMM9/BCS1L/TOMM34/AIFM1/TIMM13/BCAP31	19	LGCA	Down_Up
GO:0009127	purine nucleoside monophosphate biosynthetic process	7/695	17/9845	8.81125e-05	0.00645784	0.00612993	HPRT1/ADSS2/DGUOK/PRPS2/PFAS/ADSL/ADK	7	LGCA	Down_Up
GO:0006281	DNA repair	46/695	368/9845	9.68406e-05	0.00695258	0.00659954	POLB/UBE2V2/FH/PSMD14/PRPF19/RAD51C/RPA3/CDK7/KAT7/TDP2/CDC5L/GPS1/CDC7/TOPBP1/RFC3/TDG/COPS8/PARP2/MAGEF1/POLR2D/TP53BP1/POLR2B/WRNIP1/SMUG1/APEX1/CINP/RFC5/COPS6/APTX/MCM2/PRKDC/RNF113A/FEN1/TRIP13/COPS7B/ISG15/MSH2/UFD1/TDP1/PARPBP/HINFP/KDM1A/WDR70/PNKP/MNAT1/DDB1	46	LGCA	Down_Up
GO:0006403	RNA localization	25/695	157/9845	9.83123e-05	0.00695258	0.00659954	SIDT1/SLBP/ABCE1/G3BP2/RBFOX1/CCT8/NUP42/CCT2/ZNHIT3/RNPS1/NHP2/LRPPRC/ENY2/CCT4/POLR2D/CKAP5/CCT5/THOC5/NUP155/NUP93/RRS1/CCT7/RTRAF/NUP85/CCT3	25	LGCA	Down_Up
GO:0006283	transcription-coupled nucleotide-excision repair	13/695	56/9845	0.000107081	0.0074421	0.00706421	PRPF19/RPA3/CDK7/GPS1/RFC3/COPS8/POLR2D/POLR2B/RFC5/COPS6/COPS7B/MNAT1/DDB1	13	LGCA	Down_Up
GO:0009150	purine ribonucleotide metabolic process	38/695	286/9845	0.000109935	0.00751096	0.00712957	ATP5PD/ELOVL4/GUK1/PDHX/HPRT1/ELOVL6/PGK1/ACLY/OGDHL/ADSS2/ENO2/PDP1/DGUOK/DLAT/MPC2/GPI/SULT4A1/NUP42/PRPS2/PFAS/GAPDH/ATP5MC1/PDHA1/TDO2/ADSL/OXSM/LDHA/PTHLH/TPI1/ATP5ME/DLG2/PPCS/NUP155/NUP93/ACOT13/ITPA/ADK/NUP85	38	LGCA	Down_Up
GO:0006626	protein targeting to mitochondrion	14/695	64/9845	0.000116849	0.00785034	0.00745172	AGK/PDCD5/TIMM8B/TIMM17A/PMPCB/TOMM70/TIMM10/GRPEL1/FBXW7/TIMM9/TOMM34/AIFM1/TIMM13/BCAP31	14	LGCA	Down_Up
GO:0009259	ribonucleotide metabolic process	39/695	299/9845	0.000133515	0.00866662	0.00822655	ATP5PD/ELOVL4/GUK1/PDHX/HPRT1/ELOVL6/PGK1/CTPS1/ACLY/OGDHL/ADSS2/ENO2/PDP1/DGUOK/DLAT/MPC2/GPI/SULT4A1/NUP42/PRPS2/PFAS/GAPDH/ATP5MC1/PDHA1/TDO2/ADSL/OXSM/LDHA/PTHLH/TPI1/ATP5ME/DLG2/PPCS/NUP155/NUP93/ACOT13/ITPA/ADK/NUP85	39	LGCA	Down_Up
GO:0070200	establishment of protein localization to telomere	6/695	13/9845	0.000135193	0.00866662	0.00822655	CCT8/CCT2/CCT4/CCT5/CCT7/CCT3	6	LGCA	Down_Up
GO:0006085	acetyl-CoA biosynthetic process	7/695	18/9845	0.00013545	0.00866662	0.00822655	PDHX/ACLY/PDP1/DLAT/MPC2/PDHA1/PPCS	7	LGCA	Down_Up
GO:1901532	regulation of hematopoietic progenitor cell differentiation	15/695	73/9845	0.000142826	0.00893548	0.00848176	PUS7/PSMD14/PSMC6/PSMA5/YTHDF2/PSMB5/PSMB2/PSMB3/PSMD1/PRKDC/PSMD3/PSMC1/PSMB4/PSMC5/PSMC2	15	LGCA	Down_Up
GO:0072521	purine-containing compound metabolic process	41/695	321/9845	0.000144085	0.00893548	0.00848176	ATP5PD/ELOVL4/GUK1/PDHX/HPRT1/ELOVL6/PGK1/ACLY/OGDHL/ADSS2/ENO2/PDP1/DGUOK/DLAT/MPC2/GPI/SULT4A1/NUP42/PRPS2/PFAS/GAPDH/ATP5MC1/PDHA1/TDO2/ADSL/OXSM/LDHA/MTHFD1/PTHLH/TPI1/ATP5ME/DLG2/PPCS/AHCY/NUP155/NUP93/ACOT13/ITPA/ADK/KDM1A/NUP85	41	LGCA	Down_Up
GO:0009126	purine nucleoside monophosphate metabolic process	9/695	30/9845	0.000153499	0.00937509	0.00889905	GUK1/HPRT1/ADSS2/DGUOK/PRPS2/PFAS/ADSL/DLG2/ADK	9	LGCA	Down_Up
GO:0060218	hematopoietic stem cell differentiation	15/695	74/9845	0.000167688	0.0100391	0.00952938	PUS7/PSMD14/PSMC6/PSMA5/YTHDF2/PSMB5/PSMB2/PSMB3/PSMD1/PRKDC/PSMD3/PSMC1/PSMB4/PSMC5/PSMC2	15	LGCA	Down_Up
GO:0009117	nucleotide metabolic process	45/695	366/9845	0.000169353	0.0100391	0.00952938	ATP5PD/ELOVL4/GUK1/PDHX/HPRT1/ELOVL6/PGK1/CTPS1/NMNAT2/ACLY/OGDHL/ADSS2/ENO2/PDP1/DGUOK/DLAT/MPC2/GPI/SULT4A1/NUP42/PRPS2/PFAS/GAPDH/ATP5MC1/PDHA1/TDO2/TDG/ADSL/OXSM/LDHA/MTHFD1/PTHLH/TPI1/SMUG1/ATP5ME/DLG2/PPCS/NUP155/NUP93/ACOT13/ITPA/GARS1/ADK/NUP85/ME1	45	LGCA	Down_Up
GO:0008033	tRNA processing	16/695	83/9845	0.000190609	0.0111355	0.01057	RPP40/PUS7/POLR3K/FTSJ1/TRIT1/POP7/TARBP1/METTL1/LAGE3/POP4/AARS1/CDK5RAP1/NAT10/DUS4L/TRMT61B/RTRAF	16	LGCA	Down_Up
GO:0010972	negative regulation of G2/M transition of mitotic cell cycle	15/695	75/9845	0.000196216	0.0112993	0.0107255	RINT1/PSMD14/PSMC6/PSMA5/TOPBP1/PSMB5/PSMB2/PSMB3/PSMD1/NAE1/PSMD3/PSMC1/PSMB4/PSMC5/PSMC2	15	LGCA	Down_Up
GO:1901998	toxin transport	9/695	31/9845	0.000202906	0.0113902	0.0108118	RAB40B/CCT8/SCFD1/CCT2/CCT4/CCT5/BNIP3/CCT7/CCT3	9	LGCA	Down_Up
GO:0019693	ribose phosphate metabolic process	39/695	305/9845	0.000203447	0.0113902	0.0108118	ATP5PD/ELOVL4/GUK1/PDHX/HPRT1/ELOVL6/PGK1/CTPS1/ACLY/OGDHL/ADSS2/ENO2/PDP1/DGUOK/DLAT/MPC2/GPI/SULT4A1/NUP42/PRPS2/PFAS/GAPDH/ATP5MC1/PDHA1/TDO2/ADSL/OXSM/LDHA/PTHLH/TPI1/ATP5ME/DLG2/PPCS/NUP155/NUP93/ACOT13/ITPA/ADK/NUP85	39	LGCA	Down_Up
GO:0006163	purine nucleotide metabolic process	39/695	308/9845	0.000249517	0.0137781	0.0130785	ATP5PD/ELOVL4/GUK1/PDHX/HPRT1/ELOVL6/PGK1/ACLY/OGDHL/ADSS2/ENO2/PDP1/DGUOK/DLAT/MPC2/GPI/SULT4A1/NUP42/PRPS2/PFAS/GAPDH/ATP5MC1/PDHA1/TDO2/ADSL/OXSM/LDHA/MTHFD1/PTHLH/TPI1/ATP5ME/DLG2/PPCS/NUP155/NUP93/ACOT13/ITPA/ADK/NUP85	39	LGCA	Down_Up
GO:0002479	antigen processing and presentation of exogenous peptide antigen via MHC class I, TAP-dependent	12/695	54/9845	0.00030387	0.0165527	0.0157122	PSMD14/PSMC6/PSMA5/PSMB5/PSMB2/PSMB3/PSMD1/PSMD3/PSMC1/PSMB4/PSMC5/PSMC2	12	LGCA	Down_Up
GO:0051205	protein insertion into membrane	12/695	55/9845	0.000364168	0.0195728	0.018579	AGK/PDCD5/TFDP1/TIMM8B/YWHAZ/TOMM70/TIMM10/EMC9/TIMM9/BCS1L/UBL4A/TIMM13	12	LGCA	Down_Up
GO:0061418	regulation of transcription from RNA polymerase II promoter in response to hypoxia	13/695	63/9845	0.000374965	0.0198879	0.0188781	ELOC/PSMD14/PSMC6/PSMA5/PSMB5/PSMB2/PSMB3/PSMD1/PSMD3/PSMC1/PSMB4/PSMC5/PSMC2	13	LGCA	Down_Up
GO:0072655	establishment of protein localization to mitochondrion	17/695	97/9845	0.000399904	0.0209353	0.0198722	AGK/PDCD5/TFDP1/TIMM8B/TIMM17A/PMPCB/YWHAZ/TOMM70/TIMM10/GRPEL1/FBXW7/TIMM9/BCS1L/TOMM34/AIFM1/TIMM13/BCAP31	17	LGCA	Down_Up
GO:0090151	establishment of protein localization to mitochondrial membrane	10/695	41/9845	0.00043416	0.0224372	0.0212979	AGK/PDCD5/TFDP1/TIMM8B/YWHAZ/TOMM70/TIMM10/TIMM9/BCS1L/TIMM13	10	LGCA	Down_Up
GO:0031146	SCF-dependent proteasomal ubiquitin-dependent protein catabolic process	13/695	64/9845	0.000440759	0.0224899	0.0213479	PSMD14/PSMC6/PSMA5/PSMB5/PSMB2/PSMB3/PSMD1/FBXW7/PSMD3/PSMC1/PSMB4/PSMC5/PSMC2	13	LGCA	Down_Up
GO:1902750	negative regulation of cell cycle G2/M phase transition	15/695	81/9845	0.000471848	0.0237752	0.022568	RINT1/PSMD14/PSMC6/PSMA5/TOPBP1/PSMB5/PSMB2/PSMB3/PSMD1/NAE1/PSMD3/PSMC1/PSMB4/PSMC5/PSMC2	15	LGCA	Down_Up
GO:0044106	cellular amine metabolic process	19/695	117/9845	0.00050912	0.0253366	0.0240501	PSMD14/SRM/HPRT1/PSMC6/PSMA5/AZIN1/TDO2/SNCB/PSMB5/GDE1/PSMB2/PSMB3/PSMD1/PSMD3/PSMC1/PSMB4/AGMAT/PSMC5/PSMC2	19	LGCA	Down_Up
GO:0009168	purine ribonucleoside monophosphate biosynthetic process	6/695	16/9845	0.000525021	0.0258093	0.0244987	HPRT1/ADSS2/PRPS2/PFAS/ADSL/ADK	6	LGCA	Down_Up
GO:2000736	regulation of stem cell differentiation	15/695	82/9845	0.000540679	0.0262588	0.0249254	PUS7/PSMD14/PSMC6/PSMA5/YTHDF2/PSMB5/PSMB2/PSMB3/PSMD1/PRKDC/PSMD3/PSMC1/PSMB4/PSMC5/PSMC2	15	LGCA	Down_Up
GO:0007339	binding of sperm to zona pellucida	7/695	22/9845	0.000565727	0.0268288	0.0254665	CLGN/CCT8/CCT2/CCT4/CCT5/CCT7/CCT3	7	LGCA	Down_Up
GO:0042407	cristae formation	7/695	22/9845	0.000565727	0.0268288	0.0254665	ATP5PD/IMMT/CHCHD3/ATP5MC1/ATP5ME/LETM1/DNAJC11	7	LGCA	Down_Up
GO:0009165	nucleotide biosynthetic process	25/695	176/9845	0.000599225	0.0280869	0.0266608	ATP5PD/ELOVL4/GUK1/PDHX/HPRT1/ELOVL6/CTPS1/NMNAT2/ACLY/ADSS2/PDP1/DGUOK/DLAT/MPC2/PRPS2/PFAS/ATP5MC1/PDHA1/ADSL/MTHFD1/ATP5ME/PPCS/GARS1/ADK/ME1	25	LGCA	Down_Up
GO:0042590	antigen processing and presentation of exogenous peptide antigen via MHC class I	12/695	58/9845	0.000609006	0.0282173	0.0267845	PSMD14/PSMC6/PSMA5/PSMB5/PSMB2/PSMB3/PSMD1/PSMD3/PSMC1/PSMB4/PSMC5/PSMC2	12	LGCA	Down_Up
GO:0006164	purine nucleotide biosynthetic process	21/695	138/9845	0.000646978	0.0295518	0.0280513	ATP5PD/ELOVL4/GUK1/PDHX/HPRT1/ELOVL6/ACLY/ADSS2/PDP1/DGUOK/DLAT/MPC2/PRPS2/PFAS/ATP5MC1/PDHA1/ADSL/MTHFD1/ATP5ME/PPCS/ADK	21	LGCA	Down_Up
GO:1901293	nucleoside phosphate biosynthetic process	25/695	177/9845	0.000652472	0.0295518	0.0280513	ATP5PD/ELOVL4/GUK1/PDHX/HPRT1/ELOVL6/CTPS1/NMNAT2/ACLY/ADSS2/PDP1/DGUOK/DLAT/MPC2/PRPS2/PFAS/ATP5MC1/PDHA1/ADSL/MTHFD1/ATP5ME/PPCS/GARS1/ADK/ME1	25	LGCA	Down_Up
GO:0009167	purine ribonucleoside monophosphate metabolic process	8/695	29/9845	0.000671131	0.0300592	0.0285329	GUK1/HPRT1/ADSS2/PRPS2/PFAS/ADSL/DLG2/ADK	8	LGCA	Down_Up
GO:0009308	amine metabolic process	19/695	120/9845	0.000702748	0.0308599	0.0292929	PSMD14/SRM/HPRT1/PSMC6/PSMA5/AZIN1/TDO2/SNCB/PSMB5/GDE1/PSMB2/PSMB3/PSMD1/PSMD3/PSMC1/PSMB4/AGMAT/PSMC5/PSMC2	19	LGCA	Down_Up
GO:0006289	nucleotide-excision repair	15/695	84/9845	0.000704319	0.0308599	0.0292929	PRPF19/RPA3/CDK7/KAT7/GPS1/RFC3/COPS8/POLR2D/POLR2B/RFC5/COPS6/COPS7B/PNKP/MNAT1/DDB1	15	LGCA	Down_Up
GO:0006457	protein folding	22/695	149/9845	0.000739238	0.0317593	0.0301467	PFDN4/CLGN/PDCD5/VBP1/PPIA/TRAP1/CCT8/GNB5/TBCE/CCT2/CCT4/ERO1A/GRPEL1/HSPH1/CCT5/PFDN2/PSMC1/DERL1/DNAJA3/PPIH/CCT7/CCT3	22	LGCA	Down_Up
GO:0043488	regulation of mRNA stability	20/695	130/9845	0.000748976	0.0317593	0.0301467	PAIP1/PSMD14/FASTKD3/YWHAZ/PSMC6/EXOSC4/PSMA5/YTHDF2/PSMB5/PSMB2/APEX1/PSMB3/PSMD1/EXOSC5/PSMD3/ELAVL4/PSMC1/PSMB4/PSMC5/PSMC2	20	LGCA	Down_Up
GO:0010499	proteasomal ubiquitin-independent protein catabolic process	6/695	17/9845	0.000763335	0.0317593	0.0301467	PSMA5/PSMB5/PSMB2/PSMB3/ENC1/PSMB4	6	LGCA	Down_Up
GO:0032212	positive regulation of telomere maintenance via telomerase	7/695	23/9845	0.000764241	0.0317593	0.0301467	CCT8/CCT2/CCT4/CCT5/CCT7/PNKP/CCT3	7	LGCA	Down_Up
GO:1904358	positive regulation of telomere maintenance via telomere lengthening	7/695	23/9845	0.000764241	0.0317593	0.0301467	CCT8/CCT2/CCT4/CCT5/CCT7/PNKP/CCT3	7	LGCA	Down_Up
GO:0009451	RNA modification	17/695	103/9845	0.000817411	0.0336223	0.031915	PUS7/FTSJ1/TRIT1/RNMT/NHP2/TARBP1/ADAR/METTL1/METTL5/AARS1/CDK5RAP1/EMG1/TFB2M/NAT10/DUS4L/RPUSD2/TRMT61B	17	LGCA	Down_Up
GO:0006084	acetyl-CoA metabolic process	8/695	30/9845	0.000859361	0.0349907	0.033214	PDHX/ACLY/PDP1/DLAT/MPC2/PDHA1/TDO2/PPCS	8	LGCA	Down_Up
GO:0009260	ribonucleotide biosynthetic process	20/695	132/9845	0.000911847	0.0367565	0.0348901	ATP5PD/ELOVL4/PDHX/HPRT1/ELOVL6/CTPS1/ACLY/ADSS2/PDP1/DGUOK/DLAT/MPC2/PRPS2/PFAS/ATP5MC1/PDHA1/ADSL/ATP5ME/PPCS/ADK	20	LGCA	Down_Up
GO:0009152	purine ribonucleotide biosynthetic process	19/695	123/9845	0.000956698	0.0381827	0.0362439	ATP5PD/ELOVL4/PDHX/HPRT1/ELOVL6/ACLY/ADSS2/PDP1/DGUOK/DLAT/MPC2/PRPS2/PFAS/ATP5MC1/PDHA1/ADSL/ATP5ME/PPCS/ADK	19	LGCA	Down_Up
GO:0000959	mitochondrial RNA metabolic process	7/695	24/9845	0.00101401	0.0400731	0.0380383	SLIRP/TRIT1/LRPPRC/CDK5RAP1/TFB2M/GARS1/TRMT61B	7	LGCA	Down_Up
GO:0035384	thioester biosynthetic process	9/695	38/9845	0.00105049	0.0403289	0.0382811	ELOVL4/PDHX/ELOVL6/ACLY/PDP1/DLAT/MPC2/PDHA1/PPCS	9	LGCA	Down_Up
GO:0051204	protein insertion into mitochondrial membrane	9/695	38/9845	0.00105049	0.0403289	0.0382811	AGK/PDCD5/TFDP1/TIMM8B/YWHAZ/TOMM70/TIMM10/TIMM9/TIMM13	9	LGCA	Down_Up
GO:0071616	acyl-CoA biosynthetic process	9/695	38/9845	0.00105049	0.0403289	0.0382811	ELOVL4/PDHX/ELOVL6/ACLY/PDP1/DLAT/MPC2/PDHA1/PPCS	9	LGCA	Down_Up
GO:0009067	aspartate family amino acid biosynthetic process	6/695	18/9845	0.00107728	0.0409671	0.0388869	AASDHPPT/ENOPH1/GOT1/ASNS/GOT2/MTHFD1	6	LGCA	Down_Up
GO:0043487	regulation of RNA stability	20/695	134/9845	0.00110427	0.041601	0.0394886	PAIP1/PSMD14/FASTKD3/YWHAZ/PSMC6/EXOSC4/PSMA5/YTHDF2/PSMB5/PSMB2/APEX1/PSMB3/PSMD1/EXOSC5/PSMD3/ELAVL4/PSMC1/PSMB4/PSMC5/PSMC2	20	LGCA	Down_Up
GO:0072522	purine-containing compound biosynthetic process	21/695	145/9845	0.00124374	0.0464215	0.0440644	ATP5PD/ELOVL4/GUK1/PDHX/HPRT1/ELOVL6/ACLY/ADSS2/PDP1/DGUOK/DLAT/MPC2/PRPS2/PFAS/ATP5MC1/PDHA1/ADSL/MTHFD1/ATP5ME/PPCS/ADK	21	LGCA	Down_Up
GO:0000154	rRNA modification	7/695	25/9845	0.0013237	0.0485074	0.0460443	NHP2/METTL5/EMG1/TFB2M/NAT10/RPUSD2/TRMT61B	7	LGCA	Down_Up
GO:0034314	Arp2/3 complex-mediated actin nucleation	7/695	25/9845	0.0013237	0.0485074	0.0460443	ARPC5L/ARPC1A/WASF1/MAGEL2/CTNNA2/TRIM27/ARFIP2	7	LGCA	Down_Up
GO:0006278	RNA-dependent DNA biosynthetic process	10/695	47/9845	0.00136491	0.0493862	0.0468785	PPIA/CCT8/CCT2/NHP2/CCT4/CCT5/NAT10/CCT7/PNKP/CCT3	10	LGCA	Down_Up
GO:0006086	acetyl-CoA biosynthetic process from pyruvate	5/695	13/9845	0.00137947	0.0493862	0.0468785	PDHX/PDP1/DLAT/MPC2/PDHA1	5	LGCA	Down_Up
GO:0043687	post-translational protein modification	31/695	249/9845	0.00138443	0.0493862	0.0468785	ELOC/UCHL3/PSMD14/RAB2A/PSMC6/RNF7/PSMA5/SCG2/CHGB/GPS1/LCMT1/COPS8/PSMB5/DCAF11/PSMB2/PSMB3/PSMD1/COPS6/FBXW7/NAE1/RBBP7/PSMD3/COPS7B/PSMC1/CAND1/PSMB4/FBXO41/PSMC5/FN3KRP/PSMC2/DDB1	31	LGCA	Down_Up
GO:0002474	antigen processing and presentation of peptide antigen via MHC class I	13/695	72/9845	0.00141158	0.0499131	0.0473787	PSMD14/PSMC6/PSMA5/PSMB5/PSMB2/PSMB3/PSMD1/PSMD3/PSMC1/PSMB4/PSMC5/BCAP31/PSMC2	13	LGCA	Down_Up
GO:0072202	cell differentiation involved in metanephros development	6/159	22/10285	7.55188e-07	0.00201937	0.00183471	LAMB2/SMO/BMP4/PAX2/LGR4/CD34	6	CERV	Up_Down
GO:0008544	epidermis development	16/159	255/10285	1.96201e-06	0.0026232	0.00238332	SMO/ALOX15B/BMP4/ZFP36L1/IGFBP5/LGR4/TRIOBP/MAFF/IVL/KLK13/DSC2/KLF4/PCSK6/PKP1/EVPL/PTCH1	16	CERV	Up_Down
GO:0009913	epidermal cell differentiation	13/159	176/10285	3.18037e-06	0.00283477	0.00257554	ALOX15B/BMP4/ZFP36L1/TRIOBP/MAFF/IVL/KLK13/DSC2/KLF4/PCSK6/PKP1/EVPL/PTCH1	13	CERV	Up_Down
GO:0072210	metanephric nephron development	6/159	29/10285	4.39602e-06	0.00293874	0.00267	LAMB2/SMO/BMP4/PAX2/LGR4/CD34	6	CERV	Up_Down
GO:0061005	cell differentiation involved in kidney development	7/159	50/10285	1.05684e-05	0.005652	0.00513514	LAMB2/SMO/BMP4/PAX2/LGR4/CD34/PTCH1	7	CERV	Up_Down
GO:0072224	metanephric glomerulus development	4/159	13/10285	3.52756e-05	0.0157211	0.0142835	LAMB2/PAX2/LGR4/CD34	4	CERV	Up_Down
GO:1905332	positive regulation of morphogenesis of an epithelium	5/159	28/10285	6.11209e-05	0.0216709	0.0196892	GJA1/SMO/BMP4/PAX2/LGR4	5	CERV	Up_Down
GO:0001656	metanephros development	7/159	66/10285	6.69968e-05	0.0216709	0.0196892	LAMB2/SMO/BMP4/PAX2/LGR4/CD34/PTCH1	7	CERV	Up_Down
GO:0035137	hindlimb morphogenesis	5/159	29/10285	7.29386e-05	0.0216709	0.0196892	MSX1/BMP4/ZBTB16/TBX3/PTCH1	5	CERV	Up_Down
GO:0048745	smooth muscle tissue development	4/159	17/10285	0.000111882	0.0257786	0.0234212	SMO/EFEMP2/BMP4/PTCH1	4	CERV	Up_Down
GO:0090189	regulation of branching involved in ureteric bud morphogenesis	4/159	17/10285	0.000111882	0.0257786	0.0234212	SMO/BMP4/PAX2/LGR4	4	CERV	Up_Down
GO:0042692	muscle cell differentiation	13/159	247/10285	0.000115685	0.0257786	0.0234212	SMO/EFEMP2/MSX1/NFATC4/BMP4/CSRP1/IGFBP5/FOXO4/PGM5/TBX3/MYOZ1/EHD2/TNNT3	13	CERV	Up_Down
GO:0055001	muscle cell development	9/159	125/10285	0.000133227	0.0263161	0.0239096	SMO/EFEMP2/NFATC4/BMP4/CSRP1/PGM5/TBX3/MYOZ1/TNNT3	9	CERV	Up_Down
GO:0061061	muscle structure development	18/159	437/10285	0.000137781	0.0263161	0.0239096	MYL3/SMO/EFEMP2/MSX1/SGCD/NFATC4/BMP4/ZFP36L1/CSRP1/IGFBP5/FOXO4/PGM5/TBX3/MYOZ1/MAFF/EHD2/LAMA2/TNNT3	18	CERV	Up_Down
GO:0032835	glomerulus development	6/159	53/10285	0.000156443	0.0268362	0.0243821	ANGPT1/LAMB2/BMP4/PAX2/LGR4/CD34	6	CERV	Up_Down
GO:0060443	mammary gland morphogenesis	5/159	34/10285	0.000160576	0.0268362	0.0243821	BMP4/IGFBP5/TBX3/PGR/PTCH1	5	CERV	Up_Down
GO:0072273	metanephric nephron morphogenesis	4/159	20/10285	0.000219668	0.0345525	0.0313928	SMO/BMP4/PAX2/LGR4	4	CERV	Up_Down
GO:0072009	nephron epithelium development	7/159	82/10285	0.000266052	0.0370558	0.0336672	LAMB2/SMO/BMP4/PAX2/LGR4/CD34/PTCH1	7	CERV	Up_Down
GO:0009651	response to salt stress	4/159	21/10285	0.000268105	0.0370558	0.0336672	ZFP36L1/EFHD1/AQP1/PAPPA2	4	CERV	Up_Down
GO:0072006	nephron development	8/159	109/10285	0.000277157	0.0370558	0.0336672	ANGPT1/LAMB2/SMO/BMP4/PAX2/LGR4/CD34/PTCH1	8	CERV	Up_Down
GO:0042733	embryonic digit morphogenesis	5/159	39/10285	0.000312209	0.0379476	0.0344775	MSX1/BMP4/ZBTB16/TBX3/TMEM231	5	CERV	Up_Down
GO:0051145	smooth muscle cell differentiation	5/159	39/10285	0.000312209	0.0379476	0.0344775	EFEMP2/NFATC4/BMP4/FOXO4/TBX3	5	CERV	Up_Down
GO:0048754	branching morphogenesis of an epithelial tube	8/159	112/10285	0.000333609	0.0383327	0.0348274	SMO/NFATC4/BMP4/PAX2/LGR4/TBX3/PGR/PTCH1	8	CERV	Up_Down
GO:0035116	embryonic hindlimb morphogenesis	4/159	23/10285	0.000387232	0.0383327	0.0348274	MSX1/BMP4/ZBTB16/TBX3	4	CERV	Up_Down
GO:0090183	regulation of kidney development	4/159	23/10285	0.000387232	0.0383327	0.0348274	SMO/BMP4/PAX2/LGR4	4	CERV	Up_Down
GO:0071472	cellular response to salt stress	3/159	10/10285	0.000401726	0.0383327	0.0348274	ZFP36L1/EFHD1/AQP1	3	CERV	Up_Down
GO:0072205	metanephric collecting duct development	3/159	10/10285	0.000401726	0.0383327	0.0348274	BMP4/PAX2/PTCH1	3	CERV	Up_Down
GO:0060537	muscle tissue development	13/159	281/10285	0.000409474	0.0383327	0.0348274	MYL3/GJA1/SMO/EFEMP2/SGCD/BMP4/CSRP1/IGFBP5/PGM5/TBX3/MYOZ1/MAFF/PTCH1	13	CERV	Up_Down
GO:0007498	mesoderm development	7/159	89/10285	0.000440628	0.0383327	0.0348274	GJA1/SMO/BMP4/ZFP36L1/PAX2/TBX3/KLF4	7	CERV	Up_Down
GO:0001658	branching involved in ureteric bud morphogenesis	5/159	42/10285	0.000444396	0.0383327	0.0348274	SMO/BMP4/PAX2/LGR4/PTCH1	5	CERV	Up_Down
GO:0035850	epithelial cell differentiation involved in kidney development	5/159	42/10285	0.000444396	0.0383327	0.0348274	LAMB2/SMO/BMP4/PAX2/CD34	5	CERV	Up_Down
GO:0030856	regulation of epithelial cell differentiation	8/159	118/10285	0.000474723	0.0394681	0.0358589	SMO/ALOX15B/BMP4/ZFP36L1/PAX2/TBX3/MAFF/PTCH1	8	CERV	Up_Down
GO:0070268	cornification	6/159	66/10285	0.000524922	0.0394681	0.0358589	IVL/KLK13/DSC2/PCSK6/PKP1/EVPL	6	CERV	Up_Down
GO:0001655	urogenital system development	12/159	252/10285	0.000529651	0.0394681	0.0358589	ANGPT1/LAMB2/SMO/ALOX15B/BMP4/PAX2/TNS2/LGR4/ZBTB16/EMX2/CD34/PTCH1	12	CERV	Up_Down
GO:0003338	metanephros morphogenesis	4/159	25/10285	0.000540038	0.0394681	0.0358589	SMO/BMP4/PAX2/LGR4	4	CERV	Up_Down
GO:0003337	mesenchymal to epithelial transition involved in metanephros morphogenesis	3/159	11/10285	0.000546119	0.0394681	0.0358589	SMO/BMP4/PAX2	3	CERV	Up_Down
GO:0042481	regulation of odontogenesis	3/159	11/10285	0.000546119	0.0394681	0.0358589	MSX1/BMP4/CD34	3	CERV	Up_Down
GO:0043588	skin development	11/159	219/10285	0.000581143	0.0408941	0.0371545	SMO/ALOX15B/ZFP36L1/IGFBP5/LGR4/IVL/KLK13/DSC2/PCSK6/PKP1/EVPL	11	CERV	Up_Down
GO:0048333	mesodermal cell differentiation	4/159	26/10285	0.000630601	0.0432366	0.0392828	GJA1/BMP4/PAX2/KLF4	4	CERV	Up_Down
GO:0060675	ureteric bud morphogenesis	5/159	46/10285	0.000681395	0.0444402	0.0403764	SMO/BMP4/PAX2/LGR4/PTCH1	5	CERV	Up_Down
GO:0072171	mesonephric tubule morphogenesis	5/159	46/10285	0.000681395	0.0444402	0.0403764	SMO/BMP4/PAX2/LGR4/PTCH1	5	CERV	Up_Down
GO:0072189	ureter development	3/159	12/10285	0.000719919	0.0452557	0.0411172	BMP4/PAX2/EMX2	3	CERV	Up_Down
GO:0072001	renal system development	11/159	225/10285	0.000727746	0.0452557	0.0411172	ANGPT1/LAMB2/SMO/BMP4/PAX2/TNS2/LGR4/ZBTB16/EMX2/CD34/PTCH1	11	CERV	Up_Down
GO:0051146	striated muscle cell differentiation	10/159	191/10285	0.000750591	0.0456154	0.0414441	SMO/MSX1/BMP4/CSRP1/IGFBP5/PGM5/TBX3/MYOZ1/EHD2/TNNT3	10	CERV	Up_Down
GO:0072078	nephron tubule morphogenesis	5/159	48/10285	0.00083032	0.0466846	0.0424155	SMO/BMP4/PAX2/LGR4/PTCH1	5	CERV	Up_Down
GO:0001709	cell fate determination	4/159	28/10285	0.000843147	0.0466846	0.0424155	BMP4/PAX2/KLF4/PTCH1	4	CERV	Up_Down
GO:0003012	muscle system process	14/159	343/10285	0.000856707	0.0466846	0.0424155	MYL3/SORBS3/GJA1/HSPB6/FXYD1/IGFBP5/HRC/TBX3/MYOZ1/VEGFB/DSC2/KLF4/TNNT3/DTNA	14	CERV	Up_Down
GO:0001823	mesonephros development	6/159	73/10285	0.000900008	0.0466846	0.0424155	SMO/BMP4/PAX2/LGR4/ZBTB16/PTCH1	6	CERV	Up_Down
GO:0031424	keratinization	6/159	73/10285	0.000900008	0.0466846	0.0424155	IVL/KLK13/DSC2/PCSK6/PKP1/EVPL	6	CERV	Up_Down
GO:1905330	regulation of morphogenesis of an epithelium	5/159	49/10285	0.00091328	0.0466846	0.0424155	GJA1/SMO/BMP4/PAX2/LGR4	5	CERV	Up_Down
GO:0001710	mesodermal cell fate commitment	3/159	13/10285	0.000925312	0.0466846	0.0424155	BMP4/PAX2/KLF4	3	CERV	Up_Down
GO:0072044	collecting duct development	3/159	13/10285	0.000925312	0.0466846	0.0424155	BMP4/PAX2/PTCH1	3	CERV	Up_Down
GO:0072283	metanephric renal vesicle morphogenesis	3/159	13/10285	0.000925312	0.0466846	0.0424155	SMO/BMP4/PAX2	3	CERV	Up_Down
GO:0045926	negative regulation of growth	10/159	197/10285	0.000952105	0.0471468	0.0428355	GJA1/MSX1/ALOX15B/BMP4/IGFBP5/ENPP1/MYOZ1/PTK6/CDA/PTCH1	10	CERV	Up_Down
GO:0061180	mammary gland epithelium development	5/159	50/10285	0.00100226	0.0478577	0.0434813	SMO/MSX1/TBX3/PGR/PTCH1	5	CERV	Up_Down
GO:0072088	nephron epithelium morphogenesis	5/159	50/10285	0.00100226	0.0478577	0.0434813	SMO/BMP4/PAX2/LGR4/PTCH1	5	CERV	Up_Down
GO:0030879	mammary gland development	7/159	103/10285	0.0010584	0.0496518	0.0451114	SMO/MSX1/BMP4/IGFBP5/TBX3/PGR/PTCH1	7	CERV	Up_Down
GO:0045604	regulation of epidermal cell differentiation	5/159	51/10285	0.00109751	0.0497354	0.0451873	ALOX15B/BMP4/ZFP36L1/MAFF/PTCH1	5	CERV	Up_Down
GO:0061333	renal tubule morphogenesis	5/159	51/10285	0.00109751	0.0497354	0.0451873	SMO/BMP4/PAX2/LGR4/PTCH1	5	CERV	Up_Down
GO:0072073	kidney epithelium development	7/159	104/10285	0.0011203	0.0497354	0.0451873	LAMB2/SMO/BMP4/PAX2/LGR4/CD34/PTCH1	7	CERV	Up_Down
GO:0090190	positive regulation of branching involved in ureteric bud morphogenesis	3/159	14/10285	0.00116436	0.0497354	0.0451873	SMO/PAX2/LGR4	3	CERV	Up_Down
GO:0048332	mesoderm morphogenesis	5/159	52/10285	0.00119932	0.0497354	0.0451873	GJA1/BMP4/PAX2/TBX3/KLF4	5	CERV	Up_Down
GO:0072028	nephron morphogenesis	5/159	52/10285	0.00119932	0.0497354	0.0451873	SMO/BMP4/PAX2/LGR4/PTCH1	5	CERV	Up_Down
GO:0030216	keratinocyte differentiation	8/159	136/10285	0.00120897	0.0497354	0.0451873	ALOX15B/ZFP36L1/IVL/KLK13/DSC2/PCSK6/PKP1/EVPL	8	CERV	Up_Down
GO:0061138	morphogenesis of a branching epithelium	8/159	136/10285	0.00120897	0.0497354	0.0451873	SMO/NFATC4/BMP4/PAX2/LGR4/TBX3/PGR/PTCH1	8	CERV	Up_Down
GO:0032543	mitochondrial translation	16/325	82/10285	4.31002e-09	1.41886e-05	1.29028e-05	MRPS15/TSFM/FASTKD3/MRPL3/DAP3/IARS2/MRPL13/MRPL58/TACO1/MRPS11/MRPL42/CDK5RAP1/MRPL9/MRPS17/MRPS30/GFM1	16	CERV	Down_Up
GO:0140053	mitochondrial gene expression	17/325	101/10285	1.47961e-08	1.89882e-05	1.72676e-05	MRPS15/TSFM/FASTKD3/MRPL3/DAP3/IARS2/MRPL13/MRPL58/TACO1/MRPS11/MRPL42/CDK5RAP1/MRPL9/TFB2M/MRPS17/MRPS30/GFM1	17	CERV	Down_Up
GO:0010499	proteasomal ubiquitin-independent protein catabolic process	8/325	17/10285	1.7304e-08	1.89882e-05	1.72676e-05	PSMA5/PSMA4/PSMA1/PSMB5/PSMB2/PSMB3/ENC1/PSMB4	8	CERV	Down_Up
GO:0070125	mitochondrial translational elongation	12/325	53/10285	6.74245e-08	5.54904e-05	5.04619e-05	MRPS15/TSFM/MRPL3/DAP3/MRPL13/MRPL58/MRPS11/MRPL42/MRPL9/MRPS17/MRPS30/GFM1	12	CERV	Down_Up
GO:0034502	protein localization to chromosome	13/325	66/10285	1.11393e-07	7.33413e-05	6.66952e-05	TERF2/CCT8/ATR/CCT2/CCT4/ZWILCH/CCT5/RPA2/SPIDR/MSH2/BUB3/CCT7/CCT3	13	CERV	Down_Up
GO:0070200	establishment of protein localization to telomere	7/325	15/10285	1.52653e-07	8.37553e-05	7.61656e-05	CCT8/ATR/CCT2/CCT4/CCT5/CCT7/CCT3	7	CERV	Down_Up
GO:1904814	regulation of protein localization to chromosome, telomeric region	6/325	10/10285	1.7946e-07	8.43975e-05	7.67495e-05	CCT8/CCT2/CCT4/CCT5/CCT7/CCT3	6	CERV	Down_Up
GO:0070199	establishment of protein localization to chromosome	8/325	23/10285	2.95545e-07	0.000121617	0.000110596	CCT8/ATR/CCT2/CCT4/CCT5/SPIDR/CCT7/CCT3	8	CERV	Down_Up
GO:0070198	protein localization to chromosome, telomeric region	8/325	24/10285	4.31214e-07	0.000157728	0.000143435	TERF2/CCT8/ATR/CCT2/CCT4/CCT5/CCT7/CCT3	8	CERV	Down_Up
GO:0031145	anaphase-promoting complex-dependent catabolic process	12/325	63/10285	5.07672e-07	0.000166331	0.000151258	PSMA5/PSMA4/UBE2S/PSMA1/PSMB5/PSMB2/MAD2L1/PSMB3/CDC23/PSMC1/PSMB4/BUB3	12	CERV	Down_Up
GO:0034660	ncRNA metabolic process	28/325	311/10285	5.55785e-07	0.000166331	0.000151258	UTP11/DROSHA/WARS1/POLR3K/FTSJ1/UTP18/EXOSC9/NOLC1/IARS1/QTRT2/GTPBP4/TARBP1/IARS2/ADAR/WBP11/UTP25/LAGE3/BYSL/PRKDC/MRPS11/AARS1/CDK5RAP1/TFB2M/DUS4L/TDRKH/RPUSD2/YARS1/AIMP2	28	CERV	Down_Up
GO:1904874	positive regulation of telomerase RNA localization to Cajal body	6/325	12/10285	7.48264e-07	0.000205274	0.000186672	CCT8/CCT2/CCT4/CCT5/CCT7/CCT3	6	CERV	Down_Up
GO:0051052	regulation of DNA metabolic process	24/325	247/10285	9.51221e-07	0.000240879	0.000219051	TERF2/TIGAR/TFDP1/KPNA1/CCT8/ATR/CCT2/RFC3/HMCES/MAGEF1/BABAM1/TFRC/CCT4/WRNIP1/DNAJC2/CCT5/PRKDC/RPA2/SPIDR/MSH2/PARPBP/CCT7/KDM1A/CCT3	24	CERV	Down_Up
GO:0006414	translational elongation	13/325	82/10285	1.54086e-06	0.000362321	0.000329488	MRPS15/TSFM/MRPL3/DAP3/SELENOT/MRPL13/MRPL58/MRPS11/MRPL42/MRPL9/MRPS17/MRPS30/GFM1	13	CERV	Down_Up
GO:1901532	regulation of hematopoietic progenitor cell differentiation	12/325	71/10285	1.94122e-06	0.000424377	0.00038592	PSMA5/YTHDF2/PSMA4/PSMA1/PSMB5/PSMB2/EIF2AK2/PSMB3/PRKDC/PSMC1/PSMB4/NUDT21	12	CERV	Down_Up
GO:0006457	protein folding	18/325	157/10285	2.17678e-06	0.000424377	0.00038592	TOR1A/NFYC/GNB1/VBP1/PPIA/CCT8/CCT2/CCT4/HSPA14/DNAJC2/CCT5/PSMC1/DERL1/DNAJA3/PPIH/CCT7/DNAJA1/CCT3	18	CERV	Down_Up
GO:0045070	positive regulation of viral genome replication	8/325	29/10285	2.1915e-06	0.000424377	0.00038592	TMEM39B/PPIA/IFIT1/CNOT7/ADAR/HACD3/VAPB/PPIH	8	CERV	Down_Up
GO:1902036	regulation of hematopoietic stem cell differentiation	11/325	61/10285	2.69565e-06	0.000473445	0.000430542	PSMA5/YTHDF2/PSMA4/PSMA1/PSMB5/PSMB2/EIF2AK2/PSMB3/PRKDC/PSMC1/PSMB4	11	CERV	Down_Up
GO:0044772	mitotic cell cycle phase transition	33/325	437/10285	2.87093e-06	0.000473445	0.000430542	TMEM14B/TFDP1/CDK14/CEP72/RAD51C/RPA3/ORC5/PSMA5/PSMA4/PCNT/TOPBP1/CNOT7/UBE2S/PSMA1/PSMB5/TUBB/PSMB2/TUBG1/MAD2L1/CDKN3/PSMB3/MAD2L1BP/CKAP5/PRKDC/ORC3/ERCC3/CDC23/RPA2/TRIP13/PSMC1/PSMB4/BUB3/MNAT1	33	CERV	Down_Up
GO:0070126	mitochondrial translational termination	10/325	51/10285	3.48974e-06	0.000473445	0.000430542	MRPS15/MRPL3/DAP3/MRPL13/MRPL58/MRPS11/MRPL42/MRPL9/MRPS17/MRPS30	10	CERV	Down_Up
GO:0043043	peptide biosynthetic process	33/325	442/10285	3.67265e-06	0.000473445	0.000430542	WARS1/MRPS15/TSFM/FASTKD3/MRPL3/DAP3/FTSJ1/NOLC1/IARS1/GSS/YTHDF2/SELENOT/CNOT7/IARS2/DRG1/MRPL13/POLR2D/MRPL58/EIF2AK2/ABCF1/PRKDC/TACO1/MRPS11/ENC1/MRPL42/AARS1/CDK5RAP1/MRPL9/MRPS17/YARS1/AIMP2/MRPS30/GFM1	33	CERV	Down_Up
GO:0090670	RNA localization to Cajal body	6/325	15/10285	3.73924e-06	0.000473445	0.000430542	CCT8/CCT2/CCT4/CCT5/CCT7/CCT3	6	CERV	Down_Up
GO:0090671	telomerase RNA localization to Cajal body	6/325	15/10285	3.73924e-06	0.000473445	0.000430542	CCT8/CCT2/CCT4/CCT5/CCT7/CCT3	6	CERV	Down_Up
GO:0090672	telomerase RNA localization	6/325	15/10285	3.73924e-06	0.000473445	0.000430542	CCT8/CCT2/CCT4/CCT5/CCT7/CCT3	6	CERV	Down_Up
GO:0090685	RNA localization to nucleus	6/325	15/10285	3.73924e-06	0.000473445	0.000430542	CCT8/CCT2/CCT4/CCT5/CCT7/CCT3	6	CERV	Down_Up
GO:1904872	regulation of telomerase RNA localization to Cajal body	6/325	15/10285	3.73924e-06	0.000473445	0.000430542	CCT8/CCT2/CCT4/CCT5/CCT7/CCT3	6	CERV	Down_Up
GO:0006412	translation	32/325	424/10285	4.14602e-06	0.000505507	0.000459699	WARS1/MRPS15/TSFM/FASTKD3/MRPL3/DAP3/FTSJ1/NOLC1/IARS1/YTHDF2/SELENOT/CNOT7/IARS2/DRG1/MRPL13/POLR2D/MRPL58/EIF2AK2/ABCF1/PRKDC/TACO1/MRPS11/ENC1/MRPL42/AARS1/CDK5RAP1/MRPL9/MRPS17/YARS1/AIMP2/MRPS30/GFM1	32	CERV	Down_Up
GO:0034605	cellular response to heat	13/325	90/10285	4.52117e-06	0.000531561	0.000483391	ATP2A2/ATR/RPA3/NUP42/HDAC2/HTRA2/POLR2D/DNAJC2/NUP155/RBBP7/RPA2/NUP93/NUP85	13	CERV	Down_Up
GO:0044770	cell cycle phase transition	34/325	469/10285	4.95426e-06	0.000562394	0.000511431	TMEM14B/TFDP1/CDK14/CEP72/RAD51C/RPA3/ORC5/PSMA5/PSMA4/PCNT/TOPBP1/CNOT7/UBE2S/PSMA1/PSMB5/BABAM1/TUBB/PSMB2/TUBG1/MAD2L1/CDKN3/PSMB3/MAD2L1BP/CKAP5/PRKDC/ORC3/ERCC3/CDC23/RPA2/TRIP13/PSMC1/PSMB4/BUB3/MNAT1	34	CERV	Down_Up
GO:0006520	cellular amino acid metabolic process	22/325	236/10285	5.39124e-06	0.000591598	0.000537989	GAD1/SEPHS2/WARS1/CTPS1/ASNS/PSMA5/IARS1/GSS/PSMA4/GLS2/NIT2/PSMA1/PSMB5/IARS2/MTHFD1/PSMB2/PSMB3/AARS1/PSMC1/PSMB4/YARS1/AIMP2	22	CERV	Down_Up
GO:1901990	regulation of mitotic cell cycle phase transition	26/325	311/10285	5.65849e-06	0.000600895	0.000546443	TMEM14B/TFDP1/CEP72/RAD51C/PSMA5/PSMA4/PCNT/TOPBP1/CNOT7/PSMA1/PSMB5/TUBB/PSMB2/TUBG1/MAD2L1/PSMB3/MAD2L1BP/CKAP5/PRKDC/ERCC3/CDC23/RPA2/TRIP13/PSMC1/PSMB4/BUB3	26	CERV	Down_Up
GO:0009408	response to heat	15/325	123/10285	7.23382e-06	0.00074418	0.000676743	ATP2A2/ATR/RPA3/NUP42/HDAC2/HTRA2/POLR2D/DNAJC2/NUP155/RBBP7/RPA2/NUP93/DNAJA3/NUP85/DNAJA1	15	CERV	Down_Up
GO:0045069	regulation of viral genome replication	11/325	68/10285	8.11323e-06	0.000795225	0.000723163	TMEM39B/PPIA/IFIT1/RSAD2/CNOT7/ADAR/EIF2AK2/HACD3/VAPB/ISG15/PPIH	11	CERV	Down_Up
GO:1901987	regulation of cell cycle phase transition	27/325	337/10285	8.21314e-06	0.000795225	0.000723163	TMEM14B/TFDP1/CEP72/RAD51C/PSMA5/PSMA4/PCNT/TOPBP1/CNOT7/PSMA1/PSMB5/BABAM1/TUBB/PSMB2/TUBG1/MAD2L1/PSMB3/MAD2L1BP/CKAP5/PRKDC/ERCC3/CDC23/RPA2/TRIP13/PSMC1/PSMB4/BUB3	27	CERV	Down_Up
GO:0010948	negative regulation of cell cycle process	23/325	264/10285	1.01722e-05	0.000956765	0.000870064	TERF2/TFDP1/TRIM37/PSMA5/PSMA4/TOPBP1/CNOT7/PSMA1/PSMB5/BABAM1/CBX3/PSMB2/MAD2L1/PSMB3/MAD2L1BP/PRKDC/RBBP7/RPA2/TRIP13/PSMC1/PSMB4/RNF2/BUB3	23	CERV	Down_Up
GO:0051054	positive regulation of DNA metabolic process	16/325	144/10285	1.2024e-05	0.00109953	0.000999889	TERF2/TIGAR/CCT8/ATR/CCT2/RFC3/HMCES/BABAM1/TFRC/CCT4/CCT5/PRKDC/SPIDR/MSH2/CCT7/CCT3	16	CERV	Down_Up
GO:0071897	DNA biosynthetic process	16/325	145/10285	1.31343e-05	0.00114066	0.0010373	TERF2/TFDP1/PPIA/CCT8/ATR/RPA3/CCT2/RFC3/CCT4/WRNIP1/DNAJC2/CCT5/RPA2/ISG15/CCT7/CCT3	16	CERV	Down_Up
GO:2000736	regulation of stem cell differentiation	12/325	85/10285	1.34183e-05	0.00114066	0.0010373	PSMA5/YTHDF2/PSMA4/PSMA1/PSMB5/PSMB2/EIF2AK2/PSMB3/PRKDC/PSMC1/PSMB4/NUDT21	12	CERV	Down_Up
GO:0007346	regulation of mitotic cell cycle	31/325	428/10285	1.35133e-05	0.00114066	0.0010373	TMEM14B/TFDP1/CEP72/ASNS/RAD51C/RPA3/PSMA5/PSMA4/PCNT/TOPBP1/CNOT7/PSMA1/PSMB5/TUBB/PSMB2/TUBG1/MAD2L1/ZWILCH/PSMB3/MAD2L1BP/PRCC/CKAP5/PRKDC/ERCC3/CDC23/RPA2/TRIP13/PSMC1/MSH2/PSMB4/BUB3	31	CERV	Down_Up
GO:0045786	negative regulation of cell cycle	32/325	451/10285	1.48096e-05	0.00118983	0.00108201	TERF2/TFDP1/TRIM37/ATR/PSMA5/PSMA4/TOPBP1/HTRA2/CNOT7/PSMA1/PSMB5/BABAM1/CBX3/PSMB2/MAD2L1/CDKN3/ZWILCH/PSMB3/MAD2L1BP/PRCC/PRKDC/THOC5/RBBP7/RPA2/CDK5RAP1/TRIP13/PSMC1/MSH2/PSMB4/RNF2/BUB3/RHEB	32	CERV	Down_Up
GO:0000723	telomere maintenance	14/325	115/10285	1.49116e-05	0.00118983	0.00108201	TERF2/CCT8/ATR/RAD51C/RPA3/CCT2/RFC3/CCT4/CCT5/PRKDC/FEN1/RPA2/CCT7/CCT3	14	CERV	Down_Up
GO:0032212	positive regulation of telomere maintenance via telomerase	7/325	27/10285	1.51802e-05	0.00118983	0.00108201	CCT8/ATR/CCT2/CCT4/CCT5/CCT7/CCT3	7	CERV	Down_Up
GO:0060218	hematopoietic stem cell differentiation	11/325	73/10285	1.63572e-05	0.00125228	0.0011388	PSMA5/YTHDF2/PSMA4/PSMA1/PSMB5/PSMB2/EIF2AK2/PSMB3/PRKDC/PSMC1/PSMB4	11	CERV	Down_Up
GO:0032206	positive regulation of telomere maintenance	8/325	38/10285	1.94774e-05	0.0014409	0.00131033	TERF2/CCT8/ATR/CCT2/CCT4/CCT5/CCT7/CCT3	8	CERV	Down_Up
GO:1904358	positive regulation of telomere maintenance via telomere lengthening	7/325	28/10285	1.96964e-05	0.0014409	0.00131033	CCT8/ATR/CCT2/CCT4/CCT5/CCT7/CCT3	7	CERV	Down_Up
GO:0006450	regulation of translational fidelity	5/325	12/10285	2.0155e-05	0.0014424	0.00131169	IARS1/IARS2/AARS1/CDK5RAP1/YRDC	5	CERV	Down_Up
GO:0006403	RNA localization	17/325	167/10285	2.06274e-05	0.0014448	0.00131387	SLBP/TERF2/CCT8/ATR/NUP42/CCT2/RNPS1/CCT4/POLR2D/CKAP5/CCT5/THOC5/NUP155/NUP93/CCT7/NUP85/CCT3	17	CERV	Down_Up
GO:0032200	telomere organization	14/325	121/10285	2.67322e-05	0.00183338	0.00166724	TERF2/CCT8/ATR/RAD51C/RPA3/CCT2/RFC3/CCT4/CCT5/PRKDC/FEN1/RPA2/CCT7/CCT3	14	CERV	Down_Up
GO:0006415	translational termination	10/325	64/10285	2.87365e-05	0.00186956	0.00170014	MRPS15/MRPL3/DAP3/MRPL13/MRPL58/MRPS11/MRPL42/MRPL9/MRPS17/MRPS30	10	CERV	Down_Up
GO:0032210	regulation of telomere maintenance via telomerase	8/325	40/10285	2.89878e-05	0.00186956	0.00170014	TERF2/CCT8/ATR/CCT2/CCT4/CCT5/CCT7/CCT3	8	CERV	Down_Up
GO:0010608	posttranscriptional regulation of gene expression	30/325	424/10285	2.92368e-05	0.00186956	0.00170014	DROSHA/TSFM/FASTKD3/EXOSC9/NOLC1/NUP42/PSMA5/YTHDF2/PSMA4/SELENOT/CNOT7/PSMA1/PSMB5/ADAR/MRPL13/PSMB2/POLR2D/EIF2AK2/PSMB3/TENT4A/PRKDC/TACO1/ENC1/NUP155/CDK5RAP1/NUP93/PSMC1/PSMB4/NUDT21/NUP85	30	CERV	Down_Up
GO:0034504	protein localization to nucleus	19/325	207/10285	2.95313e-05	0.00186956	0.00170014	TOR1A/KPNA1/CCT8/NOLC1/CSE1L/CCT2/SUMO3/TFRC/CCT4/FAM53C/CCT5/BYSL/ATP13A2/NUP155/NUP93/MBTPS1/CCT7/NUP85/CCT3	19	CERV	Down_Up
GO:1901998	toxin transport	7/325	30/10285	3.20711e-05	0.00199204	0.00181152	CCT8/CCT2/CCT4/CCT5/CCT7/DNAJA1/CCT3	7	CERV	Down_Up
GO:0034470	ncRNA processing	22/325	266/10285	3.55781e-05	0.00216895	0.0019724	UTP11/DROSHA/POLR3K/FTSJ1/UTP18/EXOSC9/NOLC1/QTRT2/GTPBP4/TARBP1/ADAR/WBP11/UTP25/LAGE3/BYSL/PRKDC/MRPS11/AARS1/CDK5RAP1/TFB2M/DUS4L/RPUSD2	22	CERV	Down_Up
GO:1901988	negative regulation of cell cycle phase transition	18/325	194/10285	4.1473e-05	0.00248235	0.0022574	TFDP1/PSMA5/PSMA4/TOPBP1/CNOT7/PSMA1/PSMB5/BABAM1/PSMB2/MAD2L1/PSMB3/MAD2L1BP/PRKDC/RPA2/TRIP13/PSMC1/PSMB4/BUB3	18	CERV	Down_Up
GO:0006278	RNA-dependent DNA biosynthetic process	9/325	54/10285	4.26602e-05	0.00249845	0.00227204	TERF2/PPIA/CCT8/ATR/CCT2/CCT4/CCT5/CCT7/CCT3	9	CERV	Down_Up
GO:0000018	regulation of DNA recombination	10/325	67/10285	4.32598e-05	0.00249845	0.00227204	TERF2/KPNA1/HMCES/MAGEF1/TFRC/RPA2/SPIDR/MSH2/PARPBP/KDM1A	10	CERV	Down_Up
GO:0031334	positive regulation of protein-containing complex assembly	17/325	178/10285	4.69911e-05	0.0026525	0.00241213	WARS1/ATR/RPA3/MAPK9/DRG1/TFRC/PFN2/FAF1/FSCN1/CKAP5/ERCC3/RPA2/SPIDR/ICE1/WASHC5/TRIM27/ARPC5	17	CERV	Down_Up
GO:0045930	negative regulation of mitotic cell cycle	20/325	233/10285	4.79102e-05	0.0026525	0.00241213	TFDP1/PSMA5/PSMA4/TOPBP1/CNOT7/PSMA1/PSMB5/PSMB2/MAD2L1/ZWILCH/PSMB3/MAD2L1BP/PRCC/PRKDC/RPA2/TRIP13/PSMC1/MSH2/PSMB4/BUB3	20	CERV	Down_Up
GO:0050792	regulation of viral process	15/325	144/10285	4.83445e-05	0.0026525	0.00241213	TMEM39B/STAT1/PPIA/IFIT1/RSAD2/CNOT7/ADAR/POLR2D/EIF2AK2/HACD3/TRIM32/VAPB/ISG15/TRIM27/PPIH	15	CERV	Down_Up
GO:1904356	regulation of telomere maintenance via telomere lengthening	8/325	43/10285	5.03258e-05	0.00271594	0.00246983	TERF2/CCT8/ATR/CCT2/CCT4/CCT5/CCT7/CCT3	8	CERV	Down_Up
GO:1903900	regulation of viral life cycle	13/325	114/10285	6.03203e-05	0.00320281	0.00291258	TMEM39B/PPIA/IFIT1/RSAD2/CNOT7/ADAR/EIF2AK2/HACD3/TRIM32/VAPB/ISG15/TRIM27/PPIH	13	CERV	Down_Up
GO:0006399	tRNA metabolic process	13/325	115/10285	6.61077e-05	0.00345439	0.00314136	WARS1/POLR3K/FTSJ1/IARS1/QTRT2/TARBP1/IARS2/LAGE3/AARS1/CDK5RAP1/DUS4L/YARS1/AIMP2	13	CERV	Down_Up
GO:1902749	regulation of cell cycle G2/M phase transition	16/325	167/10285	7.54571e-05	0.00377648	0.00343426	CEP72/RAD51C/PSMA5/PSMA4/PCNT/TOPBP1/PSMA1/PSMB5/BABAM1/TUBB/PSMB2/TUBG1/PSMB3/CKAP5/PSMC1/PSMB4	16	CERV	Down_Up
GO:1901991	negative regulation of mitotic cell cycle phase transition	17/325	185/10285	7.64179e-05	0.00377648	0.00343426	TFDP1/PSMA5/PSMA4/TOPBP1/CNOT7/PSMA1/PSMB5/PSMB2/MAD2L1/PSMB3/MAD2L1BP/PRKDC/RPA2/TRIP13/PSMC1/PSMB4/BUB3	17	CERV	Down_Up
GO:0019079	viral genome replication	12/325	101/10285	7.7347e-05	0.00377648	0.00343426	TMEM39B/PPIA/IFIT1/RSAD2/CNOT7/PI4KA/ADAR/EIF2AK2/HACD3/VAPB/ISG15/PPIH	12	CERV	Down_Up
GO:0000075	cell cycle checkpoint	15/325	150/10285	7.75495e-05	0.00377648	0.00343426	TFDP1/ATR/TOPBP1/CNOT7/BABAM1/MAD2L1/ZWILCH/MAD2L1BP/PRCC/PRKDC/THOC5/RPA2/TRIP13/MSH2/BUB3	15	CERV	Down_Up
GO:2000278	regulation of DNA biosynthetic process	11/325	86/10285	7.80074e-05	0.00377648	0.00343426	TERF2/TFDP1/CCT8/ATR/CCT2/RFC3/CCT4/DNAJC2/CCT5/CCT7/CCT3	11	CERV	Down_Up
GO:0033044	regulation of chromosome organization	17/325	188/10285	9.33499e-05	0.00445374	0.00405015	TERF2/CCT8/ATR/CCT2/RNF4/CCT4/MAD2L1/MAD2L1BP/CCT5/FEN1/CDC23/TRIP13/BUB3/CCT7/KDM1A/MNAT1/CCT3	17	CERV	Down_Up
GO:0043903	regulation of biological process involved in symbiotic interaction	15/325	153/10285	9.72378e-05	0.00457295	0.00415856	TMEM39B/STAT1/PPIA/IFIT1/RSAD2/CNOT7/ADAR/POLR2D/EIF2AK2/HACD3/TRIM32/VAPB/ISG15/TRIM27/PPIH	15	CERV	Down_Up
GO:0010389	regulation of G2/M transition of mitotic cell cycle	15/325	156/10285	0.000121156	0.00557264	0.00506766	CEP72/RAD51C/PSMA5/PSMA4/PCNT/TOPBP1/PSMA1/PSMB5/TUBB/PSMB2/TUBG1/PSMB3/CKAP5/PSMC1/PSMB4	15	CERV	Down_Up
GO:0002244	hematopoietic progenitor cell differentiation	13/325	122/10285	0.00012188	0.00557264	0.00506766	PSMA5/YTHDF2/PSMA4/PSMA1/PSMB5/ADAR/PSMB2/EIF2AK2/PSMB3/PRKDC/PSMC1/PSMB4/NUDT21	13	CERV	Down_Up
GO:0006521	regulation of cellular amino acid metabolic process	8/325	49/10285	0.000132719	0.00598507	0.00544271	PSMA5/PSMA4/PSMA1/PSMB5/PSMB2/PSMB3/PSMC1/PSMB4	8	CERV	Down_Up
GO:0044839	cell cycle G2/M phase transition	18/325	213/10285	0.000139395	0.0062012	0.00563925	CDK14/CEP72/RAD51C/PSMA5/PSMA4/PCNT/TOPBP1/PSMA1/PSMB5/BABAM1/TUBB/PSMB2/TUBG1/PSMB3/CKAP5/PSMC1/PSMB4/MNAT1	18	CERV	Down_Up
GO:0033238	regulation of cellular amine metabolic process	9/325	63/10285	0.000147915	0.00649246	0.00590413	HPRT1/PSMA5/PSMA4/PSMA1/PSMB5/PSMB2/PSMB3/PSMC1/PSMB4	9	CERV	Down_Up
GO:0007339	binding of sperm to zona pellucida	6/325	27/10285	0.000160408	0.00694819	0.00631856	CCT8/CCT2/CCT4/CCT5/CCT7/CCT3	6	CERV	Down_Up
GO:0000086	G2/M transition of mitotic cell cycle	17/325	200/10285	0.000198594	0.00843109	0.00766708	CDK14/CEP72/RAD51C/PSMA5/PSMA4/PCNT/TOPBP1/PSMA1/PSMB5/TUBB/PSMB2/TUBG1/PSMB3/CKAP5/PSMC1/PSMB4/MNAT1	17	CERV	Down_Up
GO:0060071	Wnt signaling pathway, planar cell polarity pathway	10/325	80/10285	0.000199765	0.00843109	0.00766708	SMURF1/PSMA5/PSMA4/AP2M1/PSMA1/PSMB5/PSMB2/PSMB3/PSMC1/PSMB4	10	CERV	Down_Up
GO:0007004	telomere maintenance via telomerase	8/325	52/10285	0.000203963	0.00849932	0.00772912	TERF2/CCT8/ATR/CCT2/CCT4/CCT5/CCT7/CCT3	8	CERV	Down_Up
GO:2000573	positive regulation of DNA biosynthetic process	8/325	53/10285	0.000233725	0.00961778	0.00874623	CCT8/ATR/CCT2/RFC3/CCT4/CCT5/CCT7/CCT3	8	CERV	Down_Up
GO:0061418	regulation of transcription from RNA polymerase II promoter in response to hypoxia	9/325	67/10285	0.000239205	0.00972176	0.00884079	ELOC/PSMA5/PSMA4/PSMA1/PSMB5/PSMB2/PSMB3/PSMC1/PSMB4	9	CERV	Down_Up
GO:0090175	regulation of establishment of planar polarity	10/325	82/10285	0.000245477	0.00982064	0.00893071	SMURF1/PSMA5/PSMA4/AP2M1/PSMA1/PSMB5/PSMB2/PSMB3/PSMC1/PSMB4	10	CERV	Down_Up
GO:0007005	mitochondrion organization	25/325	367/10285	0.000247604	0.00982064	0.00893071	OPA1/IMMT/FASTKD3/TIGAR/TFDP1/CHCHD3/IFI6/TIMM10/SLC25A4/APOO/YWHAH/HTRA2/SLC25A5/TFRC/CYRIB/COA1/SAE1/TACO1/ATP13A2/PPRC1/TOMM34/TFB2M/DNAJA3/ATG3/GABPB1	25	CERV	Down_Up
GO:0002479	antigen processing and presentation of exogenous peptide antigen via MHC class I, TAP-dependent	8/325	54/10285	0.000266954	0.0103208	0.0093855	PSMA5/PSMA4/PSMA1/PSMB5/PSMB2/PSMB3/PSMC1/PSMB4	8	CERV	Down_Up
GO:0032204	regulation of telomere maintenance	8/325	54/10285	0.000266954	0.0103208	0.0093855	TERF2/CCT8/ATR/CCT2/CCT4/CCT5/CCT7/CCT3	8	CERV	Down_Up
GO:0007093	mitotic cell cycle checkpoint	12/325	115/10285	0.000269619	0.0103208	0.0093855	TFDP1/TOPBP1/CNOT7/MAD2L1/ZWILCH/MAD2L1BP/PRCC/PRKDC/RPA2/TRIP13/MSH2/BUB3	12	CERV	Down_Up
GO:1902750	negative regulation of cell cycle G2/M phase transition	10/325	84/10285	0.000299647	0.0113384	0.0103109	PSMA5/PSMA4/TOPBP1/PSMA1/PSMB5/BABAM1/PSMB2/PSMB3/PSMC1/PSMB4	10	CERV	Down_Up
GO:1900180	regulation of protein localization to nucleus	11/325	100/10285	0.000304887	0.0114056	0.010372	CCT8/NOLC1/CCT2/SUMO3/TFRC/CCT4/CCT5/BYSL/ATP13A2/CCT7/CCT3	11	CERV	Down_Up
GO:0006261	DNA-dependent DNA replication	12/325	117/10285	0.000316748	0.0117161	0.0106544	GINS1/TERF2/ATR/RPA3/ORC5/TOPBP1/RFC3/WRNIP1/ORC3/FEN1/RPA2/DNAJA3	12	CERV	Down_Up
GO:0019058	viral life cycle	20/325	270/10285	0.000355405	0.0129999	0.0118219	TMEM39B/PPIA/KPNA1/IFIT1/NUP42/RSAD2/CNOT7/PI4KA/ADAR/TFRC/EIF2AK2/HACD3/TRIM32/NUP155/NUP93/VAPB/ISG15/TRIM27/PPIH/NUP85	20	CERV	Down_Up
GO:0009266	response to temperature stimulus	15/325	173/10285	0.00037814	0.0136795	0.0124399	ATP2A2/ATR/RPA3/NUP42/HDAC2/HTRA2/POLR2D/DNAJC2/NUP155/RBBP7/RPA2/NUP93/DNAJA3/NUP85/DNAJA1	15	CERV	Down_Up
GO:0006302	double-strand break repair	15/325	174/10285	0.000402218	0.0143924	0.0130882	RAD51C/RPA3/HMCES/PARP2/MAGEF1/BABAM1/TENT4A/PRKDC/FEN1/RPA2/TRIP13/SPIDR/MSH2/PARPBP/KDM1A	15	CERV	Down_Up
GO:0072594	establishment of protein localization to organelle	27/325	424/10285	0.000414039	0.0146561	0.013328	SRPRB/SMURF1/TFDP1/KPNA1/CCT8/ATR/NOLC1/TIMM10/CSE1L/CCT2/PIK3R4/YWHAH/HTRA2/CCT4/SAE1/FAM53C/CCT5/NUP155/TOMM34/NUP93/SPIDR/AGPS/MBTPS1/CCT7/NUP85/DNAJA1/CCT3	27	CERV	Down_Up
GO:0006282	regulation of DNA repair	10/325	88/10285	0.000438225	0.0151146	0.0137449	TERF2/TIGAR/MAGEF1/BABAM1/WRNIP1/PRKDC/RPA2/SPIDR/PARPBP/KDM1A	10	CERV	Down_Up
GO:0010833	telomere maintenance via telomere lengthening	8/325	58/10285	0.000440765	0.0151146	0.0137449	TERF2/CCT8/ATR/CCT2/CCT4/CCT5/CCT7/CCT3	8	CERV	Down_Up
GO:0042590	antigen processing and presentation of exogenous peptide antigen via MHC class I	8/325	58/10285	0.000440765	0.0151146	0.0137449	PSMA5/PSMA4/PSMA1/PSMB5/PSMB2/PSMB3/PSMC1/PSMB4	8	CERV	Down_Up
GO:0048524	positive regulation of viral process	9/325	73/10285	0.0004601	0.0156149	0.0141999	TMEM39B/PPIA/IFIT1/CNOT7/ADAR/POLR2D/HACD3/VAPB/PPIH	9	CERV	Down_Up
GO:0006281	DNA repair	25/325	384/10285	0.000489089	0.0164294	0.0149406	TERF2/TIGAR/ATR/RAD51C/RPA3/TOPBP1/RFC3/HMCES/PARP2/MAGEF1/BABAM1/POLR2D/WRNIP1/TENT4A/PRKDC/ERCC3/FEN1/RPA2/TRIP13/SPIDR/ISG15/MSH2/PARPBP/KDM1A/MNAT1	25	CERV	Down_Up
GO:0001738	morphogenesis of a polarized epithelium	11/325	106/10285	0.000505882	0.0166742	0.0151632	SMURF1/PSMA5/PSMA4/AP2M1/PSMA1/PSMB5/PSMB2/PSMB3/ACTB/PSMC1/PSMB4	11	CERV	Down_Up
GO:0006418	tRNA aminoacylation for protein translation	6/325	33/10285	0.000511573	0.0166742	0.0151632	WARS1/IARS1/IARS2/AARS1/YARS1/AIMP2	6	CERV	Down_Up
GO:0035036	sperm-egg recognition	6/325	33/10285	0.000511573	0.0166742	0.0151632	CCT8/CCT2/CCT4/CCT5/CCT7/CCT3	6	CERV	Down_Up
GO:2001020	regulation of response to DNA damage stimulus	14/325	160/10285	0.000537045	0.0173329	0.0157622	TERF2/TIGAR/ATR/MAGEF1/BABAM1/WRNIP1/TRIM32/PRKDC/THOC5/RPA2/SPIDR/PARPBP/SMYD2/KDM1A	14	CERV	Down_Up
GO:0043632	modification-dependent macromolecule catabolic process	26/325	410/10285	0.000563441	0.0179967	0.0163659	ELOC/SMURF1/GLMN/UCHL1/EXOSC9/RNF7/PSMA5/MAPK9/PSMA4/UBQLN2/RNF4/UBE2S/PSMA1/PSMB5/MAGEF1/PSMB2/MAD2L1/PSMB3/FAF1/TRIM32/CDC23/PSMC1/DERL1/ISG15/PSMB4/BUB3	26	CERV	Down_Up
GO:0001736	establishment of planar polarity	10/325	91/10285	0.000574014	0.0179967	0.0163659	SMURF1/PSMA5/PSMA4/AP2M1/PSMA1/PSMB5/PSMB2/PSMB3/PSMC1/PSMB4	10	CERV	Down_Up
GO:0007164	establishment of tissue polarity	10/325	91/10285	0.000574014	0.0179967	0.0163659	SMURF1/PSMA5/PSMA4/AP2M1/PSMA1/PSMB5/PSMB2/PSMB3/PSMC1/PSMB4	10	CERV	Down_Up
GO:0010498	proteasomal protein catabolic process	22/325	324/10285	0.000606699	0.018842	0.0171346	TOR1A/SMURF1/GLMN/UCHL1/PSMA5/MAPK9/PSMA4/UBQLN2/RNF4/UBE2S/PSMA1/PSMB5/PSMB2/MAD2L1/PSMB3/FAF1/ENC1/CDC23/PSMC1/DERL1/PSMB4/BUB3	22	CERV	Down_Up
GO:0010972	negative regulation of G2/M transition of mitotic cell cycle	9/325	77/10285	0.000684627	0.0210635	0.0191547	PSMA5/PSMA4/TOPBP1/PSMA1/PSMB5/PSMB2/PSMB3/PSMC1/PSMB4	9	CERV	Down_Up
GO:1900034	regulation of cellular response to heat	8/325	62/10285	0.000696918	0.0212431	0.0193181	ATR/RPA3/NUP42/DNAJC2/NUP155/RPA2/NUP93/NUP85	8	CERV	Down_Up
GO:0043038	amino acid activation	6/325	35/10285	0.000710927	0.0212761	0.0193481	WARS1/IARS1/IARS2/AARS1/YARS1/AIMP2	6	CERV	Down_Up
GO:0043039	tRNA aminoacylation	6/325	35/10285	0.000710927	0.0212761	0.0193481	WARS1/IARS1/IARS2/AARS1/YARS1/AIMP2	6	CERV	Down_Up
GO:0031146	SCF-dependent proteasomal ubiquitin-dependent protein catabolic process	8/325	63/10285	0.000776773	0.0230373	0.0209497	PSMA5/PSMA4/PSMA1/PSMB5/PSMB2/PSMB3/PSMC1/PSMB4	8	CERV	Down_Up
GO:0032201	telomere maintenance via semi-conservative replication	5/325	24/10285	0.000791295	0.0232584	0.0211508	TERF2/RPA3/RFC3/FEN1/RPA2	5	CERV	Down_Up
GO:0035567	non-canonical Wnt signaling pathway	11/325	112/10285	0.000807451	0.0233537	0.0212374	GNB1/SMURF1/PSMA5/PSMA4/AP2M1/PSMA1/PSMB5/PSMB2/PSMB3/PSMC1/PSMB4	11	CERV	Down_Up
GO:0033260	nuclear DNA replication	7/325	49/10285	0.000808726	0.0233537	0.0212374	GINS1/TERF2/RPA3/RFC3/ORC3/FEN1/RPA2	7	CERV	Down_Up
GO:0006260	DNA replication	16/325	207/10285	0.00086802	0.024848	0.0225963	GINS1/TERF2/ATR/RPA3/ORC5/TOPBP1/RFC3/GTPBP4/WRNIP1/DNAJC2/FAF1/ORC3/FEN1/RBBP7/RPA2/DNAJA3	16	CERV	Down_Up
GO:0043161	proteasome-mediated ubiquitin-dependent protein catabolic process	20/325	290/10285	0.000880296	0.0249822	0.0227184	SMURF1/GLMN/UCHL1/PSMA5/MAPK9/PSMA4/UBQLN2/RNF4/UBE2S/PSMA1/PSMB5/PSMB2/MAD2L1/PSMB3/FAF1/CDC23/PSMC1/DERL1/PSMB4/BUB3	20	CERV	Down_Up
GO:0043254	regulation of protein-containing complex assembly	21/325	313/10285	0.000937391	0.0263751	0.0239851	WARS1/ATR/RPA3/MAPK9/TMSB10/RNF4/DRG1/TFRC/PFN2/CYRIB/EIF2AK2/FAF1/FSCN1/CKAP5/ERCC3/RPA2/SPIDR/ICE1/WASHC5/TRIM27/ARPC5	21	CERV	Down_Up
GO:0019941	modification-dependent protein catabolic process	25/325	403/10285	0.000984184	0.0274571	0.0249689	ELOC/SMURF1/GLMN/UCHL1/RNF7/PSMA5/MAPK9/PSMA4/UBQLN2/RNF4/UBE2S/PSMA1/PSMB5/MAGEF1/PSMB2/MAD2L1/PSMB3/FAF1/TRIM32/CDC23/PSMC1/DERL1/ISG15/PSMB4/BUB3	25	CERV	Down_Up
GO:0006310	DNA recombination	15/325	191/10285	0.00106352	0.0294211	0.026755	TERF2/KPNA1/RAD51C/RPA3/HMCES/MAGEF1/TFRC/PRKDC/FEN1/RPA2/TRIP13/SPIDR/MSH2/PARPBP/KDM1A	15	CERV	Down_Up
GO:0061013	regulation of mRNA catabolic process	13/325	153/10285	0.00110639	0.0303519	0.0276015	FASTKD3/EXOSC9/PSMA5/YTHDF2/PSMA4/CNOT7/PSMA1/PSMB5/PSMB2/PSMB3/TENT4A/PSMC1/PSMB4	13	CERV	Down_Up
GO:0007033	vacuole organization	11/325	117/10285	0.00116097	0.0315861	0.0287238	TMEM39B/SMURF1/ACP2/ENO2/PIP4K2C/UBQLN2/ATP13A2/WASHC5/MBTPS1/PPT1/ATG3	11	CERV	Down_Up
GO:0022613	ribonucleoprotein complex biogenesis	21/325	319/10285	0.0011916	0.0321538	0.0292401	UTP11/DROSHA/ATR/BRIX1/UTP18/EXOSC9/NOLC1/LSM4/SNRPD1/GTPBP4/ADAR/POLR2D/WBP11/UTP25/GNL2/BYSL/PRKDC/MRPS11/TFB2M/RPUSD2/NUDT21	21	CERV	Down_Up
GO:0044106	cellular amine metabolic process	11/325	118/10285	0.00124508	0.0333236	0.0303039	SRM/HPRT1/PSMA5/PSMA4/PSMA1/PSMB5/PSMB2/PSMB3/GCH1/PSMC1/PSMB4	11	CERV	Down_Up
GO:0048525	negative regulation of viral process	8/325	68/10285	0.00129349	0.034313	0.0312036	STAT1/PPIA/IFIT1/RSAD2/EIF2AK2/TRIM32/ISG15/TRIM27	8	CERV	Down_Up
GO:0044786	cell cycle DNA replication	7/325	53/10285	0.00130289	0.034313	0.0312036	GINS1/TERF2/RPA3/RFC3/ORC3/FEN1/RPA2	7	CERV	Down_Up
GO:2001252	positive regulation of chromosome organization	11/325	119/10285	0.00133414	0.034857	0.0316984	TERF2/CCT8/ATR/CCT2/CCT4/MAD2L1BP/CCT5/FEN1/CCT7/KDM1A/CCT3	11	CERV	Down_Up
GO:0043488	regulation of mRNA stability	12/325	138/10285	0.0013947	0.0361523	0.0328762	FASTKD3/EXOSC9/PSMA5/YTHDF2/PSMA4/PSMA1/PSMB5/PSMB2/PSMB3/TENT4A/PSMC1/PSMB4	12	CERV	Down_Up
GO:1903827	regulation of cellular protein localization	25/325	416/10285	0.00153452	0.0394659	0.0358896	TOR1A/TFDP1/CCT8/CEP72/NOLC1/CCT2/PCNT/YWHAH/SUMO3/AP2M1/HTRA2/TFRC/CCT4/SAE1/CCT5/BYSL/ACTB/ATP13A2/GDI1/SPIDR/ICE1/CCT7/KDM1A/DNAJA1/CCT3	25	CERV	Down_Up
GO:0051603	proteolysis involved in cellular protein catabolic process	27/325	464/10285	0.00160828	0.0410422	0.037323	TOR1A/ELOC/SMURF1/GLMN/UCHL1/RNF7/PSMA5/MAPK9/PSMA4/UBQLN2/RNF4/UBE2S/PSMA1/PSMB5/MAGEF1/PSMB2/MAD2L1/PSMB3/FAF1/TRIM32/ENC1/CDC23/PSMC1/DERL1/ISG15/PSMB4/BUB3	27	CERV	Down_Up
GO:0009308	amine metabolic process	11/325	122/10285	0.00163322	0.0413582	0.0376103	SRM/HPRT1/PSMA5/PSMA4/PSMA1/PSMB5/PSMB2/PSMB3/GCH1/PSMC1/PSMB4	11	CERV	Down_Up
GO:0006541	glutamine metabolic process	4/325	17/10285	0.00168098	0.0419227	0.0381237	CTPS1/ASNS/GLS2/NIT2	4	CERV	Down_Up
GO:0070129	regulation of mitochondrial translation	4/325	17/10285	0.00168098	0.0419227	0.0381237	TSFM/FASTKD3/TACO1/CDK5RAP1	4	CERV	Down_Up
GO:0043487	regulation of RNA stability	12/325	142/10285	0.00178194	0.0439046	0.039926	FASTKD3/EXOSC9/PSMA5/YTHDF2/PSMA4/PSMA1/PSMB5/PSMB2/PSMB3/TENT4A/PSMC1/PSMB4	12	CERV	Down_Up
GO:0031397	negative regulation of protein ubiquitination	7/325	56/10285	0.00180827	0.0439046	0.039926	PPIA/MINAR1/GLMN/GTPBP4/MAD2L1/ISG15/DNAJA1	7	CERV	Down_Up
GO:0000209	protein polyubiquitination	16/325	222/10285	0.00180875	0.0439046	0.039926	SMURF1/PPIA/PSMA5/PSMA4/RNF4/UBE2S/PSMA1/PSMB5/PSMB2/PSMB3/TRIM32/CDC23/TRAF5/PSMC1/PSMB4/TRIM27	16	CERV	Down_Up
GO:0006511	ubiquitin-dependent protein catabolic process	24/325	398/10285	0.0018138	0.0439046	0.039926	ELOC/SMURF1/GLMN/UCHL1/RNF7/PSMA5/MAPK9/PSMA4/UBQLN2/RNF4/UBE2S/PSMA1/PSMB5/MAGEF1/PSMB2/MAD2L1/PSMB3/FAF1/TRIM32/CDC23/PSMC1/DERL1/PSMB4/BUB3	24	CERV	Down_Up
GO:0010569	regulation of double-strand break repair via homologous recombination	5/325	29/10285	0.00194252	0.0466773	0.0424474	MAGEF1/RPA2/SPIDR/PARPBP/KDM1A	5	CERV	Down_Up
GO:0071456	cellular response to hypoxia	13/325	163/10285	0.00196534	0.0468834	0.0426349	OPA1/ELOC/GNB1/PGK1/TIGAR/PSMA5/PSMA4/PSMA1/PSMB5/PSMB2/PSMB3/PSMC1/PSMB4	13	CERV	Down_Up
GO:0071453	cellular response to oxygen levels	14/325	183/10285	0.00198138	0.0469259	0.0426735	OPA1/ELOC/GNB1/PGK1/TIGAR/PSMA5/ATP6V1A/PSMA4/PSMA1/PSMB5/PSMB2/PSMB3/PSMC1/PSMB4	14	CERV	Down_Up
GO:0140053	mitochondrial gene expression	32/606	100/9842	2.23167e-15	9.07173e-12	8.41456e-12	MRPL15/MRPS15/TSFM/FASTKD3/UQCC1/MRPL3/DAP3/TRIT1/FASTKD2/MRPL17/MRPS7/LRPPRC/MRPL13/MRPL58/TACO1/NGRN/MRPS11/MRPL44/MRPL42/CDK5RAP1/MRPL4/MRPS2/MRPL9/TFB2M/MRPS17/GARS1/RMND1/MRPL18/TRMT61B/TRMT5/MRPS30/GFM1	32	HANC	Down_Up
GO:0032543	mitochondrial translation	28/606	83/9842	2.8415e-14	5.77534e-11	5.35697e-11	MRPL15/MRPS15/TSFM/FASTKD3/UQCC1/MRPL3/DAP3/FASTKD2/MRPL17/MRPS7/LRPPRC/MRPL13/MRPL58/TACO1/NGRN/MRPS11/MRPL44/MRPL42/CDK5RAP1/MRPL4/MRPS2/MRPL9/MRPS17/GARS1/RMND1/MRPL18/MRPS30/GFM1	28	HANC	Down_Up
GO:0031145	anaphase-promoting complex-dependent catabolic process	24/606	62/9842	5.98333e-14	8.10741e-11	7.5201e-11	PSMD14/PSMD12/PSMD5/PSMA3/PSMD8/PSMC6/PSMC3/PSMA5/ANAPC10/PSMA4/PSMB6/UBE2S/PSMA1/PSMB5/PSMB2/MAD2L1/PSMB3/CDC23/PSMD3/PSMC4/PSMB4/BUB3/PSMC2/PSMA2	24	HANC	Down_Up
GO:0022613	ribonucleoprotein complex biogenesis	53/606	289/9842	3.70109e-13	3.76123e-10	3.48877e-10	RPP40/MAK16/UTP11/DROSHA/ABCE1/IMP4/WDR12/DDX10/ATR/C1D/BRIX1/PRPF19/UTP18/EXOSC9/HEATR3/NOLC1/STRAP/EIF3I/DENR/LSM4/POP7/EXOSC4/SNRPD1/MPHOSPH6/FASTKD2/GTPBP4/MRPS7/ADAR/SNRPE/POLR2D/ERI3/DDX28/WBP11/UTP25/GNL2/EXOSC5/METTL5/BYSL/PRKDC/MRPS11/NOL9/SNRPF/MRPS2/EMG1/TFB2M/NAT10/RRS1/RPUSD2/SNRPD2/TRMT61B/TRMT112/NOL11/MYBBP1A	53	HANC	Down_Up
GO:0034660	ncRNA metabolic process	53/606	292/9842	5.68356e-13	4.62073e-10	4.286e-10	RPP40/MAK16/UTP11/PUS7/DROSHA/WARS1/POLR3K/IMP4/WDR12/DDX10/FTSJ1/C1D/UTP18/EXOSC9/NOLC1/TRIT1/POP7/EXOSC4/IARS1/QTRT2/MPHOSPH6/GTPBP4/ELP1/ADAR/FARSA/ERI3/WBP11/METTL1/UTP25/LAGE3/EXOSC5/METTL5/BYSL/PRKDC/MRPS11/MRPL44/NOL9/AARS1/CDK5RAP1/EMG1/TFB2M/GARS1/NAT10/DUS4L/RRS1/TDRKH/RPUSD2/TRMT61B/TRMT112/YARS1/NOL11/TRMT5/AIMP2	53	HANC	Down_Up
GO:0042254	ribosome biogenesis	41/606	189/9842	6.84255e-13	4.63583e-10	4.30001e-10	RPP40/MAK16/UTP11/DROSHA/ABCE1/IMP4/WDR12/DDX10/C1D/BRIX1/UTP18/EXOSC9/HEATR3/NOLC1/POP7/EXOSC4/MPHOSPH6/FASTKD2/GTPBP4/MRPS7/ERI3/DDX28/WBP11/UTP25/GNL2/EXOSC5/METTL5/BYSL/PRKDC/MRPS11/NOL9/MRPS2/EMG1/TFB2M/NAT10/RRS1/RPUSD2/TRMT61B/TRMT112/NOL11/MYBBP1A	41	HANC	Down_Up
GO:1902036	regulation of hematopoietic stem cell differentiation	23/606	64/9842	1.27992e-12	7.43266e-10	6.89423e-10	PUS7/PSMD14/PSMD12/PSMD5/PSMA3/PSMD8/PSMC6/PSMC3/PSMA5/YTHDF2/PSMA4/PSMB6/PSMA1/PSMB5/PSMB2/EIF2AK2/PSMB3/PRKDC/PSMD3/PSMC4/PSMB4/PSMC2/PSMA2	23	HANC	Down_Up
GO:0060218	hematopoietic stem cell differentiation	24/606	75/9842	7.42821e-12	3.72115e-09	3.45159e-09	PUS7/PSMD14/PSMD12/PSMD5/PSMA3/PSMD8/PSMC6/PSMC3/PSMA5/YTHDF2/PSMA4/PSMB6/PSMA1/PSMB5/PSMB2/SRF/EIF2AK2/PSMB3/PRKDC/PSMD3/PSMC4/PSMB4/PSMC2/PSMA2	24	HANC	Down_Up
GO:0034470	ncRNA processing	46/606	247/9842	8.23872e-12	3.72115e-09	3.45159e-09	RPP40/MAK16/UTP11/PUS7/DROSHA/POLR3K/IMP4/WDR12/DDX10/FTSJ1/C1D/UTP18/EXOSC9/NOLC1/TRIT1/POP7/EXOSC4/QTRT2/MPHOSPH6/GTPBP4/ELP1/ADAR/ERI3/WBP11/METTL1/UTP25/LAGE3/EXOSC5/METTL5/BYSL/PRKDC/MRPS11/MRPL44/NOL9/AARS1/CDK5RAP1/EMG1/TFB2M/NAT10/DUS4L/RRS1/RPUSD2/TRMT61B/TRMT112/NOL11/TRMT5	46	HANC	Down_Up
GO:1901532	regulation of hematopoietic progenitor cell differentiation	23/606	74/9842	4.00785e-11	1.62919e-08	1.51117e-08	PUS7/PSMD14/PSMD12/PSMD5/PSMA3/PSMD8/PSMC6/PSMC3/PSMA5/YTHDF2/PSMA4/PSMB6/PSMA1/PSMB5/PSMB2/EIF2AK2/PSMB3/PRKDC/PSMD3/PSMC4/PSMB4/PSMC2/PSMA2	23	HANC	Down_Up
GO:0006521	regulation of cellular amino acid metabolic process	19/606	51/9842	5.70289e-11	2.02746e-08	1.88059e-08	PSMD14/PSMD12/PSMD5/PSMA3/PSMD8/PSMC6/PSMC3/PSMA5/PSMA4/PSMB6/PSMA1/PSMB5/PSMB2/PSMB3/PSMD3/PSMC4/PSMB4/PSMC2/PSMA2	19	HANC	Down_Up
GO:0043043	peptide biosynthetic process	62/606	419/9842	5.98511e-11	2.02746e-08	1.88059e-08	DPH2/MRPL15/PUS7/PAIP1/RNF139/WARS1/MRPS15/ABCE1/TSFM/FASTKD3/UQCC1/COPS5/MRPL3/DAP3/FTSJ1/NOLC1/DHPS/EIF3I/DENR/IARS1/GGCT/GSS/YTHDF2/PCSK1/SELENOT/FASTKD2/CAPRIN2/MRPL17/MRPS7/LRPPRC/DRG1/MRPL13/FARSA/POLR2D/MRPL58/EIF2AK2/ABCF1/METTL5/PRKDC/TACO1/NGRN/MRPS11/ENC1/MRPL44/MRPL42/LARP6/AARS1/CDK5RAP1/MRPL4/MRPS2/RGS2/MRPL9/MRPS17/GARS1/NAT10/RMND1/MRPL18/TRMT112/YARS1/AIMP2/MRPS30/GFM1	62	HANC	Down_Up
GO:0002478	antigen processing and presentation of exogenous peptide antigen	29/606	120/9842	1.11519e-10	3.4871e-08	3.23449e-08	LGMN/DYNC1LI1/PSMD14/PSMD12/KIFAP3/CLTC/PSMD5/PSMA3/PSMD8/PSMC6/PSMC3/AP2S1/PSMA5/SEC23A/PSMA4/KIF3C/AP2M1/PSMB6/PSMA1/PSMB5/PSMB2/AP2B1/PSMB3/DYNC1H1/PSMD3/PSMC4/PSMB4/PSMC2/PSMA2	29	HANC	Down_Up
GO:0031146	SCF-dependent proteasomal ubiquitin-dependent protein catabolic process	21/606	65/9842	1.25868e-10	3.65468e-08	3.38993e-08	PSMD14/PSMD12/PSMD5/CUL2/PSMA3/PSMD8/PSMC6/CUL1/PSMC3/PSMA5/PSMA4/PSMB6/PSMA1/PSMB5/PSMB2/PSMB3/PSMD3/PSMC4/PSMB4/PSMC2/PSMA2	21	HANC	Down_Up
GO:0060071	Wnt signaling pathway, planar cell polarity pathway	24/606	85/9842	1.43531e-10	3.88968e-08	3.60791e-08	PSMD14/PSMD12/SMURF1/CLTC/PSMD5/PSMA3/PSMD8/PSMC6/PSMC3/AP2S1/PSMA5/PSMA4/AP2M1/PSMB6/PSMA1/PSMB5/PSMB2/AP2B1/PSMB3/PSMD3/PSMC4/PSMB4/PSMC2/PSMA2	24	HANC	Down_Up
GO:0061418	regulation of transcription from RNA polymerase II promoter in response to hypoxia	21/606	66/9842	1.7413e-10	4.424e-08	4.10352e-08	ELOC/PSMD14/PSMD12/PSMD5/CUL2/PSMA3/PSMD8/PSMC6/PSMC3/PSMA5/PSMA4/PSMB6/PSMA1/PSMB5/PSMB2/PSMB3/PSMD3/PSMC4/PSMB4/PSMC2/PSMA2	21	HANC	Down_Up
GO:0006412	translation	59/606	401/9842	2.27466e-10	5.43912e-08	5.0451e-08	DPH2/MRPL15/PUS7/PAIP1/RNF139/WARS1/MRPS15/ABCE1/TSFM/FASTKD3/UQCC1/COPS5/MRPL3/DAP3/FTSJ1/NOLC1/DHPS/EIF3I/DENR/IARS1/YTHDF2/SELENOT/FASTKD2/CAPRIN2/MRPL17/MRPS7/LRPPRC/DRG1/MRPL13/FARSA/POLR2D/MRPL58/EIF2AK2/ABCF1/METTL5/PRKDC/TACO1/NGRN/MRPS11/ENC1/MRPL44/MRPL42/LARP6/AARS1/CDK5RAP1/MRPL4/MRPS2/RGS2/MRPL9/MRPS17/GARS1/NAT10/RMND1/MRPL18/TRMT112/YARS1/AIMP2/MRPS30/GFM1	59	HANC	Down_Up
GO:0090175	regulation of establishment of planar polarity	24/606	87/9842	2.4456e-10	5.45433e-08	5.05921e-08	PSMD14/PSMD12/SMURF1/CLTC/PSMD5/PSMA3/PSMD8/PSMC6/PSMC3/AP2S1/PSMA5/PSMA4/AP2M1/PSMB6/PSMA1/PSMB5/PSMB2/AP2B1/PSMB3/PSMD3/PSMC4/PSMB4/PSMC2/PSMA2	24	HANC	Down_Up
GO:0070125	mitochondrial translational elongation	19/606	55/9842	2.61505e-10	5.45433e-08	5.05921e-08	MRPL15/MRPS15/TSFM/MRPL3/DAP3/MRPL17/MRPS7/MRPL13/MRPL58/MRPS11/MRPL44/MRPL42/MRPL4/MRPS2/MRPL9/MRPS17/MRPL18/MRPS30/GFM1	19	HANC	Down_Up
GO:0016072	rRNA metabolic process	32/606	148/9842	2.68356e-10	5.45433e-08	5.05921e-08	RPP40/MAK16/UTP11/DROSHA/IMP4/WDR12/DDX10/C1D/UTP18/EXOSC9/NOLC1/POP7/EXOSC4/MPHOSPH6/GTPBP4/ERI3/WBP11/UTP25/EXOSC5/METTL5/BYSL/PRKDC/MRPS11/NOL9/EMG1/TFB2M/NAT10/RRS1/RPUSD2/TRMT61B/TRMT112/NOL11	32	HANC	Down_Up
GO:0001736	establishment of planar polarity	25/606	95/9842	3.11894e-10	5.76295e-08	5.34548e-08	PSMD14/PSMD12/SMURF1/CLTC/PSMD5/PSMA3/PSMD8/PSMC6/PSMC3/AP2S1/PSMA5/PSMA4/AP2M1/PSMB6/PSMA1/PSMB5/PSMB2/AP2B1/PSMB3/PSMD3/PSMC4/PSMB4/RPGRIP1L/PSMC2/PSMA2	25	HANC	Down_Up
GO:0007164	establishment of tissue polarity	25/606	95/9842	3.11894e-10	5.76295e-08	5.34548e-08	PSMD14/PSMD12/SMURF1/CLTC/PSMD5/PSMA3/PSMD8/PSMC6/PSMC3/AP2S1/PSMA5/PSMA4/AP2M1/PSMB6/PSMA1/PSMB5/PSMB2/AP2B1/PSMB3/PSMD3/PSMC4/PSMB4/RPGRIP1L/PSMC2/PSMA2	25	HANC	Down_Up
GO:0033238	regulation of cellular amine metabolic process	20/606	62/9842	3.60341e-10	6.24762e-08	5.79504e-08	PSMD14/PSMD12/HPRT1/PSMD5/PSMA3/PSMD8/PSMC6/PSMC3/PSMA5/PSMA4/PSMB6/PSMA1/PSMB5/PSMB2/PSMB3/PSMD3/PSMC4/PSMB4/PSMC2/PSMA2	20	HANC	Down_Up
GO:0002479	antigen processing and presentation of exogenous peptide antigen via MHC class I, TAP-dependent	19/606	56/9842	3.73379e-10	6.24762e-08	5.79504e-08	PSMD14/PSMD12/PSMD5/PSMA3/PSMD8/PSMC6/PSMC3/PSMA5/PSMA4/PSMB6/PSMA1/PSMB5/PSMB2/PSMB3/PSMD3/PSMC4/PSMB4/PSMC2/PSMA2	19	HANC	Down_Up
GO:0010499	proteasomal ubiquitin-independent protein catabolic process	11/606	17/9842	3.89078e-10	6.24762e-08	5.79504e-08	PSMA3/PSMA5/PSMA4/PSMB6/PSMA1/PSMB5/PSMB2/PSMB3/ENC1/PSMB4/PSMA2	11	HANC	Down_Up
GO:0048002	antigen processing and presentation of peptide antigen	30/606	134/9842	3.99602e-10	6.24762e-08	5.79504e-08	LGMN/DYNC1LI1/PSMD14/PSMD12/KIFAP3/CLTC/PSMD5/PSMA3/PSMD8/PSMC6/PSMC3/AP2S1/PSMA5/SEC23A/PSMA4/KIF3C/AP2M1/PSMB6/PSMA1/PSMB5/PSMB2/AP2B1/PSMB3/DYNC1H1/PSMD3/PSMC4/PSMB4/BCAP31/PSMC2/PSMA2	30	HANC	Down_Up
GO:0010972	negative regulation of G2/M transition of mitotic cell cycle	22/606	76/9842	4.99e-10	7.51273e-08	6.9685e-08	PSMD14/PSMD12/PSMD5/PSMA3/PSMD8/PSMC6/CUL1/PSMC3/PSMA5/PSMA4/TOPBP1/PSMB6/PSMA1/PSMB5/PSMB2/PSMB3/NAE1/PSMD3/PSMC4/PSMB4/PSMC2/PSMA2	22	HANC	Down_Up
GO:0019884	antigen processing and presentation of exogenous antigen	29/606	128/9842	5.82702e-10	8.45959e-08	7.84676e-08	LGMN/DYNC1LI1/PSMD14/PSMD12/KIFAP3/CLTC/PSMD5/PSMA3/PSMD8/PSMC6/PSMC3/AP2S1/PSMA5/SEC23A/PSMA4/KIF3C/AP2M1/PSMB6/PSMA1/PSMB5/PSMB2/AP2B1/PSMB3/DYNC1H1/PSMD3/PSMC4/PSMB4/PSMC2/PSMA2	29	HANC	Down_Up
GO:0006364	rRNA processing	31/606	146/9842	8.26096e-10	1.15796e-07	1.07407e-07	RPP40/MAK16/UTP11/IMP4/WDR12/DDX10/C1D/UTP18/EXOSC9/NOLC1/POP7/EXOSC4/MPHOSPH6/GTPBP4/ERI3/WBP11/UTP25/EXOSC5/METTL5/BYSL/PRKDC/MRPS11/NOL9/EMG1/TFB2M/NAT10/RRS1/RPUSD2/TRMT61B/TRMT112/NOL11	31	HANC	Down_Up
GO:2000736	regulation of stem cell differentiation	23/606	85/9842	8.83933e-10	1.19773e-07	1.11096e-07	PUS7/PSMD14/PSMD12/PSMD5/PSMA3/PSMD8/PSMC6/PSMC3/PSMA5/YTHDF2/PSMA4/PSMB6/PSMA1/PSMB5/PSMB2/EIF2AK2/PSMB3/PRKDC/PSMD3/PSMC4/PSMB4/PSMC2/PSMA2	23	HANC	Down_Up
GO:0042590	antigen processing and presentation of exogenous peptide antigen via MHC class I	19/606	60/9842	1.42404e-09	1.86733e-07	1.73206e-07	PSMD14/PSMD12/PSMD5/PSMA3/PSMD8/PSMC6/PSMC3/PSMA5/PSMA4/PSMB6/PSMA1/PSMB5/PSMB2/PSMB3/PSMD3/PSMC4/PSMB4/PSMC2/PSMA2	19	HANC	Down_Up
GO:0010608	posttranscriptional regulation of gene expression	58/606	411/9842	1.67381e-09	2.12626e-07	1.97223e-07	DPH2/PUS7/DROSHA/PAIP1/PSMD14/RNF139/PSMD12/TSFM/FASTKD3/UQCC1/PSMD5/EXOSC9/PSMA3/NOLC1/PSMD8/PSMC6/NUP42/PSMC3/EXOSC4/PSMA5/YTHDF2/PSMA4/SELENOT/PSMB6/FASTKD2/CAPRIN2/PSMA1/PSMB5/LRPPRC/ADAR/MRPL13/PSMB2/POLR2D/APEX1/EIF2AK2/PSMB3/POLR2K/EXOSC5/METTL5/PRKDC/TACO1/NGRN/ENC1/MRPL44/NUP155/LARP6/CDK5RAP1/NUP93/PSMD3/RGS2/NAT10/PSMC4/PSMB4/RMND1/NUP85/PSMC2/POLR2C/PSMA2	58	HANC	Down_Up
GO:0002474	antigen processing and presentation of peptide antigen via MHC class I	21/606	75/9842	2.43119e-09	2.9385e-07	2.72563e-07	PSMD14/PSMD12/PSMD5/PSMA3/PSMD8/PSMC6/PSMC3/PSMA5/SEC23A/PSMA4/PSMB6/PSMA1/PSMB5/PSMB2/PSMB3/PSMD3/PSMC4/PSMB4/BCAP31/PSMC2/PSMA2	21	HANC	Down_Up
GO:1902750	negative regulation of cell cycle G2/M phase transition	22/606	82/9842	2.45779e-09	2.9385e-07	2.72563e-07	PSMD14/PSMD12/PSMD5/PSMA3/PSMD8/PSMC6/CUL1/PSMC3/PSMA5/PSMA4/TOPBP1/PSMB6/PSMA1/PSMB5/PSMB2/PSMB3/NAE1/PSMD3/PSMC4/PSMB4/PSMC2/PSMA2	22	HANC	Down_Up
GO:0035567	non-canonical Wnt signaling pathway	26/606	113/9842	3.21779e-09	3.73723e-07	3.4665e-07	GNB1/PSMD14/NLK/PSMD12/SMURF1/CLTC/PSMD5/PSMA3/PSMD8/PSMC6/PSMC3/AP2S1/PSMA5/PSMA4/AP2M1/PSMB6/PSMA1/PSMB5/PSMB2/AP2B1/PSMB3/PSMD3/PSMC4/PSMB4/PSMC2/PSMA2	26	HANC	Down_Up
GO:0001738	morphogenesis of a polarized epithelium	25/606	110/9842	8.47306e-09	9.5675e-07	8.87442e-07	PSMD14/PSMD12/SMURF1/CLTC/PSMD5/PSMA3/PSMD8/PSMC6/PSMC3/AP2S1/PSMA5/PSMA4/AP2M1/PSMB6/PSMA1/PSMB5/PSMB2/AP2B1/PSMB3/PSMD3/PSMC4/PSMB4/RPGRIP1L/PSMC2/PSMA2	25	HANC	Down_Up
GO:0006414	translational elongation	21/606	81/9842	1.11033e-08	1.19679e-06	1.11009e-06	DPH2/MRPL15/MRPS15/TSFM/MRPL3/DAP3/SELENOT/MRPL17/MRPS7/MRPL13/MRPL58/MRPS11/MRPL44/MRPL42/MRPL4/MRPS2/MRPL9/MRPS17/MRPL18/MRPS30/GFM1	21	HANC	Down_Up
GO:0006415	translational termination	19/606	67/9842	1.11877e-08	1.19679e-06	1.11009e-06	MRPL15/MRPS15/ABCE1/MRPL3/DAP3/MRPL17/MRPS7/MRPL13/MRPL58/MRPS11/MRPL44/MRPL42/MRPL4/MRPS2/MRPL9/MRPS17/MRPL18/TRMT112/MRPS30	19	HANC	Down_Up
GO:0070126	mitochondrial translational termination	17/606	54/9842	1.16414e-08	1.21339e-06	1.12549e-06	MRPL15/MRPS15/MRPL3/DAP3/MRPL17/MRPS7/MRPL13/MRPL58/MRPS11/MRPL44/MRPL42/MRPL4/MRPS2/MRPL9/MRPS17/MRPL18/MRPS30	17	HANC	Down_Up
GO:0019882	antigen processing and presentation	31/606	164/9842	1.58239e-08	1.60811e-06	1.49161e-06	LGMN/DYNC1LI1/PSMD14/PSMD12/KIFAP3/CLTC/PSMD5/PSMA3/PSMD8/PSMC6/PSMC3/AP2S1/PSMA5/SEC23A/PSMA4/KIF3C/AP2M1/PSMB6/PSMA1/PSMB5/PSMB2/AP2B1/RAB3B/PSMB3/DYNC1H1/PSMD3/PSMC4/PSMB4/BCAP31/PSMC2/PSMA2	31	HANC	Down_Up
GO:0038095	Fc-epsilon receptor signaling pathway	22/606	91/9842	2.00917e-08	1.99202e-06	1.84772e-06	PSMD14/PSMD12/PSMD5/PSMA3/PSMD8/PSMC6/CUL1/PSMC3/PSMA5/MAPK9/PSMA4/PAK1/PSMB6/PSMA1/PSMB5/PSMB2/PSMB3/PSMD3/PSMC4/PSMB4/PSMC2/PSMA2	22	HANC	Down_Up
GO:0002223	stimulatory C-type lectin receptor signaling pathway	21/606	84/9842	2.23631e-08	2.16443e-06	2.00763e-06	PSMD14/PSMD12/PSMD5/PSMA3/PSMD8/PSMC6/CUL1/PSMC3/PSMA5/PSMA4/PAK1/PSMB6/PSMA1/PSMB5/PSMB2/PSMB3/PSMD3/PSMC4/PSMB4/PSMC2/PSMA2	21	HANC	Down_Up
GO:0006520	cellular amino acid metabolic process	38/606	233/9842	2.64184e-08	2.49746e-06	2.31654e-06	GAD1/SEPHS2/PSMD14/WARS1/PSMD12/CTPS1/PSMD5/ADSS2/ASNS/PSMA3/PSMD8/PSMC6/PSMC3/PSMA5/IARS1/GSS/PSMA4/NIT2/TDO2/PSMB6/PTS/PSMA1/PSMB5/BCKDK/MTHFD1/PSMB2/ASNSD1/FARSA/PSMB3/AARS1/PSMD3/GARS1/PSMC4/PSMB4/YARS1/AIMP2/PSMC2/PSMA2	38	HANC	Down_Up
GO:0002220	innate immune response activating cell surface receptor signaling pathway	21/606	86/9842	3.49688e-08	3.23064e-06	2.9966e-06	PSMD14/PSMD12/PSMD5/PSMA3/PSMD8/PSMC6/CUL1/PSMC3/PSMA5/PSMA4/PAK1/PSMB6/PSMA1/PSMB5/PSMB2/PSMB3/PSMD3/PSMC4/PSMB4/PSMC2/PSMA2	21	HANC	Down_Up
GO:0043488	regulation of mRNA stability	27/606	135/9842	3.94754e-08	3.56595e-06	3.30762e-06	PAIP1/PSMD14/PSMD12/FASTKD3/PSMD5/EXOSC9/PSMA3/PSMD8/PSMC6/PSMC3/EXOSC4/PSMA5/YTHDF2/PSMA4/PSMB6/FASTKD2/PSMA1/PSMB5/PSMB2/APEX1/PSMB3/EXOSC5/PSMD3/PSMC4/PSMB4/PSMC2/PSMA2	27	HANC	Down_Up
GO:0010389	regulation of G2/M transition of mitotic cell cycle	29/606	153/9842	4.34032e-08	3.76083e-06	3.48839e-06	PSMD14/PSMD12/PSMD5/CEP72/PSMA3/RAD51C/PSMD8/PSMC6/CUL1/PSMC3/PSMA5/PSMA4/CDC7/TOPBP1/PSMB6/PSMA1/PSMB5/CLASP1/TUBB/PSMB2/PSMB3/DYNC1H1/CKAP5/NAE1/PSMD3/PSMC4/PSMB4/PSMC2/PSMA2	29	HANC	Down_Up
GO:0002758	innate immune response-activating signal transduction	21/606	87/9842	4.34831e-08	3.76083e-06	3.48839e-06	PSMD14/PSMD12/PSMD5/PSMA3/PSMD8/PSMC6/CUL1/PSMC3/PSMA5/PSMA4/PAK1/PSMB6/PSMA1/PSMB5/PSMB2/PSMB3/PSMD3/PSMC4/PSMB4/PSMC2/PSMA2	21	HANC	Down_Up
GO:0043618	regulation of transcription from RNA polymerase II promoter in response to stress	21/606	89/9842	6.65191e-08	5.63334e-06	5.22525e-06	ELOC/PSMD14/PSMD12/PSMD5/CUL2/PSMA3/PSMD8/PSMC6/PSMC3/PSMA5/PSMA4/PSMB6/PSMA1/PSMB5/PSMB2/PSMB3/PSMD3/PSMC4/PSMB4/PSMC2/PSMA2	21	HANC	Down_Up
GO:0010498	proteasomal protein catabolic process	45/606	313/9842	7.05402e-08	5.85196e-06	5.42803e-06	UBE2V2/TOR1A/PSMD14/RNF139/PSMD12/SMURF1/RNF14/GLMN/PSMD5/UCHL1/PRPF19/CUL2/PSMA3/PSMD8/PSMC6/CUL1/PSMC3/PSMA5/MAPK9/ANAPC10/PSMA4/PLK2/PSMB6/UBE2S/PSMA1/PSMB5/PSMB2/TRIB1/MAD2L1/PSMB3/UBE2A/ENC1/CDC23/TNFAIP1/PSMD3/DERL1/PSMC4/UFD1/PSMB4/BUB3/BCAP31/PSMC2/DDRGK1/DDB1/PSMA2	45	HANC	Down_Up
GO:0043487	regulation of RNA stability	27/606	139/9842	7.48845e-08	6.08811e-06	5.64708e-06	PAIP1/PSMD14/PSMD12/FASTKD3/PSMD5/EXOSC9/PSMA3/PSMD8/PSMC6/PSMC3/EXOSC4/PSMA5/YTHDF2/PSMA4/PSMB6/FASTKD2/PSMA1/PSMB5/PSMB2/APEX1/PSMB3/EXOSC5/PSMD3/PSMC4/PSMB4/PSMC2/PSMA2	27	HANC	Down_Up
GO:0036294	cellular response to decreased oxygen levels	30/606	166/9842	7.78748e-08	6.20708e-06	5.75743e-06	OPA1/ELOC/GNB1/PSMD14/PSMD12/PGK1/TIGAR/PSMD5/CUL2/PSMA3/PSMD8/PSMC6/DNM1L/PSMC3/PSMA5/PSMA4/CHCHD2/PSMB6/PSMA1/PSMB5/PSMB2/PSMB3/BNIP3/PSMD3/KCND2/PSMC4/PSMB4/PTGS2/PSMC2/PSMA2	30	HANC	Down_Up
GO:0002218	activation of innate immune response	23/606	106/9842	8.40517e-08	6.57058e-06	6.0946e-06	PSMD14/PSMD12/PSMD5/PSMA3/PSMD8/PSMC6/TBK1/CUL1/PSMC3/PSMA5/PSMA4/PAK1/PSMB6/PSMA1/PSMB5/PSMB2/PSMB3/PRKDC/PSMD3/PSMC4/PSMB4/PSMC2/PSMA2	23	HANC	Down_Up
GO:0002244	hematopoietic progenitor cell differentiation	25/606	124/9842	1.0691e-07	8.19981e-06	7.6058e-06	PUS7/PSMD14/PSMD12/PSMD5/PSMA3/PSMD8/PSMC6/PSMC3/PSMA5/YTHDF2/PSMA4/PSMB6/PSMA1/PSMB5/ADAR/PSMB2/SRF/EIF2AK2/PSMB3/PRKDC/PSMD3/PSMC4/PSMB4/PSMC2/PSMA2	25	HANC	Down_Up
GO:0071456	cellular response to hypoxia	29/606	161/9842	1.38406e-07	1.02295e-05	9.48842e-06	OPA1/ELOC/GNB1/PSMD14/PSMD12/PGK1/TIGAR/PSMD5/CUL2/PSMA3/PSMD8/PSMC6/PSMC3/PSMA5/PSMA4/CHCHD2/PSMB6/PSMA1/PSMB5/PSMB2/PSMB3/BNIP3/PSMD3/KCND2/PSMC4/PSMB4/PTGS2/PSMC2/PSMA2	29	HANC	Down_Up
GO:1902749	regulation of cell cycle G2/M phase transition	29/606	161/9842	1.38406e-07	1.02295e-05	9.48842e-06	PSMD14/PSMD12/PSMD5/CEP72/PSMA3/RAD51C/PSMD8/PSMC6/CUL1/PSMC3/PSMA5/PSMA4/CDC7/TOPBP1/PSMB6/PSMA1/PSMB5/CLASP1/TUBB/PSMB2/PSMB3/DYNC1H1/CKAP5/NAE1/PSMD3/PSMC4/PSMB4/PSMC2/PSMA2	29	HANC	Down_Up
GO:0043161	proteasome-mediated ubiquitin-dependent protein catabolic process	41/606	279/9842	1.49512e-07	1.0853e-05	1.00668e-05	UBE2V2/PSMD14/PSMD12/SMURF1/RNF14/GLMN/PSMD5/UCHL1/CUL2/PSMA3/PSMD8/PSMC6/CUL1/PSMC3/PSMA5/MAPK9/ANAPC10/PSMA4/PLK2/PSMB6/UBE2S/PSMA1/PSMB5/PSMB2/TRIB1/MAD2L1/PSMB3/UBE2A/CDC23/TNFAIP1/PSMD3/DERL1/PSMC4/UFD1/PSMB4/BUB3/BCAP31/PSMC2/DDRGK1/DDB1/PSMA2	41	HANC	Down_Up
GO:0070498	interleukin-1-mediated signaling pathway	20/606	86/9842	1.7672e-07	1.26029e-05	1.16899e-05	PSMD14/PSMD12/PSMD5/PSMA3/PSMD8/PSMC6/CUL1/PSMC3/PSMA5/PSMA4/PSMB6/PSMA1/PSMB5/PSMB2/PSMB3/PSMD3/PSMC4/PSMB4/PSMC2/PSMA2	20	HANC	Down_Up
GO:0070129	regulation of mitochondrial translation	9/606	17/9842	1.86671e-07	1.30831e-05	1.21353e-05	TSFM/FASTKD3/UQCC1/FASTKD2/LRPPRC/TACO1/NGRN/CDK5RAP1/RMND1	9	HANC	Down_Up
GO:0044257	cellular protein catabolic process	60/606	491/9842	1.9276e-07	1.32809e-05	1.23188e-05	UBE2V2/STAM/TOR1A/ELOC/LGMN/PSMD14/RNF139/PSMD12/SMURF1/RNF14/GLMN/CLTC/PSMD5/UCHL1/PRPF19/CUL2/PSMA3/PSMD8/PSMC6/CUL1/PSMC3/RNF7/AP2S1/PSMA5/MAPK9/ANAPC10/PSMA4/PLK2/AP2M1/PSMB6/HTRA2/UBE2S/PSMA1/PSMB5/MAGEF1/PSMB2/AP2B1/TRIB1/MAD2L1/PSMB3/TRIM32/UBE2A/BNIP3/ENC1/ATP13A2/CDC23/TNFAIP1/PSMD3/DERL1/ISG15/PSMC4/UFD1/USP32/PSMB4/BUB3/BCAP31/PSMC2/DDRGK1/DDB1/PSMA2	60	HANC	Down_Up
GO:0043620	regulation of DNA-templated transcription in response to stress	21/606	95/9842	2.1995e-07	1.49016e-05	1.38221e-05	ELOC/PSMD14/PSMD12/PSMD5/CUL2/PSMA3/PSMD8/PSMC6/PSMC3/PSMA5/PSMA4/PSMB6/PSMA1/PSMB5/PSMB2/PSMB3/PSMD3/PSMC4/PSMB4/PSMC2/PSMA2	21	HANC	Down_Up
GO:0006399	tRNA metabolic process	23/606	112/9842	2.43737e-07	1.62424e-05	1.50658e-05	RPP40/PUS7/WARS1/POLR3K/FTSJ1/TRIT1/POP7/IARS1/QTRT2/ELP1/FARSA/METTL1/LAGE3/AARS1/CDK5RAP1/GARS1/NAT10/DUS4L/TRMT61B/TRMT112/YARS1/TRMT5/AIMP2	23	HANC	Down_Up
GO:0061013	regulation of mRNA catabolic process	27/606	150/9842	3.79871e-07	2.49061e-05	2.31018e-05	PAIP1/PSMD14/PSMD12/FASTKD3/PSMD5/EXOSC9/PSMA3/PSMD8/PSMC6/PSMC3/EXOSC4/PSMA5/YTHDF2/PSMA4/PSMB6/FASTKD2/PSMA1/PSMB5/PSMB2/APEX1/PSMB3/EXOSC5/PSMD3/PSMC4/PSMB4/PSMC2/PSMA2	27	HANC	Down_Up
GO:0044772	mitotic cell cycle phase transition	53/606	421/9842	4.0752e-07	2.62947e-05	2.43899e-05	PPME1/DYNC1LI1/PSMD14/PSMD12/TFDP1/PSMD5/CEP72/CUL2/PSMA3/RAD51C/PSMD8/PSMC6/RPA3/ORC5/CUL1/PSMC3/PSMA5/ANAPC10/CDK5/PSMA4/PLK2/CDC7/TOPBP1/PSMB6/UBE2S/PSMA1/PSMB5/CLASP1/TUBB/PSMB2/MAD2L1/APEX1/CDKN3/PSMB3/DYNC1H1/MAD2L1BP/CKAP5/MCM2/PRKDC/ORC3/NAE1/ERCC3/CDC23/TRIP13/PSMD3/CDK17/PSMC4/PSMB4/BUB3/PSMC2/MNAT1/DDB1/PSMA2	53	HANC	Down_Up
GO:0071453	cellular response to oxygen levels	30/606	180/9842	4.89925e-07	3.11179e-05	2.88637e-05	OPA1/ELOC/GNB1/PSMD14/PSMD12/PGK1/TIGAR/PSMD5/CUL2/PSMA3/PSMD8/PSMC6/DNM1L/PSMC3/PSMA5/PSMA4/CHCHD2/PSMB6/PSMA1/PSMB5/PSMB2/PSMB3/BNIP3/PSMD3/KCND2/PSMC4/PSMB4/PTGS2/PSMC2/PSMA2	30	HANC	Down_Up
GO:1901990	regulation of mitotic cell cycle phase transition	42/606	303/9842	5.38369e-07	3.36688e-05	3.12298e-05	DYNC1LI1/PSMD14/PSMD12/TFDP1/PSMD5/CEP72/PSMA3/RAD51C/PSMD8/PSMC6/CUL1/PSMC3/PSMA5/ANAPC10/PSMA4/PLK2/CDC7/TOPBP1/PSMB6/PSMA1/PSMB5/CLASP1/TUBB/PSMB2/MAD2L1/APEX1/PSMB3/DYNC1H1/MAD2L1BP/CKAP5/PRKDC/NAE1/ERCC3/CDC23/TRIP13/PSMD3/PSMC4/PSMB4/BUB3/PSMC2/DDB1/PSMA2	42	HANC	Down_Up
GO:0000460	maturation of 5.8S rRNA	11/606	29/9842	5.49823e-07	3.38641e-05	3.1411e-05	RPP40/MAK16/WDR12/C1D/EXOSC9/EXOSC4/MPHOSPH6/ERI3/PRKDC/NOL9/RRS1	11	HANC	Down_Up
GO:0062125	regulation of mitochondrial gene expression	9/606	19/9842	6.34267e-07	3.8482e-05	3.56943e-05	TSFM/FASTKD3/UQCC1/FASTKD2/LRPPRC/TACO1/NGRN/CDK5RAP1/RMND1	9	HANC	Down_Up
GO:0044106	cellular amine metabolic process	23/606	118/9842	6.51e-07	3.89164e-05	3.60973e-05	PSMD14/SRM/PSMD12/HPRT1/PSMD5/PSMA3/DHPS/PSMD8/PSMC6/PSMC3/PSMA5/PSMA4/TDO2/PSMB6/PSMA1/PSMB5/PSMB2/PSMB3/PSMD3/PSMC4/PSMB4/PSMC2/PSMA2	23	HANC	Down_Up
GO:0000086	G2/M transition of mitotic cell cycle	31/606	194/9842	8.18106e-07	4.81971e-05	4.47057e-05	PPME1/PSMD14/PSMD12/PSMD5/CEP72/PSMA3/RAD51C/PSMD8/PSMC6/CUL1/PSMC3/PSMA5/PSMA4/CDC7/TOPBP1/PSMB6/PSMA1/PSMB5/CLASP1/TUBB/PSMB2/PSMB3/DYNC1H1/CKAP5/NAE1/PSMD3/PSMC4/PSMB4/PSMC2/MNAT1/PSMA2	31	HANC	Down_Up
GO:1901991	negative regulation of mitotic cell cycle phase transition	30/606	185/9842	8.94814e-07	5.19631e-05	4.81988e-05	DYNC1LI1/PSMD14/PSMD12/TFDP1/PSMD5/PSMA3/PSMD8/PSMC6/CUL1/PSMC3/PSMA5/PSMA4/PLK2/TOPBP1/PSMB6/PSMA1/PSMB5/PSMB2/MAD2L1/PSMB3/MAD2L1BP/PRKDC/NAE1/TRIP13/PSMD3/PSMC4/PSMB4/BUB3/PSMC2/PSMA2	30	HANC	Down_Up
GO:0043632	modification-dependent macromolecule catabolic process	50/606	398/9842	9.38266e-07	5.3719e-05	4.98275e-05	UBE2V2/STAM/ELOC/PSMD14/RNF139/PSMD12/SMURF1/RNF14/GLMN/PSMD5/UCHL1/CUL2/EXOSC9/PSMA3/PSMD8/PSMC6/CUL1/PSMC3/RNF7/PSMA5/MAPK9/ANAPC10/PSMA4/PLK2/PSMB6/UBE2S/PSMA1/PSMB5/MAGEF1/PSMB2/TRIB1/MAD2L1/PSMB3/TRIM32/UBE2A/CDC23/TNFAIP1/PSMD3/DERL1/ISG15/PSMC4/UFD1/USP32/PSMB4/BUB3/BCAP31/PSMC2/DDRGK1/DDB1/PSMA2	50	HANC	Down_Up
GO:0009308	amine metabolic process	23/606	121/9842	1.03462e-06	5.8413e-05	5.41815e-05	PSMD14/SRM/PSMD12/HPRT1/PSMD5/PSMA3/DHPS/PSMD8/PSMC6/PSMC3/PSMA5/PSMA4/TDO2/PSMB6/PSMA1/PSMB5/PSMB2/PSMB3/PSMD3/PSMC4/PSMB4/PSMC2/PSMA2	23	HANC	Down_Up
GO:0000209	protein polyubiquitination	33/606	217/9842	1.14811e-06	6.39326e-05	5.93013e-05	UBE2V2/PSMD14/PSMD12/SMURF1/RNF14/PPIA/PSMD5/PRPF19/PSMA3/PSMD8/PSMC6/CUL1/PSMC3/PSMA5/ANAPC10/PSMA4/PSMB6/UBE2S/PSMA1/PSMB5/ANAPC13/PSMB2/HERC6/PSMB3/TRIM32/UBE2A/CDC23/PSMD3/PSMC4/PSMB4/TRIM27/PSMC2/PSMA2	33	HANC	Down_Up
GO:0019941	modification-dependent protein catabolic process	49/606	391/9842	1.30162e-06	7.15009e-05	6.63213e-05	UBE2V2/STAM/ELOC/PSMD14/RNF139/PSMD12/SMURF1/RNF14/GLMN/PSMD5/UCHL1/CUL2/PSMA3/PSMD8/PSMC6/CUL1/PSMC3/RNF7/PSMA5/MAPK9/ANAPC10/PSMA4/PLK2/PSMB6/UBE2S/PSMA1/PSMB5/MAGEF1/PSMB2/TRIB1/MAD2L1/PSMB3/TRIM32/UBE2A/CDC23/TNFAIP1/PSMD3/DERL1/ISG15/PSMC4/UFD1/USP32/PSMB4/BUB3/BCAP31/PSMC2/DDRGK1/DDB1/PSMA2	49	HANC	Down_Up
GO:1901987	regulation of cell cycle phase transition	43/606	325/9842	1.41466e-06	7.66745e-05	7.11201e-05	DYNC1LI1/PSMD14/PSMD12/TFDP1/PSMD5/CEP72/PSMA3/RAD51C/PSMD8/PSMC6/CUL1/PSMC3/PSMA5/ANAPC10/PSMA4/PLK2/CDC7/TOPBP1/PSMB6/PSMA1/PSMB5/CLASP1/TUBB/PSMB2/MAD2L1/APEX1/PSMB3/DYNC1H1/MAD2L1BP/CKAP5/PRKDC/NAE1/ERCC3/CDC23/TRIP13/PSMD3/PSMC4/PSMB4/BUB3/PSMC2/DDRGK1/DDB1/PSMA2	43	HANC	Down_Up
GO:0044770	cell cycle phase transition	54/606	450/9842	1.44845e-06	7.74732e-05	7.18609e-05	PPME1/DYNC1LI1/PSMD14/PSMD12/TFDP1/PSMD5/CEP72/CUL2/PSMA3/RAD51C/PSMD8/PSMC6/RPA3/ORC5/CUL1/PSMC3/PSMA5/ANAPC10/CDK5/PSMA4/PLK2/CDC7/TOPBP1/PSMB6/UBE2S/PSMA1/PSMB5/CLASP1/TUBB/PSMB2/MAD2L1/APEX1/CDKN3/PSMB3/DYNC1H1/MAD2L1BP/CKAP5/MCM2/PRKDC/ORC3/NAE1/ERCC3/CDC23/TRIP13/PSMD3/CDK17/PSMC4/PSMB4/BUB3/PSMC2/MNAT1/DDRGK1/DDB1/PSMA2	54	HANC	Down_Up
GO:0006511	ubiquitin-dependent protein catabolic process	48/606	386/9842	2.09369e-06	0.000110531	0.000102524	UBE2V2/STAM/ELOC/PSMD14/RNF139/PSMD12/SMURF1/RNF14/GLMN/PSMD5/UCHL1/CUL2/PSMA3/PSMD8/PSMC6/CUL1/PSMC3/RNF7/PSMA5/MAPK9/ANAPC10/PSMA4/PLK2/PSMB6/UBE2S/PSMA1/PSMB5/MAGEF1/PSMB2/TRIB1/MAD2L1/PSMB3/TRIM32/UBE2A/CDC23/TNFAIP1/PSMD3/DERL1/PSMC4/UFD1/USP32/PSMB4/BUB3/BCAP31/PSMC2/DDRGK1/DDB1/PSMA2	48	HANC	Down_Up
GO:2000027	regulation of animal organ morphogenesis	24/606	135/9842	2.12094e-06	0.000110534	0.000102527	PSMD14/PSMD12/SMURF1/CLTC/PSMD5/PSMA3/PSMD8/PSMC6/PSMC3/AP2S1/PSMA5/PSMA4/AP2M1/PSMB6/PSMA1/PSMB5/PSMB2/AP2B1/PSMB3/PSMD3/PSMC4/PSMB4/PSMC2/PSMA2	24	HANC	Down_Up
GO:1901988	negative regulation of cell cycle phase transition	30/606	193/9842	2.22384e-06	0.000114429	0.00010614	DYNC1LI1/PSMD14/PSMD12/TFDP1/PSMD5/PSMA3/PSMD8/PSMC6/CUL1/PSMC3/PSMA5/PSMA4/PLK2/TOPBP1/PSMB6/PSMA1/PSMB5/PSMB2/MAD2L1/PSMB3/MAD2L1BP/PRKDC/NAE1/TRIP13/PSMD3/PSMC4/PSMB4/BUB3/PSMC2/PSMA2	30	HANC	Down_Up
GO:0038093	Fc receptor signaling pathway	24/606	136/9842	2.42938e-06	0.000123443	0.0001145	PSMD14/ARPC1A/PSMD12/PSMD5/PSMA3/PSMD8/PSMC6/CUL1/PSMC3/PSMA5/MAPK9/PSMA4/PAK1/PSMB6/PSMA1/PSMB5/PSMB2/PSMB3/PSMD3/PSMC4/PSMB4/ARPC5/PSMC2/PSMA2	24	HANC	Down_Up
GO:0044839	cell cycle G2/M phase transition	31/606	204/9842	2.46572e-06	0.000123743	0.000114779	PPME1/PSMD14/PSMD12/PSMD5/CEP72/PSMA3/RAD51C/PSMD8/PSMC6/CUL1/PSMC3/PSMA5/PSMA4/CDC7/TOPBP1/PSMB6/PSMA1/PSMB5/CLASP1/TUBB/PSMB2/PSMB3/DYNC1H1/CKAP5/NAE1/PSMD3/PSMC4/PSMB4/PSMC2/MNAT1/PSMA2	31	HANC	Down_Up
GO:0051603	proteolysis involved in cellular protein catabolic process	53/606	449/9842	2.99876e-06	0.000148658	0.000137889	UBE2V2/STAM/TOR1A/ELOC/LGMN/PSMD14/RNF139/PSMD12/SMURF1/RNF14/GLMN/PSMD5/UCHL1/PRPF19/CUL2/PSMA3/PSMD8/PSMC6/CUL1/PSMC3/RNF7/PSMA5/MAPK9/ANAPC10/PSMA4/PLK2/PSMB6/UBE2S/PSMA1/PSMB5/MAGEF1/PSMB2/TRIB1/MAD2L1/PSMB3/TRIM32/UBE2A/ENC1/CDC23/TNFAIP1/PSMD3/DERL1/ISG15/PSMC4/UFD1/USP32/PSMB4/BUB3/BCAP31/PSMC2/DDRGK1/DDB1/PSMA2	53	HANC	Down_Up
GO:0070646	protein modification by small protein removal	30/606	198/9842	3.80792e-06	0.000186496	0.000172986	STAM/TOR1A/PSMD14/PSMD12/COPS5/PSMD5/UCHL1/PSMA3/PSMD8/PSMC6/PSMC3/PSMA5/PSMA4/GPS1/PSMB6/PSMA1/COPS8/MCRS1/PSMB5/ENY2/PSMB2/PSMB3/PSMD3/COPS7B/PSMC4/UFD1/USP32/PSMB4/PSMC2/PSMA2	30	HANC	Down_Up
GO:0070200	establishment of protein localization to telomere	7/606	13/9842	4.01477e-06	0.000194286	0.000180212	CCT8/ATR/CCT2/CCT4/CCT5/CCT7/CCT3	7	HANC	Down_Up
GO:0045930	negative regulation of mitotic cell cycle	33/606	234/9842	6.21213e-06	0.000297086	0.000275565	DYNC1LI1/PSMD14/PSMD12/TFDP1/PSMD5/PSMA3/PSMD8/PSMC6/CUL1/PSMC3/PSMA5/PSMA4/PLK2/TOPBP1/PSMB6/PSMA1/PSMB5/PSMB2/MAD2L1/ZWILCH/PSMB3/MAD2L1BP/PRCC/PRKDC/NAE1/TRIP13/PSMD3/MSH2/PSMC4/PSMB4/BUB3/PSMC2/PSMA2	33	HANC	Down_Up
GO:0006283	transcription-coupled nucleotide-excision repair	14/606	57/9842	6.30996e-06	0.000298256	0.00027665	COPS5/PRPF19/RPA3/GPS1/RFC3/COPS8/POLR2D/POLR2K/RFC5/ERCC3/COPS7B/MNAT1/POLR2C/DDB1	14	HANC	Down_Up
GO:0010948	negative regulation of cell cycle process	35/606	256/9842	6.60118e-06	0.000308435	0.000286091	DYNC1LI1/PSMD14/PSMD12/TFDP1/TRIM37/PSMD5/PSMA3/PSMD8/PSMC6/CUL1/PSMC3/PSMA5/PSMA4/PLK2/CDC7/TOPBP1/PSMB6/PSMA1/PSMB5/YAF2/CBX3/PSMB2/MAD2L1/PSMB3/MAD2L1BP/PRKDC/NAE1/TRIP13/PSMD3/PSMC4/PSMB4/RNF2/BUB3/PSMC2/PSMA2	35	HANC	Down_Up
GO:0070131	positive regulation of mitochondrial translation	6/606	9842-10-01	9.02188e-06	0.000416749	0.00038656	FASTKD3/UQCC1/FASTKD2/NGRN/CDK5RAP1/RMND1	6	HANC	Down_Up
GO:0008033	tRNA processing	17/606	83/9842	9.38295e-06	0.000428558	0.000397513	RPP40/PUS7/POLR3K/FTSJ1/TRIT1/POP7/QTRT2/ELP1/METTL1/LAGE3/AARS1/CDK5RAP1/NAT10/DUS4L/TRMT61B/TRMT112/TRMT5	17	HANC	Down_Up
GO:0033209	tumor necrosis factor-mediated signaling pathway	22/606	128/9842	9.88891e-06	0.000446649	0.000414293	PSMD14/STAT1/PSMD12/PSMD5/PSMA3/PSMD8/PSMC6/PSMC3/PSMA5/PSMA4/TNFSF9/PSMB6/PSMA1/PSMB5/PSMB2/PSMB3/TRIM32/PSMD3/PSMC4/PSMB4/PSMC2/PSMA2	22	HANC	Down_Up
GO:0006457	protein folding	24/606	148/9842	1.10466e-05	0.000493454	0.000457708	TOR1A/SACS/GNB1/PFDN4/PDCD5/VBP1/PPIA/CCT8/GNB5/TBCE/CCT2/CCT4/FKBP1A/DNAJC2/GRPEL1/HSPH1/CCT5/PFDN2/DERL1/DNAJA3/PPIH/CCT7/DNAJA1/CCT3	24	HANC	Down_Up
GO:0090263	positive regulation of canonical Wnt signaling pathway	20/606	111/9842	1.21005e-05	0.00053466	0.000495928	PSMD14/PSMD12/PSMD5/PSMA3/PSMD8/PSMC6/PSMC3/PSMA5/PSMA4/PSMB6/CAPRIN2/PSMA1/PSMB5/PSMB2/PSMB3/PSMD3/PSMC4/PSMB4/PSMC2/PSMA2	20	HANC	Down_Up
GO:0038061	NIK/NF-kappaB signaling	22/606	132/9842	1.63982e-05	0.000716759	0.000664836	PSMD14/PSMD12/PSMD5/PSMA3/PSMD8/PSMC6/CUL1/PSMC3/PSMA5/PSMA4/PSMB6/PSMA1/COPS8/PSMB5/PSMB2/EIF2AK2/PSMB3/PSMD3/PSMC4/PSMB4/PSMC2/PSMA2	22	HANC	Down_Up
GO:0006401	RNA catabolic process	35/606	268/9842	1.81979e-05	0.000786096	0.00072915	SLIRP/DROSHA/PAIP1/PSMD14/PSMD12/FASTKD3/PSMD5/EXOSC9/PSMA3/PSMD8/PSMC6/LSM4/PSMC3/EXOSC4/PSMA5/YTHDF2/PSMA4/PSMB6/FASTKD2/RNPS1/PSMA1/PSMB5/LRPPRC/PSMB2/POLR2D/APEX1/PSMB3/EXOSC5/LSM5/FEN1/PSMD3/PSMC4/PSMB4/PSMC2/PSMA2	35	HANC	Down_Up
GO:0009451	RNA modification	19/606	105/9842	1.86934e-05	0.000786096	0.00072915	PUS7/FTSJ1/TRIT1/RNMT/QTRT2/ELP1/ADAR/METTL1/METTL5/AARS1/CDK5RAP1/EMG1/TFB2M/NAT10/DUS4L/RPUSD2/TRMT61B/TRMT112/TRMT5	19	HANC	Down_Up
GO:0007346	regulation of mitotic cell cycle	48/606	418/9842	1.87019e-05	0.000786096	0.00072915	LGMN/DYNC1LI1/PSMD14/PSMD12/TFDP1/PSMD5/CEP72/ASNS/PSMA3/RAD51C/PSMD8/PSMC6/RPA3/CUL1/PSMC3/PSMA5/ANAPC10/PSMA4/PLK2/CDC7/TOPBP1/PSMB6/PSMA1/PSMB5/CLASP1/TUBB/PSMB2/MAD2L1/APEX1/ZWILCH/PSMB3/DYNC1H1/MAD2L1BP/PRCC/CKAP5/PRKDC/NAE1/ERCC3/CDC23/TRIP13/PSMD3/MSH2/PSMC4/PSMB4/BUB3/PSMC2/DDB1/PSMA2	48	HANC	Down_Up
GO:1904874	positive regulation of telomerase RNA localization to Cajal body	6/606	9842-11-01	1.88148e-05	0.000786096	0.00072915	CCT8/CCT2/CCT4/CCT5/CCT7/CCT3	6	HANC	Down_Up
GO:0006281	DNA repair	44/606	371/9842	1.89514e-05	0.000786096	0.00072915	UBE2V2/PSMD14/TIGAR/COPS5/ATR/PRPF19/RAD51C/RPA3/CDC5L/GPS1/CDC7/TOPBP1/RFC3/TDG/HMCES/COPS8/MCRS1/PARP2/MAGEF1/POLR2D/TP53BP1/WRNIP1/SMUG1/APEX1/POLR2K/RFC5/UBE2A/APTX/MCM2/PRKDC/ERCC3/FEN1/TRIP13/COPS7B/ISG15/MSH2/UFD1/TDP1/KDM1A/WDR70/PNKP/MNAT1/POLR2C/DDB1	44	HANC	Down_Up
GO:0048863	stem cell differentiation	28/606	194/9842	2.02675e-05	0.000832196	0.000771911	PUS7/PSMD14/PSMD12/PSMD5/PSMA3/NOLC1/PSMD8/PSMC6/PSMC3/PSMA5/YTHDF2/PSMA4/PSMB6/PSMA1/PSMB5/PEF1/PSMB2/SRF/EIF2AK2/PSMB3/METTL5/PRKDC/PSMD3/SEMA4F/PSMC4/PSMB4/PSMC2/PSMA2	28	HANC	Down_Up
GO:0032801	receptor catabolic process	9/606	27/9842	2.05959e-05	0.000837222	0.000776572	LGMN/SMURF1/CLTC/AP2S1/CDK5/PIK3R4/AP2M1/AP2B1/MTMR2	9	HANC	Down_Up
GO:0043687	post-translational protein modification	33/606	248/9842	2.14096e-05	0.000861682	0.000799261	ELOC/PSMD14/PSMD12/COPS5/PSMD5/CUL2/PSMA3/PSMD8/PSMC6/CUL1/PSMC3/RNF7/LAMB1/PSMA5/PSMA4/SCG2/CHGB/GPS1/PSMB6/PSMA1/COPS8/PSMB5/PSMB2/PSMB3/NAE1/PSMD3/COPS7B/PSMC4/PSMB4/FN3KRP/PSMC2/DDB1/PSMA2	33	HANC	Down_Up
GO:0044270	cellular nitrogen compound catabolic process	45/606	388/9842	2.67642e-05	0.00106663	0.000989364	SLIRP/NUDT11/DROSHA/PAIP1/PSMD14/PSMD12/FASTKD3/HPRT1/KPNA1/PSMD5/EXOSC9/PSMA3/PSMD8/PSMC6/LSM4/PSMC3/EXOSC4/PSMA5/YTHDF2/PSMA4/TDO2/PSMB6/TDG/FASTKD2/ENTPD6/RNPS1/PSMA1/PSMB5/LRPPRC/PSMB2/POLR2D/ERI3/SMUG1/APEX1/PSMB3/EXOSC5/LSM5/FEN1/PSMD3/ITPA/PSMC4/PSMB4/NIT1/PSMC2/PSMA2	45	HANC	Down_Up
GO:0007005	mitochondrion organization	42/606	353/9842	2.72037e-05	0.00107362	0.000995849	OPA1/SLIRP/MPV17/AGK/MTX2/NDUFA8/IMMT/FASTKD3/YWHAQ/UQCC1/TIGAR/PDCD5/TFDP1/MLLT11/TIMM17A/CHCHD3/NDUFB5/IFI6/DNM1L/NDUFAB1/GGCT/CDK5/YWHAH/CHCHD2/HTRA2/GDAP1/TFRC/CYRIB/COA1/GRPEL1/BNIP3/TACO1/PRDX3/ATP13A2/PPRC1/TOMM34/FXN/AIFM1/TFB2M/DNAJA3/BCAP31/DNAJC11	42	HANC	Down_Up
GO:0045089	positive regulation of innate immune response	24/606	157/9842	3.03736e-05	0.0011872	0.0011012	POLR3F/PSMD14/PSMD12/PSMD5/PSMA3/PSMD8/PSMC6/TBK1/CUL1/PSMC3/PSMA5/PSMA4/PAK1/PSMB6/PSMA1/PSMB5/PSMB2/PSMB3/PRKDC/PSMD3/PSMC4/PSMB4/PSMC2/PSMA2	24	HANC	Down_Up
GO:0006400	tRNA modification	13/606	57/9842	3.17941e-05	0.00123089	0.00114172	PUS7/FTSJ1/TRIT1/QTRT2/ELP1/METTL1/AARS1/CDK5RAP1/NAT10/DUS4L/TRMT61B/TRMT112/TRMT5	13	HANC	Down_Up
GO:0034655	nucleobase-containing compound catabolic process	43/606	368/9842	3.38445e-05	0.0012979	0.00120388	SLIRP/NUDT11/DROSHA/PAIP1/PSMD14/PSMD12/FASTKD3/HPRT1/KPNA1/PSMD5/EXOSC9/PSMA3/PSMD8/PSMC6/LSM4/PSMC3/EXOSC4/PSMA5/YTHDF2/PSMA4/PSMB6/TDG/FASTKD2/ENTPD6/RNPS1/PSMA1/PSMB5/LRPPRC/PSMB2/POLR2D/ERI3/SMUG1/APEX1/PSMB3/EXOSC5/LSM5/FEN1/PSMD3/ITPA/PSMC4/PSMB4/PSMC2/PSMA2	43	HANC	Down_Up
GO:0001666	response to hypoxia	35/606	278/9842	3.98322e-05	0.00151325	0.00140363	OPA1/ELOC/GNB1/PSMD14/PSMD12/PGK1/TIGAR/PSMD5/CUL2/PSMA3/PSMD8/PSMC6/PAM/DNM1L/PSMC3/PSMA5/PSMA4/PAK1/CHCHD2/PSMB6/PSMA1/PSMB5/LDHA/PSMB2/SRF/PSMB3/BNIP3/PSMD3/KCND2/PSMC4/PSMB4/PTGS2/PSMC2/NF1/PSMA2	35	HANC	Down_Up
GO:0000959	mitochondrial RNA metabolic process	8/606	23/9842	4.23039e-05	0.00156332	0.00145007	SLIRP/TRIT1/LRPPRC/CDK5RAP1/TFB2M/GARS1/TRMT61B/TRMT5	8	HANC	Down_Up
GO:0032212	positive regulation of telomere maintenance via telomerase	8/606	23/9842	4.23039e-05	0.00156332	0.00145007	CCT8/ATR/CCT2/CCT4/CCT5/CCT7/PNKP/CCT3	8	HANC	Down_Up
GO:1904358	positive regulation of telomere maintenance via telomere lengthening	8/606	23/9842	4.23039e-05	0.00156332	0.00145007	CCT8/ATR/CCT2/CCT4/CCT5/CCT7/PNKP/CCT3	8	HANC	Down_Up
GO:0045786	negative regulation of cell cycle	49/606	446/9842	4.89166e-05	0.00179141	0.00166163	DYNC1LI1/PSMD14/PSMD12/TFDP1/TRIM37/ATR/PSMD5/PRPF19/PSMA3/PSMD8/PSMC6/CUL1/PSMC3/PSMA5/CDK5/PSMA4/CDC5L/PLK2/CDC7/TOPBP1/PSMB6/HTRA2/PSMA1/PSMB5/YAF2/CBX3/PSMB2/TP53BP1/MAD2L1/CDKN3/ZWILCH/PSMB3/MAD2L1BP/PRCC/PRKDC/NAE1/THOC5/CDK5RAP1/TRIP13/PSMD3/MSH2/PSMC4/PSMB4/RNF2/BUB3/RHEB/PSMC2/MYBBP1A/PSMA2	49	HANC	Down_Up
GO:0046700	heterocycle catabolic process	44/606	386/9842	5.00573e-05	0.00181681	0.0016852	SLIRP/NUDT11/DROSHA/PAIP1/PSMD14/PSMD12/FASTKD3/HPRT1/KPNA1/PSMD5/EXOSC9/PSMA3/PSMD8/PSMC6/LSM4/PSMC3/EXOSC4/PSMA5/YTHDF2/PSMA4/TDO2/PSMB6/TDG/FASTKD2/ENTPD6/RNPS1/PSMA1/PSMB5/LRPPRC/PSMB2/POLR2D/ERI3/SMUG1/APEX1/PSMB3/EXOSC5/LSM5/FEN1/PSMD3/ITPA/PSMC4/PSMB4/PSMC2/PSMA2	44	HANC	Down_Up
GO:0016579	protein deubiquitination	26/606	183/9842	5.23694e-05	0.00188391	0.00174744	STAM/PSMD14/PSMD12/COPS5/PSMD5/UCHL1/PSMA3/PSMD8/PSMC6/PSMC3/PSMA5/PSMA4/PSMB6/PSMA1/MCRS1/PSMB5/ENY2/PSMB2/PSMB3/PSMD3/PSMC4/UFD1/USP32/PSMB4/PSMC2/PSMA2	26	HANC	Down_Up
GO:0045088	regulation of innate immune response	29/606	216/9842	5.69694e-05	0.00203141	0.00188425	POLR3F/PSMD14/STAT1/PSMD12/ABCE1/PSMD5/PSMA3/PSMD8/PSMC6/TBK1/CUL1/PSMC3/PSMA5/YTHDF2/PSMA4/PAK1/PSMB6/PSMA1/PSMB5/ADAR/PSMB2/PSMB3/PRKDC/LRP8/PSMD3/PSMC4/PSMB4/PSMC2/PSMA2	29	HANC	Down_Up
GO:0070482	response to oxygen levels	37/606	307/9842	6.22633e-05	0.00220087	0.00204144	OPA1/ELOC/GNB1/PSMD14/PSMD12/PGK1/TIGAR/PSMD5/CUL2/PSMA3/PSMD8/PSMC6/PAM/DNM1L/PSMC3/HDAC2/PSMA5/PSMA4/PAK1/CHCHD2/PSMB6/PSMA1/PSMB5/LDHA/PSMB2/SRF/PSMB3/BNIP3/PSMD3/CYB5R4/KCND2/PSMC4/PSMB4/PTGS2/PSMC2/NF1/PSMA2	37	HANC	Down_Up
GO:0043624	cellular protein complex disassembly	22/606	144/9842	6.51516e-05	0.00228311	0.00211772	MRPL15/MRPS15/ABCE1/MRPL3/DAP3/MRPL17/MRPS7/CLASP1/MRPL13/MRPL58/CKAP5/MRPS11/MRPL44/MRPL42/MRPL4/MRPS2/MRPL9/CAMSAP2/MRPS17/MRPL18/TRMT112/MRPS30	22	HANC	Down_Up
GO:0036293	response to decreased oxygen levels	35/606	286/9842	7.18156e-05	0.00249513	0.00231438	OPA1/ELOC/GNB1/PSMD14/PSMD12/PGK1/TIGAR/PSMD5/CUL2/PSMA3/PSMD8/PSMC6/PAM/DNM1L/PSMC3/PSMA5/PSMA4/PAK1/CHCHD2/PSMB6/PSMA1/PSMB5/LDHA/PSMB2/SRF/PSMB3/BNIP3/PSMD3/KCND2/PSMC4/PSMB4/PTGS2/PSMC2/NF1/PSMA2	35	HANC	Down_Up
GO:0006402	mRNA catabolic process	31/606	241/9842	7.28898e-05	0.00251099	0.00232909	PAIP1/PSMD14/PSMD12/FASTKD3/PSMD5/EXOSC9/PSMA3/PSMD8/PSMC6/LSM4/PSMC3/EXOSC4/PSMA5/YTHDF2/PSMA4/PSMB6/FASTKD2/RNPS1/PSMA1/PSMB5/PSMB2/POLR2D/APEX1/PSMB3/EXOSC5/LSM5/PSMD3/PSMC4/PSMB4/PSMC2/PSMA2	31	HANC	Down_Up
GO:0010565	regulation of cellular ketone metabolic process	21/606	137/9842	9.04595e-05	0.00309007	0.00286622	PSMD14/PSMD12/PSMD5/PDP1/PSMA3/PSMD8/PSMC6/PSMC3/PSMA5/PSMA4/PSMB6/PSMA1/PSMB5/PSMB2/PSMB3/PSMD3/PSMC4/PSMB4/PTGS2/PSMC2/PSMA2	21	HANC	Down_Up
GO:1904872	regulation of telomerase RNA localization to Cajal body	6/606	14/9842	0.000104212	0.00353017	0.00327444	CCT8/CCT2/CCT4/CCT5/CCT7/CCT3	6	HANC	Down_Up
GO:0045070	positive regulation of viral genome replication	8/606	26/9842	0.000114306	0.00384013	0.00356195	TMEM39B/PPIA/IFIT1/ADAR/HACD3/VAPB/PPIH/DDB1	8	HANC	Down_Up
GO:0042180	cellular ketone metabolic process	25/606	181/9842	0.000115626	0.00385264	0.00357355	PSMD14/COQ10B/PSMD12/PSMD5/PDP1/PSMA3/PSMD8/PSMC6/PSMC3/PSMA5/PSMA4/TDO2/PSMB6/PSMA1/PSMB5/PSMB2/TPI1/GLO1/PSMB3/PSMD3/PSMC4/PSMB4/PTGS2/PSMC2/PSMA2	25	HANC	Down_Up
GO:0050852	T cell receptor signaling pathway	22/606	150/9842	0.000121211	0.0039894	0.0037004	TNFRSF21/PSMD14/PSMD12/PSMD5/PSMA3/PSMD8/PSMC6/CUL1/PSMC3/PSMA5/PSMA4/PAK1/PSMB6/PSMA1/PSMB5/PSMB2/PSMB3/PSMD3/PSMC4/PSMB4/PSMC2/PSMA2	22	HANC	Down_Up
GO:0031334	positive regulation of protein-containing complex assembly	24/606	171/9842	0.000122452	0.0039894	0.0037004	ARPC5L/WARS1/ARPC1A/ATR/PSMC6/RPA3/PSMC3/MAPK9/PAK1/CLASP1/DRG1/TFRC/PFN2/FSCN1/CKAP5/ERCC3/WASHC5/PSMC4/TRIM27/CDC42EP3/GMFB/ARPC5/PSMC2/DDB1	24	HANC	Down_Up
GO:0019439	aromatic compound catabolic process	44/606	401/9842	0.000122675	0.0039894	0.0037004	SLIRP/NUDT11/DROSHA/PAIP1/PSMD14/PSMD12/FASTKD3/HPRT1/KPNA1/PSMD5/EXOSC9/PSMA3/PSMD8/PSMC6/LSM4/PSMC3/EXOSC4/PSMA5/YTHDF2/PSMA4/TDO2/PSMB6/TDG/FASTKD2/ENTPD6/RNPS1/PSMA1/PSMB5/LRPPRC/PSMB2/POLR2D/ERI3/SMUG1/APEX1/PSMB3/EXOSC5/LSM5/FEN1/PSMD3/ITPA/PSMC4/PSMB4/PSMC2/PSMA2	44	HANC	Down_Up
GO:0070199	establishment of protein localization to chromosome	7/606	20/9842	0.000123985	0.00399998	0.00371022	CCT8/ATR/CCT2/CCT4/CCT5/CCT7/CCT3	7	HANC	Down_Up
GO:1903311	regulation of mRNA metabolic process	30/606	238/9842	0.000137471	0.00440017	0.00408142	PAIP1/PSMD14/PSMD12/FASTKD3/PSMD5/PRPF19/EXOSC9/PSMA3/PSMD8/PSMC6/PSMC3/EXOSC4/PSMA5/YTHDF2/PSMA4/PSMB6/FASTKD2/RNPS1/PSMA1/PSMB5/PSMB2/APEX1/PSMB3/EXOSC5/TRA2B/PSMD3/PSMC4/PSMB4/PSMC2/PSMA2	30	HANC	Down_Up
GO:0030177	positive regulation of Wnt signaling pathway	20/606	132/9842	0.000155594	0.00492407	0.00456736	PSMD14/PSMD12/PSMD5/PSMA3/PSMD8/PSMC6/PSMC3/PSMA5/PSMA4/PSMB6/CAPRIN2/PSMA1/PSMB5/PSMB2/PSMB3/PSMD3/PSMC4/PSMB4/PSMC2/PSMA2	20	HANC	Down_Up
GO:0032210	regulation of telomere maintenance via telomerase	9/606	34/9842	0.000156262	0.00492407	0.00456736	CCT8/ATR/CCT2/CCT4/CCT5/NAT10/CCT7/PNKP/CCT3	9	HANC	Down_Up
GO:0090670	RNA localization to Cajal body	6/606	15/9842	0.000164685	0.00503342	0.0046688	CCT8/CCT2/CCT4/CCT5/CCT7/CCT3	6	HANC	Down_Up
GO:0090671	telomerase RNA localization to Cajal body	6/606	15/9842	0.000164685	0.00503342	0.0046688	CCT8/CCT2/CCT4/CCT5/CCT7/CCT3	6	HANC	Down_Up
GO:0090672	telomerase RNA localization	6/606	15/9842	0.000164685	0.00503342	0.0046688	CCT8/CCT2/CCT4/CCT5/CCT7/CCT3	6	HANC	Down_Up
GO:0090685	RNA localization to nucleus	6/606	15/9842	0.000164685	0.00503342	0.0046688	CCT8/CCT2/CCT4/CCT5/CCT7/CCT3	6	HANC	Down_Up
GO:0000338	protein deneddylation	5/606	9842-10-01	0.000169229	0.0051337	0.0047618	TOR1A/COPS5/GPS1/COPS8/COPS7B	5	HANC	Down_Up
GO:0070198	protein localization to chromosome, telomeric region	7/606	21/9842	0.000176177	0.00530488	0.00492059	CCT8/ATR/CCT2/CCT4/CCT5/CCT7/CCT3	7	HANC	Down_Up
GO:0006289	nucleotide-excision repair	15/606	85/9842	0.000186868	0.00558544	0.00518082	COPS5/PRPF19/RPA3/GPS1/RFC3/COPS8/POLR2D/POLR2K/RFC5/ERCC3/COPS7B/PNKP/MNAT1/POLR2C/DDB1	15	HANC	Down_Up
GO:1901361	organic cyclic compound catabolic process	45/606	423/9842	0.000210157	0.00623567	0.00578395	SLIRP/NUDT11/DROSHA/PAIP1/PSMD14/PSMD12/FASTKD3/HPRT1/KPNA1/PSMD5/EXOSC9/PSMA3/PSMD8/PSMC6/LSM4/PSMC3/EXOSC4/PSMA5/YTHDF2/PSMA4/YWHAH/TDO2/PSMB6/TDG/FASTKD2/ENTPD6/RNPS1/PSMA1/PSMB5/LRPPRC/PSMB2/POLR2D/ERI3/SMUG1/APEX1/PSMB3/EXOSC5/LSM5/FEN1/PSMD3/ITPA/PSMC4/PSMB4/PSMC2/PSMA2	45	HANC	Down_Up
GO:1904356	regulation of telomere maintenance via telomere lengthening	9/606	36/9842	0.000251072	0.0073957	0.00685995	CCT8/ATR/CCT2/CCT4/CCT5/NAT10/CCT7/PNKP/CCT3	9	HANC	Down_Up
GO:0006403	RNA localization	22/606	159/9842	0.000285292	0.00834326	0.00773886	SLBP/ABCE1/FLOT1/CCT8/ATR/NUP42/CCT2/RNPS1/LRPPRC/ENY2/CCT4/POLR2D/CKAP5/CCT5/THOC5/NUP155/NUP93/RRS1/MRPL18/CCT7/NUP85/CCT3	22	HANC	Down_Up
GO:0070525	tRNA threonylcarbamoyladenosine metabolic process	5/606	9842-11-01	0.000294574	0.00851524	0.00789839	TRIT1/LAGE3/CDK5RAP1/TRMT61B/TRMT5	5	HANC	Down_Up
GO:0002833	positive regulation of response to biotic stimulus	24/606	181/9842	0.000295363	0.00851524	0.00789839	POLR3F/PSMD14/PSMD12/PSMD5/PSMA3/PSMD8/PSMC6/TBK1/CUL1/PSMC3/PSMA5/PSMA4/PAK1/PSMB6/PSMA1/PSMB5/PSMB2/PSMB3/PRKDC/PSMD3/PSMC4/PSMB4/PSMC2/PSMA2	24	HANC	Down_Up
GO:0002831	regulation of response to biotic stimulus	33/606	284/9842	0.000305941	0.00875809	0.00812364	POLR3F/PSMD14/STAT1/PSMD12/ABCE1/TIGAR/PSMD5/IFIT1/PSMA3/PSMD8/PSMC6/TBK1/CUL1/PSMC3/PSMA5/YTHDF2/PSMA4/PAK1/PSMB6/PSMA1/PSMB5/ADAR/PSMB2/TRIB1/PSMB3/PRKDC/LRP8/PSMD3/PSMC4/UFD1/PSMB4/PSMC2/PSMA2	33	HANC	Down_Up
[truncated: 2,161 more rows]

## Sheet: PD_SDDC_ODDC_All_Sig
ID	Description	GeneRatio	BgRatio	pvalue	p.adjust	qvalue	geneID	Count	Cancer_Type	Direction
[truncated: 1,893 more rows]
