# Supplementary material for: Transcriptomic and Genetic Associations between Alzheimer’s Disease, Parkinson’s Disease, and Cancer
Source: Cancers (Basel). 2021 Jun 15;13(12):2990. doi: 10.3390/cancers13122990 (PMC8232649; doi:10.3390/cancers13122990)
Supplement: Supplementary file 1 [file cancers-13-02990-s001.zip › Supplementary_File_4.xlsx]

## Sheet: AD
disease	pathway	pval	padj	log2err	ES	NES	size	leadingEdge
AD	HALLMARK_MYC_TARGETS_V1	1.00e-10	2.50e-09	NA	-0.51	-2.54	182	AP3S1,PSMD14,SRM,RANBP1,ABCE1,HPRT1,YWHAQ,PGK1,CTPS1,COPS5,SSB,SLC25A3,TFDP1,VBP1,PPIA,TOMM70,NOLC1,ACP1,PSMD8,PSMC6,CUL1,HDAC2,IARS1,PRPS2,SNRPD1,CYC1,NDUFAB1,CCT2,VDAC1,PSMA4,COX5A,SSBP1,RNPS1,NHP2,PSMA1,GOT2,EIF4H,HSP90AB1,CCT4,RAD23B,CBX3,LDHA,PSMB2,C1QBP,ILF2,TXNL4A,GLO1,MAD2L1,SNRPB2,APEX1,PSMB3,PSMD1,MCM2,CCT5,UBE2E1,PRDX3,TRA2B,PSMD3,MRPL9,PSMC4,RUVBL2,SNRPD2,BUB3,CCT7,AIMP2,CCT3,PSMA2,KP…
AD	HALLMARK_OXIDATIVE_PHOSPHORYLATION	1.00e-10	2.50e-09	NA	-0.68	-3.37	187	MRPS22,NDUFA4,OPA1,COX6A1,ATP5PD,PDHB,SLC25A11,NDUFA3,MRPL15,ALAS1,SUCLA2,COX5B,COX7A2,COX7C,NDUFA5,MDH1,MTX2,NDUFA9,NDUFS3,COX7B,ATP5F1C,NDUFA8,ATP6V1E1,FH,ATP5MG,MRPS15,COX4I1,IMMT,PDHX,NDUFB8,VDAC2,ATP5F1B,UQCRC2,ISCU,SLC25A3,NDUFS4,COX6C,TIMM8B,SDHB,MGST3,MRPL35,TIMM17A,ATP5F1D,NDUFB5,NDUFV2,COX8A,ATP6V0B,OAT,SLC25A12,TOMM70,MDH2,PDP1,DLAT,CS,ATP6AP1,TIMM10,GPI,COX6B1,NDUFB3,NDUFB4,UQCRC1,SLC…
AD	HALLMARK_MTORC1_SIGNALING	4.07e-10	6.78e-09	0.81	-0.44	-2.19	191	ARPC5L,LGMN,HMGCR,CCT6A,NFYC,GLRX,WARS1,PSMD14,PSMD12,IMMT,HPRT1,ELOVL6,PNO1,UCHL5,RDH11,PGK1,COPS5,ATP2A2,PPIA,GOT1,ACLY,MLLT11,PSMG1,SC5D,CORO1A,TUBA4A,PITPNB,ASNS,PSMA3,PSMC6,GPI,TBK1,RAB1A,ACTR2,ATP6V1D,GAPDH,PSMA4,HMGCS1,ATP5MC1,VLDLR,SRD5A1,PSMB5,ACTR3,TFRC,DHCR24,LDHA,TPI1,TUBG1,IDI1,ACSL3,ERO1A,HMBS,TM7SF2,EBP,MCM2,ACACA,PIK3R3,PSMC4,USO1,TMEM97,SLC2A3,ME1,PSMC2,CYB5B,ALDOA,NUFIP1,PSMD13,…
AD	HALLMARK_EPITHELIAL_MESENCHYMAL_TRANSITION	3.68e-09	4.14e-08	0.77	0.38	2.13	190	TGFBR3,GJA1,EFEMP2,PCOLCE,MSX1,SGCD,BMP1,LOX,ECM2,ITGB5,COL5A1,SFRP4,FSTL3,NOTCH2,PLOD2,MMP14,GEM,LRP1,BGN,SDC4,GAS1,DAB2,TNFRSF12A,PDGFRB,EMP3,CD44,TGFBI,COL6A2,LAMC1,COL1A1,VCAN,MFAP5,LAMA2,PRRX1,LAMA1,COL8A2,CRLF1,CAPG,ELN,FLNA,ITGA5,COL5A3,VEGFC,ITGB3,TNFRSF11B,PLOD3,MMP2,LAMA3,DCN,FMOD,IL15,TNFAIP3,TPM2,MCM7,MATN2,SERPINH1,PDLIM4,FAS,COL11A1,LOXL1,VCAM1,FOXC2,COL1A2,COMP,TIMP3,TNC,SERPINE1,A…
AD	HALLMARK_PROTEIN_SECRETION	4.14e-09	4.14e-08	0.76	-0.52	-2.31	91	STAM,AP3S1,RAB22A,TPD52,CLTA,CLTC,RAB2A,STX12,GNAS,PAM,SH3GL2,DNM1L,ATP1A1,AP2S1,OCRL,DOP1A,AP2M1,ARCN1,VAMP7,BET1,CLCN3,RAB5A,AP1G1,AP2B1,ARFGEF1,ICA1,MAPK1,BNIP3,NAPA,NAPG,VPS4B,SCAMP1,USO1,SCAMP3,SOD1,TSG101,PPT1,VAMP4,TMED2,ARFGEF2,COPB2,STX7,COPE,M6PR
AD	HALLMARK_INFLAMMATORY_RESPONSE	5.35e-09	4.46e-08	0.76	0.38	2.12	192	APLNR,CSF1,NFKB1,ITGB8,RELA,IL10RA,PDPN,TNFRSF1B,CMKLR1,NFKBIA,C3AR1,MMP14,CD40,EBI3,PTAFR,CCL2,ABCA1,P2RY2,EMP3,OSM,SPHK1,CCL5,PTGER2,CD48,ICAM4,IL7R,IL1R1,SLC7A2,CLEC5A,SELL,C5AR1,PIK3R5,IL18RAP,CD70,OSMR,CCL17,IL18R1,IL18,ITGA5,BEST1,GPR183,GP1BA,IL15RA,ITGB3,IL4R,HAS2,GPC3,LAMP3,IL15,ADGRE1,PTGIR,CCL22,CSF3R,MYC,DCBLD2,SLC28A2,IRF7,CD82,MARCO,SLAMF1,TLR3,CALCRL,CXCR6,RGS1,RIPK2,RHOG,IL1A,IL2R…
AD	HALLMARK_ALLOGRAFT_REJECTION	9.84e-09	7.03e-08	0.75	0.37	2.09	186	CSF1,INHBB,EGFR,WAS,IL2RG,FCGR2B,IL16,ZAP70,CSK,GZMA,CD3D,ELF4,CD40,CCL2,SPI1,LY86,HLA-DOA,CCL5,FGR,F2R,IRF4,GZMB,IL12RB1,PF4,PRF1,CD86,SIT1,CCR5,IL18RAP,PTPRC,CD80,CD2,KLRD1,PTPN6,CFP,CDKN2A,BRCA1,ETS1,CD4,IL4,CAPG,RPL3L,IL18,FLNA,CD3E,TGFB2,IL4R,IKBKB,FYB1,MAP4K1,CD7,HLA-DMB,IL15,CCL22,NCF4,CD79A,IL11,C2,MMP9,GBP2,IFNAR2,CTSS,IRF7,TLR3,HCLS1,TLR6,FAS,RIPK2,IGSF6,ELANE,IL2RB,IL2RA,LIF,CD74,CCL7,…
AD	HALLMARK_IL6_JAK_STAT3_SIGNALING	7.50e-07	4.69e-06	0.66	0.46	2.19	85	CSF1,IL2RG,IL13RA1,TNFRSF1B,IL3RA,EBI3,MAP3K8,TNFRSF12A,CD44,SOCS3,IL12RB1,PF4,IL1R1,PIK3R5,TNFRSF1A,OSMR,CSF2,ACVRL1,IL18R1,CSF2RA,IL15RA,ITGB3,IL4R,DNTT,STAT3,CRLF2,CSF3R,LTBR,IL17RA,IL17RB,MYD88,PIM1,FAS,IL10RB,PDGFC,IL1R2,HMOX1,IL2RA,CBL,CSF2RB,CNTFR,CCL7,TYK2
AD	HALLMARK_COAGULATION	1.86e-06	9.30e-06	0.64	0.38	2.01	130	FYN,CPQ,MMP11,PLEK,C8A,BMP1,CSRP1,APOC1,MMP14,LRP1,ACOX2,APOA1,SH2B2,MAFF,C8B,PF4,CFD,GNG12,PLG,CTSH,F10,CFI,PECAM1,DCT,PROZ,GP1BA,ITGB3,CFH,FGA,MMP2,ANXA1,F11,SERPING1,C2,MMP9,KLF7,RAPGEF3,HNF4A,CTSE,C1R,MMP8,CFB,HRG,C3,COMP,TIMP3,CPN1,SERPINE1,ITGA2,F2RL2,PDGFB,THBS1,SPARC,P2RY1,PLAU,SIRT2,SERPINA1,TMPRSS6,HMGCS2,MMP7,C1QA,CAPN2,CTSB,S100A1,GP9
AD	HALLMARK_DNA_REPAIR	1.81e-06	9.30e-06	0.64	-0.43	-2.01	128	POLB,GUK1,USP11,HPRT1,ARL6IP1,RBX1,EIF1B,SNAPC5,DGUOK,MPC2,RPA3,RNMT,RFC3,VPS28,EDF1,DCTN4,POLR2D,GMPR2,GTF2B,POLR2K,RFC5,ERCC3,FEN1,BRF2,RPA2,ITPA,STX3,MRPL40,TSG101,GTF2F1,NUDT21,GPX4,BCAP31,POLR2C,DDB1,POLR3C,TMED2,POLR2I,RFC2,NUDT9,POLR1C,CSTF3,UMPS,UPF3B,POLR2G,RFC4,NELFCD,ZWINT,TAF12,POLR2F,GTF2A2,TAF13,TARBP2,ERCC8,ADCY6,IMPDH2,SRSF6,POLR2H,GTF2H1,SF3A3,ELOA,PCNA,RAE1,POLR2A,PDE4B,GTF2H5,V…
AD	HALLMARK_FATTY_ACID_METABOLISM	2.21e-06	1.01e-05	0.63	-0.42	-1.98	138	PDHB,GAD2,RAP1GDS1,SUCLA2,MDH1,FH,UROS,METAP1,RDH11,SERINC1,ENO2,MDH2,DLD,ECHS1,SUCLG1,MGLL,HMGCS1,MIF,PDHA1,YWHAH,TDO2,ADSL,PTS,IDH3B,DHCR24,LDHA,IDI1,GABARAPL1,CA4,APEX1,ACSL4,HSPH1,SDHA,ACAT2,ACO2,ACOT8,ME1,ALDOA,AUH,H2AZ1,SDHD,SMS,UROD,IDH3G,HCCS,SDHC,NSDHL,HSP90AA1,BLVRA,GRHPR,RETSAT,ERP29,EHHADH,GPD2,PTPRG
AD	HALLMARK_MYOGENESIS	3.94e-06	1.64e-05	0.61	0.33	1.85	194	ITGB4,APLNR,SSPN,MYL3,SORBS3,LPIN1,PLXNB2,CTF1,SGCD,AEBP1,CKM,SGCA,ITGB5,RYR1,FXYD1,CSRP3,FOXO4,MYO1C,WWTR1,NOTCH1,HRC,SVIL,PGAM2,NAV2,SPHK1,TNNI1,MYOZ1,CHRNG,SOD3,TPD52L1,COL6A2,COL1A1,CFD,MYBPH,LAMA2,MYOM1,TNNT3,HSPB8,DENND2B,DTNA,MYLPF,APOD,MYL1,MYH11,RIT1,MYH4,ITGA7,IGFBP7,FLII,DMPK,TPM2,MYL7,CASQ2,TCAP,MB,MYH8,MYBPC3,ATP2A1,IFRD1,RB1
AD	HALLMARK_UNFOLDED_PROTEIN_RESPONSE	5.94e-06	2.28e-05	0.61	-0.44	-1.99	105	SRPRB,PAIP1,IMP3,DDX10,SPCS3,YWHAZ,IFIT1,SPCS1,EXOSC9,ASNS,NOLC1,LSM4,EXOSC4,IARS1,SRPRA,TUBB2A,DCTN1,NHP2,EXOC2,HYOU1,ERO1A,MTREX,EXOSC5,ATP6V0D1,POP4,ALDH18A1,DCP2,DNAJB9,EXOSC1,EIF2S1,SDAD1,SLC1A4,PARN,PREB,NFYB,EIF2AK3,EIF4A3,TARS1,TTC37,HSPA5,DNAJA4,CNOT4,HSPA9,PDIA6,SLC30A5,EXOSC2,EDC4,CALR,EIF4E,VEGFA,LSM1,EEF2
AD	HALLMARK_TNFA_SIGNALING_VIA_NFKB	3.38e-05	1.21e-04	0.56	0.31	1.74	190	TRIP10,CSF1,NFKB1,PLEK,RELA,STAT5A,NINJ1,PFKFB3,BCL6,TGIF1,HES1,NFKBIA,GEM,F2RL1,TNIP2,MAP3K8,CCL2,SDC4,ABCA1,SPHK1,CD44,CCL5,MAFF,SOCS3,IL7R,TNFAIP2,NFKB2,CLCF1,KLF4,DRAM1,CD80,KLF2,CSF2,IL18,GPR183,IL15RA,CEBPD,JUNB,DUSP1,TNFAIP3,REL,TRAF1,EFNA1,ACKR3,GFPT2,MYC,KLF9,ZFP36,IL23A,G0S2,RIPK2,TNIP1,IL1A,ZBTB10,PHLDA2,TNC,LIF,SERPINE1,BTG2,IER2,BTG1,NR4A1,KLF6,TNFAIP8,PTGER4,ICAM1,CDKN1A,PLPP3,B4GAL…
AD	HALLMARK_IL2_STAT5_SIGNALING	8.08e-05	2.69e-04	0.54	0.3	1.7	173	PLEC,MUC1,CSF1,MAPKAPK2,SWAP70,SLC1A5,BCL2,IL10RA,HIPK2,AHNAK,MYO1C,TNFRSF1B,IL3RA,DHRS3,TLR7,MAP3K8,ENPP1,IGF1R,COL6A1,CD44,MAFF,IRF4,PTGER2,CD48,FLT3LG,ITIH5,CD86,BATF,SELL,TNFRSF4,CSF2,CAPG,IL18R1,CST7,RORA,PTCH1,IL4R,CTSZ,ITGA6,CTLA4,TRAF1,MYC,PIM1,SELP,EMP1,PRKCH,TWSG1,CD81,GATA1,ENO3,IL1R2,IRF6,IL2RB,IL2RA,ETV4,LIF,IKZF4,IGF2R,F2RL2,SLC29A2,KLF6,TNFSF11
AD	HALLMARK_HYPOXIA	1.22e-04	3.75e-04	0.54	0.29	1.61	193	PHKG1,EGFR,CP,KLHL24,CASP6,BCL2,GPC4,CXCR4,LOX,PGF,GCK,COL5A1,SELENBP1,MXI1,PFKFB3,SRPX,BGN,PGAM2,MAP3K1,MT1E,SDC4,S100A4,MT2A,TGFBI,MAFF,CAVIN1,FOXO3,BCAN,RBPJ,JMJD6,PKP1,ETS1,ANXA2,DTNA,RORA,PCK1,ZNF292,TGFB3,DCN,PKLR,DUSP1,GPC3,TNFAIP3,EFNA1,CAV1,ACKR3,TKTL1,KLF7,PIM1,IGFBP1,ZFP36,ANGPTL4,SLC2A1,FBP1,ENO3,CHST3,GALK1,ISG20,HMOX1,SERPINE1,SULT2B1,SDC2,BTG1,HS3ST1,KLF6,CSRP2,SLC2A5,PDGFB,ANKZF1
AD	HALLMARK_KRAS_SIGNALING_DN	1.28e-04	3.75e-04	0.52	0.3	1.67	190	COPZ2,TCF7L1,RIBC2,CKM,GPRC5C,RYR1,MYOT,SSTR4,BMPR1B,EFHD1,ZBTB16,OXT,BARD1,PDCD1,CHRNG,UGT2B17,SCN10A,ATP4A,CYP39A1,SLC38A3,PKP1,CD80,ZC2HC1C,SELENOP,LFNG,KCNMB1,SOX10,PAX4,SLC29A3,HNF1A,TAS2R4,GP1BA,TGFB2,FGF22,SPRR3,HTR1D,KCNE2,PAX3,TGM1,PROP1,STAG3,ADRA2C,TCL1A,HTR1B,EDAR,KRT4,CPA2,CALML5,LYPD3,KRT13,AMBN,TFAP2B,NPHS1,PNMT,BTG2,CNTFR,EGF,MTHFR,PCDHB1,CYP11B2,KMT2D,NR6A1,TFF2,CACNA1F,BRDT,CD20…
AD	HALLMARK_ADIPOGENESIS	1.23e-03	3.43e-03	0.46	-0.33	-1.6	174	COX6A1,MRPL15,NDUFA5,NDUFS3,COX7B,IMMT,G3BP2,ELOVL6,MTCH2,REEP5,ACLY,SDHB,MGST3,GPHN,COX8A,MDH2,MAP4K3,GHITM,DLAT,CS,UQCRC1,DLD,ATP5PO,CYC1,ECHS1,NDUFAB1,SUCLG1,MGLL,NDUFB7,ETFB,IDH3A,RTN3,SAMM50,COQ9,UQCR10,UQCR11,SNCG,GRPEL1,RNF11,PRDX3,UQCRQ,RMDN3,ACO2,AIFM1,SOD1,DHRS7B,GPX4,ME1,DNAJB9,ALDOA,PTGER3,DHRS7,COQ3,APLP2,PREB,IDH3G,SDHC,SULT1A1,TALDO1,PEMT,MARC2
AD	HALLMARK_INTERFERON_GAMMA_RESPONSE	1.34e-03	3.51e-03	0.46	0.28	1.54	170	SSPN,NFKB1,BANK1,IL10RA,GZMA,VAMP5,CMKLR1,NFKBIA,CD40,CCL2,IRF5,CASP8,MT2A,CCL5,SOCS3,IRF4,IL18BP,P2RY14,TNFAIP2,CD86,PTPN6,GPR18,IL15RA,IL4R,CFH,CASP7,TXNIP,IL15,TNFAIP3,CIITA,STAT3,SERPING1,SAMHD1,IFNAR2,IRF7,IRF2,MYD88,PIM1,XCL1,SELP,C1R,CFB,RBCK1,FAS,RIPK2,VCAM1,TRIM14,ITGB7,ISG20,IL2RB,APOL6,CSF2RB,CD74,CCL7,BTG1,IDO1,ICAM1,CDKN1A,RTP4,IFITM2,HLA-DMA,NOD1,HLA-DQA1,LCP2,IRF8,VAMP8,TRIM21,IFIT…
AD	HALLMARK_P53_PATHWAY	1.40e-03	3.51e-03	0.46	0.27	1.5	186	ITGB4,ABHD4,INHBB,PLXNB2,ALOX15B,H1-2,NINJ1,ZFP36L1,STEAP3,EPS8L2,SP1,RALGDS,SERTAD3,PPM1D,PHLDA3,RHBDF2,EPHA2,RXRA,NOTCH1,APAF1,MAPKAPK3,ZBTB16,AEN,DEF6,NUPR1,SPHK1,TNNI1,S100A4,F2R,RRAD,TPD52L1,MKNK2,FOXO3,KLF4,EPHX1,ST14,DRAM1,CDKN2A,TP53,TCN2,PIDD1,TXNIP,PITPNC1,TOB1,DDB2,TP63,SLC3A2,CD82,RB1,SERPINB5,CD81,IRAK1,FAS,IL1A,RPS27L,CEBPA,HMOX1,LIF,BTG2,S100A10,SLC7A11,BTG1,STOM,SLC35D1,PERP,CCNG1…
AD	HALLMARK_COMPLEMENT	4.24e-03	1.01e-02	0.41	0.26	1.45	179	FYN,PHEX,GZMK,CPQ,CP,WAS,PLEK,LTF,CSRP1,F5,GZMA,GNAI2,APOC1,MMP14,LRP1,FCN1,CASP5,CCL5,MAFF,GZMB,PIK3CG,PLG,PIK3R5,CTSH,APOBEC3G,CDA,F10,APOBEC3F,GP1BA,APOA4,CASP10,CFH,CASP7,TNFAIP3,CPM,CBLB,SERPING1,ITGAM,C2,CTSS,IRF7,IRF2,PIM1,KLK1,CR1,HNF4A,C1R,MMP8,CFB,RHOG,C3,C4BPB,SERPINE1,SIRT6,S100A9,PLA2G7,PDGFB,ZEB1,LCK,MMP12,ADRA2B,GATA3,LCP2,SERPINA1,TMPRSS6,MSRB1,KYNU,C1QA,CD40LG,CTSB,FCER1G,GP9,F7,…
AD	HALLMARK_KRAS_SIGNALING_UP	4.86e-03	1.10e-02	0.41	0.26	1.43	190	GYPC,MMP11,CD37,IL2RG,CXCR4,PDCD1LG2,RETN,IL10RA,TNFRSF1B,TMEM176A,CMKLR1,C3AR1,F13A1,F2RL1,PRDM1,MAP3K1,MPZL2,PIGR,LCP1,SERPINA3,IL7R,TLR8,PRRX1,GPNMB,KLF4,TFPI,CROT,ADAM8,CSF2,ETS1,PLEK2,PECAM1,DOCK2,CSF2RA,APOD,CFH,ARG1,PLVAP,MAP4K1,ITGBL1,CAB39L,GPRC5B,JUP,TNFAIP3,IKZF1,TRAF1,TMEM176B,LAT2,PPBP,NR0B2,GFPT2,MMP9,DCBLD2,CTSS,SEMA3B,EMP1,CFB,SOX9,ANGPTL4
AD	HALLMARK_UV_RESPONSE_UP	6.85e-03	1.49e-02	0.41	-0.31	-1.48	152	ALAS1,PPP1R2,CCK,HSPA13,SELENOW,TUBA4A,STK25,ENO2,DLG4,ASNS,SLC25A4,PSMC3,AP2S1,CDC5L,ATP6V1F,PARP2,TFRC,NPTX2,GRPEL1,ATP6V1C1,OLFM1,NPTXR,FEN1,GCH1,MAPK8IP2,GGH,CDO1,PPT1,KLHDC3,DNAJA1,CYB5B,CDC34,ALDOA,RASGRP1,UROD,NUP58,CHKA,POLE3,SULT1A1,RFC4,TARS1,EPCAM,CLTB,EIF5,DGAT1,CTSV,BSG,CREG1,RPN1,GAL,RXRB,TGFBRAP1,POLR2H,SIGMAR1,NXF1,BID,PRKCD,GRINA,PTPRD,PPIF
AD	HALLMARK_APICAL_JUNCTION	8.09e-03	1.69e-02	0.38	0.25	1.37	176	ITGB4,SORBS3,EGFR,MAP3K20,SYK,ALOX15B,BMP1,RRAS,GNAI2,GRB7,CLDN15,INPPL1,TSPAN4,CLDN4,VASP,MPZL2,CDH4,CLDN7,ITGA10,TGFBI,CD34,CLDN9,TJP1,ICAM4,VCAN,CD86,CLDN18,CLDN5,PTPRC,PECAM1,CDH15,RAC2,TNFRSF11B,MMP2,FYB1,LAMA3,MPP5,JUP,CLDN11,TRAF1,CNN2,NRAP,CD99,MMP9
AD	HALLMARK_MYC_TARGETS_V2	9.96e-03	1.99e-02	0.38	-0.39	-1.57	52	SRM,IMP4,RABEPK,NOLC1,CBX3,FARSA,NDUFAF4,EXOSC5,BYSL,PPRC1,MPHOSPH10,TFB2M,TMEM97,AIMP2,MYBBP1A,SUPV3L1,MRTO4,MCM4,WDR74,TBRG4,PUS1
AD	HALLMARK_ESTROGEN_RESPONSE_EARLY	1.49e-02	2.86e-02	0.38	0.24	1.32	186	MUC1,INHBB,GJA1,BCL2,FOXC1,MED13L,LAD1,AFF1,HES1,DHRS3,SVIL,PAPSS2,THSD4,IGF1R,ELF1,RHOD,P2RY2,ELF3,NAV2,CLDN7,CD44,MINDY1,ANXA9,TPD52L1,MYOF,CALCR,SLC7A2,ZNF185,MLPH,KLF4,HSPB8,PGR,FCMR,ALDH3B1,KRT19,TFF3,DEPTOR,TOB1,CELSR1,SOX3,TSKU,MYC,IL17RB,SEMA3B,ADD3,SCNN1A,SLC2A1,KRT13,GAB2,WFS1,RHOBTB3,SULT2B1,TMPRSS3,WWC1,CXCL12,KRT8,PMAIP1,RAB17,B4GALT1,RPS6KA2,SFN,MAST4
AD	HALLMARK_REACTIVE_OXYGEN_SPECIES_PATHWAY	3.08e-02	5.71e-02	0.33	-0.39	-1.52	43	GLRX2,GLRX,STK25,TXN,NDUFB4,CDKN2D,NDUFS2,HMOX2,LAMTOR5,SOD1,GPX4,MSRA,IPCEF1,PRDX4,PRNP,ATOX1,PFKP,PRDX2,TXNRD2,OXSR1
AD	HALLMARK_TGF_BETA_SIGNALING	3.98e-02	7.10e-02	0.38	0.32	1.43	49	BCAR3,ID3,TGIF1,HIPK2,BMPR1A,WWTR1,TJP1,HDAC1,TGFBR1,SMAD6,JUNB,SMURF2
AD	HALLMARK_PEROXISOME	4.32e-02	7.45e-02	0.26	-0.31	-1.38	94	PEX11B,STS,RDH11,CTPS1,ITGB1BP1,HRAS,DLG4,SLC25A4,CDK7,YWHAH,DHCR24,ABCC8,IDI1,ACSL4,FDPS,ERCC3,VPS4B,SLC23A2,MSH2,ACOT8,SOD1
AD	HALLMARK_CHOLESTEROL_HOMEOSTASIS	6.14e-02	1.02e-01	0.22	-0.34	-1.37	56	LGMN,HMGCR,SC5D,HMGCS1,IDI1,TM7SF2,EBP,ACAT2,FDPS,TMEM97,ALDOC,PCYT2,CHKA,ETHE1,GNAI1,NSDHL,ATXN2,GLDC,PDK3,MVD
AD	HALLMARK_APICAL_SURFACE	9.33e-02	1.50e-01	0.24	0.34	1.34	34	IL2RG,SRPX,GAS1,EPHB4,RHCG,BRCA1,CROCC,ATP8B1,DCBLD2,LYPD3,IL2RB,CD160,B4GALT1,GATA3,HSPB1
AD	HALLMARK_WNT_BETA_CATENIN_SIGNALING	1.11e-01	1.72e-01	0.22	0.33	1.3	34	TCF7,HEY2,NOTCH1,RBPJ,DVL2,TP53,PTCH1,WNT6,WNT1,LEF1,MYC,FZD1,AXIN1,FRAT1,SKP2,CTNNB1,PPARD,NCSTN
AD	HALLMARK_XENOBIOTIC_METABOLISM	1.14e-01	1.72e-01	0.28	0.21	1.15	181	SLC1A5,CASP6,CES1,SMOX,ABCC3,NINJ1,EPHA2,PAPSS2,ACOX2,CYP4F2,GSTA3,DDAH2,MT2A,SLC6A12,ALDH3A1,IL1R1,PLG,CYP27A1,CYP1A2,EPHX1,TNFRSF1A,CROT,CDA,F10,SERPINA6,SLC12A4,TGFB2,ARG1,JUP,CCL25,PYCR1,ACSM1,TMEM176B,F11,AKR1C3,ALDH9A1,ABCC2,DDC,COMT,CAT,HNF4A,IGFBP1,VNN1,CFB,HRG,AOX1,FAS,FBP1,PDK4,ESR1,GCKR,CYP17A1,XDH,HMOX1,SERPINE1
AD	HALLMARK_GLYCOLYSIS	1.30e-01	1.91e-01	0.14	-0.24	-1.19	183	PPFIA4,MDH1,GLRX,POLR3K,RARS1,FAM162A,PGK1,PPIA,GOT1,ENO2,MDH2,PAM,TXN,DLD,MIF,VLDLR,DPYSL4,GOT2,AKR1A1,LDHA,TPI1,CHST1,ERO1A,CHST2,GNPDA1,PRPS1,PMM2,B4GALT7,PSMC4,SRD5A3,SOD1,ME1,ALDOA,GNE,RPE,COPB2,AGL,HAX1,TSTA3,STMN1,ME2,CITED2,KIF2A,NT5E,SDHC,NSDHL,B3GAT3,TALDO1,PKM,ECD,PFKP,GPC1,HSPA5,CTH,PDK3,ARPP19
AD	HALLMARK_PI3K_AKT_MTOR_SIGNALING	1.61e-01	2.30e-01	0.13	-0.27	-1.21	95	PLCB1,MAPK10,UBE2N,TSC2,CLTC,HRAS,RAC1,TBK1,ACTR2,MAPK9,AP2M1,CAB39,ACTR3,PIN1,MAPK1,ACACA,PIK3R3,PRKAG1,RALB,CAMK4,CFL1,TIAM1,YWHAB,PPP1CA,GRB2,CSNK2B,VAV3,DDIT3,PIKFYVE,DUSP3,PRKCB,ECSIT,MAP3K7,PFN1,ARHGDIA,CALR,EIF4E
AD	HALLMARK_E2F_TARGETS	2.28e-01	3.16e-01	0.1	-0.23	-1.12	182	JPT1,SLBP,RANBP1,GINS1,CTPS1,RAD51C,NOLC1,MLH1,RPA3,CSE1L,POP7,RFC3,UBE2S,TFRC,TUBB,PDS5B,TUBG1,MAD2L1,CDKN3,MCM2,PRKDC,PRPS1,RBBP7,TRA2B,RPA2,TRIP13,UBR7,MSH2,NUDT21,KPNA2,SNRPB,H2AZ1,EIF2S1,RAD51AP1,STMN1,PPP1R8,RFC2,PRDX4,HNRNPD,DCK,MCM4,MCM6
AD	HALLMARK_ANDROGEN_RESPONSE	2.47e-01	3.28e-01	0.1	-0.25	-1.13	95	HMGCR,STK39,TPD52,VAPA,GPD1L,SPCS3,SRP19,HMGCS1,PTK2B,TMEM50A,DHCR24,UAP1,IDI1,ACSL3,SRF,INPP4B,AKAP12,APPBP2,XRCC5,DNAJB9,ANKH,SMS,UBE2I,TSC22D1,ARID5B,ABHD2,ACTN1,ELL2
AD	HALLMARK_APOPTOSIS	2.49e-01	3.28e-01	0.17	0.2	1.08	154	TGFBR3,CASP6,RELA,LMNA,CDK2,WEE1,BGN,TNFRSF12A,PDGFRB,CASP8,PLCB2,CD44,BIK,F2R,ERBB2,PRF1,CD2,BRCA1,IL18,TGFB2,IFNB1,MMP2,CASP7,TSPO,DCN,TXNIP,CREBBP,CAV1,LEF1,ANXA1,NEDD9,EMP1,FAS,IL1A,ISG20,TIMP3,HMOX1,BTG2,IGF2R,DPYD,CDKN1A,BCL2L11,PMAIP1,DFFA,ROCK1,HSPB1,CFLAR
AD	HALLMARK_UV_RESPONSE_DN	3.31e-01	4.24e-01	0.15	0.19	1.04	141	FYN,NFKB1,TGFBR3,GJA1,IGFBP5,NIPBL,NOTCH2,RXRA,BMPR1A,MT1E,IGF1R,DAB2,PDGFRB,NEK7,ERBB2,PTPN21,NFIB,TJP1,LAMC1,COL1A1,CDK13,TFPI
AD	HALLMARK_INTERFERON_ALPHA_RESPONSE	3.76e-01	4.70e-01	0.12	0.22	1.05	77	CSF1,TENT5A,TRIM5,GMPR,ELF1,CASP8,SELL,IL4R,TXNIP,LAMP3,IL15,GBP2,IRF7,IRF2,RIPK2,TRIM14,ISG20,CD74,RTP4,IFITM2,TRIM21,IFITM3,CCRL2,IFIH1,OASL,TRAFD1,C1S,DDX60,PSMB8,IFITM1,SP110
AD	HALLMARK_HEME_METABOLISM	4.53e-01	5.53e-01	0.06	-0.2	-1.01	187	ADD2,UROS,BPGM,XK,MPP1,MGST3,SYNJ1,SNCA,ASNS,SLC66A2,PPOX,FBXO34,YPEL5,GLRX5,HTRA2,MINPP1,MARCHF2,ISCA1,ATP6V0A1,GDE1,CLCN3,TFRC,AGPAT4,DCAF11,NARF,LPIN2,HMBS,FECH,HAGH,SLC25A38,DMTN,RNF123,CDC27,ADIPOR1,FBXO9,BNIP3L,UROD,EIF2AK1,IGSF3,HBQ1,PSMD9,GMPS,GAPVD1,ELL2,MARK3,BLVRA,HBB,PRDX2,BSG,FBXO7,RAP1GAP,OPTN,ENDOD1,PPP2R5B,RAD23A,ABCB6,NNT,SPTB,PICALM,BTRC,MKRN1,GYPE,MOSPD1
AD	HALLMARK_NOTCH_SIGNALING	4.66e-01	5.55e-01	0.09	0.26	1	29	NOTCH2,HES1,NOTCH1,TCF7L2,HEYL,DTX2,LFNG
AD	HALLMARK_SPERMATOGENESIS	4.89e-01	5.69e-01	0.06	-0.21	-0.98	122	GAD1,SCG5,CLGN,SNAP91,PSMG1,DDX25,PCSK1N,NPY5R,SCG3,TOPBP1,PARP2,ADCYAP1,CDKN3,IL12RB2,PHKG2,CAMK4,NEFH,PEBP1,CCNA1,TSN,VDAC3,RAD17,GRM8,RFC4,CHFR,TALDO1,IP6K1,DBF4,HSPA4L,AGFG1,MTOR
AD	HALLMARK_BILE_ACID_METABOLISM	5.05e-01	5.74e-01	0.11	0.2	0.98	98	BCAR3,FADS2,ABCA6,RXRA,SULT1B1,ABCA1,APOA1,CYP39A1,GC,CYP27A1,CROT,NEDD4,SERPINA6,SOAT2,RXRG,NR0B2,ABCD1,ALDH9A1,AGXT,KLF1,CAT,SULT2B1,SLCO1A2,LCK,PECR,NR1I2,PIPOX,PAOX,PEX11A,DIO1,PXMP2,AR,TFCP2L1,AKR1D1,BMP6,LIPE
AD	HALLMARK_MITOTIC_SPINDLE	6.07e-01	6.74e-01	0.05	-0.19	-0.94	179	SHROOM2,CYTH2,KIFAP3,TUBA4A,CEP72,PAFAH1B1,TLK1,ARHGEF3,PRC1,WASF1,KIF3C,PCNT,MYH10,CLASP1,LRPPRC,TUBGCP2,DYNC1H1,ARFGEF1,FSCN1,RASA1,CKAP5,SORBS2,MAP1S,KLC1,RANBP9,RAPGEF5,CDC27,ARHGEF11,ARFIP2,NF1,CSNK1D,TIAM1,YWHAE,ECT2,CDC42,ARHGEF7,TUBGCP5,ABR,WASL,KNTC1,CAPZB,KIF1B
AD	HALLMARK_ESTROGEN_RESPONSE_LATE	6.68e-01	7.26e-01	0.11	0.17	0.94	187	ST6GALNAC2,BCL2,LTF,FOXC1,AFF1,PAPSS2,EMP2,ACOX2,PLXNB1,CD44,SERPINA3,ANXA9,TPD52L1,DNAJC1,MYOF,CALCR,ASCL1,BATF,KLF4,ST14,HSPB8,PGR,PTPN6,GJB3,ALDH3B1,KRT19,CYP4F11,TFF3,GPER1,TOB1,CAV1,SOX3,KLK11,IL17RB,SEMA3B,ADD3,SCNN1A,ZFP36,KRT13,ISG20,SORD,WFS1,LSR,SULT2B1,TMPRSS3,S100A9,CXCL12,LLGL2,PERP,RPS6KA2,SFN,SERPINA1,ITPK1,PLAC1,HMGCS2,TRIM29,TFF1
AD	HALLMARK_PANCREAS_BETA_CELLS	7.30e-01	7.77e-01	0.05	-0.22	-0.83	39	SRPRB,AKT3,STXBP1,SPCS1,PCSK1,ABCC8,SST
AD	HALLMARK_ANGIOGENESIS	7.59e-01	7.91e-01	0.07	0.21	0.83	33	MSX1,S100A4,PF4,VCAN,PGLYRP1,KCNJ8,SLCO2A1
AD	HALLMARK_HEDGEHOG_SIGNALING	9.17e-01	9.36e-01	0.04	-0.19	-0.69	35	SCG2,VLDLR,CRMP1,NRCAM,THY1,RASA1
AD	HALLMARK_G2M_CHECKPOINT	9.88e-01	9.88e-01	0.02	-0.14	-0.7	193	JPT1,TFDP1,PAFAH1B1,NOLC1,ORC5,CUL1,PRC1,SNRPD1,CDC7,UBE2S,RAD23B,PDS5B,MAD2L1,CUL5,CDKN3,TENT4A,MCM2,TRA2B,RPA2,BUB3,CDC27,DR1,MNAT1,KPNA2,NUP50,H2AZ1,MAPK14,STMN1,HMGN2,HNRNPD,CDC6,CUL3,MCM6,NSD2

## Sheet: PD
disease	pathway	pval	padj	log2err	ES	NES	size	leadingEdge
PD	HALLMARK_OXIDATIVE_PHOSPHORYLATION	1.00e-10	5.00e-09	NA	-0.69	-3.09	187	OPA1,NDUFS1,LRPPRC,DLD,ATP6V1H,TIMM17A,MRPL15,TIMM8B,MDH2,NDUFA5,MDH1,ATP5F1A,ATP5F1B,SLC25A3,CYC1,NDUFA9,ALAS1,ATP5PB,ATP5F1C,IMMT,UQCRC2,AFG3L2,NDUFV2,ATP5MC3,MRPS15,PMPCA,ISCA1,OAT,TOMM70,ATP6V1G1,OXA1L,NDUFB1,IDH3B,MTX2,TIMM10,FH,DLAT,SUCLA2,ATP6V1C1,NDUFAB1,ISCU,VDAC3,NDUFB5,GOT2,ATP6V1D,SLC25A12,ACAT1,TIMM13,ACADSB,NDUFA7,NDUFB6,ATP5MC1,UQCRC1,SLC25A11,SLC25A4,MGST3,NDUFB8,MRPS11,NDUFA3,ATP…
PD	HALLMARK_PROTEIN_SECRETION	2.75e-10	6.87e-09	0.81	-0.58	-2.37	90	STX12,OCRL,ATP6V1H,DNM1L,GLA,SCRN1,STAM,PAM,TSG101,SH3GL2,STX7,VPS4B,AP2M1,VPS45,AP2B1,ZW10,RAB5A,GOSR2,RAB2A,NAPG,VAMP4,ARFGEF1,NAPA,DOP1A,BNIP3,CLCN3,ATP1A1,ATP7A,VAMP7,ICA1,CLTC,ARFGEF2,GNAS,AP3S1,TPD52,PPT1,COPB2,MAPK1,CLTA,SCAMP1,AP2S1,TMED2,TOM1L1,SOD1,BET1,ANP32E,GBF1,ARCN1,KIF1B,YKT6,USO1,RAB22A,RPS6KA3,SNX2
PD	HALLMARK_TNFA_SIGNALING_VIA_NFKB	9.77e-09	1.63e-07	0.75	0.39	2.02	190	MAFF,TNIP2,RELA,CEBPD,CFLAR,TRIP10,BCL6,IER5,RIPK2,ABCA1,MCL1,GFPT2,BTG1,NINJ1,NFIL3,GEM,CEBPB,NFE2L2,KDM6B,EFNA1,ATF3,SPSB1,TRAF1,KLF2,IL1A,REL,IER3,PNRC1,SGK1,CDKN1A,DUSP1,DNAJB4,PMEPA1,IL7R,MAP3K8,G0S2,IRF1,PLEK,STAT5A,NFKB1,EIF1,ZBTB10,IL18,TIPARP,TNFRSF9,SOCS3,TGIF1,IL15RA,IL1B,IFNGR2,PLAUR,DENND5A,CSF1,B4GALT1,FOSL2,NFKBIA,IFIH1,TLR2,SPHK1,KYNU,IL6ST,DRAM1,PLAU,VEGFA,CLCF1,NR4A3,JAG1,SERPIN…
PD	HALLMARK_INFLAMMATORY_RESPONSE	6.94e-08	8.68e-07	0.7	0.38	1.99	192	RELA,PTAFR,STAB1,IRF7,CD40,RIPK2,ABCA1,BST2,HPN,IL4R,EMP3,KCNJ2,IL10RA,SLC7A2,ITGA5,ICAM4,BEST1,P2RX4,CSF3R,C3AR1,IL1A,EBI3,PIK3R5,CDKN1A,GNA15,CD48,SCN1B,SELL,MMP14,IL7R,CMKLR1,LPAR1,IRF1,CLEC5A,RHOG,CCL22,NFKB1,P2RX7,CXCR6,IL18,TNFRSF9,IL15RA,IL1B,IFNGR2,PLAUR,IL1R1,CD14,CSF1,C5AR1,IL18R1,TNFRSF1B,GPR132,NFKBIA,TLR2,LCP2,GP1BA,SPHK1,SLC31A2,TACR1,CCL17,AQP9,IFITM1,FPR1,CCR7,SERPINE1,MSR1,PTGER4…
PD	HALLMARK_MYC_TARGETS_V1	1.03e-07	1.03e-06	0.7	-0.44	-1.98	182	HPRT1,MAD2L1,NHP2,VBP1,PSMD14,HNRNPD,SLC25A3,CYC1,PSMA4,EXOSC7,GLO1,PWP1,TOMM70,AIMP2,TXNL4A,PSMA1,NDUFAB1,ACP1,VDAC3,GOT2,PSMD8,PGK1,PSMD1,IARS1,RRM1,APEX1,PSMC6,LDHA,ERH,PSMD7,CANX,COPS5,VDAC1,EIF4E,KPNA2,ILF2,PSMB2,XRCC6,PSMB3,SSBP1,RAD23B,TUFM,SNRPB2,SRM,RANBP1,SNRPD1,AP3S1,PHB2,MCM4,PRDX3,COX5A,KPNB1,C1QBP,SNRPD2,IMPDH2,RNPS1,PPIA,HDDC2,MRPL9,EPRS1,CCT2,SSB,SNRPA1,PSMA2,ORC2,CLNS1A,ODC1,UBA2…
PD	HALLMARK_MTORC1_SIGNALING	2.00e-07	1.67e-06	0.69	-0.43	-1.9	190	HPRT1,GBE1,PIK3R3,MLLT11,PSMD14,TMEM97,PSMD12,ACLY,GLA,PSMG1,IDI1,ME1,IMMT,PSMA4,TUBA4A,ARPC5L,SC5D,SRD5A1,GAPDH,HMGCR,SLC1A4,INSIG1,PSME3,ACTR3,ATP6V1D,PGK1,RAB1A,UCHL5,PITPNB,RDH11,ATP5MC1,SORD,TPI1,HMGCS1,PSMA3,TUBG1,PSMC6,CYB5B,LDHA,GOT1,ELOVL6,PSMD13,CANX,COPS5,GSK3B,CCT6A,GPI,PSMB5,EBP,CTH,PGM1,POLR3G,UFM1,VLDLR,ATP2A2,MCM4,LGMN,NUFIP1,ENO1,ALDOA,PPIA,TM7SF2,WARS1,EPRS1,PSMC2,ACACA,FDXR,ASN…
PD	HALLMARK_IL2_STAT5_SIGNALING	6.28e-07	4.49e-06	0.66	0.37	1.92	172	MAFF,MYO1E,MAPKAPK2,NOP2,PRKCH,POU2F1,MYO1C,SLC1A5,NFIL3,IL4R,BCL2,DHRS3,IL10RA,IGF1R,P4HA1,PLIN2,TRAF1,P2RX4,CA2,FLT3LG,AHNAK,IRF6,TGM2,CD48,BATF3,CDKN1C,SELL,CST7,HIPK2,FURIN,MAP3K8,ST3GAL4,NDRG1,IFITM3,PIM1,TNFRSF9,PLEC,RHOH,IRF4,GATA1,IRF8,SPP1,DENND5A,IL3RA,CSF1,TLR7,SYNGR2,IL18R1,SERPINB6,MUC1,TNFRSF1B,TIAM1,SLC39A8,ICOS,SELP,CTLA4,FGL2,IKZF4,CAPG,CCR4,BCL2L1,HK2,IGF2R,PTCH1,PHTF2,XBP1,NCOA…
PD	HALLMARK_IL6_JAK_STAT3_SIGNALING	2.02e-06	1.26e-05	0.63	0.46	2.09	85	TYK2,PTPN2,IL17RB,IL4R,LTBR,IL12RB1,CSF3R,TNFRSF1A,EBI3,PIK3R5,MAP3K8,IRF1,IL17RA,HMOX1,PIM1,SOCS3,IL15RA,IL1B,IFNGR2,IL1R1,CD14,CBL,IL3RA,CSF1,IL18R1,TNFRSF1B,TLR2,IL6ST,IL2RG,IL10RB,PDGFC,TNFRSF12A,IL6,IL1R2,ITGB3,IL9R,CXCL13,CD44,CXCL1,PTPN1,TNF,CSF2RB,MYD88,JUN,ITGA4,PLA2G2A,IFNGR1,CXCL9,PF4,OSMR,FAS,IL2RA
PD	HALLMARK_FATTY_ACID_METABOLISM	3.77e-06	2.09e-05	0.63	-0.44	-1.9	138	DLD,PTS,ALDH1A1,MDH2,MDH1,IDI1,AUH,ME1,RAP1GDS1,UROD,IDH3B,FH,SUCLA2,BLVRA,HMGCL,GABARAPL1,RDH11,HMGCS1,APEX1,LDHA,SERINC1,SDHA,ACO2,PDHB,ACADM,ENO2,ACAT2,YWHAH,UROS,SMS,HSDL2,ERP29,GSTZ1,PTPRG,ALDOA,NSDHL,PDHA1,HSD17B10,ADSL,SDHC,CBR3,MIF,HCCS,IDH3G,ELOVL5,CPT1A,ACSL4,HPGD,IDH1,ODC1,SUCLG2,NBN
PD	HALLMARK_HYPOXIA	4.21e-05	2.10e-04	0.56	0.32	1.66	193	JMJD6,MAFF,DDIT4,CXCR4,SCARB1,ANKZF1,PGF,KLHL24,HS3ST1,PCK1,BTG1,CASP6,NFIL3,TGFB3,S100A4,BCL2,ISG20,P4HA1,TPST2,PLIN2,RBPJ,EFNA1,ATF3,MYH9,SELENBP1,KDM3A,SLC2A5,SIAH2,CAVIN1,CP,MXI1,HOXB9,DCN,IER3,PNRC1,PFKL,CDKN1A,DUSP1,MT1E,TGM2,ZNF292,CDKN1C,WSB1,MT2A,NDRG1,HMOX1,GCNT2,PIM1,TIPARP,GAA,KDELR3,FOXO3,ANGPTL4,PLAUR,FOSL2,CHST3,BCAN,TGFBI,CAV1,LALBA,ILVBL,VHL,HK2,PDGFB,VEGFA,CCN5,PLAC8,NOCT,NDST2,…
PD	HALLMARK_P53_PATHWAY	4.96e-05	2.25e-04	0.56	0.32	1.64	186	NUPR1,MKNK2,PPM1D,DDIT4,NOTCH1,EPHX1,ADA,H1-2,RHBDF2,IER5,PIDD1,RALGDS,BTG1,ABHD4,NINJ1,APAF1,DDB2,PTPN14,SERTAD3,S100A4,CASP1,PLXNB2,ITGB4,SP1,ZBTB16,ATF3,TRAFD1,ZFP36L1,CDKN2A,IL1A,RXRA,IER3,CEBPA,CDKN1A,CCP110,DGKA,NOL8,NDRG1,PDGFA,SEC61A1,HMOX1,WRAP73,VDR,BAIAP2,XPC,FOXO3,H2AW,STOM,RPL36,PITPNC1,SLC3A2
PD	HALLMARK_ADIPOGENESIS	9.52e-05	3.97e-04	0.54	-0.38	-1.69	174	GBE1,SAMM50,DHRS7B,DLD,BCL2L13,MRPL15,GHITM,MDH2,NDUFA5,ACLY,CYC1,ME1,IMMT,GPX3,DLAT,NDUFAB1,DNAJB9,PEX14,PEMT,G3BP2,MTCH2,UQCRC1,RNF11,SNCG,MGST3,UQCR10,UQCRQ,EPHX2,ELOVL6,ACO2,ACADM,GADD45A,NDUFS3,COX7B,GPX4,ESYT1,PGM1,PHYH,COQ3,FAH,AIFM1,ATP5PO,PRDX3,SDHB,ALDOA,TANK,SCP2,GRPEL1,COX6A1,RTN3,COX8A,SOD1,SDHC,REEP5,ALDH2,IDH3G,IDH1,IDH3A
PD	HALLMARK_COMPLEMENT	7.24e-04	2.79e-03	0.48	0.3	1.56	178	MAFF,IRF7,CASP4,CDA,C1QA,CEBPB,KLKB1,CASP1,WAS,F5,CPQ,S100A12,CSRP1,CFH,CP,CA2,PIK3CG,CASP7,DGKG,PIK3R5,C1R,MMP14,IRF1,PLEK,RHOG,PIM1,DUSP6,S100A9,MMP8,SIRT6,LGALS3,PLAUR,IRF2,MSRB1,CR1,CASP10,SERPING1,GZMK,GNAI2,FCN1,GPD2,LCP2,GP1BA,KYNU,CTSS,C3,SRC,PDGFB,GP9,AKAP10,MT3,SERPINE1,MMP15,SERPINA1,IL6,C4BPB,LRP1,CASP3,FCER1G,C9,DOCK9,CTSC,PIK3CA,ITGAM,CBLB,CASP9,SERPINC1,DUSP5,CXCL1,C2,RAF1,F10
PD	HALLMARK_COAGULATION	9.80e-04	3.50e-03	0.46	0.32	1.6	130	MAFF,RAPGEF3,CFD,SIRT2,HPN,C1QA,KLKB1,CRIP2,CPQ,CSRP1,CFH,CTSK,DCT,C1R,SH2B2,MMP14,FURIN,PLEK,CAPN2,DUSP6,MMP8,MMP2,HTRA1,ACOX2,CTSE,SERPING1,SPARC,FGG,GP1BA,MMP9,TF,PECAM1,C3,APOC3,PLAU,PDGFB,GP9,MMP11,SERPINE1,C8G,MMP15,SERPINA1,ITGB3,LRP1,C9,CASP9,SERPINC1,PROZ,C2,F10
PD	HALLMARK_ALLOGRAFT_REJECTION	2.39e-03	7.95e-03	0.43	0.28	1.44	186	STAB1,IRF7,FCGR2B,CD40,RIPK2,ST8SIA4,IL16,IL4R,WAS,FYB1,FGR,CDKN2A,IL12RB1,MAP3K7,CD1D,TLR6,IKBKB,BRCA1,CCL22,KLRD1,ZAP70,IL18,SPI1,TRAF2,IL1B,IRF4,IFNGR2,CD4,IRF8,CSF1,CD247,TGFB2,CCR2,ITGB2,TLR2,LCP2,MMP9,ITGAL,CAPG,MAP4K1,CTSS,FLNA,GBP2,IL4,CD74,CXCR3,NCF4,IL2RG,PTPRC,EGFR,IL6,SRGN,IFNAR2,CXCL13,IFNG,CD7,C2,TNF,CCND3,LIF,IL11,RPS9,LCK,HCLS1,CCL4,GZMA,CD3D,NCR1,TLR3,EREG,BCL10,RPS19,NOS2,IL9,MB…
PD	HALLMARK_TGF_BETA_SIGNALING	3.32e-03	1.04e-02	0.43	0.4	1.65	49	MAP3K7,SKI,CDKN1C,PMEPA1,HIPK2,FURIN,BCAR3,WWTR1,SMURF2,TGIF1,HDAC1,IFNGR2,SMAD6,SMAD7,NCOR2,TGFBR1,SERPINE1,JUNB,ENG,ARID4B,FKBP1A,CTNNB1,CDH1,THBS1,SKIL,UBE2D3
PD	HALLMARK_PEROXISOME	4.58e-03	1.35e-02	0.41	-0.37	-1.51	94	ALDH1A1,IDI1,PEX11B,SLC23A2,PEX14,VPS4B,HMGCL,MSH2,RDH11,ITGB1BP1,CDK7,SLC25A4,STS,FDPS,ISOC1,EPHX2,YWHAH,FABP6,HRAS,PEX2,SLC25A17,SCP2,IDH2,GSTK1,SOD1,ELOVL5,CRABP1,ACSL4,IDH1,CACNA1B,ABCD2,ABCB9
PD	HALLMARK_INTERFERON_GAMMA_RESPONSE	5.19e-03	1.44e-02	0.41	0.28	1.44	170	IRF7,CD40,CASP4,PTPN2,RIPK2,ST8SIA4,BST2,BTG1,RBCK1,IL4R,CASP8,CASP1,ISG20,IL10RA,IRF5,TRAFD1,IFITM2,CFH,MVP,CASP7,PELI1,CDKN1A,C1R,ARID5B,CMKLR1,VAMP5,IRF1,MT2A,NFKB1,IFITM3,PIM1,SOCS3,TRIM26,IL15RA,IRF4,IRF8,IRF2,OGFR,SERPING1,NFKBIA,SELP,IFIH1,FGL2,LCP2,TRIM21,RIPK1,CD74,SP110,TXNIP
PD	HALLMARK_PANCREAS_BETA_CELLS	6.27e-03	1.65e-02	0.41	-0.47	-1.66	39	PCSK1,PAK3,SPCS1,SRPRB,STXBP1,PCSK2,AKT3,CHGA,DCX,INSM1
PD	HALLMARK_INTERFERON_ALPHA_RESPONSE	6.96e-03	1.74e-02	0.41	0.34	1.51	77	IRF7,RIPK2,TMEM140,BST2,IL4R,CASP8,CASP1,ISG20,TRAFD1,IFITM2,TENT5A,SELL,TRIM5,IRF1,IFITM3,TRIM26,IRF2,OGFR,CSF1,IFIH1,TRIM21,GBP2,CD74,SP110,TXNIP,IFITM1
PD	HALLMARK_DNA_REPAIR	9.63e-03	2.19e-02	0.38	-0.34	-1.47	128	HPRT1,ZWINT,SNAPC5,BRF2,DDB1,CSTF3,RPA3,POLR2C,TSG101,ITPA,CETN2,GMPR2,POLR2K,FEN1,RNMT,DGUOK,GTF2B,GPX4,EIF1B,BCAP31,POLR3C,USP11,SF3A3,ERCC2,RFC3,POLB,CANT1,VPS28,NUDT21,IMPDH2,RPA2,TMED2,GTF2H5,RBX1,GSDME,ARL6IP1,UMPS,GTF2H1
PD	HALLMARK_EPITHELIAL_MESENCHYMAL_TRANSITION	9.61e-03	2.19e-02	0.38	0.26	1.36	190	COLGALT1,MCM7,PLOD3,PLOD1,MSX1,SERPINH1,LAMA2,CALD1,COL16A1,COL5A3,PDGFRB,ITGB5,GEM,GAS1,EMP3,ITGA5,FSTL3,FBLN1,VIM,DCN,SPOCK1,TGM2,FAP,PMEPA1,MMP14,MMP2,HTRA1,SPP1,PLAUR,ITGB1,NOTCH2,THBS2,SPARC,TGFBI,TAGLN,VCAN,MGP,CAPG,FLNA,CRLF1,TGFBR3,P3H1,NNMT,IL32,VEGFA,CDH2,PLOD2,ABI3BP,TNFRSF11B,SLC6A8,SERPINE1,PCOLCE,TNFRSF12A,GJA1,ANPEP,APLP1,IL6,PRRX1,EDIL3,ITGB3,LRP1,COL8A2
PD	HALLMARK_WNT_BETA_CATENIN_SIGNALING	1.09e-02	2.37e-02	0.38	0.45	1.66	34	AXIN1,KAT2A,NOTCH1,TCF7,DVL2,RBPJ,ADAM17,WNT6,FRAT1,NCOR2,JAG1,NCSTN,PTCH1,WNT1,FZD1,LEF1,SKP2,CTNNB1,PPARD
PD	HALLMARK_MYC_TARGETS_V2	1.26e-02	2.62e-02	0.38	-0.42	-1.57	52	IMP4,MRTO4,TMEM97,TFB2M,AIMP2,DCTPP1,FARSA,SORD,SUPV3L1,NDUFAF4,SRM,MCM4,RABEPK,BYSL
PD	HALLMARK_MYOGENESIS	1.90e-02	3.80e-02	0.35	0.25	1.32	194	SMTN,CRYAB,FOXO4,NOTCH1,CFD,LAMA2,SIRT2,MYO1C,DMPK,BIN1,ITGB5,CHRNG,DAPK2,PLXNB2,ITGB4,IFRD1,MYH9,AGRN,AEBP1,TEAD4,COX7A1,CDKN1A,SPDEF,SORBS1,WWTR1,GAA,SH2B1,PDLIM7,KIFC3,NOS1,VIPR1,APOD,ACSL1,ITGB1,SYNGR2,SVIL,PC,AKT2,LSP1,KCNH1,SPARC,TAGLN,SPHK1,MRAS,SOD3,DENND2B,EFS,ACTN3,SLC6A8,MYH11,SH3BGR,TNNC1,MYH2,ITGA7,MYH1,SLN,CKM,LPIN1,MYH3,CTF1,CHRNA1,TNNI1,PICK1,TCAP,MYLPF,ADAM12,ERBB3,HRC,ATP2A1
PD	HALLMARK_GLYCOLYSIS	2.54e-02	4.88e-02	0.32	-0.31	-1.37	182	DLD,MDH2,PRPS1,MDH1,ME1,PYGL,ME2,SDC2,TXN,RARS1,MPI,KIF2A,PAM,GOT2,SLC25A13,HS2ST1,PGK1,FAM162A,TPI1,UGP2,LDHA,AGL,GOT1,CHST1,ENO2,CTH,SDC1,PFKP,HOMER1,EXT2,VLDLR,PYGB,COPB2,ENO1,ALDOA,NSDHL,PPIA,AKR1A1,ECD,SOD1,SDHC,GPC4,AURKA,SPAG4,GFPT1,MIF,TPST1
PD	HALLMARK_KRAS_SIGNALING_UP	3.82e-02	7.08e-02	0.32	0.24	1.23	189	JUP,CXCR4,GYPC,LAT2,ZNF277,GFPT2,CD37,TSPAN1,IL10RA,SPRY2,RELN,TMEM176A,TRAF1,CFH,WNT7A,CA2,C3AR1,GPRC5B,GPNMB,SCN1B,IL7R,CMKLR1,G0S2,NR0B2,IKZF1,PPBP,DUSP6,DOCK2,CIDEA,TMEM176B,MPZL2,IL1B,GNG11,ANGPTL4,IRF8,SPP1,PLAUR,CBL,ADAM17,APOD,TNFRSF1B,RETN,AKT2,MAFB,ITGB2,CFHR2,MMP9,PECAM1,MAP4K1,CTSS,ST6GAL1,PLVAP,GADD45G,HSD11B1,PLAU,ADAM8,IL2RG,MYCN,MAP7,MMP11,F2RL1
PD	HALLMARK_APICAL_SURFACE	4.96e-02	8.80e-02	0.34	0.37	1.39	34	ATP8B1,GAS1,NCOA6,ADAM10,BRCA1,HSPB1,CROCC,PLAUR,ADIPOR2,B4GALT1,IL2RG,NTNG1,TMEM8B,LYPD3
PD	HALLMARK_UV_RESPONSE_DN	5.10e-02	8.80e-02	0.22	-0.31	-1.33	141	RGS4,PIK3R3,AMPH,PRKAR2B,WDR37,BDNF,INPP4B,MAP1B,CAP2,SDC2,ARHGEF9,ACVR2A,INSIG1,PTPRM,PEX14,PLCB4,SCAF8,AKT3,DDAH1,PRKCA,ADGRL2,ICA1,PLPP3,VLDLR,IRS1,DMAC2L,SYNE1,ATRN,AGGF1,DYRK1A,COL11A1,SIPA1L1,MGMT,ABCC1
PD	HALLMARK_HEDGEHOG_SIGNALING	8.53e-02	1.42e-01	0.19	-0.4	-1.36	35	SCG2,RTN1,CRMP1,CDK5R1,NRCAM,THY1,VLDLR,L1CAM,HEY1
PD	HALLMARK_REACTIVE_OXYGEN_SPECIES_PATHWAY	1.12e-01	1.81e-01	0.16	-0.37	-1.32	43	GPX3,TXN,GCLM,MSRA,PFKP,LAMTOR5,GPX4,STK25,ERCC2,NDUFS2,SOD1,GLRX2,ABCC1,ATOX1,G6PD,PRDX2,PRNP
PD	HALLMARK_PI3K_AKT_MTOR_SIGNALING	1.18e-01	1.85e-01	0.15	-0.3	-1.23	95	VAV3,PIK3R3,UBE2N,YWHAB,PLCB1,MAPK9,PIN1,ACTR3,AP2M1,PRKAG1,MAPKAP1,MAPK10,EIF4E,GSK3B,CLTC,CFL1,HRAS,MAP2K6,PRKCB,MAPK1,CSNK2B,DUSP3
PD	HALLMARK_SPERMATOGENESIS	1.47e-01	2.20e-01	0.13	-0.29	-1.21	122	CCNA1,CLGN,IL13RA2,SCG3,DDX25,CDKN3,PSMG1,MTOR,SNAP91,CCT6B,NEFH,TSN,VDAC3,SCG5,PARP2,MLF1
PD	HALLMARK_UNFOLDED_PROTEIN_RESPONSE	1.49e-01	2.20e-01	0.13	-0.29	-1.21	105	NHP2,YWHAZ,SPCS1,SRPRB,POP4,ATP6V0D1,LSM4,SPCS3,SLC1A4,DNAJB9,IARS1,EXOSC9,TUBB2A,GOSR2,EIF4E,IGFBP1,PARN,SRPRA,EXOSC2,TTC37,ASNS,EXOC2,MTREX,FUS,HSPA9,DDX10,SSR1,ALDH18A1,ERO1A,EEF2,HYOU1,TSPYL2,DCTN1,NOLC1
PD	HALLMARK_MITOTIC_SPINDLE	1.66e-01	2.37e-01	0.26	0.22	1.13	179	MID1IP1,MAP3K11,MYO1E,SMC1A,MYO9B,CDC42EP2,ALMS1,BIN1,CEP250,BCL2L11,ABL1,OPHN1,CDC42EP1,FGD6,MYH9,FBXO5,RACGAP1,SUN2,PXN,NUMA1,ROCK1,NCK2,ARAP3,CNTRL,WASF2,ARHGEF2,ACTN4,CCNB2,PALLD,ARHGEF7,TUBD1,KPTN,DOCK2,NEDD9,CDK5RAP2,SOS1,RAPGEF5,SAC3D1,TIAM1,KIF15,UXT,NOTCH2
PD	HALLMARK_ANGIOGENESIS	2.28e-01	3.09e-01	0.15	0.31	1.16	33	MSX1,S100A4,PDGFA,KCNJ8,SPP1,FGFR1,VCAN,VEGFA,JAG1,APOH,LPL,PRG2,CXCL6
PD	HALLMARK_APOPTOSIS	2.27e-01	3.09e-01	0.21	0.22	1.1	153	RELA,CFLAR,CASP4,PDGFRB,MCL1,CASP6,BCL2L11,CASP8,CASP1,ISG20,ATF3,CREBBP,ROCK1,IL1A,CASP7,CDK2,DCN,IER3,CDKN1A,GNA15,BRCA1,TSPO,HSPB1,IRF1,DFFA,IFITM3,IL18,HMOX1,NEDD9,CDC25B,IL1B,MMP2,LGALS3,CD14
PD	HALLMARK_ANDROGEN_RESPONSE	2.40e-01	3.15e-01	0.1	-0.28	-1.14	95	INPP4B,SRP19,IDI1,UAP1,AKAP12,SPCS3,HMGCR,INSIG1,DNAJB9,SORD,GPD1L,HMGCS1,ALDH1A3,XRCC6,SMS,TPD52,XRCC5,NCOA4,ABHD2,STK39,APPBP2,UBE2J1,ELOVL5,HPGD
PD	HALLMARK_BILE_ACID_METABOLISM	2.46e-01	3.16e-01	0.1	-0.27	-1.13	98	PEX26,ALDH1A1,IDI1,SLC23A2,PFKM,OPTN,GCLM,PEX19,RBP1,ISOC1,EPHX2,CROT,PHYH,PEX7,PEX1,SCP2,IDH2,GSTK1,SOD1,ABCA5,FDXR,PEX16,ABCA3,IDH1,CYP46A1,PIPOX
PD	HALLMARK_APICAL_JUNCTION	2.53e-01	3.16e-01	0.21	0.21	1.08	176	JUP,CLDN15,COL16A1,SIRPA,FLNC,LDLRAP1,ICAM2,INPPL1,ITGA10,RRAS,PCDH1,ITGB4,ICAM4,FYB1,MYH9,TRAF1,SLC30A3,ACTN4,PLCG1,COL9A1,CLDN5,JAM3,TIAL1,MPZL2,BAIAP2,MMP2,CD34,RAC2,B4GALT1,ITGB1,AKT2,GNAI2,TGFBI,CTNNA1,VCAN,MMP9,PECAM1,GRB7,CNN2,SRC,CLDN7,ACTN3,MAP4K2,TNFRSF11B,EPB41L2,ADAMTS5,PTPRC,EGFR,ITGA9,TMEM8B,SYK,ARHGEF6,MAPK13,CLDN8,VASP,ALOX15B
PD	HALLMARK_HEME_METABOLISM	3.43e-01	4.14e-01	0.07	-0.24	-1.06	187	FBXO9,SYNJ1,XK,CCDC28A,UROD,ISCA1,OPTN,GLRX5,GCLM,BLVRA,FECH,SLC30A10,RAP1GAP,IGSF3,ADD2,SNCA,MGST3,BPGM,ATP6V0A1,LPIN2,YPEL5,DMTN,PSMD9,CLCN3,ARL2BP,ANK1,EIF2AK1,PPP2R5B,MPP1,NNT,UROS,PPOX,HTRA2,BTRC,SLC66A2,BLVRB,NCOA4,SLC22A4,MKRN1,ASNS,ENDOD1,CAST,HBB,MINPP1,AGPAT4,MOSPD1,CDC27,DAAM1,RCL1,PRDX2,MFHAS1,SDCBP
PD	HALLMARK_UV_RESPONSE_UP	3.48e-01	4.14e-01	0.07	-0.24	-1.05	152	PPP1R2,CYB5R1,CCK,ALAS1,GCH1,EPCAM,UROD,RET,GPX3,TUBA4A,ATP6V1C1,OLFM1,NUP58,GGH,CCNE1,PARP2,SLC25A4,ATP6V1F,HSPA13,PRKACA,CYB5B,FEN1,ENO2,STK25,PPT1,PSMC3,ALDOA,CLTB,GRPEL1,MAPK8IP2,AP2S1
PD	HALLMARK_G2M_CHECKPOINT	4.97e-01	5.78e-01	0.15	0.19	0.98	192	SMC1A,RAD54L,NASP,ABL1,H2BC12,E2F4,LBR,FBXO5,RACGAP1,MEIS2,NUMA1,RBM14,RBL1,CDKN2C,G3BP1,CCNB2,H2AX,SMARCC1,CDK4,CCNA2,MT2A,SS18,CDC25B,SRSF1,AMD1,STAG1,KIF15,POLA2,NOTCH2,XPO1,POLE,CTCF,BARD1,PLK1,HOXC10,FOXN3,EGF,PTTG3P,DDX39A,EZH2,POLQ,SRSF10,DTYMK,NUP98,DBF4,CDKN1B,MCM5,UBE2C
PD	HALLMARK_XENOBIOTIC_METABOLISM	5.10e-01	5.80e-01	0.05	-0.22	-0.97	180	HPRT1,PTS,TMEM97,ALAS1,GSS,SPINT2,GCH1,ACP2,ASL,ACP1,CYP2E1,RAP1GAP,PEMT,PGRMC1,GABARAPL1,SLC35B1,MTHFD1,GSTO1,ADH5,DDC,LPIN2,ACO2,PSMB10,CYFIP2,IGFBP1,CROT,NFS1,FAH
PD	HALLMARK_ESTROGEN_RESPONSE_LATE	6.56e-01	7.29e-01	0.04	-0.2	-0.91	187	HPRT1,DYNLT3,CCNA1,SNX10,PRKAR2B,CACNA2D2,TSPAN13,GLA,RET,DNAJC12,OLFM1,ASS1,SLC1A4,ARL3,TH,SORD,COX6C,SLC24A3,OPN3,CXCL14,LARGE1,MEST,HSPA4L,RBBP8,CYP4F11,SCUBE2,BLVRB,IDH2,CYP26B1,ABHD2,ELOVL5,BAG1,ABCA3,MOCS2,KIF20A,PRSS23,PCP4,CKB,ALDH3A2,TFPI2,SOX3
PD	HALLMARK_CHOLESTEROL_HOMEOSTASIS	7.25e-01	7.72e-01	0.05	-0.23	-0.85	56	TMEM97,IDI1,SC5D,HMGCR,HMGCS1,FDPS,ACAT2,EBP,LGMN,ALDOC,NSDHL,TM7SF2,ATXN2
PD	HALLMARK_NOTCH_SIGNALING	7.26e-01	7.72e-01	0.05	-0.25	-0.83	29	PSEN2,PRKCA,ARRB1,ST3GAL6,SKP1,WNT5A,DTX4,RBX1
PD	HALLMARK_E2F_TARGETS	8.74e-01	9.11e-01	0.11	0.17	0.86	182	MCM7,NCAPD2,PPM1D,SMC1A,PAN2,NASP,DONSON,DNMT1,LUC7L3,LBR,PSMC3IP,RACGAP1,TK1,PNN,CDKN2A,CDKN1A,CCP110,CDKN2C,CCNB2,BRCA1,H2AX,CDK4,CDC25B,SRSF1,STAG1,TIMELESS,POLA2,XPO1,POLE,CTCF,DIAPH3,BARD1,RAD50,PLK1,RNASEH2A,DDX39A,SMC3,EZH2
PD	HALLMARK_ESTROGEN_RESPONSE_EARLY	9.10e-01	9.28e-01	0.03	-0.18	-0.79	186	DYNLT3,GLA,SLC1A1,REEP1,RET,SYNGR1,SLC19A2,OLFM1,SLC1A4,ARL3,SYBU,MPPED2,SNX24,GFRA1,RETREG1,INPP5F,SLC24A3,OPN3,ELOVL2,CANT1,RBBP8,ASB13,BLVRB,CYP26B1,ABHD2,ABAT,SH3BP5,ENDOD1,KAZN,ELOVL5,TUBB2B,BAG1,ABCA3,ADCY1,BCL11B,PRSS23
PD	HALLMARK_KRAS_SIGNALING_DN	9.89e-01	9.89e-01	0.1	0.15	0.78	190	SLC29A3,SOX10,EFHD1,MYOT,CHRNG,ZBTB16,SELENOP,FGF22,CD207,SGK1,SLC30A3,PNMT,ENTPD7,GTF3C5,TSHB,TENT5C,FSHB,NTF3,CYP39A1,NOS1,CELSR2,PLAG1,TGFB2,STAG3,NRIP2,GP1BA,BARD1,EGF,TCF7L1,TFAP2B,KRT5,COQ8A,PTPRJ,NR6A1,LYPD3,EDN2,IFNG,KCND1,CAPN9,CLDN8,CKM,NGB,TFCP2L1,PAX4,DLK2,MEFV,MTHFR,PDE6B,SLC6A14,THRB,CDH16,PDCD1,ABCB11,ASB7,BMPR1B,KRT13,VPREB1,KLK7,TCL1A,UGT2B17,TFF2,SLC12A3,IDUA,SKIL,CDKAL1,IL12B,C…

## Sheet: ALL
disease	pathway	pval	padj	log2err	ES	NES	size	leadingEdge
ALL	HALLMARK_TNFA_SIGNALING_VIA_NFKB	1.00e-10	5.00e-09	NA	-0.55	-2.66	194	CSF1,MARCKS,CLCF1,NFKB1,NFE2L2,EGR1,TNC,EGR2,TNFRSF9,MCL1,TRAF1,CCL20,TNFAIP8,ID2,KYNU,DUSP2,BIRC2,BIRC3,IL6,CCN1,FOS,SLC16A6,JUNB,CXCL2,TRIB1,DUSP4,RELB,EHD1,ATP2B1,NFKB2,LAMB3,SDC4,CXCL3,SGK1,IER3,CXCL10,BTG1,PTGER4,KLF4,DUSP1,GFPT2,KDM6B,CCL2,BTG2,IFNGR2,AREG,IL18,LITAF,DUSP5,BCL6,CD80,CEBPD,PFKFB3,TANK,ZFP36,ICAM1,GPR183,NINJ1,NFKBIE,MXD1,RIPK2,CD83,GEM,SNN,MSC,CXCL1,INHBA,TNIP1,CCRL2,GCH1,GA…
ALL	HALLMARK_INFLAMMATORY_RESPONSE	2.08e-09	5.21e-08	0.77	-0.43	-2.07	194	CSF1,CD48,NFKB1,CCL22,MET,TNFRSF9,CCL7,P2RX7,CCL20,CXCL9,SLC28A2,PVR,IL6,LYN,ADGRE1,CD40,ATP2B1,NOD2,CHST2,CD55,GP1BA,CXCL10,PTGER4,LPAR1,RGS1,MEFV,IL4R,MARCO,NMUR1,CCL2,BTG2,ITGB3,IFNGR2,IL18,ICAM1,BEST1,FFAR2,GPR183,MXD1,RIPK2,INHBA,SRI,P2RY2,PTAFR,CCRL2,GCH1,TNFAIP6,NFKBIA,IL18R1,PIK3R5,IL2RB,C3AR1,IL10RA,OSM,ACVR2A,CLEC5A,ITGB8,CXCL6,IL18RAP,KCNJ2,EREG,IL1R1,CXCR6,CD14,OLR1,CALCRL,ABCA1,CYBB,…
ALL	HALLMARK_HEME_METABOLISM	4.96e-09	8.27e-08	0.76	-0.42	-2.05	195	UCP2,ASNS,PIGQ,ATP6V0A1,LRP10,C3,PRDX2,NARF,ACP5,ADD2,PPP2R5B,TAL1,EPB41,KAT2B,BTG2,MYL4,KDM7A,HBZ,CCDC28A,DAAM1,E2F2,RBM38,TMEM9B,GATA1,LAMP2,MARCHF2,EPOR,SLC22A4,MINPP1,OSBP2,CTSB,ABCB6,CTSE,ACKR1,MBOAT2,HEBP1,TRIM10,TOP1,KEL,HBQ1,PC,SYNJ1,PICALM,SLC6A9,CAT,YPEL5,HAGH,RHD,HBBP1,CDC27,TSPO2,P4HA2,TRIM58,MKRN1,CLIC2,CAST,MXI1,KLF1,SLC6A8,GLRX5,XK,GYPE,TYR,RCL1,GYPB,ARHGEF12,RHAG,DMTN,SDCBP,CA2,FB…
ALL	HALLMARK_COMPLEMENT	1.92e-07	2.38e-06	0.69	-0.4	-1.94	187	SIRT6,APOC1,CTSV,C2,KYNU,C3,IL6,PLG,LYN,PRCP,DOCK4,GRB2,EHD1,SERPINC1,PIM1,CASP9,PHEX,TFPI2,CD55,GP1BA,TMPRSS6,F5,PRKCD,DUSP5,WAS,CDK5R1,PLA2G4A,GNB2,PDGFB,LRP1,ADRA2B,PFN1,CXCL1,PPP4C,ANXA5,CTSL,PIK3R5,CTSS,CD59,GP9,SERPINB2,LAMP2,C1QA,DOCK10,ITGAM,FN1,GCA,OLR1,USP8,F2,CTSB,CDA,PLA2G7,CTSC,RAF1,MSRB1,SH2B3,CTSD,CTSH,LTA4H,PLEK,COL4A2,FCER1G,CP,DGKG,GNAI2,CD40LG,IRF1,CBLB,JAK2,C1S,GZMB,PIK3CG,PRD…
ALL	HALLMARK_MYC_TARGETS_V1	2.38e-07	2.38e-06	0.69	0.46	1.91	192	EIF1AX,RSL1D1,PHB,LSM2,IMPDH2,SRM,PWP1,APEX1,HNRNPU,NHP2,YWHAE,POLD2,RPS6,NAP1L1,HSP90AB1,RRP9,NOLC1,ABCE1,IARS1,CTPS1,C1QBP,UBE2E1,PA2G4,CAD,SMARCC1,NCBP2,CCT2,PTGES3,HNRNPA3,TOMM70,XPO1,HSPD1,G3BP1,MRPL9,SYNCRIP,DDX18,TRIM28,HDAC2,CCT3,RPS2,RPL34,CCT7,SSB,TUFM,SET,CCT4,HNRNPC,PSMC6,ILF2,EIF4E,SRSF1,TARDBP,PSMA1,RPS5,PABPC1,NPM1,EPRS1,RUVBL2,EIF3J,SNRPB2,TRA2B,EIF4G2,YWHAQ,VDAC1,SNRPD1,SNRPA,RPL…
ALL	HALLMARK_COAGULATION	9.19e-06	7.66e-05	0.59	-0.4	-1.84	135	ISCU,APOC1,CTSK,CTSV,COMP,TIMP3,C2,C3,THBS1,TF,PLG,SERPINC1,CASP9,TFPI2,GP1BA,ACOX2,TMPRSS6,ITGB3,THBD,GNB2,PF4,PDGFB,LRP1,VWF,KLK8,CFD,MASP2,GP9,SERPINB2,LAMP2,C1QA,FN1,FBN1,OLR1,F2,CTSB,CTSE,CTSH,F12,LTA4H,MMP9,PLEK,HTRA1,MMP2,FURIN,PROC,PECAM1,WDR1,PROS1,C1S,CFI,FGA
ALL	HALLMARK_ALLOGRAFT_REJECTION	2.26e-05	1.61e-04	0.58	-0.35	-1.71	198	CSF1,PTPRC,CCL22,CCL7,HCLS1,CXCL9,C2,IL6,HLA-G,LYN,CD4,B2M,CD40,FCGR2B,IL16,IFNAR2,HLA-E,CCR2,CRTAM,HLA-A,CCR5,IL4R,CCL2,IRF4,IFNGR2,NCR1,IFNG,IL18,WAS,CD80,ICAM1,RIPK2,WARS1,PF4,CD8B,INHBA,FASLG,IGSF6,CXCR3,IL2RB,CCL13,CTSS,ELF4,CD1D,ACVR2A,ITGB2,IL18RAP,LY75,CCL4,EREG,PTPN6,SPI1,HLA-DOB,STAT1,F2,IRF8,CFP,CCR1,GPR65,LY86,IFNGR1,GBP2,TLR1,MMP9,CD86,NCF4,TLR2,RPL3L,CD40LG,JAK2,UBE2D1,GZMB,NLRP3
ALL	HALLMARK_IL6_JAK_STAT3_SIGNALING	3.55e-05	1.97e-04	0.56	-0.45	-1.92	86	CSF1,IL10RB,CCL7,CXCL9,IL6,GRB2,REG1A,PIM1,CXCL3,CXCL10,IL17RA,IL4R,ACVRL1,ITGB3,IFNGR2,IRF9,PF4,CXCL1,PTPN1,CSF2RA,MYD88,PDGFC,IL18R1,PIK3R5,CD38,TNFRSF12A,IL1R1,HMOX1,CD14,STAT1,CCR1,LTBR,IFNGR1,IL1R2,SOCS3,CSF3R,CSF2RB,TLR2,STAT3,IRF1,TNFRSF1B
ALL	HALLMARK_KRAS_SIGNALING_DN	3.22e-05	1.97e-04	0.56	-0.35	-1.69	194	KCNE2,LFNG,THNSL2,RYR1,ABCB11,KLK7,CKM,MTHFR,GDNF,YBX2,NR6A1,MAST3,ENTPD7,PTPRJ,CHST2,SGK1,GP1BA,CALCB,FGF22,HSD11B2,MEFV,CALML5,CHRNG,LYPD3,BTG2,IFNG,TFCP2L1,ALOX12B,CD80,CLDN8,KRT5,OXT,THRB,SNN,ARHGDIG,DLK2,CYP39A1,KLK8,SERPINB2,COPZ2,HTR1B,PNMT,ZC2HC1C,EGF,NR4A2,SOX10,HNF1A,INSL5,EDAR,TG,KRT13,CPB1,ACTC1,TNNI3,EDN1,CDH16,SKIL,KLHDC8A,TCF7L1,CD40LG,PAX4,MYH7,HTR1D,NOS1
ALL	HALLMARK_IL2_STAT5_SIGNALING	1.65e-04	6.86e-04	0.52	-0.34	-1.62	177	CSF1,MYO1E,CD48,IGF2R,BCL2L1,FLT3LG,IKZF4,TNFRSF9,SYNGR2,TRAF1,IRF6,ADAM19,PLEC,SERPINC1,CDCP1,PIM1,TGM2,CXCL10,PLAGL1,RABGAP1L,IL4R,ITGAV,IRF4,SELP,CCR4,IGF1R,DCPS,CCNE1,ITIH5,MXD1,CD83,ABCB1,SMPDL3A,GADD45B,TNFRSF8,IL18R1,GATA1,IL2RB,IL10RA,ARL4A,MUC1,IRF8,HK2,GPR65,IL1RL1,IFNGR1,AHR,IL1R2,AGER,CD86,SLC2A3,ODC1,WLS,NCS1,FGL2,FURIN,CDC6,HIPK2,SWAP70,GSTO1,TNFRSF1B
ALL	HALLMARK_MYC_TARGETS_V2	1.45e-04	6.86e-04	0.52	0.55	1.92	55	TCOF1,BYSL,PHB,SRM,EXOSC5,RRP9,PPRC1,NOLC1,WDR43,PES1,PA2G4,PUS1,TFB2M,HSPD1,MYBBP1A,DDX18,MPHOSPH10,IPO4,GRWD1,LAS1L,NDUFAF4,UNG,NPM1,RABEPK,UTP20,TBRG4,MAP3K6,SORD
ALL	HALLMARK_MYOGENESIS	1.53e-04	6.86e-04	0.52	-0.33	-1.61	197	CRAT,RYR1,CKM,IGFBP3,ITGA7,PDE4DIP,APP,MYL3,SYNGR2,CRYAB,CACNA1H,MYBPC3,DAPK2,ITGB5,GAA,CHRNG,MYLPF,APOD,OCEL1,CAV3,ACTN3,NAV2,SLN,MYL4,COX7A1,GABARAPL2,KLF5,TPD52L1,WWTR1,MYH9,AGRN,MYOZ1,GADD45B,TNNI2,LSP1,AGL,FXYD1,CFD,SSPN,AK1,CTF1,EFS,ACTA1,PPFIA4,FABP3,TAGLN,LDB3,DES,COL6A3,ACTC1,PC,GPX3,COL4A2,MYL7,PVALB,ABLIM1,TNNC1,ACSL1,DMPK,TNNT2,MYH7,COL15A1,NOS1,SLC6A8,MYL1,MYOG,TNNT1,MYBPH,IGFBP7,CKB…
ALL	HALLMARK_ESTROGEN_RESPONSE_LATE	3.97e-04	1.53e-03	0.5	-0.32	-1.56	199	RPS6KA2,SLC2A8,KLK11,TFF1,TSTA3,GLA,ALDH3A2,ST14,ID2,DUSP2,FOS,DHRS2,SERPINA5,GALE,OVOL2,SGK1,TFPI2,MEST,CA12,TST,KLF4,ACOX2,CYP4F11,TFF3,MYOF,AREG,HPRT1,ZFP36,CDC20,SLC27A2,ADD3,IMPA2,FOXC1,SLC24A3,SERPINA3,ABHD2,GAL,CLIC3,TPD52L1,MAPK13,CXCL12,PLAC1,SLC22A5,EGR3,DCXR,PRLR,SNX10,ST6GALNAC2,PTPN6,KIF20A,RAB31,KRT19,JAK1,ALDH3B1,PTGES,PAPSS2,CHST8,LSR,CHPT1,RET,NBL1,PLAAT3,SLC29A1,KRT13,PPIF,AGR2,…
ALL	HALLMARK_INTERFERON_GAMMA_RESPONSE	7.11e-04	2.54e-03	0.48	-0.32	-1.55	176	RAPGEF6,PELI1,NFKB1,VAMP8,OASL,IL18BP,CCL7,MARCHF1,CXCL9,IL6,HLA-G,B2M,CD40,PIM1,HLA-B,IFNAR2,CXCL10,BTG1,IRF5,HLA-A,IL4R,CCL2,IRF4,SELP,SLC25A28,PLA2G4A,IDO1,SP110,ICAM1,IRF9,RIPK2,WARS1,SRI,PTPN1,MYD88,GCH1,TNFAIP6,NFKBIA,ZBP1,IL2RB,SSPN,IL10RA,CD38,ARL4A,GPR18,SAMHD1,UPP1,PTPN6,PTGS2,TRAFD1,STAT1,FCGR1A,VCAM1,OGFR,IRF8,TDRD7,ITGB7,SOCS3,CMKLR1,CD86,FPR1,CSF2RB,MVP,FGL2,STAT3,IRF1
ALL	HALLMARK_EPITHELIAL_MESENCHYMAL_TRANSITION	1.02e-03	3.41e-03	0.46	-0.3	-1.48	196	COL8A2,MGP,MXRA5,SNTB1,IGFBP3,TNC,COMP,TIMP3,ID2,PVR,THBS1,IL6,CCN1,SDC4,TGM2,ACTA2,TFPI2,ITGB5,MEST,QSOX1,ITGAV,ITGB3,AREG,PLOD2,TGFBI,PDLIM4,SERPINE2,GEM,LRP1,CXCL12,CXCL1,INHBA,BASP1,GADD45B,CADM1,CD59,COL5A3,CXCL6,TNFRSF12A,FN1,COL4A1,FBN2,FBN1,DCN,TAGLN,PTX3,VCAM1,FSTL3,VEGFA,SAT1,CRLF1,ANPEP,GJA1,PPIB,DST,COL6A3,PLOD1,NOTCH2,FBLN5,COLGALT1,HTRA1,COL4A2
ALL	HALLMARK_UV_RESPONSE_UP	1.17e-03	3.65e-03	0.46	-0.33	-1.55	156	TMBIM6,APOM,ASNS,NXF1,LHX2,ATP6V1F,DNAJB1,CTSV,RRAD,IL6,FOS,JUNB,CXCL2,LYN,CYB5R1,BTG1,BCL2L11,TUBA4A,TST,NKX2-5,MRPL23,BTG2,NPTXR,PRKCD,CLTB,CCNE1,GGH,FGF18,ICAM1,PPP1R2,FMO1,HLA-F,ABCB1,GAL,GCH1,NFKBIA,HMOX1,AP2S1,SPR,RET,PRPF3,POLE3,RAB27A,PPIF,GPX3,E2F5,SLC25A4,ALAS1,FURIN,ACAA1,FOSB,IRF1,BID,ALDOA
ALL	HALLMARK_HYPOXIA	2.93e-03	8.63e-03	0.43	-0.29	-1.4	194	TES,NDST2,IGFBP3,MAP3K1,IL6,CCN1,FOS,ATP7A,PIM1,SDC4,TGM2,CHST2,NOCT,IER3,BTG1,CA12,GAA,DUSP1,ANGPTL4,PFKFB3,ZFP36,TGFBI,HAS1,FBP1,PDGFB,AK4,CDKN1B,MYH9,TMEM45A,GCNT2,HEXA,PPFIA4,BRS3,AMPD3,TIPARP,JMJD6,HMOX1,DCN,ALDOB,VEGFA,PNRC1,CAVIN3,HK2,GPI,SLC6A6,NAGK,SLC2A3,IRS2,CP,ADM,P4HA2,HOXB9,CXCR4,ALDOA,CITED2,SDC3,SLC37A4,MXI1,STC1,ENO1,LDHC,PGM1,CCNG2,PLAUR,CDKN1C,PKLR,RRAGD
ALL	HALLMARK_UNFOLDED_PROTEIN_RESPONSE	5.05e-03	1.40e-02	0.41	0.4	1.55	108	PAIP1,CNOT2,NOP14,DCTN1,TTC37,EXOSC2,EDEM1,EXOSC5,NHP2,RRP9,DDX10,SDAD1,SEC31A,ARFGAP1,NOLC1,NFYA,IARS1,TARS1,DCP1A,DDIT4,DCP2,CNOT6,XBP1,ATF3,KIF5B,WFS1,YWHAZ,ALDH18A1,KHSRP,EIF4E,SLC7A5,EXOC2,NPM1
ALL	HALLMARK_ADIPOGENESIS	1.86e-02	4.90e-02	0.35	-0.27	-1.32	176	POR,UCP2,SOWAHC,CRAT,DNAJC15,CYP4B1,ITGA7,ACAA2,CD151,LIPE,COX8A,AGPAT3,COX7B,C3,NABP1,FZD4,SLC25A10,TST,MGLL,APLP2,CPT2,DECR1,ANGPTL4,UQCR10,BCL6,PFKFB3,TANK,ITIH5,BCL2L13,PPARG,MTCH2,ALDH2,LPL,ACADS,SSPN,REEP5,ARL4A,ORM1,APOE,DNAJB9,ABCB8,RETN,COL4A1,ABCA1,CYC1,CAVIN2,IFNGR1,COX6A1,GPX3,CAT,UQCR11,SQOR,LTC4S,RMDN3,ARAF,ACO2,ALDOA,FABP4,COL15A1,ECH1,NMT1,IDH3G,SCP2,DHRS7B,PGM1,SDHC,CCNG2,ESRRA,T…
ALL	HALLMARK_DNA_REPAIR	2.25e-02	4.93e-02	0.34	0.35	1.39	134	UPF3B,ERCC1,RNMT,POLR1C,APRT,RALA,IMPDH2,ERCC8,SSRP1,GMPR2,POLR2C,TARBP2,EDF1,GSDME,ELOA,SRSF6,DCTN4,ADA,NCBP2,POLR2A,REV3L,GTF3C5,NUDT9,POLB,DDB2,GPX4,TP53,GTF2H1
ALL	HALLMARK_KRAS_SIGNALING_UP	2.07e-02	4.93e-02	0.35	-0.26	-1.25	196	VWA5A,IGFBP3,MAP3K1,CD37,TRAF1,CCL20,ID2,BIRC3,ST6GAL1,TRIB1,GADD45G,DNMBP,MAP7,CXCL10,KLF4,RABGAP1L,PCSK1N,GFPT2,APOD,RELN,MALL,ANGPTL4,IL1RL2,ADGRA2,SERPINA3,ADAMDEC1,ABCB1,TMEM176A,NR1H4,INHBA,CAB39L,SLPI,CSF2RA,ADGRL4,TLR8,CTSS,C3AR1,IL10RA,AMMECR1,EPB41L3,MPZL2,F2RL1,PDCD1LG2,ITGB2,RETN,EREG,PPBP,PTGS2,HSD11B1,G0S2,IRF8,KIF5C,MAFB,LCP1,EPHB2,MMP9,CMKLR1,FCER1G,ADAM8,CLEC4A,LAPTM5,PECAM1,CXCR…
ALL	HALLMARK_MITOTIC_SPINDLE	2.27e-02	4.93e-02	0.35	0.34	1.38	181	CCDC88A,DYNC1H1,ARHGAP29,TBCD,PKD2,ARHGEF2,FSCN1,ARHGAP5,TLK1,FGD6,MID1,NF1,CLIP2,WASF2,YWHAE,HDAC6,ABL1,SOS1,TSC1,SPTAN1,EPB41L2,PCM1,PAFAH1B1,PALLD,LATS1,SEPTIN9,ARFIP2,CEP57,KNTC1,CNTRL,TUBGCP5,NCK1,KPTN,RALBP1,FARP1,TUBGCP2,MAP1S,KIF5B,LRPPRC,KIF3C,CSNK1D,SORBS2
ALL	HALLMARK_XENOBIOTIC_METABOLISM	2.13e-02	4.93e-02	0.35	-0.27	-1.31	189	TMBIM6,POR,GSTT2,CYP2J2,ABCC2,PYCR1,LCAT,CYP27A1,ID2,KYNU,PLG,REG1A,UPB1,PTGDS,ACOX2,ASL,FMO3,CBR1,HPRT1,FMO1,MAN1A1,NINJ1,FBP1,XDH,ALDH2,GCNT2,GCH1,CES1,DCXR,PINK1,APOE,UPP1,PDK4,SLC22A1,IL1R1,HMOX1,CYP4F2,HSD11B1,PTGES,CDA,PAPSS2,IRF8,AQP9,SLC6A6,PC,SPINT2,CAT,ALAS1,TTPA,GCKR,ACO2,GSTO1,PROS1,ABHD6,ECH1,NMT1,PMM1,RBP4,CSAD,TYR,GSR,PGD,CA2,PDLIM5
ALL	HALLMARK_APOPTOSIS	3.61e-02	7.52e-02	0.32	-0.27	-1.29	157	IGF2R,BCL2L1,APP,MCL1,TIMP3,BIRC3,AVPR1A,IL6,HGF,GUCY2D,NEFH,DIABLO,RARA,CASP9,IER3,BCL2L11,PPP2R5B,BTG2,IL18,RHOT2,BIK,CDC25B,SLC20A1,PLCB2,BCL2L10,CDKN1B,FASLG,GCH1,GADD45B,EGR3,TSPO,CD38,TNFRSF12A,CREBBP,EREG,HMOX1,CD14,CFLAR,DCN,F2,CYLD,SAT1,DPYD,IFNGR1,SMAD7,BCAP31,GPX3,HMGB2,PEA15,MMP2,IRF1,BID
ALL	HALLMARK_HEDGEHOG_SIGNALING	3.80e-02	7.60e-02	0.29	0.47	1.51	36	DPYSL2,AMOT,NF1,SLIT1,ADGRG1,CDK6,ETS2,SCG2,HEY2,CRMP1,VLDLR,RASA1
ALL	HALLMARK_PANCREAS_BETA_CELLS	4.62e-02	8.55e-02	0.38	-0.38	-1.4	40	SPCS1,ELP4,SEC11A,SRP9,PDX1,NEUROG3,SST,CHGA,NEUROD1,VDR,SYT13,HNF1A,MAFB
ALL	HALLMARK_WNT_BETA_CATENIN_SIGNALING	4.52e-02	8.55e-02	0.26	0.45	1.45	37	NCOR2,KAT2A,DKK1,NOTCH1,HDAC2,TP53,HEY2,DVL2,TCF7,LEF1,HDAC5
ALL	HALLMARK_OXIDATIVE_PHOSPHORYLATION	5.57e-02	9.94e-02	0.32	-0.24	-1.18	194	ISCU,ATP5F1E,POR,TIMM8B,NDUFB3,NDUFB1,NDUFA2,ACAA2,COX8A,ATP6V1F,NDUFS2,COX7B,NDUFA1,NDUFA4,ATP6V0C,COX4I1,COX6B1,OXA1L,MPC1,SLC25A11,DECR1,ATP6V0B,UQCR10,RHOT2,COX5B,NDUFB2,NDUFA3,TIMM10,ECI1,NDUFB8,FH,PDK4,NDUFB4,CYB5R3,NDUFB6,TCIRG1,NDUFB5,CYC1,ATP5PB,GPI,SURF1,NDUFS1,COX6A1,ATP5PD,SLC25A4,ALAS1,UQCR11,MRPL35,ACAA1,ACO2,NDUFC1,PDHX,ECH1,IDH3G,NDUFA6,COX7A2,SDHC,ATP5MG,COX7A2L
ALL	HALLMARK_ESTROGEN_RESPONSE_EARLY	6.90e-02	1.19e-01	0.29	-0.25	-1.21	198	RPS6KA2,TFF1,GLA,RHOBTB3,UGCG,FOS,DHRS2,SNX24,RARA,RHOD,OVOL2,TGM2,CA12,TBC1D30,LAD1,KLF4,UNC119,TFF3,MYOF,NAV2,AREG,OLFML3,IGF1R,KCNK15,SLC27A2,ADD3,FOXC1,MED24,SLC24A3,ABHD2,CLIC3,TPD52L1,CXCL12,SLC22A5,P2RY2,EGR3,B4GALT1,TIPARP,RAB31,KRT19,ALDH3B1,PTGES,MUC1,PAPSS2,FHL2,CHPT1,GJA1,KDM4B,RET,NBL1,PLAAT3,RRP12,KRT13,PPIF,ABLIM1,ADCY1,MICB,MPPED2,SLC1A1,JAK2,SLC19A2,MAPT
ALL	HALLMARK_CHOLESTEROL_HOMEOSTASIS	1.02e-01	1.71e-01	0.16	0.36	1.28	61	FASN,ATXN2,ATF5,GSTM2,HMGCS1,PMVK,LSS,SREBF2,FABP5,ATF3,EBP,FDFT1,FADS2,ACAT2,SC5D,HSD17B7,PCYT2,NSDHL,ABCA2
ALL	HALLMARK_ANGIOGENESIS	1.08e-01	1.73e-01	0.23	-0.36	-1.27	35	APP,SERPINA5,ITGAV,THBD,LRPAP1,PF4,LPL,JAG1,CXCL6,PGLYRP1,OLR1,VEGFA
ALL	HALLMARK_APICAL_SURFACE	1.15e-01	1.79e-01	0.22	-0.36	-1.29	34	AKAP7,APP,LYN,RHCG,LYPD3,IL2RB,B4GALT1,FLOT2,SLC2A4
ALL	HALLMARK_APICAL_JUNCTION	1.26e-01	1.85e-01	0.3	-0.23	-1.12	179	ACTB,PTPRC,NECTIN1,CRAT,NLGN3,ITGA9,TRAF1,CDSN,PDZD3,LAMB3,ARPC2,CLDN18,RAC2,ACTG2,SYK,CAP1,ADAMTS5,ACTN3,ADAM23,CLDN8,ICAM1,TGFBI,TJP1,MAPK13,PFN1,SHC1,MYH9,VWF,CNN2,VASP,MPZL2,B4GALT1,ACTA1,DSC1,ADAM15,ALOX15B,FBN1,CLDN11,VCAM1,AMIGO2,SIRPA,COL9A1,ACTC1,MMP9,COL17A1,CD86,ACTN1,LDLRAP1,CLDN4,RHOF,MYL12B,CDH15,CLDN9,MMP2,VCAN,GNAI2,PECAM1,CDH1
ALL	HALLMARK_FATTY_ACID_METABOLISM	1.26e-01	1.85e-01	0.14	0.3	1.21	144	PSME1,FASN,ACOX1,PPARA,ECHS1,BMPR1B,SMS,RETSAT,ACADM,NTHL1,APEX1,CRYZ,BPHL,HSP90AA1,HMGCS1,ENO3,HIBCH,RAP1GDS1,UBE2L6,RDH11,ACADVL,CEL,CPT1A,METAP1,AUH,MIF,ACAT2,ENO2,HSD17B7
ALL	HALLMARK_NOTCH_SIGNALING	4.28e-01	6.12e-01	0.07	0.33	1.02	29	TCF7L2,KAT2A,ARRB1,FBXW11,NOTCH1,FZD7,HES1,SAP30,PRKCA
ALL	HALLMARK_P53_PATHWAY	4.73e-01	6.43e-01	0.06	0.24	1	195	PTPN14,PDGFA,RETSAT,PPM1D,CSRNP2,IP6K2,MDM2,CCNG1,FDXR,PLK2,TSC22D1,PHLDA3,FBXW7,NUDT15,EI24,RPL36,BAX,ADA,HRAS,DDIT4,HINT1,TRIAP1,NOTCH1,TNFSF9,RAD9A,ATF3,PROCR,ELP1,WWP1
ALL	HALLMARK_PROTEIN_SECRETION	4.76e-01	6.43e-01	0.12	-0.22	-0.99	95	SCRN1,IGF2R,NAPA,GLA,RER1,ATP7A,SGMS1,COPE,ANP32E,STX7,SEC22B,SSPN,LAMP2,M6PR,TSG101,ABCA1,CTSC,AP2S1,CLTA,GALC,DST,ZW10,ARCN1
ALL	HALLMARK_ANDROGEN_RESPONSE	4.99e-01	6.55e-01	0.06	0.26	0.99	97	GUCY1A1,BMPR1B,INSIG1,SMS,APPBP2,TSC22D1,HMGCS1,CDK6,PA2G4,ELK4,LMAN1,ARID5B,NKX3-1,ZMIZ1,HOMER2,FKBP5,STK39,AKT1,SLC26A2,SLC38A2,ZBTB10,SORD,IDI1,ACSL3,PGM3,HPGD
ALL	HALLMARK_PEROXISOME	5.11e-01	6.55e-01	0.06	0.26	0.98	96	ERCC1,ACOX1,CTBP1,RETSAT,PRDX1,CTPS1,SMARCC1,HRAS,RDH11,PEX6,PEX11B,SOD1,PEX13,SLC25A17,CEL
ALL	HALLMARK_INTERFERON_ALPHA_RESPONSE	5.73e-01	6.98e-01	0.05	0.25	0.94	80	PSME1,LPAR6,LGALS3BP,HERC6,LY6E,USP18,CNP,EIF2AK2,UBE2L6,BST2,TRIM5,PROCR
ALL	HALLMARK_REACTIVE_OXYGEN_SPECIES_PATHWAY	5.62e-01	6.98e-01	0.1	-0.26	-0.96	44	NDUFS2,PRDX2,JUNB,HMOX2,MSRA,IPCEF1,CDKN2D,MBP,LSP1,LAMTOR5,NDUFB4,GPX3,CAT,GLRX2,NDUFA6,GSR,TXNRD2,FES,FTL,SBNO2,G6PD,MPO
ALL	HALLMARK_MTORC1_SIGNALING	6.13e-01	7.30e-01	0.05	0.22	0.93	195	ACACA,NUFIP1,PSPH,UFM1,INSIG1,CCNG1,FDXR,PRDX1,EDEM1,RRP9,PIK3R3,POLR3G,P4HA1,HMGCS1,ATP2A2,DDIT4,MLLT11,RDH11,TCEA1,HSPD1,USO1,ACLY,XBP1,EBP,FADS2,PSMC6,GTF2H1,CCT6A,SC5D,NUP205,SLC7A5,UNG,CYB5B,EPRS1,BCAT1
ALL	HALLMARK_E2F_TARGETS	6.44e-01	7.37e-01	0.13	-0.2	-0.96	186	TACC3,CHEK2,LBR,RAD51C,DEK,NCAPD2,MYBL2,ESPL1,CDCA3,RPA3,SPC25,PLK1,CDCA8,E2F8,CENPM,DIAPH3,CCNE1,PTTG1,CDC20,ANP32E,HMMR,SPAG5,CDC25B,AURKB,DEPDC1,MXD3,CDKN1B,CCNB2,MLH1,PNN,SNRPB,CDKN3,RRM2,KIF22,DLGAP5,KIF2C,BIRC5,ASF1B,MKI67,KIF4A,KIF18B,ZW10,CENPE,RPA2,PSMC3IP,HMGB2
ALL	HALLMARK_PI3K_AKT_MTOR_SIGNALING	6.63e-01	7.37e-01	0.04	0.24	0.9	99	ACACA,VAV3,TSC2,PIKFYVE,PTPN11,NOD1,PIK3R3,HRAS,PLCB1,NCK1,SMAD2,CSNK2B,MAPK8,MAP3K7,EIF4E,IL2RG,AKT1,LCK,IL4,PLCG1
ALL	HALLMARK_SPERMATOGENESIS	6.62e-01	7.37e-01	0.11	-0.2	-0.92	123	CHFR,YBX2,NEFH,OAZ3,MAP7,DPEP3,PCSK1N,POMC,ALOX15,AGFG1,HBZ,CCNB2,DBF4,PHKG2,ARL4A,CDKN3,NCAPH,ZC2HC1C,ADAM2,MLF1,SPATA6,KIF2C,CRISP2,AKAP4,CCT6B,TNNI3,ACRV1,GFI1,ODF1,AURKA,PGS1,BUB1,NOS1,LDHC,TSSK2,ZNRF4,PAPOLB,TULP2,TEKT2,GAD1,CLPB,GPR182,TKTL1,NEK2,HSPA1L,SLC2A5,H1-6,PSMG1,CDK1,NPY5R,THEG,PGK2,PDHA2,TALDO1
ALL	HALLMARK_UV_RESPONSE_DN	7.39e-01	8.03e-01	0.04	0.22	0.87	142	ARHGEF9,INSIG1,CELF2,MGMT,PHF3,MAGI2,SERPINE1,PIK3R3,EFEMP1,MTA1,SFMBT1,ATP2B4,NEK7,PTPRM,MAP1B,TOGARAM1,ABCC1,DYRK1A,NR3C1,ATRX,PDGFRB,ZMIZ1,NIPBL,VLDLR,PRKCA,BCKDHB,PEX14,LAMC1,MT1E,TFPI,PTEN,HAS2,PIAS3,LDLR,CAP2,DLG1,SCN8A
ALL	HALLMARK_GLYCOLYSIS	8.61e-01	9.16e-01	0.03	0.2	0.83	188	AKR1A1,GALK2,HS2ST1,FUT8,ARPP19,GFPT1,HOMER1,LCT,CYB5A,COL5A1,MPI,P4HA1,GPC4,KIF2A,TPBG,DDIT4,PFKP,GNE,GALK1,TPST1,SOD1,ALDH7A1,CAPN5,PPP2CB,ECD,NDST3,MIF,ZNF292,ENO2,NT5E,NOL3,NASP,SAP30,B3GAT1
ALL	HALLMARK_BILE_ACID_METABOLISM	9.84e-01	9.84e-01	0.03	0.17	0.64	99	PHYH,RETSAT,FDXR,HSD17B6,PEX6,APOA1,ABCA4,ALDH8A1,SOD1,PEX13,PEX1,PECR,FADS2,PFKM,PIPOX,LCK,NEDD4,ABCA2,BCAR3,CROT,NPC1,IDI1,PEX26,GNPAT,PXMP2,NR3C2,IDH1,BBOX1,DHCR24,GC,EFHC1,AKR1D1
ALL	HALLMARK_G2M_CHECKPOINT	9.78e-01	9.84e-01	0.1	-0.17	-0.8	195	INCENP,MARCKS,TACC3,CCNF,HMGN2,LBR,CENPA,PTTG3P,RASAL2,MYBL2,ESPL1,H2AZ2,PLK1,RBL1,UBE2C,PTTG1,CDC20,HMMR,E2F4,CDC25B,AURKB,E2F2,CDKN1B,CCNB2,TFDP1,DBF4,CDKN3,KIF22,EGF,KIF2C,TROAP,BIRC5,MKI67,TOP1,KIF4A,NOTCH2,CENPE,RPA2,ODC1,FBXO5,CUL1,CDC27,CDC6,AURKA,BUB1
ALL	HALLMARK_TGF_BETA_SIGNALING	9.48e-01	9.84e-01	0.07	-0.18	-0.7	52	ID2,THBS1,JUNB,IFNGR2,TJP1,SLC20A1,WWTR1,PPP1CA,RAB31,SMAD7,FURIN,SKIL,HIPK2,PMEPA1,CDH1,TGFBR1,CDKN1C,ID1

## Sheet: AML
disease	pathway	pval	padj	log2err	ES	NES	size	leadingEdge
AML	HALLMARK_E2F_TARGETS	1.00e-10	2.50e-09	NA	-0.47	-2.5	190	HUS1,RPA2,CDKN1B,PRPS1,PHF5A,CKS2,RPA3,ORC2,DUT,TFRC,PRDX4,TUBG1,UBE2T,DEK,CCNE1,NCAPD2,MXD3,CDC25A,TUBB,CENPE,PTTG1,GSPT1,TACC3,BARD1,PLK1,POP7,MSH2,ESPL1,CDC25B,CDKN3,MCM7,RFC2,CHEK1,SNRPB,CDC20,MCM6,DDX39A,RAD21,H2AX,CSE1L,CDK1,POLA2,UBE2S,NAA38,DLGAP5,ASF1A,KIF4A,MAD2L1,LIG1,KIF2C,RNASEH2A,GINS3,CDCA3,NUP107,TIPIN,MCM2,ASF1B,CENPM,CDCA8,PSIP1,MCM5,PCNA,ING3,MKI67,HMGB3,AURKA,KIF22,AURKB,RPA1,…
AML	HALLMARK_HEME_METABOLISM	1.00e-10	2.50e-09	NA	-0.64	-3.36	186	GATA1,TOP1,GCLC,GLRX5,KLF1,GYPE,OPTN,P4HA2,MPP1,OSBP2,EPOR,ABCG2,BTG2,ICAM4,KEL,TSPO2,CROCCP2,HEBP1,SLC66A2,PIGQ,SNCA,CTSE,GCLM,SPTA1,RBM38,CCND3,RHAG,H1-0,HAGH,PDZK1IP1,BLVRA,PPOX,HTRA2,UROD,HBQ1,TAL1,XPO7,ATP6V0A1,UROS,ANK1,RANBP10,EIF2AK1,UCP2,BNIP3L,NARF,MINPP1,FBXO9,MYL4,LPIN2,PRDX2,ACKR1,ALAD,BCAM,GYPC,PPP2R5B,TSPAN5,SLC11A2,ENDOD1,RCL1,GYPA,MBOAT2,TRIM10,SPTB,CA1,SLC22A4,ERMAP,FECH,ARHGEF1…
AML	HALLMARK_G2M_CHECKPOINT	2.35e-06	3.91e-05	0.63	-0.34	-1.8	192	HUS1,RPA2,TOP1,ORC5,CDKN1B,MARCKS,CUL1,TENT4A,CKS2,KMT5A,PBK,E2F4,CDC25A,E2F2,CENPE,PTTG1,PTTG3P,GSPT1,POLQ,TACC3,BARD1,CUL3,EGF,PLK1,ESPL1,HOXC10,INCENP,CDC25B,CDKN3,CDC7,EXO1,CHEK1,CDC20,MCM6,DDX39A,FBXO5,RAD21,H2AX,NDC80,CDK1,POLA2,UBE2S,KIF23,SLC7A1,UPF1,KNL1,KIF4A,MAD2L1,ODC1,KIF20B,GINS2,KIF2C,BUB1,MCM2,MCM5,MTF2,MKI67,HMGB3,CCNF,AURKA,PRC1,KIF22,NUSAP1,AURKB,HMMR,CCNA2,MYC,TMPO,CCNB2,NEK2,…
AML	HALLMARK_COMPLEMENT	3.24e-04	3.24e-03	0.5	-0.29	-1.52	186	S100A12,APOC1,PSMB9,PLA2G7,LTF,PRCP,EHD1,HNF4A,GP9,CR2,LGMN,C1QC,CD40LG,MMP8,CR1,GATA3,DOCK10,CPQ,CDK5R1,F5,RBSN,MMP12,OLR1,S100A9,C1QA,BRPF3,GNG2,FCN1,CD59,ANXA5,CTSL,LTA4H,FYN,RASGRP1,PFN1,GCA,MSRB1,GNAI3,C9,CDA,LGALS3,GNB2,SPOCK2,GZMB,NOTCH4,CTSS,PIM1,IRF1,RNF4,CD36,DPP4,LCK
AML	HALLMARK_KRAS_SIGNALING_UP	2.65e-04	3.24e-03	0.5	-0.3	-1.59	188	GADD45G,PPBP,GPNMB,GNG11,CMKLR1,PRKG2,G0S2,ETV1,TRIB2,LAPTM5,MMP9,MMP11,PECAM1,FUCA1,TSPAN13,CD37,BMP2,GLRX,ADAM8,IL33,RETN,RELN,AKAP12,DCBLD2,KLF4,ARG1,EPB41L3,IRF8,ST6GAL1,MMD,GYPC,LY96,PSMB8,AMMECR1,DNMBP,CDADC1,PLEK2,ETS1,CROT,CLEC4A,PTGS2,RGS16
AML	HALLMARK_XENOBIOTIC_METABOLISM	1.72e-03	1.44e-02	0.46	-0.27	-1.45	193	ELOVL5,GCLC,CYFIP2,PTGES,PDK4,TAT,APOE,HNF4A,GAD1,MPP2,HMOX1,SPINT2,NINJ1,ARG1,GCNT2,ALDH2,IRF8,LPIN2,FMO3,PMM1,ACP1,CES1,EPHA2,ACOX2,AQP9,ETFDH,BLVRB,ANGPTL3,AKR1C3,HES6,CROT,GSTO1,CYB5A,AKR1C2,CYP2J2,ID2,ABCC3,PROS1,CBR1,LEAP2,GABARAPL1,CDA,ESR1,HPRT1,GSTA3,TGFB2
AML	HALLMARK_APICAL_SURFACE	8.59e-03	6.14e-02	0.38	-0.4	-1.62	44	EPHB4,DCBLD2,FLOT2,MAL,CRYBG1,GATA3,LYPD3,GSTM3,AKAP7,CD160,AFAP1L2,GAS1,APP,HSPB1,IL2RB,RHCG
AML	HALLMARK_KRAS_SIGNALING_DN	1.47e-02	9.18e-02	0.38	-0.25	-1.34	190	YBX2,VPREB1,CHRNG,KCNE2,UGT2B17,NUDT11,BTG2,CD40LG,CALCB,SLC12A3,KRT13,SPTBN2,KRT5,PLAG1,STAG3,MEFV,LYPD3,ARPP21,FGF16,PNMT,ABCB11,MX1,IFI44L,TCL1A,TENT5C,ZC2HC1C,DCC,CAMK1D,IL5,YPEL1,SLC6A14,SLC25A23,BARD1,NPHS1,EGF,THNSL2,GPR19,SNN,PRKN,TGFB2,ABCG4,PDCD1,ACTC1,RGS11,SKIL,KRT1,OXT,MAST3,VPS50,EDAR,GRID2,SSTR4,EFHD1,RYR1,ARHGDIG,SMPX,MTHFR,SOX10,PCDHB1,CYP11B2,IFNG,TFAP2B,CLDN16
AML	HALLMARK_ALLOGRAFT_REJECTION	2.98e-02	1.49e-01	0.35	-0.25	-1.32	184	CD79A,LTB,HLA-DMB,IL16,DYRK3,IL15,MMP9,IRF4,CD40LG,CXCL9,HLA-DQA1,CCND3,IRF8,HLA-DOA,IL18RAP,ZAP70,TRAF2,CD8B,IL9,STAT4,CCL13,INHBB,ETS1,TLR1,IGSF6,GPR65,CCL2,ACVR2A,CCL19,FASLG,HCLS1,ACHE,RPL3L,IL13,IL4,IL7,TGFB2,HLA-DOB,IL4R,GZMB,B2M,NCR1,KRT1,MAP4K1,CTSS,CD3G,IL2RB,LCK,CD40,CCR2
AML	HALLMARK_ESTROGEN_RESPONSE_LATE	2.87e-02	1.49e-01	0.35	-0.24	-1.27	191	ISG20,ELOVL5,CDH1,PTGES,LTF,JAK1,TST,TSPAN13,NMU,WFS1,KRT13,KLF4,TFF3,IL6ST,CHPT1,SIAH2,CXCL12,LARGE1,SNX10,ACOX2,CLIC3,FARP1,S100A9,FAM102A,BLVRB,TJP3,CA12,BTG3,NRIP1,ETFB,LSR,RAB31,ID2,IDH2,RPS6KA2,ALDH3A2,CALCR,PGR,HPRT1,SLC29A1,CDC20,SFN,MAPT,PRSS23,DHCR7,GINS2,RNASEH2A,IGFBP4,CD9,TIAM1,FRK,HSPA4L,GAL,DYNLT3,HSPB8,PLK4,RABEP1,SERPINA3,TSTA3,TNNC1,STIL,IMPA2,PCP4,ARL3,SLC1A4,TPD52L1,HOMER2,KIF…
AML	HALLMARK_INFLAMMATORY_RESPONSE	4.50e-02	2.04e-01	0.32	-0.23	-1.23	197	GABBR1,IL15,VIP,CMKLR1,BTG2,ICAM4,CXCL9,C5AR1,SELL,DCBLD2,LTA,FPR1,IL18RAP,MEFV,IRAK2,SLC11A2,CD14,IL18R1,CD48,OLR1,MARCO,CXCR6,AQP9,KCNJ2,CXCL6,TNFSF10,SRI,TLR1,FFAR2,RASGRP1,ITGB3,RGS16,CCL2,KIF1B,ACVR2A,GNAI3,SLC4A4,AXL,ADM,SPHK1,IL4R,RGS1,CCR7,SLC7A1,IRF1,ABCA1,IL2RB,CLEC5A,KCNA3,LCK,CD40,CYBB,SLC31A1,RNF144B,MYC,CCL20,TNFAIP6,PDE4B,CCL7,FZD5,IFNGR2,CCL17,NAMPT
AML	HALLMARK_PROTEIN_SECRETION	5.20e-02	2.17e-01	0.22	0.35	1.39	91	DOP1A,BNIP3,VPS45,LMAN1,SCAMP1,COPB1,SEC31A,GLA,NAPG,LAMP2,SCAMP3,ADAM10,CAV2,OCRL,ARFGEF2,CTSC,TMED2,GBF1,STX12,EGFR,AP3B1,DNM1L,SNAP23,RPS6KA3,TMX1,KRT18,RAB14,RAB2A,GNAS,TMED10,ATP6V1H,VPS4B,ARCN1,DST,YKT6,ARFGAP3,ATP6V1B1,VAMP7,USO1,SH3GL2,GOSR2,CLN5,STAM
AML	HALLMARK_IL2_STAT5_SIGNALING	5.66e-02	2.18e-01	0.32	-0.23	-1.2	195	CD79B,LTB,GATA1,SMPDL3A,WLS,TNFRSF8,LRIG1,IRF4,PRKCH,TTC39B,CCND3,BMP2,SH3BGRL2,SELL,TGM2,BCL2L1,IRF8,IL18R1,ADAM19,SOCS2,BATF3,CD48,IGF2R,TNFSF10,GSTO1,NCS1,GPR65,CCNE1,IFITM3,RGS16,FLT3LG,GABARAPL1,DRC1,IL1R2,SLC29A2,IL13,DHRS3,RORA,IGF1R,ABCB1,HOPX,IL4R,SELP,AGER,RHOH,CKAP4,GUCY1B1,PIM1,IL2RB,ODC1,ICOS,PTCH1,IRF6,MYC,PDCD2L,ANXA4,TIAM1,ETV4,CSF2,FGL2,MYO1C
AML	HALLMARK_EPITHELIAL_MESENCHYMAL_TRANSITION	6.36e-02	2.26e-01	0.29	-0.23	-1.21	197	GADD45A,MAGEE1,IL15,ENO2,ANPEP,VCAM1,TGFBI,CCN2,FUCA1,SERPINE2,TPM1,ABI3BP,FBLN5,PLOD2,MSX1,TGM2,HTRA1,COL1A1,PFN2,COL5A1,VEGFA,CXCL12,BASP1,FSTL1,CXCL6,GAS1,CD59,NNMT,TGFBR3,MYLK,SLIT3,SDC1,SFRP1,SLC6A8,ITGB3,FBN2,ID2,PCOLCE2,ITGB5,PMEPA1,PRSS2,MMP1,COL1A2,MCM7,COL6A3,DCN,NID2,TIMP3,MFAP5,CDH11,ELN,EFEMP2,CDH2
AML	HALLMARK_ESTROGEN_RESPONSE_EARLY	7.24e-02	2.26e-01	0.29	-0.23	-1.23	189	ELOVL5,SEC14L2,FCMR,PTGES,TUBB2B,FHL2,LRIG1,RETREG1,ABLIM1,REEP1,WFS1,KRT13,TGM2,KLF4,ABAT,TFF3,MPPED2,IL6ST,CHPT1,ENDOD1,SIAH2,CXCL12,CLIC3,FARP1,FAM102A,BLVRB,TJP3,INHBB,UGCG,CA12,RASGRP1,NRIP1,RAB31,SLC2A1,RPS6KA2,AQP3,DHRS3,CALCR,HES1,KCNK15,PGR,IGF1R,NAV2,OLFML3
AML	HALLMARK_INTERFERON_GAMMA_RESPONSE	7.02e-02	2.26e-01	0.29	-0.24	-1.26	187	ISG20,PARP12,PSMB9,IL15,CMKLR1,VCAM1,IRF4,ZBP1,VAMP5,CXCL9,HLA-DQA1,NLRC5,BANK1,EPSTI1,FPR1,IRF8,RAPGEF6,PSMB8,EIF4E3,MX1,CSF2RB,STAT4,TNFSF10,SRI,IFI44L,AUTS2,IFITM3,PTGS2,CCL2,GBP6,TRAFD1,ARID5B,OAS2,IL7,IFIT1,BPGM,IL4R,SELP,B2M,PIM1,IRF1,IL2RB,CD40,PELI1,GPR18,IFIT2,TNFAIP6,PDE4B,CCL7,BATF2,FGL2,NAMPT,IFITM2
AML	HALLMARK_HYPOXIA	9.47e-02	2.79e-01	0.29	-0.22	-1.17	194	ISG20,ALDOC,PKLR,ENO2,P4HA2,CDKN1B,TGFBI,HMOX1,CCN2,TMEM45A,GLRX,AKAP12,TGM2,GCNT2,BNIP3L,COL5A1,EFNA1,SDC3,ATP7A,PFKFB3,VEGFA,SIAH2,DPYSL4,LARGE1,IER3,SLC37A4,ETS1,SELENBP1,PPFIA4,CAVIN1,TGFB3,CA12,FOXO3,EXT1,KDELR3,PGM1,SLC2A1,LXN
AML	HALLMARK_MYOGENESIS	1.09e-01	2.86e-01	0.38	-0.22	-1.16	193	AK1,CHRNG,KCNH2,CNN3,GABARAPL2,DAPK2,SCD,ABLIM1,REEP1,FOXO4,BIN1,TNNC2,LSP1,PFKM,TCAP,MYOM2,COL1A1,PKIA,MYL4,FABP3,AEBP1,FHL1,LARGE1,MYL3,SPDEF,PPFIA4,MYLK,GPX3,MYH1,SLC6A8,MAPRE3,CRAT,APP,CKMT2,ITGB5,ACHE,MYBPC3,KLF5,DMPK,NAV2,SPHK1,COL6A3
AML	HALLMARK_REACTIVE_OXYGEN_SPECIES_PATHWAY	1.14e-01	2.86e-01	0.25	-0.31	-1.27	45	GCLC,CDKN2D,GCLM,GLRX,LAMTOR5,LSP1,SOD1,PRDX2,MSRA,PRDX4,TXNRD2,GPX3,MBP,HMOX2
AML	HALLMARK_UNFOLDED_PROTEIN_RESPONSE	1.08e-01	2.86e-01	0.15	0.31	1.27	105	CNOT2,DDX10,SEC31A,ATF6,DCP1A,KIF5B,SPCS3,EEF2,TARS1,EIF4EBP1,XBP1,EDC4,MTHFD2,EIF4G1,TTC37,EXOSC10,PARN,ZBTB17,PAIP1,ARFGAP1,ATF4,SERP1,SLC30A5,HSPA9,NABP1,NOP14,EXOSC5,ALDH18A1,SDAD1,CHAC1
AML	HALLMARK_APOPTOSIS	1.32e-01	3.00e-01	0.3	-0.23	-1.18	152	GADD45A,ISG20,LEF1,ENO2,CDKN1B,BTG2,HMOX1,SMAD7,BMP2,H1-0,SOD1,BNIP3L,SLC20A1,BCL2L1,PPP2R5B,PTK2,CD14,IER3,ERBB2,IGF2R,TNFSF10,TGFBR3,GPX3,BTG3,IFITM3,APP,FASLG,NEFH,MGMT,LGALS3,CDC25B,CDK2,TGFB2,DCN,TIMP3,HSPB1,IRF1
AML	HALLMARK_UV_RESPONSE_UP	1.31e-01	3.00e-01	0.31	-0.23	-1.18	151	KCNH2,ENO2,TST,BTG2,HMOX1,EPCAM,CCND3,BMP2,MSX1,UROD,SLC25A4,E2F5,DNAJB1,IL6ST,PSMC3,TFRC,TUBA4A,PLCL1,CDC34,CLCN2,CCNE1,GPX3,BTG3,SLC6A8,RASGRP1,KLHDC3,FEN1,CCK,AQP3,CDK2,ABCB1,H2AX,CYB5R1,GGH,SULT1A1,ARRB2,IRF1,HSPA2,NUP58
AML	HALLMARK_ADIPOGENESIS	1.68e-01	3.65e-01	0.29	-0.21	-1.12	192	GADD45A,PREB,RMDN3,UQCR11,APOE,FABP4,TST,SOWAHC,EPHX2,RETN,STOM,SOD1,ALDH2,UCP2,PFKFB3,ORM1,CAVIN2,DNAJB9,COQ3,BCL6,FZD4,PPM1B,MIGA2,CAVIN1,MYLK,ELOVL6,GPX3,PRDX3,AIFM1,ETFB,MGST3,CRAT,TKT,PGM1,ITSN1,NDUFAB1,VEGFB,UQCRC1
AML	HALLMARK_MYC_TARGETS_V2	1.76e-01	3.66e-01	0.12	0.34	1.23	52	NOP2,TFB2M,FARSA,WDR43,PES1,WDR74,NIP7,UTP20,IPO4,HK2,EXOSC5,SORD,MAP3K6,PPRC1,IMP4,MYBBP1A,GRWD1,SRM,MPHOSPH10
AML	HALLMARK_ANGIOGENESIS	2.07e-01	3.97e-01	0.18	-0.31	-1.18	35	PGLYRP1,MSX1,PRG2,PTK2,VEGFA,OLR1,FSTL1,CXCL6
AML	HALLMARK_TGF_BETA_SIGNALING	2.06e-01	3.97e-01	0.18	-0.27	-1.14	51	ID3,PPM1A,CDH1,SMAD7,BMP2,ID1,SPTBN1,SLC20A1
AML	HALLMARK_APICAL_JUNCTION	2.86e-01	5.29e-01	0.22	-0.2	-1.06	191	KCNH2,CDH1,MYH10,MYL12B,SYK,CLDN5,VCAM1,MMP9,TGFBI,PECAM1,ICAM4,CLDN11,PLCG1,NECTIN1,SDC3,TRO,PTK2,COL17A1,CLDN6,DSC1,PPP2R2C,CLDN9,SGCE,NLGN2,TUBG1,NECTIN3,RHOF,LDLRAP1,ADAM23,ITGA3,PFN1,JAM3,CRAT,MADCAM1,EVL,CLDN14,PCDH1
AML	HALLMARK_PI3K_AKT_MTOR_SIGNALING	3.09e-01	5.53e-01	0.08	0.27	1.09	99	FGF17,RPTOR,TSC2,STAT2,PIKFYVE,ITPR2,SMAD2,DUSP3,PRKAR2A,MKNK1,PTEN,GSK3B,AKT1,MAP3K7,HRAS,TNFRSF1A,EGFR,PDK1,ACACA,RPS6KA3
AML	HALLMARK_COAGULATION	3.44e-01	5.92e-01	0.17	-0.21	-1.03	129	APOC1,MMP9,HNF4A,GP9,MMP11,PECAM1,LGMN,CTSE,MMP8,HTRA1,CPQ,ISCU,ACOX2,OLR1,C1QA,PEF1,MASP2,LTA4H,FYN,ITGB3,FGG,PROS1,C9,CAPN5,MMP1,GNB2
AML	HALLMARK_GLYCOLYSIS	3.91e-01	6.52e-01	0.06	0.24	1.04	189	GNE,FUT8,EXT2,NDST3,ADORA2B,SAP30,ARTN,PHKA2,IDUA,ECD,HOMER1,LCT,SRD5A3,GAL3ST1,XYLT2,CASP6,GFPT1,TPI1,ALDH9A1,CHST4,GALK2,GAPDHS,PFKP,GPC4,PMM2,CD44,NSDHL,P4HA1,B3GAT3,BIK,PLOD1,NOL3,ENO1,ZNF292,PYGB,AK4,IL13RA1,EGFR,DSC2,HS2ST1,IDH1,ALDOA,VLDLR,HDLBP,AK3,HK2,B4GALT7
AML	HALLMARK_INTERFERON_ALPHA_RESPONSE	4.30e-01	6.93e-01	0.14	-0.22	-1	89	ISG20,PARP12,TMEM140,PSMB9,GMPR,IL15,SELL,EPSTI1,PSMB8,MX1,IFI44L,IFITM3,TRAFD1,IL7,PARP9,IL4R,B2M,SAMD9
AML	HALLMARK_P53_PATHWAY	4.50e-01	7.03e-01	0.06	0.23	1.01	187	DDB2,MDM2,GM2A,EPS8L2,PERP,RAB40C,NDRG1,RRAD,SEC61A1,TP63,SESN1,ZBTB16,PHLDA3,CDKN2A,TCN2,RETSAT,RB1,BLCAP,SLC3A2,MAPKAPK3,RPS27L,HRAS,TNNI1,VWA5A,BAIAP2,SLC7A11,ADA,FDXR,TM4SF1,CDKN2B,CD82,NUDT15,BAX,PTPN14,RPL18,PROCR,VAMP8,TNFSF9,PLXNB2,F2R,DNTTIP2,TM7SF3,RAP2B,XPC,PPP1R15A,SP1,CEBPA,LIF,CCNG1,DRAM1,NOL8
AML	HALLMARK_BILE_ACID_METABOLISM	5.23e-01	7.54e-01	0.05	0.24	0.96	107	AR,PEX26,EFHC1,AGXT,BBOX1,PEX11A,PEX6,CYP7B1,ALDH9A1,GC,RETSAT,DHCR24,HSD17B11,PHYH,ABCA6,PEX11G,FDXR,NR1I2,CYP46A1,NR0B2,SCP2,ABCD1,GNMT,IDH1
AML	HALLMARK_DNA_REPAIR	5.02e-01	7.54e-01	0.05	0.23	0.99	140	ERCC2,DDB2,TARBP2,POLR1D,ADRM1,MPG,SEC61A1,DCTN4,ERCC3,BCAP31,GTF2F1,SRSF6,ERCC1,SNAPC4,POLR2A,USP11,RRM2B,ADA,REV3L,NT5C,ELOA,TMED2,GTF2H1,GTF2H3,NUDT9,POLB,ITPA,ERCC8,TAF12,XPC,AK3,POLR1C,TAF1C,PDE6G,NCBP2,POLR3C,TK2,DAD1,GTF3C5,POLL,ARL6IP1,SMAD5
AML	HALLMARK_FATTY_ACID_METABOLISM	5.28e-01	7.54e-01	0.14	-0.19	-0.98	145	ELOVL5,ALDH1A1,IDI1,ENO2,G0S2,MCEE,ECI2,ACSS1,BLVRA,UROD,UROS,CA4,ALAD,ETFDH,GPD1,CBR3,SDHA,KMT5A,PDHA1,CRAT,CBR1,FH,GABARAPL1
AML	HALLMARK_NOTCH_SIGNALING	5.43e-01	7.54e-01	0.06	0.3	0.95	32	ARRB1,TCF7L2,SAP30,KAT2A,JAG1
AML	HALLMARK_TNFA_SIGNALING_VIA_NFKB	6.05e-01	8.18e-01	0.15	-0.18	-0.97	190	GADD45A,EHD1,G0S2,MARCKS,BTG2,BMP2,NINJ1,KLF4,IL6ST,EFNA1,PFKFB3,VEGFA,IER3,OLR1,BCL6,CXCL6,SLC16A6,NFKB2,BTG3,PTGS2,CCL2,ID2,BCL2A1,F2RL1,PMEPA1,LITAF,SNN,FJX1,HES1,SPHK1,IRF1,ABCA1,SIK1,DUSP4,MYC,GFPT2,CCL20,PLPP3,IFIT2,SPSB1,TNFAIP6,PDE4B,CSF2,IFNGR2,B4GALT5,NAMPT,IER5,LAMB3,CXCL1,SAT1,CCRL2,CCN1,MAP3K8
AML	HALLMARK_CHOLESTEROL_HOMEOSTASIS	6.28e-01	8.26e-01	0.1	-0.21	-0.92	68	TP53INP1,ALDOC,IDI1,ADH4,SCD,LGMN,GLDC,MVK,ANXA5,CXCL16,LGALS3,CBS,PDK3,DHCR7,FADS2,TNFRSF12A,MVD,CD9,EBP,FDPS
AML	HALLMARK_ANDROGEN_RESPONSE	6.71e-01	8.60e-01	0.11	-0.19	-0.92	95	ELOVL5,IDI1,CDC14B,STEAP4,HSD17B14,SCD,CCND3,H1-0,AKAP12,DNAJB9,MAF,SPDEF,GPD1L,GNAI3,ARID5B,ELL2,PMEPA1,MAK
AML	HALLMARK_WNT_BETA_CATENIN_SIGNALING	7.15e-01	8.93e-01	0.04	0.25	0.83	38	NCSTN,KAT2A,JAG1,CTNNB1,NKD1,DKK4,WNT6,AXIN1,CCND2,NCOR2,HDAC11
AML	HALLMARK_HEDGEHOG_SIGNALING	9.22e-01	9.99e-01	0.03	0.2	0.67	36	NKX6-1,SCG2,NF1,SLIT1,SHH,VLDLR,UNC5C,GLI1,ETS2,PLG,L1CAM,TLE3,THY1,CDK6,HEY1
AML	HALLMARK_IL6_JAK_STAT3_SIGNALING	8.67e-01	9.99e-01	0.03	0.2	0.76	84	PTPN2,TYK2,STAT2,LTBR,CXCL11,STAM2,CD44,CBL,IL3RA,IL2RA,IL13RA1,TNFRSF1A,OSMR,IL12RB1,PDGFC,ITGA4
AML	HALLMARK_MITOTIC_SPINDLE	9.78e-01	9.99e-01	0.12	-0.15	-0.81	197	MYH10,MARCKS,KIF3B,BIN1,SEPTIN9,CTTN,CDC42EP4,SPTBN1,CDC42BPA,RAPGEF6,ARHGEF12,FARP1,TUBA4A,RABGAP1,RHOF,ARHGAP27,EPB41,ARHGEF11,KIF1B,CENPE,CDK5RAP2,PIF1,ITSN1,TUBD1,PLK1,SAC3D1,ESPL1,INCENP,ECT2,CAPZB,ARAP3,FBXO5,NDC80,CDK1,KIF23,DLGAP5,TBCD,NCK2,KIF4A,KIF20B,PXN,KIF2C,BUB1,AURKA,PRC1,KIF22,NUSAP1,TIAM1,CCNB2,NEK2,KIFAP3,STAU1,KIF15,PAFAH1B1,TPX2,KATNA1,BIRC5,UXT,KIF11,CENPF
AML	HALLMARK_MTORC1_SIGNALING	9.65e-01	9.99e-01	0.11	-0.15	-0.82	192	ELOVL5,PSMC2,GCLC,IDI1,SLA,BTG2,SCD,LGMN,PLOD2,GLRX,EGLN3,EDEM1,SLC37A4,TFRC,TUBA4A,TUBG1,HMBS,ELOVL6,LTA4H,GOT1,CDC25A,PGM1,SLC2A1,PLK1,HPRT1,SYTL2,DDX39A,DHCR7,BUB1,UCHL5,MCM2,G6PD,FADS2,PHGDH,CCNF,ATP6V1D,AURKA,RPA1,COPS5,CD9,RRM2,PSMG1,EBP,FGL2,PSMD14,NAMPT,ATP5MC1
AML	HALLMARK_MYC_TARGETS_V1	9.99e-01	9.99e-01	0.02	0.14	0.6	181	PABPC1,EIF4G2,EIF1AX,COX5A,PSMA1,MRPL9,SYNCRIP,PSMB2,CNBP,ABCE1,KARS1,PSMA4,RSL1D1,EIF3J,TXNL4A,YWHAE,CCT4,UBE2E1,HSP90AB1,SF3A1,PABPC4,RPL18,CLNS1A,ETF1,TARDBP,DDX21,EIF2S2,APEX1,NCBP2,SMARCC1,G3BP1,EIF3D,CCT5,SRSF3,SRM,XPOT,YWHAQ,PSMD3
AML	HALLMARK_OXIDATIVE_PHOSPHORYLATION	9.96e-01	9.99e-01	0.02	0.15	0.65	187	ALDH6A1,MRPS30,IDH3A,ATP5F1B,MTRR,CPT1A,HADHA,NDUFB5,COX5A,ATP6AP1,ECHS1,CYB5R3,ATP5PF,NDUFA5,RETSAT,UQCR10,PHYH,VDAC2,TIMM50,ATP1B1,ABCB7,SLC25A12,HSPA9,ATP5MC3,BAX,NDUFV2,UQCRC2,FDX1,IDH1,ACADVL,CASP7,OXA1L,COX10,MTX2,TIMM13,NDUFS4,HADHB,BCKDHA,MTRF1,NDUFS2,COX15,AFG3L2
AML	HALLMARK_PANCREAS_BETA_CELLS	8.59e-01	9.99e-01	0.04	0.22	0.73	38	NKX6-1,FOXA2,IAPP
AML	HALLMARK_PEROXISOME	8.50e-01	9.99e-01	0.1	-0.18	-0.84	99	ELOVL5,ALDH1A1,IDI1,FIS1,UGT2B17,ECI2,EPHX2,SLC25A4,SOD1,ABCC5,SEMA3C,CRAT,IDH2,DIO1,PEX2,MSH2,DHRS3,CRABP2,ABCB1,ATXN1
AML	HALLMARK_SPERMATOGENESIS	9.89e-01	9.99e-01	0.09	-0.15	-0.76	132	YBX2,GAD1,CRISP2,DPEP3,ACRBP,IL12RB2,POMC,GSTM3,RPL39L,ZPBP,ZC2HC1C,DCC,IP6K1,ELOVL3,PGK2,JAM3,NEFH,ALOX15,GRM8,CDKN3,SIRT1,DMC1,CDK1,HSPA2,KIF2C,BUB1,AURKA,CLGN,HBZ,PSMG1,CCNB2,NEK2,EZH2,HSPA4L
AML	HALLMARK_UV_RESPONSE_DN	8.98e-01	9.99e-01	0.03	0.18	0.77	142	SERPINE1,BDNF,ADORA2B,CDON,ABCC1,BCKDHB,SCAF8,ATRN,MAP2K5,PTEN,KIT,DYRK1A,ATP2C1,VAV2,PHF3,DLC1,TFPI,NIPBL,RGS4,F3,SCN8A,ATRX,GJA1,ATP2B4,MTA1,VLDLR

## Sheet: BLCA
disease	pathway	pval	padj	log2err	ES	NES	size	leadingEdge
BLCA	HALLMARK_ALLOGRAFT_REJECTION	1.00e-10	4.55e-10	NA	-0.46	-2.49	185	PRKCB,CD8A,JAK2,CD4,CSF1,CCL5,PRF1,KLRD1,ETS1,CD3E,ICAM1,TLR1,IL18,LY86,STAT4,NCK1,CCND2,HIF1A,IL2RG,CD2,TRAT1,INHBB,FAS,CCR2,IL18RAP,GZMA,CD7,CCR1,IL16,ZAP70,DYRK3,FGR,CCL4,CD74,NCF4,CD247,FCGR2B,IL7,ITK,HCLS1,ITGAL,FLNA,NLRP3,SOCS5,CD1D,ELANE,IL15,ITGB2,DEGS1,LCK,HLA-DMB,GBP2,CCND3,CFP,STAB1,CD8B,IRF8,FYB1,GPR65,CCR5,HLA-DMA,TGFB2,CCL2,SRGN,LCP2,TLR3,B2M,HLA-DQA1,IL10,IL2RB,CD47,HDAC9,IFNGR1,IL…
BLCA	HALLMARK_E2F_TARGETS	1.00e-10	4.55e-10	NA	0.71	3.2	190	MCM7,SPAG5,CDC25A,POLD1,CDCA3,POLE,KIF4A,CDCA8,ESPL1,MKI67,PLK4,CSE1L,UBE2S,BRCA1,TUBB,KIF2C,DEPDC1,MELK,GINS1,CCNE1,GINS4,DLGAP5,LIG1,HMGB3,SMC4,EZH2,CENPM,TOP2A,DIAPH3,HELLS,PRDX4,SLBP,TRIP13,CDK4,UNG,RNASEH2A,SUV39H1,AURKA,CDK1,POLD2,CCNB2,MCM2,H2AX,CDC20,H2AZ1,PSMC3IP,CKS2,STMN1,KPNA2,AURKB,LYAR,BIRC5,TIMELESS,TK1,DDX39A,RAD51AP1,SRSF1,POP7,CDKN3,RACGAP1,NCAPD2,UBE2T,PAICS,MAD2L1,HMMR,LMNB1,B…
BLCA	HALLMARK_EPITHELIAL_MESENCHYMAL_TRANSITION	1.00e-10	4.55e-10	NA	-0.49	-2.64	193	THBS2,JUN,LAMA3,IGFBP2,GJA1,ITGAV,CD44,SERPINE2,MXRA5,PMP22,SGCG,NT5E,GADD45B,SPOCK1,TGFBI,NOTCH2,GAS1,DST,MFAP5,FAS,DAB2,BMP1,ABI3BP,WIPF1,SGCB,EMP3,FBLN1,CD59,WNT5A,TGM2,PCOLCE2,AREG,FBLN5,SLIT2,RHOB,TIMP3,TGFBR3,TPM4,DPYSL3,DKK1,LAMC1,FLNA,MYL9,SFRP1,CXCL12,FGF2,FMOD,TNC,COL16A1,IL15,TPM1,MMP2,VEGFC,PRRX1,GLIPR1,IL32,FBLN2,CAP2,FERMT2,SGCD,SNTB1,TFPI2,LRP1,CDH2,MYLK,TPM2,ANPEP,GEM,ECM2,ITGA5,D…
BLCA	HALLMARK_G2M_CHECKPOINT	1.00e-10	4.55e-10	NA	0.62	2.82	192	TPX2,CDC25A,SMARCC1,EXO1,POLE,KIF4A,POLQ,TTK,ESPL1,MKI67,RAD54L,PLK4,UBE2S,GINS2,CENPF,KIF2C,KNL1,KIF15,CDC6,NEK2,HMGB3,SMC4,EZH2,STIL,TOP2A,CDK4,NDC80,SUV39H1,PBK,AURKA,CDK1,KIF23,TROAP,CDC45,NUSAP1,CCNB2,MCM2,H2AX,E2F3,CDC20,H2AZ1,CKS2,STMN1,KPNA2,AURKB,E2F1,BIRC5,PRC1,CCNA2,BUB1,KIF11,TENT4A,DDX39A,SRSF1,CDKN3,RACGAP1,UBE2C,MAD2L1,CCNF,HMMR,LMNB1,BRCA2,SYNCRIP,NSD2,CENPE,E2F4,KIF20B,TFDP1,SLC3…
BLCA	HALLMARK_INFLAMMATORY_RESPONSE	1.00e-10	4.55e-10	NA	-0.44	-2.39	198	CSF1,CCL5,LPAR1,CD48,OSMR,SLC7A2,ICAM1,AXL,TLR1,P2RX7,IFITM1,IL18,CX3CL1,ITGB8,RGS1,IL15RA,IL1R1,HIF1A,SGMS2,ABCA1,IL18RAP,PCDH7,ICAM4,SCN1B,EMP3,FPR1,C3AR1,SLC31A2,CD55,GPR183,NLRP3,IL7R,IL10RA,IFNAR1,PDE4B,IL15,NMUR1,SCARF1,F3,LCK,PDPN,C5AR1,CYBB,CMKLR1,CSF3R,STAB1,PTGER2,CD14,PROK2,TNFRSF1B,ITGA5,SLC4A4,BEST1,ATP2B1,EDN1,BTG2,CCL2,MSR1,LCP2,TLR3,RASGRP1,CD69,GCH1,TACR3,IL10,IL2RB,TNFAIP6,BDKRB…
BLCA	HALLMARK_INTERFERON_GAMMA_RESPONSE	1.00e-10	4.55e-10	NA	-0.4	-2.16	189	JAK2,CCL5,CFH,PLA2G4A,EIF4E3,CASP1,SAMD9L,IFITM3,SSPN,IFIT2,ICAM1,SP110,STAT4,IL15RA,HIF1A,ARID5B,IFITM2,FAS,BTG1,AUTS2,STAT3,FGL2,GZMA,SAMHD1,FPR1,SECTM1,CD74,IL7,CIITA,NLRC5,SOD2,SOCS3,MT2A,CASP4,IL10RA,PDE4B,SELP,IL15,LATS2,P2RY14,BANK1,SERPING1,CMKLR1,C1R,IFIT1,C1S,IRF8,BATF2,HLA-DMA,CCL2,VCAM1,VAMP5,LCP2,CD69,GCH1,B2M,MARCHF1,HLA-DQA1,LYSMD2,IL2RB,TNFAIP6,GPR18,IFI35,TNFAIP3,IL6,TDRD7,PELI1,…
BLCA	HALLMARK_KRAS_SIGNALING_UP	1.00e-10	4.55e-10	NA	-0.46	-2.45	188	EPB41L3,CFH,ETS1,ALDH1A3,CFHR2,TSPAN7,GLRX,BIRC3,AKAP12,NAP1L2,CCSER2,IL33,CCND2,MAP3K1,GPNMB,IL2RG,NIN,SPON1,APOD,G0S2,FGF9,FCER1G,CDADC1,PTBP2,EMP1,SCN1B,GYPC,GADD45G,SERPINA3,C3AR1,GFPT2,VWA5A,ABCB1,RBP4,PCP4,LAPTM5,CSF2RA,SATB1,IKZF1,ITGBL1,PIGR,ETV5,ALDH1A2,TMEM100,IL7R,IL10RA,SPRY2,TMEM158,CD37,ITGB2,PRRX1,ADGRA2,RELN,TFPI,HSD11B1,KLF4,GPRC5B,CMKLR1,PRKG2,CPE,MAFB,DNMBP,MALL,LY96,DOCK2,SLPI…
BLCA	HALLMARK_MYC_TARGETS_V1	1.00e-10	4.55e-10	NA	0.59	2.65	183	MCM7,SMARCC1,CAD,PSMD3,CCT2,RUVBL2,PRDX4,CDK4,CDC45,VBP1,POLD2,MCM2,CDC20,H2AZ1,RFC4,KPNA2,LSM7,CCNA2,TRIM28,SNRPD2,SRSF1,MAD2L1,LDHA,SNRPG,PRPS2,SYNCRIP,DUT,RRP9,TFDP1,MRPL9,RRM1,CBX3,MCM4,CTPS1,PRPF31,HDGF,CDK2,TXNL4A,PABPC1,VDAC1,SRM,PPM1G,TUFM,RANBP1,TYMS,MCM5,U2AF1,CCT3,EIF3B,PA2G4,ILF2,HPRT1,ABCE1,SNRPA,SRPK1,XPO1,MCM6,PSMB3,PCNA,XPOT,CSTF2,RNPS1,CYC1,HDAC2,SNRPB2,PSMB2,HSP90AB1,CCT5,LSM2,P…
BLCA	HALLMARK_MYC_TARGETS_V2	1.00e-10	4.55e-10	NA	0.7	2.65	53	PUS1,PLK4,SLC19A1,WDR43,IPO4,MPHOSPH10,CDK4,UNG,NOP2,WDR74,BYSL,NIP7,NOC4L,IMP4,RRP9,EXOSC5,MRTO4,CBX3,MCM4,SRM,TFB2M,MCM5,GRWD1,SLC29A2,DCTPP1,FARSA,PA2G4,PLK1,LAS1L,PES1
BLCA	HALLMARK_TNFA_SIGNALING_VIA_NFKB	1.00e-10	4.55e-10	NA	-0.53	-2.83	190	CSF1,CCL5,CFLAR,JUN,NFIL3,NFE2L2,BCL2A1,PNRC1,DRAM1,BIRC3,IFIT2,ICAM1,IL18,CD44,DUSP1,DENND5A,DNAJB4,IL15RA,IL6ST,LITAF,KLF9,GADD45B,JAG1,PDLIM5,ABCA1,BTG1,G0S2,EGR1,BHLHE40,TSC22D1,GFPT2,PLPP3,AREG,CCL4,RHOB,PLK2,SOD2,EIF1,RCAN1,SOCS3,GPR183,ATF3,EGR2,IL7R,CEBPD,PDE4B,TNFAIP8,TNC,NR4A1,F3,FOS,KLF4,ACKR3,IER3,EGR3,TRAF1,NR4A2,ZFP36,GEM,BIRC2,PPP1R15A,ATP2B1,BMP2,KLF2,EDN1,BTG2,IER2,CCL2,FOSB,ETS2…
BLCA	HALLMARK_UV_RESPONSE_DN	1.00e-10	4.55e-10	NA	-0.52	-2.66	140	MGLL,IGFBP5,NFIB,LPAR1,GRK5,ADD3,PHF3,SCAF8,GJA1,SYNE1,ATXN1,CDC42BPA,DUSP1,KIT,PMP22,NOTCH2,PDLIM5,ATP2B4,DAB2,CELF2,TGFBR2,PTEN,BHLHE40,TOGARAM1,DDAH1,MAP1B,SPOP,PLPP3,FBLN5,PIK3CD,CDON,TGFBR3,PRKAR2B,SDC2,MAGI2,PLCB4,LAMC1,KCNMA1,EFEMP1,F3,AMPH,TFPI,TJP1,CAP2,FYN,BMPR1A,FHL2,NEK7,APBB2,NR3C1,PEX14,ATP2B1,PTGFR,SNAI2,SMAD7,RGS4,ARHGEF9,PRDM2,AKT3,CAV1,CCN1,RND3,BDNF,IGF1R
BLCA	HALLMARK_MYOGENESIS	6.83e-09	2.85e-08	0.76	-0.37	-2.02	193	MYOM2,CNN3,SSPN,ADCY9,GSN,CKB,CFD,MEF2C,LPIN1,BIN1,SGCG,ABLIM1,PTGIS,PRNP,GADD45B,DAPK2,FHL1,APOD,PYGM,BDKRB2,BHLHE40,CASQ2,NCAM1,CRYAB,TNNT3,DES,REEP1,ACTC1,SGCA,APP,FXYD1,SORBS1,MYH3,CKMT2,FGF2,MYOM1,CLU,DENND2B,COX7A1,SORBS3,MYH11,SVIL,ITGA7,KCNH2,AGL,SGCD,IGF1,SOD3,HSPB8,DTNA,SMTN,MYLK,TPM2,WWTR1,AEBP1,ITGB1,MRAS,DMD,COL6A2,TAGLN,LAMA2,MEF2D,GNAO1,HDAC5
BLCA	HALLMARK_COMPLEMENT	3.62e-07	1.31e-06	0.67	-0.36	-1.93	187	CPQ,JAK2,CCL5,CFH,LGALS3,CTSO,PLA2G4A,PRCP,CASP1,CTSL,LGMN,C1QC,C3,DOCK10,GNB4,F8,CSRP1,FCER1G,GZMA,ANXA5,CD59,C1QA,ZFPM2,F10,CD55,ME1,CTSB,PIK3CA,ERAP2,CASP4,GNG2,PIK3CG,F3,CLU,LCK,SERPING1,FYN,FCN1,CALM1,ZEB1,TFPI2,MSRB1,C1R,LRP1,PDP1,C1S,GZMK,TIMP2,PPP2CB,ITGAM,DOCK4,LCP2,RASGRP1,S100A12,PLAT,GNGT2,TNFAIP3,IL6,WAS,ACTN2,DGKG,GMFB,GCA,CASP5,EHD1,SPOCK2,KCNIP3,LTA4H,TIMP1,CR2,PIK3R5,DUSP5,MAFF
BLCA	HALLMARK_IL2_STAT5_SIGNALING	3.67e-07	1.31e-06	0.67	-0.35	-1.87	194	WLS,CSF1,CDC42SE2,NFIL3,CD48,PLPP1,GABARAPL1,IFITM3,CD81,ITGAV,CD44,RHOH,DENND5A,CCND2,NT5E,PRNP,GADD45B,PTCH1,FGL2,EMP1,GLIPR2,ALCAM,BHLHE40,ADAM19,ITGAE,CISH,TGM2,HIPK2,ABCB1,AHNAK,MAP6,SNX9,RHOB,RRAGD,CST7,CDKN1C,BMPR2,RNH1,IL10RA,SELP,TTC39B,LRIG1,SOCS2,CCND3,EOMES,RORA,PTGER2,TRAF1,IRF8,FAM126B,GPR65,TNFRSF1B,FLT3LG,SH3BGRL2,BMP2,ENPP1,SLC1A5,PHTF2,SYT11,IL10,IL2RB,COL6A1,MYO1E,CCR4,IFNGR1,I…
BLCA	HALLMARK_DNA_REPAIR	5.12e-07	1.71e-06	0.66	0.46	1.99	139	POLD1,LIG1,RFC5,CLP1,STX3,RFC4,POLR2H,SAC3D1,TARBP2,POLR2D,RALA,NELFCD,CANT1,GTF2H3,RAE1,ZWINT,DUT,SNAPC4,FEN1,POLR1C,ADRM1,TAF1C,RFC2,ALYREF,POLR2F,RFC3,TYMS,ARL6IP1,ERCC2,HPRT1,PCNA,ZNRD1,ITPA,PDE6G,POLB,SEC61A1,PNP,POLR2J,POLR2G,ERCC4,RPA3,POLA1,UMPS,APRT,PRIM1,TMED2,GTF3C5,AGO4,ERCC8,POLA2,RNMT,MPG,RAD51,BCAP31,TAF6,IMPDH2,SUPT5H,POLR2I,DDB1,ERCC3,VPS37D,GPX4,COX17
BLCA	HALLMARK_APOPTOSIS	7.65e-07	2.39e-06	0.66	-0.36	-1.88	158	CYLD,LGALS3,ANXA1,CFLAR,JUN,PRF1,DPYD,CASP1,IFITM3,BIRC3,PDCD4,GSN,IL18,CD44,CCND2,GADD45B,CD2,FAS,PLPPR4,DDIT3,EMP1,RHOB,TIMP3,SATB1,TGFBR3,FEZ1,PAK1,CREBBP,SOD2,IGFBP6,PPP3R1,APP,BNIP3L,ATF3,CASP4,PLCB2,ROCK1,CLU,RETSAT,MMP2,ADD1,ETF1,IER3,EGR3,ANKH,PPT1,CD14,TIMP2,TGFB2,DCN,BMP2,BTG2,SMAD7,CD69,GCH1,GADD45A,CAV1,PLAT,IFNGR1,NEDD9,GPX3,IL6,F2R
BLCA	HALLMARK_ESTROGEN_RESPONSE_EARLY	2.24e-05	6.58e-05	0.58	-0.32	-1.72	184	JAK2,RETREG1,SYBU,ADD3,RPS6KA2,GJA1,ADCY9,SLC7A2,FAM102A,CD44,IL6ST,SLC24A3,CBFA2T3,ABLIM1,THSD4,ITPK1,CYP26B1,INHBB,MPPED2,GFRA1,OLFML3,BHLHE40,PAPSS2,CISH,ELOVL5,TGM2,AREG,MYOF,REEP1,CCN5,SH3BP5,PDLIM3,PRSS23,MED13L,CXCL12,GAB2,RHOBTB3,ENDOD1,KRT13,FCMR,FOS,RAB31,LRIG1,KLF4,SVIL,NCOR2,SYNGR1,CHPT1,FHL2,BLVRB,EGR3,HSPB8,ARL3,PGR,ALDH3B1,AFF1,RASGRP1,SNX24,TIPARP,PLAAT3
BLCA	HALLMARK_UNFOLDED_PROTEIN_RESPONSE	2.41e-05	6.69e-05	0.58	0.44	1.87	104	H2AX,TARS1,NFYA,CALR,VEGFA,SLC30A5,EIF4EBP1,SRPRB,RRP9,EXOSC4,EXOSC5,ARFGAP1,YIF1A,ZBTB17,CKS1B,YWHAZ,KHSRP,PREB,GOSR2,SPCS1,PDIA6,CEBPG,LSM4,XPOT,BANF1,ASNS,EIF4G1,CXXC1,EXOSC10,SLC7A5,EDC4,ERO1A,MTHFD2,SRPRA,POP4,EDEM1,CHAC1,HYOU1,IMP3,SEC11A,EXOSC9,NOLC1,EIF4A3,EXOSC2,NHP2,XBP1,STC2,SHC1,DNAJA4
BLCA	HALLMARK_COAGULATION	4.93e-05	1.30e-04	0.56	-0.35	-1.75	131	CPQ,CFH,ANXA1,CTSO,CFI,LGMN,C3,GSN,CAPN2,CFD,ISCU,F8,ACOX2,MSRB2,GNG12,BMP1,CSRP1,C1QA,RAPGEF3,F10,TIMP3,CTSB,PRSS23,P2RY1,F3,CLU,MMP2,SERPING1,FYN,RGN,TFPI2,C1R,LRP1,C1S,PROS1,A2M,USP11,CTSK,ITGA2,PLAT,FBN1
BLCA	HALLMARK_MTORC1_SIGNALING	1.28e-04	3.20e-04	0.52	0.37	1.67	191	TOMM40,CDC25A,STIP1,SHMT2,SRD5A1,ABCF2,UNG,AURKA,MCM2,SDF2L1,RPN1,BUB1,ENO1,DDX39A,CALR,GMPS,CCNF,LDHA,PNO1,GLA,PSMC2,HMBS,MLLT11,NFKBIB,RRP9,YKT6,ACLY,SLC37A4,MCM4,PFKL,GSK3B,P4HA1,RRM2,DHCR7,EBP,FKBP2,GAPDH,HPRT1,PLK1,TUBG1,SQLE,NUP205,TPI1,GPI,SERPINH1,TM7SF2,ALDOA,SCD,TFRC,PSMD14,ACTR2,PNP,SLC2A1,SLC6A6,PSME3,ASNS,EPRS1,SLC7A5,G6PD,ERO1A,MTHFD2
BLCA	HALLMARK_GLYCOLYSIS	1.46e-04	3.47e-04	0.52	0.36	1.65	193	DEPDC1,SOD1,AURKA,CDK1,PPFIA4,KIF20A,STMN1,BPNT1,GUSB,ENO1,EFNA3,SPAG4,NOL3,VEGFA,HMMR,LDHA,CLN6,FKBP4,B4GALT2,SLC37A4,CENPA,SLC25A13,PHKA2,P4HA1,MIF,COPB2,IGFBP3,PMM2,TPI1,PC,NDUFV3,SDC1,AGRN,ALDOA,PFKP,NANP,PAXIP1,AKR1A1,CASP6,GAPDHS,PGM2,TSTA3,GALE,CLDN9,B3GAT3,SLC25A10,GPC1,B3GALT6,G6PD,ERO1A,POLR3K,GALK2,NASP,NDST3,GFPT1,GMPPA,GYS1,GALK1,B3GAT1,MED24,NSDHL,PGAM2,FBP2,ENO2,PGLS,HOMER1,TFF3,TA…
BLCA	HALLMARK_MITOTIC_SPINDLE	2.30e-04	5.22e-04	0.52	0.36	1.63	196	TPX2,KIF4A,TTK,ESPL1,KIF3C,ANLN,CENPF,KIF2C,CEP131,KIF15,ECT2,NEK2,DLGAP5,PCNT,SMC4,TOP2A,NDC80,AURKA,CDK1,KIF23,NUSAP1,CCNB2,BIRC5,KATNB1,SAC3D1,PRC1,BUB1,KIF11,RACGAP1,FSCN1,CKAP5,LMNB1,BRCA2,BCL2L11,CENPE,CEP72,KIF20B,KNTC1,FBXO5,MARK4,KIF22,STAU1
BLCA	HALLMARK_IL6_JAK_STAT3_SIGNALING	6.22e-04	1.35e-03	0.48	-0.36	-1.72	85	CSF1,JUN,OSMR,CD44,IL15RA,IL6ST,IL1R1,IL2RG,FAS,STAT3,PDGFC,CCR1,STAM2,IL7,CSF2RA,ACVRL1,SOCS3,IFNAR1,CSF3R,CD14,TNFRSF1B,A2M
BLCA	HALLMARK_SPERMATOGENESIS	1.59e-03	3.32e-03	0.46	0.37	1.59	131	TTK,KIF2C,COIL,NEK2,EZH2,IP6K1,AURKA,CDK1,DMRT1,CCNB2,NCAPH,RFC4,BUB1,CDKN3,TOPBP1,NF2,MTOR,THEG,PRKAR2A,CNIH2,SCG5,GMCL1,GAPDHS,PHKG2,ADAM2,CLPB,ACRV1,PARP2,PCSK4,H1-6,ADAD1,PDHA2,CLVS1,HOXB1,PEBP1,TALDO1,ZC2HC1C,GSG1,PGK2,OAZ3,VDAC3,ALOX15,DNAJB8,ODF1,AKAP4,PRM2,CST8,RAD17,MAP7,ACRBP,ACE,PSMG1,IDE,CCNA1,LDHC,CHFR,DBF4,TULP2,GAD1,ZC3H14,SCG3,SNAP91,PCSK1N,TEKT2,MLF1,CRISP2
BLCA	HALLMARK_HEME_METABOLISM	1.81e-03	3.63e-03	0.46	-0.27	-1.47	187	C3,CIR1,UBAC1,SDCBP,CAT,MPP1,PICALM,TENT5C,CCDC28A,OPTN,HBD,BLVRA,FBXO7,FOXJ2,SLC25A37,CAST,TRAK2,SELENBP1,ICAM4,KAT2B,ALAD,NFE2L1,ERMAP,SNCA,GYPC,ELL2,ISCA1,HBB,ARL2BP,TNS1,RBM5,ABCB6,ALDH1L1,CTSB,GAPVD1,BNIP3L,CLIC2,ENDOD1,ACKR1,FOXO3,CCND3,ADD1,NEK7,BLVRB,NR3C1,LPIN2,BTG2,MFHAS1,MARCHF2,ALAS2,ARHGEF12,SIDT2,SLC66A2,FBXO34
BLCA	HALLMARK_INTERFERON_ALPHA_RESPONSE	3.15e-03	6.05e-03	0.43	-0.33	-1.57	90	CSF1,LPAR6,CASP1,SAMD9L,IFITM3,IFIT2,TENT5A,SP110,IFITM1,IFITM2,TMEM140,CD74,IL7,IL15,NCOA7,GBP2,C1S,BATF2,B2M,CD47,IFI35,TDRD7,TRIM21,IFI44,SLC25A28,TXNIP,GBP4,TRIM14,PSMB9,IFIH1,WARS1,ELF1,IL4R,PLSCR1,EPSTI1,IFI44L,DDX60
BLCA	HALLMARK_APICAL_JUNCTION	5.40e-03	1.00e-02	0.41	-0.26	-1.41	190	LAMA3,LIMA1,ICAM1,CX3CL1,CNTN1,SYK,PARVA,TGFBI,ARHGEF6,CD99,BMP1,ICAM4,GAMT,PTEN,RSU1,RRAS,ACTN1,GNAI1,CADM3,SKAP2,SLIT2,MSN,MAP3K20,ITGA10,EPB41L2,FLNC,JAM3,ACTC1,NEXN,EVL,MYL9,NEGR1,COL16A1,MMP2,SORBS3,MYH10,SIRPA,TJP1,KCNH2,ACTG2,TRAF1,FYB1,ACTB,ADAMTS5,THBS3,ZYX,ITGB1,ICAM2,VCAM1,TMEM8B,COL17A1,CADM2,TSPAN4,AKT3,VCL,NECTIN3,CLDN5,CERCAM,ITGA2,FBN1,RAC2,ITGA9,PTPRC,DSC3,CDH11,CLDN11,CD34,ACTN2…
BLCA	HALLMARK_HYPOXIA	8.10e-03	1.45e-02	0.38	-0.25	-1.37	196	JUN,ETS1,NFIL3,PNRC1,GLRX,AK4,AKAP12,DUSP1,PAM,MAP3K1,TPST2,TGFBI,BTG1,LXN,PYGM,SELENBP1,DDIT3,BHLHE40,SRPX,PGM1,TGM2,RBPJ,AMPD3,CCN5,SDC2,RRAGD,PPARGC1A,TGFB3,CDKN1C,BNIP3L,ATF3,MT2A,GCNT2,GRHPR,F3,FOS,FOXO3,RORA,ACKR3,IER3,DTNA,NR3C1,ZFP36,CAVIN3,PPP1R15A,CAVIN1,DCN,WSB1,IDS,IRS2,CAV1,TIPARP,CCN1,CXCR4
BLCA	HALLMARK_UV_RESPONSE_UP	1.10e-02	1.90e-02	0.38	0.32	1.42	154	STIP1,CDC34,CCNE1,AGO2,TYRO3,CLCN2,PPAT,H2AX,RFC4,POLR2H,CA2,TARS1,MGAT1,RPN1,KLHDC3,BCL2L11,FKBP4,FEN1,BSG,YKT6,SLC6A8,GGH,CDK2,FURIN,STARD3,CTSV,AP2S1,CEBPG,BAK1,CASP3,HTR7,ALDOA,TFRC,BID,GRPEL1,ASNS,POLG2,DGAT1,PARP2,MARK2,SLC6A12,EPCAM,NPTXR,E2F5,PPIF,CCK,GRINA,SPR
BLCA	HALLMARK_BILE_ACID_METABOLISM	2.56e-02	4.27e-02	0.35	-0.27	-1.31	108	ALDH1A1,NR3C2,CYP27A1,ABCA5,CAT,ATXN1,EPHX2,OPTN,ABCA1,ABCA6,ABCA8,HSD17B6,ABCA9,NPC1,ALDH9A1,CYP7B1,RETSAT,LCK,PEX12,NUDT12,NR1H4,RBP1,CYP39A1,NEDD4,CH25H,BMP6,HSD17B4,PEX11A,AR,RXRG
BLCA	HALLMARK_P53_PATHWAY	3.77e-02	6.08e-02	0.32	-0.24	-1.26	186	EPHX1,JUN,ZFP36L1,CASP1,DRAM1,CD81,ISCU,CCND2,KIF13B,S100A10,INHBB,FAS,BTG1,DDIT3,ZBTB16,TSC22D1,CGRRF1,STOM,VWA5A,NUPR1,TCN2,PLK2,APP,ATF3,SESN1,RETSAT,PITPNC1,FOS,FOXO3,KLF4,CCND3,NOL8,RAP2B,IER3,GM2A,TSPYL2,SERTAD3,PPP1R15A,BMP2,BTG2,CTSF,GADD45A,NINJ1,NOTCH1,DDB2,HSPA4L,ZMAT3,RPS27L,CCNG1,F2R,RRP8,RRAD
BLCA	HALLMARK_ANDROGEN_RESPONSE	4.53e-02	7.08e-02	0.32	-0.27	-1.31	94	ALDH1A3,CDK6,PLPP1,AKAP12,ITGAV,LIFR,CDC14B,ARID5B,ABCC4,PDLIM5,PIAS1,TSC22D1,ACTN1,ELOVL5,ELL2,MAF,SELENOP,TNFAIP8,STEAP4,IQGAP2,CCND3
BLCA	HALLMARK_ESTROGEN_RESPONSE_LATE	5.23e-02	7.93e-02	0.32	-0.23	-1.25	188	JAK2,ADD3,RPS6KA2,SCUBE2,PDCD4,ALDH3A2,FAM102A,CACNA2D2,CKB,CD44,RABEP1,IL6ST,SLC24A3,IMPA2,ITPK1,CYP26B1,ACOX2,ATP2B4,PAPSS2,SERPINA3,CISH,ELOVL5,ST6GALNAC2,AREG,MYOF,PCP4,CCN5,PRKAR2B,PDLIM3,PRSS23,ASS1,JAK1,CXCL12,KRT13,FOS,RAB31,KLF4,NCOR2,GPER1,MOCS2,CPE,CHPT1,TFPI2,BLVRB,EGR3,HSPB8,KLK11,ZFP36,DNAJC1,ARL3,PGR,ALDH3B1
BLCA	HALLMARK_TGF_BETA_SIGNALING	9.51e-02	1.40e-01	0.27	-0.31	-1.31	50	ACVR1,TGFBR1,HIPK2,CDKN1C,BMPR2,CDK9,RAB31,NCOR2,TJP1,BMPR1A,ID3,WWTR1,PPP1R15A,BMP2,SMAD7
BLCA	HALLMARK_HEDGEHOG_SIGNALING	1.27e-01	1.82e-01	0.22	-0.33	-1.29	35	CDK6,SHH,PTCH1,AMOT,L1CAM,DPYSL2,TLE1,ETS2,NRP2,UNC5C,RTN1,GLI1,NRP1
BLCA	HALLMARK_OXIDATIVE_PHOSPHORYLATION	1.38e-01	1.92e-01	0.13	0.26	1.19	187	ATP5F1C,LDHA,MRPS15,VDAC1,POLR2F,AIFM1,HSD17B10,COX6C,NDUFA3,HTRA2,GPI,SLC25A5,CYC1,BAX,MRPS12,MTRF1,GRPEL1,TIMM8B,UQCR10,SDHB,DECR1,COX6A1,IDH2,POR,UQCRC1,ATP6V0B,ATP5F1B,MRPL15,MRPS30,NDUFB2,MRPS22,ATP6AP1,NDUFA7,ETFA,COX5A,NDUFS2,ATP5PD,MRPL11,NDUFAB1,ATP5ME,NDUFA9,ETFB,GPX4,LRPPRC,IDH3B,VDAC3,COX17,MDH2,TIMM17A,UQCRB,NDUFV1,RHOT2,HCCS,ACAA1,NDUFB7,SDHA,COX6B1,MRPS11,MRPL35,COX10,MRPL34,ATP6V1…
BLCA	HALLMARK_APICAL_SURFACE	1.97e-01	2.66e-01	0.18	-0.28	-1.16	44	CRYBG1,CX3CL1,IL2RG,GAS1,SLC2A4,AFAP1L2,SRPX,CD160,APP
BLCA	HALLMARK_PROTEIN_SECRETION	2.06e-01	2.72e-01	0.21	-0.24	-1.14	92	CAV2,SNX2,ARFGAP3,SSPN,SGMS1,SCRN1,PAM,DST,STX7,ABCA1,SH3GL2,VAMP4,GALC,TSPAN8,STX12
BLCA	HALLMARK_XENOBIOTIC_METABOLISM	2.19e-01	2.81e-01	0.25	-0.21	-1.1	185	EPHX1,ALDH2,GABARAPL1,CYP27A1,MAN1A1,CAT,PDK4,SLC46A3,IL1R1,PDLIM5,FAS,ACOX2,ITIH4,FBLN1,PAPSS2,ELOVL5,F10,RBP4,AOX1,DHRS7,NPC1,CDO1,ALDH9A1,MT2A,GCNT2,RETSAT,HSD11B1,ARPP19,IGF1,BLVRB,IRF8,PROS1,LPIN2,TGFB2,SLC1A5,TPST1,ENTPD5,ETS2,ABCC2,GCH1
BLCA	HALLMARK_FATTY_ACID_METABOLISM	2.64e-01	3.30e-01	0.2	-0.21	-1.07	143	MGLL,EPHX1,ALDH1A1,ECI2,GABARAPL1,ALDH3A2,AUH,S100A10,BLVRA,SDHD,HSDL2,G0S2,CRYZ,ALAD,ELOVL5,ME1,GLUL,PRDX6,ALDH9A1,CD1D,GRHPR,RETSAT
BLCA	HALLMARK_CHOLESTEROL_HOMEOSTASIS	2.87e-01	3.50e-01	0.16	-0.24	-1.09	67	LGALS3,NFIL3,PNRC1,LGMN,JAG1,ALCAM,NIBAN1,ANTXR2,ANXA5,GNAI1,ATF3,CHKA,CLU,STARD4
BLCA	HALLMARK_WNT_BETA_CATENIN_SIGNALING	3.17e-01	3.77e-01	0.14	-0.28	-1.08	38	NUMB,CCND2,JAG1,PTCH1,GNAI1,RBPJ,DKK1,NCOR2,DLL1,HDAC5,NOTCH1,TCF7,WNT5B,FZD1,NKD1,PSEN2
BLCA	HALLMARK_REACTIVE_OXYGEN_SPECIES_PATHWAY	3.55e-01	4.13e-01	0.08	0.29	1.07	47	NQO1,PRDX4,SOD1,SRXN1,SELENOS,ERCC2,HMOX2,PFKP,ABCC1,G6PD,PTPA,PRDX2,SCAF4,PRDX1,NDUFS2,GPX4,LAMTOR5,GLRX2,GCLM,SBNO2
BLCA	HALLMARK_PEROXISOME	4.50e-01	5.12e-01	0.06	0.24	1.01	98	SMARCC1,FABP6,SLC25A19,TOP2A,SOD1,ABCB9,CLN6,CTPS1,PABPC1,CACNA1B,ACOT8,CTBP1,ABCD3,PEX13,IDH2,CDK7,FDPS,DIO1,TSPO,HRAS,PRDX1,MSH2,ACOX1,SIAH1,ERCC3,HSD17B11,SLC27A2,ACAA1,SULT2B1,GNPAT,NR1I2
BLCA	HALLMARK_KRAS_SIGNALING_DN	4.84e-01	5.38e-01	0.16	-0.18	-0.98	189	C5,SLC16A7,IGFBP2,TENT5C,PRKN,EDAR,NTF3,COPZ2,MYOT,GAMT,ZBTB16,KCNMB1,MTHFR,SELENOP,ACTC1,SYNPO,TCF7L1,PLAG1,KRT13,RGS11,RYR2,NUDT11,SLC25A23,FGGY,ITGB1BP2,NR4A2,TGFB2,EDN1,BTG2,THNSL2,PTGFR,EFHD1,CYP39A1,SIDT1,LFNG,TEX15
BLCA	HALLMARK_ADIPOGENESIS	5.55e-01	6.03e-01	0.14	-0.18	-0.95	194	MGLL,ALDH2,SLC66A3,C3,FABP4,PDCD4,CAT,SSPN,EPHX2,LIFR,ABCA1,CAVIN2,PGM1,ITSN1,STOM,OMD,DHRS7,ME1,SORBS1,NKIRAS1,RETSAT,ITGA7,QDPR,GPHN,HSPB8,ANGPT1,MYLK,PEX14,CAVIN1,SLC1A5,DNAJB9,CMBL,ACADL,SPARCL1,ENPP2,RTN3,GADD45A,TANK,BCL2L13,IFNGR1,GPX3,GBE1,STAT5A,ITIH5,ACADM,PPP1R15B,NDUFA5,MARC2,MGST3,PHLDB1,ACAA2,ARL4A,CMPK1,GHITM
BLCA	HALLMARK_PI3K_AKT_MTOR_SIGNALING	6.41e-01	6.81e-01	0.11	-0.19	-0.91	99	PRKCB,CAB39,GNA14,ITPR2,NCK1,SLA,IL2RG,RALB,DDIT3,ADCY2,PTEN,PITX2,PRKAA2,DUSP3,PLCB1,LCK
BLCA	HALLMARK_ANGIOGENESIS	7.80e-01	7.96e-01	0.08	-0.21	-0.81	33	ITGAV,CCND2,JAG1,APP,KCNJ8,FGFR1
BLCA	HALLMARK_NOTCH_SIGNALING	7.76e-01	7.96e-01	0.04	0.24	0.8	32	NOTCH3,WNT2,APH1A,DTX2,CCND1,PPARD,KAT2A,DTX4
BLCA	HALLMARK_PANCREAS_BETA_CELLS	8.45e-01	8.45e-01	0.04	0.21	0.76	39	SRPRB,PAX6,SRP9,SPCS1,NKX6-1,PKLR,SEC11A,SYT13,SST,PAX4,FOXA2,INSM1,PDX1,GCK

## Sheet: BRCA
disease	pathway	pval	padj	log2err	ES	NES	size	leadingEdge
BRCA	HALLMARK_ADIPOGENESIS	1.00e-10	8.33e-10	NA	-0.54	-2.38	197	CAVIN1,ITIH5,FABP4,BCL6,LIFR,C3,STAT5A,SSPN,ANGPTL4,SPARCL1,IFNGR1,STOM,ENPP2,CAVIN2,LPL,SLC27A1,EPHX2,ADIPOQ,CAT,HIBCH,ETFB,ARL4A,ACADS,PTGER3,HADH,CD36,HSPB8,SAMM50,GPHN,ITGA7,PFKFB3,ACAA2,GPAM,GPX3,PGM1,ALDH2,CMPK1,MYLK,LEP,PPARG,PEX14,LIPE,SUCLG1,PEMT,ITSN1,ABCA1,SNCG,ACADL,ANGPT1,MRAP,ESYT1,MGLL,FZD4,CIDEA,ECH1,RETSAT,TST,LTC4S,SORBS1,RTN3,MARC2,CDKN2C,ELMOD3,LAMA4,GBE1,MCCC1,DHRS7B,CHCHD10,…
BRCA	HALLMARK_E2F_TARGETS	1.00e-10	8.33e-10	NA	0.77	3.01	195	BUB1B,ATAD2,JPT1,KPNA2,KIF2C,BIRC5,MKI67,EZH2,TOP2A,HMMR,LMNB1,SMC4,DLGAP5,HMGB3,MELK,RRM2,AURKA,TK1,SPAG5,CENPM,CSE1L,RNASEH2A,H2AX,CTPS1,CDCA8,CDK1,PTTG1,TRIP13,DDX39A,MCM4,UBE2S,CDC20,SMC1A,CCNE1,TFRC,KIF4A,RACGAP1,KIF18B,MCM2,CDC25A,GINS1,RAD51AP1,CDKN3,MYBL2,HMGA1,TCF19,ESPL1,MCM3,PRIM2,CDCA3,PCNA,STMN1,BRCA2,CENPE,GINS4,CKS2,BRCA1,MAD2L1,AURKB,TIMELESS,E2F8,MTHFD2,KIF22,PLK4,ORC6,POLA2,RAD2…
BRCA	HALLMARK_G2M_CHECKPOINT	1.00e-10	8.33e-10	NA	0.73	2.85	195	PRC1,JPT1,NUSAP1,KPNA2,KIF2C,BIRC5,MKI67,CCNA2,EZH2,TOP2A,CDC7,CENPF,HMMR,NDC80,LMNB1,STIL,SMC4,KIF23,PBK,CDC45,HMGB3,AURKA,KIF11,UBE2C,H2AX,CDK1,KNL1,PTTG1,TTK,DDX39A,SQLE,UBE2S,CDC20,SMC1A,FBXO5,KIF4A,RACGAP1,MCM2,CDC25A,CDKN3,MYBL2,HMGA1,ESPL1,MCM3,PRIM2,E2F1,RAD54L,STMN1,BRCA2,CENPE,CKS2,BUB3,MAD2L1,DBF4,AURKB,TROAP,CDC6,POLQ,RBL1,KIF22,PLK4,ORC6,POLA2,RAD21,SLC7A5,NEK2,H2AZ1,TPX2,KIF15,ODF2,…
BRCA	HALLMARK_MTORC1_SIGNALING	1.00e-10	8.33e-10	NA	0.57	2.23	196	RRM2,AURKA,DDX39A,SQLE,MCM4,EPRS1,TFRC,SLC2A1,MCM2,CDC25A,YKT6,TPI1,DHCR7,STIP1,GMPS,MTHFD2,GSR,SLC7A5,SORD,NUP205,CCT6A,RDH11,ARPC5L,TMEM97,GAPDH,ACTR3,TRIB3,CORO1A,HSPA5,TOMM40,CCNF,UNG,SDF2L1,PPIA,SLC37A4,SLC1A4,PLK1,SLC7A11,PSMC4,P4HA1,SSR1,ACLY,HPRT1,EGLN3,PRDX1,ALDOA,HSPD1,HSPE1,HSPA4,PDAP1,CXCR4,SHMT2,HMGCS1,RPN1,PSME3,SLA,PSMD14,ITGB2,PSPH,MLLT11,SLC9A3R1,TUBG1,PSMB5,SRD5A1,CANX,PGK1,GOT1…
BRCA	HALLMARK_MYC_TARGETS_V1	1.00e-10	8.33e-10	NA	0.59	2.3	193	KPNA2,CCNA2,CDC45,TYMS,HDGF,CTPS1,RFC4,MCM4,CDC20,EPRS1,MCM2,PCNA,BUB3,MAD2L1,SNRPD3,H2AZ1,SRPK1,CSTF2,MCM6,CBX3,PSMD3,NME1,SNRPD1,RRM1,PPM1G,CDK4,PPIA,CCT3,SNRPA1,CCT2,NHP2,PSMC4,MCM5,HPRT1,RANBP1,POLD2,SNRPG,ABCE1,HSPD1,RAN,HSPE1,PA2G4,NOP16,ILF2,HDAC2,HNRNPC,TARDBP,IARS1,NCBP1,HNRNPA2B1,CLNS1A,PSMB3,CCT5,GOT2,LSM2,PSMB2,PSMD14,CAD,CANX,CCT7,PGK1,CDK2,HNRNPU,GSPT1,PSMA4,HSP90AB1,RUVBL2,MRPL9,SN…
BRCA	HALLMARK_UV_RESPONSE_DN	1.00e-10	8.33e-10	NA	-0.55	-2.32	142	EFEMP1,CAV1,IRS1,TGFBR2,PTEN,TGFBR3,MAGI2,ACVR2A,NR3C1,F3,MT1E,MAP2K5,CELF2,PTPN21,PLPP3,ADGRL2,PMP22,LAMC1,MAP1B,SYNE1,PRKCA,BMPR1A,DAB2,RBPMS,ADD3,TFPI,CDON,DLC1,MET,RND3,SDC2,NOTCH2,KALRN,MYC,NFIB,DUSP1,FYN,FBLN5,PPARG,PEX14,LPAR1,KIT,TJP1,MGMT,PTPRM,MGLL,PTGFR,CCN1,MRPS31,VLDLR,ID1,PRKAR2B,SNAI2,SMAD3,AKT3,GRK5,IGFBP5,RXRA,PRKCE,BCKDHB,CITED2,NRP1
BRCA	HALLMARK_MYOGENESIS	4.45e-10	3.18e-09	0.81	-0.48	-2.08	198	SVIL,GSN,CLU,DMD,CRYAB,FHL1,SSPN,HSPB2,COX7A1,FOXO4,ABLIM1,APOD,MRAS,IGFBP3,BIN1,CFD,HDAC5,MYOM2,FXYD1,FGF2,MEF2C,CD36,LAMA2,SH3BGR,HSPB8,WWTR1,DAPK2,PTGIS,PRNP,MYOM1,ITGA7,MYH11,CKMT2,GPX3,CDH13,LPIN1,VIPR1,FKBP1B,MYLK,CNN3,IFRD1,IGF1,CTF1,ACSL1,HBEGF,TAGLN,SOD3,DTNA,TPM2,SORBS3,SIRT2,SORBS1,PC,SGCG,EFS,PYGM,COL4A2,SPTAN1,CASQ2,FST,KIFC3,FLII,NOTCH1,MYH3,COL15A1,CKB,MEF2D,SGCD,PPP1R3C,NAV2,NCAM1…
BRCA	HALLMARK_MITOTIC_SPINDLE	7.31e-08	4.57e-07	0.7	0.48	1.86	199	PRC1,NUSAP1,ANLN,KIF2C,BIRC5,ECT2,TOP2A,CENPF,NDC80,LMNB1,KNTC1,SMC4,KIF23,DLGAP5,AURKA,KIF11,CDK1,TTK,SMC1A,FBXO5,KIF4A,RACGAP1,ESPL1,BRCA2,CENPE,KIF22,NEK2,TPX2,KIF15,PIF1,PLK1,KIF3C,TIAM1,FGD6,RHOF,CEP72,SHROOM2,SAC3D1,ARFGEF1,CKAP5,SASS6,KPTN,RANBP9,EZR,ARL8A,CEP250,CD2AP,KIF20B,CAPZB,ARFIP2,TUBD1,KIF3B,LRPPRC,CCNB2,STAU1,ARHGEF11
BRCA	HALLMARK_TNFA_SIGNALING_VIA_NFKB	3.56e-07	1.98e-06	0.67	-0.41	-1.81	196	PTGER4,BCL6,STAT5A,MAFF,CXCL2,IRS2,F3,KLF4,ETS2,JUN,PLPP3,FOSB,PNRC1,KLF10,DNAJB4,BTG1,TUBB2A,ATF3,PPP1R15A,DENND5A,JAG1,TSC22D1,EIF1,NR4A1,PTGS2,PFKFB3,CEBPD,LAMB3,MYC,EDN1,EGR1,G0S2,KLF9,RCAN1,ZFP36,DUSP1,KLF6,CSF1,FOS,EGR3,ABCA1,NFAT5,CXCL1,EGR2,SNN,PTX3,GEM,HBEGF,IL6,TNIP1,NFIL3,CCN1,CEBPB,KLF2,SOD2,IL6ST,BMP2,ACKR3,CXCL3,TRIP10,FUT4,NR4A2,SMAD3,TIPARP,BTG2,BTG3,TANK,IER2,TRIB1,PTPRE,PHLDA1,S…
BRCA	HALLMARK_INTERFERON_GAMMA_RESPONSE	4.11e-07	2.05e-06	0.67	0.48	1.85	196	IRF9,ISG15,RNF213,MTHFD2,ADAR,PARP14,IRF7,OAS3,OASL,UBE2L6,PNPT1,CASP3,CXCL10,NUP93,PTPN6,SECTM1,CXCL11,MYD88,GPR18,MX1,RSAD2,CXCL9,HELZ2,TRIM14,PSMB9,FCGR1A,PARP12,IFIH1,BST2,IFI35,TAP1,TAPBP,OAS2,IFIT2,CMPK2,TRIM26,IFI44L,DDX60,PTPN1,DHX58,TRAFD1,CFB,PSMB2,HLA-G,IFI44,SAMD9L,CD74,TOR1B,STAT1,RBCK1,ITGB7,GCH1,EPSTI1,SP110,HLA-B,MX2,PNP,IL2RB,PSMB8,IFI27,CD86,CD38,SLAMF7,USP18,IRF1,ZBP1,IL18BP,IR…
BRCA	HALLMARK_MYC_TARGETS_V2	1.94e-06	8.83e-06	0.63	0.63	2.07	56	BYSL,MCM4,NOP2,PLK4,SORD,TMEM97,CBX3,UNG,CDK4,PLK1,MCM5,DCTPP1,IPO4,HSPD1,HSPE1,PA2G4,NOP16,PUS1,FARSA,AIMP2,TFB2M,UTP20,PRMT3,SLC19A1,SRM,EXOSC5,LAS1L,WDR74,MPHOSPH10,RRP12,IMP4,PES1,PHB,NOC4L,SLC29A2,RRP9,GRWD1,RABEPK
BRCA	HALLMARK_INTERFERON_ALPHA_RESPONSE	2.25e-06	9.39e-06	0.63	0.56	1.99	94	IRF9,ISG15,ADAR,PARP14,IRF7,OASL,SAMD9,UBE2L6,PNPT1,CXCL10,CXCL11,PARP9,MX1,RSAD2,MOV10,HELZ2,TRIM14,PSMB9,OAS1,PARP12,IFIH1,BST2,IFI35,TAP1,IFIT2,CMPK2,TRIM26,IFI44L,LAMP3,DDX60,DHX58,TRAFD1,SELL,IFI44,SAMD9L,CD74,EPSTI1,SP110,PSMB8,IFI27,HLA-C,USP18,IRF1,CMTR1,ISG20,BATF2,EIF2AK2,RIPK2,LY6E,MVB12A,IFITM1,HERC6,PSME1
BRCA	HALLMARK_GLYCOLYSIS	3.03e-06	1.17e-05	0.63	0.45	1.74	198	HMMR,AURKA,KIF20A,TSTA3,CDK1,SPAG4,TPI1,STMN1,DEPDC1,B3GALT6,P4HA2,HSPA5,VCAN,PPIA,PMM2,SLC37A4,PKM,SLC25A13,COL5A1,PSMC4,P4HA1,FKBP4,MIF,EGLN3,EFNA3,CHST6,CENPA,ALDOA,TXN,CHST1,PAXIP1,POLR3K,SAP30,GNPDA1,CASP6,SDC1,CXCR4,CHPF,ENO2,ALG1,BPNT1,PPFIA4,GOT2,PGM2,RBCK1,PGK1,GOT1,BIK,SRD5A3,COPB2,COG2,CLN6,ERO1A,CHPF2,B3GAT3,SLC35A3,ISG20,KDELR3,GALE,ARTN,FUT8,GFPT1,VEGFA,PGLS,GMPPA,DDIT4,KIF2A,SDHC,B…
BRCA	HALLMARK_ALLOGRAFT_REJECTION	1.77e-05	5.90e-05	0.58	0.43	1.69	198	MMP9,BRCA1,THY1,INHBA,IRF7,TPD52,PTPN6,NME1,CDKN2A,LTB,IL2RG,GLMN,ITGAL,CXCL9,CCL11,IL18,TRAF2,CXCL13,ABCE1,TRAT1,AKT1,TIMP1,TAP1,IL12B,TAPBP,ELF4,MRPL3,MAP4K1,HLA-G,ITGB2,CD74,CCL19,STAT1,CAPG,GZMB,CCR5,CD7,CSK,CXCR3,IL2RB,CD86,TLR6,GPR65,HLA-DOB,IGSF6,PSMB10,CRTAM,CCL22,RIPK2,TGFB1,CD3G,IFNG,UBE2N,LCK,CCL7,FASLG,CD80,CCR1,ZAP70,HLA-DOA,GZMA,CD2,ITK,GALNT1,LCP2,CD79A,GCNT1,TNF,SIT1,CD3E,HLA-DQA1…
BRCA	HALLMARK_DNA_REPAIR	1.68e-05	5.90e-05	0.58	0.47	1.76	146	ZWINT,FEN1,TYMS,RFC4,RAD51,PCNA,POLA2,ITPA,ALYREF,NME1,NT5C3A,ADRM1,NELFCD,HPRT1,CANT1,SAC3D1,POLR2H,TAF6,VPS28,STX3,CMPK2,POLD1,RAE1,RFC2,UMPS,POLH,CCNO,POLB,ARL6IP1,DDB1,CSTF3,RFC3,COX17,TARBP2,POLA1,MPG,PNP,NT5C,NME3,ZNRD1,TMED2,ERCC2,LIG1,POLR2G,ERCC4,POLR2D,PRIM1,GUK1,DGUOK,POLR2K,CETN2,UPF3B,POLD4,SEC61A1,CLP1,RPA3,NCBP2,SSRP1,RFC5,ELL
BRCA	HALLMARK_HYPOXIA	2.25e-05	7.03e-05	0.58	-0.38	-1.66	200	CAVIN1,CAV1,CDKN1C,MAFF,ANGPTL4,BCL2,IRS2,NR3C1,F3,MT1E,JUN,PNRC1,IGFBP3,PIM1,CHST3,MXI1,SRPX,ALDOC,PRKCA,PAM,GPC3,BTG1,BNIP3L,ATF3,ETS1,PPP1R15A,ERRFI1,AK4,CSRP2,SDC2,PFKFB3,CHST2,PGM1,ZFP36,DUSP1,MT2A,KLF6,FOS,UGP2,PPARGC1A,PCK1,KLF7,FOXO3,AKAP12,IL6,PKP1,NFIL3,CCN1,NDST1,CAVIN3,DCN,ADM,DTNA,VLDLR,RRAGD,ACKR3,S100A4,GRHPR,GBE1,NDRG1,PYGM,EGFR,TIPARP,RORA
BRCA	HALLMARK_UNFOLDED_PROTEIN_RESPONSE	3.14e-05	9.22e-05	0.56	0.5	1.82	109	H2AX,LSM4,PARN,MTHFD2,SLC7A5,ALDH18A1,SRPRB,PDIA6,HSPA5,NFYA,SLC1A4,NHP2,SSR1,EIF4A3,TARS1,EXOSC4,HYOU1,IARS1,EIF2AK3,YWHAZ,YIF1A,TATDN2,ASNS,XPOT,SERP1,ERO1A,BANF1,KDELR3,CHAC1,EXOC2,DNAJA4,VEGFA,ARFGAP1,HSP90B1,IFIT1,EIF4G1,CNOT2,DDIT4,EXOSC5,SEC31A,EXOSC9,EDEM1,LSM1,EXOSC1,FUS,HSPA9,EIF2S1,EIF4EBP1,EIF4E,SDAD1,XBP1,CKS1B,RRP9,SPCS1
BRCA	HALLMARK_SPERMATOGENESIS	1.24e-04	3.45e-04	0.52	0.46	1.71	134	KIF2C,EZH2,AURKA,NCAPH,CDK1,RFC4,TTK,CDKN3,STRBP,DBF4,NEK2,CLGN,PHKG2,PCSK1N,RPL39L,CHFR,OAZ3,TOPBP1,GAD1,GFI1,H1-6,NEFH,MLF1,CCNB2,MAP7,THEG,VDAC3,TNNI3,CAMK4,MAST2,ART3,CNIH2,LDHC,BUB1,ACRBP,IDE,PGS1
BRCA	HALLMARK_HEME_METABOLISM	8.73e-04	2.30e-03	0.48	-0.34	-1.46	195	SLC66A2,TNS1,C3,LMO2,SIDT2,SNCA,EZH1,ERMAP,NR3C1,UROD,MXI1,GYPC,CAT,DMTN,KAT2B,CCDC28A,BNIP3L,YPEL5,ACKR1,CAST,ADD1,FBXO9,ALDH1L1,SEC14L1,ISCA1,MARCHF8,ALAD,ABCG2,HBB,FOXJ2,FOXO3,ENDOD1,TRAK2,ALDH6A1,PICALM,NFE2L1,OPTN,PC,NCOA4,SLC25A37,CLIC2,TNRC6B,BTG2,HBD,CIR1,CCND3,EPB41,ATP6V0A1,RCL1,MPP1,EPB42,DAAM1,ICAM4,GAPVD1,KLF3
BRCA	HALLMARK_KRAS_SIGNALING_UP	1.26e-03	3.15e-03	0.46	-0.34	-1.5	198	MTMR10,SATB1,TSPAN7,CCND2,EMP1,DUSP6,SPRY2,ANGPTL4,SPARCL1,TNFRSF1B,APOD,IL33,KLF4,IGFBP3,GYPC,GPRC5B,CFH,RBP4,RELN,VWA5A,CAB39L,TFPI,ETS1,PPP1R15A,DCBLD2,TMEM100,PTGS2,CPE,G0S2,NAP1L2,CCSER2,GNG11,SLPI,PIGR,DNMBP,PEG3,MMD,AKAP12,HBEGF,ALDH1A3,PECAM1,CIDEA,SPON1,CDADC1,BMP2,ADGRA2,HSD11B1,FGF9,EVI5,ADGRL4,ABCB1,GUCY1A1,MALL
BRCA	HALLMARK_PI3K_AKT_MTOR_SIGNALING	1.34e-03	3.18e-03	0.46	0.45	1.62	103	CDK1,SLC2A1,E2F1,PPP1CA,ACTR3,TRIB3,PAK4,MYD88,IL2RG,PFN1,CDK4,CFL1,TIAM1,TRAF2,CLTC,AKT1,RPS6KA1,CXCR4,SLA,ARPC3,CDK2,GRB2,YWHAB,NFKBIB,CSNK2B,PIK3R3,TBK1,HRAS,GSK3B,UBE2N,HSP90B1,LCK,ACTR2,FASLG,CAMK4,DAPP1,GNGT1,AP2M1,AKT1S1,MAPK9,EIF4E,ARHGDIA,VAV3
BRCA	HALLMARK_XENOBIOTIC_METABOLISM	1.53e-03	3.47e-03	0.46	-0.34	-1.49	198	PDK4,GABARAPL1,MAOA,PROS1,PINK1,NDRG2,ETS2,GSTM4,CAT,RBP4,MARCHF6,AKR1C3,CDO1,SLC46A3,CD36,ADH5,CES1,AKR1C2,DDAH2,ALDH2,IL1R1,SLC12A4,ADH1C,MT2A,HACL1,IGF1,PEMT,KARS1,PTGDS,MAN1A1,AOX1,F10,FMO1,LCAT,EPHA2,ECH1,TNFRSF1A,RETSAT,ARPP19,HSD11B1,PC,ETFDH,ABCD2,ALDH9A1,TPST1,ELOVL5,ABHD6,XDH,ATOH8,CSAD,PTGR1,ALDH3A1,PMM1,FBLN1,FAS,ENPEP,HSD17B2,CBR1,SERTAD1,MTHFD1,SAR1B,TAT,IDH1,PTGES,FMO3,ARG2
BRCA	HALLMARK_BILE_ACID_METABOLISM	2.08e-03	4.53e-03	0.43	-0.38	-1.55	109	NR3C2,EPHX2,HSD17B11,ABCA5,CAT,ABCA6,MLYCD,CYP46A1,HACL1,PEX11A,CYP39A1,LIPE,ABCA8,ABCA1,ALDH1A1,ACSL1,ABCA9,RETSAT,BBOX1,RXRG,OPTN,BMP6,ABCD2,ALDH9A1,GSTK1,CH25H,PEX19,RXRA,ACSL5
BRCA	HALLMARK_COAGULATION	2.36e-03	4.93e-03	0.43	-0.36	-1.52	137	ANXA1,GSN,CLU,RGN,DUSP6,C3,MAFF,TF,PROS1,ANG,TFPI2,F3,SERPING1,A2M,ISCU,GNG12,CFD,CFH,TIMP3,CAPN5,DUSP14,CPQ,FYN,RAPGEF3,CFI,F8,KLF7,C1R,F10,LTA4H,PECAM1,THBD,CSRP1,SIRT2,HTRA1,VWF,C1S
BRCA	HALLMARK_FATTY_ACID_METABOLISM	2.90e-03	5.80e-03	0.43	-0.34	-1.48	154	GABARAPL1,MAOA,HSD17B11,UROD,PPARA,HIBCH,ACADS,ALDH3A2,ACSL4,HADH,CD36,ACADVL,ACAA2,CA4,G0S2,AUH,MLYCD,ADH1C,ALAD,GPD1,SUCLG1,INMT,AOC3,ALDH1A1,ACSL1,PTPRG,ACADL,FMO1,HSDL2,MGLL,CIDEA,ECH1,RETSAT,ACSM3,LTC4S,ETFDH,SUCLA2,EHHADH,GRHPR,ALDH9A1,ELOVL5,HPGD,SERINC1,SDHD,ACSL5,ACADM,CA6,ECI2,BCKDHB,ODC1,HADHB,ALDH3A1,ECHS1,PRDX6,HMGCS2,CBR3,ME1,S100A10,CBR1,IDH1,HMGCL,ACAA1,HSD17B4,MDH1,CYP1A1,PDHA1,E…
BRCA	HALLMARK_ESTROGEN_RESPONSE_LATE	3.37e-03	6.48e-03	0.43	0.37	1.43	200	TOP2A,STIL,KIF20A,RNASEH2A,TSTA3,IDH2,CDC20,DHCR7,MICB,CDC6,MAPK13,LSR,PLK4,SLC7A5,SORD,NMU,PTPN6,LLGL2,DNAJC1,OPN3,SLC1A4,FKBP4,TIAM1,FGFR3,HPRT1,ANXA9,GAL,RAB31,SIAH2,FRK,CLIC3,GINS2,COX6C,PLAC1,MDK,RAPGEFL1,SLC9A3R1,TJP3,TSPAN13,RET,FAM102A,XRCC3,ST14,PRSS23,ASCL1,PKP3,CHST8,PPIF,BATF,ISG20,GALE,PRLR,ABHD2,KRT19,TH,EMP2,UGDH,AGR2,TFF1,CD9
BRCA	HALLMARK_UV_RESPONSE_UP	4.31e-03	7.99e-03	0.41	0.39	1.47	158	FEN1,H2AX,RFC4,CCNE1,TFRC,YKT6,STIP1,MMP14,CASP3,NPTX2,FKBP4,PRPF3,TARS1,GAL,ALDOA,POLR2H,E2F5,BAK1,PPAT,TAP1,PPT1,HLA-F,PDAP1,ENO2,AP2S1,STARD3,GGH,RPN1,GCH1,EPCAM,RASGRP1,CDK2,HNRNPU,RET,ASNS,NAT1,MARK2,DNAJA1,RAB27A,NUP58,IRF1,PPIF,ATP6V1F,GRINA,NKX2-5,POLG2,HSPA13,KCNH2,CHRNA5,ATP6V1C1,AGO2,SPR,CLCN2,KLHDC3,MRPL23,DDX21,MAPK8IP2,HMOX1
BRCA	HALLMARK_P53_PATHWAY	6.33e-03	1.13e-02	0.41	-0.31	-1.33	195	TXNIP,CCND2,BLCAP,SESN1,CTSF,ZBTB16,INHBB,KLF4,STOM,JUN,CCNG1,ISCU,LDHB,BTG1,VWA5A,ATF3,PPP1R15A,PTPN14,CASP1,TSC22D1,FGF13,COQ8A,CDH13,ERCC5,FBXW7,RPS12,RRAD,FOS,PHLDA3,XPC,FOXO3,LRMP,HBEGF,EPHA2,RETSAT,BMP2,CD81,GPX2,S100A4,TSPYL2,PDGFA,PROCR,NDRG1,CGRRF1,TP63,TCN2,CEBPA,JAG2,BTG2,RXRA,TM4SF1,NOTCH1,PTPRE,CCND3,DDB2,MKNK2,PMM1,KIF13B,RPS27L,FAS,RALGDS,SP1,KLK8,S100A10,PLK3,SERPINB5,ZFP36L1,NUPR1
BRCA	HALLMARK_IL2_STAT5_SIGNALING	8.21e-03	1.41e-02	0.38	-0.31	-1.38	198	PLPP1,CDKN1C,AHNAK,SH3BGRL2,ITIH5,PLAGL1,GABARAPL1,CCND2,EMP1,MAFF,IFNGR1,BCL2,SOCS2,TNFRSF1B,HUWE1,PIM1,TNFRSF21,ARL4A,DENND5A,FGL2,WLS,PRNP,GLIPR2,SHE,MYC,DHRS3,ITGA6,KLF6,CSF1,GUCY1B1,PTCH1,CAPN3,SERPINB6,SCN9A,PRKCH,NFIL3,LRIG1,HIPK2,SELP,IKZF4,RRAGD,BMP2,CD81,ABCB1,NDRG1,NT5E,LRRC8C,RORA,NFKBIZ,TNFRSF8,SMPDL3A,PTH1R,PLIN2,BMPR2,CCND3,PHLDA1,ODC1,NRP1,GPX4
BRCA	HALLMARK_APICAL_JUNCTION	9.85e-03	1.64e-02	0.38	-0.3	-1.31	195	IRS1,EPB41L2,SIRPA,MYL9,SKAP2,ADAMTS5,PTEN,GNAI1,ARHGEF6,SGCE,ITGA9,HADH,AMIGO1,CX3CL1,MAP3K20,JAM3,LAMB3,MYH10,PARVA,VCL,NEXN,TSC1,CLDN5,TJP1,SLIT2,AMIGO2,CLDN11,CNN2,PECAM1,NECTIN3,ACTG2,LIMA1,COL17A1,ACTN1,ICAM2,SORBS3,VWF,CD34,CALB2,CD209,TSPAN4,LAMA3,FLNC,MPP5,CLDN8,AKT3,EGFR,RRAS
BRCA	HALLMARK_APOPTOSIS	1.32e-02	2.13e-02	0.38	-0.32	-1.36	161	CAV1,TXNIP,SATB1,ANXA1,IGFBP6,CCND2,GSN,CLU,EMP1,IFNGR1,TGFBR3,LGALS3,JUN,DPYD,GSTM1,NEDD9,BNIP3L,ATF3,CASP1,TIMP3,ADD1,CD14,DFFA,CASP4,GPX3,TIMP2,EGR3,MGMT,FEZ1,IL6,BCL2L2,RETSAT,PLPPR4,DCN,SOD2,SC5D,BMP2
BRCA	HALLMARK_WNT_BETA_CATENIN_SIGNALING	1.54e-02	2.41e-02	0.38	-0.45	-1.54	41	CCND2,GNAI1,HDAC5,JAG1,NOTCH4,MYC,PTCH1,AXIN2,HEY1,DLL1,WNT5B,JAG2,HEY2,NOTCH1,RBPJ,DVL2
BRCA	HALLMARK_EPITHELIAL_MESENCHYMAL_TRANSITION	2.85e-02	4.32e-02	0.35	-0.29	-1.26	199	ABI3BP,MYL9,MATN2,SFRP1,TGFBR3,SNTB1,TFPI2,GAS1,FERMT2,JUN,EFEMP2,IGFBP3,PMP22,DST,FMOD,LAMC1,DPYSL3,CXCL12,DAB2,FGF2,TIMP3,FSTL1,LAMA2,MEST,NOTCH2,CALD1,VIM,FBLN5,MYLK,SLIT3,PCOLCE2,CXCL1,SLIT2,NNMT,PTX3,ANPEP,GEM,IL6,ECM2,TAGLN,CCN1,OXTR,DCN,PTHLH,TPM2,VEGFC,HTRA1,LAMA3,SGCG,SNAI2,NT5E,CD59,COL4A2,PDLIM4
BRCA	HALLMARK_NOTCH_SIGNALING	5.72e-02	8.41e-02	0.32	-0.43	-1.38	32	TCF7L2,PRKCA,MAML2,ARRB1,JAG1,NOTCH2,FZD5,DLL1,DTX1,FZD7,ST3GAL6,NOTCH1
BRCA	HALLMARK_TGF_BETA_SIGNALING	7.43e-02	1.06e-01	0.28	-0.37	-1.31	53	CDKN1C,SPTBN1,KLF10,BMPR1A,PPP1R15A,WWTR1,SKI,TJP1,HIPK2,BMP2,ID1,LTBP2,SMAD3,FNTA,BMPR2,ACVR1,JUNB,SMAD6,ENG,BCAR3
BRCA	HALLMARK_ANDROGEN_RESPONSE	9.69e-02	1.35e-01	0.27	-0.31	-1.25	97	PLPP1,ADAMTS1,CDC14B,ARID5B,SELENOP,LIFR,MAF,PTPN21,STEAP4,GPD1L,TSC22D1,RPS6KA3,AKAP12,ALDH1A3,ACTN1,SRF,NCOA4,NDRG1,ELOVL5,GUCY1A1,HPGD
BRCA	HALLMARK_INFLAMMATORY_RESPONSE	1.83e-01	2.47e-01	0.11	0.29	1.15	200	MMP14,CCR7,INHBA,IRF7,CLEC5A,CXCL10,NOD2,PLAUR,CXCL11,CCL20,SERPINE1,ADRM1,CXCL9,HPN,GNAI3,TNFRSF9,IL18,SEMA4D,BST2,TIMP1,IL12B,TAPBP,OLR1,LAMP3,SELL,SLC31A1,P2RY2,GCH1,RASGRP1,ATP2C1,SLC1A2,RGS16,IL2RB,IRF1,P2RX4,ADGRE1,SELENOS,PTGIR,CCL22,EIF2AK2,NDP,RIPK2,LY6E,LCK,CCL7,IFITM1,LCP2,TPBG,PIK3R5,NMI,AQP9,CSF3R,CD48,RGS1,FPR1,SLC7A1,HIF1A,KCNA3,GPR132,RTP4,ICOSLG,OSM,CCL5,SPHK1,SLAMF1,MSR1
BRCA	HALLMARK_CHOLESTEROL_HOMEOSTASIS	2.10e-01	2.69e-01	0.17	-0.3	-1.14	72	CLU,GNAI1,GSTM2,LGALS3,ANTXR2,LPL,PNRC1,ALDOC,ATF3,ERRFI1,JAG1,ACSS2,NIBAN1,FDFT1,PPARG,NFIL3,ECH1,SC5D,AVPR1A
BRCA	HALLMARK_HEDGEHOG_SIGNALING	2.15e-01	2.69e-01	0.16	-0.35	-1.17	36	DPYSL2,ETS2,RTN1,AMOT,TLE1,PTCH1,HEY1,VLDLR,HEY2,NRP1,CDK6,UNC5C
BRCA	HALLMARK_OXIDATIVE_PHOSPHORYLATION	2.08e-01	2.69e-01	0.22	-0.25	-1.09	196	PDK4,MAOB,COX4I1,ISCU,LDHB,ETFB,BDH2,ACADVL,ACAA2,ATP5F1A,NDUFS4,SLC25A6,HADHA,ISCA1,SLC25A3,SUCLG1,ACADSB,CYB5R3,NDUFB8,MFN2,ECH1,RETSAT,ATP5MG,ALDH6A1,ACAT1,MPC1,TIMM9,NQO2,SLC25A20,UQCRC2,ETFDH,SUCLA2,ABCB7,SDHD,SLC25A4,PHB2,ACADM,ATP5PO,HADHB,GPX4,ECHS1,MRPS22
BRCA	HALLMARK_PANCREAS_BETA_CELLS	2.76e-01	3.37e-01	0.14	-0.32	-1.11	40	FOXO1,LMO2,STXBP1,SEC11A,PAK3,DCX,AKT3,SCGN
BRCA	HALLMARK_ANGIOGENESIS	2.97e-01	3.53e-01	0.13	-0.34	-1.1	35	CCND2,KCNJ8,LPL,TNFRSF21,JAG1,FSTL1,FGFR1,THBD,S100A4,PDGFA,JAG2,NRP1,MSX1
BRCA	HALLMARK_PEROXISOME	4.09e-01	4.67e-01	0.07	0.29	1.03	101	TOP2A,CTPS1,IDH2,RDH11,ABCC5,SLC25A19,FDPS,PRDX1,DIO1,SLC25A17,HSD11B2,CRABP2,FABP6,ACOT8,CLN6,MSH2,PEX13,CDK7,SMARCC1,PEX11B,PABPC1,YWHAH,HRAS,DHCR24,ABCD3,MVP,NUDT19,ABCB9,IDE
BRCA	HALLMARK_PROTEIN_SECRETION	4.11e-01	4.67e-01	0.07	0.29	1.03	96	YKT6,SEC24D,COPB1,TPD52,CLTC,ARFGEF1,COPE,PPT1,AP2S1,TOM1L1,SCAMP3,NAPA,COPB2,COG2,TMED2,RER1,STAM,KRT18,ARFGEF2,GBF1,M6PR,SEC31A,SH3GL2,LMAN1,AP2M1,ATP6V1H
BRCA	HALLMARK_ESTROGEN_RESPONSE_EARLY	4.28e-01	4.75e-01	0.06	0.26	1.02	198	SLC2A1,DHCR7,MICB,SLC7A5,ISG20L2,LAD1,FCMR,OPN3,SLC1A4,FKBP4,TIAM1,ANXA9,CANT1,RAB31,SIAH2,FRK,CLIC3,SLC37A1,SLC19A2,MSMB,CELSR1,RAPGEFL1,P2RY2,RHOD,SLC9A3R1,TJP3,PMAIP1,RASGRP1,KRT8,RET,CLDN7,FAM102A,PRSS23,KDM4B,PPIF,TTC39A,SNX24,UGCG,KRT18,REEP1,ABHD2,KRT19,MUC1,SLC1A1,TFF1,TBC1D30,NADSYN1,MLPH,ARL3,RAB17,TPBG,TFF3,MREG,RRP12,UNC119,CISH,ASB13,FARP1,RARA,SLC22A5,CA12,ABAT,OVOL2,ELOVL2,TGM2,XBP1
BRCA	HALLMARK_COMPLEMENT	4.87e-01	5.30e-01	0.06	0.26	0.99	198	MMP13,MMP14,RABIF,IRF7,CTSD,CASP3,PLAUR,PFN1,HSPA5,SERPINE1,PPP4C,PLA2G7,GNAI3,PSMB9,SRC,RCE1,FN1,TIMP1,GZMK,GPD2,F5,OLR1,CFB,CDK5R1,MSRB1,APOC1,STX4,MMP12,PHEX,GZMB,RASGRP1,GRB2,USP14,ATOX1,SPOCK2,CR2,IRF1,CTSB,DYRK2,PLEK,GNB2
BRCA	HALLMARK_APICAL_SURFACE	5.58e-01	5.94e-01	0.06	0.3	0.94	44	BRCA1,THY1,PLAUR,IL2RG,SHROOM2,HSPB1,SULF2,IL2RB,NCOA6
BRCA	HALLMARK_REACTIVE_OXYGEN_SPECIES_PATHWAY	6.39e-01	6.66e-01	0.05	0.28	0.9	49	GSR,PRDX1,TXN,NDUFS2,HMOX2,PTPA,ATOX1,SBNO2,SRXN1,ERCC2,SELENOS,CDKN2D,GLRX2,G6PD,NDUFB4,PFKP,ABCC1,TXNRD1,PRDX4
BRCA	HALLMARK_IL6_JAK_STAT3_SIGNALING	6.71e-01	6.85e-01	0.05	0.26	0.9	87	IRF9,CXCL10,CXCL11,LTB,MYD88,IL2RG,CXCL9,ITGA4,CXCL13,BAK1,PTPN1,STAT1,GRB2,CD38,IRF1,TGFB1,CCL7,CCR1,CD9,TNF,PIK3R5,TNFRSF12A,HMOX1
BRCA	HALLMARK_KRAS_SIGNALING_DN	8.78e-01	8.78e-01	0.03	0.21	0.83	195	RIBC2,EDN2,SLC29A3,ENTPD7,ITGB1BP2,CAPN9,MX1,RSAD2,CAMK1D,BARD1,FGFR3,GPR19,IL12B,IFI44L,TCL1A,BMPR1B,HSD11B2,PNMT,CD207,CALML5,SPTBN2,TNNI3,GP2,IFNG,CLSTN3,SKIL,SIDT1,CD80,KRT4,STAG3

## Sheet: BRNCA
disease	pathway	pval	padj	log2err	ES	NES	size	leadingEdge
BRNCA	HALLMARK_E2F_TARGETS	1.00e-10	7.14e-10	NA	0.64	3.01	182	PRDX4,CDKN2C,MCM5,TIPIN,MCM3,BRCA1,PAICS,CDK4,TACC3,PNN,NCAPD2,POLD1,BARD1,ATAD2,DDX39A,RBBP7,MRE11,H2AX,LYAR,PRKDC,RPA1,SRSF1,NBN,NUP107,WDR90,PTTG1,TIMELESS,KIF18B,SMC6,HMGB2,CKS1B,PCNA,ESPL1,E2F8,BRCA2,SSRP1,ASF1B,RAD51AP1,MXD3,SMC4,EXOSC8,KIF2C,MCM2,CDC25A,POLD2,TP53,POLD3,HELLS,LBR,MLH1,PRIM2,CDKN2A,GINS3,TK1,WEE1,ILF3,MYC,NAP1L1,AK2,CDCA8,MCM7,DEPDC1,MELK,AURKB,GINS1,PLK4,RNASEH2A,CDC20,CCN…
BRNCA	HALLMARK_EPITHELIAL_MESENCHYMAL_TRANSITION	1.00e-10	7.14e-10	NA	0.55	2.57	187	FLNA,TGFBI,CALU,PLOD1,PPIB,P3H1,VIM,SFRP4,IGFBP3,PLOD3,CAPG,SERPINE1,BMP1,CALD1,QSOX1,COL4A2,ECM2,ELN,MXRA5,ITGA5,NNMT,MATN2,COL4A1,FERMT2,CD44,ITGB5,PCOLCE2,LAMC1,VEGFA,BGN,ACTA2,CDH11,TNFRSF12A,TPM2,FAS,PDGFRB,IGFBP4,POSTN,COLGALT1,TIMP3,COPA,ITGB1,LGALS1,GEM,DPYSL3,COL5A1,TNC,SPARC,FBN2,EMP3,FN1,PLOD2,SNTB1,EFEMP2,COL6A2,WNT5A,TNFRSF11B,COL5A2,SERPINH1,MCM7,GPC1,GADD45A,LAMA2,LUM,GPX7,TIMP1,TN…
BRNCA	HALLMARK_G2M_CHECKPOINT	1.00e-10	7.14e-10	NA	0.62	2.87	180	CDKN2C,WRN,MCM5,STIL,MCM3,CDK4,KPNB1,TACC3,CCND1,BARD1,DDX39A,H2AX,SMARCC1,CUL4A,SRSF1,PML,ABL1,SFPQ,ODF2,PTTG1,G3BP1,CKS1B,RBL1,ESPL1,BRCA2,PRMT5,MAP3K20,KIF23,SMC4,TROAP,KIF2C,MCM2,HNRNPU,PBK,CDC25A,KIF15,LBR,PRIM2,ILF3,NDC80,KNL1,PTTG3P,MYC,NUMA1,UBE2C,RAD54L,TRAIP,NEK2,AURKB,E2F2,PLK4,KIF11,POLQ,NUSAP1,CDC20,CCNB2,HNRNPD,TOP2A,CENPE,MKI67,HOXC10,PRC1,SAP30,ODC1,TTK,EZH2,NCL,MARCKS,PLK1,KATNA1…
BRNCA	HALLMARK_INTERFERON_ALPHA_RESPONSE	1.00e-10	7.14e-10	NA	0.66	2.68	79	PSME1,TRIM21,NMI,PARP14,PARP9,DDX60,PSMB8,RIPK2,SAMD9L,IFI44,PLSCR1,RTP4,MVB12A,C1S,IFIH1,LGALS3BP,IFI35,B2M,IFIT3,SAMD9,TRIM26,ELF1,MOV10,PNPT1,ISG15,IFI44L,EPSTI1,IRF2,IRF9,OAS1,IRF1,CXCL10,BST2,TXNIP,PARP12,HELZ2,RSAD2,SP110,IFITM2,BATF2,EIF2AK2,IFIT2,GMPR,SELL,IRF7,IFITM3,ISG20,TRAFD1,UBE2L6,LPAR6,TRIM25,PSMA3,CSF1,CXCL11,CMTR1,IL4R,GBP4,TRIM14,IFI27,PROCR,NUB1,OGFR,LAMP3
BRNCA	HALLMARK_INTERFERON_GAMMA_RESPONSE	1.00e-10	7.14e-10	NA	0.6	2.78	173	SPPL2A,PSME1,MYD88,TRIM21,NMI,PARP14,DDX60,PSMB8,RIPK2,SAMD9L,IFI44,RIPK1,VAMP8,PLSCR1,RNF213,OAS3,RTP4,METTL7B,HLA-DMA,VAMP5,C1S,STAT3,PML,IFIH1,CASP7,STAT1,LGALS3BP,IFI35,B2M,NLRC5,IFIT3,TRIM26,FAS,CD40,CD86,PNPT1,ISG15,SERPING1,IFI44L,EPSTI1,IRF2,IRF9,IRF1,CXCL10,BST2,MVP,LATS2,TXNIP,PARP12,HELZ2,TNFAIP3,HLA-DQA1,RSAD2,SP110,IFITM2,BATF2,IL18BP,PLA2G4A,CMKLR1,EIF2AK2,MTHFD2,TAPBP,CD69,TNFAIP6,…
BRNCA	HALLMARK_MYC_TARGETS_V1	1.00e-10	7.14e-10	NA	0.54	2.5	170	CAD,PRDX4,CANX,HDGF,MCM5,EIF3B,CDK4,KPNB1,SMARCC1,EIF3D,SRSF1,SNRPA,CDK2,LSM2,SSBP1,DDX18,HSPD1,G3BP1,SNRPG,PCNA,PHB,MCM2,HNRNPU,POLD2,AIMP2,CNBP,CBX3,MYC,NAP1L1,CSTF2,RPL18,TRIM28,MCM7,CLNS1A,DDX21,EPRS1,PABPC4,HNRNPR,CDC20,HNRNPD,FBL,ODC1,ILF2,PRPF31,PPM1G,CDC45,CCT5,RRM1,SF3B3,DEK,APEX1,CCNA2,ABCE1,CCT3,U2AF1,TYMS,MRPL23,LSM7,UBE2E1,RSL1D1,MRPS18B,CCT2,MAD2L1,PSMB3,FAM120A,TUFM,PSMA4,TFDP1,TRA…
BRNCA	HALLMARK_TNFA_SIGNALING_VIA_NFKB	1.00e-10	7.14e-10	NA	0.48	2.24	183	TGIF1,RIPK2,TRIP10,CCND1,BMP2,TNIP2,SERPINE1,ABCA1,PLAU,TNIP1,NINJ1,DRAM1,IFIH1,TLR2,CD44,PDLIM5,RELA,VEGFA,PHLDA1,SPSB1,TANK,GEM,TNC,FJX1,HES1,IRF1,CXCL10,MYC,BTG3,TNFAIP8,GADD45A,NFE2L2,IER5,B4GALT1,TNFAIP3,SAT1,PTX3,ACKR3,KYNU,MARCKS,BCL2A1,MAP3K8,CD69,TNFAIP6,IFIT2,NFKB2,CDKN1A,DDX58,BTG2,CCL20,ATF3,TNFAIP2,NAMPT,NFKB1,IL18,NFKBIA,GFPT2,SOCS3,IL1A,IFNGR2,LITAF,SGK1,TIPARP,IER2,LIF,CCL5,CCNL1,…
BRNCA	HALLMARK_ALLOGRAFT_REJECTION	3.47e-10	2.17e-09	0.81	0.47	2.17	178	FLNA,CSK,RIPK2,BRCA1,TLR3,GPR65,INHBB,AKT1,CAPG,ITGB2,HLA-DMA,ETS1,EIF3D,HLA-E,TLR2,STAT1,NCF4,B2M,HCLS1,FAS,CD40,IGSF6,IFNGR1,CD4,HLA-DMB,CD86,PTPRC,EIF3A,CDKN2A,MAP3K7,MMP9,CTSS,TLR1,GALNT1,RPS19,DARS1,TIMP1,HLA-DQA1,STAB1,RARS1,CCR1,TAPBP,PRF1,CD1D,DEGS1,SRGN,IRF7,ABCE1,HIF1A,DYRK3,PTPN6,CCR2,LCP2,IL18,FYB1,TAP2,LY75,GZMA,CCND2,HLA-DOA,IFNGR2,LY86,CXCL9,LIF,CCL5,TGFB2,CSF1,BCL10,IFNAR2,ITGAL,R…
BRNCA	HALLMARK_IL6_JAK_STAT3_SIGNALING	3.03e-09	1.68e-08	0.77	0.57	2.34	78	MYD88,IL10RB,IL13RA1,PDGFC,STAT3,TLR2,STAT1,HMOX1,CD44,TNFRSF12A,FAS,TNFRSF1A,IFNGR1,CD9,IRF9,IRF1,CXCL10,PLA2G2A,ACVRL1,CCR1,MAP3K8,CD38,CD36,IL1R2,CD14,TYK2,TNFRSF1B,SOCS3,OSMR,PTPN1,IFNGR2,TNFRSF21,CXCL9,CBL,IL1R1,CSF1,CSF2RB,CXCL11,ITGA4,ITGB3,IL4R,PIK3R5,EBI3,IL17RA,IL6ST,CSF3R,PIM1,HAX1,JUN,LTBR,TNF,STAT2,BAK1
BRNCA	HALLMARK_DNA_REPAIR	1.09e-07	5.46e-07	0.7	0.46	2.05	131	SEC61A1,ITPA,RAD51,POLD1,NT5C,NME4,HCLS1,PCNA,NELFCD,AAAS,SMAD5,SSRP1,POLA1,TAF12,CETN2,SRSF6,TP53,POLD3,ZNRD1,SF3A3,POLR2F,DDB2,CANT1,ZWINT,POLR3GL,APRT,SDCBP,CLP1,POLR1C,ALYREF,MRPL40,TMED2,TAF10,POLR2G,POLD4,PRIM1,RFC2,LIG1,POLR2H,POLA2,ERCC1,TYMS,REV3L,DCTN4,ELOA,UMPS,XPC,GTF2A2,RPA3,NCBP2,ERCC8,TAF1C,PNP,ERCC4,SURF1,GSDME,RFC3,BCAP31,VPS37B,TARBP2,POLR2D,VPS28,RPA2,GTF3C5,SUPT4H1,DGUOK,RAE1,…
BRNCA	HALLMARK_APOPTOSIS	8.50e-07	3.86e-06	0.66	0.43	1.94	144	BRCA1,ANXA1,TSPO,CCND1,BMP2,ERBB2,CAV1,GPX1,EMP1,CASP7,CASP6,HMOX1,CD44,DAP,CDK2,RELA,BGN,TNFRSF12A,HMGB2,FAS,LEF1,PDGFRB,IFNGR1,TIMP3,IRF1,WEE1,TXNIP,BTG3,DPYD,LMNA,GADD45A,PMAIP1,LUM,TIMP1,TOP2A,SAT1,DIABLO,GPX3,HSPB1,DAP3,CD69,MMP2,CD38,PRF1,LGALS3,CDKN1A,PLAT,CASP2,BTG2,CD14,DFFA,DNAJC3,ATF3,IL18,CREBBP,IFITM3,BMF,CCND2,ISG20,IL1A
BRNCA	HALLMARK_KRAS_SIGNALING_DN	1.40e-06	5.84e-06	0.64	-0.39	-1.86	178	SPTBN2,ARPP21,MFSD6,CLSTN3,RYR2,DTNB,SNCB,ABCG4,DLK2,SLC25A23,CAMK1D,PDK2,CCDC106,SIDT1,GAMT,TENM2,YPEL1,VPS50,ALOX12B,SLC30A3,FGFR3,NOS1,KLK7,NRIP2,NGB,ADRA2C,CACNA1F,SMPX,NPHS1,SLC16A7,EPHA5,FSHB,HNF1A,MYO15A,PRKN,CDH16,RYR1,ATP4A,SLC12A3,KRT1,CELSR2,RGS11,KCNN1,TNNI3,SNN,MAST3,SSTR4,SCGB1A1,HTR1B,KMT2D,PAX4,HTR1D,PNMT,EFHD1,CCNA1,TCL1A,IRS4,THRB,CNTFR,SOX10,NUDT11,GPR3,KRT13,CLPS,SERPINA10,TGM…
BRNCA	HALLMARK_INFLAMMATORY_RESPONSE	1.97e-06	7.59e-06	0.63	0.39	1.84	197	NMI,RIPK2,TLR3,ITGB8,RTP4,SERPINE1,ABCA1,HAS2,ITGA5,TLR2,SLC31A1,C5AR1,CLEC5A,RELA,CYBB,PDPN,DCBLD2,CALCRL,NOD2,CD40,MSR1,EMP3,CD82,IRF1,CXCL10,BST2,PTAFR,MYC,RGS1,TLR1,FZD5,TIMP1,C3AR1,SELENOS,STAB1,CMKLR1,EIF2AK2,TAPBP,CD69,TNFAIP6,SRI,CDKN1A,SELL,BTG2,IRF7,CCL20,ADM,HIF1A,CD14,CD48,SGMS2,NAMPT,NFKB1,LCP2,IL18,MMP14,TNFRSF1B,NFKBIA,OSMR,IL1A,IFNGR2,GNAI3,CXCL9,IL10RA,IL1R1,LIF,CCL5,FPR1,CSF1,CX…
BRNCA	HALLMARK_IL2_STAT5_SIGNALING	2.27e-06	8.11e-06	0.63	0.39	1.82	184	NOP2,TWSG1,WLS,GPR65,PLSCR1,CAPG,BMP2,HK2,P4HA1,PLIN2,EMP1,DCPS,GALM,CD44,SERPINB6,COL6A1,GLIPR2,XBP1,DHRS3,ANXA4,CDCP1,PHLDA1,SLC1A5,IFNGR1,ITGA6,CD81,CYFIP1,CD86,CXCL10,CKAP4,MYC,POU2F1,NRP1,MUC1,ODC1,MAPKAPK2,F2RL2,MAP3K8,SPRY4,IL1R2,ETV4,AHNAK,SELL,CD48,PLEC,TNFRSF1B,SLC39A8,IFITM3,CCND2,CDC6,UMPS,TNFRSF21,IL10RA,SPP1,LIF,FLT3LG,CSF1,IKZF2,LCLAT1,PNP,AHCY,MAFF,FAH,ARL4A,IL4R,SOCS2,IL2RB,PTRH2…
BRNCA	HALLMARK_MYC_TARGETS_V2	3.08e-06	1.03e-05	0.63	0.58	2.18	49	NOP2,PRMT3,MCM5,CDK4,HK2,RCL1,DDX18,HSPD1,LAS1L,PHB,NIP7,SORD,AIMP2,CBX3,MYC,PES1,PLK4,TFB2M,PLK1,WDR43,UNG,PPRC1,TMEM97,MPHOSPH10,MCM4,BYSL,UTP20,GRWD1,RRP9,NOC4L,PA2G4
BRNCA	HALLMARK_P53_PATHWAY	6.54e-06	2.04e-05	0.61	0.39	1.82	173	SEC61A1,S100A10,RB1,MAPKAPK3,VAMP8,INHBB,BMP2,SERTAD3,NINJ1,MDM2,TM7SF3,DRAM1,STEAP3,ABHD4,HMOX1,RPS27L,NOTCH1,IRAK1,CCNG1,SLC3A2,FAS,PCNA,NOL8,CD81,CCNK,TCN2,AEN,CD82,TP53,TRAF4,PLK3,CDKN2A,DDB2,RPL18,TXNIP,GADD45A,IER5,PRKAB1,EPHA2,SAT1,WRAP73,PLXNB2,ZFP36L1,TRIAP1,CDKN2B,HDAC3,CDKN1A,BTG2,ATF3,TRIB3,SLC35D1,ITGB4,CCND2,IL1A,H2AJ,TRAFD1,XPC,RHBDF2,TPRKB,LIF,GM2A,FOS,FUCA1,ANKRA2,TOB1,F2R,SP1,RP…
BRNCA	HALLMARK_UNFOLDED_PROTEIN_RESPONSE	1.12e-05	3.30e-05	0.59	0.45	1.9	100	YIF1A,KHSRP,ALDH18A1,CALR,EIF4G1,PDIA6,SEC11A,H2AX,SSR1,HSPA5,VEGFA,XBP1,CKS1B,GEMIN4,TARS1,GOSR2,EIF4A3,SRPRB,EIF4EBP1,IGFBP1,MTHFD2,LSM1,NABP1,SERP1,FUS,IMP3,ERN1,NOP14,DNAJC3,ATF3,KDELR3,MTREX,STC2,EXOSC4,XPOT,HSPA9,RPS14,FKBP14,EIF2AK3,CEBPB,EXOSC10,RRP9,SLC30A5,BANF1,DDIT4,EXOSC9
BRNCA	HALLMARK_COAGULATION	2.65e-05	7.37e-05	0.58	0.41	1.82	123	PROS1,CFI,CAPN2,ANXA1,CTSO,PRSS23,GNG12,SERPINE1,PLAU,BMP1,C1S,ACOX2,CTSK,TIMP3,C1QA,SPARC,CAPN5,WDR1,SERPING1,CD9,FN1,MMP9,PECAM1,TIMP1,GNB2,F2RL2,ARF4,MMP7,LTA4H,MMP2,PLAT,ADAM9,C3,FYN,MMP14,VWF,CTSB,LRP1,DUSP6,MAFF,ITGB3,ITGA2,C2,FBN1,CASP9,MMP1,CFB,P2RY1,LGMN,CPQ,CFD,GSN,CRIP2,MMP15,PLEK
BRNCA	HALLMARK_MTORC1_SIGNALING	3.15e-05	8.30e-05	0.56	0.38	1.75	176	HMBS,RPN1,CANX,CALR,CTSC,ITGB2,GLA,HK2,P4HA1,DDX39A,SEC11A,NIBAN1,RPA1,SSR1,CCNG1,HSPA5,IGFBP5,PSMC2,HSPD1,XBP1,SLC37A4,SLC1A5,ACLY,SHMT2,DHFR,SDF2L1,MCM2,MTHFD2L,SORD,PNO1,CDC25A,CD9,PLOD2,RIT1,GBE1,SERPINH1,EPRS1,RRM2,PLK1,MTHFD2,LTA4H,PDAP1,TES,CDKN1A,SERP1,YKT6,BTG2,GGA2,UNG,NAMPT,TRIB3,TCEA1,PSPH,PSMA4,IDH1,STC1,TXNRD1,TMEM97,CXCR4,UBE2D3,PSMA3,PNP
BRNCA	HALLMARK_HYPOXIA	4.73e-04	1.18e-03	0.5	0.33	1.55	184	TGFBI,CHST3,IGFBP3,HK2,TMEM45A,SERPINE1,P4HA1,CAV1,GYS1,ETS1,PLIN2,NAGK,CASP6,HMOX1,HSPA5,CP,VEGFA,BGN,WSB1,SLC37A4,GPC4,GAA,COL5A1,HEXA,GBE1,ATP7A,GPC1,CAVIN1,PGM2,TNFAIP3,SLC2A5,SAP30,ACKR3,CSRP2,LOX,SDC3,CCN2,IGFBP1,MYH9,ILVBL,TES,CDKN1A,KDM3A,ADM,ATF3,GALK1,JMJD6,SLC25A1,ISG20,KDELR3,BCAN,FBP1,TIPARP,MAP3K1,STC1,CXCR4,STC2,FOS,MAFF,CCN1,PLAC8,EXT1
BRNCA	HALLMARK_COMPLEMENT	8.24e-04	1.96e-03	0.48	0.34	1.57	168	ANXA5,CTSC,CTSO,PFN1,USP8,PLSCR1,ZEB1,SERPINE1,C1S,COL4A2,C1QC,CASP7,HSPA5,PHEX,CP,FCER1G,MSRB1,PIK3CG,GNAI2,ERAP2,C1QA,SERPING1,FN1,IRF2,IRF1,LTF,CTSS,TIMP1,TNFAIP3,PRCP,GNB2,KYNU,PLA2G4A,USP16,FDX1,LTA4H,LGALS3,CD36,NOTCH4,PLAT,ADAM9,IRF7,GNB4,C3,FYN,LCP2,MMP14,GZMA,GNAI3,CTSB,CCL5,LRP1,DUSP6,MAFF,WAS,C2,CASP9,PIK3R5,RAF1,CEBPB,GATA3,F5,CFB,S100A9,LYN,LGMN,CPQ,PLAUR,MMP12,XPNPEP1,SH2B3,CASP3,MM…
BRNCA	HALLMARK_ANGIOGENESIS	1.13e-03	2.57e-03	0.46	0.55	1.85	31	VEGFA,SERPINA5,POSTN,KCNJ8,COL5A2,NRP1,LUM,TIMP1,VCAN,MSX1,COL3A1,CCND2,TNFRSF21,STC1,SPP1,CXCL6,VAV2,ITGAV,SLCO2A1
BRNCA	HALLMARK_GLYCOLYSIS	2.78e-03	6.04e-03	0.43	0.32	1.49	178	TGFBI,PLOD1,SLC25A13,IL13RA1,IGFBP3,COPB2,PYGL,HK2,P4HA1,GYS1,ALDH9A1,QSOX1,GNPDA1,CASP6,GUSB,CD44,HSPA5,VEGFA,SLC37A4,CHPF,EXT2,GPC4,COL5A1,CAPN5,PLOD2,PMM2,DEPDC1,GPC1,PGM2,B4GALT1,CHST12,VCAN,SAP30,RARS1,SDC3,KIF20A,PGLS,AKR1A1,B4GALT4,B4GALT7,HMMR,CDK1,TPST1,AGRN,TSTA3,GALK1,GMPPA,COG2,ISG20,KDELR3,GPR87,IDH1,STC1,CXCR4,PHKA2,DSC2,STC2,ME2,SPAG4,EXT1,RBCK1,SOX9,IDUA,NANP,ALDH7A1,NASP,HS2ST1,X…
BRNCA	HALLMARK_SPERMATOGENESIS	7.56e-03	1.58e-02	0.41	-0.33	-1.48	121	SNAP91,CAMK4,SCG5,DDX25,GAD1,CFTR,STRBP,HTR5A,NEFH,PCSK1N,PEBP1,PARP2,SEPTIN4,CNIH2,VDAC3,HBZ,CLVS1,ART3,NOS1,ALOX15,IP6K1,MAP7,TLE4,HSPA4L,SCG3,ADCYAP1,GPR182,HOXB1,H1-6,POMC,IL12RB2,TNNI3,TULP2,NPY5R,ELOVL3,TSSK2,CCNA1,DNAJB8,LPIN1,MTOR,TNP2,RPL39L,PRM2,THEG,ODF1,TNP1,ZNRF4,CRISP2,YBX2,HSPA2,AKAP4,SIRT1,ACRV1
BRNCA	HALLMARK_MITOTIC_SPINDLE	7.93e-03	1.59e-02	0.38	0.3	1.38	185	AKAP13,FLNA,SEPTIN9,KNTC1,VCL,PALLD,STK38L,ABL1,PDLIM5,HDAC6,PIF1,ESPL1,BRCA2,GEMIN4,MAPRE1,KIF23,SMC4,PXN,KIF2C,PLEKHG2,KIF15,ECT2,NDC80,NUMA1,NEK2,UXT,KIF11,SASS6,NUSAP1,CCNB2,TOP2A,CENPE,PRC1,WASF2,TTK,CEP131,CNTROB,MARCKS,PLK1,MYH9,KATNA1,SOS1,DLGAP5,CNTRL,TPX2,CENPF,CDK1,BIRC5,CEP192,KIF22,RFC1,ARAP3,PCM1,RACGAP1,SMC3,PKD2,DOCK2,FBXO5,CDK5RAP2,ROCK1,CDC42EP4
BRNCA	HALLMARK_NOTCH_SIGNALING	1.07e-02	2.05e-02	0.38	0.51	1.66	26	CCND1,NOTCH3,NOTCH1,HES1,WNT5A,TCF7L2,APH1A,FZD5,SAP30,HEYL,FZD1,LFNG,MAML2
BRNCA	HALLMARK_TGF_BETA_SIGNALING	1.16e-02	2.14e-02	0.38	0.42	1.58	50	TGIF1,WWTR1,BMP2,SERPINE1,ID3,HDAC1,BMPR1A,ID1,MAP3K7,TGFBR1,RHOA,ENG,PPP1CA,NCOR2,IFNGR2,SMAD1,UBE2D3,FNTA,ACVR1,SMURF2,RAB31,KLF10,SKIL
BRNCA	HALLMARK_WNT_BETA_CATENIN_SIGNALING	1.48e-02	2.65e-02	0.38	0.45	1.57	37	NCSTN,ADAM17,HEY2,NOTCH1,DVL2,LEF1,TP53,MYC,FZD1,SKP2,NOTCH4,CCND2,MAML1,HEY1,NCOR2
BRNCA	HALLMARK_XENOBIOTIC_METABOLISM	1.70e-02	2.94e-02	0.35	0.29	1.34	177	PROS1,MCCC2,CROT,COMT,SSR3,PEMT,SERPINE1,NINJ1,ALDH9A1,ENPEP,CASP6,PAPSS2,HMOX1,PDLIM5,ACOX2,CAT,FAS,TMEM176B,IGFBP4,TNFRSF1A,SLC1A5,SHMT2,TMBIM6,POR,ATOH8,UGDH,MTHFD1,GART,EPHA2,KYNU,IGFBP1,SLC35B1,ADH5,CD36,TPST1,SLC35D1,ECH1,HES6,FBP1,IDH1,LONP1,TMEM97,DHRS7,IL1R1,TGFB2,SLC12A4,DDAH2,AHCY,VNN1,PGD,FAH
BRNCA	HALLMARK_KRAS_SIGNALING_UP	3.06e-02	5.10e-02	0.35	0.28	1.32	176	PSMB8,FBXO4,CROT,ADAM17,IGFBP3,BMP2,ITGB2,PLAU,ETS1,EMP1,LY96,DCBLD2,FCER1G,GYPC,TFPI,TMEM176B,SERPINA3,LAPTM5,SLPI,CD37,CBX8,CLEC4A,TMEM176A,ADAMDEC1,MMP9,CXCL10,GPNMB,CTSS,HKDC1,NRP1,AKT2,PECAM1,TNFAIP3,C3AR1,ZNF639,ACE,CMKLR1,TLR8,PLAT,ETV4,CCL20,ENG,TMEM100,TNFRSF1B,TOR1AIP2,CCND2,GFPT2,GNG11,F13A1,ITGBL1,GADD45G,LAT2,TRIB2,CBL,MAP3K1,PLEK2,IL10RA,DOCK2,SPP1,CXCR4,LIF,DUSP6,FUCA1,ITGA2,PPBP,G…
BRNCA	HALLMARK_HEME_METABOLISM	4.54e-02	7.31e-02	0.32	-0.27	-1.27	170	ADD2,OPTN,SNCA,FBXO9,TSPAN5,ATP6V0A1,SYNJ1,OSBP2,YPEL5,XK,PPP2R5B,DMTN,RAP1GAP,ASNS,HAGH,BTRC,MPP1,TMCC2,FN3K,SLC66A2,EZH1,SPTB,ACKR1,HBZ,ISCA1,HBQ1,AGPAT4,PC,SLC30A10,FBXO34,DCUN1D1,MGST3,UROS,ARHGEF12
BRNCA	HALLMARK_CHOLESTEROL_HOMEOSTASIS	1.03e-01	1.61e-01	0.19	0.32	1.28	67	ANXA5,TP53INP1,PLSCR1,CXCL16,NIBAN1,S100A11,GUSB,TNFRSF12A,CD9,STX5,GPX8,LGALS3,GLDC,ATF3,ANTXR2,TRIB3,ECH1
BRNCA	HALLMARK_PANCREAS_BETA_CELLS	1.23e-01	1.86e-01	0.19	-0.36	-1.29	39	PCSK2,STXBP1,SYT13,GCK,PAK3,SST,ABCC8,HNF1A,CHGA,NEUROG3,PDX1,PAX4,AKT3,NEUROD1,PKLR,SLC2A2,VDR,GCG,PCSK1
BRNCA	HALLMARK_ADIPOGENESIS	1.35e-01	1.98e-01	0.16	0.25	1.18	180	CD151,CDKN2C,DECR1,PEMT,RREB1,LAMA4,ABCA1,VEGFB,PLIN2,ARAF,UCP2,COL4A1,ITGA7,CAT,HADH,SLC1A5,ACLY,IFNGR1,COQ9,TANK,POR,GBE1,AIFM1,PTCD3,AK2,GADD45A,CAVIN1,GPX3,SQOR,NABP1,SSPN,CD36,PPP1R15B,C3,ECH1,SLC25A1,COQ5,LPCAT3,DRAM2,IDH1,SLC66A3,BCL2L13,DHRS7,DHRS7B,FAH,TOB1,ARL4A
BRNCA	HALLMARK_APICAL_JUNCTION	1.46e-01	2.03e-01	0.15	0.25	1.15	183	TGFBI,CD99,PFN1,CTNNA1,VCL,BMP1,RSU1,MPZL1,CDH11,HADH,MSN,FLNC,MAP3K20,GNAI2,RRAS,NEXN,ITGB1,CD86,PTPRC,MMP9,VASP,TNFRSF11B,CD34,AKT2,ZYX,B4GALT1,PECAM1,VCAN,SYK,ARHGEF6,SDC3,TIAL1,MYH9,ACTG2,MDK,MMP2,CD276,ADAM9,INPPL1,VCAM1,NECTIN2,ITGB4,DHX16,FYB1,VWF,RAC2,PLCG1,CNN2,PARD6G,WNK4,THBS3,ACTB,EXOC4
BRNCA	HALLMARK_PI3K_AKT_MTOR_SIGNALING	1.46e-01	2.03e-01	0.17	-0.28	-1.19	91	MAPK9,MAPK1,CAMK4,PRKCB,YWHAB,PIN1,TIAM1,MAPK8,PLCB1,DUSP3,MAPK10,NGF,HRAS,CAB39,PRKAA2
BRNCA	HALLMARK_PROTEIN_SECRETION	1.94e-01	2.62e-01	0.14	0.28	1.16	83	CD63,ARFIP1,CTSC,TMX1,COPB2,GLA,ABCA1,SCAMP3,SNAP23,YIPF6,AP3B1,RAB9A,ERGIC3,GOSR2,SNX2,ATP7A,TMED10,COPE,TMED2,SSPN,SEC24D,YKT6,ZW10,LMAN1,COG2
BRNCA	HALLMARK_UV_RESPONSE_DN	2.69e-01	3.54e-01	0.12	-0.24	-1.09	130	CAP2,AMPH,MAP1B,ATXN1,ATRN,ARHGEF9,CACNA1A,PTPRM,PRKCE,DBP,DDAH1,ICA1,ATP2B1,BDNF,VLDLR,CELF2,DLG1,SCN8A,INSIG1,PLCB4,KIT,SMAD7,SYNJ2,LPAR1,MET,PRKAR2B,SYNE1,ADD3,MAGI2,DYRK1A
BRNCA	HALLMARK_HEDGEHOG_SIGNALING	3.99e-01	4.75e-01	0.1	-0.29	-1.03	35	L1CAM,RTN1,CDK5R1,VLDLR,ACHE,THY1,DPYSL2,UNC5C
BRNCA	HALLMARK_MYOGENESIS	3.84e-01	4.75e-01	0.1	-0.22	-1.03	179	CAMK2B,LARGE1,COX7A1,PPFIA4,FABP3,MEF2D,MEF2C,ACTN2,BIN1,MAPRE3,PFKM,HDAC5,MYL2,SPTAN1,VIPR1,APP,REEP1,ACHE,FXYD1,CKB,KCNH1,PICK1,GABARAPL2,MRAS,NOS1,SCD,TNNC2,TNNT3,SPDEF,PVALB,CASQ2,MYOM2,ATP6AP1,PRNP,PC,GNAO1,SGCG,CASQ1,RYR1,MAPK12,MYL7,TPD52L1,FOXO4,ANKRD2,CDH13,DAPK2,ACTA1,SIRT2,ADCY9,SGCA,PKIA,MYOG,PYGM,MYH11
BRNCA	HALLMARK_OXIDATIVE_PHOSPHORYLATION	3.96e-01	4.75e-01	0.1	-0.22	-1.03	173	GOT2,NDUFA5,MDH1,SLC25A4,ALAS1,SLC25A12,OAT,ACADSB,TOMM70,ATP1B1,PDHX,ATP6V1H,CYCS,PDP1,ATP6V1E1,ATP6V1C1,VDAC3,IDH3A,NDUFA4,GPI,NDUFA8,NDUFB8,ISCA1,OPA1,UQCRB,ATP6AP1,ACO2,MGST3,COX5B,GRPEL1,TIMM17A,ATP6V0B,NDUFA1,COX5A,MFN2,UQCRC2,SLC25A11,ATP6V1F,COX6A1,MTX2,SUPV3L1,NDUFAB1,COX6C,ISCU,PHYH,NQO2,ATP5F1A,PDHB,ATP5PF,NDUFS7,MTRR,ATP5F1B,COX7A2,AFG3L2,MRPS30,ATP5MC3,ECHS1,COX7C,SDHB,ATP5F1D,PDHA1,…
BRNCA	HALLMARK_UV_RESPONSE_UP	3.99e-01	4.75e-01	0.1	-0.22	-1.02	141	NPTXR,ENO2,CLTB,OLFM1,SELENOW,FKBP4,PTPRD,SLC25A4,ALAS1,ASNS,TUBA4A,PLCL1,KLHDC3,PARP2,RASGRP1,ATP6V1C1,DLG4,CCK,TYRO3,EPCAM
BRNCA	HALLMARK_FATTY_ACID_METABOLISM	4.11e-01	4.75e-01	0.09	0.23	1.02	131	PSME1,S100A10,HSD17B10,DECR1,BLVRA,ALDH9A1,NBN,ECI2,HADH,LGALS1,SDHD,UGDH,SUCLG2,ECI1,CRYZ,ODC1,MCEE,GCDH,ADSL,CD36,CD1D,APEX1,ECH1,HMGCL,UBE2L6,IDH1,PTPRG,ALDH3A2,PRDX6,VNN1,BCKDHB,G0S2,GSTZ1,OSTC,CPT2,HIBCH,HADHB,ENO3,HSDL2
BRNCA	HALLMARK_REACTIVE_OXYGEN_SPECIES_PATHWAY	4.18e-01	4.75e-01	0.08	0.28	1.02	42	PRDX4,PDLIM1,CAT,ABCC1,SELENOS,GPX3,SBNO2,SCAF4,TXNRD1,PRDX6,LAMTOR5,OXSR1,GCLM
BRNCA	HALLMARK_ANDROGEN_RESPONSE	4.45e-01	4.94e-01	0.08	0.24	1	92	AKT1,CCND1,MAK,MYL12A,CDK6,ABCC4,PDLIM5,IQGAP2,B2M,PTPN21,SORD,TNFAIP8,B4GALT1,SAT1,CENPN,AZGP1,FKBP5,SEC24D,ELK4,DBI,LMAN1,UBE2I,PGM3,GNAI3,SGK1
BRNCA	HALLMARK_ESTROGEN_RESPONSE_EARLY	6.61e-01	7.04e-01	0.07	-0.19	-0.92	176	CALB2,CYP26B1,OLFM1,SYNGR1,FKBP4,SH3BP5,DYNLT3,TIAM1,RAPGEFL1,ADCY1,SLC1A1,SYBU,HR,INPP5F,RASGRP1,REEP1,RPS6KA2,TMPRSS3,OVOL2,TJP3,KAZN,RETREG1,WWC1,SULT2B1,ADD3,NPY1R,CELSR2,ANXA9,FASN,TPD52L1,DEPTOR,ITPK1,SLC27A2,SLC1A4,SLC9A3R1,SYT12,CBFA2T3,ADCY9,FRK,TTC39A,KLK10,MPPED2
BRNCA	HALLMARK_ESTROGEN_RESPONSE_LATE	6.62e-01	7.04e-01	0.06	0.2	0.93	182	RBBP8,STIL,MYOF,CCND1,PRSS23,GLA,CAV1,PAPSS2,CD44,METTL3,ACOX2,XBP1,SERPINA3,SERPINA5,IGFBP4,AFF1,SORD,CD9,LTF,NXT1,UGDH,BTG3,SCUBE2,PLK4,RNASEH2A,CDC20,TOP2A,DLG5,SLC16A1,FKBP5,KIF20A,MDK
BRNCA	HALLMARK_BILE_ACID_METABOLISM	7.78e-01	8.10e-01	0.06	-0.2	-0.86	101	OPTN,ATXN1,NR3C2,DHCR24,ABCG4,PFKM,CYP46A1,ABCG8,IDI1,HSD17B6,LIPE,ABCA2,SLC23A2,ABCA5,ALDH1A1,SULT2B1,APOA1,ALDH8A1,PEX16,SLC27A2,DIO2,SOD1,ABCD2,SERPINA6,DIO1,SLC27A5,SLCO1A2,NR0B2,PHYH,AGXT,HAO1
BRNCA	HALLMARK_PEROXISOME	8.31e-01	8.48e-01	0.05	0.19	0.82	92	GSTK1,TSPO,ALDH9A1,SMARCC1,ECI2,CAT,GNPAT,DHRS3,PEX2,CNBP,MVP,TOP2A,HSD3B7,ERCC1,ECH1,SLC25A17,HMGCL,IDH2,IDH1,PEX11A,PEX13,BCL10,NUDT19,ABCD1
BRNCA	HALLMARK_APICAL_SURFACE	9.43e-01	9.43e-01	0.04	0.19	0.69	41	BRCA1,DCBLD2,CRYBG1,B4GALT1,SULF2,HSPB1,GAS1,IL2RB,EPHB4,GATA3,LYN,PLAUR,SRPX

## Sheet: CERV
disease	pathway	pval	padj	log2err	ES	NES	size	leadingEdge
CERV	HALLMARK_DNA_REPAIR	1.00e-10	6.25e-10	NA	0.56	2.24	129	PRIM1,POLR2H,RAD51,RFC3,UMPS,RFC4,TYMS,POLA1,RAE1,ZWINT,DUT,FEN1,ALYREF,RPA3,POLR2D,UPF3B,PCNA,CMPK2,POLR3C,ARL6IP1,POLA2,NELFCD,LIG1,POLE4,HCLS1,SAC3D1,ADA,NCBP2,ERCC3,POLD1,CLP1,HPRT1,RPA2,GSDME,DGUOK,SNAPC5,CSTF3,DDB2,SSRP1,TAF1C,NUDT21,SF3A3,POLD3,POLH,BCAP31,RFC2,POLR1C,POLR2K,GTF2A2,SEC61A1,USP11
CERV	HALLMARK_E2F_TARGETS	1.00e-10	6.25e-10	NA	0.81	3.41	181	TRIP13,TCF19,SPAG5,PLK4,MKI67,CKS1B,PRIM2,DSCC1,HMMR,NUP205,CCNB2,KIF2C,RFC3,CHEK2,RACGAP1,BRCA1,DEPDC1,MELK,TIPIN,MCM4,CSE1L,CDC25B,AURKA,CHEK1,LMNB1,DLGAP5,SPC25,CTPS1,HELLS,UBE2T,POLE,TOP2A,CDK4,DIAPH3,PRPS1,CDC25A,ATAD2,MCM6,USP1,NOLC1,DCLRE1B,BRCA2,ORC6,WDR90,RRM2,CDKN2A,CCNE1,CCP110,CTCF,EXOSC8,CDCA8,MCM5,BIRC5,E2F8,CKS2,DONSON,MCM3,DEK,DUT,TK1,EZH2,TIMELESS,MCM7,DNMT1,AURKB,RAD51AP1,CDKN3,…
CERV	HALLMARK_G2M_CHECKPOINT	1.00e-10	6.25e-10	NA	0.74	3.15	184	EXO1,GINS2,FBXO5,RBL1,CENPF,PLK4,KIF23,MKI67,TENT4A,CKS1B,POLQ,PRIM2,TPX2,UBE2C,HMMR,CDC6,CCNB2,KIF2C,RACGAP1,KIF20B,CDC25B,AURKA,KNL1,CDC45,CHEK1,LMNB1,STIL,NDC80,POLE,TTK,TOP2A,CDK4,CDC25A,PRC1,BUB1,MCM6,RAD54L,KIF15,PBK,NOLC1,BRCA2,NUSAP1,CCNT1,ORC6,NEK2,KIF11,CTCF,ODF2,MCM5,E2F3,BIRC5,CKS2,MCM3,EZH2,CCNA2,MNAT1,AURKB,E2F2,BUB3,CDKN3,BARD1,CDK1,CCNF,TACC3,SMC4,MTF2,MAD2L1,TMPO,HMGB3,RBM14,NUP9…
CERV	HALLMARK_INTERFERON_ALPHA_RESPONSE	1.00e-10	6.25e-10	NA	0.71	2.71	88	USP18,ISG15,ADAR,LAMP3,EPSTI1,LAP3,WARS1,RSAD2,PARP12,IRF9,ISG20,CXCL10,IFIT3,IFI44L,IFIH1,CXCL11,IRF1,STAT2,CASP8,PARP14,IFIT2,EIF2AK2,MX1,DDX60,SAMD9L,PLSCR1,BST2,SP110,CMPK2,OAS1,TDRD7,IFI44,UBE2L6,OASL,PARP9,IFI35,BATF2,IRF7,GBP4,RTP4,CMTR1,SELL,SLC25A28,TMEM140,PNPT1,TENT5A,B2M,TRIM26,NUB1,IFI27,NCOA7,PSMB8,PSME1,IRF2,RIPK2,LY6E,NMI,CCRL2,IFITM3,IL15,TRAFD1,LGALS3BP,HELZ2,PSMA3
CERV	HALLMARK_INTERFERON_GAMMA_RESPONSE	1.00e-10	6.25e-10	NA	0.64	2.71	183	STAT1,USP18,ISG15,ADAR,EPSTI1,LAP3,PTPN2,WARS1,OAS2,RSAD2,CXCL9,PARP12,IRF9,ISG20,CXCL10,IFIT3,OAS3,IFI44L,IFIH1,TOR1B,MX2,NUP93,CXCL11,IDO1,LYSMD2,IRF1,STAT2,CASP8,CD38,ZNFX1,CD274,PARP14,IFIT2,EIF2AK2,MX1,MTHFD2,VCAM1,DDX60,SAMD9L,CDKN1A,CD86,PLSCR1,IL15RA,BST2,SP110,CMPK2,PSMB2,TDRD7,IFI44,UBE2L6,ICAM1,OASL,IFI35,XAF1,APOL6,BATF2,IRF7,PTPN6,GBP4,DDX58,RTP4,CMTR1,SOCS1,SLC25A28,TAPBP,IRF5,RAPGE…
CERV	HALLMARK_MITOTIC_SPINDLE	1.00e-10	6.25e-10	NA	0.56	2.37	192	FBXO5,CEP72,CENPF,KIF23,TPX2,SASS6,CCNB2,KIF2C,RACGAP1,CENPJ,KIF20B,KNTC1,PCNT,AURKA,SSH2,LMNB1,CKAP5,DLGAP5,NDC80,TTK,TOP2A,PRC1,BUB1,KIF15,BRCA2,NUSAP1,ECT2,NEK2,KIF11,BCL2L11,BIRC5,ANLN,CDK5RAP2,STAU1,TRIO,SEPTIN9,CDK1,SMC4,PIF1,FGD6,KIF3B,KIF22,ARAP3,CEP192,ARHGEF2,SAC3D1,MYH9,SMC1A,CEP131,MARCKS,RAPGEF6,TUBGCP3,CEP250,FSCN1,SMC3,PXN,MAPRE1,MID1IP1,NF1,CCDC88A,RICTOR,MYO9B,DOCK2,PLK1,RFC1,TSC…
CERV	HALLMARK_MTORC1_SIGNALING	1.00e-10	6.25e-10	NA	0.53	2.25	180	GMPS,NUP205,MCM4,AURKA,WARS1,PIK3R3,CACYBP,CDC25A,BUB1,TMEM97,RRM2,PLOD2,GLA,IMMT,RPA1,TXNRD1,CCNF,RPN1,MTHFD2,CDKN1A,ASNS,M6PR,SHMT2,TRIB3,DDX39A,PSMA4,SERPINH1,GGA2,UNG,DHFR,HSPD1,INSIG1,ACLY,ELOVL5,P4HA1,ITGB2,TFRC,GSK3B,HPRT1,PSMG1,SLA,PGK1,PSMB5,TUBG1,SLC2A1,SQSTM1,NFYC,CTSC,PPIA,XBP1,HSPA9,ATP2A2,HK2,ENO1,EDEM1,PDK1,PSMD14,NMT1,SYTL2,EGLN3,PLK1,DDIT4,GPI,SCD,PSAT1,PSMC4,COPS5,FGL2,RIT1,CORO…
CERV	HALLMARK_MYC_TARGETS_V1	1.00e-10	6.25e-10	NA	0.62	2.64	180	CDK2,MCM4,RNPS1,RFC4,TYMS,CDC45,CTPS1,CDK4,MCM6,USP1,NOLC1,MCM5,DEK,DUT,CCNA2,MCM7,BUB3,RRM1,MRPL9,MAD2L1,HDGF,TFDP1,EIF3B,PCNA,CBX3,STARD7,SNRPG,CDC20,PSMB2,KPNA2,LSM2,PSMA4,CCT4,HSPD1,ACP1,RANBP1,TRA2B,SET,FAM120A,NCBP1,NCBP2,ILF2,HPRT1,PSMA1,KARS1,ORC2,PRDX4,KPNB1,CCT2,H2AZ1,CCT7,XPO1,PGK1,CSTF2,G3BP1,POLE3,DHX15,HNRNPD,PPM1G,IARS1,CCT3,HDAC2,SRM,SNRPD1,SNRPA,MRPS18B,VBP1,PPIA,SNRPA1,CAD,AIMP2…
CERV	HALLMARK_ESTROGEN_RESPONSE_EARLY	2.80e-09	1.56e-08	0.77	-0.43	-2.1	181	AR,SULT2B1,CLIC3,SYNGR1,CCND1,KLK10,TFF3,DEPTOR,KRT13,GREB1,THSD4,SLC7A2,KLF4,PGR,HSPB8,CA12,AREG,RAPGEFL1,TFAP2C,KRT15,TSKU,MLPH,GJA1,CCN5,RHOD,KAZN,SLC24A3,MAST4,TPD52L1,SLC1A1,ANXA9,WFS1,RETREG1,AQP3,ZNF185,WWC1,SEMA3B,PAPSS2,NPY1R,IGFBP4,PDLIM3,TTC39A,EGR3,PLAAT3,DYNLT3,FOS,GAB2,RBBP8,FAM102A,CXCL12,LAD1,RAB17,ENDOD1,OLFML3,ADCY1,RARA,RPS6KA2,MINDY1,ABLIM1
CERV	HALLMARK_MYC_TARGETS_V2	2.42e-08	1.21e-07	0.73	0.66	2.3	52	PLK4,MCM4,CDK4,NOLC1,TMEM97,MCM5,CBX3,UNG,SUPV3L1,HSPD1,PPRC1,LAS1L,BYSL,PUS1,SRM,MRTO4,TFB2M,AIMP2,HK2,DCTPP1,NIP7,RCL1,EXOSC5,PLK1,TBRG4,TCOF1
CERV	HALLMARK_ALLOGRAFT_REJECTION	3.60e-07	1.64e-06	0.67	0.45	1.92	179	ELF4,STAT1,AARS1,BRCA1,WARS1,CXCL9,MRPL3,MMP9,GZMB,CXCL13,TAP2,CDKN2A,IGSF6,CD86,ICAM1,GLMN,HCLS1,MAP4K1,CCR1,IRF7,PTPN6,IFNG,ITGB2,LYN,CTSS,MTIF2,SOCS1,TAPBP,ITK,GCNT1,PTPRC,HLA-DMA,PRF1,IRF8,TLR1,LCP2,B2M,C2,IKBKB,SRGN,GZMA,CD2,IL18RAP,PSMB10,IL1B,TRAT1,LTB,TPD52,RIPK2,HLA-DOB,NCK1,INHBA,CD1D,HLA-DOA,AKT1,IFNAR2,GPR65,TRAF2,IL15,ZAP70,LCK,IFNGR1,CD247,CCND3,LY86,STAT4,MAP3K7,IL2RB
CERV	HALLMARK_UNFOLDED_PROTEIN_RESPONSE	4.48e-06	1.87e-05	0.61	0.49	1.92	103	CKS1B,EXOSC10,EXOSC2,NOLC1,EXOSC9,VEGFA,MTHFD2,ASNS,NFYA,TARS1,FUS,CEBPG,SRPRB,LSM4,PARN,ARFGAP1,IARS1,H2AX,IFIT1,XBP1,HSPA9,EDEM1,KHSRP,PDIA6,ATF6,SHC1,EXOSC5,GOSR2,DDIT4,EIF4A3,PSAT1,EIF4EBP1,POP4,NABP1,STC2,PREB,EDC4,CNOT6,SERP1,PAIP1,ATF4,BANF1,EXOC2,HYOU1,DCP2,GEMIN4,EIF4G1,SEC11A,XPOT,SSR1,CXXC1,DNAJA4
CERV	HALLMARK_MYOGENESIS	5.67e-06	2.18e-05	0.61	-0.36	-1.79	183	PPP1R3C,CFD,APOD,MYL3,GPX3,HSPB8,CDH13,DES,CRYAB,VIPR1,CKMT2,FLII,FXYD1,MYO1C,SGCD,CNN3,TAGLN,MYOZ1,TNNT3,DTNA,TPD52L1,SORBS1,SORBS3,HBEGF,HRC,FOXO4,GNAO1,LAMA2,MYH7,IGF1,SMTN,EFS,GJA5,CTF1,PYGM,SOD3,TNNC1,MYOM2,NCAM1,COX7A1,ITGB5,MAPRE3,DMD,PTGIS,EPHB3,LPIN1,COL6A2,IGFBP7,FHL1,HDAC5,PVALB,CACNA1H,ADAM12,MYL2,ABLIM1,PDE4DIP,CD36,SSPN,ITGA7,MYH11,FGF2,SGCA,SIRT2,KCNH1,LARGE1
CERV	HALLMARK_GLYCOLYSIS	2.61e-05	9.32e-05	0.58	0.4	1.71	185	HMMR,HS6ST2,DEPDC1,GUSB,ENO2,AURKA,PRPS1,ISG20,KIF20A,VEGFA,PLOD2,FUT8,MERTK,CDK1,LDHC,B3GALT6,PAXIP1,POLR3K,GNPDA1,MET,ALG1,AGRN,B4GALT4,PLOD1,COPB2,TGFBI,P4HA1,STMN1,NANP,PGK1,EXT1,KIF2A,ME2,PPIA,HK2,ENO1,AGL,ARPP19,CENPA,HAX1,SDC3,RBCK1,EGLN3,DDIT4,PSMC4,SLC25A13,MDH1,PFKP,STC2,PPFIA4,TPI1,HOMER1,LDHA,TPBG,AKR1A1,EXT2,IGFBP3,ALDOA,CHST12,ELF3,P4HA2,G6PD,CXCR4,ANKZF1,SAP30,BPNT1,PKM,ZNF292,GPR8…
CERV	HALLMARK_KRAS_SIGNALING_DN	6.72e-05	2.24e-04	0.54	-0.33	-1.62	176	KLK7,CD207,SLC16A7,KRT13,ALOX12B,AKR1B10,LYPD3,SPRR3,CPEB3,SERPINB2,SPTBN2,CLDN8,NTF3,KRT1,KRT15,THNSL2,KRT4,TFCP2L1,EFHD1,ZBTB16,PKP1,PRKN,CYP39A1,RGS11,TGM1,MYH7,CAMK1D,EPHA5,UGT2B17,CD40LG,CNTFR,FGF22,ABCG4,KRT5,THRB,TENM2,LFNG,BTG2,P2RY4,DLK2,FSHB,TAS2R4,SNCB,GAMT,WNT16,PLAG1,NUDT11,GPRC5C,MYOT,SOX10,SLC38A3,ARHGDIG,NRIP2,KCNQ2,KCNE2,SLC25A23,SLC12A3,CAPN9,TFF2,PTGFR,CPA2,HSD11B2,CPB1,GP2,MFS…
CERV	HALLMARK_IL6_JAK_STAT3_SIGNALING	9.62e-05	3.01e-04	0.54	0.49	1.83	79	STAT1,PTPN2,CXCL9,IRF9,CXCL10,CXCL13,CXCL11,OSMR,IL17RA,IRF1,STAT2,CD38,TNFRSF1B,IL15RA,CD14,TYK2,CXCL1,CCR1,SOCS1,CBL,IFNAR1,BAK1,INHBE,TNFRSF12A,HAX1,IL1B,TNFRSF21,LTB,SOCS3
CERV	HALLMARK_UV_RESPONSE_UP	2.22e-04	6.52e-04	0.52	0.41	1.68	148	PARP2,CDK2,POLR2H,LHX2,RFC4,ENO2,PRPF3,AGO2,CCNE1,BCL2L11,FEN1,IRF1,SLC6A8,POLG2,RPN1,ASNS,PPT1,HLA-F,ICAM1,BID,LYN,DNAJA1,TARS1,TFRC,SLC25A4,SULT1A1,CEBPG,POLE3,CHKA,PPAT,EPCAM,GCH1,SQSTM1,BAK1,EIF2S3,H2AX,SIGMAR1,CXCL2,E2F5,HNRNPU,DDX21,CDC5L,CASP3,CHRNA5,GGH,HSPA2,SPR,NUP58,CA2,BSG,ATP6V1C1,UROD,PSMC3,EIF5,AP2S1,CCND3
CERV	HALLMARK_INFLAMMATORY_RESPONSE	2.68e-04	7.43e-04	0.5	0.38	1.63	187	LAMP3,PLAUR,CXCL8,CXCL9,CXCL10,CXCL11,DCBLD2,OSMR,IRF1,OLR1,EIF2AK2,TNFRSF1B,CDKN1A,IL15RA,BST2,CD14,CYBB,C5AR1,ICAM1,MET,ADM,CCL20,IRF7,ATP2C1,LYN,RTP4,SELL,TAPBP,TNFSF10,C3AR1,IFNAR1,IL1A,GCH1,TLR1,LCP2,SERPINE1,ATP2A2,SPHK1,ABCA1,IL10RA,TNFAIP6,IL18RAP,IL1B,RIPK2,IRAK2,LY6E,CXCR6,P2RX4,INHBA,FZD5,NMI,PSEN1,CCRL2,IL15,LDLR,LCK,ITGB8,TPBG,AHR,RNF144B
CERV	HALLMARK_COMPLEMENT	5.13e-04	1.35e-03	0.48	0.38	1.6	181	MMP12,PLA2G7,PLAUR,C1QC,LAP3,GZMB,IRF1,FN1,FCER1G,OLR1,C1QA,MMP13,CTSL,PLSCR1,PCSK9,CXCL1,PFN1,IRF7,LYN,XPNPEP1,CTSS,AKAP10,MSRB1,ITGAM,KIF2A,DYRK2,CD46,PDP1,LCP2,BRPF3,APOC1,RNF4,PIK3CA,SERPINE1,GNB4,PPP4C,CTSC,C2,ERAP2,CASP7,SH2B3,VCPIP1,GZMA,APOBEC3G,GCA,CASP9,PLAT,USP14,IRF2,TNFAIP3,CFB,RABIF,ADAM9,CASP3,GPD2,PSEN1,PIK3CG,DGKH,CA2,C3,CASP10,CBLB,LCK,CFH
CERV	HALLMARK_BILE_ACID_METABOLISM	8.68e-04	2.17e-03	0.48	-0.37	-1.67	102	AR,SULT2B1,BBOX1,CYP27A1,CROT,ALDH9A1,ABCA8,SLC23A1,ABCA6,SULT1B1,PEX7,TFCP2L1,CH25H,CYP39A1,RXRG,PEX6,ABCA9,ABCG4,TTR,NR3C2,CYP7B1
CERV	HALLMARK_SPERMATOGENESIS	9.88e-04	2.35e-03	0.46	0.4	1.61	122	PARP2,CCNB2,KIF2C,TOPBP1,RFC4,AURKA,RPL39L,TTK,BUB1,NEK2,EZH2,PGS1,GAD1,CDKN3,CDK1,LDHC,MTOR,SCG5,PSMG1,DBF4,DMRT1,PIAS2,NCAPH,PHKG2,IL12RB2,GFI1,NEFH
CERV	HALLMARK_NOTCH_SIGNALING	1.09e-03	2.47e-03	0.46	-0.55	-1.89	29	ARRB1,CCND1,FZD1,WNT5A,DLL1,PPARD,LFNG,SKP1,NOTCH2
CERV	HALLMARK_ESTROGEN_RESPONSE_LATE	3.07e-03	6.68e-03	0.43	-0.3	-1.45	182	TST,SULT2B1,CLIC3,KLK11,CXCL14,CCND1,KLK10,TFF3,KRT13,ACOX2,KLF4,PGR,HSPB8,CA12,AREG,RAPGEFL1,TFAP2C,TRIM29,SCUBE2,NMU,CCN5,SLC24A3,S100A9,PTGER3,TPD52L1,ANXA9,WFS1,HOMER2,ZFP36,SEMA3B,PAPSS2,NPY1R,IGFBP4,PDLIM3,ASCL1,TNNC1,PRLR,EGR3,PLAAT3,DYNLT3,FOS,RBBP8,PCP4,ALDH3A2,FAM102A,CXCL12
CERV	HALLMARK_APOPTOSIS	6.42e-03	1.34e-02	0.41	0.36	1.49	153	CDK2,BRCA1,CASP2,CDC25B,ENO2,TOP2A,ISG20,BCL2L11,CREBBP,IRF1,DIABLO,CASP8,CD38,SLC20A1,CDKN1A,CD14,PPT1,DAP3,HMGB2,BID,APP,DNAJA1,TNFSF10,PRF1,IL1A,GCH1,SQSTM1,TNFRSF12A,NEFH,CASP7,PTK2,CASP9,CD2,DAP,IL1B,PLAT,BCAP31,BIRC3,SAT1,IGF2R,MCL1,RHOT2,DFFA,CASP3,PSEN1,KRT18,IFITM3,EBP,IFNGR1
CERV	HALLMARK_PI3K_AKT_MTOR_SIGNALING	1.04e-02	2.08e-02	0.38	0.38	1.47	95	CDK2,PIK3R3,CDK4,GNGT1,STAT2,CDK1,MAPK9,CDKN1A,TRIB3,MKNK1,PFN1,THEM4,GSK3B,AP2M1,SLA,ATF1,SLC2A1,SQSTM1,RIPK1,PDK1,NCK1,SMAD2,RIT1,RPS6KA1,ACACA,TBK1,AKT1,TRAF2,LCK,CFL1,RAC1,PPP1CA,CSNK2B,MAP3K7,TNFRSF1A,E2F1,ARF1,CXCR4,MAPKAP1,PLCG1,PIKFYVE,DDIT3,ACTR2
CERV	HALLMARK_TNFA_SIGNALING_VIA_NFKB	3.12e-02	5.99e-02	0.29	0.31	1.32	177	PLAUR,CXCL10,VEGFA,IFIH1,CXCL11,IRF1,OLR1,IFIT2,PLAU,CDKN1A,IL15RA,SDC4,ICAM1,CXCL1,EFNA1,DRAM1,CCL20,TGIF1,DDX58,G0S2,MARCKS,CEBPD,IL1A,GCH1,SQSTM1,NFKBIE,NR4A2,SERPINE1,REL,YRDC,CXCL2,SPHK1,BCL6,ABCA1,TNFAIP6,IL1B,IER5,BIRC3,TNFAIP8,SAT1,TNFAIP3,CCNL1,RIPK2,SOCS3,MCL1,INHBA,RNF19B,ETS2,LAMB3,CCRL2,B4GALT5,LITAF,NFIL3,LDLR,TNFAIP2
CERV	HALLMARK_TGF_BETA_SIGNALING	5.09e-02	9.43e-02	0.24	0.41	1.42	49	SLC20A1,NCOR2,TGIF1,SKIL,BCAR3,SMURF1,SERPINE1,HDAC1,FNTA,CDK9,SPTBN1,PPP1CA,FKBP1A,TGFBR1,SMURF2,MAP3K7,SMAD6,ID1,IFNGR2,ARID4B,XIAP,CDKN1C,ID3,TRIM33,BMP2,RAB31,SMAD1,ACVR1,LTBP2,WWTR1
CERV	HALLMARK_OXIDATIVE_PHOSPHORYLATION	5.63e-02	1.01e-01	0.21	0.3	1.28	178	OPA1,IMMT,SDHA,NNT,HCCS,SUPV3L1,MRPS30,SLC25A4,MFN2,TIMM10,MRPL11,SLC25A5,MRPS11,PDP1,MRPS15,CASP7,HSPA9,HTRA2,NDUFA9,NDUFAB1,ECI1,TCIRG1,MRPS12,ATP5F1B,GPI,SDHB,ATP6V0C,ATP6V0B,MDH1,LRPPRC,TIMM9,VDAC3,MTRR,NDUFA7,RHOT2,NDUFS2,SLC25A3,COX5A,PMPCA,PDHA1,FH,AFG3L2,ATP6V1C1,PRDX3,IDH2,LDHA,TIMM50,TIMM17A,BAX,UQCRB,MTX2,AIFM1,NDUFB4,PDHX,POLR2F,ACO2,ETFB,LDHB,ISCU,UQCRC1,ABCB7,IDH3B,ETFA,ATP6AP1,VDAC1
CERV	HALLMARK_P53_PATHWAY	7.20e-02	1.24e-01	0.18	0.3	1.26	183	STOM,ABCC5,CDKN2A,AEN,CCP110,RAD51C,CDKN1A,PCNA,TRIB3,WRAP73,GLS2,DRAM1,APP,ADA,H1-2,SP1,SOCS1,TRAF4,DDB2,IRAK1,SERTAD3,NOL8,IL1A,PITPNC1,MDM2,BAK1,RB1,BLCAP,ZMAT3,COQ8A,ITGB4,SPHK1,POLH,SLC3A2,JAG2,PTPN14,IER5,DDIT4,SAT1,SEC61A1,NDRG1,CCNK,RNF19B,FUCA1,CSRNP2,STEAP3,TPRKB,TRAFD1,CCND3,PDGFA,BAX,ELP1,TRIAP1,PTPRE,PPM1D,ACVR1B,RAP2B,VDR,LDHB,ISCU,PRKAB1,PLXNB2
CERV	HALLMARK_PROTEIN_SECRETION	9.42e-02	1.57e-01	0.17	0.34	1.29	86	GLA,TMX1,M6PR,PPT1,VPS45,COPB2,AP2M1,ADAM10,ARFGAP3,CTSC,ARFGEF2,ATP1A1,ABCA1,GOSR2,TPD52,IGF2R,ANP32E,KRT18,SCRN1,AP2S1,VAMP7,ARFGEF1,LMAN1,RAB9A,GALC,ARF1,YIPF6,CD63,DNM1L,BET1,MAPK1,TMED2,ATP6V1H,GNAS,CLTC,OCRL,STAM,RAB22A,CLTA
CERV	HALLMARK_EPITHELIAL_MESENCHYMAL_TRANSITION	1.02e-01	1.64e-01	0.15	0.29	1.23	180	SPP1,PLAUR,CXCL8,ENO2,VEGFA,PLOD2,COLGALT1,FN1,MCM7,LAMC2,SLC6A8,VCAM1,CTHRC1,SDC4,PLOD3,LOX,PFN2,MMP1,CXCL1,MMP3,SERPINH1,COL4A1,PLOD1,MEST,TGFBI,RGS4,OXTR,MATN3,LOXL2,COL11A1,COL8A2,SERPINE1,TNFRSF12A,FBN2
CERV	HALLMARK_ANGIOGENESIS	1.05e-01	1.64e-01	0.17	0.43	1.33	30	SPP1,VEGFA,VAV2,OLR1,APP,PTK2,TNFRSF21,JAG2,LPL,ITGAV
CERV	HALLMARK_CHOLESTEROL_HOMEOSTASIS	1.30e-01	1.98e-01	0.14	0.35	1.25	63	PLAUR,GUSB,TMEM97,ALCAM,PLSCR1,TRIB3,CXCL16,CHKA,TNFRSF12A,GLDC,FBXO6,SCD,LPL,STARD4,TP53INP1,ATXN2,EBP,NFIL3,LDLR
CERV	HALLMARK_PANCREAS_BETA_CELLS	1.42e-01	2.09e-01	0.2	-0.35	-1.24	35	DPP4,ISL1,ABCC8,CHGA,LMO2,PCSK2,PAK3,NEUROG3
CERV	HALLMARK_COAGULATION	1.84e-01	2.63e-01	0.21	-0.24	-1.14	124	DPP4,CFD,CSRP1,ACOX2,RAPGEF3,F9,SERPINB2,KLKB1,VWF,LRP1,MAFF,ANXA1,RGN,PROS1,CRIP2,F11,TF,CPQ,MMP2,PDGFB,A2M,HNF4A,C8B,MBL2,PLG,PRSS23,HMGCS2,TMPRSS6,SIRT2,F2,DCT,PF4,APOC3,GP9,S100A1,FGA,CPN1,C8A,ITGB3,P2RY1,CLU,F13B,TIMP3,F3
CERV	HALLMARK_APICAL_SURFACE	2.28e-01	3.13e-01	0.17	-0.31	-1.13	42	MAL,RHCG,TMEM8B,LYPD3,GATA3,EFNA5,NTNG1,AKAP7,CRYBG1,HSPB1,AFAP1L2,PKHD1,SLC22A12,SRPX,SLC34A3,GSTM3
CERV	HALLMARK_REACTIVE_OXYGEN_SPECIES_PATHWAY	2.31e-01	3.13e-01	0.11	0.34	1.16	47	FTL,TXNRD1,SCAF4,PRDX4,GCLM,PFKP,GLRX2,NDUFS2,PRDX1,ABCC1,TXNRD2,NDUFB4,G6PD,NQO1,SELENOS,HHEX,SRXN1,GPX4
CERV	HALLMARK_IL2_STAT5_SIGNALING	3.17e-01	4.17e-01	0.08	0.25	1.08	188	SPP1,CDC6,UMPS,CXCL10,POU2F1,CTSZ,CCNE1,TNFRSF1B,ALCAM,CD86,ADAM19,PLSCR1,ICOS,PDCD2L,GBP4,P4HA1,SELL,SOCS1,PUS1,SPRY4,TNFSF10,ENO3,IRF8,COCH,XBP1,EOMES,HK2,IRF6,IL10RA,CDC42SE2,TNFRSF21,PHTF2,LTB,FGL2,IGF2R,NCOA3,MAPKAPK2,NDRG1,P2RX4,MUC1,CASP3,ITGAV,GPR65,CA2,IFITM3,NFIL3,IFNGR1,AHR,CCND3,BCL2L1,IL2RB,IL4R,ITGA6,DCPS,F2RL2,DENND5A,LRIG1,IGF1R,SYNGR2,PNP,CD48
CERV	HALLMARK_ANDROGEN_RESPONSE	3.77e-01	4.84e-01	0.07	0.27	1.04	92	CENPN,MERTK,SMS,UBE2I,ELK4,ACTN1,INSIG1,ELOVL5,ABHD2,NKX3-1,B2M,KRT8,SCD,TNFAIP8,SAT1,PTK2B,TPD52,NDRG1,ITGAV,SRP19,AKT1,XRCC6,CCND3,KRT19
CERV	HALLMARK_HEME_METABOLISM	3.96e-01	4.95e-01	0.07	0.25	1.04	179	GMPS,MOCOS,TFDP2,CROCCP2,E2F2,SLC6A8,GLRX5,ASNS,HDGF,NNT,RAD23A,TFRC,FECH,FOXJ2,GCLM,EIF2AK1,MFHAS1,SLC2A1,XPO7,CPOX,DCUN1D1,NFE2L1,HTRA2,RCL1,PPOX,TOP1,XK,RBM38,FBXO7,CA2,BSG,C3,UROD,HTATIP2,TCEA1,MARK3,IGSF3,CCND3,SLC10A3,ADIPOR1,SYNJ1,RNF19A,UBAC1,TMCC2,MKRN1,UROS,P4HA2,SDCBP,BACH1,NEK7,TRAK2,LPIN2,MINPP1,PSMD9,SLC25A38,KDM7A,HAGH,PICALM,TENT5C,MARCHF8,ABCB6,GDE1,DCAF11,CDC27,FBXO9,SLC22A4
CERV	HALLMARK_UV_RESPONSE_DN	4.37e-01	5.33e-01	0.14	-0.21	-1	131	MGLL,CITED2,GRK5,IGFBP5,ICA1,GJA1,DDAH1,IRS1,PLPP3,LPAR1,PTEN,ARHGEF9,MRPS31,KALRN,KCNMA1,EFEMP1,CDON,MIOS,BDNF,DUSP1,MT1E,PDGFRB,SLC7A1,MAP1B,KIT,ADGRL2,CAV1,ACVR2A,MGMT,NOTCH2,SMAD7,CCN1,RND3
CERV	HALLMARK_WNT_BETA_CATENIN_SIGNALING	4.50e-01	5.36e-01	0.07	0.32	1.01	34	SKP2,NCOR2,HEY1,NUMB,ADAM17,HDAC2,NCSTN,JAG2
CERV	HALLMARK_KRAS_SIGNALING_UP	5.93e-01	6.78e-01	0.05	0.22	0.95	183	SPP1,PLAUR,ADAMDEC1,MMP9,CXCL10,DCBLD2,FCER1G,ADAM8,LAPTM5,PLAU,TNFRSF1B,MMP11,USP12,MAP4K1,SCG5,CCL20,ITGB2,CTSS,G0S2,TRIB2,CBL,C3AR1,MMP10,ADAM17,IRF8,CLEC4A,AVL9,YRDC,HOXD11,FBXO4,IL10RA,PSMB8,IL1B,PLAT,DOCK2,BIRC3,TNFAIP3,CFB,INHBA,FUCA1,PLEK2,ZNF639,TOR1AIP2,CA2,ETV5,TMEM158,CFH,KCNN4,TSPAN1,BTBD3,NIN
CERV	HALLMARK_PEROXISOME	5.97e-01	6.78e-01	0.11	-0.21	-0.95	97	SULT2B1,CRABP2,ALDH9A1,ABCC8,ABCB1,DLG4,CLN8,BCL10,RXRG,TSPO,ACAA1,PEX6
CERV	HALLMARK_HYPOXIA	6.36e-01	6.91e-01	0.04	0.22	0.93	195	NEDD4L,PLAUR,ENO2,ISG20,VEGFA,KLHL24,CDKN1A,LDHC,B3GALT6,SDC4,LOX,EFNA1,HEXA,ADM,MYH9,TGFBI,P4HA1,XPNPEP1,PGK1,EXT1,ENO3,SLC2A1,EDN2,GAA,SERPINE1,SCARB1,TPST2,HK2,ENO1,PDK1,SDC3,JMJD6,DDIT4,GPI,KDM3A,TNFAIP3,TPD52,PFKP,NDRG1,STC2,PPFIA4,TPI1
CERV	HALLMARK_XENOBIOTIC_METABOLISM	6.31e-01	6.91e-01	0.12	-0.2	-0.95	181	CYP2C18,ARG2,CYP27A1,CROT,ACOX2,ACOX3,CDA,ALDH9A1,HMOX1,PTGR1,NDRG2,ABHD6,JUP,SMOX,AOX1,ATOH8,PAPSS2,CYP2J2,ARG1,IGF1,IGFBP4,PROS1,G6PC,F11,PPARD,ETFDH,TYR,PEMT,COMT,UPP1,HNF4A,MBL2,FETUB,PLG,CD36,FBLN1,CBR1,GCKR,ITIH4
CERV	HALLMARK_APICAL_JUNCTION	8.01e-01	8.52e-01	0.03	0.2	0.85	185	PIK3R3,MMP9,VAV2,LAMC2,DHX16,CD274,VCAM1,CD86,ICAM1,PFN1,ACTN1,YWHAH,CDH3,INSIG1,MYH9,RAC2,TGFBI,ACTB,SYMPK,PTPRC,TUBG1,FSCN1,MDK,INPPL1,NF1,PTK2,ITGB4,PIK3CB,SHC1,SDC3,EVL
CERV	HALLMARK_ADIPOGENESIS	8.92e-01	9.10e-01	0.1	-0.17	-0.86	185	TST,MGLL,GPX3,ELOVL6,ARL4A,HSPB8,CIDEA,PHLDB1,VEGFB,SPARCL1,ANGPT1,PTGER3,SLC27A1,SORBS1,CAVIN2,CAVIN1,ITIH5,ACADL
CERV	HALLMARK_HEDGEHOG_SIGNALING	8.91e-01	9.10e-01	0.07	-0.21	-0.72	33	GLI1,PTCH1,LDB1,OPHN1,CNTFR,SHH,PLG,CRMP1
CERV	HALLMARK_FATTY_ACID_METABOLISM	9.34e-01	9.34e-01	0.03	0.18	0.74	141	ENO2,SDHA,HSP90AA1,SMS,CEL,UBE2L6,HCCS,YWHAH,ELOVL5,G0S2,H2AZ1,ENO3,NBN,CCDC58,CPOX,ECI1,APEX1,ERP29,PSME1,ADSL,MDH1,GPD2,CD1D,PDHA1,FH,CA2,LDHA,UROD,ALDOA,ADH7,ACO2,UROS,TDO2,EHHADH,ADIPOR2,NCAPH2,ODC1,MIF,IDH3B,DHCR24,NTHL1

## Sheet: CHLCA
disease	pathway	pval	padj	log2err	ES	NES	size	leadingEdge
CHLCA	HALLMARK_E2F_TARGETS	1.00e-10	7.14e-10	NA	0.58	2.78	190	LMNB1,NUP107,IPO7,SMC4,NBN,LIG1,DUT,SMC1A,STAG1,MCM4,RNASEH2A,USP1,RRM2,BRCA1,PA2G4,MCM6,MCM7,EZH2,CDKN2A,DDX39A,RFC3,DEK,LBR,CDC25B,RAD51AP1,HMGB2,DSCC1,BRCA2,POLD1,SMC3,BIRC5,CDKN3,WDR90,MCM3,RAD1,RBBP7,NCAPD2,SPAG5,RFC1,SRSF2,MSH2,RAD50,NUP205,POLD3,PDS5B,XPO1,HMMR,CDK4,RAD21,TFRC,CENPM,CSE1L,PTTG1,SNRPB,KIF4A,CDK1,NAP1L1,DLGAP5,DCLRE1B,DNMT1,TOP2A,TRIP13,TIMELESS,SPC25,SRSF1,CDCA3,ANP32E,TACC…
CHLCA	HALLMARK_G2M_CHECKPOINT	1.00e-10	7.14e-10	NA	0.57	2.74	194	LMNB1,HNRNPU,SMC4,SMC1A,YTHDC1,STAG1,CDC7,H2BC12,NEK2,MCM6,EXO1,EZH2,DDX39A,NUSAP1,LBR,CDC25B,EFNA5,BRCA2,DKC1,TTK,BIRC5,CDKN3,RAD54L,SMARCC1,KIF20B,G3BP1,NCL,MCM3,KIF11,SRSF2,TROAP,E2F2,BUB3,HOXC10,CCNF,E2F3,PDS5B,PBK,XPO1,HMMR,CDK4,RAD21,EWSR1,CHAF1A,PTTG1,TLE3,KIF4A,CDK1,SLC12A2,BUB1,CENPF,TOP2A,STIL,KNL1,SRSF1,CASP8AP2,NUP98,MEIS2,MARCKS,TACC3,SLC38A1,PML,MAD2L1,CCNA2,ORC5,UCK2,MTF2,CDC20,KPN…
CHLCA	HALLMARK_INTERFERON_ALPHA_RESPONSE	1.00e-10	7.14e-10	NA	0.62	2.64	92	IFIH1,IRF1,ADAR,PLSCR1,PARP12,RTP4,IFI30,EPSTI1,NMI,PARP14,ELF1,PSMB9,IL7,LAMP3,PSMB8,TRIM21,IRF9,GBP2,LPAR6,CXCL10,NUB1,NCOA7,SAMD9L,IL15,LGALS3BP,B2M,SP110,RSAD2,PNPT1,EIF2AK2,MX1,IFITM3,GBP4,CD47,BATF2,RIPK2,IFI44,IFI35,CXCL11,TRAFD1,PSME1,MVB12A,CD74,IL4R,IFI44L,ISG20,IRF7
CHLCA	HALLMARK_INTERFERON_GAMMA_RESPONSE	1.00e-10	7.14e-10	NA	0.51	2.45	188	IFIH1,IRF1,NFKB1,ADAR,STAT1,PLSCR1,PARP12,CIITA,TAPBP,RTP4,IFI30,EPSTI1,NMI,ST8SIA4,PARP14,BTG1,PSMB9,IL7,PSMB8,OAS3,PSMB10,TRIM21,IRF5,LCP2,IRF9,CXCL9,CXCL10,ARL4A,CD86,HLA-DMA,VAMP8,SAMD9L,IL15,CASP4,LGALS3BP,B2M,SP110,RSAD2,PNPT1,NLRC5,EIF2AK2,ICAM1,MX1,IFITM3,GBP4,PTPN6,ARID5B,BATF2,RIPK2,SLAMF7,MX2,IFI44,IDO1,ZBP1,IFI35,SSPN,PML,CXCL11,TRAFD1,PSME1,UPP1,RAPGEF6,CD74,IL4R,SOD2,IFI44L,TNFSF10,…
CHLCA	HALLMARK_MITOTIC_SPINDLE	1.00e-10	7.14e-10	NA	0.52	2.52	192	LMNB1,SMC4,RICTOR,SMC1A,UXT,NEK2,NUSAP1,ARHGAP4,KIFAP3,ARHGAP29,BRCA2,TTK,SMC3,BIRC5,RALBP1,ACTN4,KNTC1,KIF20B,KIF11,CYTH2,RFC1,NIN,NCK2,CCDC88A,PREX1,MID1,MYO9B,KIF4A,CDK1,TLK1,SASS6,DOCK2,DLGAP5,ANLN,BUB1,CENPF,TOP2A,PCM1,LATS1,MAPRE1,WASL,ARHGDIA,MARCKS,MID1IP1,ALMS1,TUBGCP2,CDC42EP1,WASF2,RAPGEF6,TAOK2,CLIP2,SEPTIN9,KIF15,AKAP13,ARHGEF7,CD2AP,ARHGEF2,CEP72,NUMA1,PLEKHG2,FGD6,ESPL1,ARFGEF1,DYN…
CHLCA	HALLMARK_MYC_TARGETS_V1	1.00e-10	7.14e-10	NA	0.58	2.8	184	EIF3D,HNRNPU,DUT,FBL,MCM4,USP1,SF3A1,U2AF1,PA2G4,MCM6,CANX,RRM1,MCM7,DEK,HNRNPR,PCBP1,DDX18,HNRNPA2B1,RFC4,PABPC1,RSL1D1,PGK1,RPS5,SMARCC1,G3BP1,RPS3,SRSF2,CDK2,CCT4,BUB3,SNRPB2,XPO1,CDK4,UBE2L3,LSM2,RPL18,SNRPA1,ILF2,APEX1,SRPK1,SNRPG,TYMS,NAP1L1,HDGF,CSTF2,SET,SF3B3,RPS6,CBX3,SRSF1,SSBP1,DHX15,HNRNPA1,IMPDH2,POLE3,ACP1,RPS2,VBP1,HSP90AB1,VDAC1,MAD2L1,UBE2E1,TRIM28,HDAC2,STARD7,CCNA2,CDC20,HPRT1…
CHLCA	HALLMARK_XENOBIOTIC_METABOLISM	1.00e-10	7.14e-10	NA	-0.43	-2.26	186	ATOH8,MT2A,CDA,IGFBP4,TYR,SERTAD1,CYP1A1,ARG2,CBR1,CYP17A1,SAR1B,SLC35D1,MTHFD1,FETUB,HGFAC,SLC22A1,CYP1A2,PMM1,PTGR1,ACOX2,UPB1,GCH1,DCXR,F11,TAT,DHRS1,ALDH2,SLC6A12,ADH5,GNMT,ESR1,ARG1,POR,MBL2,ASL,ABHD6,CYP4F2,PEMT,ITIH4,ACOX1,F10,PLG,G6PC,ITIH1,ENTPD5,AOX1,CYP26A1,CYP2J2,CDO1,MPP2,CCL25,FMO3,GCKR,PAPSS2,ALAS1,RBP4,HSD11B1,CYB5A,ETFDH,CSAD,DDC,FAH,ALDH9A1,PGRMC1,ADH1C,ABCC2,PC,TKFC,IGFBP1,HRG,…
CHLCA	HALLMARK_ALLOGRAFT_REJECTION	8.19e-10	5.12e-09	0.8	0.46	2.18	183	EIF3D,STAT1,IFNGR2,IL2RG,TAPBP,BRCA1,CD3G,ST8SIA4,CDKN2A,TPD52,GLMN,IL7,FYB1,PSMB10,TAP2,LCP2,GBP2,CXCL9,CD86,HLA-DMA,SPI1,CAPG,IL15,MAP4K1,CD80,B2M,GALNT1,DARS1,TRAF2,RPL9,ICAM1,TLR1,RPS3A,IFNGR1,CD47,PTPN6,RIPK2,GPR65,TLR2,LYN,ITGB2,HLA-DMB,IGSF6,DEGS1,THY1,GCNT1,TIMP1,CD74,IL12A,IL4R,IL18,RARS1,BCL3,ELF4,ETS1,BCL10,IKBKB,IRF7,CD3E,CSK,LY86,CXCR3,HIF1A,MMP9,NCF4,MTIF2,EIF3A,GZMA,CCND2,EIF3J,RPS…
CHLCA	HALLMARK_INFLAMMATORY_RESPONSE	2.65e-08	1.47e-07	0.73	0.43	2.06	195	PTPRE,CCL20,PTAFR,CLEC5A,IRF1,NFKB1,IFNGR2,RHOG,TAPBP,RTP4,RASGRP1,NMI,OSM,LAMP3,PDPN,CD55,ADM,TNFRSF9,CALCRL,LCP2,CXCL9,CXCL10,GPR132,MSR1,GPR183,GNAI3,IL15,CD82,IRAK2,CX3CL1,P2RX7,SEMA4D,CSF3R,EIF2AK2,ICAM1,TLR1,OLR1,NOD2,RIPK2,TLR2,KCNJ2,LYN,RGS1,SGMS2,C5AR1,CXCL11,CD48,FZD5,TIMP1,IL4R,IL18,GABBR1,TNFSF10,CXCL6
CHLCA	HALLMARK_BILE_ACID_METABOLISM	1.86e-07	9.28e-07	0.69	-0.45	-2.16	109	NR3C2,NEDD4,LONP2,ABCG4,SOD1,KLF1,NR1I2,CYP8B1,ALDH8A1,HAO1,SLC23A2,SLC27A5,ABCA9,GNMT,PXMP2,FADS2,DIO1,ABCA6,PEX19,HSD17B6,AGXT,ABCA8,ABCG8,SCP2,AKR1D1,AR,ABCA5,PIPOX,LIPE,ACSL1,MLYCD,RXRG,CYP39A1,GCLM,SLCO1A2,FADS1,ALDH9A1,TTR,NR0B2,BBOX1,PEX12,RXRA,SOAT2,APOA1,AQP9,PEX11A,CYP7A1,PAOX,FDXR,EPHX2,CAT,HSD17B4
CHLCA	HALLMARK_PROTEIN_SECRETION	3.88e-06	1.76e-05	0.61	0.48	2.03	92	COG2,ATP1A1,AP2B1,TPD52,CTSC,MAPK1,PPT1,RAB2A,SCAMP3,CLCN3,TSPAN8,TMX1,ATP7A,STX7,ATP6V1B1,ANP32E,SSPN,TSG101,CAV2,RAB5A,ARFGEF2,SCAMP1,AP3B1,ARFGEF1,COPE,ARF1,TMED10,COPB1,GLA,NAPG,VPS4B,GALC,DST,DNM1L,RAB22A,SCRN1,ICA1,ARFGAP3,OCRL,RAB9A,ARFIP1,GBF1,SNAP23,VAMP7,PAM,GNAS,ERGIC3,VPS45,YIPF6,ZW10,MON2,ADAM10,CD63,ARCN1
CHLCA	HALLMARK_DNA_REPAIR	7.76e-06	3.24e-05	0.59	0.41	1.89	138	LIG1,DUT,RNMT,RAE1,RFC3,POLL,RFC4,POLD1,ITPA,PRIM1,SMAD5,POLR2H,BCAP31,RFC5,NT5C,UPF3B,POLR3C,POLD3,ELL,NT5C3A,TYMS,CETN2,POLR1D,CANT1,BCAM,IMPDH2,NELFB,ERCC3,TSG101,NELFE,ZWINT,HPRT1,NCBP2,TAF10,NELFCD,ZNRD1,VPS28,STX3,GSDME,ERCC1,TAF1C,AAAS,SEC61A1,POLA2,SUPT5H,DDB1,POLR2A,DCTN4,TP53,RFC2,ALYREF,GUK1,CMPK2,MPC2,POLE4,POLR2I,DGUOK,SRSF6,POLR2G,FEN1,NUDT21,GTF2H1,HCLS1,POLR2K,ARL6IP1,RALA,RPA2,DD…
CHLCA	HALLMARK_MYOGENESIS	5.17e-05	1.99e-04	0.56	-0.32	-1.65	190	AK1,FST,TNNC1,TPD52L1,MYL7,PYGM,MYOM2,PRNP,SGCG,COX7A1,CSRP3,VIPR1,COX6A2,LPIN1,MYL4,REEP1,MYBPH,FHL1,EFS,MYF6,IFRD1,TNNC2,CLU,FXYD1,CRAT,GADD45B,KCNH1,CACNG1,NOS1,LDB3,PGAM2,HDAC5,GNAO1,ACTC1,MYH7,FGF2,CAV3,CKM,CTF1,GPX3,MYBPC3,HRC,MYL2,DES,ACSL1,ENO3,ADCY9,CAMK2B,PTGIS,AKT2,MYLPF,MYOM1,GJA5,ACTN2,PC,PVALB,ACTN3,FABP3,IGF1,RYR1,CD36,HBEGF,SGCA,KCNH2,MYOZ1,SORBS1,ADAM12,SPDEF
CHLCA	HALLMARK_KRAS_SIGNALING_DN	7.69e-05	2.75e-04	0.54	-0.33	-1.7	186	KCNQ2,NR6A1,SCGB1A1,ABCG4,P2RY4,FSHB,TSHB,SCN10A,NTF3,CLPS,KCNE2,PROP1,MYO15A,COPZ2,ABCB11,MTHFR,NGB,CACNG1,TGM1,CNTFR,WNT16,TCF7L1,OXT,NOS1,THRB,SOX10,ARPP21,ACTC1,SERPINA10,MYH7,GPR3,GAMT,TFAP2B,CKM,CCNA1,SPTBN2,CPB1,SLC30A3,PNMT,SLC38A3,FGF22,ITIH3,CYP39A1,SGK1,CPA2,PAX3,EFHD1,EDN2,SERPINB2,CPEB3,CALML5,MYOT,FGGY,EPHA5,IL12B,SNCB,RYR1,SNN,BTG2,ATP4A,GDNF,KLHDC8A,ZBTB16,PLAG1,GRID2,FGF16,DCC,EG…
CHLCA	HALLMARK_KRAS_SIGNALING_UP	1.08e-04	3.60e-04	0.54	0.36	1.72	185	GPNMB,CCL20,SNAP25,SPP1,IL2RG,GUCY1A1,PRDM1,CLEC4A,BIRC3,MMP11,SLPI,LAT2,PSMB8,ETV4,CXCL10,ERO1A,USH1C,TRIB2,MAP4K1,MMD,MMP10,ACE,NIN,LAPTM5,PCSK1N,SNAP91,PTBP2,DOCK2,PLVAP,TRAF1,HKDC1,ADAMDEC1,PTPRR,BTBD3,LCP1,CD37,SOX9,ITGB2,LY96
CHLCA	HALLMARK_APOPTOSIS	1.24e-03	3.80e-03	0.46	0.34	1.6	158	XIAP,IRF1,BRCA1,PAK1,BIRC3,PSEN2,BGN,CDC25B,PDGFRB,HMGB2,LEF1,LUM,CASP4,PPP3R1,PPT1,ENO2,BCAP31,CDK2,PLPPR4,CASP2,IFITM3,BCL2L1,TOP2A,IFNGR1,CREBBP,LGALS3,CASP6,TIMP1,IL18,SOD2,TNFSF10,BMF,TSPO,ERBB3,CFLAR,BCL10,ISG20,DAP,IER3,ADD1,NEDD9,CTNNB1,PTK2,PSEN1,DDIT3,PEA15,DNM1L,CD44,HSPB1,CCND2,APP,RARA,CD69,PLCB2,CD2
CHLCA	HALLMARK_COMPLEMENT	1.37e-03	3.80e-03	0.46	0.32	1.56	188	CTSH,CD46,GCA,IRF1,PLSCR1,MMP12,RHOG,RASGRP1,DYRK2,LTA4H,PSMB9,CTSC,PRKCD,CD55,LCP2,VCPIP1,PIK3CG,GNAI3,CASP4,ITGAM,PLA2G7,COL4A2,CTSD,GMFB,APOBEC3G,CTSV,OLR1,SRC,CBLB,BRPF3,GNB2,GRB2,LGALS3,LYN
CHLCA	HALLMARK_NOTCH_SIGNALING	1.30e-03	3.80e-03	0.46	0.55	1.86	31	PSEN2,JAG1,LFNG,TCF7L2,HES1,FZD5,PRKCA,APH1A,KAT2A,NOTCH1,DTX2,FBXW11,MAML2,PSENEN,HEYL,WNT2,NOTCH3,WNT5A
CHLCA	HALLMARK_FATTY_ACID_METABOLISM	2.22e-03	5.76e-03	0.43	-0.31	-1.54	147	UROD,CYP1A1,RDH11,CBR1,CYP4A22,DLST,HAO2,NSDHL,CRAT,ACADL,ECHS1,CYP4A11,AADAT,HMGCL,RDH16,GPD1,ACOX1,GCDH,HSD17B10,EHHADH,ACAA1,ACAA2,ACSL1,PPARA,ENO3,BCKDHB,MLYCD,AQP7,CEL,GRHPR,MDH2,ETFDH,ALDH9A1,ADH1C,CIDEA,HMGCS2,FABP2,GSTZ1,GAD2,NTHL1,VNN1,ADIPOR2,HSDL2,SUCLA2,ACOT2,CD36,PRDX6,ACADS,TP53INP2,HSD17B4,KMT5A,EPHX1,ACSM3,FASN,ECI1,HADH,CD1D,MAOA,TDO2,ACAT2,MCEE,SUCLG1,ALAD
CHLCA	HALLMARK_TNFA_SIGNALING_VIA_NFKB	2.30e-03	5.76e-03	0.43	0.32	1.56	191	PTPRE,CCL20,NFKBIE,IFIH1,IRF1,NFKB1,IFNGR2,BIRC3,RNF19B,BTG1,TNC,CD83,STAT5A,PFKFB3,TNFRSF9,CXCL10,JAG1,GPR183,LITAF,CD80,RELB,AREG,TNIP2,ICAM1,HES1,OLR1,TRAF1,NFKB2,RIPK2,TLR2,EFNA1,MARCKS,PHLDA2,PMEPA1,CXCL11,TNIP1,SLC2A3,IER5,PLEK,TSC22D1,IL18,SOD2,CXCL1,CXCL6,ZBTB10,BCL3,F2RL1,B4GALT5,CFLAR
CHLCA	HALLMARK_ANGIOGENESIS	2.45e-03	5.84e-03	0.43	0.54	1.85	33	POSTN,SPP1,LUM,JAG1,S100A4,JAG2,OLR1,COL3A1,COL5A2,VCAN,TNFRSF21,ITGAV,SLCO2A1,TIMP1,CXCL6,PTK2,CCND2,APP
CHLCA	HALLMARK_EPITHELIAL_MESENCHYMAL_TRANSITION	4.82e-03	1.10e-02	0.41	0.31	1.5	194	POSTN,COL11A1,MXRA5,SPP1,PTHLH,MCM7,HTRA1,TNC,BGN,PDGFRB,LUM,MATN3,COL4A1,CAPG,IL15,OXTR,ENO2,COL4A2,MGP,FMOD,COLGALT1,AREG,COPA,MEST,COL3A1,COL5A2,COMP,MAGEE1,PMEPA1,VCAN,COL6A3,COL1A1,LAMC2,DAB2,ITGAV,THBS2,THY1,TIMP1,PLOD3,COL1A2,ITGB1,CTHRC1,CXCL1,CXCL6,COL5A1,FAP,CXCL8,TNFAIP3,LAMC1,DST,CD44,COL6A2,ITGB5,FBN2,SPARC,PRRX1,TGM2,CDH11,FLNA,SERPINH1,PPIB,VEGFA,EDIL3,MMP14,VIM,GEM,CALD1,LGALS1,FS…
CHLCA	HALLMARK_P53_PATHWAY	5.40e-03	1.12e-02	0.41	0.32	1.52	187	PTPRE,H1-2,IFI30,CDKN2A,RNF19B,BTG1,RHBDF2,NOL8,KIF13B,RALGDS,VAMP8,CD82,S100A4,JAG2,CTSD,TPRKB,PERP,S100A10,APAF1,RPL18,SP1,RAB40C,H2AW,H2AJ,CCNK,PRMT2,RAP2B,GM2A,ABCC5,CCP110,RPL36,VDR,TRAFD1,UPP1,IER5,BAK1,TSC22D1,HSPA4L,TM4SF1,DEF6,TM7SF3,SFN,ITGB4,PTPN14,DNTTIP2,IER3,ST14,SEC61A1,NOTCH1,DDIT4,PRKAB1,DDIT3,IRAK1,TP53,CCND2,APP,MDM2,EPS8L2,STOM,SERTAD3,TRAF4,NDRG1,GPX2,MXD1,ACVR1B,F2R,DRAM1,NI…
CHLCA	HALLMARK_PI3K_AKT_MTOR_SIGNALING	5.31e-03	1.12e-02	0.41	0.35	1.52	99	VAV3,IL2RG,PAK4,MAPK1,PRKAA2,YWHAB,TBK1,CDK2,SLA,TRAF2,CDK4,RAC1,CDK1,SMAD2,GRB2,RPS6KA1,ARHGDIA,CSNK2B,PPP1CA,SFN,CFL1,PLCG1,ARF1,PLCB1,NOD1,DUSP3,PRKAG1,PDK1,PFN1,GSK3B,DDIT3,ACTR3,MAP3K7,ACTR2,ATF1,RALB,CAB39,MAPK8,MAP2K6,CALR,STAT2,SLC2A1
CHLCA	HALLMARK_IL2_STAT5_SIGNALING	1.05e-02	2.09e-02	0.38	0.29	1.4	193	SPP1,PLSCR1,HOPX,CD83,POU2F1,ETV4,TNFRSF9,RRAGD,CXCL10,ARL4A,CD86,GUCY1B1,CAPG,TLR7,HK2,BATF,S100A1,SERPINB6,IFITM3,BCL2L1,TNFRSF4,TRAF1,GBP4,ITIH5,IFNGR1,BCL2,ANXA4,SWAP70,GPR65,CDC42SE2,IKZF2,LCLAT1,TNFRSF21,CCNE1,SYNGR2,SLC2A3,ICOS,CD48,UCK2,ITGAV,IGF1R,MAPKAPK2,IL4R,TNFSF10,ODC1,IL1R2,CDC6,SLC29A2,BMPR2,GLIPR2,MYO1E,CD44,ITGA6,CCND2,GATA1,NOP2,NDRG1,MXD1,TGM2,CTLA4,NCOA3,P2RX4,CDCP1,LTB,SLC1A…
CHLCA	HALLMARK_ADIPOGENESIS	1.16e-02	2.23e-02	0.38	-0.26	-1.36	195	GHITM,DHCR7,ITSN1,PRDX3,PTGER3,FZD4,MIGA2,COQ5,SDHB,COX6A1,PEX14,SOD1,UCK1,MRAP,CRAT,ACADL,SNCG,CMBL,ALDH2,ECHS1,POR,ANGPTL4,AGPAT3,GBE1,PEMT,QDPR,ACOX1,GPAM,GPX3,SCP2,CYP4B1,BCL2L13,ACAA2,LIPE,NKIRAS1,ADIPOQ,SCARB1,GADD45A,MDH2,DNAJB9,FAH,ADIG,SLC25A1,COQ3,SULT1A1,CIDEA,DDT,ADIPOR2,RMDN3,CD36,ELMOD3,PLIN2,CAVIN2,LIFR,EPHX2,CAT,SORBS1,ACADS,GRPEL1,PGM1
CHLCA	HALLMARK_TGF_BETA_SIGNALING	1.52e-02	2.81e-02	0.38	0.4	1.54	51	XIAP,FNTA,IFNGR2,RAB31,TGFBR1,HDAC1,ARID4B,PMEPA1,PPP1CA,ACVR1,CDH1,WWTR1,CTNNB1,BMPR2,MAP3K7,SMAD3,TRIM33,SPTBN1,BMP2,SMAD7,SMAD6,PPM1A,RHOA,APC
CHLCA	HALLMARK_IL6_JAK_STAT3_SIGNALING	2.47e-02	4.41e-02	0.35	0.35	1.49	84	IRF1,STAT1,IFNGR2,IL2RG,IL7,IRF9,CXCL9,CXCL10,IL10RB,CSF3R,GRB2,IFNGR1,TLR2,TNFRSF21,CXCL11,IL17RA,BAK1,IL4R,CXCL1,PDGFC,LTBR,OSMR,TYK2,IL1R2,PTPN2
CHLCA	HALLMARK_APICAL_JUNCTION	5.03e-02	8.56e-02	0.24	0.27	1.29	190	FYB1,VASP,PPP2R2C,CD86,ACTN4,YWHAH,NECTIN1,CX3CL1,MAPK13,CALB2,PIK3CB,SKAP2,ICAM1,TRAF1,SRC,CLDN4,WASL,RAC2,SYMPK,MDK,VCAN,NECTIN3,SIRPA,ARPC2,LAMC2,GRB7,THY1,TAOK2,CLDN7,SYK,ITGB1,MPZL1,CD34,ADAM9,ITGB4,EXOC4,PLCG1,MPZL2,CDH1,SDC3,CRB3,MMP9,PTK2,PFN1,LAMB3,RSU1,MYH9,MSN,ACTN1,RASA1,FSCN1,ACTB,DHX16,MYL12B,CTNNA1,CDH11,NECTIN4,PECAM1,JUP,MAPK11,THBS3,NF1,COL17A1,MAP4K2,CDH3,ARHGEF6,EVL,RHOF,COL16…
CHLCA	HALLMARK_WNT_BETA_CATENIN_SIGNALING	5.14e-02	8.56e-02	0.26	0.41	1.46	39	PSEN2,LEF1,JAG1,DVL2,RBPJ,JAG2,AXIN1,HDAC2,NCSTN,HDAC11,HEY1,KAT2A,CTNNB1,NOTCH1,TP53,CCND2
CHLCA	HALLMARK_GLYCOLYSIS	6.02e-02	9.12e-02	0.22	0.26	1.27	194	B3GNT3,COG2,EGLN3,DSC2,CLN6,GAL3ST1,CLDN3,RRAGD,ERO1A,GNPDA1,PGK1,ENO2,GLCE,HK2,HMMR,CDK1,ELF3,AGRN,SOX9,PAXIP1,CASP6,PMM2,CHST1,ANKZF1,VCAN,IDUA,CHPF,PYGB,MIF,SPAG4,PPFIA4,SLC16A3,PKM,GPC4,RARS1,NOL3,PGLS,BPNT1,ISG20,COL5A1,IER3,SDC3,GMPPA,HS2ST1,LDHA,DDIT4,ALDOA,CD44,RBCK1,RPE,NASP,G6PD,DEPDC1,TPI1,VEGFA,ENO1,KIF20A,ARPP19,SRD5A3,PAM,FUT8,FKBP4,AURKA,ADORA2B,GFPT1,PSMC4,XYLT2,PFKP,SLC35A3,TGFA,…
CHLCA	HALLMARK_PANCREAS_BETA_CELLS	5.74e-02	9.12e-02	0.29	-0.36	-1.4	38	PKLR,SST,GCG,CHGA,NEUROD1,SLC2A2,ABCC8,NKX2-2,G6PC2,IAPP,ELP4,DPP4,GCK,PCSK2,STXBP1,PDX1
CHLCA	HALLMARK_UV_RESPONSE_UP	5.92e-02	9.12e-02	0.22	0.28	1.29	150	HNRNPU,IRF1,ATP6V1C1,EIF2S3,RASGRP1,BTG1,PRKCD,RFC4,PTPRD,ONECUT1,HSPA2,E2F5,PPT1,ENO2,POLR2H,CDK2,EPCAM,TFRC,PPP1R2,ICAM1,CTSV,PDLIM3,CEBPG,AGO2,POLE3,LYN,POLG2,CCNE1,CLCN2,PLCL1,BAK1,SOD2,MARK2,ARRB2,TUBA4A,CYB5B,PDAP1,ALDOA,CLTB,GRINA,ATP6V1F,DNAJB1,BSG,BTG3,RPN1,BCL2L11,CDC5L,SPR,ASNS,NUP58,FEN1,FMO1,HSPA13,AMD1,SELENOW,MMP14,H2AX,FKBP4,BMP2
CHLCA	HALLMARK_MYC_TARGETS_V2	6.64e-02	9.49e-02	0.22	0.37	1.39	50	MCM4,PA2G4,DDX18,HK2,CDK4,CBX3,PES1,MPHOSPH10,PPRC1,NOLC1,SLC29A2,HSPD1,NIP7,FARSA,GRWD1,NOP2,DCTPP1,TMEM97,MCM5,TCOF1,PLK1,PLK4,EXOSC5,WDR74,UNG
CHLCA	HALLMARK_UNFOLDED_PROTEIN_RESPONSE	6.50e-02	9.49e-02	0.22	0.3	1.32	103	EIF4A2,DCP2,EXOSC9,DKC1,ERO1A,SDAD1,PARN,POP4,CNOT2,EIF4A3,CEBPG,EEF2,SSR1,CNOT4,LSM4,MTREX,KHSRP,PDIA6,CNOT6,NOLC1,KIF5B,DDIT4,PAIP1,ASNS,NABP1,VEGFA,SEC11A,H2AX,CALR,PREB,NFYA,YWHAZ,CKS1B,TARS1,EXOSC5,WIPI1,SHC1,RPS14,XPOT,GOSR2,SRPRB,EXOSC10,SLC1A4,KDELR3,ATF4,DDX10,GEMIN4,HYOU1,IMP3,TTC37,DCTN1
CHLCA	HALLMARK_CHOLESTEROL_HOMEOSTASIS	8.99e-02	1.22e-01	0.25	-0.29	-1.27	68	LSS,DHCR7,NSDHL,CLU,PNRC1,FADS2,MVK,GLDC,EBP,SC5D,PCYT2,ERRFI1,TM7SF2,AVPR1A,ADH4
CHLCA	HALLMARK_COAGULATION	8.98e-02	1.22e-01	0.26	-0.25	-1.22	132	CASP9,F12,MASP2,CLU,DCT,F13B,ACOX2,F11,PROZ,F9,MAFF,GDA,DUSP14,MBL2,CPN1,KLKB1,F8,F10,C8A,PLG,C9,ITIH1,SERPINC1,FYN,C8B,PF4,C1S,PROC,APOC3,RGN,THBD,SERPINB2,TIMP3,GP9,DPP4,HMGCS2,CPB2,HRG,APOA1,C1R,TF
CHLCA	HALLMARK_APICAL_SURFACE	1.41e-01	1.82e-01	0.15	0.34	1.26	44	IL2RG,PKHD1,BRCA1,NCOA6,SULF2,EFNA5,FLOT2,CX3CL1,RTN4RL1
CHLCA	HALLMARK_MTORC1_SIGNALING	1.42e-01	1.82e-01	0.14	0.25	1.19	193	EGLN3,MCM4,RRM2,IFI30,CANX,GGA2,DDX39A,LTA4H,CTSC,ERO1A,PGK1,TBK1,HK2,CORO1A,SLA,NUP205,CCNF,TFRC,TES,IMMT,SKAP2,BUB1,SSR1,CCT6A,ITGB2,SLC6A6,PPA1,SLC2A3,PNO1,HPRT1,MCM2,COPS5,SYTL2,TOMM40,GPI,EPRS1,TUBA4A,PSMD14,CYB5B,LDHA,GLA,DDIT4,PDK1,GSK3B,DDIT3,HSPD1,ACTR3,PDAP1,PITPNB,ALDOA,G6PD,TPI1,ACTR2,RPN1,ADD3,SERPINH1,ASNS,TMEM97,ENO1,SQLE,SEC11A,GTF2H1,IGFBP5,CALR,AURKA,SLC1A5,SLC2A1,PSMC4,BHLHE40,…
CHLCA	HALLMARK_PEROXISOME	2.66e-01	3.32e-01	0.14	-0.24	-1.1	98	SLC25A17,RDH11,SCGB1A1,LONP2,PEX14,SOD1,HAO2,NR1I2,CRAT,SLC23A2,CTPS1,DHRS3,HMGCL,DIO1,ACOX1,EHHADH,SCP2,ACAA1,ABCB4,ACSL1,ABCC8,MLYCD,SLC25A4,CEL,RXRG,CACNA1B,FADS1,CRABP1,ALDH9A1,TTR
CHLCA	HALLMARK_UV_RESPONSE_DN	2.73e-01	3.32e-01	0.1	0.24	1.09	140	COL11A1,NFKB1,YTHDC1,DYRK1A,PDGFRB,NIPBL,PHF3,MAP2K5,AGGF1,RUNX1,LTBP1,COL3A1,ANXA4,COL5A2,PTGFR,COL1A1,DAB2,IGF1R,GCNT1,COL1A2,PRKCA,NFIB,LAMC1,CDK13,ATXN1,TOGARAM1,SYNJ2,SLC7A1,ICA1,ZMIZ1,ANXA2,SMAD3,INPP4B,ADD3,PIAS3,SFMBT1,PTPRM,PPARG,IGFBP5,ATRX,KIT,ADORA2B,MIOS,BHLHE40,PRKAR2B,ATP2C1,EFEMP1,MTA1,SMAD7
CHLCA	HALLMARK_ESTROGEN_RESPONSE_LATE	3.36e-01	4.00e-01	0.08	0.22	1.06	186	SLC24A3,RNASEH2A,ANXA9,RAB31,TFAP2C,SLC29A1,FGFR3,TJP3,OVOL2,ALDH3B1,RAPGEFL1,MAPK13,SNX10,BATF,PERP,KCNK5,AREG,LSR,MEST,PDLIM3,TOP2A,STIL,BCL2,PTPN6,PKP3,RBBP8,MDK,LAMC2,CDC20,HPRT1,SCNN1A,ABCA3,HSPA4L,SFN,ISG20,PRSS23,CDH1,IDH2,GINS2,MYOF,CDC6,ST14,GLA,AFF1,CA12,CD44,SULT2B1
CHLCA	HALLMARK_REACTIVE_OXYGEN_SPECIES_PATHWAY	3.99e-01	4.63e-01	0.1	-0.25	-1.03	47	MGST1,PRNP,GLRX,SOD1,MSRA,GPX3,FTL,GCLM,LAMTOR5,PRDX6,CAT
CHLCA	HALLMARK_HYPOXIA	4.39e-01	4.99e-01	0.07	0.21	1	193	KDM3A,BTG1,BGN,TPD52,TGFB3,PFKFB3,ADM,RRAGD,ERO1A,PGK1,ENO2,S100A4,HK2,RBPJ,INHA,TES,SLC2A5,ATP7A,BCL2,VHL,GAA,EFNA1,CASP6,SLC6A6,ANKZF1,NEDD4L,SLC2A3,MIF,PPFIA4,HS3ST1,GPC4,XPNPEP1,PRKCA,ETS1,ISG20,GPI,COL5A1,IER3,TNFAIP3,SDC3,CCNG2,LDHA,DDIT4,PDK1,DDIT3,ALDOA,CA12,SULT2B1,AMPD3,MYH9,ANXA2,NAGK,NDRG1,TPI1,TGM2,VEGFA,WSB1,ENO1,IDS,PAM,ADORA2B,NDST2,SLC2A1,BHLHE40,PFKP,PRDX5
CHLCA	HALLMARK_HEDGEHOG_SIGNALING	4.88e-01	5.42e-01	0.07	0.28	0.97	35	ADGRG1,TLE3,PML,THY1,HEY1,CDK6,MYH9,RASA1,VEGFA,NF1,OPHN1,LDB1,DPYSL2,NRP1
CHLCA	HALLMARK_ESTROGEN_RESPONSE_EARLY	5.31e-01	5.77e-01	0.06	0.2	0.97	182	SLC24A3,ISG20L2,RASGRP1,ABLIM1,ANXA9,ELF1,RAB31,TFAP2C,LAD1,TJP3,OVOL2,ALDH3B1,RAPGEFL1,KCNK5,CALB2,AREG,HES1,ELF3,PDLIM3,CANT1,BCL2,RBBP8,SLC37A1,SVIL,SCNN1A,IGF1R,CLDN7,ABCA3,SFN,MAST4,KRT8,SLC39A6,PRSS23,DEPTOR,MYOF,UGCG,GLA,AFF1,CA12,CD44,SULT2B1
CHLCA	HALLMARK_SPERMATOGENESIS	6.11e-01	6.50e-01	0.06	0.2	0.93	132	NEK2,TOPBP1,EZH2,RFC4,TTK,ARL4A,CDKN3,SPATA6,HSPA2,ACE,CLVS1,AGFG1,PCSK1N,SNAP91,SLC2A5,CDK1,GMCL1,SLC12A2,BUB1,CFTR
CHLCA	HALLMARK_ANDROGEN_RESPONSE	6.95e-01	7.24e-01	0.05	0.2	0.88	95	ELK4,GUCY1A1,PA2G4,TPD52,XRCC5,TMEM50A,GNAI3,B2M,VAPA,STK39,MYL12A,ARID5B,PMEPA1,ITGAV,TSC22D1,ZBTB10,KRT8,PIAS1,CDK6,BMPR1B,ZMIZ1,ACTN1,NDRG1,SMS,INPP4B
CHLCA	HALLMARK_OXIDATIVE_PHOSPHORYLATION	7.81e-01	7.97e-01	0.08	-0.17	-0.88	190	OAT,ATP5PF,ATP5MC3,PRDX3,MRPL11,SDHB,COX6A1,DLST,TIMM17A,CYCS,ECHS1,NQO2,POR,GOT2,HSD17B10,ACADSB,COX7A2,FXN,NNT,ACAA1,NDUFB6,ACAA2,COX17,SLC25A4,ALAS1,MDH2,CYB5A,ETFDH,BDH2,ALDH6A1,MTRR,MFN2,SLC25A20,NDUFB1,SUCLA2,MPC1,COX6C,PDK4,ACAT1,GRPEL1,HSPA9,ECI1,COX15,MRPL34
CHLCA	HALLMARK_HEME_METABOLISM	8.49e-01	8.49e-01	0.04	0.17	0.84	185	RAP1GAP,MFHAS1,NARF,IGSF3,OSBP2,CAST,MKRN1,RNF19A,DMTN,VEZF1,E2F2,CLCN3,FBXO34,TFRC,HTATIP2,HDGF,TMEM9B,H4C3,SMOX,RAD23A,BCAM,CIR1,YPEL5,ANK1,DAAM1,TRAK2,KLF3,OPTN,CTSE,BLVRA,LRP10,PGLS,ADIPOR1,ADD1,ARL2BP,UCP2,PPOX,CTSB,RIOK3,GATA1,EIF2AK1,SYNJ1,UBAC1,TNRC6B,BSG,PDZK1IP1

## Sheet: CLL
disease	pathway	pval	padj	log2err	ES	NES	size	leadingEdge
CLL	HALLMARK_TNFA_SIGNALING_VIA_NFKB	1.00e-10	5.00e-09	NA	-0.59	-2.92	191	MARCKS,STAT5A,LDLR,FOS,IER2,PFKFB3,SGK1,SLC2A3,CLCF1,BCL2A1,EGR1,GCH1,IL6,MYC,FOSB,RNF19B,PMEPA1,SMAD3,AREG,SOCS3,HES1,MAP3K8,NFIL3,PLPP3,IRS2,SPSB1,DENND5A,ID2,IRF1,KLF10,ATF3,SPHK1,NINJ1,HBEGF,SAT1,PPP1R15A,GFPT2,GADD45B,FOSL2,RIPK2,TSC22D1,NAMPT,EFNA1,SERPINE1,KLF4,TNIP2,NR4A2,PTGER4,JUNB,NFKBIA,TNFAIP3,DUSP1,NFKB1,CD80,IER5,PDLIM5,MCL1,ICAM1,YRDC,CDKN1A,MSC,SIK1,FOSL1,NR4A1,F3,GPR183,IFIT2,MA…
CLL	HALLMARK_MTORC1_SIGNALING	1.01e-09	2.53e-08	0.79	-0.43	-2.14	192	LDLR,TES,PPA1,LGMN,CALR,SLC1A4,SLC2A3,DDIT4,SERP1,NIBAN1,PDK1,PSAT1,PHGDH,SLC7A5,GLRX,ITGB2,HSPD1,PSMA3,EBP,NFIL3,HMGCR,SLC2A1,RRM2,HK2,CCNG1,PDAP1,PPP1R15A,PGK1,ADIPOR2,HSPA5,LDHA,NAMPT,XBP1,DHCR7,ATP2A2,STARD4,PSMD12,CORO1A,ARPC5L,IFRD1,CDKN1A,FADS2,MTHFD2,FKBP2,SQLE,RPN1,CTH,NFKBIB,PLK1,GSK3B,NUFIP1,GMPS,TXNRD1,SLC6A6,SC5D,DHCR24,BUB1,HMGCS1,RIT1,PSMC4,ETF1,PNP,CDC25A,MCM4,GLA,UCHL5,GAPDH,IDI1…
CLL	HALLMARK_G2M_CHECKPOINT	1.06e-08	1.76e-07	0.75	-0.41	-2.05	192	MARCKS,HMGA1,E2F1,HIF1A,LBR,KPNA2,ABL1,UBE2S,MYC,MAP3K20,SLC7A5,SMAD3,PML,EWSR1,CKS2,TLE3,SNRPD1,NOTCH2,JPT1,TRAIP,SAP30,MTF2,E2F4,INCENP,PTTG1,ESPL1,CDC20,MKI67,H2AX,CDC6,RAD23B,SMC4,CDKN3,AURKB,SQLE,CENPF,HNRNPU,LMNB1,NUSAP1,RPS6KA5,MAD2L1,AMD1,PLK1,PTTG3P,CDK1,CCNA2,NCL,MYBL2,CCNB2,E2F2,PBK,BUB1,TPX2,CDC45,SFPQ,ODF2,TRA2B,CDKN2C,POLQ,CDC25A,SMC1A,EZH2,DR1,TROAP,TTK,BIRC5,UBE2C,NEK2,ORC6,KIF4A,…
CLL	HALLMARK_HYPOXIA	2.12e-08	2.64e-07	0.73	-0.41	-2.03	195	SCARB1,GPC4,TES,CCN2,FOS,PFKFB3,ALDOB,SLC2A3,DDIT4,NEDD4L,IL6,LARGE1,PDK1,ERRFI1,SLC2A5,MT1E,GLRX,COL5A1,NFIL3,GAPDHS,IRS2,SIAH2,JMJD6,SLC2A1,CITED2,ATF3,EXT1,KLF7,HK2,PPP1R15A,PGK1,PKP1,HSPA5,FOSL2,LDHA,EFNA1,WSB1,SAP30,SERPINE1,MYH9,ALDOC,RRAGD,PAM,TNFAIP3,DUSP1,TGM2,HAS1,CDKN1A,F3,NOCT,ANGPTL4,DCN,MAFF
CLL	HALLMARK_UV_RESPONSE_UP	6.69e-07	6.69e-06	0.66	-0.42	-1.99	152	GRINA,FURIN,MSX1,FOS,GCH1,IL6,NPTXR,FOSB,DNAJB1,AGO2,PPIF,LHX2,NPTX2,CLCN2,ACAA1,HSPA2,IRF1,TCHH,ATF3,MRPL23,GRPEL1,PDAP1,PPAT,GGH,PRKCD,CTSV,SHOX2,JUNB,NFKBIA,ICAM1,H2AX,CLTB,CA2,NR4A1,DDX21,HNRNPU,RPN1,AMD1,DGAT1,NUP58,ATP6V1F,NKX2-5,AQP3,CXCL2,DLG4,ONECUT1,RASGRP1,BCL2L11,TST,RAB27A,PRKACA,CCK,BTG3,GAL,FGF18,ARRB2,RHOB,MARK2,CDKN1C,CYP1A1
CLL	HALLMARK_E2F_TARGETS	1.11e-06	9.23e-06	0.64	-0.38	-1.86	191	HMGA1,LBR,KPNA2,UBE2S,MYC,CENPM,NUP153,RFC2,HMGB2,CKS2,SLBP,PRDX4,SNRPB,RRM2,JPT1,TP53,MXD3,PTTG1,ESPL1,CDC20,TRIP13,MKI67,CDKN1A,H2AX,MTHFD2,SMC4,CDKN3,AURKB,LMNB1,CTPS1,DSCC1,MAD2L1,PLK1,CDCA3,CDK1,SPC25,MYBL2,CCNB2,KIF18B,DLGAP5,UBR7,CDCA8,TRA2B,CDKN2C,SPAG5,DEPDC1,CDC25A,SMC1A,MCM7,EZH2,RAN,MELK,MCM4,PSMC3IP,PHF5A,NAP1L1,BIRC5,ORC6,E2F8,KIF4A,TK1,DIAPH3,RAD21,HMMR,SSRP1,H2AZ1,CENPE,TOP2A,AURK…
CLL	HALLMARK_ESTROGEN_RESPONSE_EARLY	4.08e-05	2.91e-04	0.56	-0.34	-1.69	191	RETREG1,SCARB1,NRIP1,MREG,AFF1,FOS,SLC1A4,AKAP1,MYC,KRT8,SLC7A5,AREG,PPIF,SLC19A2,HES1,MPPED2,SLC37A1,TUBB2B,SIAH2,UNC119,RBBP8,SLC2A1,NAV2,AR,IGF1R,KLF10,TOB1,PODXL,RHOBTB3,XBP1,DHCR7,KLF4,KAZN,TGM2,INHBB,ISG20L2,NXT1,CALB2,SLC1A1,ADCY9,TJP3,CLIC3,KCNK15,AQP3,SYNGR1,MICB,RRP12,SLC7A2,KRT13,PLAAT3,ASB13,TPD52L1,RASGRP1
CLL	HALLMARK_INFLAMMATORY_RESPONSE	1.42e-04	8.09e-04	0.52	-0.32	-1.58	198	CYBB,LDLR,HIF1A,PIK3R5,RHOG,GCH1,IL6,MYC,AHR,GNAI3,EBI3,TLR1,RGS16,RGS1,LAMP3,OSM,CCL22,IRF1,SPHK1,HBEGF,CD55,RIPK2,NAMPT,IL15,SERPINE1,ATP2A2,PTGER4,GNA15,NFKBIA,NFKB1,ICAM1,CDKN1A,IRAK2,MET,F3,GPR183,IL10,MEFV,SLC7A2,TNFSF15,RASGRP1,SLAMF1,NLRP3,KLF6,CXCL8,IL1A,MARCO,ITGB3,PCDH7,ICAM4,OPRK1,CD82,C5AR1,PVR,TAPBP,EMP3,GP1BA,CXCL10,CXCL6,TPBG,IL15RA,CSF1,DCBLD2,CCL20,EIF2AK2,CSF3R,PTAFR,NMUR1,INHB…
CLL	HALLMARK_SPERMATOGENESIS	1.46e-04	8.09e-04	0.52	-0.36	-1.69	133	SPATA6,GSG1,TEKT2,SLC2A5,JAM3,ARL4A,LPIN1,IL12RB2,PCSK4,GAPDHS,HSPA2,TSSK2,PRM2,YBX2,MLF1,TULP2,PDHA2,MAST2,TNNI3,CDKN3,DMC1,NEFH,CDK1,ACRBP,CCNB2,BUB1,SHE,EZH2,NCAPH,AGFG1,TTK,HSPA4L,NEK2,ODF1,CLPB,THEG,ZNRF4,GSTM3,GAD1,AURKA,PAPOLB,LDHC,GMCL1,DBF4,ELOVL3,PCSK1N,HBZ,CLGN,ACRV1,KIF2C,ACTL7B,NOS1,NPY5R,CRISP2,ALOX15,TNP1,CCNA1,SLC12A2
CLL	HALLMARK_GLYCOLYSIS	3.78e-04	1.89e-03	0.5	-0.32	-1.56	190	GPC4,ALDOB,TPST1,IL13RA1,DDIT4,CYB5A,CHST1,GLRX,COL5A1,AGRN,SDC1,GAPDHS,IRS2,CITED2,EXT1,HK2,PKM,GPR87,PGK1,HSPA5,LDHA,PLOD1,SAP30,NT5E,RRAGD,PAM,PC,CACNA1H,ME2,CLDN9,MET,KIF2A,ANGPTL4,NOL3,CLN6,CTH,ARTN,DCN,DLD,CDK1,CHST12,PSMC4,PFKFB1,DEPDC1,HDLBP,IER3,TXN,GPC1,DPYSL4,KIF20A,IGFBP3,ENO1,CAPN5,SLC25A13,EFNA3,HMMR,FUT8,AURKA,FBP2,STC1,LDHC,PYGL,SLC25A10,VEGFA
CLL	HALLMARK_CHOLESTEROL_HOMEOSTASIS	6.56e-04	2.73e-03	0.48	-0.43	-1.78	68	LDLR,LGMN,MVK,NIBAN1,ERRFI1,EBP,NFIL3,HMGCR,GLDC,ATF3,ABCA2,TP53INP1,DHCR7,ALDOC,STARD4,LGALS3,PLSCR1,FADS2,SREBF2,SQLE,ALCAM,SC5D,HMGCS1
CLL	HALLMARK_IL6_JAK_STAT3_SIGNALING	6.17e-04	2.73e-03	0.48	-0.4	-1.73	84	ITGA4,CD38,PIK3R5,TNFRSF21,IL13RA1,IFNGR1,IL6,SOCS3,CSF2RB,IL3RA,PLA2G2A,EBI3,MAP3K8,CNTFR,IRF1
CLL	HALLMARK_ESTROGEN_RESPONSE_LATE	7.94e-04	3.05e-03	0.48	-0.31	-1.52	193	SCARB1,TSPAN13,NRIP1,AFF1,FOS,DLG5,SGK1,SLC1A4,LARGE1,SLC7A5,AREG,PPIF,GPER1,ASS1,IDH2,SIAH2,RBBP8,ID2,TOB1,XBP1,DHCR7,KLF4,IMPA2,PKP3,DCXR,KLK11,CDC20,CDC6,CA2,DNAJC1,NXT1,TJP3,CLIC3,MICB,PTGER3,KRT13,PLAAT3,TPD52L1,DNAJC12,UNC13B,TST,GLA,ACOX2,BTG3,PERP,GAL,ST6GALNAC2,HSPA4L,KIF20A,CELSR2,EGR3,ALDH3B1,STIL,DUSP2,NMU,TOP2A,CDH1,CYP26B1,ZFP36,FKBP5,SOX3,PRSS23,TH,WFS1,SLC29A1,TPBG,PDLIM3,EMP2,SER…
CLL	HALLMARK_APOPTOSIS	1.04e-03	3.72e-03	0.46	-0.32	-1.53	153	SATB1,CD38,AIFM3,SMAD7,IFNGR1,GCH1,IL6,ERBB3,HMGB2,EBP,IRF1,PTK2,ATF3,SAT1,GADD45B,DNAJC3,NEDD9,DAP,TIMP3,GUCY2D,GNA15,LGALS3,GSN,MCL1,FAS,CDKN1A,ANKH,EMP1,CTH,DCN,NEFH,FEZ1,SC5D,LMNA,ETF1,PPP3R1,BCL2L11,IER3,BTG3,SLC20A1,IL1A,VDAC2,RHOB,EGR3,DPYD,GSR,JUN,MGMT,GADD45A,TOP2A,GPX3
CLL	HALLMARK_COMPLEMENT	1.37e-03	4.57e-03	0.46	-0.3	-1.51	191	GNB4,CR1,PIK3CG,LGMN,PIK3R5,RHOG,IL6,FYN,CPM,GNAI3,GNB2,MT3,MMP12,IRF1,CASP10,KCNIP2,SH2B3,CD55,ACTN2,HSPA5,PRSS36,PRKCD,SERPINE1,CTSV,DUSP6,TNFAIP3,LGALS3,GNGT2,PLSCR1,SIRT6,PFN1,CA2,GP9,KIF2A,F3,CDK5R1,CD59,FN1,SRC,MAFF,KCNIP3,DUSP5,CEBPB,PRCP,CASP5,APOC1,RASGRP1,NOTCH4,LAP3
CLL	HALLMARK_UNFOLDED_PROTEIN_RESPONSE	2.84e-03	8.89e-03	0.43	-0.35	-1.54	106	CALR,SLC1A4,DDIT4,SERP1,CHAC1,PSAT1,SLC7A5,EIF4G1,PDIA6,EIF2AK3,ATP6V0D1,LSM4,ATF3,DNAJC3,HSPA5,SPCS3,XBP1,GEMIN4,HYOU1,SLC30A5,NFYA,H2AX,MTHFD2,ATF4,DNAJA4
CLL	HALLMARK_ANDROGEN_RESPONSE	5.79e-03	1.64e-02	0.41	-0.34	-1.49	95	ZMIZ1,HPGD,SGK1,KRT8,PMEPA1,ELL2,GNAI3,CDK6,CENPN,STK39,HMGCR,PTK2B,SAT1,TSC22D1,SPCS3,SMS,PDLIM5,GUCY1A1,ANKH,IQGAP2,UBE2J1,RRP12,ITGAV,DHCR24,HMGCS1
CLL	HALLMARK_KRAS_SIGNALING_UP	5.91e-03	1.64e-02	0.41	-0.28	-1.38	190	SATB1,TSPAN13,LAT2,JUP,GYPC,PLVAP,TRIB2,GLRX,ITGB2,PRDM1,FGF9,RGS16,BTBD3,GADD45G,ID2,ADAM8,GNG11,USP12,HBEGF,LCP1,PPP1R15A,GFPT2,NIN,USH1C,ENG,KLF4,DUSP6,TNFAIP3,YRDC,GUCY1A1,CA2,ANKH,ANGPTL4,EMP1,WNT7A,EPHB2,PLAU,MAFB,IKZF1,CLEC4A,STRN,KIF5C,MTMR10
CLL	HALLMARK_MITOTIC_SPINDLE	9.79e-03	2.58e-02	0.38	-0.27	-1.34	197	BCR,MARCKS,NET1,ABL1,CAPZB,FSCN1,EPB41L2,CLIP2,RAPGEF6,YWHAE,RHOF,ACTN4,TBCD,NOTCH2,NEDD9,GEMIN4,NIN,MYH9,ARHGDIA,KPTN,DYNLL2,PPP4R2,INCENP,ESPL1,GSN,PDLIM5,PKD2,FGD6,PREX1,SMC4,CENPF,LMNB1,NUSAP1,FGD4,TRIO,ARHGAP10,PLK1,MAPRE1,CDK1,CDC42EP4,CCNB2,DLGAP5,NF1,BUB1,STK38L,TPX2,ANLN,BCL2L11,SMC1A,TTK,BIRC5,SUN2,NEK2,KIF4A,DOCK4,DOCK2,VCL,SHROOM2,BCAR1,PCNT,KIF23,CENPE,ECT2,NDC80,TOP2A,AURKA,CDC42BPA…
CLL	HALLMARK_INTERFERON_GAMMA_RESPONSE	1.85e-02	4.62e-02	0.35	-0.27	-1.34	187	CD38,IFI44L,IDO1,HIF1A,GCH1,IL6,SLAMF7,SOCS3,CSF2RB,RAPGEF6,IFIT3,ST8SIA4,PML,ARL4A,SSPN,RSAD2,PSMA3,IRF1,UPP1,RIPK2,NAMPT,IL15,TRAFD1,GBP4,NFKBIA,TNFAIP3,NFKB1,IFI44,PLSCR1,SPPL2A,ICAM1,FAS,CDKN1A,MTHFD2,LGALS3BP,EIF4E3,SOCS1,IFIT2,PARP14
CLL	HALLMARK_IL2_STAT5_SIGNALING	1.96e-02	4.66e-02	0.35	-0.27	-1.32	195	FURIN,GPR65,TNFRSF21,SLC2A3,IFNGR1,MYC,HOPX,AHR,ARL4A,IL3RA,MAP3K8,IKZF2,RGS16,NFIL3,PRNP,AHCY,SLC39A8,DENND5A,IGF1R,HK2,NCS1,TNFRSF4,GADD45B,TTC39B,IRF6,XBP1,GBP4,NT5E,TNFRSF18,NFKBIZ,RRAGD,CAPG,TGM2,PLSCR1,CDC6,CA2,SOCS1,EMP1,CDCP1,MAFF,SMPDL3A,COL6A1,ITIH5,IL10,ANXA4,ALCAM,ITGAV,SPRY4,SERPINB6,SHE,PNP,CD83,S100A1,ENPP1
CLL	HALLMARK_P53_PATHWAY	2.18e-02	4.96e-02	0.35	-0.27	-1.33	187	FOS,ZBTB16,H2AW,DDIT4,RNF19B,SLC19A2,SDC1,RGS16,SLC35D1,LDHB,TCHH,ATF3,TOB1,SPHK1,NINJ1,HBEGF,CCNG1,SAT1,PPP1R15A,BAIAP2,UPP1,PLXNB2,TSC22D1,TRAFD1,TP53,IRAK1,KLF4,ADA,EI24,RHBDF2,DCXR,IER5,INHBB,FAS,CDKN1A,CDK5R1,S100A10,SOCS1,CEBPA,RRP8,VDR,RAP2B,BLCAP,SP1
CLL	HALLMARK_ADIPOGENESIS	4.14e-02	9.00e-02	0.32	-0.25	-1.22	193	SCARB1,STAT5A,GPHN,PFKFB3,MAP4K3,TKT,IFNGR1,MARC2,ARL4A,SSPN,PEMT,TOB1,COX7B,GRPEL1,ADIPOR2,PPP1R15B,ALDH2,APLP2,REEP6,DHCR7,CYP4B1,PIM3,ANGPTL4,ATL2,DGAT1,DLD,ITIH5,COL4A1,SLC19A1,PTGER3,ADIPOQ,SLC5A6,CDKN2C,MGLL,TST,PPARG,ATP5PO,CHUK,APOE,FAH,BCL6,QDPR,RTN3,GADD45A,GPX3,ADCY6,SLC25A10,CRAT,LIPE,ITSN1,COX6A1,STOM,ACO2,PLIN2,DNAJB9
CLL	HALLMARK_EPITHELIAL_MESENCHYMAL_TRANSITION	4.34e-02	9.04e-02	0.32	-0.25	-1.23	197	BASP1,CCN2,MSX1,IL6,PMEPA1,AREG,COL5A1,FBLN2,SDC1,GLIPR1,CADM1,NOTCH2,ID2,SAT1,GADD45B,IL15,PLOD1,NT5E,SERPINE1,HTRA1,TIMP3,SNTB1,CAPG,TNFAIP3,TGM2,FAS,CD59,FN1,SERPINE2,DCN,COL4A1,COL8A2,NNMT,COL12A1,ITGAV,DKK1,FSTL3,COL3A1,MCM7,COMP,FBLN5,CXCL8,GPC1,CCN1,RHOB,IGFBP3,OXTR,TNC,ITGB3,CTHRC1,ADAM12,JUN,GADD45A,PVR,ECM2,BMP1,EMP3,COL1A1,EFEMP2,VEGFA,MGP,CXCL6
CLL	HALLMARK_APICAL_JUNCTION	9.80e-02	1.96e-01	0.38	-0.23	-1.16	192	JUP,FSCN1,GAMT,EPB41L2,MAP3K20,JAM3,ACTC1,VASP,RHOF,ACTN4,ADAM23,CDH15,ADAM15,PTK2,BAIAP2,ACTN2,ICAM5,ADRA1B,MYH9,ZYX,CLDN11,NRAP,ICAM1,CNN2,PFN1,ARHGEF6,CLDN9,CALB2,GTF2F1,NRTN,CADM3,SRC,NF1,SIRPA,NRXN2,CLDN5,CERCAM,NECTIN1,SLC30A3,MPZL1,VCL,SHROOM2,ARPC2,ICAM4,KRT31,GNAI1,CDH1,ACTG2,NECTIN2,BMP1,MMP9,SKAP2,ADAM9,CRAT,NLGN2,MSN,ACTA1,TSPAN4,PPP2R2C,CD86,ACTB,ACTN1,EGFR,COL17A1,ADAMTS5,PARVA,MYH10
CLL	HALLMARK_MYC_TARGETS_V1	1.11e-01	2.07e-01	0.34	-0.23	-1.15	183	KPNA2,VDAC1,MYC,IMPDH2,C1QBP,TRIM28,YWHAE,HSPD1,SRM,SNRPD1,PRDX4,TYMS,MRPL23,CCT2,PGK1,LDHA,TXNL4A,U2AF1,LSM7,NOP16,PABPC4,IFRD1,CDC20,RAD23B,DDX21,HNRNPU,CTPS1,MAD2L1,CCNA2,SNRPG,PSMC4,CDC45,ETF1,TRA2B,MCM7,RAN,MCM4,NAP1L1,HDGF
CLL	HALLMARK_MYOGENESIS	1.12e-01	2.07e-01	0.35	-0.23	-1.14	193	LARGE1,ERBB3,AGRN,SSPN,LPIN1,ACTC1,PRNP,MYBPC3,NAV2,FST,SPHK1,HBEGF,CKMT2,ACTN2,GADD45B,PLXNB2,CRYAB,MYH9,MYL3,IFRD1,MYLPF,GSN,PC,CACNA1H,MEF2A,CDKN1A,WWTR1,MYL1,MYOM2,ADCY9,PTP4A3,TEAD4,SMTN,FHL1,CAV3,MAPK12,RIT1,SIRT2,TPD52L1,EPHB3,COL3A1,MYL2,RB1,EFS,CHRNG,MYOZ1,LSP1,IGFBP3,CAMK2B,ADAM12,KLF5,DES,GPX3,SGCA,PPP1R3C,CFD,COL1A1,LDB3,CRAT,MYH4,PDLIM7,ACTA1,COX7A1,PTGIS,TNNT1,CACNG1,CKM,COX6A2,CSRP…
CLL	HALLMARK_PROTEIN_SECRETION	1.43e-01	2.56e-01	0.13	0.33	1.22	91	AP3B1,RAB22A,GNAS,SCRN1,STAM,SEC31A,VAMP4,BNIP3,VPS45,ARCN1,SCAMP1,GOSR2,GOLGA4,CLN5,MAPK1,COG2,USO1,STX7,YKT6,ATP7A,BET1,ARFIP1,CAV2,ARFGEF2,ADAM10,MON2,COPB1,STX12,DOP1A,AP2S1,SOD1,AP1G1,TSG101,COPB2,TMX1,ATP1A1,CTSC,RPS6KA3,ARFGEF1,SCAMP3,YIPF6
CLL	HALLMARK_HEDGEHOG_SIGNALING	1.64e-01	2.82e-01	0.19	-0.34	-1.23	36	PML,CDK6,TLE3,CNTFR,HEY1,MYH9,NRP2,CDK5R1,NF1,LDB1,ETS2
CLL	HALLMARK_KRAS_SIGNALING_DN	1.83e-01	3.05e-01	0.27	-0.22	-1.09	192	KRT5,IFI44L,SGK1,ZBTB16,GAMT,RSAD2,ACTC1,PLAG1,CNTFR,COPZ2,GRID2,FGF22,OXT,PKP1,DLK2,YBX2,NR6A1,NR4A2,SHOX2,ARHGDIG,CALML5,TLX1,CD80,STAG3,PAX4,MACROH2A2,TNNI3,PNMT,TG,TENT5C,CAMK1D,NTF3,FGF16,KCNN1,EDAR,MEFV,CLPS,TFCP2L1,KRT13,TCF7L1,VPREB1,SPRR3,ALOX12B,CHRNG,SLC30A3,SSTR4,KLK7,CELSR2,THRB,IRS4,GDNF,CYP39A1
CLL	HALLMARK_HEME_METABOLISM	1.92e-01	3.10e-01	0.26	-0.22	-1.09	189	BMP2K,SLC66A2,DAAM1,LMO2,GYPC,FTCD,AGPAT4,ELL2,SLC2A1,SMOX,ADD2,YPEL5,SDCBP,PC,NUDT4,CA2,GYPE,TENT5C,EPOR,GMPS,HTRA2,PICALM,PRDX2,AQP3,GCLM,E2F2,PIGQ,KLF3,SLC6A9,HEBP1,SLC25A38,KEL,SPTB,SLC10A3,HDGF,FBXO34
CLL	HALLMARK_BILE_ACID_METABOLISM	2.25e-01	3.40e-01	0.1	0.3	1.15	107	ABCA6,CROT,ABCA5,ATXN1,ABCA9,SLC23A2,ABCD2,SLCO1A2,PEX1,PEX11A,HSD17B4,LCK,MLYCD,PEX13,OPTN,EFHC1,PEX12,PEX16,BMP6,ABCA8,RETSAT,GNPAT
CLL	HALLMARK_PEROXISOME	2.19e-01	3.40e-01	0.1	0.31	1.16	99	ATXN1,SLC23A2,ABCD2,CNBP,MVP,ELOVL5,PABPC1,SIAH1,PEX11B,ABCC8,PEX11A,HSD17B4,MLYCD,SLC25A19,PEX2,ERCC3,PEX13,PEX14,ECI2,SLC25A17,PEX5,HMGCL,RETSAT,GNPAT
CLL	HALLMARK_ANGIOGENESIS	2.72e-01	3.99e-01	0.15	-0.31	-1.13	35	MSX1,TNFRSF21,PTK2,LRPAP1,ITGAV,COL3A1,JAG2,STC1,VEGFA,CXCL6,THBD,NRP1,APP,PGLYRP1,LUM,OLR1,KCNJ8,VCAN,PRG2
CLL	HALLMARK_MYC_TARGETS_V2	3.11e-01	4.44e-01	0.15	-0.28	-1.09	53	MYC,HSPD1,SRM,BYSL,HK2,NOP16,PLK1,SLC19A1,IPO4,RRP12,MRTO4,WDR43,MCM4
CLL	HALLMARK_ALLOGRAFT_REJECTION	3.60e-01	4.86e-01	0.18	-0.21	-1.03	185	HIF1A,GPR65,IFNGR1,IL6,GCNT1,SPI1,ST8SIA4,ITGB2,DEGS1,NOS2,TLR1,CD1D,CCL22,CD96,RIPK2,IL15,UBE2D1,LY86,EIF4G3,CAPG,DYRK3,CD80,INHBB,ICAM1,FAS
CLL	HALLMARK_TGF_BETA_SIGNALING	3.51e-01	4.86e-01	0.08	0.31	1.07	52	BMPR2,FNTA,BMPR1A,TRIM33
CLL	HALLMARK_COAGULATION	4.00e-01	5.26e-01	0.16	-0.22	-1.02	130	LGMN,FURIN,FYN,GNB2,KLF7,SERPINE1,HTRA1,F12,TIMP3,CTSV,DUSP6,GSN,GNG12,GP9,F3,FN1,MAFF,ARF4,PLAU,MMP7,SIRT2,APOC1,CFI,S100A1,COMP,C1QA,ACOX2,PROZ,C8G,ITGB3,PLEK,CAPN5,BMP1,SERPING1,CFD,GP1BA,PRSS23,MMP9,ADAM9
CLL	HALLMARK_PI3K_AKT_MTOR_SIGNALING	4.98e-01	6.34e-01	0.13	-0.22	-0.96	100	E2F1,CALR,PDK1,PPP2R1B,SLC2A1,PIKFYVE,FGF22,MAPK10,ARHGDIA,CFL1,VAV3,CDKN1A,PFN1,PPP1CA,NFKBIB,GSK3B,CDK1
CLL	HALLMARK_REACTIVE_OXYGEN_SPECIES_PATHWAY	5.07e-01	6.34e-01	0.11	-0.25	-0.98	46	GLRX,PRNP,PRDX4,CDKN2D,JUNB,FES,TXNRD1,PRDX2,GCLM,ERCC2,TXN,LSP1,SRXN1,GSR,PTPA,GPX3,SBNO2
CLL	HALLMARK_UV_RESPONSE_DN	5.30e-01	6.46e-01	0.14	-0.21	-0.98	142	ZMIZ1,LDLR,SMAD7,MYC,GCNT1,FYN,SMAD3,MT1E,PLPP3,PIK3CD,NOTCH2,IGF1R,CITED2,SERPINE1,SYNJ2,KCNMA1,DUSP1,NFKB1,PDLIM5,MET,F3
CLL	HALLMARK_INTERFERON_ALPHA_RESPONSE	5.67e-01	6.75e-01	0.05	0.26	0.96	89	HERC6,IRF9,GBP2,OAS1,MOV10,RTP4,ADAR,IL4R,TDRD7,WARS1,HELZ2,STAT2,TMEM140,EPSTI1,B2M,DDX60
CLL	HALLMARK_DNA_REPAIR	5.89e-01	6.85e-01	0.05	0.24	0.94	141	DDB2,NFX1,SMAD5,SNAPC5,XPC,POLR3GL,RFC5,AK3,ERCC4,USP11,MRPL40,AK1,CSTF3,ERCC3,NELFCD,NUDT9,ITPA,EDF1,DGUOK,SF3A3,POLR2I,NME3,MPG,RPA2,DAD1,ERCC8,NPR2,SUPT4H1,POLR2F,POLR2G,NT5C,POLR2H,TARBP2,TAF12,TAF6,RNMT,NUDT21,POLR2C,AGO4,ADRM1,NCBP2,SRSF6,TK2,GSDME,GTF2H1
CLL	HALLMARK_FATTY_ACID_METABOLISM	6.74e-01	7.49e-01	0.04	0.23	0.9	146	FMO1,SDHA,ELOVL5,PTPRG,ECI1,ERP29,MCEE,ACADL,HIBCH,ACSM3,HSD17B4,HADHB,MLYCD,GSTZ1,ALDH3A2,ENO2,ACADM,CRYZ,ECI2,GPD2,MDH1,IDH3B,SLC22A5,HMGCL,GRHPR,RETSAT,UGDH,BPHL,NTHL1,ALDH3A1,PCBD1,DECR1,CPT2,ECH1,NSDHL,ACAA2,FABP2
CLL	HALLMARK_PANCREAS_BETA_CELLS	6.72e-01	7.49e-01	0.09	-0.24	-0.89	38	LMO2,SST,PAX4,ISL1,SYT13,VDR,MAFB,FOXA2,STXBP1,IAPP,CHGA,PAK3,PCSK2,SRPRB,NEUROG3,SCGN
CLL	HALLMARK_NOTCH_SIGNALING	7.27e-01	7.91e-01	0.05	0.27	0.83	32	LFNG,WNT5A,CUL1,FBXW11,DTX2,CCND1,MAML2
CLL	HALLMARK_WNT_BETA_CATENIN_SIGNALING	8.08e-01	8.60e-01	0.08	-0.22	-0.8	38	MYC,DLL1,HEY1,TP53,DKK1,NOTCH4,JAG2,FZD1,FRAT1,GNAI1,HEY2,WNT6
CLL	HALLMARK_APICAL_SURFACE	9.18e-01	9.23e-01	0.03	0.2	0.66	44	TMEM8B,AFAP1L2,LYN,LYPD3,CRYBG1
CLL	HALLMARK_OXIDATIVE_PHOSPHORYLATION	9.23e-01	9.23e-01	0.11	-0.17	-0.85	191	SLC25A5,UQCRFS1,ACADVL,VDAC1,CYB5A,TOMM22,ACAA1,IDH2,CYCS,LDHB,COX7B,MRPS15,GRPEL1,LDHA,ATP5ME,OAT
CLL	HALLMARK_XENOBIOTIC_METABOLISM	9.01e-01	9.23e-01	0.11	-0.17	-0.85	193	JUP,TPST1,GCH1,CYB5A,PYCR1,PEMT,SLC35D1,AHCY,ID2,HES6,NINJ1,MTHFD1,UPP1,ALDH2,SMOX,SLC35B1,SERPINE1,ATP2A2,PTS,DDAH2,TTPA,DCXR,TDO2,PC,PDLIM5,FAS,TAT,CA2

[truncated: 14 more sheets: CML, CRCA, DLBCL, FLYMPH, HANC, KDNCA, LGCA, LIVCA, OVCA, PACA, PRCA, SKCM, STCA, THCA]
