# Supplementary material for: Transcriptomic and Genetic Associations between Alzheimer’s Disease, Parkinson’s Disease, and Cancer
Source: Cancers (Basel). 2021 Jun 15;13(12):2990. doi: 10.3390/cancers13122990 (PMC8232649; doi:10.3390/cancers13122990)
Supplement: Supplementary file 1 [file cancers-13-02990-s001.zip › Supplementary_File_5.xlsx]

## Sheet: AD
disease	pathway	pval	padj	log2err	ES	NES	size	leadingEdge
AD	KEGG_ALZHEIMERS_DISEASE	1.00e-10	5.07e-09	NA	-0.6	-2.82	135	NDUFA4,COX6A1,ATP5PD,PLCB1,NDUFA3,COX5B,COX7A2,COX7C,NDUFA5,NDUFA9,PPP3R1,NDUFS3,COX7B,ATP5F1C,NDUFA8,COX4I1,NDUFB8,ATP5F1B,PPP3CB,UQCRC2,ATP2A2,NDUFS4,COX6C,SDHB,SNCA,ATP5F1D,NDUFB5,NDUFV2,COX8A,COX6B1,NDUFB3,NDUFB4,UQCRC1,ATP5PO,ATP5PB,NDUFB2,GAPDH,CYC1,ATP5MC3,NDUFAB1,CDK5,ATP5MC1,NDUFB7,COX5A,ATP5F1A,ATP5PF,NDUFA7,NDUFB6,UQCR10,NDUFS7,UQCR11,NDUFA10,CHP1,UQCRFS1,NDUFS2,UQCRB,NDUFA1,CYCS,COX7A…
AD	KEGG_CYTOKINE_CYTOKINE_RECEPTOR_INTERACTION	1.00e-10	5.07e-09	NA	0.47	2.67	218	CSF1,INHBB,EGFR,GH1,CTF1,LIFR,IL2RG,CXCR4,IL13RA1,PLEKHO2,IL10RA,BMPR1B,IL20RA,TNFRSF1B,IL3RA,BMPR1A,CD40,TNFRSF10B,CSF1R,CCL2,TNFRSF12A,PDGFRB,OSM,MPL,AMHR2,TNFSF8,CCL5,FLT3LG,IL7R,IL12RB1,PF4,VEGFB,IL1R1,CLCF1,IL3,CCR5,CCL16,TNFRSF4,IL18RAP,TNFRSF1A,CD70,OSMR,GDF5,CSF2,ACVRL1,IL4,CCL17,IL18R1,IL18,TGFBR1,CSF2RA,VEGFC,IL15RA,TGFB2,IL4R,TNFRSF11B,IFNB1,TGFB3,TNFRSF10D,CCL25,IL15,EDA,CRLF2,CCL22,C…
AD	KEGG_HUNTINGTONS_DISEASE	1.00e-10	5.07e-09	NA	-0.59	-2.8	139	NDUFA4,COX6A1,ATP5PD,PLCB1,NDUFA3,COX5B,COX7A2,COX7C,NDUFA5,NDUFA9,NDUFS3,COX7B,ATP5F1C,NDUFA8,COX4I1,NDUFB8,VDAC2,ATP5F1B,GRM5,TBPL1,UQCRC2,NDUFS4,COX6C,SDHB,CLTA,CLTC,ATP5F1D,NDUFB5,NDUFV2,COX8A,DLG4,COX6B1,NDUFB3,NDUFB4,UQCRC1,SLC25A4,ATP5PO,ATP5PB,AP2S1,HDAC2,NDUFB2,CYC1,ATP5MC3,NDUFAB1,VDAC1,ATP5MC1,NDUFB7,COX5A,ATP5F1A,ATP5PF,AP2M1,NDUFA7,DCTN1,NDUFB6,DCTN2,SLC25A5,UQCR10,NDUFS7,UQCR11,DCTN…
AD	KEGG_OXIDATIVE_PHOSPHORYLATION	1.00e-10	5.07e-09	NA	-0.75	-3.34	91	NDUFA4,COX6A1,ATP5PD,NDUFA3,COX5B,COX7A2,COX7C,NDUFA5,NDUFA9,NDUFS3,COX7B,ATP5F1C,NDUFA8,ATP6V1E1,ATP5MG,COX4I1,NDUFB8,ATP6V1B2,ATP5F1B,UQCRC2,NDUFS4,COX6C,SDHB,ATP5F1D,NDUFB5,NDUFV2,COX8A,ATP6V0B,ATP6AP1,COX6B1,NDUFB3,NDUFB4,UQCRC1,ATP6V1D,ATP5PO,ATP5PB,ATP6V0E2,NDUFB2,CYC1,ATP5MC3,NDUFAB1,ATP6V1A,ATP5MC1,NDUFB7,COX5A,ATP5F1A,ATP5PF,NDUFA7,ATP6V1G1,NDUFB6,ATP6V1F,ATP6V0A1,UQCR10,NDUFS7,UQCR11,ND…
AD	KEGG_PARKINSONS_DISEASE	1.00e-10	5.07e-09	NA	-0.74	-3.29	89	NDUFA4,COX6A1,ATP5PD,NDUFA3,COX5B,COX7A2,COX7C,NDUFA5,NDUFA9,NDUFS3,COX7B,ATP5F1C,NDUFA8,COX4I1,NDUFB8,VDAC2,ATP5F1B,UQCRC2,NDUFS4,COX6C,SDHB,SNCA,UCHL1,ATP5F1D,NDUFB5,NDUFV2,COX8A,COX6B1,NDUFB3,NDUFB4,UQCRC1,SLC25A4,ATP5PO,ATP5PB,UBB,NDUFB2,CYC1,ATP5MC3,NDUFAB1,VDAC1,ATP5MC1,NDUFB7,COX5A,ATP5F1A,ATP5PF,HTRA2,NDUFA7,NDUFB6,SLC25A5,UQCR10,NDUFS7,UQCR11,NDUFA10,UQCRFS1,NDUFS2,UQCRB,NDUFA1,CYCS,COX7…
AD	NABA_CORE_MATRISOME	1.00e-10	5.07e-09	NA	0.41	2.28	196	PRELP,MFAP4,LAMB2,PODNL1,EFEMP2,PCOLCE,SRPX2,AEBP1,ECM2,EMID1,COL5A1,ACAN,IGFBP5,LTBP3,EMILIN1,SRPX,COL8A1,BGN,SNED1,THSD4,COL6A1,NID1,TGFBI,TINAGL1,COL6A2,LAMC1,NTN3,COL1A1,VCAN,COL21A1,IGFALS,BCAN,MFAP5,OMD,LAMA2,LAMA1,COL8A2,NTN1,DSPP,AMELY,ELN,COL5A3,HSPG2,FGA,LAMA3,DCN,FMOD,TNN,AMELX,IGFBP7,TSKU,COL13A1,MATN2,LTBP1,CCN6,FNDC8,MATN4,IGFBP1,NYX,COL11A2,COL11A1,COL4A6,MMRN2,LTBP4,AMBN,CRISPLD2,…
AD	NABA_MATRISOME	1.00e-10	5.07e-09	NA	0.39	2.47	733	PRELP,MUC1,CSF1,MFAP4,ANGPT1,INHBB,PLXNB2,LAMB2,PODNL1,PZP,COLEC12,MMP11,GH1,EFEMP2,CTF1,GPC4,PCOLCE,SRPX2,BMP1,BMP4,S100A2,IL16,AEBP1,LOX,PGF,ECM2,EMID1,COL5A1,ACAN,SFRP4,IGFBP5,FSTL3,LTBP3,ADAMTSL3,PLOD2,ADAMTSL4,MMP14,EMILIN1,F13A1,SRPX,COL8A1,PLXDC2,BGN,FCN1,SNED1,EBI3,THSD4,CCL2,SDC4,ANXA13,COL6A1,PLXNB1,C1QL1,NID1,OSM,TNFSF8,IL37,S100A4,TGFBI,CRLF3,CCL5,PAPPA2,FCN3,SERPINA3,TINAGL1,LGALS14,…
AD	NABA_MATRISOME_ASSOCIATED	1.00e-10	5.07e-09	NA	0.37	2.33	537	MUC1,CSF1,ANGPT1,INHBB,PLXNB2,PZP,COLEC12,MMP11,GH1,CTF1,GPC4,BMP1,BMP4,S100A2,IL16,LOX,PGF,SFRP4,FSTL3,ADAMTSL3,PLOD2,ADAMTSL4,MMP14,F13A1,PLXDC2,FCN1,EBI3,CCL2,SDC4,ANXA13,PLXNB1,C1QL1,OSM,TNFSF8,IL37,S100A4,CRLF3,CCL5,PAPPA2,FCN3,SERPINA3,LGALS14,SCUBE3,ANXA9,PLXNA3,CELA3A,FLT3LG,KNG1,PF4,MMP19,ITIH5,FGF3,VEGFB,CLEC7A,ADAMTS2,GDF3,CLEC5A,PLG,CLCF1,IL3,CTSH,PCSK6,GDF2,CCL16,FGF4,HYAL4,ST14,HPSE…
AD	NABA_SECRETED_FACTORS	1.00e-10	5.07e-09	NA	0.38	2.17	249	CSF1,ANGPT1,INHBB,GH1,CTF1,BMP4,S100A2,IL16,PGF,SFRP4,FSTL3,EBI3,CCL2,OSM,TNFSF8,IL37,S100A4,CRLF3,CCL5,SCUBE3,FLT3LG,PF4,FGF3,VEGFB,GDF3,CLCF1,IL3,GDF2,CCL16,FGF4,GDF5,CSF2,GDF15,CSHL1,CRLF1,IL4,CCL17,IL18,ANGPT4,IL36A,VEGFC,TGFB2,FGF22,IFNB1,TGFB3,NRG2,CCL25,WNT6,IL15,WNT11,EDA,WNT1,CCL22,IL11,PPBP,LEP,CCL1,IL24,S100A6,FGFBP1,XCL1,BMP10,ARTN,ANGPTL4,IL23A,FGF21,GDF11,FGF18,GH2,PDGFC,IL1A,LIF,LT…
AD	REACTOME_ANTIGEN_PROCESSING_UBIQUITINATION_PROTEASOME_DEGRADATION	1.00e-10	5.07e-09	NA	-0.48	-2.41	213	HERC1,UBE2V2,ELOC,TRIM9,PSMD14,UBE2N,PSMD12,SMURF1,RNF14,RBX1,TRIM37,PSMD6,GLMN,PSMD5,CUL2,FBXL15,PSMA3,PSMD8,UBA5,UBE2K,PSMC6,CUL1,PSMC3,RNF7,PSMA5,RNF41,UBB,ANAPC10,FBXW11,PSMA4,PSMB6,KLHL3,BTBD1,RNF4,UBE2S,PSMA1,PSMB5,TRIM36,SKP1,PJA1,ANAPC13,PSMB2,HERC6,RCHY1,BLMH,CUL5,UBA3,PJA2,PSMB3,DZIP3,PSMD1,TRIM32,UBE2A,RNF6,FBXW7,FBXO21,UBE2Q1,PSMD10,UBE2E1,KLHL9,CDC23,PSMD3,UBE2M,ATG7,UBE3B,PSMC1,UBA1…
AD	REACTOME_APC_C_CDH1_MEDIATED_DEGRADATION_OF_CDC20_AND_OTHER_APC_C_CDH1_TARGETED_PROTEINS_IN_LATE_MITOSIS_EARLY_G1	1.00e-10	5.07e-09	NA	-0.65	-2.64	60	PSMD14,PSMD12,PSMD6,PSMD5,PSMA3,PSMD8,PSMC6,ANAPC15,PSMC3,PSMA5,UBB,ANAPC10,PSMA4,PSMB6,PSMA1,PSMB5,PSMB2,PSMB3,PSMD1,PSMD10,UBE2E1,CDC23,PSMD3,PSMC1,PSMC4,PSMB4,PSMC5,CDC27,PSMC2,PSMA2,PSMD4,PSMD11,PSMD13,PSMB7,UBE2D1,PSMB10,PSMF1,PSMD2,PSMD9,ANAPC5,UBA52,PSMB1,PSMD7,UBC
AD	REACTOME_ASPARAGINE_N_LINKED_GLYCOSYLATION	1.00e-10	5.07e-09	NA	-0.43	-2.17	237	ST3GAL5,B4GALT6,SLC35A1,DYNC1LI1,CNIH3,RNF139,SEC22A,DYNC1I1,ACTR10,ANK3,TRAPPC2,DCTN3,DCTN6,NSF,TUBA4A,DPM1,SCFD1,MIA3,RAB1A,ACTR1A,ARFGAP2,ST8SIA5,UBB,SEC23A,TUBA1B,COPA,DYNLL1,TUBB2A,ARCN1,DCTN1,ARF5,BET1,ST6GALNAC5,DCTN2,GRIA1,DCTN4,RAD23B,UAP1,DPM2,TRAPPC2L,CNIH1,CTSA,DYNC1H1,DYNC1I2,CAPZA2,ST3GAL6,ALG8,MGAT2,ARF4,TUSC3,COPG1,NANS,NAPA,NEU1,PMM2,NAPG,PSMC1,DERL1,ALG5,F8,USO1,SRD5A3,DOLPP1,TU…
AD	REACTOME_ASSEMBLY_OF_THE_PRE_REPLICATIVE_COMPLEX	1.00e-10	5.07e-09	NA	-0.63	-2.6	62	PSMD14,PSMD12,PSMD6,ORC4,PSMD5,PSMA3,PSMD8,PSMC6,ORC5,PSMC3,PSMA5,UBB,PSMA4,PSMB6,PSMA1,PSMB5,PSMB2,PSMB3,PSMD1,MCM2,ORC3,PSMD10,PSMD3,PSMC1,PSMC4,PSMB4,PSMC5,PSMC2,PSMA2,PSMD4,PSMD11,PSMD13,PSMB7,PSMB10,MCM4,CDC6,PSMF1,MCM6,PSMD2,PSMD9,UBA52,PSMB1,PSMD7,UBC
AD	REACTOME_AUF1_HNRNP_D0_BINDS_AND_DESTABILIZES_MRNA	1.00e-10	5.07e-09	NA	-0.68	-2.65	48	PSMD14,PSMD12,PSMD6,PSMD5,PSMA3,PSMD8,PSMC6,PSMC3,PSMA5,UBB,PSMA4,PSMB6,PSMA1,PSMB5,PSMB2,PSMB3,PSMD1,PSMD10,PSMD3,PSMC1,PSMC4,PSMB4,PSMC5,PSMC2,PSMA2,PSMD4,PSMD11,PSMD13,PSMB7,HNRNPD,PSMB10,PSMF1,PSMD2,PSMD9,UBA52,PSMB1,PSMD7,UBC
AD	REACTOME_CELL_CYCLE_CHECKPOINTS	1.00e-10	5.07e-09	NA	-0.43	-2.16	234	UBE2V2,SEH1L,BABAM2,DYNC1LI1,PSMD14,UBE2N,DYNC1I1,PSMD12,YWHAQ,PSMD6,ORC4,ATR,PSMD5,YWHAZ,PAFAH1B1,PSMA3,PSMD8,PSMC6,RPA3,ORC5,ANAPC15,PSMC3,NDEL1,PSMA5,UBB,ANAPC10,PSMA4,DYNLL1,YWHAH,CDC7,TOPBP1,RFC3,PSMB6,PSMA1,PSMB5,CLASP1,PPP2R1A,BABAM1,PSMB2,TP53BP1,MAD2L1,ZWILCH,PSMB3,DYNC1H1,PSMD1,RFC5,CKAP5,MCM2,DYNC1I2,ORC3,PSMD10,UBE2E1,RANGAP1,CDC23,RPA2,PSMD3,PSMC1,CENPC,SUMO1,PSMC4,PSMB4,PPP2R5D,BUB3…
AD	REACTOME_CLASS_I_MHC_MEDIATED_ANTIGEN_PROCESSING_PRESENTATION	1.00e-10	5.07e-09	NA	-0.43	-2.19	261	HERC1,UBE2V2,ELOC,TRIM9,PSMD14,UBE2N,PSMD12,SMURF1,RNF14,RBX1,TRIM37,PSMD6,GLMN,PSMD5,CUL2,FBXL15,PSMA3,PSMD8,UBA5,UBE2K,PSMC6,SEC61A2,CUL1,PSMC3,RNF7,PSMA5,RNF41,UBB,SEC23A,ANAPC10,FBXW11,PSMA4,PSMB6,KLHL3,BTBD1,RNF4,UBE2S,PSMA1,PSMB5,TRIM36,SKP1,PJA1,ANAPC13,PSMB2,HERC6,RCHY1,BLMH,CUL5,UBA3,PJA2,PSMB3,DZIP3,PSMD1,TRIM32,UBE2A,RNF6,FBXW7,FBXO21,UBE2Q1,PSMD10,UBE2E1,KLHL9,CDC23,PSMD3,UBE2M,ATG7,U…
AD	REACTOME_COMPLEX_I_BIOGENESIS	1.00e-10	5.07e-09	NA	-0.76	-2.75	34	NDUFA3,NDUFA5,NDUFA9,NDUFS3,NDUFA8,NDUFB8,NDUFS4,TMEM126B,NDUFB5,NDUFV2,NDUFB3,NDUFB4,NDUFB2,NDUFAB1,NDUFB7,NDUFAF1,NDUFA7,NDUFB6,NDUFS7,NDUFA10,NDUFS2,NDUFA1,NDUFAF4,NDUFV1,NDUFS1,NDUFC1,NDUFAF3,NDUFAF5,NDUFB11
AD	REACTOME_DEFECTIVE_CFTR_CAUSES_CYSTIC_FIBROSIS	1.00e-10	5.07e-09	NA	-0.69	-2.72	51	PSMD14,PSMD12,PSMD6,PSMD5,PSMA3,PSMD8,PSMC6,PSMC3,PSMA5,UBB,PSMA4,PSMB6,PSMA1,PSMB5,PSMB2,PSMB3,PSMD1,PSMD10,PSMD3,PSMC1,DERL1,PSMC4,PSMB4,PSMC5,PSMC2,PSMA2,PSMD4,PSMD11,PSMD13,PSMB7,PSMB10,PSMF1,PSMD2,PSMD9,UBA52,PSMB1,PSMD7,UBC
AD	REACTOME_DEGRADATION_OF_GLI1_BY_THE_PROTEASOME	1.00e-10	5.07e-09	NA	-0.68	-2.69	53	PRKACB,PSMD14,PSMD12,RBX1,PSMD6,PSMD5,PSMA3,PSMD8,PSMC6,CUL1,PSMC3,PSMA5,UBB,PSMA4,PSMB6,PSMA1,PSMB5,SKP1,PSMB2,PSMB3,PSMD1,PSMD10,PSMD3,PSMC1,PSMC4,PSMB4,PSMC5,PSMC2,PSMA2,PSMD4,PSMD11,PSMD13,PSMB7,PSMB10,PSMF1,PSMD2,PSMD9,UBA52,PSMB1,PSMD7,UBC
AD	REACTOME_DNA_REPLICATION	1.00e-10	5.07e-09	NA	-0.53	-2.47	113	PSMD14,PSMD12,GINS1,RBX1,PSMD6,ORC4,PSMD5,PSMA3,PSMD8,PSMC6,RPA3,ORC5,CUL1,ANAPC15,PSMC3,PSMA5,UBB,ANAPC10,PSMA4,CDC7,RFC3,PSMB6,PSMA1,PSMB5,SKP1,PSMB2,PSMB3,PSMD1,RFC5,MCM2,ORC3,PSMD10,UBE2E1,FEN1,CDC23,RPA2,PSMD3,PSMC1,PSMC4,PSMB4,PSMC5,CDC27,PSMC2,PSMA2,PSMD4,PSMD11,PSMD13,CCNA1,PSMB7,RFC2,UBE2D1,PSMB10,MCM4,CDC6,PSMF1,MCM6,PSMD2,POLE3,PSMD9,RFC4,ANAPC5,UBA52,PSMB1,PSMD7,DBF4,UBC
AD	REACTOME_EXTRACELLULAR_MATRIX_ORGANIZATION	1.00e-10	5.07e-09	NA	0.44	2.54	251	PLEC,ITGB4,MFAP4,LAMB2,MMP11,EFEMP2,ITGB8,PCOLCE,BMP1,BMP4,LOX,ITGAX,ITGB5,CD151,COL5A1,ACAN,LTBP3,PLOD2,MMP14,EMILIN1,COL8A1,BGN,SDC4,COL6A1,NID1,ITGA10,CD44,SCUBE3,CRTAP,ICAM4,COL6A2,LAMC1,MMP19,COL1A1,VCAN,DDR2,COL21A1,BCAN,ADAMTS2,MFAP5,LAMA2,PLG,LAMA1,GDF5,ADAM8,COL8A2,DSPP,ELN,ITGA5,PECAM1,COL5A3,LRP4,HSPG2,ITGB3,TGFB2,PLOD3,FGA,MMP2,LAMA3,TGFB3,DCN,FMOD,TNN,ITGA7,ITGA6,MUSK,P3H2,ITGAM,COL1…
AD	REACTOME_HEDGEHOG_LIGAND_BIOGENESIS	1.00e-10	5.07e-09	NA	-0.66	-2.66	54	PSMD14,PSMD12,PSMD6,PSMD5,PSMA3,PSMD8,PSMC6,PSMC3,PSMA5,UBB,PSMA4,PSMB6,PSMA1,PSMB5,PSMB2,PSMB3,PSMD1,PSMD10,GPC5,PSMD3,PSMC1,PSMC4,PSMB4,PSMC5,PSMC2,PSMA2,PSMD4,PSMD11,PSMD13,PSMB7,PSMB10,PSMF1,PSMD2,PSMD9,UBA52,PSMB1,PSMD7,UBC,P4HB
AD	REACTOME_HIV_INFECTION	1.00e-10	5.07e-09	NA	-0.49	-2.45	197	SEH1L,ELOC,PSMD14,RANBP1,PSMD12,RBX1,PPIA,KPNA1,ELMO1,PSMD6,PSMD5,PSMA3,PSMD8,RAC1,PSMC6,NUP42,SLC25A4,PSMC3,RNMT,CCNH,AP2S1,CDK7,PSMA5,UBB,PSMA4,AP2M1,CHMP2B,PSMB6,VPS28,PSMA1,PSMB5,SLC25A5,SKP1,CHMP2A,PSMB2,POLR2D,AP1G1,AP2B1,POLR2B,CUL5,GTF2B,PSMB3,POLR2K,PSMD1,PSMD10,PDCD6IP,ERCC3,FEN1,NUP155,RANGAP1,NUP93,VPS4B,PSMD3,PSMC1,PSMC4,PSMB4,TSG101,GTF2F1,PSMC5,CCNT2,NUP85,PSMC2,XRCC5,AP2A2,MNAT1,P…
AD	REACTOME_HOST_INTERACTIONS_OF_HIV_FACTORS	1.00e-10	5.07e-09	NA	-0.54	-2.51	113	SEH1L,ELOC,PSMD14,RANBP1,PSMD12,RBX1,PPIA,KPNA1,ELMO1,PSMD6,PSMD5,PSMA3,PSMD8,RAC1,PSMC6,NUP42,SLC25A4,PSMC3,AP2S1,PSMA5,UBB,PSMA4,AP2M1,PSMB6,PSMA1,PSMB5,SLC25A5,SKP1,PSMB2,AP1G1,AP2B1,CUL5,PSMB3,PSMD1,PSMD10,NUP155,RANGAP1,NUP93,PSMD3,PSMC1,PSMC4,PSMB4,PSMC5,NUP85,PSMC2,AP2A2,PSMA2,NDC1,PSMD4,PSMD11,NUP50,PSMD13,PSMB7,ELOB,NUP58,PSMB10,PSMF1,PSMD2,PSMD9,UBA52,PSMB1,PSMD7,UBC,AP1S1,ATP6V1H,NUP133
AD	REACTOME_IMMUNOREGULATORY_INTERACTIONS_BETWEEN_A_LYMPHOID_AND_A_NON_LYMPHOID_CELL	1.00e-10	5.07e-09	NA	0.53	2.57	91	PILRA,COLEC12,FCGR2B,LILRA2,LILRB2,SIGLEC8,CD33,CD3D,CD40,LILRB1,LILRA5,LILRA4,CD34,ICAM4,CD19,COL1A1,SELL,SH2D1A,KLRB1,CD300C,NCR2,KLRD1,CLEC2D,LAIR2,TREM2,CD3E,NCR3,LILRA6,SIGLEC7,LAIR1,CD300A,CD1B,SIGLEC9,LILRA1,CD99,TYROBP,CD226,CD81,SIGLEC6,VCAM1,C3,ITGB7,COL1A2,ICAM3,CD160,ITGAL,CD96,CD3G,ICAM1,SIGLEC5,CD22,ITGB2,CD1A
AD	REACTOME_MEMBRANE_TRAFFICKING	1.00e-10	5.07e-09	NA	-0.35	-1.91	482	STAM,EPS15,C2CD5,TOR1A,COPS7A,RAB11A,RINT1,AP3S1,TPD52,DYNC1LI1,CNIH3,SEC22A,ARPC1A,DYNC1I1,CYTH2,DNM3,GCC2,KIFAP3,SYT1,YWHAQ,AKT3,SNAP91,ACTR10,COPS3,COPS5,NECAP1,ANK3,SH3GL3,RAB6B,CLTA,TRAPPC13,SYNJ1,TSC2,TRAPPC2,CLTC,DCTN3,DCTN6,NSF,TUBA4A,RABEPK,YWHAZ,KIF21B,PAFAH1B1,SCFD1,MIA3,RAC1,SH3GL2,RAB1A,ACTR2,ACTR1A,ARFGAP2,AP2S1,EXOC1,UBB,SEC23A,TUBA1B,STX6,COPA,OCRL,KIF3C,DYNLL1,AMPH,YWHAH,GPS1,UBQ…
AD	REACTOME_METABOLISM_OF_RNA	1.00e-10	5.07e-09	NA	-0.41	-2.2	508	RPP40,SEH1L,UTP11,PUS7,PAIP1,BCAS2,SLBP,PSMD14,DDX1,PSMD12,PNO1,IMP3,SNRNP25,IMP4,WDR12,PSMD6,FTSJ1,THOC7,PSMD5,C1D,UTP18,PRPF19,YWHAZ,EXOSC9,PSMA3,PSMD8,PSMC6,TRIT1,GSPT2,NUP42,LSM4,PSMC3,POP7,RNMT,EXOSC4,CCNH,CDK7,PSMA5,QTRT2,SNRPD1,SNU13,UBB,PSMA4,MPHOSPH6,CDC5L,PSMB6,RNPS1,UTP14A,CNOT7,HNRNPA0,NHP2,PSMA1,PSMB5,ADAR,PPP2R1A,RPL10A,SNRPE,PSMB2,POLR2D,SF3B5,TXNL4A,LSM3,POLR2B,SNRPB2,WBP11,METTL1…
AD	REACTOME_MITOCHONDRIAL_PROTEIN_IMPORT	1.00e-10	5.07e-09	NA	-0.68	-2.66	47	MTX2,NDUFB8,ATP5F1B,TIMM8B,TIMM17A,CHCHD3,PMPCB,CMC2,SLC25A12,TOMM70,CS,TIMM10,SLC25A4,COQ2,CYC1,VDAC1,ATP5MC1,ATP5F1A,CHCHD2,SAMM50,PITRM1,GRPEL1,TOMM20,TIMM9,BCS1L,ACO2,FXN,TIMM13,TIMM8A,TOMM22,CHCHD7,IDH3G,PMPCA,TIMM17B,TIMM50,TOMM40
AD	REACTOME_MITOCHONDRIAL_TRANSLATION	1.00e-10	5.07e-09	NA	-0.67	-2.76	61	MRPS22,MRPS33,MRPL15,MRPS10,MRPS15,TSFM,MRPL3,DAP3,MRPL35,MRPS35,MRPL39,MRPL16,MRPL22,MRPL17,MRPS7,MRPL13,MRPL58,MRPS27,MRPS11,MRPL44,MRPL20,MRPS16,MRPL42,MRPL4,MRPS2,MRPL9,MRPS17,MRPL40,MRPL18,MRPL34,MRPS30,GFM1,MRPS31,MRPS18C,MRPS28,MRPS18A,MRPL46,OXA1L,MRPL12,MRPL28,MRPL48,MRPL49,GADD45GIP1,MRPL11,MRPS12,MRPL19,AURKAIP1,TUFM
AD	REACTOME_MITOTIC_G2_G2_M_PHASES	1.00e-10	5.07e-09	NA	-0.47	-2.26	163	PPME1,TUBG2,PSMD14,PSMD12,RBX1,PSMD6,DCTN3,PSMD5,TUBA4A,CEP72,PAFAH1B1,PSMA3,PSMD8,PSMC6,ACTR1A,CUL1,PSMC3,CCNH,CDK7,PSMA5,UBB,TUBA1B,FBXW11,PSMA4,DYNLL1,PCNT,TUBB2A,PSMB6,DCTN1,LCMT1,PSMA1,DCTN2,PSMB5,CLASP1,PPP2R1A,TUBGCP2,SKP1,HSP90AB1,PSMB2,TUBB,TUBG1,PSMB3,DYNC1H1,PSMD1,CKAP5,DYNC1I2,PSMD10,PRKAR2B,PSMD3,PSMC1,PSMC4,PSMB4,PPP1R12A,TUBB4B,PSMC5,PSMC2,MNAT1,PSMA2,PSMD4,PSMD11,CSNK1D,CEP76,PSMD…
AD	REACTOME_MITOTIC_METAPHASE_AND_ANAPHASE	1.00e-10	5.07e-09	NA	-0.46	-2.28	185	SEH1L,DYNC1LI1,PSMD14,DYNC1I1,PSMD12,PSMD6,LEMD3,PSMD5,TUBA4A,PAFAH1B1,PSMA3,PSMD8,PSMC6,ANAPC15,PSMC3,NDEL1,PSMA5,UBB,TUBA1B,ANAPC10,PSMA4,DYNLL1,CHMP2B,TUBB2A,PSMB6,PSMA1,PSMB5,CLASP1,PPP2R1A,CHMP2A,PSMB2,PDS5B,SPAST,MAD2L1,VRK1,ZWILCH,PSMB3,DYNC1H1,PSMD1,CKAP5,DYNC1I2,PSMD10,UBE2E1,NUP155,RANGAP1,CDC23,NUP93,PSMD3,PSMC1,CENPC,SUMO1,PSMC4,PSMB4,PPP2R5D,TUBB4B,BUB3,PSMC5,CDC27,NUP85,PSMC2,PSMA2,…
AD	REACTOME_NEDDYLATION	1.00e-10	5.07e-09	NA	-0.49	-2.38	164	ELOC,COPS7A,DCAF6,UCHL3,PSMD14,PSMD12,WSB2,COPS3,COPS5,RBX1,PSMD6,PSMD5,CUL2,FBXL15,PSMA3,PSMD8,PSMC6,CUL1,PSMC3,RNF7,PSMA5,UBB,FBXW11,PSMA4,GPS1,COPS2,PSMB6,KLHL3,BTBD1,PSMA1,COPS8,PSMB5,SKP1,DCAF11,PSMB2,COPS4,CUL5,UBA3,PSMB3,PSMD1,COPS6,FBXW7,FBXO21,PSMD10,NAE1,KLHL9,FEM1B,RBBP7,PSMD3,COPS7B,UBE2M,PSMC1,UBE2D2,PSMC4,CAND1,PSMB4,FBXO41,PSMC5,PSMC2,DDB1,PSMA2,PSMD4,PSMD11,PSMD13,DCUN1D4,PSMB7,EL…
AD	REACTOME_NEGATIVE_REGULATION_OF_NOTCH4_SIGNALING	1.00e-10	5.07e-09	NA	-0.72	-2.85	50	PSMD14,PSMD12,RBX1,PSMD6,PSMD5,YWHAZ,PSMA3,PSMD8,PSMC6,CUL1,PSMC3,PSMA5,UBB,PSMA4,PSMB6,PSMA1,PSMB5,SKP1,PSMB2,PSMB3,PSMD1,FBXW7,PSMD10,PSMD3,PSMC1,PSMC4,PSMB4,PSMC5,PSMC2,PSMA2,PSMD4,PSMD11,PSMD13,PSMB7,PSMB10,PSMF1,PSMD2,PSMD9,UBA52,PSMB1,PSMD7,UBC
AD	REACTOME_ORC1_REMOVAL_FROM_CHROMATIN	1.00e-10	5.07e-09	NA	-0.64	-2.68	65	PSMD14,PSMD12,RBX1,PSMD6,ORC4,PSMD5,PSMA3,PSMD8,PSMC6,ORC5,CUL1,PSMC3,PSMA5,UBB,PSMA4,PSMB6,PSMA1,PSMB5,SKP1,PSMB2,PSMB3,PSMD1,MCM2,ORC3,PSMD10,PSMD3,PSMC1,PSMC4,PSMB4,PSMC5,PSMC2,PSMA2,PSMD4,PSMD11,PSMD13,CCNA1,PSMB7,PSMB10,MCM4,CDC6,PSMF1,MCM6,PSMD2,PSMD9,UBA52,PSMB1,PSMD7,UBC
AD	REACTOME_REGULATION_OF_PTEN_STABILITY_AND_ACTIVITY	1.00e-10	5.07e-09	NA	-0.63	-2.58	63	PSMD14,PSMD12,AKT3,PSMD6,PSMD5,PSMA3,PSMD8,PSMC6,PSMC3,PSMA5,UBB,PSMA4,PSMB6,PSMA1,PSMB5,PSMB2,PSMB3,PSMD1,PSMD10,PSMD3,TNKS,PSMC1,PSMC4,PSMB4,OTUD3,TRIM27,PSMC5,PSMC2,PSMA2,PSMD4,PSMD11,STUB1,PSMD13,PSMB7,CSNK2B,PSMB10,PSMF1,PSMD2,PSMD9,UBA52,PSMB1,PSMD7,UBC
AD	REACTOME_REGULATION_OF_RAS_BY_GAPS	1.00e-10	5.07e-09	NA	-0.71	-2.85	55	PSMD14,PSMD12,RBX1,PSMD6,PSMD5,RASAL1,HRAS,PSMA3,PSMD8,PSMC6,PSMC3,PSMA5,UBB,PSMA4,PSMB6,PSMA1,SPRED2,PSMB5,PSMB2,PSMB3,PSMD1,RASA1,PSMD10,PSMD3,PSMC1,PSMC4,PSMB4,PSMC5,PSMC2,NF1,PSMA2,PSMD4,PSMD11,PSMD13,PSMB7,PSMB10,PSMF1,CUL3,PSMD2,PSMD9,UBA52,PSMB1,PSMD7,UBC
AD	REACTOME_REGULATION_OF_RUNX2_EXPRESSION_AND_ACTIVITY	1.00e-10	5.07e-09	NA	-0.62	-2.59	67	PSMD14,STAT1,PSMD12,SMURF1,RBX1,PSMD6,PSMD5,PSMA3,PSMD8,PSMC6,CUL1,PSMC3,PSMA5,UBB,PSMA4,PSMB6,PSMA1,PSMB5,SKP1,PSMB2,PSMB3,PSMD1,FBXW7,PSMD10,PSMD3,PSMC1,PSMC4,PSMB4,PSMC5,PSMC2,PSMA2,PSMD4,PSMD11,STUB1,PSMD13,PSMB7,PPARGC1A,PSMB10,PSMF1,PSMD2,PSMD9,UBA52,PSMB1,PSMD7,UBC
AD	REACTOME_RESPIRATORY_ELECTRON_TRANSPORT	1.00e-10	5.07e-09	NA	-0.76	-3.19	67	NDUFA4,COX6A1,NDUFA3,COX5B,COX7C,NDUFA5,NDUFA9,NDUFS3,COX7B,NDUFA8,COQ10B,COX4I1,NDUFB8,UQCRC2,NDUFS4,COX6C,SDHB,TRAP1,TMEM126B,NDUFB5,NDUFV2,COX8A,COX6B1,NDUFB3,NDUFB4,UQCRC1,NDUFB2,CYC1,NDUFAB1,NDUFB7,COX5A,NDUFAF1,ETFB,NDUFA7,NDUFB6,LRPPRC,UQCR10,NDUFS7,UQCR11,NDUFA10,UQCRFS1,NDUFS2,UQCRB,COX11,NDUFA1,CYCS,NDUFAF4,SDHA,TACO1,NDUFV1,UQCRQ,NDUFS1,NDUFC1,NDUFAF3,NDUFAF5,ETFA,NDUFB11
AD	REACTOME_RESPIRATORY_ELECTRON_TRANSPORT_ATP_SYNTHESIS_BY_CHEMIOSMOTIC_COUPLING_AND_HEAT_PRODUCTION_BY_UNCOUPLING_PROTEINS	1.00e-10	5.07e-09	NA	-0.75	-3.3	85	NDUFA4,COX6A1,ATP5PD,NDUFA3,COX5B,COX7C,NDUFA5,NDUFA9,NDUFS3,COX7B,ATP5F1C,NDUFA8,ATP5MG,COQ10B,COX4I1,NDUFB8,ATP5F1B,UQCRC2,NDUFS4,COX6C,SDHB,TRAP1,TMEM126B,ATP5F1D,NDUFB5,NDUFV2,COX8A,COX6B1,NDUFB3,NDUFB4,UQCRC1,ATP5PO,ATP5PB,NDUFB2,CYC1,ATP5MC3,NDUFAB1,ATP5MC1,NDUFB7,COX5A,SLC25A14,NDUFAF1,ATP5F1A,ATP5PF,ETFB,NDUFA7,NDUFB6,LRPPRC,UQCR10,NDUFS7,UQCR11,NDUFA10,UQCRFS1,NDUFS2,UQCRB,ATP5ME,COX11,N…
AD	REACTOME_SEPARATION_OF_SISTER_CHROMATIDS	1.00e-10	5.07e-09	NA	-0.49	-2.35	152	SEH1L,DYNC1LI1,PSMD14,DYNC1I1,PSMD12,PSMD6,PSMD5,TUBA4A,PAFAH1B1,PSMA3,PSMD8,PSMC6,ANAPC15,PSMC3,NDEL1,PSMA5,UBB,TUBA1B,ANAPC10,PSMA4,DYNLL1,TUBB2A,PSMB6,PSMA1,PSMB5,CLASP1,PPP2R1A,PSMB2,PDS5B,MAD2L1,ZWILCH,PSMB3,DYNC1H1,PSMD1,CKAP5,DYNC1I2,PSMD10,UBE2E1,RANGAP1,CDC23,PSMD3,PSMC1,CENPC,PSMC4,PSMB4,PPP2R5D,TUBB4B,BUB3,PSMC5,CDC27,NUP85,PSMC2,PSMA2,PSMD4,PSMD11,PSMD13,PSMB7,UBE2D1,PSMB10,KIF2A,PSMF…
AD	REACTOME_SWITCHING_OF_ORIGINS_TO_A_POST_REPLICATIVE_STATE	1.00e-10	5.07e-09	NA	-0.62	-2.7	77	PSMD14,PSMD12,RBX1,PSMD6,ORC4,PSMD5,PSMA3,PSMD8,PSMC6,ORC5,CUL1,ANAPC15,PSMC3,PSMA5,UBB,ANAPC10,PSMA4,PSMB6,PSMA1,PSMB5,SKP1,PSMB2,PSMB3,PSMD1,MCM2,ORC3,PSMD10,UBE2E1,CDC23,PSMD3,PSMC1,PSMC4,PSMB4,PSMC5,CDC27,PSMC2,PSMA2,PSMD4,PSMD11,PSMD13,CCNA1,PSMB7,UBE2D1,PSMB10,MCM4,CDC6,PSMF1,MCM6,PSMD2,PSMD9,ANAPC5,UBA52,PSMB1,PSMD7,UBC
AD	REACTOME_THE_CITRIC_ACID_TCA_CYCLE_AND_RESPIRATORY_ELECTRON_TRANSPORT	1.00e-10	5.07e-09	NA	-0.7	-3.3	129	NDUFA4,COX6A1,ATP5PD,PDHB,NDUFA3,SUCLA2,COX5B,COX7C,NDUFA5,NDUFA9,NDUFS3,COX7B,ATP5F1C,NDUFA8,FH,ATP5MG,COQ10B,COX4I1,PDHX,NDUFB8,ATP5F1B,UQCRC2,NDUFS4,COX6C,SDHB,TRAP1,TMEM126B,ATP5F1D,NDUFB5,NDUFV2,COX8A,MDH2,PDP1,DLAT,MPC2,CS,COX6B1,NDUFB3,NDUFB4,UQCRC1,DLD,ATP5PO,ATP5PB,NDUFB2,CYC1,ATP5MC3,NDUFAB1,VDAC1,SUCLG1,ATP5MC1,PDHA1,NDUFB7,COX5A,SLC25A14,NDUFAF1,ATP5F1A,ATP5PF,ETFB,NDUFA7,NDUFB6,IDH3A…
AD	REACTOME_THE_ROLE_OF_GTSE1_IN_G2_M_PROGRESSION_AFTER_G2_CHECKPOINT	1.00e-10	5.07e-09	NA	-0.61	-2.54	66	PSMD14,PSMD12,PSMD6,PSMD5,TUBA4A,PSMA3,PSMD8,PSMC6,PSMC3,PSMA5,UBB,TUBA1B,PSMA4,TUBB2A,PSMB6,PSMA1,PSMB5,HSP90AB1,PSMB2,PSMB3,PSMD1,PSMD10,PSMD3,PSMC1,PSMC4,PSMB4,TUBB4B,PSMC5,PSMC2,PSMA2,PSMD4,PSMD11,PSMD13,PSMB7,PSMB10,PSMF1,PSMD2,PSMD9,TUBA1A,UBA52,PSMB1,PSMD7,HSP90AA1,UBC
AD	REACTOME_TRANSLATION	1.00e-10	5.07e-09	NA	-0.5	-2.49	212	MRPS22,MRPS33,SRPRB,MRPL15,MRPS10,WARS1,MRPS15,NARS1,TSFM,RARS1,MRPL3,CARS1,DAP3,MRPL35,SPCS3,MRPS35,SRP72,HARS1,SPCS1,MRPL39,GSPT2,EIF3K,SEC61A2,EIF3I,EEF1A2,IARS1,SRP19,MRPL16,SRPRA,MRPL22,MRPL17,MRPS7,IARS2,RPL10A,MRPL13,EIF4H,EIF3M,FARSA,MRPL58,MRPS27,RPL26L1,MRPS11,SARS1,MRPL44,MRPL20,MRPS16,MRPL42,AARS1,SRP54,MRPL4,MRPS2,MRPL9,RPL15,MRPS17,GARS1,MRPL40,MRPL18,RPL31,TRMT112,YARS1,AIMP2,EIF2B…
AD	REACTOME_METABOLISM_OF_POLYAMINES	1.07e-10	5.32e-09	0.84	-0.66	-2.6	52	PSMD14,SRM,PSMD12,PSMD6,PSMD5,OAZ1,PSMA3,PSMD8,PSMC6,PSMC3,PSMA5,AZIN1,PSMA4,PSMB6,PSMA1,PSMB5,PSMB2,PSMB3,PSMD1,PSMD10,PSMD3,PSMC1,PSMC4,PSMB4,AGMAT,PSMC5,PSMC2,PSMA2,PSMD4,PSMD11,PSMD13,SMS,PSMB7,PSMB10,PSMF1,PSMD2,PSMD9,PSMB1,PSMD7
AD	REACTOME_DEGRADATION_OF_AXIN	1.43e-10	6.93e-09	0.83	-0.67	-2.6	49	PSMD14,PSMD12,PSMD6,PSMD5,PSMA3,PSMD8,PSMC6,PSMC3,PSMA5,UBB,PSMA4,PSMB6,PSMA1,PSMB5,PSMB2,PSMB3,PSMD1,PSMD10,PSMD3,TNKS,PSMC1,PSMC4,PSMB4,PSMC5,PSMC2,PSMA2,PSMD4,PSMD11,PSMD13,PSMB7,PSMB10,PSMF1,PSMD2,PSMD9,UBA52,PSMB1,PSMD7,UBC
AD	KEGG_PROTEASOME	1.61e-10	7.66e-09	0.83	-0.71	-2.64	39	POMP,PSMD14,PSMD12,PSMD6,PSMA3,PSMD8,PSMC6,PSMC3,PSMA5,PSMA4,PSMB6,PSMA1,PSMB5,PSMB2,PSMB3,PSMD1,PSMD3,PSMC1,PSMC4,PSMB4,PSMC5,PSMC2,PSMA2,PSMD4,PSMD11,PSMD13,PSMB7,PSMB10,PSMF1,PSMD2,PSMB1,PSMD7
AD	REACTOME_DEGRADATION_OF_DVL	1.75e-10	8.12e-09	0.83	-0.65	-2.57	51	PSMD14,PSMD12,RBX1,PSMD6,PSMD5,PSMA3,PSMD8,PSMC6,PSMC3,PSMA5,UBB,PSMA4,PSMB6,PSMA1,PSMB5,PSMB2,PSMB3,PSMD1,PSMD10,PSMD3,PSMC1,PSMC4,PSMB4,PSMC5,KLHL12,PSMC2,PSMA2,PSMD4,PSMD11,PSMD13,PSMB7,PSMB10,PSMF1,CUL3,PSMD2,PSMD9,UBA52,PSMB1,PSMD7,UBC
AD	REACTOME_NEURONAL_SYSTEM	1.89e-10	8.59e-09	0.83	-0.38	-2.02	331	GAD1,PLCB1,GAD2,ACTN2,PPFIA4,CACNA2D3,NCALD,GNB1,PRKACB,SLC1A1,LIN7B,SYT1,KCNF1,SNAP25,KCNQ2,NEFL,GRIK1,GRM5,NPTN,FLOT1,DLGAP2,TSPAN7,APBA2,PRKAR1A,EPB41L3,STXBP1,GNG3,NSF,GABRG2,TUBA4A,GNB5,SHANK2,HRAS,SLC6A1,DLG4,SLITRK3,RAC1,DLG3,STX1A,GRM1,NLGN1,AP2S1,SYN2,TUBA1B,GLS2,NRXN3,GABBR2,CAMK1,CACNG3,AP2M1,TUBB2A,ARHGEF9,RTN3,NRGN,KCNAB2,KCNQ3,GRIA1,ABCC8,SYN1,AP2B1,KCNV1,PANX1,RIMS1,GLRB,KCNAB1,PPM…
AD	REACTOME_DNA_REPLICATION_PRE_INITIATION	2.59e-10	1.16e-08	0.81	-0.57	-2.48	78	PSMD14,PSMD12,PSMD6,ORC4,PSMD5,PSMA3,PSMD8,PSMC6,RPA3,ORC5,PSMC3,PSMA5,UBB,PSMA4,CDC7,PSMB6,PSMA1,PSMB5,PSMB2,PSMB3,PSMD1,MCM2,ORC3,PSMD10,RPA2,PSMD3,PSMC1,PSMC4,PSMB4,PSMC5,PSMC2,PSMA2,PSMD4,PSMD11,PSMD13,PSMB7,PSMB10,MCM4,CDC6,PSMF1,MCM6,PSMD2,POLE3,PSMD9,UBA52,PSMB1,PSMD7,DBF4,UBC
AD	REACTOME_CROSS_PRESENTATION_OF_SOLUBLE_EXOGENOUS_ANTIGENS_ENDOSOMES	3.14e-10	1.37e-08	0.81	-0.69	-2.63	43	PSMD14,PSMD12,PSMD6,PSMD5,PSMA3,PSMD8,PSMC6,PSMC3,PSMA5,PSMA4,PSMB6,PSMA1,PSMB5,PSMB2,PSMB3,PSMD1,PSMD10,PSMD3,PSMC1,PSMC4,PSMB4,PSMC5,PSMC2,PSMA2,PSMD4,PSMD11,PSMD13,PSMB7,PSMB10,PSMF1,PSMD2,PSMD9,PSMB1,PSMD7
AD	REACTOME_POST_TRANSLATIONAL_PROTEIN_MODIFICATION	4.81e-10	2.07e-08	0.8	-0.29	-1.65	1021	POLB,UBE2V2,DPH2,STAM,SEH1L,ELOC,COPS7A,ST3GAL5,DCAF6,RAB11A,B4GALT6,BABAM2,UCHL3,SLC35A1,RAB22A,DYNC1LI1,STS,CNIH3,TFPT,RNF139,PSMD14,RAB40B,SEC22A,UBE2N,DYNC1I1,USP11,PSMD12,VDAC2,UCHL5,WSB2,ACTR10,COPS3,COPS5,RBX1,ANK3,PSMD6,RAB6B,DNAJC24,TRAPPC2,RAB2A,DCTN3,PSMD5,UCHL1,DCTN6,NSF,RTF1,TUBA4A,DPM1,NRN1,SCFD1,TOMM70,CUL2,MIA3,ADAMTS3,VCPKMT,FBXL15,PSMA3,PSMD8,DHPS,ABRAXAS2,UBE2K,PSMC6,LY6E,RAB1A…
AD	REACTOME_VESICLE_MEDIATED_TRANSPORT	5.07e-10	2.13e-08	0.8	-0.33	-1.81	514	STAM,EPS15,C2CD5,TOR1A,COPS7A,RAB11A,RINT1,AP3S1,TPD52,DYNC1LI1,CNIH3,SEC22A,ARPC1A,DYNC1I1,CYTH2,DNM3,GCC2,KIFAP3,SYT1,YWHAQ,AKT3,SNAP91,ACTR10,COPS3,COPS5,NECAP1,ANK3,SH3GL3,RAB6B,CLTA,TRAPPC13,SYNJ1,TSC2,TRAPPC2,CLTC,DCTN3,DCTN6,NSF,TUBA4A,RABEPK,YWHAZ,KIF21B,PAFAH1B1,SCFD1,MIA3,RAC1,SH3GL2,RAB1A,ACTR2,ACTR1A,ARFGAP2,AP2S1,EXOC1,UBB,SEC23A,TUBA1B,STX6,COPA,OCRL,KIF3C,DYNLL1,AMPH,YWHAH,GPS1,UBQ…
AD	REACTOME_APC_C_MEDIATED_DEGRADATION_OF_CELL_CYCLE_PROTEINS	5.35e-10	2.21e-08	0.8	-0.58	-2.49	73	PSMD14,PSMD12,PSMD6,PSMD5,PSMA3,PSMD8,PSMC6,CUL1,ANAPC15,PSMC3,PSMA5,UBB,ANAPC10,PSMA4,PSMB6,PSMA1,PSMB5,SKP1,PSMB2,MAD2L1,PSMB3,PSMD1,PSMD10,UBE2E1,CDC23,PSMD3,PSMC1,PSMC4,PSMB4,BUB3,PSMC5,CDC27,PSMC2,PSMA2,PSMD4,PSMD11,PSMD13,CCNA1,PSMB7,UBE2D1,PSMB10,PSMF1,PSMD2,PSMD9,ANAPC5,UBA52,PSMB1,PSMD7,UBC
AD	REACTOME_INTERLEUKIN_4_AND_INTERLEUKIN_13_SIGNALING	6.22e-10	2.48e-08	0.8	0.49	2.45	100	MUC1,FOXO1,BCL2,IL2RG,ITGAX,SOX2,IL13RA1,BCL6,TNFRSF1B,F13A1,CCL2,OSM,RORC,SOCS3,IRF4,LCN2,FOXO3,BATF,IL4,IL18,RORA,TP53,IL4R,MMP2,ALOX5,CEBPD,JUNB,STAT3,CCL22,ANXA1,ITGAM,MYC,MMP9,PIM1,LBP,IL23A,VCAM1,OPRM1,IL1A,COL1A2,LAMA5,HMOX1,LIF,TYK2,ZEB1,ICAM1,CDKN1A,VIM,S1PR1,FGF2,POMC,GATA3,ITGB2
AD	REACTOME_SCF_SKP2_MEDIATED_DEGRADATION_OF_P27_P21	6.12e-10	2.48e-08	0.8	-0.62	-2.51	57	PSMD14,PSMD12,PSMD6,PSMD5,PSMA3,PSMD8,PSMC6,CUL1,PSMC3,PSMA5,UBB,PSMA4,PSMB6,PSMA1,PSMB5,SKP1,PSMB2,PSMB3,PSMD1,PSMD10,PSMD3,PSMC1,PSMC4,PSMB4,PSMC5,PSMC2,PSMA2,PSMD4,PSMD11,PSMD13,CCNA1,PSMB7,PSMB10,PSMF1,PSMD2,PSMD9,UBA52,PSMB1,PSMD7,UBC
AD	REACTOME_PROTEIN_LOCALIZATION	1.19e-09	4.66e-08	0.79	-0.49	-2.32	131	PEX11B,MPV17,MTX2,PEX19,NDUFB8,VAPA,ATP5F1B,TIMM8B,TIMM17A,CHCHD3,PMPCB,CMC2,SLC25A12,TOMM70,CS,TIMM10,STX1A,SLC25A4,COQ2,GET3,UBB,CYC1,VDAC1,ATP5MC1,ATP5F1A,CHCHD2,GDAP1,SAMM50,PITRM1,GRPEL1,TOMM20,TIMM9,BCS1L,VAMP2,ACO2,FXN,UBE2D2,GET1,AGPS,ACOT8,UBL4A,PEX26,TIMM13,TIMM8A,SEC61G,TOMM22,UBE2D1,CHCHD7,IDH3G,PRNP,PMPCA,TIMM17B,TIMM50,PEX7,TOMM40,UBA52,UBC,TIMM22,GNPAT,EHHADH,HSPA9,SLC27A2
AD	REACTOME_CELLULAR_RESPONSE_TO_HYPOXIA	1.31e-09	5.04e-08	0.79	-0.59	-2.48	67	ELOC,PSMD14,PSMD12,HIGD1A,RBX1,PSMD6,PSMD5,CUL2,PSMA3,PSMD8,PSMC6,PSMC3,PSMA5,UBB,PSMA4,PSMB6,PSMA1,PSMB5,PSMB2,PSMB3,PSMD1,PSMD10,PSMD3,PSMC1,UBE2D2,PSMC4,PSMB4,PSMC5,PSMC2,PSMA2,PSMD4,PSMD11,PSMD13,PSMB7,ELOB,UBE2D1,PSMB10,CITED2,PSMF1,PSMD2,PSMD9,UBA52,PSMB1,PSMD7,UBC
AD	REACTOME_REGULATION_OF_EXPRESSION_OF_SLITS_AND_ROBOS	1.40e-09	5.28e-08	0.79	-0.48	-2.24	133	ELOC,PSMD14,PSMD12,RBX1,PSMD6,PSMD5,CUL2,PSMA3,PSMD8,PSMC6,GSPT2,PSMC3,PSMA5,UBB,PSMA4,PSMB6,RNPS1,PSMA1,PSMB5,RPL10A,PSMB2,RBM8A,ROBO1,PSMB3,PSMD1,RPL26L1,PSMD10,PSMD3,PSMC1,RPL15,SLIT2,PSMC4,PSMB4,RPL31,PSMC5,PSMC2,PSMA2,PSMD4,PSMD11,PSMD13,PSMB7,ELOB,UPF3B,PSMB10,RPS4Y1,PSMF1,EIF4A3,USP33,PSMD2,PSMD9,RPS24,ETF1,UBA52,PSMB1,PSMD7,UBC,RPL38
AD	REACTOME_CRISTAE_FORMATION	1.44e-09	5.36e-08	0.79	-0.8	-2.62	23	ATP5PD,MTX2,ATP5F1C,ATP5MG,IMMT,ATP5F1B,CHCHD3,ATP5F1D,APOO,ATP5PO,ATP5PB,ATP5MC3,ATP5MC1,ATP5F1A,ATP5PF,APOOL,SAMM50,ATP5ME
AD	REACTOME_ORGANELLE_BIOGENESIS_AND_MAINTENANCE	2.00e-09	7.19e-08	0.77	-0.42	-2.1	222	ATP5PD,ALAS1,DYNLRB1,RAB11A,MTX2,ATP5F1C,ATP5MG,IMMT,KIFAP3,ATP5F1B,MKKS,CCT8,CHCHD3,DCTN3,ATP5F1D,TUBA4A,CEP72,PAFAH1B1,ACTR1A,APOO,ATP5PO,ATP5PB,ATAT1,EXOC1,TUBA1B,ATP5MC3,CCT2,MEF2C,KIF3C,ATP5MC1,HSPB11,ATP5F1A,DYNLL1,PCNT,ATP5PF,TUBB2A,SSBP1,DCTN1,APOOL,DCTN2,SAMM50,CLASP1,PPP2R1A,EXOC2,CCT4,TUBB,TUBG1,ATP5ME,CYCS,DYNC1H1,CKAP5,CCT5,DYNC1I2,PRKAR2B,PPRC1,ARF4,AHI1,BBS7,PRKAG1,TFB2M,ARL3,TUBB4…
AD	REACTOME_REGULATION_OF_MRNA_STABILITY_BY_PROTEINS_THAT_BIND_AU_RICH_ELEMENTS	1.99e-09	7.19e-08	0.77	-0.55	-2.39	76	PSMD14,PSMD12,PSMD6,PSMD5,YWHAZ,EXOSC9,PSMA3,PSMD8,PSMC6,PSMC3,EXOSC4,PSMA5,UBB,PSMA4,PSMB6,PSMA1,PSMB5,PSMB2,PSMB3,PSMD1,EXOSC5,PSMD10,PSMD3,PSMC1,PSMC4,PSMB4,DCP2,PSMC5,PSMC2,PSMA2,PSMD4,PSMD11,PSMD13,EXOSC1,YWHAB,MAPK14,PARN,PSMB7,HNRNPD,PSMB10,PSMF1,PSMD2,PSMD9,UBA52,PSMB1,PSMD7,UBC
AD	NABA_ECM_REGULATORS	2.10e-09	7.39e-08	0.77	0.38	2.1	185	PZP,MMP11,BMP1,LOX,ADAMTSL3,PLOD2,ADAMTSL4,MMP14,F13A1,PAPPA2,SERPINA3,CELA3A,KNG1,MMP19,ITIH5,ADAMTS2,PLG,CTSH,PCSK6,HYAL4,ST14,HPSE2,ADAM8,F10,CST8,SERPINA6,CST7,CPN2,SERPINF2,PLOD3,MMP2,CTSZ,CELA2B,CELA3B,SERPINI2,PCSK5,TGM1,ADAM28,CTSW,CST1,P3H2,SERPING1,CST5,MMP9,ADAM30,CTSS,ADAMTS9,PAMR1,SERPINH1,CTSE,HYAL1,MMP8,TGM5,MMP26,HRG,SERPINB5,LOXL1,EGLN3,MMP20,ADAM18,ELANE,CTSG,CST4,TIMP3,SERPINE1…
AD	REACTOME_STABILIZATION_OF_P53	2.12e-09	7.39e-08	0.77	-0.63	-2.49	51	PSMD14,PSMD12,PSMD6,PSMD5,PSMA3,PSMD8,PSMC6,PSMC3,PSMA5,UBB,PSMA4,PSMB6,PSMA1,PSMB5,PSMB2,PSMB3,PSMD1,PSMD10,PSMD3,PSMC1,PSMC4,PSMB4,PSMC5,PSMC2,PSMA2,PSMD4,PSMD11,PSMD13,PSMB7,PSMB10,PSMF1,PSMD2,PSMD9,UBA52,PSMB1,PSMD7,UBC
AD	REACTOME_ASYMMETRIC_LOCALIZATION_OF_PCP_PROTEINS	2.31e-09	7.92e-08	0.77	-0.61	-2.47	56	PSMD14,PSMD12,SMURF1,PSMD6,PSMD5,PSMA3,PSMD8,PSMC6,PSMC3,PSMA5,UBB,PSMA4,PSMB6,PSMA1,PSMB5,PSMB2,PSMB3,PSMD1,PSMD10,PSMD3,PSMC1,PSMC4,PSMB4,PSMC5,PSMC2,PSMA2,PSMD4,PSMD11,PSMD13,PARD6A,PSMB7,PSMB10,PSMF1,PSMD2,PSMD9,UBA52,PSMB1,PSMD7,UBC
AD	REACTOME_G2_M_CHECKPOINTS	2.79e-09	9.31e-08	0.77	-0.47	-2.22	137	UBE2V2,BABAM2,PSMD14,UBE2N,PSMD12,YWHAQ,PSMD6,ORC4,ATR,PSMD5,YWHAZ,PSMA3,PSMD8,PSMC6,RPA3,ORC5,PSMC3,PSMA5,UBB,PSMA4,YWHAH,CDC7,TOPBP1,RFC3,PSMB6,PSMA1,PSMB5,BABAM1,PSMB2,TP53BP1,PSMB3,PSMD1,RFC5,MCM2,ORC3,PSMD10,RPA2,PSMD3,PSMC1,SUMO1,PSMC4,PSMB4,PSMC5,PSMC2,PSMA2,PSMD4,PSMD11,PSMD13,YWHAE,YWHAB,PSMB7,RFC2,RNF8,PSMB10,MCM4,CDC6,PSMF1,BRCC3,RAD17,MCM6,PSMD2,PSMD9,NSD2,RFC4,UBA52,PSMB1,HERC2,PSMD7…
AD	REACTOME_TRANSMISSION_ACROSS_CHEMICAL_SYNAPSES	2.79e-09	9.31e-08	0.77	-0.41	-2.08	228	GAD1,PLCB1,GAD2,ACTN2,PPFIA4,CACNA2D3,NCALD,GNB1,PRKACB,SLC1A1,LIN7B,SYT1,SNAP25,NEFL,GRIK1,NPTN,TSPAN7,PRKAR1A,STXBP1,GNG3,NSF,GABRG2,TUBA4A,GNB5,HRAS,SLC6A1,DLG4,RAC1,DLG3,STX1A,AP2S1,SYN2,TUBA1B,GLS2,GABBR2,CAMK1,CACNG3,AP2M1,TUBB2A,ARHGEF9,NRGN,GRIA1,SYN1,AP2B1,RIMS1,GLRB,PPM1E,PRKAR1B,GRIK2,KCNJ6,TSPOAP1,GABRA5,SLC17A7,MAPK1,DLG2,PRKAR2B,GRIN2A,GRIA2,VAMP2,ADCY1,PRKAG1,ALDH5A1,CACNB3,RASGRF1…
AD	REACTOME_DECTIN_1_MEDIATED_NONCANONICAL_NF_KB_SIGNALING	3.59e-09	1.18e-07	0.77	-0.61	-2.46	57	PSMD14,PSMD12,PSMD6,PSMD5,PSMA3,PSMD8,PSMC6,CUL1,PSMC3,PSMA5,UBB,FBXW11,PSMA4,PSMB6,PSMA1,PSMB5,SKP1,PSMB2,UBA3,PSMB3,PSMD1,PSMD10,PSMD3,UBE2M,PSMC1,PSMC4,PSMB4,PSMC5,PSMC2,PSMA2,PSMD4,PSMD11,PSMD13,PSMB7,PSMB10,PSMF1,PSMD2,PSMD9,UBA52,PSMB1,PSMD7,UBC
AD	REACTOME_TP53_REGULATES_METABOLIC_GENES	4.45e-09	1.44e-07	0.76	-0.59	-2.42	61	NDUFA4,COX6A1,COX5B,COX7C,COX7B,COX4I1,YWHAQ,AKT3,TIGAR,COX6C,TSC2,COX8A,YWHAZ,GPI,COX6B1,TXN,GLS2,RRAGB,COX5A,YWHAH,LAMTOR3,LRPPRC,RRAGA,COX11,CYCS,TACO1,PRKAG1,LAMTOR5,RHEB,YWHAE,YWHAB,LAMTOR2,PRKAG2
AD	REACTOME_REGULATION_OF_RUNX3_EXPRESSION_AND_ACTIVITY	6.13e-09	1.96e-07	0.76	-0.62	-2.45	51	PSMD14,PSMD12,SMURF1,PSMD6,PSMD5,PSMA3,PSMD8,PSMC6,PSMC3,PSMA5,UBB,PSMA4,PSMB6,PSMA1,PSMB5,PSMB2,PSMB3,PSMD1,PSMD10,PSMD3,PSMC1,PSMC4,PSMB4,PSMC5,PSMC2,PSMA2,PSMD4,PSMD11,PSMD13,PSMB7,PSMB10,PSMF1,PSMD2,PSMD9,UBA52,PSMB1,PSMD7,UBC
AD	KEGG_HEMATOPOIETIC_CELL_LINEAGE	7.08e-09	2.22e-07	0.76	0.51	2.4	78	CSF1,CD37,CD33,CD3D,IL3RA,CSF1R,CD44,CD34,FLT3LG,IL7R,CD19,IL1R1,IL3,CD2,CSF2,CD4,IL4,ITGA5,CSF2RA,CD3E,GP1BA,ITGB3,IL4R,DNTT,CD7,ITGA6,CD1B,CSF3R,IL11,ITGAM,CR1,IL1R2,IL1A,IL2RA,EPOR,ANPEP,ITGA2,TPO,CD3G,CD22,CD1A,IL9R,CD5,GP9,TNF,CD8B,KITLG,MME,IL6R,CR2,IL5,CD14
AD	REACTOME_SIGNALING_BY_ROBO_RECEPTORS	9.52e-09	2.95e-07	0.75	-0.43	-2.1	175	ELOC,PRKACB,PSMD14,PSMD12,PPP3CB,RBX1,PSMD6,PSMD5,CUL2,PSMA3,PSMD8,RAC1,PSMC6,GSPT2,PSMC3,PSMA5,UBB,PSMA4,CAP2,PAK1,PSMB6,RNPS1,PSMA1,PSMB5,CLASP1,RPL10A,PFN2,PSMB2,NELL2,SLIT3,RBM8A,ROBO1,PSMB3,PSMD1,RPL26L1,PSMD10,PSMD3,PSMC1,RPL15,SLIT2,PSMC4,PSMB4,RPL31,EVL,PSMC5,SRGAP3,PSMC2,PSMA2,PSMD4,PSMD11,PSMD13,PSMB7,ELOB,CDC42,UPF3B,PSMB10,RPS4Y1,PSMF1,EIF4A3,USP33,PSMD2,PSMD9,CLASP2,RPS24,ETF1,UBA52,…
AD	REACTOME_ABC_TRANSPORTER_DISORDERS	1.31e-08	4.00e-07	0.75	-0.57	-2.36	64	PSMD14,PSMD12,PSMD6,PSMD5,PSMA3,PSMD8,PSMC6,PSMC3,PSMA5,UBB,PSMA4,PSMB6,PSMA1,PSMB5,PSMB2,ABCC8,PSMB3,PSMD1,PSMD10,PSMD3,PSMC1,DERL1,PSMC4,PSMB4,ABCA3,PSMC5,PSMC2,PSMA2,PSMD4,PSMD11,PSMD13,PSMB7,PSMB10,PSMF1,PSMD2,PSMD9,UBA52,PSMB1,PSMD7,UBC
AD	REACTOME_ER_TO_GOLGI_ANTEROGRADE_TRANSPORT	1.43e-08	4.32e-07	0.75	-0.47	-2.2	123	DYNC1LI1,CNIH3,SEC22A,DYNC1I1,ACTR10,ANK3,TRAPPC2,DCTN3,DCTN6,NSF,TUBA4A,SCFD1,MIA3,RAB1A,ACTR1A,ARFGAP2,SEC23A,TUBA1B,COPA,DYNLL1,TUBB2A,ARCN1,DCTN1,ARF5,BET1,DCTN2,GRIA1,DCTN4,TRAPPC2L,CNIH1,DYNC1H1,DYNC1I2,CAPZA2,ARF4,COPG1,NAPA,NAPG,F8,USO1,TUBB4B,SPTBN2,CSNK1D,TMED2,TMED3,COPB2,PREB,ARF3,SEC16A,COPE,ANK2,TFG,TUBA1A,MCFD2
AD	REACTOME_S_PHASE	1.74e-08	5.17e-07	0.73	-0.47	-2.2	140	PSMD14,PSMD12,GINS1,AKT3,RBX1,TFDP1,PSMD6,ORC4,PSMD5,PSMA3,PSMD8,PSMC6,RPA3,ORC5,CUL1,ANAPC15,PSMC3,CCNH,CDK7,PSMA5,UBB,ANAPC10,PSMA4,RFC3,PSMB6,PSMA1,PSMB5,SKP1,PSMB2,PDS5B,PSMB3,PSMD1,RFC5,MCM2,ORC3,PSMD10,UBE2E1,FEN1,CDC23,RPA2,PSMD3,PSMC1,PSMC4,PSMB4,PSMC5,CDC27,PSMC2,MNAT1,PSMA2,PSMD4,PSMD11,PSMD13,CCNA1,PSMB7,RFC2,UBE2D1,PSMB10,MCM4,CDC6,PSMF1,MCM6,PSMD2,POLE3,PSMD9,RFC4,ANAPC5,UBA52,PSMB1
AD	REACTOME_CYCLIN_A_CDK2_ASSOCIATED_EVENTS_AT_S_PHASE_ENTRY	1.97e-08	5.78e-07	0.73	-0.53	-2.31	77	PSMD14,PSMD12,AKT3,TFDP1,PSMD6,PSMD5,PSMA3,PSMD8,PSMC6,CUL1,PSMC3,CCNH,CDK7,PSMA5,UBB,PSMA4,PSMB6,PSMA1,PSMB5,SKP1,PSMB2,PSMB3,PSMD1,PSMD10,PSMD3,PSMC1,PSMC4,PSMB4,PSMC5,PSMC2,MNAT1,PSMA2,PSMD4,PSMD11,PSMD13,CCNA1,PSMB7,PSMB10,PSMF1,PSMD2,PSMD9,UBA52,PSMB1,PSMD7,UBC
AD	NABA_ECM_GLYCOPROTEINS	2.32e-08	6.72e-07	0.73	0.41	2.16	135	MFAP4,LAMB2,EFEMP2,PCOLCE,SRPX2,AEBP1,ECM2,EMID1,IGFBP5,LTBP3,EMILIN1,SRPX,SNED1,THSD4,NID1,TGFBI,TINAGL1,LAMC1,NTN3,IGFALS,MFAP5,LAMA2,LAMA1,NTN1,DSPP,AMELY,ELN,FGA,LAMA3,TNN,AMELX,IGFBP7,TSKU,MATN2,LTBP1,CCN6,FNDC8,MATN4,IGFBP1,MMRN2,LTBP4,AMBN,CRISPLD2,ADIPOQ,COMP,LAMA5,TNC,NDNF,LAMC3,LAMA4,THBS1,SPARC,LAMB4,CCN4,DMP1,GAS6,ZP2,EMILIN2,FBLN1,IGFBP6,CRIM1,CCN5,MATN1,MGP,EFEMP1,RELN,ABI3BP,SBSPON…
AD	REACTOME_CLASS_A_1_RHODOPSIN_LIKE_RECEPTORS	3.07e-08	8.78e-07	0.72	0.33	1.9	261	LPAR4,APLNR,ACKR2,CXCR4,ECE1,PTGER1,NPFFR1,SSTR4,NMB,CMKLR1,C3AR1,F2RL1,PTAFR,CCL2,OXT,RGR,S1PR4,P2RY2,GNRH1,ACKR4,CCL5,F2R,HCRT,PTGER2,DRD3,KNG1,PF4,P2RY14,RXFP3,GPR31,RHO,C5AR1,CCR5,CCL16,MC3R,CGA,GPR18,CCL17,P2RY6,PTGDR,LPAR3,PPY,GPR183,TAAR5,GNRH2,GALR3,HTR1D,GPER1,CCL25,GPR35,FPR3,KEL,PTGIR,PRLH,CCL22,ANXA1,ADRA2C,AGTR2,PPBP,CCL1,ACKR3,ADRB2,AVPR2,ADRB3,HCRTR1,HTR1B,XCL1,CYSLTR2,ECE2,CXCR6,C…
AD	REACTOME_COMPLEMENT_CASCADE	3.43e-08	9.69e-07	0.72	0.57	2.46	50	C8A,C6,C3AR1,FCN1,FCN3,C8B,CD19,CFD,C5AR1,CFP,CFI,CPN2,CFH,SERPING1,C2,CR1,C1R,CFB,CD81,C7,C3,ELANE,C4BPB,CPN1,C4BPA,CRP,CFHR2,GZMM,C1QA,MASP1,C1QB,C1S,CFHR4,CR2,COLEC11,CPB2,C5,C5AR2,CLU,COLEC10,FCN2
AD	REACTOME_ABC_FAMILY_PROTEINS_MEDIATED_TRANSPORT	3.60e-08	1.00e-06	0.72	-0.52	-2.28	84	PSMD14,PSMD12,PEX19,PSMD6,PSMD5,PSMA3,PSMD8,PSMC6,PSMC3,ABCA5,PSMA5,UBB,PSMA4,PSMB6,PSMA1,PSMB5,PSMB2,PSMB3,ABCF1,PSMD1,PSMD10,PSMD3,PSMC1,DERL1,PSMC4,PSMB4,ABCA3,PSMC5,PSMC2,PSMA2,PSMD4,PSMD11,PSMD13,ABCC5,EIF2S1,PSMB7,PSMB10,PSMF1,PSMD2,PSMD9,UBA52,PSMB1,PSMD7,UBC,EIF2S2,ABCA12
AD	REACTOME_ELASTIC_FIBRE_FORMATION	5.15e-08	1.42e-06	0.72	0.64	2.57	37	MFAP4,EFEMP2,ITGB8,BMP4,LOX,ITGB5,LTBP3,EMILIN1,MFAP5,GDF5,ELN,ITGA5,ITGB3,TGFB2,TGFB3,LTBP1,BMP10,LOXL1,LTBP4,ITGA8,EMILIN2,FBLN1,LOXL2,EFEMP1
AD	REACTOME_DOWNSTREAM_SIGNALING_EVENTS_OF_B_CELL_RECEPTOR_BCR	5.74e-08	1.56e-06	0.72	-0.55	-2.32	73	PPP3R1,PSMD14,PSMD12,PPP3CB,PPIA,PSMD6,PSMD5,HRAS,PSMA3,PSMD8,PSMC6,CUL1,PSMC3,PSMA5,UBB,FBXW11,PSMA4,PSMB6,PSMA1,PSMB5,SKP1,PSMB2,FKBP1A,PSMB3,PSMD1,PSMD10,PSMD3,NFKBIE,PSMC1,PSMC4,PSMB4,PSMC5,PSMC2,PSMA2,PSMD4,PSMD11,PSMD13,RASGRP1,PSMB7,PSMB10,PSMF1,PSMD2,PSMD9,PPP3CA,UBA52,PSMB1,PSMD7,UBC,PRKCB,MAP3K7,CALM1
AD	REACTOME_M_PHASE	6.70e-08	1.80e-06	0.7	-0.35	-1.84	316	SEH1L,TUBG2,DYNC1LI1,PSMD14,DYNC1I1,PSMD12,PSMD6,LEMD3,RAB2A,DCTN3,PSMD5,TUBA4A,CEP72,PAFAH1B1,PSMA3,PSMD8,PSMC6,RAB1A,NUP42,ACTR1A,ANAPC15,PSMC3,NDEL1,PSMA5,UBB,TUBA1B,ANAPC10,PSMA4,DYNLL1,PCNT,CHMP2B,TUBB2A,PSMB6,DCTN1,ENSA,PSMA1,DCTN2,PSMB5,CLASP1,PPP2R1A,TUBGCP2,CHMP2A,PSMB2,TUBB,PDS5B,TUBG1,SPAST,MAD2L1,LPIN2,VRK1,ZWILCH,PSMB3,DYNC1H1,PSMD1,CKAP5,MAPK1,DYNC1I2,PSMD10,PRKAR2B,UBE2E1,NUP155,RA…
AD	REACTOME_CELL_CYCLE	6.81e-08	1.81e-06	0.7	-0.31	-1.7	534	UBE2V2,SEH1L,PPME1,BABAM2,TUBG2,DYNC1LI1,PSMD14,UBE2N,DYNC1I1,PSMD12,GINS1,TERF2,YWHAQ,AKT3,RBX1,TFDP1,PSMD6,ORC4,LEMD3,ATR,RAB2A,DCTN3,PSMD5,TUBA4A,YWHAZ,CEP72,PAFAH1B1,PSMA3,RAD51C,PSMD8,MLH1,PSMC6,RPA3,ORC5,TERF2IP,RAB1A,NUP42,ACTR1A,CUL1,ANAPC15,PSMC3,NDEL1,CCNH,CDK7,PSMA5,UBB,TUBA1B,ANAPC10,FBXW11,PSMA4,DYNLL1,YWHAH,PCNT,CDC7,CHMP2B,TOPBP1,TUBB2A,RFC3,PSMB6,CDKN2D,DCTN1,LCMT1,ENSA,NHP2,PSMA1…
AD	REACTOME_PYRUVATE_METABOLISM_AND_CITRIC_ACID_TCA_CYCLE	7.16e-08	1.88e-06	0.7	-0.62	-2.42	48	PDHB,SUCLA2,FH,PDHX,SDHB,MDH2,PDP1,DLAT,MPC2,CS,DLD,VDAC1,SUCLG1,PDHA1,IDH3A,IDH3B,LDHA,GLO1,SDHA,HAGH,ME3,ACO2,ME1,SDHD,ME2,LDHB,IDH3G,MPC1,SDHC
AD	KEGG_CITRATE_CYCLE_TCA_CYCLE	7.46e-08	1.94e-06	0.7	-0.7	-2.45	29	PDHB,SUCLA2,MDH1,FH,ACLY,SDHB,OGDHL,MDH2,DLAT,CS,DLD,SUCLG1,PDHA1,IDH3A,IDH3B,SDHA,ACO2,SDHD,IDH3G,SDHC
AD	REACTOME_UCH_PROTEINASES	7.78e-08	1.99e-06	0.7	-0.52	-2.25	76	UCHL3,TFPT,PSMD14,PSMD12,UCHL5,PSMD6,PSMD5,UCHL1,PSMA3,PSMD8,PSMC6,PSMC3,PSMA5,UBB,PSMA4,PSMB6,PSMA1,MCRS1,PSMB5,PSMB2,PSMB3,PSMD1,PSMD10,ACTB,PSMD3,PSMC1,BAP1,PSMC4,PSMB4,PSMC5,PSMC2,PSMA2,PSMD4,PSMD11,PSMD13,PSMB7,OGT,PSMB10,PSMF1,PSMD2,PSMD9,UBA52,PSMB1,PSMD7,UBC,MBD5,FOXK2
AD	REACTOME_G1_S_DNA_DAMAGE_CHECKPOINTS	7.90e-08	2.00e-06	0.7	-0.56	-2.31	61	PSMD14,PSMD12,PSMD6,PSMD5,PSMA3,PSMD8,PSMC6,PSMC3,PSMA5,UBB,PSMA4,PSMB6,PSMA1,PSMB5,PSMB2,PSMB3,PSMD1,PSMD10,PSMD3,PSMC1,PSMC4,PSMB4,PSMC5,PSMC2,PSMA2,PSMD4,PSMD11,PSMD13,CCNA1,PSMB7,PSMB10,PSMF1,PSMD2,PSMD9,UBA52,PSMB1,PSMD7,UBC
AD	REACTOME_PCP_CE_PATHWAY	8.41e-08	2.11e-06	0.7	-0.51	-2.25	82	PSMD14,PSMD12,SMURF1,PSMD6,CLTA,CLTC,PSMD5,PSMA3,PSMD8,RAC1,PSMC6,PSMC3,AP2S1,PSMA5,UBB,PSMA4,AP2M1,PSMB6,PSMA1,PSMB5,PSMB2,AP2B1,PSMB3,PSMD1,PSMD10,PSMD3,PSMC1,PSMC4,PSMB4,PSMC5,PSMC2,AP2A2,PSMA2,PSMD4,PSMD11,PSMD13,RAC3,PARD6A,PSMB7,PSMB10,PSMF1,PSMD2,PSMD9,UBA52,PSMB1,PSMD7,CLTB,UBC,PRKCB
AD	REACTOME_PROCESSING_OF_CAPPED_INTRON_CONTAINING_PRE_MRNA	8.49e-08	2.11e-06	0.7	-0.41	-2.01	188	SEH1L,BCAS2,SLBP,SNRNP25,THOC7,PRPF19,NUP42,LSM4,SNRPD1,SNU13,CDC5L,RNPS1,HNRNPA0,SNRPE,POLR2D,SF3B5,TXNL4A,LSM3,POLR2B,SNRPB2,WBP11,MTREX,RBM8A,POLR2K,PRCC,LSM5,CSTF2T,THOC5,NUP155,TRA2B,NUP93,SNRPF,PPIH,GTF2F1,SNRPD2,NUDT21,SNRNP27,NUP85,POLR2C,NDC1,SNRPB,NUP50,PRPF4,POLR2I,SNRPD3,CRNKL1,PRPF6,NUP58,CSTF3,HNRNPD,UPF3B,DNAJC8,EIF4A3,POLR2G,CSTF1,LSM7,RBM22,POLR2F,HNRNPR,BUD31,ELAVL2,SRSF3,CD2BP2…
AD	REACTOME_AUTOPHAGY	9.14e-08	2.24e-06	0.7	-0.47	-2.19	115	DYNC1LI1,UBE2N,DYNC1I1,TSC2,TUBA4A,TOMM70,UBB,TUBA1B,VDAC1,RRAGB,PIK3R4,DYNLL1,PCNT,LAMTOR3,CHMP2B,TUBB2A,VPS28,RRAGA,CHMP2A,HSP90AB1,UVRAG,GABARAPL1,TOMM20,DYNC1H1,DYNC1I2,ATG7,PRKAG1,LAMTOR5,TSG101,TUBB4B,ATG3,RHEB,RB1CC1,GABARAPL2,TOMM22,ATG5,MFN1,MAP1LC3B,LAMTOR2,PRKAG2,CSNK2B,TUBA1A,TOMM40,UBA52,RNASE1,PARK7,MFN2,MTERF3,HSP90AA1,UBC,CHMP7,HBB,MTOR,ULK1,ATG13,BECN1,TUBA8,PRKN,PRKAB1,VPS37B,TS…
AD	REACTOME_FORMATION_OF_ATP_BY_CHEMIOSMOTIC_COUPLING	1.05e-07	2.54e-06	0.7	-0.84	-2.39	14	ATP5PD,ATP5F1C,ATP5MG,ATP5F1B,ATP5F1D,ATP5PO,ATP5PB,ATP5MC3,ATP5MC1,ATP5F1A,ATP5PF,ATP5ME
AD	REACTOME_TRANSCRIPTION_COUPLED_NUCLEOTIDE_EXCISION_REPAIR_TC_NER	1.19e-07	2.86e-06	0.69	-0.55	-2.3	69	COPS7A,COPS3,COPS5,RBX1,PRPF19,RPA3,CCNH,CDK7,UBB,GPS1,COPS2,RFC3,COPS8,COPS4,POLR2D,POLR2B,POLR2K,RFC5,COPS6,ERCC3,RPA2,COPS7B,MNAT1,POLR2C,DDB1,POLR2I,CUL4B,RFC2,POLE3,POLR2G,RFC4,UBA52,POLR2F,GTF2H4,UBC,ERCC8,POLR2H,GTF2H1,PCNA,POLR2A,POLR2L,GTF2H5,ERCC1
AD	KEGG_CARDIAC_MUSCLE_CONTRACTION	1.32e-07	3.10e-06	0.69	-0.56	-2.29	60	COX6A1,CACNA2D3,COX5B,COX7A2,COX7C,COX7B,COX4I1,UQCRC2,ATP2A2,COX6C,COX8A,COX6B1,UQCRC1,ATP1A1,SLC9A6,CYC1,COX5A,CACNG3,UQCR10,UQCR11,UQCRFS1,UQCRB,COX7A1,UQCRQ,ATP1A3,CACNB3,TPM3
AD	REACTOME_HEDGEHOG_OFF_STATE	1.31e-07	3.10e-06	0.69	-0.5	-2.23	95	PRKACB,PSMD14,PSMD12,RBX1,PSMD6,PRKAR1A,PSMD5,TUBA4A,PSMA3,PSMD8,GNAS,PSMC6,CUL1,PSMC3,PSMA5,UBB,TUBA1B,PSMA4,TUBB2A,PSMB6,PSMA1,PSMB5,SKP1,PSMB2,PSMB3,PSMD1,PRKAR1B,PSMD10,PRKAR2B,ADCY1,PSMD3,PSMC1,PSMC4,PSMB4,TUBB4B,IFT52,PSMC5,RPGRIP1L,PSMC2,PSMA2,PSMD4,PSMD11,PSMD13,PSMB7,PSMB10,ADCY3,PSMF1,PSMD2,PSMD9,TUBA1A,UBA52,PSMB1,PSMD7,KIF3A,UBC
AD	REACTOME_NUCLEOTIDE_EXCISION_REPAIR	1.40e-07	3.27e-06	0.69	-0.5	-2.23	95	UBE2V2,COPS7A,TFPT,UBE2N,COPS3,COPS5,RBX1,PRPF19,RPA3,CCNH,CDK7,UBB,GPS1,SUMO3,COPS2,RFC3,COPS8,MCRS1,PARP2,RAD23B,COPS4,POLR2D,POLR2B,POLR2K,RFC5,COPS6,ACTB,ERCC3,RPA2,COPS7B,SUMO1,MNAT1,POLR2C,DDB1,RNF111,POLR2I,CUL4B,UBE2I,RFC2,POLE3,POLR2G,RFC4,UBA52,POLR2F,GTF2H4,UBC,ERCC8,PARP1,POLR2H,GTF2H1,RAD23A,PCNA,POLR2A,POLR2L,GTF2H5,ACTR5,ERCC1
AD	REACTOME_COLLAGEN_FORMATION	1.76e-07	4.05e-06	0.69	0.49	2.28	72	PLEC,ITGB4,PCOLCE,BMP1,LOX,CD151,COL5A1,PLOD2,COL8A1,COL6A1,CRTAP,COL6A2,COL1A1,COL21A1,ADAMTS2,COL8A2,COL5A3,PLOD3,LAMA3,ITGA6,P3H2,COL13A1,MMP9,CTSS,SERPINH1,COL11A2,COL11A1,LOXL1,COL4A6,MMP20,COL1A2,COL4A3,COL19A1,PLOD1
AD	REACTOME_ECM_PROTEOGLYCANS	1.78e-07	4.05e-06	0.69	0.5	2.29	70	LAMB2,ITGAX,ITGB5,COL5A1,ACAN,BGN,COL6A1,COL6A2,LAMC1,COL1A1,VCAN,BCAN,LAMA2,LAMA1,DSPP,COL5A3,LRP4,HSPG2,ITGB3,TGFB2,LAMA3,TGFB3,DCN,FMOD,TNN,ITGA7,MUSK,MATN4,COL4A6,COL1A2,COMP,LAMA5,TNC,SERPINE1,ITGA2,COL4A3,ITGA8,LAMA4,SPARC
AD	REACTOME_FORMATION_OF_TC_NER_PRE_INCISION_COMPLEX	1.84e-07	4.15e-06	0.69	-0.6	-2.36	47	COPS7A,COPS3,COPS5,RBX1,PRPF19,CCNH,CDK7,UBB,GPS1,COPS2,COPS8,COPS4,POLR2D,POLR2B,POLR2K,COPS6,ERCC3,COPS7B,MNAT1,POLR2C,DDB1,POLR2I,CUL4B,POLR2G,UBA52,POLR2F,GTF2H4,UBC,ERCC8,POLR2H,GTF2H1,POLR2A,POLR2L,GTF2H5
AD	REACTOME_CELL_SURFACE_INTERACTIONS_AT_THE_VASCULAR_WALL	1.92e-07	4.29e-06	0.69	0.41	2.12	124	FYN,ANGPT1,GYPC,ITGAX,CEACAM5,CD58,GRB7,TNFRSF10B,SDC4,PSG9,SELPLG,YES1,CD44,CD48,PF4,COL1A1,INPP5D,SELL,CD177,GLG1,SPN,CD84,CD2,PTPN6,SLC7A9,ITGA5,PECAM1,PSG11,ANGPT4,DOK2,ITGB3,SIRPG,APOB,SLC7A7,TNFRSF10D,ITGA6,ATP1B2,CAV1,ITGAM,SLC3A2,CD99,SELP,PSG1,PSG6,COL1A2,SLC7A11,CD74,SDC2,CEACAM6,CD244,ITGAL,CEACAM1
AD	REACTOME_SIGNALING_BY_HEDGEHOG	2.46e-07	5.43e-06	0.67	-0.45	-2.11	119	PRKACB,PSMD14,PSMD12,SMURF1,RBX1,PSMD6,PRKAR1A,PSMD5,TUBA4A,PSMA3,PSMD8,GNAS,PSMC6,CUL1,PSMC3,PSMA5,UBB,TUBA1B,PSMA4,TUBB2A,PSMB6,PSMA1,PSMB5,SKP1,PSMB2,PSMB3,PSMD1,PRKAR1B,PSMD10,PRKAR2B,GPC5,ADCY1,PSMD3,PSMC1,PSMC4,PSMB4,TUBB4B,IFT52,PSMC5,RPGRIP1L,PSMC2,PSMA2,PSMD4,PSMD11,PSMD13,ARRB1,PSMB7,PSMB10,ADCY3,PSMF1,CUL3,PSMD2,PSMD9,TUBA1A,UBA52,PSMB1,PSMD7,KIF3A,UBC,P4HB
AD	PID_FRA_PATHWAY	2.82e-07	6.17e-06	0.67	0.63	2.51	35	ITGB4,USF2,GJA1,NFATC1,SP1,CCL2,IVL,NFATC3,CDKN2A,MMP2,LAMA3,DCN,EP300,JUNB,MMP9,COL1A2,HMOX1,LIF
AD	REACTOME_MOLECULES_ASSOCIATED_WITH_ELASTIC_FIBRES	3.09e-07	6.69e-06	0.67	0.64	2.48	32	MFAP4,EFEMP2,ITGB8,BMP4,ITGB5,LTBP3,EMILIN1,MFAP5,GDF5,ELN,ITGB3,TGFB2,TGFB3,LTBP1,BMP10,LTBP4,ITGA8,EMILIN2,FBLN1
AD	REACTOME_FCERI_MEDIATED_NF_KB_ACTIVATION	3.20e-07	6.88e-06	0.67	-0.54	-2.27	71	PSMD14,UBE2N,PSMD12,PSMD6,PSMD5,PSMA3,PSMD8,PSMC6,CUL1,PSMC3,PSMA5,UBB,FBXW11,PSMA4,PSMB6,PSMA1,PSMB5,SKP1,PSMB2,PSMB3,PSMD1,PSMD10,PSMD3,PSMC1,UBE2D2,PSMC4,PSMB4,PSMC5,PSMC2,PSMA2,CDC34,PSMD4,PSMD11,PSMD13,RASGRP1,PSMB7,UBE2D1,PSMB10,PSMF1,PSMD2,PSMD9,UBA52,PSMB1,PSMD7,UBC
AD	REACTOME_HIV_LIFE_CYCLE	3.40e-07	7.24e-06	0.67	-0.45	-2.1	126	SEH1L,ELOC,RANBP1,PPIA,KPNA1,NUP42,RNMT,CCNH,CDK7,UBB,CHMP2B,VPS28,CHMP2A,POLR2D,POLR2B,GTF2B,POLR2K,PDCD6IP,ERCC3,FEN1,NUP155,RANGAP1,NUP93,VPS4B,TSG101,GTF2F1,CCNT2,NUP85,XRCC5,MNAT1,POLR2C,NDC1,NUP50,CHMP5,POLR2I,ELOB,NEDD4L,NUP58,SUPT16H,TAF7,POLR2G,NELFCD,LIG4,UBA52,TAF12,POLR2F,TAF4B,GTF2A2,GTF2H4,TAF13,TBP,UBC,XRCC6,CHMP7,NUP133,TAF9B,POLR2H,GTF2H1,RANBP2,GTF2E2,ELOA,RAE1,POLR2A,POLR2L,GTF…
AD	KEGG_COMPLEMENT_AND_COAGULATION_CASCADES	3.62e-07	7.62e-06	0.67	0.51	2.29	64	C8A,F5,C6,C3AR1,F13A1,F2R,C8B,KNG1,CFD,PLG,C5AR1,TFPI,F10,CFI,SERPINF2,CFH,FGA,F11,SERPING1,C2,CR1,C1R,CFB,C7,C3,C4BPB,SERPINE1,C4BPA,PLAU,SERPINA1,C1QA,MASP1,F7,C1QB,C1S,VWF,F9,PROC,PLAUR,CR2
AD	REACTOME_MAPK6_MAPK4_SIGNALING	3.90e-07	8.14e-06	0.67	-0.51	-2.2	79	KALRN,PRKACB,PSMD14,PSMD12,PSMD6,PSMD5,PSMA3,PSMD8,RAC1,PSMC6,PSMC3,PSMA5,UBB,PSMA4,PAK1,PSMB6,MAPK6,PSMA1,PSMB5,PSMB2,PSMB3,PSMD1,PSMD10,PSMD3,PSMC1,PSMC4,PSMB4,CDC42EP3,PSMC5,PSMC2,PSMA2,PSMD4,PSMD11,MAPKAPK5,PSMD13,PSMB7,CDC42,PSMB10,PSMF1,PSMD2,PSMD9,UBA52,PSMB1,PSMD7,UBC
AD	KEGG_ECM_RECEPTOR_INTERACTION	4.71e-07	9.74e-06	0.67	0.47	2.19	76	ITGB4,LAMB2,ITGB8,ITGB5,COL5A1,SDC4,COL6A1,ITGA10,CD44,COL6A2,LAMC1,COL1A1,LAMA2,LAMA1,ITGA5,COL5A3,HSPG2,GP1BA,ITGB3,LAMA3,TNN,ITGA7,ITGA6,COL11A2,COL11A1,COL4A6,ITGB7,COL1A2,COMP,LAMA5,TNC,SDC2,ITGA2,LAMC3,ITGA8,LAMA4,THBS1,LAMB4
AD	KEGG_CELL_ADHESION_MOLECULES_CAMS	4.83e-07	9.90e-06	0.66	0.42	2.09	108	ITGB8,CLDN3,PDCD1LG2,CD58,CLDN15,CLDN4,CD40,SDC4,MPZ,SELPLG,CDH4,CLDN7,HLA-DOA,PDCD1,HLA-DPA1,CD34,CLDN9,VCAN,CD86,CLDN18,SELL,CLDN5,GLG1,SPN,PTPRC,CD80,CD2,CD4,PECAM1,CDH15,HLA-DMB,ITGA6,CTLA4,CLDN11,HLA-DPB1,ITGAM,CD99,SELP,CD226,CLDN17,CD6,VCAM1,ITGB7,MPZL1,ICAM3,SDC2,ITGA8,ITGAL,HLA-DOB,ICAM1,CD22,HLA-DMA,ITGB2,HLA-DQA1,NEO1,CLDN16
AD	REACTOME_TRNA_AMINOACYLATION	4.98e-07	1.01e-05	0.66	-0.66	-2.38	32	WARS1,NARS1,RARS1,CARS1,HARS1,IARS1,IARS2,FARSA,SARS1,AARS1,GARS1,YARS1,AIMP2,YARS2,PPA1,KARS1,TARS1,LARS2,PPA2,NARS2,HARS2,SARS2,VARS1,AIMP1
AD	REACTOME_TRANSPORT_TO_THE_GOLGI_AND_SUBSEQUENT_MODIFICATION	5.78e-07	1.16e-05	0.66	-0.42	-2.02	151	B4GALT6,DYNC1LI1,CNIH3,SEC22A,DYNC1I1,ACTR10,ANK3,TRAPPC2,DCTN3,DCTN6,NSF,TUBA4A,SCFD1,MIA3,RAB1A,ACTR1A,ARFGAP2,SEC23A,TUBA1B,COPA,DYNLL1,TUBB2A,ARCN1,DCTN1,ARF5,BET1,DCTN2,GRIA1,DCTN4,TRAPPC2L,CNIH1,DYNC1H1,DYNC1I2,CAPZA2,MGAT2,ARF4,COPG1,NAPA,NAPG,F8,USO1,TUBB4B,SPTBN2,MAN1A2,CSNK1D,TMED2,CHST10,TMED3,COPB2,PREB,ARF3,B4GALT5,SEC16A,COPE,ANK2,FUCA1,TFG,TUBA1A,MGAT3,MCFD2,CAPZB,B4GALT3,MGAT5,CAP…
AD	REACTOME_CELL_CYCLE_MITOTIC	6.07e-07	1.21e-05	0.66	-0.32	-1.7	444	SEH1L,PPME1,TUBG2,DYNC1LI1,PSMD14,DYNC1I1,PSMD12,GINS1,AKT3,RBX1,TFDP1,PSMD6,ORC4,LEMD3,RAB2A,DCTN3,PSMD5,TUBA4A,CEP72,PAFAH1B1,PSMA3,PSMD8,PSMC6,RPA3,ORC5,RAB1A,NUP42,ACTR1A,CUL1,ANAPC15,PSMC3,NDEL1,CCNH,CDK7,PSMA5,UBB,TUBA1B,ANAPC10,FBXW11,PSMA4,DYNLL1,PCNT,CDC7,CHMP2B,TUBB2A,RFC3,PSMB6,CDKN2D,DCTN1,LCMT1,ENSA,PSMA1,DCTN2,DYRK1A,PSMB5,CLASP1,PPP2R1A,TUBGCP2,SKP1,CHMP2A,HSP90AB1,PSMB2,TUBB,PDS5B…
AD	KEGG_PATHWAYS_IN_CANCER	6.81e-07	1.33e-05	0.66	0.3	1.76	300	FOXO1,EGFR,NFKB1,LAMB2,SMO,TCF7L1,BCL2,TCF7,GLI2,BMP4,RELA,STAT5A,PGF,DVL3,PIAS4,MECOM,RALGDS,CDK2,RXRA,ARAF,NFKBIA,E2F2,CSF1R,ZBTB16,IGF1R,PLCG2,SPI1,PDGFRB,CASP8,TCF7L2,FZD9,ERBB2,HDAC1,FLT3LG,LAMC1,FGF3,VEGFB,NKX3-1,PIK3CG,LAMA2,NFKB2,PIK3R5,LAMA1,FGF4,DVL2,CDKN2A,ETS1,PIAS1,TGFBR1,MITF,CSF2RA,TP53,PTCH1,VEGFC,RAC2,CTBP2,TGFB2,GLI1,IKBKB,FGF22,MMP2,LAMA3,TGFB3,EP300,PAX8,JUP,WNT6,ITGA6,RXRG,CR…
AD	REACTOME_FORMATION_OF_THE_CORNIFIED_ENVELOPE	6.81e-07	1.33e-05	0.66	0.47	2.17	73	KRT23,IVL,KLK13,DSC2,PCSK6,ST14,PKP1,EVPL,KRT75,KRT19,KRT84,SPRR3,JUP,TGM1,KRT36,KRT9,KRT33B,SPRR1A,KRT7,KRT81,KLK14,TGM5,KRT4,KRT3,KRT16,KRT13,KRT85,KRT14,PKP2,PERP,KRT8,KRT2,DSC1,KRT12,PI3,DSC3,KLK12,CDSN,KRT18,KRT6B,KRT76,CAPN1,PRSS8,KRT5,FURIN,FLG,KRT15,DSG2,KRT38,LOR,CSTA
AD	REACTOME_TRANSCRIPTIONAL_REGULATION_OF_GRANULOPOIESIS	9.15e-07	1.78e-05	0.66	0.51	2.27	59	GATA2,CDK2,RXRA,SPI1,FLI1,GFI1,H2AC14,CBFB,H2BC14,H4C9,H2BC5,H3C3,EP300,H3C7,STAT3,CEBPE,CSF3R,LEF1,MYC,KMT2A,H3C2,H3C11,DEK,CEBPA,H4C5,H4C4,H2BC11,CDKN1A,H2BC13,H2BC6,TAL1,H2BC15,H2AC6,CDK4,TFDP2,PML,H2AC4,IL6R,H2AJ,H3C8,H2AZ2,H2BC9,MYB,CREB1,H4C1,H4C13,CEBPB
AD	REACTOME_ASSEMBLY_OF_COLLAGEN_FIBRILS_AND_OTHER_MULTIMERIC_STRUCTURES	1.01e-06	1.94e-05	0.64	0.53	2.32	52	PLEC,ITGB4,PCOLCE,BMP1,LOX,CD151,COL5A1,COL8A1,COL6A1,COL6A2,COL1A1,COL8A2,COL5A3,LAMA3,ITGA6,MMP9,CTSS,COL11A2,COL11A1,LOXL1,COL4A6,MMP20,COL1A2,COL4A3
AD	REACTOME_HEDGEHOG_ON_STATE	1.21e-06	2.28e-05	0.64	-0.51	-2.17	70	PSMD14,PSMD12,SMURF1,RBX1,PSMD6,PSMD5,PSMA3,PSMD8,PSMC6,PSMC3,PSMA5,UBB,PSMA4,PSMB6,PSMA1,PSMB5,PSMB2,PSMB3,PSMD1,PSMD10,PSMD3,PSMC1,PSMC4,PSMB4,PSMC5,PSMC2,PSMA2,PSMD4,PSMD11,PSMD13,ARRB1,PSMB7,PSMB10,PSMF1,CUL3,PSMD2,PSMD9,UBA52,PSMB1,PSMD7,KIF3A,UBC
AD	REACTOME_KERATINIZATION	1.22e-06	2.28e-05	0.64	0.47	2.2	75	KRT23,IVL,KLK13,DSC2,PCSK6,ST14,PKP1,EVPL,KRT75,KRT19,KRT84,SPRR3,KRTAP5-8,JUP,TGM1,KRT36,KRT9,KRT33B,SPRR1A,KRT7,KRT81,KLK14,TGM5,KRT4,KRT3,KRT16,KRT13,KRT85,KRT14,PKP2,PERP,KRTAP5-9,KRT8,KRT2,DSC1,KRT12,PI3,DSC3,KLK12,CDSN,KRT18,KRT6B,KRT76,CAPN1,PRSS8,KRT5,FURIN,FLG,KRT15,DSG2,KRT38,LOR,CSTA
AD	REACTOME_SIGNALING_BY_NOTCH4	1.21e-06	2.28e-05	0.64	-0.52	-2.21	74	PSMD14,PSMD12,RBX1,PSMD6,PSMD5,YWHAZ,PSMA3,PSMD8,PSMC6,CUL1,PSMC3,PSMA5,UBB,PSMA4,PSMB6,PSMA1,PSMB5,SKP1,PSMB2,PSMB3,PSMD1,FBXW7,PSMD10,PSMD3,PSMC1,PSMC4,PSMB4,PSMC5,PSMC2,PSMA2,PSMD4,PSMD11,PSEN2,PSMD13,PSMB7,PSMB10,PSMF1,PSMD2,PSMD9,UBA52,PSMB1,MAMLD1,PSMD7,UBC
AD	REACTOME_GPCR_LIGAND_BINDING	1.25e-06	2.32e-05	0.64	0.28	1.69	353	LPAR4,APLNR,ACKR2,SMO,CXCR4,ECE1,PTGER1,NPFFR1,SSTR4,NMB,GLP1R,CMKLR1,C3AR1,F2RL1,PTAFR,CCL2,OXT,RGR,S1PR4,P2RY2,GNRH1,ACKR4,CCL5,F2R,FZD9,HCRT,PTGER2,DRD3,KNG1,PF4,P2RY14,RXFP3,CALCR,GPR31,GNG12,RHO,C5AR1,CCR5,CCL16,MC3R,CGA,RAMP3,GPR18,CCL17,P2RY6,PTGDR,PTCH1,GIP,LPAR3,PPY,GPR183,SCTR,TAS2R4,TAAR5,GNRH2,GALR3,HTR1D,GPER1,CCL25,GPR35,WNT6,GIPR,ADGRE1,FZD10,FPR3,WNT11,KEL,PTGIR,PRLH,WNT1,CCL22,AN…
AD	REACTOME_ACTIVATION_OF_NMDA_RECEPTORS_AND_POSTSYNAPTIC_EVENTS	1.68e-06	3.10e-05	0.64	-0.49	-2.12	77	ACTN2,PRKACB,LIN7B,NEFL,PRKAR1A,TUBA4A,HRAS,DLG4,RAC1,DLG3,TUBA1B,CAMK1,TUBB2A,NRGN,GRIA1,PPM1E,PRKAR1B,MAPK1,DLG2,PRKAR2B,GRIN2A,GRIA2,ADCY1,PRKAG1,RASGRF1,TUBB4B,CAMK4,KIF17,NBEA,KPNA2,CAMK2A,PRKAG2,CAMK2B,ARHGEF7
AD	REACTOME_CELLULAR_RESPONSES_TO_EXTERNAL_STIMULI	1.70e-06	3.11e-05	0.64	-0.31	-1.65	475	TNFRSF21,SEH1L,ELOC,MAPK10,ATP6V1E1,DYNC1LI1,PSMD14,MAP2K4,DNAJA2,DYNC1I1,PSMD12,TERF2,HIGD1A,HSPA12A,ATP6V1B2,ACTR10,RBX1,TFDP1,HSPA13,PSMD6,ATR,DCTN3,PSMD5,DCTN6,TUBA4A,ATP6V0B,CUL2,ASNS,PSMA3,PSMD8,PSMC6,RPA3,TERF2IP,TXN,NUP42,ACTR1A,ATP6V1D,ANAPC15,PSMC3,HIKESHI,PSMA5,MAPK9,ATP6V0E2,UBB,TUBA1B,ANAPC10,ATP6V1A,PSMA4,RRAGB,DYNLL1,LAMTOR3,TUBB2A,PSMB6,CDKN2D,DCTN1,ATP6V1G1,BAG4,SNCB,PSMA1,ATP6V1…
AD	REACTOME_NEUROTRANSMITTER_RECEPTORS_AND_POSTSYNAPTIC_SIGNAL_TRANSMISSION	1.81e-06	3.28e-05	0.64	-0.4	-1.94	170	PLCB1,ACTN2,NCALD,GNB1,PRKACB,LIN7B,NEFL,GRIK1,NPTN,TSPAN7,PRKAR1A,GNG3,NSF,GABRG2,TUBA4A,GNB5,HRAS,DLG4,RAC1,DLG3,AP2S1,TUBA1B,GABBR2,CAMK1,CACNG3,AP2M1,TUBB2A,ARHGEF9,NRGN,GRIA1,AP2B1,GLRB,PPM1E,PRKAR1B,GRIK2,KCNJ6,GABRA5,MAPK1,DLG2,PRKAR2B,GRIN2A,GRIA2,ADCY1,PRKAG1,RASGRF1,TUBB4B,CAMK4,KIF17,NBEA,AP2A2,EPB41L1,KPNA2,CAMK2A,PRKAG2,GNAL,CAMK2B,KCNJ9,ARHGEF7,CACNG2,ADCY3,GNAI1,TUBA1A,GABBR1,GABRG…
AD	REACTOME_CITRIC_ACID_CYCLE_TCA_CYCLE	2.09e-06	3.77e-05	0.63	-0.74	-2.35	20	SUCLA2,FH,SDHB,MDH2,CS,DLD,SUCLG1,IDH3A,IDH3B,SDHA,ME3,ACO2,SDHD,ME2,IDH3G,SDHC
AD	REACTOME_NON_INTEGRIN_MEMBRANE_ECM_INTERACTIONS	2.14e-06	3.83e-05	0.63	0.52	2.25	54	ITGB4,LAMB2,ITGB5,COL5A1,SDC4,LAMC1,COL1A1,DDR2,LAMA2,LAMA1,COL5A3,HSPG2,ITGB3,LAMA3,ITGA6,COL11A2,COL11A1,COL4A6,COL1A2,LAMA5,TNC,SDC2,ITGA2,COL4A3,LAMC3,PDGFB,LAMA4,CASK,THBS1,FGF2
AD	REACTOME_CLATHRIN_MEDIATED_ENDOCYTOSIS	2.18e-06	3.86e-05	0.63	-0.43	-2.01	122	STAM,EPS15,TOR1A,COPS7A,ARPC1A,DNM3,SYT1,SNAP91,COPS3,COPS5,NECAP1,SH3GL3,CLTA,SYNJ1,CLTC,SH3GL2,ACTR2,AP2S1,UBB,OCRL,AMPH,GPS1,UBQLN2,COPS2,AP2M1,DNM1,VAMP7,COPS8,KIAA0319,ACTR3,RAB5A,TFRC,COPS4,AP2B1,COPS6,ACTB,VAMP2,COPS7B,ARPC5,GRK3,AP2A2,VAMP4,HGS,ARRB1,REPS2,GRB2,SYNJ2,TOR1B,M6PR,WASL,UBA52,GAPVD1,CLTB,AGFG1,UBC,SYT11
AD	REACTOME_DEGRADATION_OF_BETA_CATENIN_BY_THE_DESTRUCTION_COMPLEX	2.66e-06	4.67e-05	0.63	-0.49	-2.11	76	PSMD14,PSMD12,RBX1,PSMD6,PSMD5,PSMA3,PSMD8,PSMC6,CUL1,PSMC3,PSMA5,UBB,PSMA4,PSMB6,PSMA1,PSMB5,PPP2R1A,SKP1,PSMB2,PSMB3,PSMD1,PSMD10,PSMD3,PSMC1,PSMC4,PSMB4,PPP2R5D,PSMC5,PSMC2,PSMA2,PSMD4,PSMD11,PSMD13,PSMB7,PSMB10,PSMF1,PSMD2,PSMD9,UBA52,PSMB1,PSMD7,UBC,CTBP1,PPP2R5B,PPP2R5C
AD	REACTOME_COPI_MEDIATED_ANTEROGRADE_TRANSPORT	2.74e-06	4.78e-05	0.63	-0.49	-2.13	83	DYNC1LI1,DYNC1I1,ACTR10,ANK3,DCTN3,DCTN6,NSF,TUBA4A,RAB1A,ACTR1A,ARFGAP2,TUBA1B,COPA,DYNLL1,TUBB2A,ARCN1,DCTN1,ARF5,BET1,DCTN2,DCTN4,DYNC1H1,DYNC1I2,CAPZA2,ARF4,COPG1,NAPA,NAPG,USO1,TUBB4B,SPTBN2,TMED2,TMED3,COPB2,ARF3,COPE,ANK2,TUBA1A
AD	REACTOME_PTEN_REGULATION	2.79e-06	4.83e-05	0.63	-0.44	-2.05	118	PSMD14,PSMD12,AKT3,PSMD6,PSMD5,PSMA3,PSMD8,PSMC6,EGR1,PSMC3,HDAC2,PSMA5,UBB,PSMA4,RRAGB,LAMTOR3,PSMB6,PSMA1,PSMB5,RRAGA,PSMB2,PSMB3,PSMD1,MAPK1,PSMD10,CBX6,RBBP7,PSMD3,TNKS,PSMC1,LAMTOR5,PSMC4,PSMB4,OTUD3,TRIM27,RNF2,KDM1A,PSMC5,RHEB,PSMC2,PSMA2,PSMD4,PSMD11,STUB1,PSMD13,LAMTOR2,PSMB7,CHD3,CSNK2B,PSMB10,PSMF1,PSMD2,PSMD9,UBA52,HDAC3,PSMB1,PSMD7,UBC,MTOR,ATF2
AD	REACTOME_GOLGI_TO_ER_RETROGRADE_TRANSPORT	2.93e-06	5.04e-05	0.63	-0.46	-2.11	104	RINT1,DYNC1LI1,DYNC1I1,KIFAP3,ACTR10,RAB6B,DCTN3,DCTN6,NSF,TUBA4A,KIF21B,PAFAH1B1,RAB1A,ACTR1A,ARFGAP2,TUBA1B,COPA,KIF3C,DYNLL1,TUBB2A,ARCN1,DCTN1,ARF5,DCTN2,DCTN4,DYNC1H1,DYNC1I2,CAPZA2,ARF4,COPG1,NAPA,NAPG,KLC1,TUBB4B,TMED2,TMED3,COPB2,USE1,NBAS,KIF2A,ARF3,COPE,STX18,TUBA1A,CAPZB,KIF1B,KIF3A,CAPZA1,BNIP1,KIF5A,TUBA8
AD	REACTOME_DEGRADATION_OF_THE_EXTRACELLULAR_MATRIX	2.97e-06	5.05e-05	0.63	0.39	1.95	113	MMP11,BMP1,COL5A1,ACAN,MMP14,COL8A1,COL6A1,NID1,CD44,SCUBE3,COL6A2,LAMC1,MMP19,COL1A1,BCAN,PLG,ADAM8,COL8A2,ELN,COL5A3,HSPG2,MMP2,LAMA3,DCN,COL13A1,MMP9,CTSS,ADAMTS9,MMP8,COL11A2,COL11A1,COL4A6,MMP20,ELANE,COL1A2,LAMA5,CTSG,COL4A3,COL19A1,MMP25,MMP12,KLK2,TMPRSS6,MMP7,CAPN2,CTSB,ADAM15,CAPN11,COL4A4,COL18A1,NCSTN,ADAMTS5,COL6A3,SPP1,CAPN1,ADAMTS1,COL10A1,MMP10,COL4A2,COL4A5,FURIN
AD	KEGG_AMINOACYL_TRNA_BIOSYNTHESIS	3.16e-06	5.35e-05	0.63	-0.66	-2.3	28	WARS1,NARS1,RARS1,CARS1,HARS1,IARS1,IARS2,FARSA,SARS1,AARS1,GARS1,YARS1,YARS2,KARS1,TARS1,LARS2,NARS2,HARS2,SARS2,VARS1
AD	REACTOME_MITOCHONDRIAL_BIOGENESIS	3.65e-06	6.12e-05	0.63	-0.5	-2.13	75	ATP5PD,ALAS1,MTX2,ATP5F1C,ATP5MG,IMMT,ATP5F1B,CHCHD3,ATP5F1D,APOO,ATP5PO,ATP5PB,ATP5MC3,MEF2C,ATP5MC1,ATP5F1A,ATP5PF,SSBP1,APOOL,SAMM50,ATP5ME,CYCS,PPRC1,PRKAG1,TFB2M,CAMK4,GABPB1,DNAJC11,POLRMT,MAPK14,SMARCD3,PPARGC1A,ATP5MC2,PRKAG2,SIRT5,HDAC3,NCOA2,HSPA9,ATF2,CALM1
AD	REACTOME_MITOTIC_G1_PHASE_AND_G1_S_TRANSITION	3.86e-06	6.43e-05	0.61	-0.41	-1.93	138	PSMD14,PSMD12,AKT3,TFDP1,PSMD6,ORC4,PSMD5,PSMA3,PSMD8,PSMC6,RPA3,ORC5,CUL1,PSMC3,CCNH,CDK7,PSMA5,UBB,PSMA4,CDC7,PSMB6,CDKN2D,PSMA1,DYRK1A,PSMB5,PPP2R1A,SKP1,PSMB2,PSMB3,PSMD1,MCM2,ORC3,PSMD10,RPA2,PSMD3,PSMC1,CCND2,PSMC4,PSMB4,PSMC5,PSMC2,MNAT1,PSMA2,PSMD4,PSMD11,PSMD13,CCNA1,PSMB7,PSMB10,MCM4,CDC6,PSMF1,MCM6,PSMD2,POLE3,PSMD9,UBA52,PSMB1,PSMD7,DBF4,UBC
AD	REACTOME_MHC_CLASS_II_ANTIGEN_PRESENTATION	3.91e-06	6.46e-05	0.61	-0.45	-2.03	97	LGMN,DYNC1LI1,DYNC1I1,DNM3,KIFAP3,ACTR10,CLTA,CLTC,DCTN3,DCTN6,TUBA4A,SH3GL2,ACTR1A,AP2S1,SEC23A,TUBA1B,KIF3C,DYNLL1,AP2M1,DNM1,TUBB2A,DCTN1,DCTN2,DCTN4,AP1G1,AP2B1,ACTR1B,CTSA,DYNC1H1,DYNC1I2,CAPZA2,KLC1,TUBB4B,SPTBN2,AP2A2,OSBPL1A,KIF2A,TUBA1A,CAPZB,KIF3A,CTSV,RAB7A,AP1S1,CAPZA1,KIF5A,TUBA8
AD	REACTOME_INTEGRIN_CELL_SURFACE_INTERACTIONS	4.85e-06	7.96e-05	0.61	0.45	2.11	75	ITGB8,ITGAX,ITGB5,COL5A1,COL8A1,COL6A1,ITGA10,CD44,ICAM4,COL6A2,COL1A1,COL8A2,ITGA5,PECAM1,COL5A3,HSPG2,ITGB3,FGA,ITGA7,ITGA6,ITGAM,COL13A1,COL4A6,VCAM1,ITGB7,COL1A2,COMP,TNC,ICAM3,ITGA2,COL4A3,ITGA8,ITGAL,ICAM1,THBS1,ITGB2,COL4A4,COL18A1,VWF,IBSP,JAM2,MADCAM1,COL6A3,SPP1,KDR,COL10A1,COL4A2,COL4A5
AD	KEGG_BASAL_CELL_CARCINOMA	5.06e-06	8.24e-05	0.61	0.54	2.28	43	SMO,TCF7L1,TCF7,GLI2,BMP4,DVL3,TCF7L2,FZD9,DVL2,TP53,PTCH1,GLI1,WNT6,FZD10,WNT11,WNT1,LEF1,FZD1,AXIN1,GLI3,WNT8B,FZD7
AD	REACTOME_METABOLISM_OF_AMINO_ACIDS_AND_DERIVATIVES	5.20e-06	8.41e-05	0.61	-0.34	-1.75	281	PDHB,DIO2,SEPHS2,PSMD14,SRM,ENOPH1,PSMD12,PDHX,RARS1,CRYM,PSMD6,GOT1,SERINC1,PSMD5,OAZ1,OAT,SLC25A12,ASNS,DLAT,PSMA3,PSMD8,PSMC6,PSMC3,DLD,PAPSS1,PSMA5,IARS1,ECHS1,NDUFAB1,SLC25A44,AZIN1,PSMA4,GLS2,PDHA1,TDO2,PSMB6,PSMA1,GOT2,PSMB5,BCKDK,RPL10A,PSMB2,PSMB3,ACAD8,PSMD1,RPL26L1,NAALAD2,PSMD10,AHCY,SARS1,CKB,ALDH18A1,PSMD3,PSMC1,RPL15,PSMC4,PSMB4,CDO1,AGMAT,RPL31,PSMC5,AIMP2,ADO,PSMC2,PSMA2,PSMD4,AU…
AD	REACTOME_MRNA_SPLICING	5.54e-06	8.89e-05	0.61	-0.4	-1.91	147	BCAS2,SNRNP25,PRPF19,LSM4,SNRPD1,SNU13,CDC5L,RNPS1,HNRNPA0,SNRPE,POLR2D,SF3B5,TXNL4A,LSM3,POLR2B,SNRPB2,WBP11,MTREX,RBM8A,POLR2K,PRCC,LSM5,CSTF2T,TRA2B,SNRPF,PPIH,GTF2F1,SNRPD2,NUDT21,SNRNP27,POLR2C,SNRPB,PRPF4,POLR2I,SNRPD3,CRNKL1,PRPF6,CSTF3,HNRNPD,UPF3B,DNAJC8,EIF4A3,POLR2G,CSTF1,LSM7,RBM22,POLR2F,HNRNPR,BUD31,ELAVL2,SRSF3,CD2BP2,PQBP1,DDX46,SRSF6,PRPF8,SNRPC,DHX9,MAGOHB,POLR2H,SF3A3,SF3A1,SF3…
AD	KEGG_UBIQUITIN_MEDIATED_PROTEOLYSIS	6.77e-06	1.08e-04	0.61	-0.44	-2.01	110	HERC1,ELOC,UBE2N,SMURF1,RBX1,TRIM37,PRPF19,CUL2,UBE2K,CUL1,RNF7,ANAPC10,FBXW11,UBE2S,SKP1,ANAPC13,RCHY1,CUL5,SAE1,UBA3,UBE4B,TRIM32,UBE2A,FBXW7,UBE2Q1,UBE2E1,KLHL9,CDC23,UBE2M,UBE3B,UBA1,UBE2D2,UBE4A,CDC27,DDB1,CDC34,STUB1,UBE2Z,ELOB,CUL4B,NEDD4L,UBE2I,UBA2,UBE2D1,CUL3,ANAPC5,DET1,HERC2,MGRN1,ERCC8,UBE2NL,PRKN,UBE2J1,BTRC,BIRC3,UBE2L3,CDC16,UBE3C,FBXO4
AD	REACTOME_FC_EPSILON_RECEPTOR_FCERI_SIGNALING	7.05e-06	1.12e-04	0.61	-0.42	-1.96	119	MAPK10,PPP3R1,PSMD14,MAP2K4,UBE2N,PSMD12,PPP3CB,PSMD6,PSMD5,HRAS,PSMA3,PSMD8,RAC1,PSMC6,CUL1,PSMC3,PSMA5,MAPK9,UBB,FBXW11,PSMA4,PAK1,PSMB6,PSMA1,PSMB5,SKP1,PSMB2,PIK3CB,PSMB3,PSMD1,MAPK1,PSMD10,PSMD3,PSMC1,UBE2D2,PSMC4,PSMB4,PSMC5,PSMC2,PSMA2,CDC34,PSMD4,PSMD11,PSMD13,RASGRP1,PSMB7,GRB2,UBE2D1,PSMB10,PSMF1,VAV3,PSMD2,PSMD9,PPP3CA,UBA52,PSMB1
AD	KEGG_JAK_STAT_SIGNALING_PATHWAY	7.20e-06	1.13e-04	0.61	0.37	1.95	131	GH1,CTF1,LIFR,IL2RG,STAT5A,IL13RA1,PIAS4,IL10RA,IL20RA,IL3RA,OSM,MPL,SOCS3,IL7R,IL12RB1,PIK3CG,PIK3R5,CLCF1,IL3,OSMR,CSF2,PTPN6,IL4,PIAS1,CSF2RA,IL15RA,IL4R,IFNB1,EP300,IL15,CREBBP,STAT3,CBLB,CRLF2,CSF3R,IL11,LEP,IL24,MYC,IFNAR2,PIM1,CBLC,IL23A,IL10RB,GH2,IL2RB,IL2RA,EPOR,LIF,CBL,CSF2RB,CNTFR,TYK2,TPO
AD	REACTOME_GLOBAL_GENOME_NUCLEOTIDE_EXCISION_REPAIR_GG_NER	7.91e-06	1.23e-04	0.59	-0.49	-2.11	74	UBE2V2,COPS7A,TFPT,UBE2N,COPS3,COPS5,RBX1,RPA3,CCNH,CDK7,UBB,GPS1,SUMO3,COPS2,RFC3,COPS8,MCRS1,PARP2,RAD23B,COPS4,RFC5,COPS6,ACTB,ERCC3,RPA2,COPS7B,SUMO1,MNAT1,DDB1,RNF111,CUL4B,UBE2I,RFC2,POLE3,RFC4,UBA52,GTF2H4,UBC,PARP1,GTF2H1,RAD23A,PCNA,GTF2H5,ACTR5,ERCC1
AD	KEGG_MATURITY_ONSET_DIABETES_OF_THE_YOUNG	8.93e-06	1.38e-04	0.59	0.67	2.32	21	PAX6,GCK,HES1,HNF1B,ONECUT1,PAX4,HNF1A,MNX1,PKLR,HNF4A,FOXA2,NKX6-1,HHEX,NR5A2,PDX1,NEUROG3,HNF4G
AD	KEGG_INTESTINAL_IMMUNE_NETWORK_FOR_IGA_PRODUCTION	9.25e-06	1.42e-04	0.59	0.58	2.31	35	CXCR4,CD40,PIGR,HLA-DOA,HLA-DPA1,CD86,CD80,IL4,IL15RA,HLA-DMB,CCL25,IL15,HLA-DPB1,LTBR,ITGB7,MAP3K14,CXCL12,HLA-DOB,HLA-DMA,HLA-DQA1,TNFRSF17,TNFRSF13B,CD40LG,IL2,AICDA,MADCAM1,IL5
AD	PID_INTEGRIN1_PATHWAY	9.57e-06	1.46e-04	0.59	0.49	2.19	60	LAMB2,COL5A1,F13A1,COL6A1,NID1,ITGA10,TGFBI,COL6A2,LAMC1,COL1A1,LAMA2,LAMA1,ITGA5,FGA,LAMA3,ITGA7,ITGA6,COL11A2,CD81,COL11A1,COL4A6,VCAM1,COL1A2,LAMA5,TNC,ITGA2,COL4A3,ITGA8,LAMA4,THBS1,CSPG4,PLAU,COL4A4,COL18A1,THBS2,JAM2,PLAUR,COL6A3,SPP1,CD14
AD	REACTOME_COLLAGEN_DEGRADATION	1.04e-05	1.58e-04	0.59	0.49	2.14	55	MMP11,COL5A1,MMP14,COL8A1,COL6A1,COL6A2,MMP19,COL1A1,COL8A2,COL5A3,MMP2,COL13A1,MMP9,MMP8,COL11A2,COL11A1,COL4A6,MMP20,ELANE,COL1A2,COL4A3,COL19A1,MMP12,TMPRSS6,MMP7,CTSB,COL4A4,COL18A1,COL6A3,COL10A1,MMP10,COL4A2,COL4A5,FURIN,COL9A2,COL15A1,COL2A1
AD	REACTOME_CYTOSOLIC_TRNA_AMINOACYLATION	1.23e-05	1.86e-04	0.59	-0.71	-2.25	20	WARS1,NARS1,RARS1,CARS1,HARS1,IARS1,FARSA,SARS1,AARS1,GARS1,YARS1,AIMP2,PPA1,KARS1,TARS1
AD	REACTOME_NERVOUS_SYSTEM_DEVELOPMENT	1.26e-05	1.89e-04	0.59	-0.3	-1.6	495	KALRN,ELOC,HMGCR,CHL1,PRKACB,PSMD14,ARPC1A,DNM3,PSMD12,KCNQ2,PPP3CB,RBX1,ANK3,MAP2K1,MYL12B,PSMD6,CLTA,CLTC,PSMD5,TUBA4A,HRAS,CUL2,DLG4,SCN1A,PSMA3,PSMD8,RAC1,PSMC6,GSPT2,DLG3,SH3GL2,ACTR2,PSMC3,LAMB1,AP2S1,HDAC2,PSMA5,UBB,TUBA1B,CDK5,PSMA4,CAP2,PAK1,VLDLR,AP2M1,DNM1,TUBB2A,PSMB6,RNPS1,DPYSL4,PSMA1,PSMB5,MYH10,CLASP1,RPL10A,ACTR3,RND1,CRMP1,KCNQ3,HSP90AB1,PFN2,PSMB2,ROCK2,NELL2,AP2B1,PIK3CB,NRCAM…
AD	REACTOME_PD_1_SIGNALING	1.44e-05	2.14e-04	0.59	0.73	2.35	16	PDCD1LG2,CSK,CD3D,PDCD1,HLA-DPA1,PTPN6,CD4,CD3E,HLA-DPB1,HLA-DQB2,CD3G,LCK,HLA-DQA1
AD	REACTOME_COOPERATION_OF_PREFOLDIN_AND_TRIC_CCT_IN_ACTIN_AND_TUBULIN_FOLDING	1.50e-05	2.21e-04	0.59	-0.66	-2.22	26	CCT6A,PFDN4,VBP1,CCT8,TUBA4A,PFDN1,TUBA1B,CCT2,TUBB2A,CCT4,CCT5,PFDN2,ACTB,TUBB4B,CCT7,CCT3
AD	REACTOME_SELECTIVE_AUTOPHAGY	1.55e-05	2.27e-04	0.58	-0.5	-2.05	61	DYNC1LI1,UBE2N,DYNC1I1,TUBA4A,TOMM70,UBB,TUBA1B,VDAC1,DYNLL1,PCNT,TUBB2A,TOMM20,DYNC1H1,DYNC1I2,PRKAG1,TUBB4B,TOMM22,ATG5,MFN1,MAP1LC3B,PRKAG2,CSNK2B,TUBA1A,TOMM40,UBA52,PARK7,MFN2,MTERF3,HSP90AA1,UBC,ULK1,TUBA8,PRKN,PRKAB1
AD	REACTOME_INFECTIOUS_DISEASE	1.78e-05	2.58e-04	0.58	-0.28	-1.54	582	STAM,EPS15,SEH1L,ELOC,GNB1,PRKACB,DYNC1LI1,PSMD14,MAP2K4,ARPC1A,DYNC1I1,RANBP1,PSMD12,SYT1,SNAP25,PGK1,RBX1,MAP2K1,PPIA,KPNA1,ELMO1,SH3GL3,PSMD6,CLTA,PRKAR1A,CORO1A,CLTC,PSMD5,GNG3,TUBA4A,GNB5,PSMA3,PSMD8,RAC1,KPNA3,GNAS,PSMC6,SH3GL2,SV2B,TXN,STX1A,NUP42,ACTR2,SLC25A4,PSMC3,RNMT,CCNH,AP2S1,CDK7,PSMA5,UBB,TUBA1B,WASF1,PSMA4,DYNLL1,PLK2,AP2M1,CHMP2B,TUBB2A,PSMB6,VPS28,PSMA1,PSMB5,VAMP1,SLC25A5,ELMO…
AD	REACTOME_UB_SPECIFIC_PROCESSING_PROTEASES	1.78e-05	2.58e-04	0.58	-0.38	-1.85	160	POLB,PSMD14,USP11,PSMD12,VDAC2,PSMD6,PSMD5,TOMM70,PSMA3,PSMD8,PSMC6,PSMC3,PTRH2,PSMA5,UBB,VDAC1,PSMA4,PSMB6,MAT2B,PSMA1,PSMB5,RNF128,PSMB2,TOMM20,PSMB3,PSMD1,PSMD10,PSMD3,TNKS,PSMC1,PSMC4,UFD1,PSMB4,RNF123,TADA3,PSMC5,PSMC2,PSMA2,PSMD4,PSMD11,HGS,USP25,PSMD13,USP14,SNX3,ARRB1,USP12,USP20,CCNA1,PSMB7,VDAC3,PSMB10,PSMF1,USP33,PSMD2,PSMD9,UBA52,PSMB1,PSMD7,SIAH2,UBC,MAP3K7,BECN1,TAF9B,IKBKG,USP13,SM…
AD	REACTOME_HSP90_CHAPERONE_CYCLE_FOR_STEROID_HORMONE_RECEPTORS_SHR	1.85e-05	2.66e-04	0.58	-0.55	-2.12	44	DYNC1LI1,DNAJA2,DYNC1I1,ACTR10,DCTN3,DCTN6,TUBA4A,ACTR1A,TUBA1B,DYNLL1,TUBB2A,DCTN1,DCTN2,HSP90AB1,DCTN4,DYNC1H1,DYNC1I2,CAPZA2,TUBB4B,DNAJA1,TUBA1A,CAPZB,DNAJA4,HSP90AA1,PTGES3,CAPZA1,TUBA8
AD	REACTOME_PEPTIDE_LIGAND_BINDING_RECEPTORS	2.09e-05	2.99e-04	0.58	0.33	1.76	160	APLNR,ACKR2,CXCR4,ECE1,NPFFR1,SSTR4,NMB,C3AR1,F2RL1,CCL2,OXT,ACKR4,CCL5,F2R,HCRT,KNG1,PF4,RXFP3,C5AR1,CCR5,CCL16,MC3R,CCL17,PPY,GALR3,GPER1,CCL25,FPR3,KEL,PRLH,CCL22,ANXA1,AGTR2,PPBP,CCL1,ACKR3,AVPR2,HCRTR1,XCL1,ECE2,CXCR6,CXCR5,CCR3,C3,OPRM1,GPR37L1,CXCR2,TACR1,NPFF,CCL7,F2RL2,NMBR,CXCL12,CCL23,CCL21,AVP,F2RL3,CCR1,CCL13,TACR2,POMC,TACR3,CCR7,AGT,PYY,MC2R,NMUR1,CCRL2,EDN2,GALR2,XCR1,CXCL2,CCR4,B…
AD	PID_ANGIOPOIETIN_RECEPTOR_PATHWAY	2.18e-05	3.10e-04	0.58	0.5	2.15	48	FYN,FOXO1,ANGPT1,NFKB1,PXN,RELA,STAT5A,GRB7,FES,ELF1,BMX,PLG,ETS1,ITGA5,ANGPT4,DOK2,PLD2,MMP2
AD	REACTOME_CHEMOKINE_RECEPTORS_BIND_CHEMOKINES	2.27e-05	3.21e-04	0.58	0.48	2.06	50	ACKR2,CXCR4,CCL2,ACKR4,CCL5,PF4,CCR5,CCL16,CCL17,CCL25,CCL22,PPBP,CCL1,ACKR3,XCL1,CXCR6,CXCR5,CCR3,CXCR2,CCL7,CXCL12,CCL21,CCR1,CCL13,CCR7,CCRL2,XCR1,CXCL2,CCR4,CCL4,CCL19,CCL20,CXCL13
AD	PID_IL4_2PATHWAY	2.44e-05	3.43e-04	0.58	0.47	2.09	57	IL2RG,STAT5A,IL13RA1,BCL6,SP1,FES,SPI1,PIGR,SOCS3,IRF4,COL1A1,PTPN6,ETS1,IL4,CCL17,DOK2,TFF3,ITGB3,IL4R,ARG1,SELP,OPRM1,COL1A2,CBL,LTA
AD	REACTOME_INTRA_GOLGI_AND_RETROGRADE_GOLGI_TO_ER_TRAFFIC	2.61e-05	3.65e-04	0.58	-0.38	-1.82	157	RINT1,DYNC1LI1,DYNC1I1,CYTH2,GCC2,KIFAP3,ACTR10,RAB6B,DCTN3,DCTN6,NSF,TUBA4A,RABEPK,KIF21B,PAFAH1B1,RAB1A,ACTR1A,ARFGAP2,TUBA1B,STX6,COPA,KIF3C,DYNLL1,TUBB2A,ARCN1,DCTN1,ARF5,DCTN2,DCTN4,DYNC1H1,DYNC1I2,CAPZA2,ARF4,COPG1,NAPA,NAPG,KLC1,TUBB4B,ARFIP2,VAMP4,MAN1A2,TMED2,TMED3,COPB2,USE1,NBAS,KIF2A,ARF3,COPE,VPS53,STX18,M6PR,TUBA1A,ARL1,SNAP29,VPS51,CAPZB,KIF1B,KIF3A,GOLGA5,CAPZA1,BNIP1,KIF5A,TUBA8,…
AD	REACTOME_DEUBIQUITINATION	2.65e-05	3.66e-04	0.58	-0.35	-1.76	217	POLB,STAM,BABAM2,UCHL3,TFPT,PSMD14,USP11,PSMD12,VDAC2,UCHL5,PSMD6,PSMD5,UCHL1,TOMM70,PSMA3,PSMD8,ABRAXAS2,PSMC6,PSMC3,PTRH2,PSMA5,UBB,VDAC1,PSMA4,PSMB6,MAT2B,PSMA1,MCRS1,PSMB5,RNF128,BABAM1,RAD23B,PSMB2,TOMM20,PSMB3,PSMD1,PSMD10,ACTB,PSMD3,TNKS,PSMC1,BAP1,PSMC4,UFD1,PSMB4,OTUD3,RNF123,TADA3,PSMC5,PSMC2,PSMA2,PSMD4,PSMD11,HGS,TRAF3,USP25,PSMD13,USP14,SNX3,ARRB1,USP12,USP20,CCNA1,PSMB7,UBE2D1,OGT,V…
AD	SA_MMP_CYTOKINE_CONNECTION	2.64e-05	3.66e-04	0.58	0.77	2.31	13	CSF1,TNFRSF1B,TNFSF8,CD44,SELL,SPN,TNFRSF1A,TGFB2
AD	REACTOME_COPI_INDEPENDENT_GOLGI_TO_ER_RETROGRADE_TRAFFIC	2.71e-05	3.71e-04	0.58	-0.57	-2.13	41	DYNC1LI1,DYNC1I1,ACTR10,RAB6B,DCTN3,DCTN6,TUBA4A,PAFAH1B1,ACTR1A,TUBA1B,DYNLL1,TUBB2A,DCTN1,DCTN2,DCTN4,DYNC1H1,DYNC1I2,CAPZA2
AD	KEGG_RNA_DEGRADATION	3.22e-05	4.38e-04	0.56	-0.54	-2.1	47	C1D,ENO2,EXOSC9,LSM4,EXOSC4,MPHOSPH6,CNOT7,LSM3,MTREX,TENT4A,EXOSC5,LSM5,DCP2,EXOSC1,PARN,LSM7,SKIV2L,TTC37,CNOT9,CNOT4,DCPS,HSPA9,WDR61,EXOSC2,EDC4,LSM1
AD	REACTOME_TRNA_PROCESSING	3.24e-05	4.38e-04	0.56	-0.44	-1.95	84	RPP40,SEH1L,PUS7,DDX1,FTSJ1,TRIT1,NUP42,POP7,QTRT2,METTL1,LAGE3,POP4,NUP155,TPRKB,NUP93,TRMT61B,TRMT112,TRMT5,RTRAF,NUP85,NDC1,MTO1,NUP50,RTCB,NUP58,POP5,TRMT1,OSGEP,RPP30,TRMT12,TRMT11,PUS1,ELAC2,NUP133,RPP38,POP1,RANBP2,RAE1,NUP54,PUS3,QTRT1
AD	PID_PTP1B_PATHWAY	3.27e-05	4.39e-04	0.56	0.51	2.2	49	FYN,CSF1,EGFR,DOK1,STAT5A,CSK,CSF1R,PDGFRB,YES1,SOCS3,FGR,ITGB3,STAT3,CAV1,LEP,TRPV6,FCGR2A,EGF,TYK2,PDGFB,HCK,LCK
AD	REACTOME_INSULIN_RECEPTOR_RECYCLING	3.41e-05	4.56e-04	0.56	-0.69	-2.2	20	ATP6V1E1,ATP6V1B2,ATP6V0B,ATP6AP1,ATP6V1D,ATP6V0E2,ATP6V1A,ATP6V1G1,ATP6V1F,ATP6V0A1,ATP6V1C1,ATP6V0C,ATP6V0D1
AD	REACTOME_SIGNALING_BY_INTERLEUKINS	3.44e-05	4.58e-04	0.56	0.25	1.54	396	FYN,MUC1,CSF1,FOXO1,MAPKAPK2,NFKB1,SYK,CTF1,BCL2,LIFR,IL2RG,RELA,IL16,STAT5A,ITGAX,SOX2,IL13RA1,IL10RA,BCL6,IL20RA,TNFRSF1B,IL3RA,INPPL1,NFKBIA,F13A1,EBI3,PTAFR,MAPKAPK3,CSF1R,RPS6KA1,TNIP2,MAPK7,MAP3K8,CCL2,OSM,LCP1,YES1,IL37,RORC,CCL5,SOCS3,IRF4,IL18BP,PELI2,STXBP2,IL7R,IL12RB1,LCN2,INPP5D,IL1R1,FOXO3,CD86,BATF,NFKB2,CLCF1,IL3,CCR5,ATF1,MAP3K3,IL18RAP,TNFRSF1A,OSMR,CD80,CSF2,PTPN6,CD4,CRLF1,ANX…
AD	REACTOME_ANTIGEN_PROCESSING_CROSS_PRESENTATION	3.54e-05	4.68e-04	0.56	-0.45	-1.97	82	PSMD14,PSMD12,PSMD6,PSMD5,PSMA3,PSMD8,PSMC6,SEC61A2,PSMC3,PSMA5,UBB,PSMA4,PSMB6,PSMA1,PSMB5,PSMB2,PSMB3,PSMD1,PSMD10,PSMD3,PSMC1,PSMC4,PSMB4,PSMC5,SEC61G,PSMC2,PSMA2,PSMD4,PSMD11,PSMD13,PSMB7,PSMB10,PSMF1,PSMD2,PSMD9,UBA52,PSMB1,PSMD7,UBC,CTSV
AD	KEGG_GRAFT_VERSUS_HOST_DISEASE	3.76e-05	4.94e-04	0.56	0.64	2.25	23	HLA-DOA,HLA-DPA1,GZMB,PRF1,CD86,CD80,KLRD1,HLA-DMB,HLA-DPB1,FAS,IL1A,HLA-DOB,HLA-DMA,HLA-DQA1,FASLG,IFNG,TNF,IL2
AD	REACTOME_MITOPHAGY	4.29e-05	5.59e-04	0.56	-0.67	-2.17	21	TOMM70,UBB,VDAC1,TOMM20,TOMM22,ATG5,MFN1,MAP1LC3B,CSNK2B,TOMM40,UBA52,MFN2,MTERF3,UBC,ULK1,PRKN
AD	REACTOME_CARGO_RECOGNITION_FOR_CLATHRIN_MEDIATED_ENDOCYTOSIS	4.38e-05	5.69e-04	0.56	-0.44	-1.96	92	STAM,EPS15,TOR1A,COPS7A,SYT1,SNAP91,COPS3,COPS5,NECAP1,SH3GL3,CLTA,CLTC,SH3GL2,AP2S1,UBB,GPS1,UBQLN2,COPS2,AP2M1,VAMP7,COPS8,KIAA0319,TFRC,COPS4,AP2B1,COPS6,VAMP2,COPS7B,GRK3,AP2A2,VAMP4,HGS,ARRB1,REPS2,GRB2,TOR1B,M6PR,UBA52,CLTB,AGFG1,UBC,SYT11
AD	KEGG_AUTOIMMUNE_THYROID_DISEASE	4.47e-05	5.74e-04	0.56	0.55	2.17	34	CD40,HLA-DOA,HLA-DPA1,GZMB,PRF1,CD86,CD80,CGA,IL4,HLA-DMB,CTLA4,HLA-DPB1,FAS,TPO,HLA-DOB,IFNA2,HLA-DMA,HLA-DQA1,CD40LG,FASLG,IFNA16,IL2,IL5
AD	REACTOME_INTERLEUKIN_10_SIGNALING	4.47e-05	5.74e-04	0.56	0.5	2.12	43	CSF1,IL10RA,TNFRSF1B,PTAFR,CCL2,CCL5,IL1R1,CD86,CCR5,TNFRSF1A,CD80,CSF2,IL18,STAT3,CCL22,IL10RB,IL1R2,IL1A,LIF,TYK2,ICAM1,CCR1,CXCL2,TNF,CCL4,IL12B,CCL19
AD	REACTOME_CILIUM_ASSEMBLY	4.74e-05	6.01e-04	0.56	-0.38	-1.8	147	DYNLRB1,RAB11A,KIFAP3,MKKS,CCT8,DCTN3,TUBA4A,CEP72,PAFAH1B1,ACTR1A,ATAT1,EXOC1,TUBA1B,CCT2,KIF3C,HSPB11,DYNLL1,PCNT,TUBB2A,DCTN1,DCTN2,CLASP1,PPP2R1A,EXOC2,CCT4,TUBB,TUBG1,DYNC1H1,CKAP5,CCT5,DYNC1I2,PRKAR2B,ARF4,AHI1,BBS7,ARL3,TUBB4B,IFT52,IFT27,KIF17,RPGRIP1L,DYNC2LI1,CCT3,CSNK1D,CEP76,PDE6D,YWHAE,LZTFL1,CEP41,EXOC3,EXOC7
AD	REACTOME_PROTEIN_PROTEIN_INTERACTIONS_AT_SYNAPSES	4.72e-05	6.01e-04	0.56	-0.47	-2	69	PPFIA4,LIN7B,SYT1,GRM5,FLOT1,DLGAP2,APBA2,EPB41L3,STXBP1,SHANK2,DLG4,SLITRK3,DLG3,STX1A,GRM1,NLGN1,NRXN3,RTN3,GRIA1,DLG2,GRIN2A,SLITRK5,PPFIA2,EPB41L1,PTPRS,LRRTM2,GRIN1,NRXN1,NLGN4X,FLOT2,PPFIA3,BEGAIN,GRIA4,NLGN4Y,LRFN3,PTPRD,SHANK1,DLG1,DLGAP1,HOMER2,LRRTM4
AD	REACTOME_DUAL_INCISION_IN_TC_NER	4.81e-05	6.07e-04	0.56	-0.51	-2.03	56	RBX1,PRPF19,RPA3,CCNH,CDK7,UBB,RFC3,POLR2D,POLR2B,POLR2K,RFC5,ERCC3,RPA2,MNAT1,POLR2C,DDB1,POLR2I,CUL4B,RFC2,POLE3,POLR2G,RFC4,UBA52,POLR2F,GTF2H4,UBC,ERCC8,POLR2H,GTF2H1,PCNA,POLR2A,POLR2L,GTF2H5,ERCC1
AD	REACTOME_PINK_PARKIN_MEDIATED_MITOPHAGY	6.92e-05	8.67e-04	0.54	-0.71	-2.16	17	TOMM70,UBB,VDAC1,TOMM20,TOMM22,ATG5,MFN1,MAP1LC3B,TOMM40,UBA52,MFN2,MTERF3,UBC,PRKN
AD	KEGG_SPLICEOSOME	7.19e-05	8.97e-04	0.54	-0.42	-1.88	97	BCAS2,SRSF8,PRPF19,LSM4,SNRPD1,SNU13,CDC5L,DHX8,SNRPE,SF3B5,TXNL4A,LSM3,SNRPB2,WBP11,RBM8A,TCERG1,LSM5,TRA2B,SNRPF,PPIH,SNRPD2,SNRNP27,SNRPB,PRPF18,PRPF4,SNRPD3,CRNKL1,PRPF6,EIF4A3,LSM7,RBM22,BUD31,SRSF3,PQBP1,DDX46,SRSF6,PRPF8,SNRPC,MAGOHB,SF3A3,SF3A1,SF3B3,PCBP1,USP39,SNRNP40,PRPF31,NCBP1,NCBP2,PUF60,SRSF5,SF3B2,SF3B1,DDX42,HNRNPK,SNRPA
AD	KEGG_ASTHMA	7.45e-05	9.24e-04	0.54	0.61	2.17	24	RNASE3,CD40,HLA-DOA,HLA-DPA1,IL3,IL4,EPX,HLA-DMB,HLA-DPB1,FCER1A,HLA-DOB,HLA-DMA,HLA-DQA1,MS4A2,CD40LG,FCER1G,TNF,IL13,IL5,IL9
AD	REACTOME_FORMATION_OF_INCISION_COMPLEX_IN_GG_NER	7.52e-05	9.27e-04	0.54	-0.54	-2.03	39	UBE2V2,UBE2N,RBX1,RPA3,CCNH,CDK7,UBB,SUMO3,PARP2,RAD23B,ERCC3,RPA2,SUMO1,MNAT1,DDB1,RNF111,CUL4B,UBE2I,UBA52,GTF2H4,UBC,PARP1,GTF2H1,RAD23A,GTF2H5,ERCC1
AD	REACTOME_RUNX1_REGULATES_GENES_INVOLVED_IN_MEGAKARYOCYTE_DIFFERENTIATION_AND_PLATELET_FUNCTION	7.84e-05	9.62e-04	0.54	0.46	2	55	AGO3,HDAC1,PF4,H2AC14,CBFB,H2BC14,SETD1A,NFE2,H4C9,H2BC5,GP1BA,H3C3,EP300,H3C7,KMT2A,H3C2,H3C11,GATA1,KAT2B,KMT2B,H4C5,SETD1B,H4C4,MYL9,TNRC6B,THBS1,H2BC11,H2BC13,KMT2D,H2BC6,H2BC15,H2AC6
AD	REACTOME_TRANSCRIPTIONAL_REGULATION_OF_PLURIPOTENT_STEM_CELLS	7.98e-05	9.73e-04	0.54	0.62	2.18	23	HIF3A,SOX2,PRDM14,NR5A1,ZIC3,KLF4,EPHA1,CDX2,STAT3,SMAD4,HHEX,SALL1,DPPA4,GATA6,FGF2,NR6A1
AD	KEGG_PROSTATE_CANCER	8.20e-05	9.76e-04	0.54	0.39	1.87	82	FOXO1,EGFR,NFKB1,TCF7L1,BCL2,TCF7,RELA,CDK2,ARAF,NFKBIA,E2F2,CREB3L2,IGF1R,PDGFRB,TCF7L2,ERBB2,NKX3-1,PIK3CG,PIK3R5,TP53,IKBKB,INSRR,EP300,CREBBP,LEF1
AD	PID_AP1_PATHWAY	8.11e-05	9.76e-04	0.54	0.43	1.96	67	GJA1,GATA2,NFATC1,TRIP6,SP1,MAF,CCL2,ELF1,TCF7L2,MT2A,NFATC3,CBFB,CSF2,CDKN2A,ETS1,IL4,TP53,EP300,JUNB,DUSP1,MYC,MMP9,ESR1,COL1A2,BCL2L11,PLAU,DMP1,AGT,CDK1,CTNNB1,JUND,IFNG,FOS,EDN1
AD	REACTOME_COLLAGEN_BIOSYNTHESIS_AND_MODIFYING_ENZYMES	8.22e-05	9.76e-04	0.54	0.46	1.99	51	PCOLCE,BMP1,COL5A1,PLOD2,COL8A1,COL6A1,CRTAP,COL6A2,COL1A1,COL21A1,ADAMTS2,COL8A2,COL5A3,PLOD3,P3H2,COL13A1,SERPINH1,COL11A2,COL11A1,COL4A6,COL1A2,COL4A3,COL19A1,PLOD1
AD	REACTOME_INTERLEUKIN_1_SIGNALING	8.20e-05	9.76e-04	0.54	-0.43	-1.92	89	PSMD14,MAP2K4,UBE2N,PSMD12,RBX1,MAP2K1,PSMD6,PSMD5,PSMA3,PSMD8,PSMC6,CUL1,PSMC3,PSMA5,UBB,FBXW11,TOLLIP,PSMA4,PSMB6,PSMA1,PSMB5,SKP1,PSMB2,PSMB3,PSMD1,PSMD10,PSMD3,PSMC1,PSMC4,PSMB4,PSMC5,PSMC2,PSMA2,PSMD4,PSMD11,PSMD13,PSMB7,PSMB10,PSMF1,PSMD2,PSMD9,UBA52,PSMB1,PSMD7,UBC
AD	REACTOME_RRNA_PROCESSING	8.13e-05	9.76e-04	0.54	-0.38	-1.8	146	RPP40,UTP11,PNO1,IMP3,IMP4,WDR12,C1D,UTP18,EXOSC9,EXOSC4,SNU13,MPHOSPH6,UTP14A,NHP2,RPL10A,MTREX,UTP25,EXOSC5,BYSL,RPL26L1,NOL9,EMG1,MPHOSPH10,RPL15,NAT10,RPL31,TRMT112,NOL11,RIOK2,CSNK1D,EXOSC1,BUD23,NOP10,RPS4Y1,NOL6,WDR18,MRM3,RPS24,DIMT1,UBA52,UTP6,RPP30,UTP3,WDR46,RPL38,MRM2,TEX10,ISG20L2,ELAC2,RRP7A,RPP38,EXOSC2,BMS1,WDR3
AD	REACTOME_SYNDECAN_INTERACTIONS	9.27e-05	1.09e-03	0.54	0.6	2.15	24	ITGB4,ITGB5,COL5A1,SDC4,COL1A1,COL5A3,ITGB3,ITGA6,COL1A2,TNC,SDC2,ITGA2,CASK,THBS1,FGF2
AD	KEGG_SYSTEMIC_LUPUS_ERYTHEMATOSUS	9.60e-05	1.13e-03	0.54	0.39	1.87	81	C8A,FCGR2B,C6,CD40,HLA-DOA,HLA-DPA1,C8B,CD86,H2AC14,H2BC14,CD80,H3-4,H4C9,H2BC5,H3C3,HLA-DMB,H3C7,HLA-DPB1,C2,H3C2,C1R,RO60,H3C11,C7,C3,ELANE,CTSG,H4C5,H4C4,FCGR2A,HLA-DOB,H2BC11,H2BC13,HLA-DMA,HLA-DQA1,H2BC6,ACTN4,TRIM21,C1QA,H2BC15,H2AC6,CD40LG,IFNG,TNF,C1QB,C1S,H2AC17,H2AC4,H2AJ,ACTN3,H4C7,H2AC15,H3C8,H2AZ2
AD	REACTOME_YAP1_AND_WWTR1_TAZ_STIMULATED_GENE_EXPRESSION	9.90e-05	1.16e-03	0.54	0.72	2.25	14	TBX5,TEAD3,HIPK2,WWTR1,GATA4,YAP1,RUNX2,HIPK1,TEAD1,KAT2B
AD	REACTOME_VIRAL_MESSENGER_RNA_SYNTHESIS	1.02e-04	1.19e-03	0.54	-0.55	-2.03	38	SEH1L,NUP42,POLR2D,POLR2B,POLR2K,NUP155,NUP93,GTF2F1,NUP85,POLR2C,NDC1,NUP50,POLR2I,NUP58,POLR2G,POLR2F,NUP133,POLR2H,RANBP2,RAE1,POLR2A,POLR2L,NUP54
AD	KEGG_ALLOGRAFT_REJECTION	1.03e-04	1.19e-03	0.54	0.6	2.24	26	CD40,HLA-DOA,HLA-DPA1,GZMB,PRF1,CD86,CD80,IL4,HLA-DMB,HLA-DPB1,FAS,HLA-DOB,HLA-DMA,HLA-DQA1,CD40LG,FASLG,IFNG,TNF,IL12B,IL2,IL5
AD	REACTOME_TNFR2_NON_CANONICAL_NF_KB_PATHWAY	1.05e-04	1.21e-03	0.54	-0.43	-1.91	88	PSMD14,PSMD12,PSMD6,PSMD5,PSMA3,PSMD8,PSMC6,CUL1,PSMC3,PSMA5,UBB,FBXW11,PSMA4,TNFSF9,PSMB6,PSMA1,PSMB5,SKP1,PSMB2,UBA3,PSMB3,PSMD1,PSMD10,PSMD3,UBE2M,PSMC1,TNFRSF11A,PSMC4,PSMB4,PSMC5,PSMC2,PSMA2,PSMD4,PSMD11,TRAF3,PSMD13,PSMB7,PSMB10,PSMF1,PSMD2,PSMD9,UBA52,PSMB1,PSMD7,UBC
AD	REACTOME_CLEC7A_DECTIN_1_SIGNALING	1.09e-04	1.25e-03	0.54	-0.43	-1.9	89	PPP3R1,PSMD14,UBE2N,PSMD12,PPP3CB,PSMD6,PSMD5,PSMA3,PSMD8,PSMC6,CUL1,PSMC3,PSMA5,UBB,FBXW11,PSMA4,PSMB6,PSMA1,PSMB5,SKP1,PSMB2,UBA3,PSMB3,PSMD1,PSMD10,PSMD3,UBE2M,PSMC1,UBE2D2,PSMC4,PSMB4,PSMC5,PSMC2,PSMA2,CDC34,PSMD4,PSMD11,PSMD13,PSMB7,UBE2D1,PSMB10,PSMF1,PSMD2,PSMD9,PPP3CA,UBA52,PSMB1,PSMD7,UBC
AD	REACTOME_RRNA_MODIFICATION_IN_THE_NUCLEUS_AND_CYTOSOL	1.27e-04	1.44e-03	0.52	-0.52	-2.01	47	UTP11,PNO1,IMP3,IMP4,UTP18,SNU13,UTP14A,NHP2,UTP25,EMG1,MPHOSPH10,NAT10,TRMT112,NOL11,BUD23,NOP10,NOL6,DIMT1,UTP6,UTP3,WDR46,RRP7A,BMS1,WDR3,RRP9,DDX49,DCAF13
AD	REACTOME_REGULATION_OF_BETA_CELL_DEVELOPMENT	1.30e-04	1.48e-03	0.52	0.54	2.11	33	PAX6,FOXO1,GCK,HES1,NOTCH1,HNF1B,ONECUT1,RBPJ,PAX4,HNF1A,EP300,PKLR,CREBBP,HNF4A,KAT2B,FOXA2,NKX6-1,NR5A2,PDX1,NEUROG3,HNF4G
AD	REACTOME_GABA_SYNTHESIS_RELEASE_REUPTAKE_AND_DEGRADATION	1.31e-04	1.48e-03	0.52	-0.7	-2.04	15	GAD1,GAD2,SYT1,SNAP25,STXBP1,SLC6A1,STX1A,RIMS1,VAMP2,ALDH5A1
AD	REACTOME_SIGNALING_BY_THE_B_CELL_RECEPTOR_BCR	1.39e-04	1.56e-03	0.52	-0.41	-1.84	99	PPP3R1,PSMD14,PSMD12,PPP3CB,PPIA,PSMD6,PSMD5,HRAS,PSMA3,PSMD8,PSMC6,CUL1,PSMC3,PSMA5,UBB,FBXW11,PSMA4,PSMB6,PSMA1,PSMB5,SKP1,PSMB2,FKBP1A,PSMB3,PSMD1,PSMD10,PSMD3,NFKBIE,PSMC1,PSMC4,PSMB4,PSMC5,PSMC2,PSMA2,TRPC1,PSMD4,PSMD11,PSMD13,RASGRP1,PSMB7,GRB2,PSMB10,PSMF1,PSMD2,PSMD9,PPP3CA,UBA52,PSMB1,PSMD7,UBC,PRKCB,MAP3K7,CALM1
AD	PID_MYC_REPRESS_PATHWAY	1.52e-04	1.69e-03	0.52	0.44	1.96	57	ITGB4,BCL2,ZFP36L1,SP1,SPI1,PDGFRB,CCL5,ERBB2,HDAC1,FOXO3,GFI1,SLC11A1,BRCA1,DNTT,EP300,CEBPD,ITGA6,DNMT3A,MYC,RBL1,ALDH9A1,TJP2,SMAD4,COL1A2,CEBPA,MAX,CDKN1A,CFLAR,CDKN2B,IRF8,HMGCS2,S100A7
AD	REACTOME_BETA_CATENIN_INDEPENDENT_WNT_SIGNALING	1.53e-04	1.69e-03	0.52	-0.39	-1.81	124	PLCB1,GNB1,PPP3R1,PSMD14,NLK,PSMD12,SMURF1,PPP3CB,PSMD6,CLTA,CLTC,PSMD5,GNG3,GNB5,PSMA3,PSMD8,RAC1,PSMC6,PSMC3,AP2S1,PSMA5,UBB,PSMA4,AP2M1,PSMB6,PSMA1,PSMB5,PSMB2,AP2B1,PSMB3,PSMD1,PSMD10,PSMD3,PSMC1,PSMC4,PSMB4,PSMC5,PSMC2,AP2A2,PSMA2,PSMD4,PSMD11,PSMD13,RAC3,PARD6A,PSMB7,CAMK2A,PSMB10,PSMF1,PSMD2,PSMD9,PPP3CA,UBA52,PSMB1,PSMD7,CLTB,UBC,PRKCB,MAP3K7,CALM1,GNB2,PFN1
AD	REACTOME_MITOTIC_SPINDLE_CHECKPOINT	1.61e-04	1.78e-03	0.52	-0.42	-1.83	86	SEH1L,DYNC1LI1,DYNC1I1,PAFAH1B1,ANAPC15,NDEL1,ANAPC10,DYNLL1,CLASP1,PPP2R1A,MAD2L1,ZWILCH,DYNC1H1,CKAP5,DYNC1I2,UBE2E1,RANGAP1,CDC23,CENPC,PPP2R5D,BUB3,CDC27,NUP85,UBE2D1,KIF2A,ANAPC5,CLASP2,ZWINT,KNTC1,PPP2R5B,NUP133,PPP2R5C,RANBP2,MAD1L1,ZW10,CDC16,NUDC,DSN1
AD	REACTOME_RETROGRADE_NEUROTROPHIN_SIGNALLING	1.63e-04	1.79e-03	0.52	-0.76	-2.08	12	DNM3,CLTA,CLTC,SH3GL2,AP2S1,AP2M1,DNM1,AP2B1,AP2A2,DNAL4
AD	REACTOME_LAMININ_INTERACTIONS	1.66e-04	1.82e-03	0.52	0.56	2.13	28	ITGB4,LAMB2,NID1,LAMC1,LAMA2,LAMA1,HSPG2,LAMA3,ITGA7,ITGA6,COL4A6,LAMA5,ITGA2,COL4A3,LAMC3,LAMA4
AD	REACTOME_DNA_REPAIR	1.74e-04	1.89e-03	0.52	-0.32	-1.64	254	POLB,UBE2V2,COPS7A,BABAM2,TFPT,UBE2N,TERF2,COPS3,COPS5,RBX1,ATR,PRPF19,RAD51C,MLH1,RPA3,TERF2IP,CCNH,CDK7,UBB,TDP2,GPS1,SUMO3,COPS2,TOPBP1,RFC3,TDG,RNF4,COPS8,MCRS1,PARP2,BABAM1,RAD23B,COPS4,POLR2D,TP53BP1,RCHY1,POLR2B,SMUG1,APEX1,POLR2K,RFC5,COPS6,PRKDC,ACTB,ERCC3,FEN1,RPA2,SPIDR,COPS7B,FTO,SUMO1,BAP1,ISG15,MSH2,UFD1,TDP1,PNKP,XRCC5,MNAT1,POLR2C,DDB1,KPNA2,RNF111,H2AZ1,CCNA1,POLR2I,RAD51AP1,CUL4…
AD	REACTOME_ADAPTIVE_IMMUNE_SYSTEM	1.75e-04	1.90e-03	0.52	-0.27	-1.47	567	HERC1,UBE2V2,ELOC,LGMN,CD200,TRIM9,BTN2A1,PPP3R1,PRKACB,DYNC1LI1,PSMD14,UBE2N,DYNC1I1,DNM3,PSMD12,KIFAP3,SMURF1,AKT3,RNF14,PPP3CB,ACTR10,RBX1,TRIM37,PPIA,PSMD6,GLMN,CLTA,CLTC,DCTN3,PSMD5,DCTN6,TUBA4A,YWHAZ,HRAS,CUL2,FBXL15,PSMA3,PSMD8,RAC1,UBA5,UBE2K,PSMC6,SH3GL2,SEC61A2,ACTR1A,CUL1,PSMC3,RNF7,AP2S1,PSMA5,RNF41,UBB,SEC23A,TUBA1B,ANAPC10,FBXW11,PSMA4,KIF3C,PAK1,DYNLL1,AP2M1,DNM1,TUBB2A,PSMB6,DCTN1…
AD	REACTOME_INTERLEUKIN_18_SIGNALING	1.82e-04	1.96e-03	0.52	0.81	2.03	8	IL37,IL18BP,IL18RAP,IL4,IL18R1,IL18,ALOX5
AD	REACTOME_MRNA_SPLICING_MINOR_PATHWAY	1.94e-04	2.09e-03	0.52	-0.54	-2.04	43	SNRNP25,SNRPD1,SNU13,SNRPE,POLR2D,SF3B5,TXNL4A,POLR2B,POLR2K,SNRPF,GTF2F1,SNRPD2,POLR2C,SNRPB,POLR2I,SNRPD3,PRPF6,POLR2G,POLR2F,SRSF6,PRPF8,POLR2H,SF3B3,POLR2A,POLR2L,SNRNP40,NCBP1,NCBP2,SF3B2,SF3B1,DDX42
AD	BIOCARTA_DC_PATHWAY	2.07e-04	2.21e-03	0.52	0.67	2.16	16	ITGAX,CD33,TLR7,CD40,IL3,CD2,CSF2,IL4,IFNB1,CD7,ANPEP,CD5,IFNG,IL13,IL5
AD	REACTOME_SNRNP_ASSEMBLY	2.21e-04	2.35e-03	0.52	-0.51	-1.95	44	SEH1L,NUP42,SNRPD1,SNRPE,NUP155,NUP93,SNRPF,SNRPD2,NUP85,NDC1,SNRPB,NUP50,WDR77,SNRPD3,GEMIN7,NUP58,GEMIN2,NUP133,PRMT5,RANBP2,RAE1,SNUPN,NUP54
AD	REACTOME_TRANSFERRIN_ENDOCYTOSIS_AND_RECYCLING	2.39e-04	2.52e-03	0.52	-0.6	-2.01	25	ATP6V1E1,ATP6V1B2,ATP6V0B,ATP6AP1,ATP6V1D,ATP6V0E2,ATP6V1A,ATP6V1G1,ATP6V1F,ATP6V0A1,TFRC,ATP6V1C1,ATP6V0C,ATP6V0D1
AD	REACTOME_REGULATION_OF_INSULIN_LIKE_GROWTH_FACTOR_IGF_TRANSPORT_AND_UPTAKE_BY_INSULIN_LIKE_GROWTH_FACTOR_BINDING_PROTEINS_IGFBPS	2.58e-04	2.72e-03	0.5	0.35	1.75	106	MXRA8,CSF1,LAMB2,CP,BMP4,IGFBP5,F5,FSTL3,HRC,PNPLA2,APOA1,PAPPA2,KNG1,LAMC1,VCAN,KLK13,IGFALS,PLG,FGA,MMP2,APOB,SPP2,GPC3,KTN1,GZMH,AMELX,IGFBP7,LTBP1,KLK1,IGFBP1,AMBN,C3,CTSG,WFS1,TNC,SDC2,BMP15,MSLN,KLK3,PRKCSH,DMP1,GAS6,SERPINA1,KLK2,IGFBP6
AD	REACTOME_L1CAM_INTERACTIONS	2.74e-04	2.87e-03	0.5	-0.41	-1.88	104	CHL1,DNM3,KCNQ2,ANK3,MAP2K1,CLTA,CLTC,TUBA4A,DLG4,SCN1A,RAC1,DLG3,SH3GL2,LAMB1,AP2S1,TUBA1B,PAK1,AP2M1,DNM1,TUBB2A,KCNQ3,AP2B1,NRCAM,GAP43,MAPK1,SCN3B,ACTB,SCN2A,NCAN,CNTNAP1,RANBP9,TUBB4B,SPTBN2,AP2A2,SCN2B,NCAM1,CSNK2B,ANK2,ITGA9,TUBA1A,SCN3A,MAP2K2
AD	BIOCARTA_DEATH_PATHWAY	2.81e-04	2.93e-03	0.5	0.55	2.08	28	NFKB1,CASP6,BCL2,RELA,LMNA,NFKBIA,APAF1,CASP8,TRADD,CASP10,CASP7
AD	REACTOME_TIGHT_JUNCTION_INTERACTIONS	2.96e-04	3.07e-03	0.5	0.6	2.07	21	CLDN3,CLDN15,CLDN4,CLDN7,CLDN9,CLDN18,CLDN5,PARD3,PATJ,MPP5,PARD6B,CLDN11,CLDN17
AD	REACTOME_DARPP_32_EVENTS	3.30e-04	3.41e-03	0.5	-0.63	-2.04	21	PPP3R1,PRKACB,PPP3CB,PRKAR1A,PDE4A,CDK5,PPP2R1A,PRKAR1B,PDE4D,PRKAR2B,PPP2R5D,PPP1CA,PPP3CA
AD	REACTOME_DISORDERS_OF_TRANSMEMBRANE_TRANSPORTERS	3.33e-04	3.42e-03	0.5	-0.36	-1.71	147	SEH1L,SLC35A1,PSMD14,SLC1A1,PSMD12,PSMD6,PSMD5,PSMA3,PSMD8,PSMC6,NUP42,PSMC3,PSMA5,SLC9A6,UBB,PSMA4,PSMB6,PSMA1,PSMB5,SLC26A4,PSMB2,ABCC8,HK1,PSMB3,PSMD1,PSMD10,NUP155,NUP93,PSMD3,PSMC1,DERL1,PSMC4,PSMB4,ABCA3,PSMC5,NUP85,PSMC2,PSMA2,NDC1,PSMD4,PSMD11,NUP50,PSMD13,PSMB7,NUP58,PSMB10,PSMF1,PSMD2,PSMD9,UBA52,PSMB1,PSMD7,UBC,BSG,ABCA12,NUP133,SLC35A2,RANBP2,ABCB6,RAE1,SLC12A6
AD	REACTOME_DECTIN_2_FAMILY	3.39e-04	3.47e-03	0.5	0.67	2.09	15	FYN,MUC1,SYK,PLCG2,MUC16,MUC4,CLEC4A,MUC13,MUC6,CLEC10A,CLEC4E,FCER1G
AD	BIOCARTA_BARR_MAPK_PATHWAY	3.55e-04	3.62e-03	0.5	-0.71	-2	13	PLCB1,MAP2K1,GNAS,DNM1,MAPK1,ADCY1,ARRB1,KCNA2,MAP2K2
AD	KEGG_PYRUVATE_METABOLISM	3.58e-04	3.64e-03	0.5	-0.54	-1.96	34	PDHB,MDH1,ACYP2,MDH2,DLAT,DLD,PDHA1,LDHA,GLO1,HAGH,ACAT2,ME3,ACACA,ME1,ACAT1,ME2,LDHB,ACYP1,PKM,GRHPR
AD	REACTOME_FLT3_SIGNALING	3.67e-04	3.70e-03	0.5	-0.32	-1.61	227	ACTN2,PSMD14,PSMD12,RAPGEF2,NEFL,RBX1,MAP2K1,PSMD6,PSMD5,RASAL1,HRAS,DLG4,PSMA3,FGF9,PSMD8,DUSP5,PSMC6,DLG3,PSMC3,PSMA5,UBB,PSMA4,PIK3R4,LAMTOR3,PSMB6,PSMA1,SPRED2,PSMB5,PPP2R1A,PSMB2,PIK3CB,PSMB3,PSMD1,RASA1,MAPK1,DLG2,PSMD10,ACTB,PSMD3,PSMC1,PSMC4,RANBP9,RASGRF1,PSMB4,PPP2R5D,SPTBN2,PSMC5,PEBP1,JAK1,KIT,PSMC2,NF1,PSMA2,PSMD4,PSMD11,PSMD13,ARRB1,YWHAB,LAMTOR2,RASGRP1,NCAM1,PSMB7,GRB2,CAMK2A,CAMK…
AD	REACTOME_HEMOSTASIS	3.80e-04	3.82e-03	0.5	0.22	1.38	521	FYN,RARRES2,ANGPT1,GYPC,CBX5,SYK,GATA2,PLEK,ITGAX,HMG20B,CEACAM5,TLN1,PDPN,CD58,CSK,F5,GNAI2,CDK2,GRB7,TAGLN2,WEE1,F13A1,TNFRSF10B,SDC4,APBB1IP,PLCG2,PSG9,DOCK6,SELPLG,TTN,APOA1,MPL,YES1,ITGA10,CD44,GATA4,SH2B2,KIFC1,KIF1C,MAFF,FGR,F2R,SERPINA3,HDAC1,GNA12,CD48,STXBP2,KNG1,PF4,COL1A1,EHD2,VEGFB,INPP5D,P2RX1,CFD,GNG12,TOR4A,PIK3CG,SELL,CD177,PLG,PIK3R5,GLG1,SPN,CD84,TFPI,HBE1,CD2,SELENOP,F10,PTPN6…
AD	REACTOME_CELL_JUNCTION_ORGANIZATION	3.83e-04	3.84e-03	0.5	0.37	1.73	73	PLEC,ITGB4,PXN,CLDN3,CD151,CLDN15,CLDN4,VASP,CDH4,CLDN7,CLDN9,CLDN18,CLDN5,PARD3,PATJ,FLNA,CDH15,LAMA3,MPP5,JUP,ITGA6,PARD6B,CLDN11
AD	REACTOME_RAS_ACTIVATION_UPON_CA2_INFLUX_THROUGH_NMDA_RECEPTOR	3.87e-04	3.85e-03	0.5	-0.67	-1.96	15	ACTN2,NEFL,HRAS,DLG4,DLG3,DLG2,RASGRF1,CAMK2A,CAMK2B,GRIN1,CALM1,CAMK2G,DLG1
AD	REACTOME_UNBLOCKING_OF_NMDA_RECEPTORS_GLUTAMATE_BINDING_AND_ACTIVATION	4.01e-04	3.98e-03	0.5	-0.66	-2.01	18	ACTN2,NEFL,DLG4,DLG3,GRIA1,DLG2,GRIN2A,GRIA2,CAMK2A,CAMK2B,GRIN1,CALM1,GRIA4,CAMK2G,DLG1
AD	REACTOME_AMINO_ACIDS_REGULATE_MTORC1	4.05e-04	3.99e-03	0.5	-0.53	-1.95	36	SEH1L,ATP6V1E1,ATP6V1B2,ATP6V0B,ATP6V1D,ATP6V0E2,ATP6V1A,RRAGB,LAMTOR3,ATP6V1G1,ATP6V1F,RRAGA,ATP6V1C1,ATP6V0C,ATP6V0D1,LAMTOR5,RHEB,NPRL2,LAMTOR2
AD	REACTOME_FORMATION_OF_THE_BETA_CATENIN_TCF_TRANSACTIVATING_COMPLEX	4.06e-04	3.99e-03	0.5	0.43	1.89	57	TCF7L1,TCF7,TCF7L2,HDAC1,H2AC14,H2BC14,H3-4,PYGO1,H4C9,H2BC5,H3C3,EP300,H3C7,CREBBP,LEF1,MYC,H3C2,H3C11,TERT,RUNX3,H4C5,H4C4,H2BC11,H2BC13,KMT2D,H2BC6,H2BC15,H2AC6,CTNNB1,H2AC4,H2AJ,H3C8,TLE4,H2AZ2,TLE3,H2BC9
AD	BIOCARTA_CK1_PATHWAY	4.32e-04	4.22e-03	0.5	-0.71	-2.01	14	PLCB1,PRKACB,PRKAR1A,GRM1,CDK5,PRKAR1B,PRKAR2B,CSNK1D,CDK5R1,PPP3CA
AD	REACTOME_TRANSCRIPTIONAL_REGULATION_BY_TP53	4.38e-04	4.27e-03	0.5	-0.3	-1.57	291	NDUFA4,COX6A1,ELOC,COX5B,COX7C,COX7B,MEAF6,COX4I1,YWHAQ,AKT3,TIGAR,TFDP1,COX6C,TSC2,ATR,COX8A,YWHAZ,MLH1,RPA3,GPI,COX6B1,TXN,NOC2L,PIP4K2C,CCNH,CDK7,HDAC2,UBB,CDK5,GLS2,RRAGB,COX5A,YWHAH,PLK2,LAMTOR3,TOPBP1,RFC3,CNOT7,LRPPRC,PPP2R1A,RRAGA,PIN1,POLR2D,POLR2B,COX11,CYCS,POLR2K,RFC5,PRMT1,TACO1,ERCC3,RBBP7,RPA2,PIP4K2B,PRKAG1,LAMTOR5,MSH2,GTF2F1,SMYD2,CCNT2,RHEB,MNAT1,POLR2C,MAPKAPK5,YWHAE,CCNA1,YWH…
AD	BIOCARTA_HES_PATHWAY	4.56e-04	4.43e-03	0.5	0.77	2.01	9	HEY2,NOTCH2,HES1,NOTCH1,RBPJ,HNF1A,WNT1,FZD1
AD	BIOCARTA_TOB1_PATHWAY	4.61e-04	4.45e-03	0.5	0.63	2.11	18	TGFBR3,TOB2,CD3D,IL4,TGFBR1,CD3E,TGFB2,TGFB3,TOB1,SMAD4,IL2RA,CD3G,TGFBR2
AD	REACTOME_BIOSYNTHESIS_OF_THE_N_GLYCAN_PRECURSOR_DOLICHOL_LIPID_LINKED_OLIGOSACCHARIDE_LLO_AND_TRANSFER_TO_A_NASCENT_PROTEIN	4.65e-04	4.45e-03	0.5	-0.46	-1.86	54	ST3GAL5,SLC35A1,DPM1,ST8SIA5,ST6GALNAC5,UAP1,DPM2,CTSA,ST3GAL6,ALG8,NANS,NEU1,PMM2,ALG5,SRD5A3,DOLPP1,NEU3,GNE,GMDS,ALG6,ALG9,TSTA3,DHDDS,ALG13,PMM1,MVD,DOLK,MPI,ST8SIA3,DPAGT1
AD	REACTOME_GENERATION_OF_SECOND_MESSENGER_MOLECULES	4.65e-04	4.45e-03	0.5	0.54	2.02	28	WAS,ZAP70,CD3D,VASP,PLCG2,HLA-DPA1,CD4,CD3E,GRAP2,FYB1,HLA-DPB1,ENAH,HLA-DQB2,CD3G,LCK,HLA-DQA1,LCP2,PLCG1,CD101,NCK1,LAT
AD	BIOCARTA_IL17_PATHWAY	4.77e-04	4.50e-03	0.5	0.66	2.06	15	CD58,CD3D,CD34,IL3,CD2,CD4,CD3E
AD	KEGG_PRIMARY_IMMUNODEFICIENCY	4.73e-04	4.50e-03	0.5	0.51	1.98	33	IL2RG,ZAP70,CD3D,CD40,IL7R,CD19,PTPRC,DCLRE1C,CD4,BTK,CD3E,CIITA,CD79A,UNG,LCK,TNFRSF13B,AIRE,CD40LG,IGLL1,CD8B,AICDA,JAK3
AD	REACTOME_FOLDING_OF_ACTIN_BY_CCT_TRIC	4.75e-04	4.50e-03	0.5	-0.79	-1.98	9	CCT6A,CCT8,CCT2,CCT4,CCT5,ACTB,CCT7,CCT3
AD	REACTOME_NEGATIVE_REGULATION_OF_NMDA_RECEPTOR_MEDIATED_NEURONAL_TRANSMISSION	4.78e-04	4.50e-03	0.5	-0.65	-2	18	ACTN2,NEFL,DLG4,DLG3,CAMK1,PPM1E,DLG2,GRIN2A,CAMK4,CAMK2A,CAMK2B,GRIN1,CALM1,CAMK2G,DLG1
AD	BIOCARTA_RELA_PATHWAY	4.94e-04	4.60e-03	0.48	0.65	2.05	15	NFKB1,RELA,TNFRSF1B,NFKBIA,TRADD,TNFRSF1A,IKBKB,EP300,CREBBP
AD	NABA_COLLAGENS	4.97e-04	4.60e-03	0.48	0.52	2.02	31	COL5A1,COL8A1,COL6A1,COL6A2,COL1A1,COL21A1,COL8A2,COL5A3,COL13A1,COL11A2,COL11A1,COL4A6,COL1A2,COL4A3,COL19A1,COL4A4,COL18A1,COL6A3,COL10A1,COL4A2,COL4A5,COL9A2,COL15A1,COL2A1
AD	REACTOME_COLLAGEN_CHAIN_TRIMERIZATION	4.97e-04	4.60e-03	0.48	0.52	2.02	31	COL5A1,COL8A1,COL6A1,COL6A2,COL1A1,COL21A1,COL8A2,COL5A3,COL13A1,COL11A2,COL11A1,COL4A6,COL1A2,COL4A3,COL19A1,COL4A4,COL18A1,COL6A3,COL10A1,COL4A2,COL4A5,COL9A2,COL15A1,COL2A1
AD	REACTOME_TYPE_I_HEMIDESMOSOME_ASSEMBLY	4.93e-04	4.60e-03	0.48	0.71	1.98	11	PLEC,ITGB4,CD151,LAMA3,ITGA6
AD	REACTOME_DISEASES_OF_IMMUNE_SYSTEM	5.01e-04	4.62e-03	0.48	0.59	2.04	21	NFKB1,TLR5,RELA,NFKBIA,UNC93B1,NFKB2,BTK,IKBKB,TLR4,MYD88,TLR3,TLR6
AD	PID_DELTA_NP63_PATHWAY	5.18e-04	4.76e-03	0.48	0.46	1.93	44	TCF7L1,HBP1,COL5A1,HES1,NOTCH1,RRAD,POU2F2,YAP1,CDKN2A,CEBPD,TP63,IL1A,MRE11,DLX6,KRT14,AXL,PERP,VDR,SFN,MDM2,TOP2A,RAB38,TBXT,KRT5,GPX2,HELLS,ATM
AD	NABA_ECM_AFFILIATED	5.29e-04	4.78e-03	0.48	0.35	1.73	103	MUC1,PLXNB2,COLEC12,GPC4,PLXDC2,FCN1,SDC4,ANXA13,PLXNB1,C1QL1,FCN3,LGALS14,ANXA9,PLXNA3,CLEC7A,CLEC5A,OPRPN,ANXA2,LGALS9,CLEC2D,SFTPB,GPC3,C1QTNF1,CLEC1A,ANXA1,SEMA3B,ANXA3,SEMA3A,CLEC4M,MUC2,MUC16,HPX,SEMA6A,MUC4,SDC2,CLEC4A,CLEC1B,MUC13,EMCN,MUC6,CSPG4,LMAN1L,CLEC10A,CLEC4E,C1QA,SEMA4G,LGALS4,LGALS2,C1QB,LGALS3
AD	REACTOME_ASSEMBLY_AND_CELL_SURFACE_PRESENTATION_OF_NMDA_RECEPTORS	5.28e-04	4.78e-03	0.48	-0.54	-1.92	31	ACTN2,LIN7B,NEFL,TUBA4A,DLG4,DLG3,TUBA1B,TUBB2A,DLG2,GRIN2A,TUBB4B,KIF17,NBEA,CAMK2A,CAMK2B,TUBA1A,GRIN1,TUBA8,CAMK2G
AD	REACTOME_DOPAMINE_NEUROTRANSMITTER_RELEASE_CYCLE	5.24e-04	4.78e-03	0.48	-0.62	-2	21	PPFIA4,LIN7B,SYT1,SNAP25,STXBP1,STX1A,SYN2,SYN1,RIMS1,TSPOAP1,VAMP2,PPFIA2
AD	REACTOME_TRANSCRIPTIONAL_REGULATION_BY_RUNX2	5.29e-04	4.78e-03	0.48	-0.38	-1.76	108	PSMD14,STAT1,PSMD12,SMURF1,AKT3,RBX1,PSMD6,PSMD5,PSMA3,PSMD8,PSMC6,CUL1,PSMC3,PSMA5,UBB,PSMA4,PSMB6,PSMA1,PSMB5,SKP1,PSMB2,PSMB3,PSMD1,MAPK1,FBXW7,PSMD10,PSMD3,PSMC1,PSMC4,PSMB4,PSMC5,PSMC2,PSMA2,PSMD4,PSMD11,STUB1,PSMD13,PSMB7,PPARGC1A,SATB2,PSMB10,PSMF1,PSMD2,PSMD9,UBA52,HDAC3,PSMB1,PSMD7,UBC
AD	REACTOME_MET_ACTIVATES_PTK2_SIGNALING	5.32e-04	4.79e-03	0.48	0.53	2.01	28	LAMB2,COL5A1,LAMC1,COL1A1,LAMA2,LAMA1,COL5A3,LAMA3,COL11A2,COL11A1,COL1A2,LAMA5,ITGA2,LAMC3,LAMA4
AD	BIOCARTA_IL1R_PATHWAY	5.52e-04	4.92e-03	0.48	0.56	2.08	26	NFKB1,RELA,NFKBIA,MAP3K1,IL1R1,IRAK3,TGFB2,IKBKB,IFNB1,TGFB3,MYD88,IRAK1,IL1A,MAP3K14
AD	REACTOME_MAPK_FAMILY_SIGNALING_CASCADES	5.49e-04	4.92e-03	0.48	-0.3	-1.55	251	KALRN,ACTN2,PRKACB,PSMD14,PSMD12,RAPGEF2,NEFL,RBX1,MAP2K1,PSMD6,PSMD5,RASAL1,HRAS,DLG4,PSMA3,FGF9,PSMD8,RAC1,DUSP5,PSMC6,DLG3,PSMC3,PSMA5,UBB,PSMA4,PAK1,LAMTOR3,PSMB6,MAPK6,PSMA1,SPRED2,PSMB5,PPP2R1A,PSMB2,PSMB3,PSMD1,RASA1,MAPK1,DLG2,PSMD10,ACTB,PSMD3,PSMC1,PSMC4,RANBP9,RASGRF1,PSMB4,PPP2R5D,CDC42EP3,SPTBN2,PSMC5,PEBP1,JAK1,KIT,PSMC2,NF1,PSMA2,PSMD4,PSMD11,MAPKAPK5,PSMD13,ARRB1,YWHAB,LAMTOR2,RAS…
AD	REACTOME_NEUROTRANSMITTER_RELEASE_CYCLE	5.53e-04	4.92e-03	0.48	-0.5	-1.91	45	GAD1,GAD2,PPFIA4,SLC1A1,LIN7B,SYT1,SNAP25,STXBP1,SLC6A1,STX1A,SYN2,GLS2,SYN1,RIMS1,TSPOAP1,SLC17A7,VAMP2,ALDH5A1,PPFIA2,SLC1A6,SLC1A2,ARL6IP5
AD	KEGG_VIRAL_MYOCARDITIS	6.23e-04	5.49e-03	0.48	0.39	1.74	58	FYN,SGCD,SGCA,CD40,CASP8,HLA-DOA,MYH15,HLA-DPA1,PRF1,CD86,LAMA2,CD80,RAC2,MYH11,HLA-DMB,MYH4,ABL1,CAV1,HLA-DPB1,MYH14,MYH8,ITGAL,HLA-DOB,MYH1,ICAM1,HLA-DMA,ITGB2,HLA-DQA1,MYH13,CD40LG
AD	REACTOME_CELLULAR_RESPONSE_TO_HEAT_STRESS	6.22e-04	5.49e-03	0.48	-0.41	-1.81	83	TNFRSF21,SEH1L,HSPA12A,HSPA13,ATR,RPA3,NUP42,HIKESHI,UBB,BAG4,HSP90AB1,HSPA14,DNAJC2,HSPH1,MAPK1,NUP155,RPA2,NUP93,MRPL18,BAG1,NUP85,NDC1,NUP50,YWHAE,CAMK2A,HSBP1,NUP58,CAMK2B,HSPA5,HSPA4L,HSP90AA1,CCAR2,PTGES3,DNAJC7,MTOR,HSPA9,HSPA4,NUP133,BAG5,RANBP2,RAE1,CAMK2G
AD	REACTOME_ENDOSOMAL_SORTING_COMPLEX_REQUIRED_FOR_TRANSPORT_ESCRT	6.26e-04	5.50e-03	0.48	-0.62	-1.98	21	STAM,UBB,CHMP2B,VPS28,CHMP2A,SNF8,VPS4B,TSG101,HGS,CHMP5,UBA52,UBC,CHMP7
AD	PID_E2F_PATHWAY	6.40e-04	5.60e-03	0.48	0.39	1.81	69	CBX5,CDKN2C,HBP1,CES1,SP1,CDK2,E2F2,APAF1,YY1,HDAC1,RBL2,CDKN2A,BRCA1,SIRT1,CASP7,TFE3,EP300,CREBBP,CDC25A,TP73,MYC,RBL1,HIC1,POLA1,RB1,MYBL2,KAT2B,CEBPA,SERPINE1,CDKN1A,PLAU,TK1,CDK1
AD	REACTOME_GLUTAMATE_NEUROTRANSMITTER_RELEASE_CYCLE	6.53e-04	5.65e-03	0.48	-0.6	-1.93	22	PPFIA4,SLC1A1,SYT1,SNAP25,STXBP1,STX1A,GLS2,RIMS1,TSPOAP1,SLC17A7,VAMP2,PPFIA2,SLC1A6,SLC1A2,ARL6IP5
AD	REACTOME_INITIAL_TRIGGERING_OF_COMPLEMENT	6.51e-04	5.65e-03	0.48	0.61	2.05	19	FCN1,FCN3,CFD,CFP,C2,C1R,CFB,C3,CRP,GZMM,C1QA,MASP1,C1QB,C1S,COLEC11,COLEC10,FCN2
AD	REACTOME_LONG_TERM_POTENTIATION	6.49e-04	5.65e-03	0.48	-0.63	-2	20	ACTN2,NEFL,DLG4,DLG3,NRGN,GRIA1,DLG2,GRIN2A,GRIA2,CAMK2A,CAMK2B,GRIN1,CALM1,CAMK2G,DLG1
AD	REACTOME_REGULATION_OF_HSF1_MEDIATED_HEAT_SHOCK_RESPONSE	6.57e-04	5.66e-03	0.48	-0.44	-1.82	67	TNFRSF21,SEH1L,HSPA12A,HSPA13,ATR,RPA3,NUP42,HIKESHI,UBB,BAG4,HSPA14,DNAJC2,HSPH1,MAPK1,NUP155,RPA2,NUP93,MRPL18,BAG1,NUP85,NDC1,NUP50,YWHAE,NUP58,HSPA5,HSPA4L,CCAR2,DNAJC7,HSPA9,HSPA4,NUP133,BAG5,RANBP2,RAE1
AD	PID_TCR_PATHWAY	6.70e-04	5.75e-03	0.48	0.41	1.81	56	FYN,WAS,SH3BP2,ZAP70,CSK,CD3D,MAP3K8,CD86,PTPRC,CD80,PTPN6,CD4,FLNA,CD3E,IKBKB,GRAP2,FYB1,MAP4K1,TRPV6,GAB2,MAP3K14,CBL,CD3G,LCK,VAV1,LCP2,PLCG1
AD	PID_SMAD2_3NUCLEAR_PATHWAY	6.92e-04	5.92e-03	0.48	0.38	1.76	75	FOXO1,ITGB5,PIAS4,SP1,TGIF1,FOXO4,CDK2,TCF3,HDAC1,LAMC1,FOXO3,CBFB,RUNX2,IFNB1,TFE3,EP300,CREBBP,MYC,RBL1,IRF7,FOXH1,HNF4A,SMAD4,KAT2B,ESR1,RUNX3,COL1A2,MAX,SERPINE1,VDR,CDKN1A,MYOD1,SKI,GATA3,CDKN2B
AD	BIOCARTA_PCAF_PATHWAY	7.05e-04	5.99e-03	0.48	0.69	2.06	13	NFKB1,RELA,IRF5,IRF4,IRF3,CREBBP,IRF7,IRF2,KAT2B
AD	REACTOME_BUDDING_AND_MATURATION_OF_HIV_VIRION	7.03e-04	5.99e-03	0.48	-0.63	-2	20	PPIA,UBB,CHMP2B,VPS28,CHMP2A,PDCD6IP,VPS4B,TSG101,CHMP5,NEDD4L,UBA52,UBC,CHMP7
AD	PID_AMB2_NEUTROPHILS_PATHWAY	7.09e-04	5.99e-03	0.48	0.46	1.9	40	FYN,NFKB1,TLN1,LRP1,SELPLG,YES1,FGR,PLG,MMP2,APOB,ITGAM,MMP9,SELP,HCK,ICAM1,LCK,MST1R,ROCK1,PLAU,ITGB2,TNF,AGER,JAM2,PLAUR,CCN2
AD	REACTOME_NEGATIVE_REGULATION_OF_MET_ACTIVITY	7.19e-04	6.05e-03	0.48	-0.63	-1.99	20	STAM,EPS15,SH3GL3,SH3GL2,UBB,HGS,GRB2,PTPRJ,UBA52,UBC
AD	REACTOME_SEROTONIN_NEUROTRANSMITTER_RELEASE_CYCLE	7.22e-04	6.06e-03	0.48	-0.66	-1.99	17	PPFIA4,SYT1,SNAP25,STXBP1,STX1A,SYN2,SYN1,RIMS1,TSPOAP1,VAMP2,PPFIA2
AD	BIOCARTA_COMP_PATHWAY	7.35e-04	6.14e-03	0.48	0.63	2.04	16	C8A,C6,CFD,C2,C1R,CFB,C7,C3,C1QA,MASP1,C1QB,C1S
AD	BIOCARTA_AKT_PATHWAY	7.47e-04	6.21e-03	0.48	0.58	2	21	FOXO1,NFKB1,GH1,RELA,FOXO4,NFKBIA,FOXO3,PIK3CG,IKBKB
AD	REACTOME_ANTIVIRAL_MECHANISM_BY_IFN_STIMULATED_GENES	7.49e-04	6.21e-03	0.48	-0.43	-1.81	70	SEH1L,STAT1,UBE2N,ABCE1,KPNA1,IFIT1,KPNA3,NUP42,UBB,PIN1,EIF2AK2,UBE2E1,NUP155,NUP93,ISG15,JAK1,NUP85,NDC1,KPNA2,NUP50,EIF4G2,NUP58,EIF4A3,UBA52,UBC,NUP133,RANBP2,RAE1,EIF4E,NUP54
AD	REACTOME_COPI_DEPENDENT_GOLGI_TO_ER_RETROGRADE_TRAFFIC	7.58e-04	6.27e-03	0.48	-0.42	-1.8	75	RINT1,KIFAP3,NSF,TUBA4A,KIF21B,RAB1A,ARFGAP2,TUBA1B,COPA,KIF3C,TUBB2A,ARCN1,ARF5,ARF4,COPG1,NAPA,NAPG,KLC1,TUBB4B,TMED2,TMED3,COPB2,USE1,NBAS,KIF2A,ARF3,COPE,STX18,TUBA1A,KIF1B,KIF3A,BNIP1,KIF5A,TUBA8,KDELR2,ZW10
AD	NABA_BASEMENT_MEMBRANES	7.62e-04	6.28e-03	0.48	0.51	1.95	32	LAMB2,COL6A1,NID1,COL6A2,LAMC1,NTN3,LAMA2,LAMA1,NTN1,HSPG2,LAMA3,COL4A6,LAMA5,COL4A3,LAMC3,LAMA4,LAMB4
AD	BIOCARTA_CTL_PATHWAY	7.70e-04	6.32e-03	0.48	0.7	2.03	12	CD3D,GZMB,PRF1,CD3E,FAS,ITGAL,CD3G,ICAM1,ITGB2,FASLG
AD	REACTOME_TRNA_PROCESSING_IN_THE_NUCLEUS	7.87e-04	6.43e-03	0.48	-0.49	-1.88	46	RPP40,SEH1L,DDX1,NUP42,POP7,POP4,NUP155,NUP93,RTRAF,NUP85,NDC1,NUP50,RTCB,NUP58,POP5,RPP30,ELAC2,NUP133,RPP38,POP1,RANBP2,RAE1,NUP54
AD	REACTOME_ASPARTATE_AND_ASPARAGINE_METABOLISM	7.93e-04	6.43e-03	0.48	-0.82	-1.86	7	GOT1,SLC25A12,ASNS,GOT2,NAALAD2
AD	REACTOME_REGULATION_OF_PLK1_ACTIVITY_AT_G2_M_TRANSITION	7.92e-04	6.43e-03	0.48	-0.42	-1.82	74	DCTN3,TUBA4A,CEP72,PAFAH1B1,ACTR1A,CUL1,UBB,FBXW11,DYNLL1,PCNT,DCTN1,DCTN2,CLASP1,PPP2R1A,SKP1,TUBB,TUBG1,DYNC1H1,CKAP5,DYNC1I2,PRKAR2B,PPP1R12A,TUBB4B,CSNK1D,CEP76,YWHAE,CEP41,CEP290,TUBA1A,AKAP9,UBA52,HSP90AA1,UBC,OPTN,CCNB1,SSNA1
AD	BIOCARTA_NFKB_PATHWAY	7.97e-04	6.44e-03	0.48	0.6	2.03	20	NFKB1,RELA,TNFRSF1B,NFKBIA,MAP3K1,TRADD,IL1R1,TNFRSF1A,IKBKB,TNFAIP3,MYD88,IL1A,MAP3K14,FADD
AD	PID_TRKR_PATHWAY	8.57e-04	6.91e-03	0.48	-0.45	-1.8	57	RIT2,MAP2K1,ELMO1,HRAS,RAC1,PRKCZ,MAGED1,DNM1,RASA1,MAPK1,DNAJA3,RASGRF1,TIAM1,BDNF,GRB2,NEDD4L,CDC42,CRKL,PRKCI,MATK,FRS3,SHC3
AD	PID_TAP63_PATHWAY	8.68e-04	6.97e-03	0.48	0.41	1.77	50	ITGB4,HBP1,S100A2,SP1,DHRS3,AEN,DICER1,EVPL,GDF15,CDKN2A,IKBKB,EP300,ABL1,TP63,OGG1,SERPINB5,FAS,PERP,VDR,CDKN1A,PMAIP1,PLK1,TFAP2C,NQO1,MDM2,PML
AD	BIOCARTA_INFLAM_PATHWAY	8.89e-04	7.11e-03	0.48	0.58	2.02	22	CSF1,IL3,CSF2,CD4,IL4,TGFB2,IFNB1,TGFB3,IL15,IL11,IL1A,IFNG,TNF,IL13,IL2,IL5
AD	REACTOME_DNA_DAMAGE_RECOGNITION_IN_GG_NER	9.02e-04	7.19e-03	0.48	-0.52	-1.88	34	COPS7A,TFPT,COPS3,COPS5,RBX1,UBB,GPS1,COPS2,COPS8,MCRS1,PARP2,RAD23B,COPS4,COPS6,ACTB,COPS7B,DDB1,CUL4B
AD	KEGG_RNA_POLYMERASE	9.50e-04	7.55e-03	0.48	-0.62	-1.97	20	POLR3F,POLR3K,POLR3B,POLR2D,POLR2B,POLR2K,POLR2C,POLR3C,POLR2I,POLR1C,POLR2G,POLR2F,POLR3D,POLR2H,POLR2A,POLR2L
AD	REACTOME_TRANSLESION_SYNTHESIS_BY_POLK	9.56e-04	7.56e-03	0.48	-0.65	-1.89	15	RPA3,UBB,RFC3,RFC5,RPA2,RFC2,RFC4,UBA52,UBC,PCNA
AD	PID_INTEGRIN_CS_PATHWAY	9.77e-04	7.64e-03	0.46	0.57	2.01	22	ITGB4,ITGB8,ITGAX,ITGB5,ITGA10,ITGA5,ITGB3,ITGA7,ITGA6,ITGAM,ITGB7,ITGA2,ITGA8,ITGAL,ITGB2
AD	REACTOME_RESPONSE_OF_MTB_TO_PHAGOCYTOSIS	9.79e-04	7.64e-03	0.46	-0.6	-1.94	21	PGK1,KPNA1,CORO1A,UBB,RAB5A,VPS33B,MAPK1,TRIM27,HGS,UBA52,UBC,RAB7A,ATP6V1H,NOS2,ENO1,GSK3A
AD	REACTOME_RUNX2_REGULATES_BONE_DEVELOPMENT	9.79e-04	7.64e-03	0.46	0.53	1.98	27	GLI2,HEY2,HES1,WWTR1,MAF,YES1,COL1A1,YAP1,CBFB,RUNX2,SMAD6,ABL1,RB1,SMAD4,GLI3,SMAD1
AD	REACTOME_SIGNALING_BY_GPCR	9.75e-04	7.64e-03	0.48	0.21	1.31	657	LPAR4,APLNR,ARHGEF40,PRKX,EGFR,ACKR2,GPSM3,SMO,GPC4,CXCR4,ECE1,PTGER1,LRP10,NPFFR1,SSTR4,NMB,GNAI2,GLP1R,PDE3A,CMKLR1,C3AR1,DHRS3,GPR20,F2RL1,LRP1,PTAFR,RPS6KA1,MAPK7,CCL2,SDC4,LRAT,OXT,RGR,PLXNB1,S1PR4,P2RY2,PLCB2,APOA1,GNRH1,ACKR4,REEP4,ARHGEF26,CCL5,F2R,FZD9,RBP3,HCRT,APOM,PTGER2,GNA12,DRD3,KNG1,PF4,P2RY14,RXFP3,AKAP13,OR2H1,CALCR,GPR31,GNG12,RGS9,PIK3CG,RHO,OR2C1,C5AR1,PIK3R5,FGD2,RDH8,CCR5,C…
AD	REACTOME_NS1_MEDIATED_EFFECTS_ON_HOST_PATHWAYS	1.00e-03	7.78e-03	0.46	-0.52	-1.88	34	SEH1L,KPNA1,KPNA3,NUP42,EIF2AK2,NUP155,NUP93,ISG15,NUP85,NDC1,KPNA2,NUP50,NUP58,NUP133,RANBP2,RAE1,NUP54
AD	REACTOME_NEUREXINS_AND_NEUROLIGINS	1.03e-03	7.96e-03	0.46	-0.48	-1.86	46	LIN7B,SYT1,GRM5,DLGAP2,APBA2,EPB41L3,STXBP1,SHANK2,DLG4,DLG3,STX1A,GRM1,NLGN1,NRXN3,DLG2,GRIN2A
AD	REACTOME_TRANSLOCATION_OF_SLC2A4_GLUT4_TO_THE_PLASMA_MEMBRANE	1.05e-03	8.12e-03	0.46	-0.45	-1.82	55	C2CD5,RAB11A,KIFAP3,YWHAQ,TUBA4A,YWHAZ,RAC1,EXOC1,TUBA1B,YWHAH,TUBB2A,EXOC2,RALGAPB,MYO5A,ACTB,VAMP2,PRKAG1,TUBB4B,YWHAE,EXOC3,YWHAB,EXOC7,PRKAG2
AD	PID_IL23_PATHWAY	1.11e-03	8.48e-03	0.46	0.47	1.88	35	NFKB1,RELA,STAT5A,NFKBIA,CCL2,SOCS3,IL12RB1,IL18RAP,CD4,IL18R1,IL18,CD3E,STAT3,IL24,IL23A
AD	REACTOME_GLUCOSE_METABOLISM	1.11e-03	8.48e-03	0.46	-0.39	-1.72	82	SLC25A11,SEH1L,MDH1,PRKACB,BPGM,PGK1,GOT1,ENO2,SLC25A12,MDH2,GPI,NUP42,GAPDH,GOT2,PPP2R1A,PFKM,TPI1,HK1,GNPDA1,NUP155,NUP93,PPP2R5D,NUP85,NDC1,ALDOA,NUP50,ALDOC,NUP58
AD	PID_HES_HEY_PATHWAY	1.14e-03	8.71e-03	0.46	0.45	1.87	42	HEY2,SPEN,TCF3,HES1,NOTCH1,YY1,GATA4,HDAC1,ASCL1,RBPJ,RUNX2,CD4,EP300,CREBBP,STAT3,RB1,GATA1,GATA6,MYOD1,NEUROG3
AD	REACTOME_PROTEIN_FOLDING	1.15e-03	8.75e-03	0.46	-0.41	-1.76	76	CCT6A,RGS7,GNB1,PFDN4,USP11,VBP1,CCT8,GNG3,TUBA4A,GNB5,TBCE,PFDN1,TBCB,TUBA1B,CCT2,TBCC,TBCA,TUBB2A,CCT4,CCT5,FBXW7,PFDN2,ACTB,TUBB4B,CCT7,CCT3,ARFGEF2,CSNK2B,GNAI1,GNAZ,TUBA1A,SKIV2L,HDAC3
AD	REACTOME_CELL_CELL_COMMUNICATION	1.19e-03	9.01e-03	0.46	0.32	1.59	107	PLEC,ITGB4,FYN,PXN,CLDN3,CD151,CLDN15,CLDN4,VASP,CDH4,CLDN7,IQGAP1,CLDN9,CLDN18,CLDN5,PARD3,PTPN6,PATJ,FLNA,CDH15,SIRPG,FYB1,LAMA3,MPP5,JUP,ITGA6,PARD6B,CLDN11,SIRPB1
AD	PID_ERBB1_INTERNALIZATION_PATHWAY	1.22e-03	9.23e-03	0.46	-0.51	-1.87	37	EPS15,SYNJ1,HRAS,SH3GL2,AMPH,DNM1,RAB5A,PIK3CB,PIK3R3,UBE2D2,TSG101,HGS,GRB2,UBE2D1,CDC42,ARHGEF7
AD	BIOCARTA_TCRA_PATHWAY	1.24e-03	9.31e-03	0.46	0.75	1.95	9	FYN,ZAP70,CD3D,PTPRC,CD4,CD3E,CD3G,LCK
AD	PID_CASPASE_PATHWAY	1.24e-03	9.31e-03	0.46	0.4	1.75	50	CASP6,BCL2,LMNA,APAF1,MAP3K1,CASP8,TRADD,GZMB,NUMA1,PRF1,TNFRSF1A,CASP10,PIDD1,CASP7
AD	KEGG_LEISHMANIA_INFECTION	1.27e-03	9.48e-03	0.46	0.38	1.69	58	NFKB1,RELA,NFKBIA,HLA-DOA,HLA-DPA1,CYBA,PTPN6,IL4,TGFB2,TGFB3,TAB2,HLA-DMB,NCF4,HLA-DPB1,NFKBIB,ITGAM,ELK1,TLR4,MYD88,CR1,IRAK1,C3,IL1A,FCGR2A,HLA-DOB,MAPK12,HLA-DMA,ITGB2,HLA-DQA1,TLR2,IFNG,TNF,FOS
AD	REACTOME_CARGO_TRAFFICKING_TO_THE_PERICILIARY_MEMBRANE	1.32e-03	9.80e-03	0.46	-0.53	-1.9	32	RAB11A,MKKS,CCT8,EXOC1,CCT2,EXOC2,CCT4,CCT5,ARF4,BBS7,ARL3,CCT3,PDE6D,LZTFL1,EXOC3,EXOC7
AD	REACTOME_MRNA_CAPPING	1.32e-03	9.80e-03	0.46	-0.57	-1.93	27	RNMT,CCNH,CDK7,POLR2D,POLR2B,POLR2K,ERCC3,GTF2F1,MNAT1,POLR2C,POLR2I,POLR2G,POLR2F,GTF2H4,POLR2H,GTF2H1,POLR2A,POLR2L,GTF2H5,NCBP1,NCBP2
AD	REACTOME_TP53_REGULATES_TRANSCRIPTION_OF_CASPASE_ACTIVATORS_AND_CASPASES	1.35e-03	1.00e-02	0.46	0.69	1.91	11	CASP6,APAF1,TP53,CASP10,PIDD1,TP63,TP73
AD	REACTOME_CHOLESTEROL_BIOSYNTHESIS	1.37e-03	1.01e-02	0.46	-0.61	-1.95	20	HMGCR,SC5D,HMGCS1,DHCR24,IDI1,TM7SF2,EBP,ACAT2,FDPS,MSMO1,NSDHL,MVD
AD	REACTOME_MITOCHONDRIAL_CALCIUM_ION_TRANSPORT	1.37e-03	1.01e-02	0.46	-0.64	-1.95	17	VDAC2,MICU1,PMPCB,VDAC1,MICU2,LETM1,PHB2,PARL,STOML2,VDAC3,PMPCA,AFG3L2
AD	REACTOME_PHASE_I_FUNCTIONALIZATION_OF_COMPOUNDS	1.40e-03	1.03e-02	0.46	0.35	1.68	85	FMO2,CES1,SMOX,CYP11A1,RXRA,ADH1A,CYP3A4,TBXAS1,CYP11B1,CYP4F12,CYP4F2,ALDH3A1,ADH1B,CYP39A1,CYP27A1,CYP1A2,EPHX1,CYP2C9,CYP4F11,CYB5R3,CYP2W1,CYP2D6,MAOB,CYP19A1,CYP11B2,CYP1B1,POMC,CYP4B1,CYP3A43,PAOX,ADH1C,PTGS1,AOC3,CYP4A11,FMO3,AOC1
AD	REACTOME_PECAM1_INTERACTIONS	1.42e-03	1.04e-02	0.46	0.69	1.98	12	FYN,YES1,INPP5D,PTPN6,PECAM1,ITGB3,LCK,PLCG1
AD	REACTOME_FORMATION_OF_THE_EARLY_ELONGATION_COMPLEX	1.42e-03	1.04e-02	0.46	-0.55	-1.9	28	CCNH,CDK7,POLR2D,POLR2B,POLR2K,ERCC3,GTF2F1,MNAT1,POLR2C,POLR2I,POLR2G,NELFCD,POLR2F,GTF2H4,POLR2H,GTF2H1,POLR2A,POLR2L,GTF2H5,NCBP1,NCBP2
AD	REACTOME_SIGNALING_BY_INSULIN_RECEPTOR	1.45e-03	1.06e-02	0.46	-0.42	-1.74	66	ATP6V1E1,ATP6V1B2,ATP6V0B,HRAS,FGF9,ATP6AP1,ATP6V1D,ATP6V0E2,ATP6V1A,PIK3R4,ATP6V1G1,ATP6V1F,ATP6V0A1,PIK3CB,ATP6V1C1,ATP6V0C,ATP6V0D1,MAPK1
AD	KEGG_PURINE_METABOLISM	1.47e-03	1.06e-02	0.46	-0.35	-1.67	130	GUCY1B1,POLR3F,ENTPD3,GUK1,POLR3K,HPRT1,AK5,ADSS2,PDE4A,DGUOK,POLR3B,PAPSS1,PRPS2,PFAS,ENTPD6,ADSL,POLR2D,NUDT2,ENTPD4,POLR2B,GMPR2,POLR2K,PDE4D,PRPS1,ADCY1,ITPA,ADK,POLR2C,NME5,POLR3C,PDE2A,RRM1,PDE6D,POLR2I,NUDT9,POLR1C,DCK,ADCY3,NT5E,POLE3,POLR2G,PRUNE1,PKM,ATIC,GMPS,POLR2F,PDE8B,FHIT,PDE1A,ENTPD5,ADCY6,IMPDH2,POLR3D,POLR2H,PDE10A,PAICS,POLR2A,POLR2L,PDE4B
AD	BIOCARTA_NOS1_PATHWAY	1.48e-03	1.07e-02	0.46	-0.62	-1.9	18	PRKACB,PPP3CB,PRKAR1A,DLG4,PRKAR1B,PRKAR2B,GRIN2A,PPP3CA,GRIN1,PRKCB,CALM1
AD	BIOCARTA_NUCLEARRS_PATHWAY	1.50e-03	1.08e-02	0.46	0.48	1.85	32	ABCC3,PPARA,CYP3A4,RARG,ABCA1,CYP1A2,CYP2C9,NR0B2,ABCC2,NR1H3,VDR,NR1I2,CYP4B1,CYP4A11,ABCB11,PPARD,NR1H4
AD	KEGG_VASOPRESSIN_REGULATED_WATER_REABSORPTION	1.51e-03	1.08e-02	0.46	-0.48	-1.8	40	RAB11A,PRKACB,DYNC1LI1,DYNC1I1,DCTN6,NSF,GNAS,DYNLL1,DCTN1,DCTN2,RAB5A,DCTN4,DYNC1H1,DYNC1I2,VAMP2
AD	REACTOME_INFLUENZA_INFECTION	1.52e-03	1.08e-02	0.46	-0.36	-1.67	116	SEH1L,KPNA1,CLTA,CLTC,KPNA3,NUP42,RPL10A,POLR2D,POLR2B,EIF2AK2,POLR2K,RPL26L1,NUP155,NUP93,RPL15,ISG15,RPL31,GTF2F1,NUP85,POLR2C,NDC1,KPNA2,IPO5,NUP50,POLR2I,NUP58,RPS4Y1,POLR2G,RPS24,UBA52,POLR2F,HSP90AA1,RPL38,NUP133,POLR2H,RANBP2,RAE1,CALR,POLR2A,POLR2L,NUP54
AD	REACTOME_AGGREPHAGY	1.56e-03	1.10e-02	0.46	-0.5	-1.83	34	DYNC1LI1,UBE2N,DYNC1I1,TUBA4A,UBB,TUBA1B,DYNLL1,PCNT,TUBB2A,DYNC1H1,DYNC1I2,TUBB4B,TUBA1A,UBA52,PARK7,HSP90AA1,UBC,TUBA8,PRKN
AD	REACTOME_COMMON_PATHWAY_OF_FIBRIN_CLOT_FORMATION	1.55e-03	1.10e-02	0.46	0.58	1.96	20	F5,F13A1,F2R,PF4,CD177,F10,FGA
AD	REACTOME_LISTERIA_MONOCYTOGENES_ENTRY_INTO_HOST_CELLS	1.56e-03	1.10e-02	0.46	-0.62	-1.9	18	STAM,EPS15,SH3GL3,SH3GL2,UBB,CBLL1,HGS,GRB2,UBA52,UBC
AD	REACTOME_RUNX1_REGULATES_TRANSCRIPTION_OF_GENES_INVOLVED_IN_INTERLEUKIN_SIGNALING	1.55e-03	1.10e-02	0.46	0.91	1.78	4	LIFR,ELF1,CBFB,IL3
AD	REACTOME_SYNTHESIS_OF_ACTIVE_UBIQUITIN_ROLES_OF_E1_AND_E2_ENZYMES	1.58e-03	1.11e-02	0.46	-0.57	-1.9	24	UCHL3,UBE2K,UBB,UBE2S,UBE2A,UBE2E1,UBA1,UBE2D2,CDC34,UBE2Z,UBE2D1,UBA52,UBC
AD	BIOCARTA_IGF1R_PATHWAY	1.61e-03	1.13e-02	0.46	-0.58	-1.91	23	PRKACB,MAP2K1,PRKAR1A,HRAS,YWHAH,PRKAR1B,MAPK1,PRKAR2B,ADCY1
AD	REACTOME_SYNAPTIC_ADHESION_LIKE_MOLECULES	1.62e-03	1.13e-02	0.46	-0.62	-1.89	18	FLOT1,DLG4,DLG3,RTN3,GRIA1,GRIN2A,PTPRS,GRIN1,FLOT2,GRIA4,LRFN3,PTPRD,DLG1
AD	REACTOME_SIRT1_NEGATIVELY_REGULATES_RRNA_EXPRESSION	1.66e-03	1.16e-02	0.46	0.45	1.83	37	H2AC14,H2BC14,SIRT1,H4C9,H2BC5,H3C3,H3C7,H3C2,TAF1B,TAF1C,H3C11,H4C5,H4C4,H2BC11,H2BC13,H2BC6,H2BC15,H2AC6,H2AC4,H2AJ,SUV39H1,H3C8,H2AZ2,H2BC9,H4C1,H4C13
AD	REACTOME_IL_6_TYPE_CYTOKINE_RECEPTOR_LIGAND_INTERACTIONS	1.73e-03	1.20e-02	0.46	0.65	2.01	14	CTF1,LIFR,OSM,CLCF1,OSMR,CRLF1,IL11,LIF,CNTFR,TYK2
AD	REACTOME_LGI_ADAM_INTERACTIONS	1.74e-03	1.21e-02	0.46	-0.72	-1.87	10	ADAM22,DLG4,STX1A,ADAM11,CACNG3,ADAM23
AD	REACTOME_RHO_GTPASES_ACTIVATE_FORMINS	1.75e-03	1.21e-02	0.46	-0.37	-1.69	109	SEH1L,DYNC1LI1,DYNC1I1,TUBA4A,PAFAH1B1,RAC1,NDEL1,TUBA1B,DYNLL1,TUBB2A,CLASP1,PPP2R1A,PFN2,MAD2L1,SRF,ZWILCH,DYNC1H1,CKAP5,DYNC1I2,SCAI,ACTB,RANGAP1,CENPC,PPP2R5D,TUBB4B,EVL,BUB3,NUP85,CDC42,KIF2A,TUBA1A,CLASP2,ZWINT,KNTC1,DIAPH2,PPP2R5B,NUP133,PPP2R5C,PFN1,TUBA8,RANBP2,MAD1L1,ZW10,NUDC,DSN1
AD	REACTOME_TRANSLESION_SYNTHESIS_BY_POLH	1.81e-03	1.24e-02	0.46	-0.62	-1.89	18	RPA3,UBB,RFC3,RCHY1,RFC5,RPA2,UFD1,RFC2,RFC4,UBA52,UBC,PCNA
AD	BIOCARTA_CDK5_PATHWAY	1.86e-03	1.28e-02	0.46	-0.67	-1.88	13	MAP2K1,HRAS,EGR1,CDK5,DPM2,MAPK1,CDK5R1,MAP2K2
AD	REACTOME_RNA_POLYMERASE_III_TRANSCRIPTION_INITIATION_FROM_TYPE_1_PROMOTER	1.88e-03	1.29e-02	0.46	-0.58	-1.88	21	POLR3F,POLR3K,GTF3C3,POLR3B,POLR2K,POLR3C,POLR1C,POLR2F,TBP,POLR3D,POLR2H,GTF3C4,POLR2L,GTF3C1,GTF3A,POLR3G
AD	REACTOME_PYRUVATE_METABOLISM	1.90e-03	1.30e-02	0.46	-0.54	-1.88	28	PDHB,PDHX,PDP1,DLAT,MPC2,DLD,VDAC1,PDHA1,LDHA,GLO1,HAGH,ME1,LDHB,MPC1,PDK3,BSG
AD	BIOCARTA_ALTERNATIVE_PATHWAY	1.96e-03	1.33e-02	0.43	0.74	1.92	9	C8A,C6,CFD,CFP,CFB,C7,C3
AD	REACTOME_TRAFFICKING_OF_AMPA_RECEPTORS	1.99e-03	1.35e-02	0.43	-0.54	-1.87	28	TSPAN7,NSF,DLG4,AP2S1,CACNG3,AP2M1,GRIA1,AP2B1,GRIA2,AP2A2,EPB41L1,CAMK2A,CAMK2B,CACNG2,PRKCB,GRIA4,CAMK2G,DLG1,PRKCG
AD	REACTOME_FORMATION_OF_TUBULIN_FOLDING_INTERMEDIATES_BY_CCT_TRIC	2.00e-03	1.35e-02	0.43	-0.6	-1.9	20	CCT6A,CCT8,TUBA4A,TUBA1B,CCT2,TUBB2A,CCT4,CCT5,TUBB4B,CCT7,CCT3
AD	BIOCARTA_GRANULOCYTES_PATHWAY	2.02e-03	1.36e-02	0.43	0.61	1.93	15	SELPLG,SELL,PECAM1,ITGAM,SELP,IL1A,ITGAL,ICAM1,ITGB2,IFNG,TNF
AD	REACTOME_RESPONSE_TO_METAL_IONS	2.02e-03	1.36e-02	0.43	0.67	1.95	12	CSRP1,MT1E,MT1F,MT2A,MT1M,MT1H,MTF1,MT1G
AD	REACTOME_INLB_MEDIATED_ENTRY_OF_LISTERIA_MONOCYTOGENES_INTO_HOST_CELL	2.06e-03	1.37e-02	0.43	-0.67	-1.89	14	STAM,EPS15,SH3GL3,SH3GL2,UBB,HGS,GRB2,UBA52,UBC
AD	REACTOME_SUPPRESSION_OF_PHAGOSOMAL_MATURATION	2.05e-03	1.37e-02	0.43	-0.67	-1.88	13	KPNA1,CORO1A,UBB,RAB5A,VPS33B,HGS,UBA52,UBC,RAB7A,ATP6V1H,NOS2
AD	REACTOME_KSRP_KHSRP_BINDS_AND_DESTABILIZES_MRNA	2.08e-03	1.38e-02	0.43	-0.63	-1.83	15	YWHAZ,EXOSC9,EXOSC4,EXOSC5,DCP2,EXOSC1,MAPK14,PARN
AD	BIOCARTA_ETC_PATHWAY	2.10e-03	1.40e-02	0.43	-0.75	-1.89	9	SDHB,UQCRC1,SLC25A4,ATP5F1A,NDUFA1,SDHA,SDHD,SDHC,GPD2
AD	REACTOME_TRANSCRIPTION_OF_THE_HIV_GENOME	2.13e-03	1.41e-02	0.43	-0.43	-1.75	62	ELOC,RNMT,CCNH,CDK7,POLR2D,POLR2B,GTF2B,POLR2K,ERCC3,GTF2F1,CCNT2,MNAT1,POLR2C,POLR2I,ELOB,SUPT16H,TAF7,POLR2G,NELFCD,TAF12,POLR2F,TAF4B,GTF2A2,GTF2H4,TAF13,TBP,TAF9B,POLR2H,GTF2H1,GTF2E2,ELOA,POLR2A,POLR2L,GTF2H5,GTF2A1,NCBP1,NCBP2,TAF7L
AD	REACTOME_INTERLEUKIN_1_PROCESSING	2.15e-03	1.42e-02	0.43	0.75	1.86	8	NFKB1,RELA,NFKB2,IL18,IL1A,CTSG
AD	BIOCARTA_CTCF_PATHWAY	2.16e-03	1.42e-02	0.43	0.55	1.93	22	TGFBR3,SMAD5,PIK3CG,CDKN2A,TGFBR1,TP53,TGFB2,TGFB3,CD79A,MYC,SMAD4,SMAD1,TGFBR2
AD	REACTOME_INTERLEUKIN_6_FAMILY_SIGNALING	2.16e-03	1.42e-02	0.43	0.55	1.89	21	CTF1,LIFR,OSM,SOCS3,CLCF1,OSMR,CRLF1,STAT3,IL11,LIF,CBL,CNTFR,TYK2
AD	REACTOME_COPII_MEDIATED_VESICLE_TRANSPORT	2.17e-03	1.42e-02	0.43	-0.43	-1.74	54	CNIH3,SEC22A,TRAPPC2,NSF,SCFD1,RAB1A,SEC23A,BET1,GRIA1,TRAPPC2L,CNIH1,NAPA,NAPG,F8,USO1,CSNK1D,TMED2,PREB,SEC16A,TFG,MCFD2
AD	KEGG_LEUKOCYTE_TRANSENDOTHELIAL_MIGRATION	2.23e-03	1.46e-02	0.43	0.32	1.6	102	PXN,CLDN3,CXCR4,GNAI2,CLDN15,CLDN4,VASP,EZR,PLCG2,CLDN7,CLDN9,PIK3CG,CLDN18,CLDN5,PIK3R5,CYBA,PECAM1,MYLPF,RAC2,MYL12A,ARHGAP5,MMP2,NOX1,CLDN11,NCF4,ITGAM,CD99,MMP9,MYL7,RAPGEF3,CLDN17,VCAM1,MSN,CXCL12,ITGAL,MYL9,MAPK12,ICAM1,VCL,ROCK1,ITGB2,VAV1,MYL10,PLCG1,ACTN4,CLDN16
AD	REACTOME_FORMATION_OF_FIBRIN_CLOT_CLOTTING_CASCADE	2.25e-03	1.46e-02	0.43	0.45	1.8	35	F5,F13A1,F2R,KNG1,PF4,CD177,TFPI,F10,GP1BA,FGA,F11,SERPING1,GP9,PRTN3,F7,PRCP,VWF,F9,PROC
AD	BIOCARTA_MALATEX_PATHWAY	2.27e-03	1.47e-02	0.43	-0.75	-1.81	8	SLC25A11,MDH1,ACLY,CS,PDHA1
AD	BIOCARTA_BARRESTIN_SRC_PATHWAY	2.30e-03	1.49e-02	0.43	-0.61	-1.81	16	PLCB1,MAP2K1,HRAS,GNAS,DNM1,MAPK1,ADCY1,ARRB1,KCNA2,MAP2K2
AD	REACTOME_MET_PROMOTES_CELL_MOTILITY	2.30e-03	1.49e-02	0.43	0.45	1.82	38	LAMB2,TNS3,COL5A1,LAMC1,COL1A1,LAMA2,LAMA1,COL5A3,GAB1,LAMA3,TNS4,COL11A2,COL11A1,COL1A2,LAMA5,ITGA2,LAMC3,LAMA4
AD	KEGG_SMALL_CELL_LUNG_CANCER	2.31e-03	1.49e-02	0.43	0.34	1.64	84	NFKB1,LAMB2,BCL2,RELA,PIAS4,CDK2,RXRA,NFKBIA,E2F2,APAF1,LAMC1,PIK3CG,LAMA2,PIK3R5,LAMA1,PIAS1,TP53,IKBKB,LAMA3,ITGA6,RXRG,TRAF1,MYC,RB1,COL4A6,LAMA5,MAX,ITGA2,LAMC3,LAMA4,LAMB4,SKP2,CDKN2B
AD	REACTOME_PI_METABOLISM	2.35e-03	1.50e-02	0.43	-0.41	-1.72	67	MTMR6,INPP5F,MTMR4,FIG4,SYNJ1,PITPNB,PIP4K2C,MTMR1,OCRL,PIK3R4,MTMR9,PI4KA,GDE1,RAB5A,PIK3CB,PIP5K1B,INPP4B,INPP4A,PIK3R3,PIP4K2B,INPP5J,MTMR2,SACM1L,PI4K2A,MTMR7,SYNJ2,ARF3
AD	REACTOME_PREVENTION_OF_PHAGOSOMAL_LYSOSOMAL_FUSION	2.35e-03	1.50e-02	0.43	-0.75	-1.88	9	CORO1A,UBB,RAB5A,VPS33B,HGS,UBA52,UBC,RAB7A
AD	REACTOME_DISEASES_ASSOCIATED_WITH_GLYCOSAMINOGLYCAN_METABOLISM	2.36e-03	1.50e-02	0.43	0.45	1.8	35	PRELP,GPC4,ACAN,PAPSS2,BGN,SDC4,VCAN,BCAN,OMD,HSPG2,DCN,FMOD,GPC3,CHST3,OGN,SDC2,CSPG4,B4GALT1
AD	REACTOME_CYTOKINE_SIGNALING_IN_IMMUNE_SYSTEM	2.37e-03	1.50e-02	0.43	0.19	1.25	707	FYN,MUC1,CSF1,FOXO1,ANGPT1,MAPKAPK2,EGFR,NFKB1,GH1,SYK,CTF1,BCL2,LIFR,IL2RG,RELA,IL16,STAT5A,ITGAX,SOX2,IL13RA1,IL10RA,BCL6,TLN1,IL20RA,CSK,TNFRSF1B,IL3RA,INPPL1,ARAF,NFKBIA,F13A1,CD40,TRIM5,EBI3,FGFR4,PTAFR,MAPKAPK3,CSF1R,RPS6KA1,TNIP2,MAPK7,MAP3K8,CCL2,APBB1IP,TNFRSF12A,IRF5,PDGFRB,OSM,TNFSF8,LCP1,YES1,CD44,IL37,MT2A,RORC,IQGAP1,CCL5,SOCS3,ERBB2,IRF4,HLA-DPA1,IL18BP,PELI2,STXBP2,FLT3LG,IL7R,IL1…
AD	REACTOME_GOLGI_ASSOCIATED_VESICLE_BIOGENESIS	2.41e-03	1.53e-02	0.43	-0.47	-1.75	40	AP3S1,TPD52,NECAP1,CLTA,CLTC,SH3GL2,OCRL,VAMP7,TFRC,AP1G1,CPD,VAMP2,NAPA,ARRB1,SORT1,AP1S1,SNX2,TGOLN2,PICALM,GOLGB1,CLINT1,FTH1,PUM1,AP1S2,ACBD3
AD	PID_INTEGRIN2_PATHWAY	2.50e-03	1.58e-02	0.43	0.52	1.92	26	ITGAX,TGFBI,ICAM4,KNG1,F10,GP1BA,FGA,ITGAM,VCAM1,C3,ICAM3,FCGR2A,ITGAL,ICAM1,PLAU,ITGB2,CD40LG,PROC,PLAUR
AD	PID_FCER1_PATHWAY	2.52e-03	1.59e-02	0.43	0.37	1.63	58	FYN,NFKB1,SYK,PXN,FCGR2B,DOK1,RELA,MAP3K1,SPHK1,BTK,IKBKB,PLD2,DUSP1,PTPN13,CBLB,LAT2,HCLS1,GAB2,FCER1A,CBL,PLA2G1B,S1PR1,VAV1,LCP2,PLCG1,MS4A2,WIPF1,FCER1G,FOS,LAT
AD	KEGG_GLYCOSYLPHOSPHATIDYLINOSITOL_GPI_ANCHOR_BIOSYNTHESIS	2.53e-03	1.59e-02	0.43	-0.6	-1.88	19	DPM2,PIGK,PGAP1,PIGP,GPLD1,PIGN,GPAA1,PIGB,PIGH,PIGZ,PIGL,PIGF
AD	BIOCARTA_LIS1_PATHWAY	2.58e-03	1.61e-02	0.43	-0.61	-1.8	16	DCTN3,DCTN6,PAFAH1B1,NDEL1,CDK5,DYNLL1,DCTN1,LRP8
AD	PID_UPA_UPAR_PATHWAY	2.58e-03	1.61e-02	0.43	0.44	1.81	38	EGFR,ITGB5,LRP1,PDGFRB,PLG,ITGA5,CTRC,ITGB3,FGA,FPR3,ITGAM,MMP9,ELANE,CTSG,SERPINE1,MMP12,PLAU,ITGB2
AD	REACTOME_FOXO_MEDIATED_TRANSCRIPTION_OF_OXIDATIVE_STRESS_METABOLIC_AND_NEURONAL_GENES	2.57e-03	1.61e-02	0.43	0.53	1.87	23	FOXO1,ABCA6,GCK,AGRP,RETN,FOXO4,HDAC1,FOXO3,PCK1,CAT,IGFBP1,SMAD4
AD	REACTOME_AURKA_ACTIVATION_BY_TPX2	2.65e-03	1.65e-02	0.43	-0.4	-1.67	61	DCTN3,TUBA4A,CEP72,PAFAH1B1,ACTR1A,DYNLL1,PCNT,DCTN1,DCTN2,CLASP1,PPP2R1A,TUBB,TUBG1,DYNC1H1,CKAP5,DYNC1I2,PRKAR2B,TUBB4B,CSNK1D,CEP76,YWHAE,CEP41,CEP290,TUBA1A,AKAP9
AD	REACTOME_GLYCOLYSIS	2.66e-03	1.65e-02	0.43	-0.41	-1.67	63	SEH1L,PRKACB,BPGM,PGK1,ENO2,GPI,NUP42,GAPDH,PPP2R1A,PFKM,TPI1,HK1,GNPDA1,NUP155,NUP93,PPP2R5D,NUP85,NDC1,ALDOA,NUP50,ALDOC,NUP58,PKM,PFKP,ADPGK,PGP,NUP133,RANBP2,RAE1
AD	KEGG_BUTANOATE_METABOLISM	2.69e-03	1.66e-02	0.43	-0.51	-1.82	31	GAD1,PDHB,GAD2,AACS,OXCT1,ECHS1,HMGCS1,PDHA1,BDH1,ACAT2,ALDH5A1,ACAT1
AD	REACTOME_HIV_TRANSCRIPTION_INITIATION	2.70e-03	1.66e-02	0.43	-0.47	-1.78	42	CCNH,CDK7,POLR2D,POLR2B,GTF2B,POLR2K,ERCC3,GTF2F1,MNAT1,POLR2C,POLR2I,TAF7,POLR2G,TAF12,POLR2F,TAF4B,GTF2A2,GTF2H4,TAF13,TBP,TAF9B,POLR2H,GTF2H1,GTF2E2,POLR2A,POLR2L,GTF2H5
AD	BIOCARTA_PYK2_PATHWAY	2.72e-03	1.67e-02	0.43	-0.56	-1.86	23	MAP2K4,MAP2K1,HRAS,RAC1,PAK1,PTK2B,MAPK1,MAPK14,GRB2,CRKL,MAP2K2,PRKCB,CALM1
AD	PID_IL2_STAT5_PATHWAY	2.76e-03	1.69e-02	0.43	0.47	1.78	30	BCL2,IL2RG,STAT5A,SP1,ELF1,PRF1,IL4,MYC,GAB2,IL2RB,IL2RA,LTA,LCK,FASLG,CDK6,IL2,FOXP3,JAK3
AD	REACTOME_DEADENYLATION_DEPENDENT_MRNA_DECAY	2.78e-03	1.70e-02	0.43	-0.48	-1.83	43	PAIP1,EXOSC9,LSM4,EXOSC4,CNOT7,LSM3,EXOSC5,LSM5,DCP2,EXOSC1,PARN,EIF4A3,LSM7,SKIV2L,TTC37,CNOT9,CNOT4,DCPS,WDR61,EXOSC2,EDC4,EIF4E,LSM1
AD	BIOCARTA_ALK_PATHWAY	2.90e-03	1.77e-02	0.43	0.46	1.8	34	TGFBR3,SMAD5,BMP4,BMPR1A,GATA4,TGFBR1,HNF1A,TGFB2,SMAD6,TGFB3,WNT1,NPPB,BMP10,FZD1,SMAD4,AXIN1,SMAD1,TGFBR2
AD	REACTOME_METALLOTHIONEINS_BIND_METALS	2.91e-03	1.77e-02	0.43	0.73	1.88	9	MT1E,MT1F,MT2A,MT1M,MT1H,MT1G
AD	REACTOME_DNA_METHYLATION	2.93e-03	1.78e-02	0.43	0.46	1.79	33	H2AC14,H2BC14,H4C9,H2BC5,H3C3,DNMT3A,H3C7,H3C2,H3C11,H4C5,H4C4,H2BC11,H2BC13,H2BC6,H2BC15,H2AC6,H2AC4,H2AJ,H3C8,H2AZ2,H2BC9,H4C1,H4C13
AD	REACTOME_VLDLR_INTERNALISATION_AND_DEGRADATION	3.00e-03	1.81e-02	0.43	-0.7	-1.81	10	CLTA,CLTC,AP2S1,VLDLR,AP2M1,AP2B1,AP2A2
AD	REACTOME_PLASMA_LIPOPROTEIN_REMODELING	3.03e-03	1.83e-02	0.43	0.51	1.9	26	PLTP,APOA1,LMF2,PCSK6,APOA4,APOB,ANGPTL8,PCSK5,ANGPTL4,FGF21
AD	REACTOME_RECRUITMENT_OF_MITOTIC_CENTROSOME_PROTEINS_AND_COMPLEXES	3.08e-03	1.85e-02	0.43	-0.42	-1.74	65	TUBG2,DCTN3,TUBA4A,CEP72,PAFAH1B1,ACTR1A,DYNLL1,PCNT,DCTN1,DCTN2,CLASP1,PPP2R1A,TUBGCP2,TUBB,TUBG1,DYNC1H1,CKAP5,DYNC1I2,PRKAR2B,TUBB4B,CSNK1D,CEP76,YWHAE,CEP41,TUBGCP5,CEP290,TUBA1A,AKAP9
AD	REACTOME_GRB7_EVENTS_IN_ERBB2_SIGNALING	3.09e-03	1.86e-02	0.43	0.84	1.78	5	GRB7,ERBB2,NRG2
AD	REACTOME_PRE_NOTCH_EXPRESSION_AND_PROCESSING	3.10e-03	1.86e-02	0.43	0.37	1.67	67	AGO3,NOTCH2,NOTCH1,ELF3,RBPJ,H2AC14,H2BC14,LFNG,TP53,H4C9,H2BC5,H3C3,EP300,H3C7,CREBBP,MFNG,H3C2,ATP2A1,H3C11,KAT2B,H4C5,SIRT6,H4C4,NOTCH3,TNRC6B,H2BC11,H2BC13,B4GALT1,H2BC6,H2BC15,H2AC6,TFDP2,RFNG,MAML3,H2AC4,H2AJ,H3C8,H2AZ2,H2BC9,FURIN,JUN,H4C1,H4C13,POFUT1,E2F3,KAT2A
AD	REACTOME_SYNTHESIS_OF_SUBSTRATES_IN_N_GLYCAN_BIOSYTHESIS	3.12e-03	1.86e-02	0.43	-0.46	-1.77	46	ST3GAL5,SLC35A1,DPM1,ST8SIA5,ST6GALNAC5,UAP1,DPM2,CTSA,ST3GAL6,NANS,NEU1,PMM2,ALG5,SRD5A3,DOLPP1,NEU3,GNE,GMDS,TSTA3,DHDDS,PMM1,MVD,DOLK,MPI
AD	REACTOME_C_TYPE_LECTIN_RECEPTORS_CLRS	3.16e-03	1.88e-02	0.43	-0.35	-1.62	116	PPP3R1,PRKACB,PSMD14,UBE2N,PSMD12,PPP3CB,PSMD6,PSMD5,HRAS,PSMA3,PSMD8,PSMC6,CUL1,PSMC3,PSMA5,UBB,FBXW11,PSMA4,PAK1,PSMB6,PSMA1,PSMB5,SKP1,PSMB2,UBA3,PSMB3,PSMD1,PSMD10,PSMD3,UBE2M,PSMC1,UBE2D2,PSMC4,PSMB4,PSMC5,PSMC2,PSMA2,CDC34,PSMD4,PSMD11,PSMD13,PSMB7,UBE2D1,PSMB10,PSMF1,PSMD2,PSMD9,PPP3CA,UBA52,PSMB1
AD	REACTOME_APC_CDC20_MEDIATED_DEGRADATION_OF_NEK2A	3.19e-03	1.90e-02	0.43	-0.6	-1.83	18	ANAPC15,UBB,ANAPC10,MAD2L1,UBE2E1,CDC23,BUB3,CDC27,UBE2D1,ANAPC5,UBA52,UBC
AD	REACTOME_TRAFFICKING_OF_GLUR2_CONTAINING_AMPA_RECEPTORS	3.22e-03	1.91e-02	0.43	-0.6	-1.77	16	TSPAN7,NSF,AP2S1,AP2M1,GRIA1,AP2B1,GRIA2,AP2A2
AD	REACTOME_GLUCONEOGENESIS	3.27e-03	1.93e-02	0.43	-0.5	-1.82	32	SLC25A11,MDH1,PGK1,GOT1,ENO2,SLC25A12,MDH2,GPI,GAPDH,GOT2,TPI1
AD	BIOCARTA_NKT_PATHWAY	3.31e-03	1.94e-02	0.43	0.51	1.84	24	CXCR4,IL12RB1,CCR5,CSF2,CD4,IL4,IL18R1,TGFB2,IL4R,TGFB3,CCR3,CCR1,CCR7,CD40LG,IFNG,CCR4,CCL4,IL2,IL5
AD	PID_FOXM1_PATHWAY	3.31e-03	1.94e-02	0.43	0.43	1.77	39	SP1,CDK2,CENPB,ONECUT1,GAS1,NFATC3,CDKN2A,MMP2,EP300,CREBBP,MYC,RB1,ESR1,LAMA4,SKP2,AURKB,CDK1,PLK1,BIRC5,CHEK2,CDK4,FOS
AD	REACTOME_NEUROTOXICITY_OF_CLOSTRIDIUM_TOXINS	3.30e-03	1.94e-02	0.43	-0.74	-1.86	9	SYT1,SNAP25,SV2B,STX1A,VAMP1,VAMP2
AD	REACTOME_FORMATION_OF_RNA_POL_II_ELONGATION_COMPLEX	3.37e-03	1.97e-02	0.43	-0.44	-1.71	50	ELOC,RTF1,CCNH,CDK7,POLR2D,POLR2B,POLR2K,ERCC3,GTF2F1,CCNT2,MNAT1,POLR2C,POLR2I,ELOB,SUPT16H,POLR2G,NELFCD,POLR2F,GTF2H4,WDR61,POLR2H,GTF2H1,ELOA,POLR2A,POLR2L,GTF2H5,CTR9,NCBP1,NCBP2
AD	KEGG_OLFACTORY_TRANSDUCTION	3.40e-03	1.98e-02	0.43	0.36	1.59	61	PRKX,CALML3,OR2H1,OR2C1,OR5I1,OR7C1,OR52A1,OR1D2,OR51E2,OR10H3,CLCA1,GUCA1B,OR3A3,CLCA4,CALML5,OR11A1,OR7A5,OR10J1,PRKG1,OR10H2,OR3A2,CNGA3,OR1F1,GUCA1A,OR2J3,OR1A2,OR1A1,GUCY2D,PDE1C,OR3A1,OR1G1,PRKACG,OR10C1,OR7C2
AD	PID_BCR_5PATHWAY	3.41e-03	1.98e-02	0.43	0.39	1.74	60	NFKB1,SYK,FCGR2B,DOK1,RELA,NFATC1,CSK,NFKBIA,MAP3K1,PLCG2,DAPP1,POU2F2,CD19,PTPRC,PTPN6,ETS1,BTK,IKBKB,MAP4K1,CD79A,NFKBIB,ELK1
AD	REACTOME_TRANSPORT_OF_SMALL_MOLECULES	3.41e-03	1.98e-02	0.43	-0.25	-1.35	544	LRRC8B,RAB11A,SLC35A1,GNB1,PRKACB,ATP6V1E1,ASIC2,ADD2,PSMD14,SLC1A1,PSMD12,PEX19,VDAC2,SLC4A8,SLC12A5,ATP6V1B2,ATP2A2,SLC17A6,PSMD6,CLTA,MICU1,PRKAR1A,CLTC,PMPCB,PSMD5,GNG3,GNB5,ATP6V0B,SLC6A1,SLC30A3,FKBP1B,PSMA3,PSMD8,GNAS,PSMC6,ATP6AP1,ATP8A2,SLC25A4,CUL1,ATP2B1,ATP6V1D,PSMC3,ATP1A1,ANO3,ABCA5,AP2S1,PSMA5,SLC9A6,ATP6V0E2,UBB,VDAC1,ATP6V1A,PSMA4,VLDLR,AP2M1,PSMB6,ATP6V1G1,PSMA1,ATP6V1F,PSMB5,FX…
AD	REACTOME_FCGR_ACTIVATION	3.43e-03	1.98e-02	0.43	0.69	1.86	10	FYN,SYK,YES1,FGR,FCGR2A,HCK,CD3G
AD	REACTOME_RUNX1_REGULATES_TRANSCRIPTION_OF_GENES_INVOLVED_IN_DIFFERENTIATION_OF_HSCS	3.43e-03	1.98e-02	0.43	-0.37	-1.68	94	PSMD14,PSMD12,PSMD6,PSMD5,PSMA3,PSMD8,PSMC6,PSMC3,CCNH,CDK7,PSMA5,UBB,PSMA4,PSMB6,PSMA1,PSMB5,PSMB2,PSMB3,PSMD1,PSMD10,PSMD3,PSMC1,PSMC4,PSMB4,PSMC5,PSMC2,MNAT1,PSMA2,PSMD4,PSMD11,H2AZ1,PSMD13,PSMB7,PSMB10,PSMF1,PSMD2,PSMD9,UBA52,PSMB1,PSMD7,UBC
AD	KEGG_FOCAL_ADHESION	3.44e-03	1.98e-02	0.43	0.27	1.51	184	ITGB4,FYN,EGFR,LAMB2,BCL2,PXN,ITGB8,PGF,ITGB5,MYLK3,COL5A1,TLN1,PAK4,VASP,IGF1R,COL6A1,PDGFRB,ITGA10,ERBB2,COL6A2,LAMC1,COL1A1,VEGFB,PIK3CG,LAMA2,PIK3R5,LAMA1,CAV2,FLNA,ITGA5,COL5A3,MYLPF,VEGFC,RAC2,ITGB3,MYL12A,ARHGAP5,LAMA3,TNN,ITGA7,ITGA6,CAV1,ELK1,MYL7,COL11A2,COL11A1,COL4A6,PDGFC,ITGB7,FLNC,COL1A2,COMP,LAMA5,TNC,ZYX,ITGA2,EGF,LAMC3,ITGA8,PDGFB,LAMA4,MYL9,THBS1,LAMB4
AD	KEGG_ALANINE_ASPARTATE_AND_GLUTAMATE_METABOLISM	3.46e-03	1.99e-02	0.43	-0.54	-1.8	25	GAD1,GAD2,GOT1,ADSS2,ASNS,GLS2,NIT2,ADSL,GOT2
AD	BIOCARTA_DICER_PATHWAY	3.56e-03	2.03e-02	0.43	0.92	1.66	3	AGO3,DICER1
AD	REACTOME_RECRUITMENT_OF_NUMA_TO_MITOTIC_CENTROSOMES	3.54e-03	2.03e-02	0.43	-0.39	-1.69	74	TUBG2,DCTN3,TUBA4A,CEP72,PAFAH1B1,ACTR1A,TUBA1B,DYNLL1,PCNT,TUBB2A,DCTN1,DCTN2,CLASP1,PPP2R1A,TUBGCP2,TUBB,TUBG1,DYNC1H1,CKAP5,DYNC1I2,PRKAR2B,TUBB4B,CSNK1D,CEP76,YWHAE,CEP41,TUBGCP5,CEP290,TUBA1A,AKAP9
AD	REACTOME_SIGNALING_BY_HIPPO	3.56e-03	2.03e-02	0.43	0.59	1.89	16	SAV1,WWTR1,TJP1,YAP1,DVL2,STK3,LATS1,STK4,TJP2,AMOT,WWC1
AD	REACTOME_HIV_TRANSCRIPTION_ELONGATION	3.58e-03	2.03e-02	0.43	-0.47	-1.73	38	ELOC,CCNH,CDK7,POLR2D,POLR2B,POLR2K,ERCC3,GTF2F1,MNAT1,POLR2C,POLR2I,ELOB,SUPT16H,POLR2G,NELFCD,POLR2F,GTF2H4,POLR2H,GTF2H1,ELOA,POLR2A,POLR2L,GTF2H5
AD	REACTOME_PRC2_METHYLATES_HISTONES_AND_DNA	3.59e-03	2.03e-02	0.43	0.42	1.73	40	H2AC14,H2BC14,H4C9,H2BC5,H3C3,DNMT3A,H3C7,H3C2,H3C11,SUZ12,JARID2,PHF1,H4C5,H4C4,H2BC11,H2BC13,H2BC6,H2BC15,H2AC6,RBBP4,H2AC4,H2AJ,H3C8,H2AZ2,MTF2,H2BC9,H4C1,H4C13
AD	REACTOME_PKMTS_METHYLATE_HISTONE_LYSINES	3.61e-03	2.04e-02	0.43	0.41	1.72	45	NFKB1,RELA,MECOM,NSD3,NFKB2,SETD1A,H4C9,H3C3,H3C7,PRDM16,KMT2A,H3C2,H3C11,SUZ12,EHMT1,KMT2B,H4C5,SETD1B,H4C4,SETD2,KMT2D,ATF7IP
AD	REACTOME_INTERACTIONS_OF_VPR_WITH_HOST_CELLULAR_PROTEINS	3.63e-03	2.05e-02	0.43	-0.51	-1.8	31	SEH1L,KPNA1,NUP42,SLC25A4,SLC25A5,NUP155,NUP93,NUP85,NDC1,NUP50,NUP58,NUP133,RANBP2,RAE1,NUP54
AD	PID_INTEGRIN3_PATHWAY	3.67e-03	2.06e-02	0.43	0.42	1.72	41	SDC4,PDGFRB,SPHK1,TGFBI,LAMC1,COL1A1,PECAM1,ITGB3,FGA,COL4A6,COL1A2,TNC,COL4A3,PDGFB,LAMA4,THBS1,TGFBR2,PLAU,COL4A4,IBSP,PLAUR,SPP1,KDR,SDC1,COL4A5
AD	REACTOME_IONOTROPIC_ACTIVITY_OF_KAINATE_RECEPTORS	3.69e-03	2.07e-02	0.43	-0.69	-1.8	10	NCALD,GRIK1,DLG4,DLG3,GRIK2
AD	KEGG_NOTCH_SIGNALING_PATHWAY	3.75e-03	2.10e-02	0.43	0.44	1.78	36	DVL3,NOTCH2,HES1,NOTCH1,DTX2,HDAC1,RBPJL,RBPJ,PTCRA,DVL2,LFNG,CTBP2,EP300,CREBBP,MFNG
AD	REACTOME_TNFS_BIND_THEIR_PHYSIOLOGICAL_RECEPTORS	3.76e-03	2.10e-02	0.43	0.52	1.83	23	TNFRSF1B,TNFSF8,TNFRSF4,TNFRSF1A,CD70,TNFRSF11B,EDA,EDAR,CD27,TNFRSF14,LTA,TNFSF11,TNFRSF17,TNFRSF13B,FASLG,TNFRSF9,TNFSF18,EDA2R,TNFSF4
AD	REACTOME_IKBA_VARIANT_LEADS_TO_EDA_ID	3.84e-03	2.14e-02	0.43	0.74	1.77	7	NFKB1,RELA,NFKBIA,NFKB2,IKBKB
AD	PID_RXR_VDR_PATHWAY	3.86e-03	2.14e-02	0.43	0.51	1.82	24	BCL2,RXRA,PPARA,RARG,ABCA1,RXRG,MED1,NR1H3,NR4A1,VDR,TNF,PPARD,NR1H4
AD	REACTOME_POU5F1_OCT4_SOX2_NANOG_ACTIVATE_GENES_RELATED_TO_PROLIFERATION	3.86e-03	2.14e-02	0.43	0.71	1.85	9	SOX2,ZIC3,EPHA1,STAT3,SALL1,DPPA4,FGF2,NR6A1
AD	REACTOME_TP53_REGULATES_TRANSCRIPTION_OF_CELL_DEATH_GENES	3.87e-03	2.14e-02	0.43	0.44	1.74	35	CASP6,STEAP3,BCL6,TP53AIP1,APAF1,TNFRSF10B,TP53,CASP10,PIDD1,TNFRSF10D,CREBBP,TP63,TP73,FAS,BCL2L14,PERP,PMAIP1
AD	PID_INTEGRIN4_PATHWAY	3.92e-03	2.16e-02	0.41	0.66	1.81	11	ITGB4,LAMB2,LAMC1,LAMA2,LAMA1,LAMA3,ITGA6,LAMA5
AD	REACTOME_DISSOLUTION_OF_FIBRIN_CLOT	3.94e-03	2.16e-02	0.41	0.63	1.9	13	PLG,ANXA2,SERPINF2,HRG,SERPINE1,S100A10,PLAU,SERPINB8,PLAUR,SERPINB6
AD	REACTOME_CROSS_PRESENTATION_OF_PARTICULATE_EXOGENOUS_ANTIGENS_PHAGOSOMES	3.96e-03	2.17e-02	0.41	0.74	1.77	7	ITGB5,CYBA,NCF4
AD	KEGG_DRUG_METABOLISM_CYTOCHROME_P450	3.99e-03	2.18e-02	0.41	0.39	1.67	46	FMO2,ADH1A,CYP3A4,GSTA3,UGT2B17,ALDH3A1,ADH1B,CYP1A2,ALDH3B1,CYP2C9,FMO5,CYP2D6,FMO4,AOX1,GSTM5,MAOB,UGT2B28,GSTA1,CYP3A43,GSTP1,ADH1C,FMO3,ALDH3B2
AD	REACTOME_ACTIVATION_OF_KAINATE_RECEPTORS_UPON_GLUTAMATE_BINDING	4.07e-03	2.21e-02	0.41	-0.54	-1.81	24	PLCB1,NCALD,GNB1,GRIK1,GNG3,GNB5,DLG4,DLG3
AD	REACTOME_NUCLEAR_RECEPTOR_TRANSCRIPTION_PATHWAY	4.06e-03	2.21e-02	0.41	0.38	1.62	50	RXRA,NR5A1,PPARA,RARG,RORC,PGR,RORA,RXRG,NR2E3,NR0B2,MED1,HNF4A,ESR1,NR1H3,NR4A1,VDR,NR5A2,NR1I2,NR6A1,NR1D2,HNF4G,AR,PPARD,NR1H4,ESRRB,NR2F6,ESR2,NR1I3
AD	REACTOME_SYNTHESIS_OF_PIPS_AT_THE_EARLY_ENDOSOME_MEMBRANE	4.07e-03	2.21e-02	0.41	-0.64	-1.82	14	INPP5F,MTMR4,FIG4,PIK3R4,INPP4B,INPP4A,MTMR2,PI4K2A,PIKFYVE
AD	BIOCARTA_CREB_PATHWAY	4.14e-03	2.24e-02	0.41	-0.54	-1.76	22	PRKACB,PRKAR1A,HRAS,RAC1,PRKAR1B,MAPK1,PRKAR2B,ADCY1,MAPK14,GRB2
AD	REACTOME_TRANSPORT_OF_MATURE_TRANSCRIPT_TO_CYTOPLASM	4.18e-03	2.26e-02	0.41	-0.39	-1.62	61	SEH1L,SLBP,THOC7,NUP42,RNPS1,RBM8A,THOC5,NUP155,NUP93,NUP85,NDC1,NUP50,NUP58,UPF3B,EIF4A3,SRSF3,SRSF6,NUP133,MAGOHB,RANBP2,NXF1,RAE1,EIF4E,NUP54,CHTOP,GLE1,THOC6,NCBP1,NCBP2
AD	BIOCARTA_AMI_PATHWAY	4.27e-03	2.28e-02	0.41	0.54	1.81	19	F2R,PLG,TFPI,F10,FGA,COL4A6,COL4A3,AHSP,F7,COL4A4,PROC,COL4A2,COL4A5
AD	BIOCARTA_NTHI_PATHWAY	4.26e-03	2.28e-02	0.41	0.53	1.87	22	NFKB1,RELA,NFKBIA,TGFBR1,IKBKB,EP300,DUSP1,CREBBP,MYD88,SMAD4,MAP3K14,TGFBR2
AD	PID_CD8_TCR_PATHWAY	4.22e-03	2.28e-02	0.41	0.4	1.68	47	FYN,ZAP70,CSK,CD3D,MAP3K8,PRF1,CD86,PTPRC,CD80,PTPN6,CD3E,IKBKB,GRAP2,TRPV6,MAP3K14,CBL,CD3G,LCK,VAV1,LCP2,PLCG1,BCL10,LAT,CD8B
AD	REACTOME_ACTIVATED_PKN1_STIMULATES_TRANSCRIPTION_OF_AR_ANDROGEN_RECEPTOR_REGULATED_GENES_KLK2_AND_KLK3	4.25e-03	2.28e-02	0.41	0.43	1.72	37	PKN1,H2AC14,H2BC14,H4C9,H2BC5,H3C3,H3C7,H3C2,H3C11,H4C5,H4C4,H2BC11,KLK3,H2BC13,H2BC6,KLK2,H2BC15,H2AC6,AR,H2AC4,H2AJ,H3C8,H2AZ2,H2BC9,H4C1,H4C13
AD	REACTOME_CONDENSATION_OF_PROPHASE_CHROMOSOMES	4.26e-03	2.28e-02	0.41	0.41	1.71	44	H2AC14,H2BC14,H3-4,H4C9,H2BC5,H3C3,H3C7,H3C2,RB1,H3C11,PHF8,H4C5,H4C4,H2BC11,H2BC13,H2BC6,CDK1,PLK1,H2BC15,H2AC6,NCAPH2,H2AC4,H2AJ,H3C8,H2AZ2,H2BC9,H4C1,H4C13
AD	REACTOME_DNA_DAMAGE_BYPASS	4.24e-03	2.28e-02	0.41	-0.45	-1.69	40	RBX1,RPA3,UBB,RFC3,RCHY1,RFC5,RPA2,ISG15,UFD1,DDB1,CUL4B,RFC2,POLE3,RFC4,UBA52,UBC
AD	REACTOME_IRON_UPTAKE_AND_TRANSPORT	4.43e-03	2.34e-02	0.41	-0.45	-1.74	47	ATP6V1E1,ATP6V1B2,ATP6V0B,ATP6AP1,CUL1,ATP6V1D,ATP6V0E2,UBB,ATP6V1A,ATP6V1G1,ATP6V1F,ATP6V0A1,SKP1,TFRC,HMOX2,ATP6V1C1,ATP6V0C,ATP6V0D1
AD	REACTOME_KERATAN_SULFATE_DEGRADATION	4.42e-03	2.34e-02	0.41	0.65	1.88	12	PRELP,ACAN,OMD,FMOD,OGN,GNS
AD	REACTOME_SYNTHESIS_OF_PIPS_AT_THE_GOLGI_MEMBRANE	4.43e-03	2.34e-02	0.41	-0.61	-1.77	15	FIG4,OCRL,PIK3R4,PI4KA,SACM1L,PI4K2A,ARF3,PIKFYVE
AD	REACTOME_APOPTOTIC_EXECUTION_PHASE	4.45e-03	2.35e-02	0.41	0.37	1.61	50	PLEC,CASP6,H1-2,LMNA,H1-4,CASP8,H1-3,TJP1,BMX,H1-5,PKP1,CASP7,H1-1
AD	BIOCARTA_NDKDYNAMIN_PATHWAY	4.49e-03	2.36e-02	0.41	-0.69	-1.83	11	EPS15,PPP3CB,SYNJ1,AP2M1,DNM1,SYNJ2,PPP3CA,CALM1,PICALM
AD	PID_HIV_NEF_PATHWAY	4.52e-03	2.37e-02	0.41	0.43	1.73	35	NFKB1,CASP6,BCL2,RELA,NFKBIA,APAF1,CASP8,TRADD,TNFRSF1A,CASP7,MAP3K5,TRAF1,FAS,MAP3K14,FADD,DFFA,DAXX,CFLAR,FASLG,TNF
AD	NABA_PROTEOGLYCANS	4.58e-03	2.40e-02	0.41	0.45	1.72	30	PRELP,PODNL1,ACAN,BGN,VCAN,BCAN,OMD,HSPG2,DCN,FMOD,NYX,OGN,SRGN,PRG3
AD	REACTOME_RUNX2_REGULATES_OSTEOBLAST_DIFFERENTIATION	4.63e-03	2.42e-02	0.41	0.54	1.82	20	HEY2,HES1,WWTR1,MAF,YES1,COL1A1,YAP1,CBFB,RUNX2,ABL1,RB1,GLI3
AD	BIOCARTA_LAIR_PATHWAY	4.69e-03	2.43e-02	0.41	0.58	1.88	17	C6,SELPLG,KNG1,SELP,C7,VCAM1,C3,IL1A,ITGAL,ICAM1,ITGB2,TNF
AD	REACTOME_MITOTIC_PROMETAPHASE	4.69e-03	2.43e-02	0.41	-0.31	-1.52	160	SEH1L,TUBG2,DYNC1LI1,DYNC1I1,DCTN3,TUBA4A,CEP72,PAFAH1B1,ACTR1A,NDEL1,TUBA1B,DYNLL1,PCNT,TUBB2A,DCTN1,DCTN2,CLASP1,PPP2R1A,TUBGCP2,TUBB,PDS5B,TUBG1,MAD2L1,ZWILCH,DYNC1H1,CKAP5,DYNC1I2,PRKAR2B,RANGAP1,CENPC,PPP2R5D,TUBB4B,BUB3,NUP85,CSNK1D,CEP76,YWHAE,CEP41,CSNK2B,KIF2A,TUBGCP5,CEP290,TUBA1A,AKAP9,CLASP2,ZWINT,KNTC1,EML4,HSP90AA1,PPP2R5B,NUP133,PPP2R5C,TUBA8,CCNB1,SSNA1,RANBP2,MAD1L1,TUBGCP3,ZW10
AD	REACTOME_SYNTHESIS_OF_LEUKOTRIENES_LT_AND_EOXINS_EX	4.69e-03	2.43e-02	0.41	0.58	1.86	16	MAPKAPK2,CYP4F2,DPEP1,DPEP2,GGT5,CYP4F11,ALOX5,DPEP3,CYP4B1,CYP4A11
AD	REACTOME_TRAF6_MEDIATED_NF_KB_ACTIVATION	4.67e-03	2.43e-02	0.41	0.53	1.82	20	NFKB1,RELA,NFKBIA,MAP3K1,NFKB2,IKBKB,NFKBIB,MAVS
AD	REACTOME_PHYSIOLOGICAL_FACTORS	4.85e-03	2.50e-02	0.41	0.65	1.88	12	TBX5,HIPK2,WWTR1,GATA4,HIPK1,KAT2B,CORIN,NPR1
AD	REACTOME_RECYCLING_PATHWAY_OF_L1	4.87e-03	2.50e-02	0.41	-0.47	-1.75	37	DNM3,CLTA,CLTC,TUBA4A,SH3GL2,AP2S1,TUBA1B,AP2M1,DNM1,TUBB2A,AP2B1,MAPK1,ACTB,TUBB4B,AP2A2
AD	REACTOME_RESOLUTION_OF_SISTER_CHROMATID_COHESION	4.88e-03	2.50e-02	0.41	-0.35	-1.58	99	SEH1L,DYNC1LI1,DYNC1I1,TUBA4A,PAFAH1B1,NDEL1,TUBA1B,DYNLL1,TUBB2A,CLASP1,PPP2R1A,PDS5B,MAD2L1,ZWILCH,DYNC1H1,CKAP5,DYNC1I2,RANGAP1,CENPC,PPP2R5D,TUBB4B,BUB3,NUP85,KIF2A,TUBA1A,CLASP2,ZWINT,KNTC1,PPP2R5B,NUP133,PPP2R5C,TUBA8,CCNB1,RANBP2,MAD1L1,ZW10,NUDC,DSN1
AD	REACTOME_UPTAKE_AND_ACTIONS_OF_BACTERIAL_TOXINS	4.87e-03	2.50e-02	0.41	-0.53	-1.78	26	MAP2K4,SYT1,SNAP25,MAP2K1,SV2B,STX1A,VAMP1,HSP90AB1,PDCD6IP,VAMP2,MAP2K2,HSP90AA1,SV2A,CALM1,EEF2,CD9
AD	KEGG_PROTEIN_EXPORT	4.97e-03	2.54e-02	0.41	-0.59	-1.83	19	SRPRB,SPCS3,SRP72,SPCS1,SEC61A2,SRP19,SRPRA,SRP54,SEC61G,OXA1L,HSPA5
AD	REACTOME_INTERFERON_GAMMA_SIGNALING	4.97e-03	2.54e-02	0.41	0.36	1.62	66	TRIM5,PTAFR,IRF5,CD44,MT2A,SOCS3,IRF4,HLA-DPA1,PTPN6,PIAS1,IRF3,TRIM8,CIITA,HLA-DPB1,TRIM31,GBP2,IRF7,IRF2,TRIM38,VCAM1,TRIM14,IRF6,SP100,HLA-DQB2,ICAM1,HLA-DQA1,IRF8,TRIM29,TRIM21,MID1,TRIM10,IFNG,OASL,PML
AD	REACTOME_RIP_MEDIATED_NFKB_ACTIVATION_VIA_ZBP1	5.00e-03	2.55e-02	0.41	0.58	1.83	15	NFKB1,RELA,NFKBIA,NFKB2,IKBKB,NFKBIB,MYD88,TLR3
AD	BIOCARTA_EXTRINSIC_PATHWAY	5.03e-03	2.56e-02	0.41	0.65	1.87	12	F5,F2R,TFPI,F10,FGA
AD	BIOCARTA_GSK3_PATHWAY	5.09e-03	2.58e-02	0.41	0.55	1.84	18	NFKB1,GJA1,RELA,WNT1,LEF1,MYD88,LBP,FZD1,AXIN1
AD	REACTOME_TRANSPORT_OF_THE_SLBP_DEPENDANT_MATURE_MRNA	5.15e-03	2.60e-02	0.41	-0.5	-1.76	30	SEH1L,SLBP,NUP42,NUP155,NUP93,NUP85,NDC1,NUP50,NUP58,NUP133,RANBP2,NXF1,RAE1,EIF4E,NUP54,NCBP1,NCBP2
AD	REACTOME_PROTEIN_UBIQUITINATION	5.16e-03	2.61e-02	0.41	-0.41	-1.64	58	UBE2V2,UCHL3,UBE2N,RTF1,UBE2K,UBB,UBE2S,RRAGA,UBE2A,PRKDC,UBE2E1,UBA1,DERL1,UBE2D2,CDC34,HLTF,UBE2Z,UBE2D1,RNF40,UBA52,UBC,WDR61,PCNA,UBE2L3,CTR9
AD	KEGG_NUCLEOTIDE_EXCISION_REPAIR	5.22e-03	2.63e-02	0.41	-0.44	-1.67	40	RBX1,RPA3,CCNH,CDK7,RFC3,RAD23B,RFC5,ERCC3,RPA2,MNAT1,DDB1,CUL4B,RFC2,POLE3,RFC4,GTF2H4,ERCC8,GTF2H1,RAD23A,PCNA,GTF2H5,ERCC1
AD	REACTOME_ROS_AND_RNS_PRODUCTION_IN_PHAGOCYTES	5.29e-03	2.65e-02	0.41	-0.5	-1.76	29	ATP6V1E1,ATP6V1B2,ATP6V0B,ATP6V1D,ATP6V0E2,ATP6V1A,ATP6V1G1,ATP6V1F,ATP6V0A1,ATP6V1C1,ATP6V0C,ATP6V0D1
AD	REACTOME_TERMINATION_OF_O_GLYCAN_BIOSYNTHESIS	5.29e-03	2.65e-02	0.41	0.62	1.87	13	MUC1,ST6GALNAC2,MUC16,MUC4,MUC13,MUC6,ST3GAL1,ST6GAL1,ST6GALNAC4
AD	REACTOME_INSULIN_PROCESSING	5.34e-03	2.67e-02	0.41	-0.56	-1.79	20	STX1A,EXOC1,PCSK1,EXOC2,ERO1A,MYO5A,VAMP2,KIF5C,MYRIP,EXOC3,EXOC7,PCSK2,ERO1B,KIF5A,SLC30A5,SLC30A6
AD	REACTOME_RUNX1_REGULATES_EXPRESSION_OF_COMPONENTS_OF_TIGHT_JUNCTIONS	5.36e-03	2.68e-02	0.41	0.91	1.64	3	TJP1,CLDN5,CBFB
AD	REACTOME_MITOCHONDRIAL_TRNA_AMINOACYLATION	5.46e-03	2.72e-02	0.41	-0.63	-1.79	14	IARS2,GARS1,YARS2,KARS1,LARS2,PPA2,NARS2,HARS2,SARS2
AD	BIOCARTA_ATM_PATHWAY	5.52e-03	2.75e-02	0.41	0.53	1.8	20	NFKB1,RELA,NFKBIA,BRCA1,TP53,ABL1,TP73,MRE11,CDKN1A,CHEK2,RAD51,MDM2,RBBP8,JUN,ATM,NBN
AD	REACTOME_RESOLUTION_OF_AP_SITES_VIA_THE_MULTIPLE_NUCLEOTIDE_PATCH_REPLACEMENT_PATHWAY	5.61e-03	2.78e-02	0.41	-0.53	-1.73	22	POLB,RPA3,RFC3,PARP2,APEX1,RFC5,FEN1,RPA2,RFC2,POLE3,RFC4,PARP1,PCNA
AD	REACTOME_ESTROGEN_STIMULATED_SIGNALING_THROUGH_PRKCZ	5.65e-03	2.79e-02	0.41	-0.81	-1.68	5	HRAS,PRKCZ,MAPK1
AD	BIOCARTA_EIF2_PATHWAY	5.78e-03	2.83e-02	0.41	-0.68	-1.76	10	EIF2AK2,EIF2S1,EIF2AK1,EIF2AK3,EIF2B5,EIF5,EIF2S2
AD	REACTOME_BINDING_OF_TCF_LEF_CTNNB1_TO_TARGET_GENE_PROMOTERS	5.78e-03	2.83e-02	0.41	0.73	1.74	7	TCF7L1,TCF7,TCF7L2,LEF1,MYC,RUNX3,CTNNB1
AD	REACTOME_FORMATION_OF_SENESCENCE_ASSOCIATED_HETEROCHROMATIN_FOCI_SAHF	5.76e-03	2.83e-02	0.41	0.57	1.86	17	H1-2,H1-4,H1-3,H1-5,TP53,H1-1,RB1,UBN1,HMGA2,CDKN1A
AD	REACTOME_SIGNALING_BY_LEPTIN	5.78e-03	2.83e-02	0.41	0.68	1.81	10	STAT5A,SOCS3,STAT3,LEP
AD	BIOCARTA_CASPASE_PATHWAY	5.87e-03	2.87e-02	0.41	0.52	1.83	22	CASP6,LMNA,APAF1,CASP8,GZMB,PRF1,CASP10,CASP7
AD	KEGG_VIBRIO_CHOLERAE_INFECTION	5.95e-03	2.91e-02	0.41	-0.44	-1.71	47	PRKACB,ATP6V1E1,ATP6V1B2,ATP6V0B,GNAS,ATP6AP1,SEC61A2,ATP6V1D,ATP6V0E2,ATP6V1A,ATP6V1G1,ATP6V1F,ATP6V0A1,ERO1A,ATP6V1C1,ATP6V0C,ATP6V0D1,ACTB
AD	BIOCARTA_HIVNEF_PATHWAY	5.98e-03	2.91e-02	0.41	0.37	1.64	53	NFKB1,CASP6,BCL2,RELA,LMNA,TNFRSF1B,NFKBIA,APAF1,MAP3K1,CASP8,TRADD,NUMA1,TNFRSF1A,CASP7,MAP3K5,TRAF1,RB1,FAS,MAP3K14,FADD,DFFA,DAXX,CFLAR,FASLG,MDM2,TNF
AD	PID_AVB3_INTEGRIN_PATHWAY	6.06e-03	2.93e-02	0.41	0.33	1.53	68	CSF1,PXN,COL5A1,TLN1,COL8A1,CSF1R,IGF1R,COL6A1,CASP8,COL6A2,COL1A1,COL8A2,ITGB3,COL13A1,COL11A2,COL11A1,COL4A6,COL1A2,CBL,COL4A3,TGFBR2,FGF2,VCL,ROCK1
AD	REACTOME_NUCLEAR_ENVELOPE_NE_REASSEMBLY	6.06e-03	2.93e-02	0.41	-0.41	-1.65	54	SEH1L,LEMD3,TUBA4A,TUBA1B,CHMP2B,TUBB2A,PPP2R1A,CHMP2A,SPAST,VRK1,NUP155,RANGAP1,NUP93,SUMO1,TUBB4B,NUP85,NDC1,UBE2I,NUP58,TUBA1A,CHMP7,NUP133,TUBA8,CCNB1
AD	REACTOME_RNA_POLYMERASE_III_TRANSCRIPTION_INITIATION_FROM_TYPE_3_PROMOTER	6.04e-03	2.93e-02	0.41	-0.53	-1.72	22	POLR3F,POLR3K,SNAPC5,POLR3B,POLR2K,BRF2,POLR3C,POLR1C,POLR2F,TBP,SNAPC3,POLR3D,POLR2H,POLR2L
AD	REACTOME_REGULATION_OF_PYRUVATE_DEHYDROGENASE_PDH_COMPLEX	6.12e-03	2.96e-02	0.41	-0.6	-1.73	15	PDHB,PDHX,PDP1,DLAT,DLD,PDHA1
AD	BIOCARTA_SM_PATHWAY	6.23e-03	3.00e-02	0.41	-0.63	-1.76	13	SNRPD1,SNRPE,SNRPB2,SNRPF,SNRPD2,SNRPB,SNRPD3
AD	BIOCARTA_CLASSIC_PATHWAY	6.30e-03	3.03e-02	0.41	0.64	1.76	11	C8A,C6,C2,C1R,C7,C3,C1QA,C1QB,C1S,C5
AD	REACTOME_DISEASES_ASSOCIATED_WITH_GLYCOSYLATION_PRECURSOR_BIOSYNTHESIS	6.34e-03	3.05e-02	0.41	-0.58	-1.71	16	DPM1,DPM2,CTSA,NEU1,PMM2,SRD5A3,GNE,DHDDS,DOLK,MPI,GALE
AD	REACTOME_PLATELET_AGGREGATION_PLUG_FORMATION	6.36e-03	3.05e-02	0.41	0.43	1.7	35	SYK,TLN1,CSK,APBB1IP,MPL,COL1A1,GP1BA,ITGB3,FGA,ADRA2C,RAPGEF3,COL1A2
AD	BIOCARTA_SUMO_PATHWAY	6.45e-03	3.07e-02	0.41	-0.81	-1.66	5	SUMO3,SAE1,SUMO1,UBE2I,UBA2
AD	REACTOME_SUMO_IS_TRANSFERRED_FROM_E1_TO_E2_UBE2I_UBC9	6.45e-03	3.07e-02	0.41	-0.81	-1.66	5	SUMO3,SAE1,SUMO1,UBE2I,UBA2
AD	REACTOME_TRAIL_SIGNALING	6.42e-03	3.07e-02	0.41	0.72	1.72	7	TNFRSF10B,CASP8,CASP10,TNFRSF10D,FADD,CFLAR
AD	REACTOME_P2Y_RECEPTORS	6.46e-03	3.07e-02	0.41	0.67	1.8	10	LPAR4,P2RY2,P2RY14,P2RY6,P2RY1,P2RY4,P2RY10,P2RY13
AD	REACTOME_MITOCHONDRIAL_IRON_SULFUR_CLUSTER_BIOGENESIS	6.54e-03	3.10e-02	0.41	-0.67	-1.74	10	ISCU,LYRM4,GLRX5,ISCA1,FXN,NFS1,FDX1
AD	BIOCARTA_CYTOKINE_PATHWAY	6.62e-03	3.13e-02	0.41	0.54	1.8	18	IL16,IL3,IL4,IL18,IFNB1,IL15,IL1A,IFNG,TNF,IL13,IL2,IL5,IL9
AD	PID_HNF3A_PATHWAY	6.91e-03	3.26e-02	0.41	0.42	1.69	35	SP1,NFIC,NFIB,NKX3-1,BRCA1,APOB,EP300,CREBBP,FOXA2,ESR1,C4BPB,KLK3,SERPINA1,NR2F2,TFF1,NCOA3,AR,FOS,SCGB1A1,COL18A1,FOXA1,XBP1,DSCAM,JUN,CDKN1B,CEBPB
AD	KEGG_NOD_LIKE_RECEPTOR_SIGNALING_PATHWAY	6.97e-03	3.28e-02	0.41	0.38	1.65	52	PSTPIP1,NFKB1,RELA,TRIP6,ERBIN,NFKBIA,CCL2,CASP8,CASP5,CCL5,IL18,IKBKB,TAB2,TNFAIP3,NFKBIB,RIPK2,PYCARD,CCL7,NAIP,MAPK12,CCL13,CARD8,NOD1
AD	REACTOME_CASPASE_ACTIVATION_VIA_DEATH_RECEPTORS_IN_THE_PRESENCE_OF_LIGAND	7.16e-03	3.36e-02	0.41	0.59	1.83	14	TNFRSF10B,CASP8,TRADD,TLR4,FAS,FADD,CFLAR,FASLG,TICAM1,RIPK1,CD14
AD	REACTOME_PROCESSING_AND_ACTIVATION_OF_SUMO	7.16e-03	3.36e-02	0.41	-0.73	-1.67	7	SENP5,SUMO3,SAE1,SUMO1,UBE2I,UBA2
AD	REACTOME_PLATELET_ADHESION_TO_EXPOSED_COLLAGEN	7.21e-03	3.38e-02	0.41	0.63	1.82	12	FYN,ITGA10,COL1A1,GP1BA,COL1A2,ITGA2,FCER1G,GP9,GP6,VWF
AD	PID_SYNDECAN_4_PATHWAY	7.27e-03	3.39e-02	0.41	0.45	1.7	29	CXCR4,SDC4,CCL5,PLG,LAMA1,TFPI,ITGA5,LAMA3,MMP9,TNC,CXCL12,FZD7,THBS1,FGF2,GIPC1,TNFRSF13B
AD	REACTOME_PROCESSING_OF_SMDT1	7.26e-03	3.39e-02	0.41	-0.67	-1.8	11	MICU1,PMPCB,MICU2,PHB2,PARL,STOML2,PMPCA,AFG3L2
AD	BIOCARTA_BLYMPHOCYTE_PATHWAY	7.37e-03	3.43e-02	0.41	0.69	1.79	9	FCGR2B,CD40,PTPRC,CD80,CR1,ITGAL,ICAM1,ITGB2,CR2
AD	REACTOME_INACTIVATION_OF_CDC42_AND_RAC1	7.59e-03	3.52e-02	0.41	-0.8	-1.65	5	RAC1,ROBO1,SLIT2,SRGAP3,CDC42
AD	KEGG_BLADDER_CANCER	7.67e-03	3.54e-02	0.41	0.41	1.64	37	EGFR,PGF,ARAF,E2F2,ERBB2,VEGFB,CDKN2A,TP53,VEGFC,MMP2,RPS6KA5,MYC,MMP9,RB1,EGF,THBS1,CDKN1A
AD	REACTOME_RUNX3_REGULATES_WNT_SIGNALING	7.67e-03	3.54e-02	0.41	0.71	1.77	8	TCF7L1,TCF7,TCF7L2,LEF1,MYC,RUNX3,CTNNB1
AD	PID_SYNDECAN_1_PATHWAY	7.94e-03	3.65e-02	0.38	0.4	1.66	42	COL5A1,COL8A1,COL6A1,CCL5,COL6A2,COL1A1,COL8A2,COL13A1,MMP9,COL11A2,COL11A1,COL4A6,COL1A2,LAMA5,COL4A3,CASK,MMP7,HPSE,COL4A4,COL6A3,COL10A1,SDC1,COL4A5,COL9A2,COL15A1,COL2A1
AD	REACTOME_INTERACTIONS_OF_REV_WITH_HOST_CELLULAR_PROTEINS	7.92e-03	3.65e-02	0.38	-0.49	-1.72	30	SEH1L,RANBP1,NUP42,NUP155,RANGAP1,NUP93,NUP85,NDC1,NUP50,NUP58,NUP133,RANBP2,RAE1,NUP54
AD	REACTOME_DIGESTION_AND_ABSORPTION	7.97e-03	3.66e-02	0.38	0.53	1.78	18	ALPI,GUCA2B,PNLIPRP1,NPC1L1,SLC2A5,CEL,LIPF,SLC2A2,CHIA,CLPS
AD	BIOCARTA_IL7_PATHWAY	8.06e-03	3.70e-02	0.38	0.56	1.79	16	FYN,BCL2,STAT5A,IL7R,PIK3CG,EP300,CREBBP
AD	REACTOME_PHASE_0_RAPID_DEPOLARISATION	8.24e-03	3.77e-02	0.38	-0.46	-1.69	35	CACNA2D3,FGF13,FGF12,SCN1A,CACNG3,FGF14,SCN3B,SCN2A,CACNB3,SCN2B,CAMK2A,CAMK2B,CACNG2,CACNA2D2,SCN3A,RANGRF,CALM1,CAMK2G,CACNA2D1,SCN8A,CACNB2
AD	REACTOME_CHYLOMICRON_REMODELING	8.36e-03	3.80e-02	0.38	0.71	1.7	7	APOA1,APOA4,APOB,LPL,APOE,APOC3,APOA2
AD	REACTOME_DEFECTIVE_CHST6_CAUSES_MCDC1	8.36e-03	3.80e-02	0.38	0.71	1.7	7	PRELP,ACAN,OMD,FMOD,OGN
AD	REACTOME_DEFECTIVE_ST3GAL3_CAUSES_MCT12_AND_EIEE15	8.36e-03	3.80e-02	0.38	0.71	1.7	7	PRELP,ACAN,OMD,FMOD,OGN
AD	REACTOME_CASPASE_MEDIATED_CLEAVAGE_OF_CYTOSKELETAL_PROTEINS	8.46e-03	3.84e-02	0.38	0.63	1.73	11	PLEC,CASP6,CASP8,CASP7
AD	REACTOME_DAP12_INTERACTIONS	8.50e-03	3.85e-02	0.38	0.43	1.65	30	FYN,SYK,PLCG2,SIGLEC15,CLEC5A,NCR2,KLRD1,BTK,TREM2,GRAP2,SIRPB1,TYROBP
AD	REACTOME_PHOSPHOLIPID_METABOLISM	8.52e-03	3.85e-02	0.38	-0.31	-1.47	148	MTMR6,LPCAT4,PTDSS1,INPP5F,AGK,DDHD2,MTMR4,FIG4,GPD1L,SYNJ1,PITPNB,PIP4K2C,MTMR1,MGLL,OCRL,PIK3R4,MTMR9,PI4KA,GDE1,RAB5A,AGPAT4,PIK3CB,LPIN2,ETNK1,PIP5K1B,PLD3,INPP4B,PLA2G4C,INPP4A,PIK3R3,PIP4K2B,INPP5J,MTMR2,SACM1L,CDS1,PI4K2A,PLAAT1,LPCAT1,MTMR7,SYNJ2,PCYT2,CSNK2B,CHKA,CDS2,ARF3,PEMT,PIKFYVE,LPGAT1,GNPAT,DGAT1,BCHE,GPD2,PIP5K1A
AD	REACTOME_TCR_SIGNALING	8.80e-03	3.97e-02	0.38	-0.35	-1.61	105	PSMD14,UBE2N,PSMD12,PSMD6,PSMD5,PSMA3,PSMD8,PSMC6,CUL1,PSMC3,PSMA5,UBB,FBXW11,PSMA4,PAK1,PSMB6,PSMA1,PSMB5,SKP1,PSMB2,PIK3CB,PSMB3,PSMD1,PSMD10,PSMD3,PSMC1,UBE2D2,PSMC4,PSMB4,EVL,PSMC5,PSMC2,PSMA2,CDC34,PSMD4,PSMD11,PSMD13,PSMB7,UBE2D1,PSMB10,PTPRJ,PSMF1,PSMD2,PSMD9,UBA52,PSMB1,PSMD7,UBC
AD	BIOCARTA_HSP27_PATHWAY	8.87e-03	3.99e-02	0.38	0.6	1.8	13	MAPKAPK2,BCL2,APAF1,MAPKAPK3,FAS,IL1A,DAXX,HSPB1,FASLG,TNF
AD	KEGG_ARRHYTHMOGENIC_RIGHT_VENTRICULAR_CARDIOMYOPATHY_ARVC	8.86e-03	3.99e-02	0.38	0.35	1.58	66	ITGB4,GJA1,TCF7L1,TCF7,ITGB8,SGCD,SGCA,ITGB5,LMNA,TCF7L2,ITGA10,DSC2,LAMA2,CACNG5,ITGA5,ITGB3,JUP,ITGA7,ITGA6,LEF1
AD	REACTOME_SYNTHESIS_OF_IP2_IP_AND_INS_IN_THE_CYTOSOL	9.05e-03	4.06e-02	0.38	-0.62	-1.72	13	SYNJ1,OCRL,MTMR9,INPP5A,INPP4B,INPP4A,IMPA1,INPP5J,MTMR7,INPP1
AD	REACTOME_OPIOID_SIGNALLING	9.15e-03	4.09e-02	0.38	-0.36	-1.56	75	PLCB1,GNB1,PPP3R1,PRKACB,PPP3CB,PRKAR1A,GNG3,PDE4A,GNB5,CDK5,PPP2R1A,PRKAR1B,PDE4D,MAPK1,PRKAR2B,ADCY1,PPP2R5D,CAMK4,NBEA,KPNA2,PPP1CA,CAMK2A,GNAL,CAMK2B,ADCY3,GNAI1,GNAZ,PPP3CA,PDE1A,CALM1,ADCY6,GNB2,CAMK2G,PRKCD,PDE4B,CAMKK2,PRKCG,GNAO1,PDYN,ITPR1,PDE1B,GNG4
AD	REACTOME_DUAL_INCISION_IN_GG_NER	9.21e-03	4.11e-02	0.38	-0.46	-1.68	37	RBX1,RPA3,UBB,RFC3,PARP2,RFC5,ERCC3,RPA2,DDB1,CUL4B,RFC2,POLE3,RFC4,UBA52,GTF2H4,UBC,PARP1,GTF2H1,PCNA,GTF2H5,ERCC1
AD	KEGG_CHRONIC_MYELOID_LEUKEMIA	9.24e-03	4.12e-02	0.38	0.35	1.57	66	NFKB1,RELA,STAT5A,MECOM,ARAF,NFKBIA,E2F2,HDAC1,PIK3CG,PIK3R5,CDKN2A,TGFBR1,TP53,CTBP2,TGFB2,IKBKB,TGFB3,ABL1,CBLB,MYC,CBLC,RB1,SMAD4,GAB2
AD	REACTOME_CLEC7A_INFLAMMASOME_PATHWAY	9.33e-03	4.15e-02	0.38	0.77	1.72	6	NFKB1,RELA,CASP8,PYCARD
AD	BIOCARTA_HBX_PATHWAY	9.39e-03	4.16e-02	0.38	-0.72	-1.65	7	HRAS,PTK2B,LAMTOR5,GRB2
AD	REACTOME_CREATION_OF_C4_AND_C2_ACTIVATORS	9.40e-03	4.16e-02	0.38	0.6	1.8	13	FCN1,FCN3,C1R,CRP,C1QA,MASP1,C1QB,C1S,COLEC11,COLEC10,FCN2
AD	REACTOME_REGULATION_OF_INSULIN_SECRETION	9.41e-03	4.16e-02	0.38	-0.37	-1.58	68	PLCB1,GNB1,PRKACB,SNAP25,PRKAR1A,STXBP1,GNG3,GNB5,GNAS,STX1A,ABCC8,ACSL3,ACSL4,PRKAR1B,PRKAR2B,CHRM3,VAMP2,SYT5,CACNB3,KCNS3,RAPGEF4
AD	KEGG_ACUTE_MYELOID_LEUKEMIA	9.56e-03	4.22e-02	0.38	0.36	1.56	54	NFKB1,TCF7L1,TCF7,RELA,STAT5A,ARAF,ZBTB16,SPI1,TCF7L2,PIK3CG,PIK3R5,EIF4EBP1,IKBKB,JUP,STAT3,LEF1,MYC,PIM1
AD	BIOCARTA_RACC_PATHWAY	9.58e-03	4.22e-02	0.38	-0.61	-1.72	14	GUCY1B1,KCNQ2,GNAS,KCNQ3,ADCY1
AD	REACTOME_RECOGNITION_OF_DNA_DAMAGE_BY_PCNA_CONTAINING_REPLICATION_COMPLEX	9.62e-03	4.23e-02	0.38	-0.5	-1.74	28	RBX1,RPA3,UBB,RFC3,RFC5,RPA2,DDB1,CUL4B,RFC2,POLE3,RFC4,UBA52,UBC
AD	BIOCARTA_STEM_PATHWAY	9.68e-03	4.24e-02	0.38	0.56	1.75	15	CSF1,IL3,CSF2,CD4,IL4,IL11
AD	REACTOME_NOREPINEPHRINE_NEUROTRANSMITTER_RELEASE_CYCLE	9.66e-03	4.24e-02	0.38	-0.58	-1.75	17	PPFIA4,SYT1,SNAP25,STXBP1,STX1A,RIMS1,TSPOAP1,VAMP2,PPFIA2
AD	BIOCARTA_NEUTROPHIL_PATHWAY	9.78e-03	4.27e-02	0.38	0.7	1.74	8	CD44,SELL,PECAM1,ITGAM,ITGAL,ICAM1,ITGB2
AD	PID_P53_DOWNSTREAM_PATHWAY	9.94e-03	4.27e-02	0.38	0.28	1.43	115	EGFR,CASP6,BCL2,S100A2,STEAP3,BCL6,SP1,EPHA2,E2F2,APAF1,TNFRSF10B,PRDM1,IRF5,ARID3A,VCAN,SH2D1A,GDF15,TP53,CASP10,PIDD1,MMP2,EP300,DUSP1,TNFRSF10D,CREBBP,DDB2,CAV1,TP63,TP73,MAP4K4,HIC1,CD82,RB1,SERPINB5,FAS,BCL2L14,RPS27L,LIF,SERPINE1,BTG2,PYCARD,PERP,CCNG1,VDR,CDKN1A,PMAIP1,SFN,DDIT4
AD	REACTOME_ANCHORING_OF_THE_BASAL_BODY_TO_THE_PLASMA_MEMBRANE	9.85e-03	4.27e-02	0.38	-0.36	-1.54	78	RAB11A,DCTN3,TUBA4A,CEP72,PAFAH1B1,ACTR1A,DYNLL1,PCNT,DCTN1,DCTN2,CLASP1,PPP2R1A,TUBB,TUBG1,DYNC1H1,CKAP5,DYNC1I2,PRKAR2B,AHI1,TUBB4B,RPGRIP1L,CSNK1D,CEP76,YWHAE,CEP41,CEP290,TUBA1A,AKAP9
AD	REACTOME_ANTIMICROBIAL_PEPTIDES	9.89e-03	4.27e-02	0.38	0.4	1.62	40	LTF,RNASE3,LCN2,SLC11A1,CD4,DEFA6,CAMP,ART1,PGLYRP1,PGLYRP4,LYZ,RNASE6,ELANE,CTSG,GNLY,S100A9,PI3,S100A7,TLR2,PRTN3,BPIFA1,DEFB1,SEMG1,PLA2G2A,DEFA4,CLU,HTN1
AD	REACTOME_CYTOCHROME_P450_ARRANGED_BY_SUBSTRATE_TYPE	9.93e-03	4.27e-02	0.38	0.35	1.53	50	CYP11A1,RXRA,CYP3A4,TBXAS1,CYP11B1,CYP4F12,CYP4F2,CYP39A1,CYP27A1,CYP1A2,CYP2C9,CYP4F11,CYP2W1,CYP2D6,CYP19A1,CYP11B2,CYP1B1,POMC,CYP4B1,CYP3A43
AD	REACTOME_POST_CHAPERONIN_TUBULIN_FOLDING_PATHWAY	9.91e-03	4.27e-02	0.38	-0.57	-1.74	17	TUBA4A,TBCE,TBCB,TUBA1B,TBCC,TBCA,TUBB2A,TUBB4B,TUBA1A,TBCD,TUBA8
AD	REACTOME_PROGRAMMED_CELL_DEATH	9.92e-03	4.27e-02	0.38	-0.3	-1.47	161	OPA1,PPP3R1,PSMD14,PSMD12,YWHAQ,AKT3,TFDP1,KPNA1,PSMD6,PSMD5,YWHAZ,PSMA3,PSMD8,PSMC6,DNM1L,MAGED1,PSMC3,PSMA5,UBB,PSMA4,DYNLL1,YWHAH,PSMB6,PSMA1,PSMB5,PSMB2,C1QBP,CYCS,PSMB3,PSMD1,MAPK1,PSMD10,PSMD3,PSMC1,PSMC4,PSMB4,PSMC5,BCAP31,PSMC2,PSMA2,PSMD4,PSMD11,PSMD13,YWHAE,STK24,YWHAB,PSMB7,DIABLO,PSMB10,PSMF1,PSMD2,PSMD9,UBA52,PSMB1,PSMD7,DAPK1,UBC
AD	REACTOME_REGULATION_OF_GENE_EXPRESSION_IN_LATE_STAGE_BRANCHING_MORPHOGENESIS_PANCREATIC_BUD_PRECURSOR_CELLS	9.93e-03	4.27e-02	0.38	0.6	1.79	13	HES1,NOTCH1,HNF1B,ONECUT1,RBPJ,EP300,CREBBP,KAT2B,NEUROG3
AD	REACTOME_REPRODUCTION	9.86e-03	4.27e-02	0.38	0.3	1.45	94	LMNA,CDK2,STAG2,H2AC14,H2BC14,H3-4,BRCA1,BLM,H4C9,H2BC5,SUN2,H3C3,H3C7,STAG3,DIDO1,H3C2,ADAM30,STAG1,H3C11,MRE11,DMC1,H4C5,H4C4,SYNE2,FKBP6,CATSPERG,H2BC11,ADAM20,H2BC13,B4GALT1,HSPA2,ZP2,H2BC6,ACR,SMC3,SYCP2,TEX15,H2BC15,H2AC6,CDK4,RAD51,H2AC4,H2AJ,LMNB1,H3C8,H2AZ2,RBBP8,SPAM1,H2BC9,SMC1A,RAD21,TINF2,ATM,PSMC3IP,H4C1,H4C13,NBN
AD	REACTOME_SIGNALING_BY_NTRKS	9.94e-03	4.27e-02	0.38	-0.32	-1.51	124	DNM3,RIT2,DOCK3,MAP2K1,SH3GL3,CLTA,CLTC,HRAS,RAC1,SH3GL2,EGR1,AP2S1,CDK5,MEF2C,KIDINS220,AP2M1,DNM1,PPP2R1A,ADCYAP1,AP2B1,TRIB1,SRF,PIK3CB,MAPK1,ARC,RALB,PPP2R5D,AP2A2,PTPRS,TIAM1,VGF,DNAL4,BDNF,YWHAB,MAPK14,GRB2,CRKL,EGR2,CDK5R1,MAP2K2,DUSP6,FRS3,SHC3,EGR3,DUSP4,DUSP3
AD	REACTOME_DNA_DAMAGE_TELOMERE_STRESS_INDUCED_SENESCENCE	1.00e-02	4.28e-02	0.38	0.34	1.53	59	H1-2,CDK2,H1-4,H1-3,H1-5,H2AC14,H2BC14,H3-4,TP53,H4C9,H2BC5,H1-1,RB1,UBN1,MRE11,H4C5,H4C4,HMGA2,H2BC11,CDKN1A,H2BC13,H2BC6,H2BC15,H2AC6,CABIN1,H2AC4,H2AJ,LMNB1,H2AZ2,H2BC9,TINF2,ATM,H4C1,CDKN1B,H4C13,NBN
AD	REACTOME_TOLL_LIKE_RECEPTOR_CASCADES	9.98e-03	4.28e-02	0.38	0.27	1.43	132	MAPKAPK2,NFKB1,TLR5,RELA,NFKBIA,TLR7,CD180,MAPKAPK3,RPS6KA1,TNIP2,MAPK7,MAP3K8,MAP3K1,CNPY3,PLCG2,UNC93B1,CASP8,LY86,PELI2,TLR8,NFKB2,ATF1,BTK,IRAK3,IRF3,IKBKB,IKBKE,FGA,APOB,RPS6KA5,TAB2,NFKBIB,ITGAM,ELK1,CTSS,IRF7,TLR4,MYD88,TLR3,LBP,TLR6,IRAK1,RIPK2
AD	REACTOME_ACTIVATED_NTRK2_SIGNALS_THROUGH_CDK5	1.00e-02	4.28e-02	0.38	-0.77	-1.68	6	RAC1,CDK5,TIAM1,BDNF,CDK5R1
AD	REACTOME_INHIBITION_OF_THE_PROTEOLYTIC_ACTIVITY_OF_APC_C_REQUIRED_FOR_THE_ONSET_OF_ANAPHASE_BY_MITOTIC_SPINDLE_CHECKPOINT_COMPONENTS	1.00e-02	4.28e-02	0.38	-0.61	-1.71	13	ANAPC15,ANAPC10,MAD2L1,UBE2E1,CDC23,BUB3,CDC27,UBE2D1,ANAPC5
AD	REACTOME_DEFECTIVE_GALNT3_CAUSES_FAMILIAL_HYPERPHOSPHATEMIC_TUMORAL_CALCINOSIS_HFTC	1.02e-02	4.30e-02	0.38	0.71	1.68	7	MUC1,MUC16,MUC4,MUC13,MUC6
AD	REACTOME_ER_QUALITY_CONTROL_COMPARTMENT_ERQC	1.02e-02	4.30e-02	0.38	-0.58	-1.67	15	RNF139,UBB,UBA52,UGGT2,EDEM3,UBC,MAN1B1,EDEM1,AMFR,UGGT1
AD	REACTOME_RORA_ACTIVATES_GENE_EXPRESSION	1.02e-02	4.30e-02	0.38	0.54	1.74	16	TBL1X,RXRA,PPARA,RORA,EP300,CREBBP,CHD9,MED1
AD	REACTOME_ABORTIVE_ELONGATION_OF_HIV_1_TRANSCRIPT_IN_THE_ABSENCE_OF_TAT	1.02e-02	4.32e-02	0.38	-0.56	-1.74	19	POLR2D,POLR2B,POLR2K,GTF2F1,POLR2C,POLR2I,POLR2G,NELFCD,POLR2F,POLR2H,POLR2A,POLR2L,NCBP1,NCBP2
AD	REACTOME_NR1H3_NR1H2_REGULATE_GENE_EXPRESSION_LINKED_TO_CHOLESTEROL_TRANSPORT_AND_EFFLUX	1.03e-02	4.34e-02	0.38	0.47	1.77	26	TBL1X,PLTP,AGO3,APOC1,RXRA,ABCA1,APOD,EP300
AD	BIOCARTA_PITX2_PATHWAY	1.04e-02	4.38e-02	0.38	0.57	1.77	14	HDAC1,EP300,CREBBP,WNT1,LEF1,MED1,FZD1,AXIN1,CTNNB1
AD	REACTOME_ANTI_INFLAMMATORY_RESPONSE_FAVOURING_LEISHMANIA_PARASITE_INFECTION	1.07e-02	4.48e-02	0.38	0.27	1.42	131	FYN,PRKX,SYK,GNAI2,GLP1R,RHBDF2,GPR20,PLCG2,YES1,FGR,PTGER2,DPEP1,DPEP2,CALCR,GNG12,MC3R,CGA,RAMP3,GGT5,PTGDR,GIP,SCTR,TAAR5,GPR32,GIPR,PTGIR,ADCY2,RAMP2,ADRB2,AVPR2,ADRB3,GHRH,AHCYL1,CYSLTR2,CALCRL,ITPR2,GNGT1,CD163,FCGR2A,ADCY7,FSHR,RAMP1,HCK,DPEP3,PTGER4,CD3G,AVP,GPR25,ITPR3,POMC
AD	REACTOME_RNA_POLYMERASE_III_CHAIN_ELONGATION	1.07e-02	4.48e-02	0.38	-0.61	-1.7	13	POLR3F,POLR3K,POLR3B,POLR2K,POLR3C,POLR1C,POLR2F,POLR3D,POLR2H,POLR2L
AD	REACTOME_NRCAM_INTERACTIONS	1.07e-02	4.48e-02	0.38	-0.72	-1.63	7	DLG4,DLG3,NRCAM
AD	REACTOME_ANTIGEN_ACTIVATES_B_CELL_RECEPTOR_BCR_LEADING_TO_GENERATION_OF_SECOND_MESSENGERS	1.08e-02	4.52e-02	0.38	0.45	1.7	27	FYN,SYK,PLCG2,DAPP1,CD19,PTPN6,BTK,CD79A,AHCYL1,ITPR2,ITPR3,CD22,VAV1
AD	REACTOME_PERK_REGULATES_GENE_EXPRESSION	1.08e-02	4.52e-02	0.38	-0.48	-1.69	30	NFYC,EXOSC9,ASNS,EXOSC4,EXOSC5,DCP2,EXOSC1,EIF2S1,PARN,NFYB,EIF2AK3,DDIT3,HSPA5,EIF2S2,EXOSC2
AD	KEGG_GLYCOSPHINGOLIPID_BIOSYNTHESIS_GANGLIO_SERIES	1.10e-02	4.56e-02	0.38	-0.63	-1.74	12	ST3GAL5,B4GALNT1,ST8SIA5,ST6GALNAC5
AD	REACTOME_METHIONINE_SALVAGE_PATHWAY	1.10e-02	4.56e-02	0.38	-0.84	-1.61	4	ENOPH1,GOT1
AD	REACTOME_MRNA_DECAY_BY_5_TO_3_EXORIBONUCLEASE	1.10e-02	4.56e-02	0.38	-0.63	-1.74	12	LSM4,LSM3,LSM5,DCP2,LSM7,EDC4,LSM1
AD	REACTOME_ARACHIDONIC_ACID_METABOLISM	1.14e-02	4.71e-02	0.38	0.36	1.54	46	MAPKAPK2,ALOX15B,TBXAS1,CYP4F2,DPEP1,DPEP2,CYP1A2,GGT5,CYP2C9,HPGDS,CYP4F11,ALOX5,AKR1C3,PON3,CYP1B1,DPEP3,CYP4B1,PON2,ALOXE3,PTGS1,CYP4A11,CYP2J2
AD	REACTOME_ESTROGEN_DEPENDENT_GENE_EXPRESSION	1.14e-02	4.72e-02	0.38	0.29	1.43	106	USF2,AGO3,BCL2,CCNT1,KANK1,SP1,ZNF217,YY1,HDAC1,STAG2,H2AC14,CBFB,H2BC14,PGR,H4C9,H2BC5,TFF3,H3C3,EP300,H3C7,CREBBP,MYC,H3C2,MED1,STAG1,CHD1,H3C11,KAT2B,ESR1,AXIN1,H4C5,H4C4,CXCL12,TNRC6B,H2BC11,H2BC13,NR5A2,GTF2F2,GATA3,H2BC6,SMC3,TFF1,H2BC15,H2AC6,NCOA3,GREB1,JUND
AD	REACTOME_REGULATION_OF_FOXO_TRANSCRIPTIONAL_ACTIVITY_BY_ACETYLATION	1.14e-02	4.72e-02	0.38	0.64	1.72	10	FOXO1,FOXO4,FOXO3,SIRT1,EP300,TXNIP,CREBBP,KAT2B
AD	REACTOME_REPRESSION_OF_WNT_TARGET_GENES	1.15e-02	4.74e-02	0.38	0.59	1.78	13	TCF7L1,TCF7,TCF7L2,HDAC1,CTBP2,LEF1,MYC
AD	KEGG_BETA_ALANINE_METABOLISM	1.17e-02	4.78e-02	0.38	-0.52	-1.69	21	GAD1,GAD2,SRM,ECHS1
AD	REACTOME_MRNA_DECAY_BY_3_TO_5_EXORIBONUCLEASE	1.17e-02	4.78e-02	0.38	-0.6	-1.68	13	EXOSC9,EXOSC4,EXOSC5,EXOSC1,SKIV2L,TTC37,DCPS,WDR61,EXOSC2
AD	REACTOME_PCNA_DEPENDENT_LONG_PATCH_BASE_EXCISION_REPAIR	1.17e-02	4.80e-02	0.38	-0.53	-1.7	20	POLB,RPA3,RFC3,APEX1,RFC5,FEN1,RPA2,RFC2,POLE3,RFC4
AD	REACTOME_HDL_REMODELING	1.23e-02	5.02e-02	0.38	0.69	1.71	8	PLTP,APOA1
AD	REACTOME_INFECTION_WITH_MYCOBACTERIUM_TUBERCULOSIS	1.25e-02	5.10e-02	0.38	-0.5	-1.67	25	PGK1,KPNA1,CORO1A,UBB,RAB5A,VPS33B,MAPK1,TRIM27,HGS,UBA52,UBC,RAB7A,ATP6V1H,NOS2,ENO1,GSK3A
AD	KEGG_ENDOCYTOSIS	1.26e-02	5.14e-02	0.38	-0.31	-1.48	145	STAM,EPS15,RAB11A,RAB22A,DNM3,SMURF1,SH3GL3,CLTA,CLTC,HRAS,SH3GL2,PRKCZ,DNM1L,ARFGAP2,AP2S1,RNF41,EHD3,AP2M1,DNM1,CHMP2B,VPS28,SMAP1,RAB5A,TFRC,CHMP2A,AP2B1,IQSEC1,PIP5K1B,AGAP2,PDCD6IP,SNF8,VPS4B,PIP4K2B,RAB11FIP5,TSG101,KIT,GRK3,ASAP2,AP2A2,HGS,CHMP5,ARRB1,PARD6A
AD	KEGG_EPITHELIAL_CELL_SIGNALING_IN_HELICOBACTER_PYLORI_INFECTION	1.28e-02	5.17e-02	0.38	-0.37	-1.52	61	MAPK10,ATP6V1E1,MAP2K4,ATP6V1B2,ATP6V0B,RAC1,ATP6AP1,ATP6V1D,MAPK9,ATP6V0E2,ATP6V1A,PAK1,ATP6V1G1,ATP6V1F,ATP6V0A1,ATP6V1C1,ATP6V0C,ATP6V0D1
AD	REACTOME_HDMS_DEMETHYLATE_HISTONES	1.27e-02	5.17e-02	0.38	0.43	1.63	29	KDM5A,JMJD6,KDM6A,H4C9,H3C3,H3C7,KDM5C,H3C2,PHF2,H3C11,PHF8,H4C5,H4C4,KDM4D
AD	REACTOME_CREB1_PHOSPHORYLATION_THROUGH_NMDA_RECEPTOR_MEDIATED_ACTIVATION_OF_RAS_SIGNALING	1.29e-02	5.21e-02	0.38	-0.51	-1.69	23	ACTN2,NEFL,HRAS,DLG4,DLG3,MAPK1,DLG2,RASGRF1,CAMK2A,CAMK2B,GRIN1,CALM1,CAMK2G,DLG1
AD	REACTOME_INSERTION_OF_TAIL_ANCHORED_PROTEINS_INTO_THE_ENDOPLASMIC_RETICULUM_MEMBRANE	1.30e-02	5.25e-02	0.38	-0.53	-1.69	20	VAPA,STX1A,GET3,VAMP2,GET1,UBL4A,SEC61G,PRNP,BAG6,CAMLG,SGTA,CYB5A,SEC61B,ALDH3A2,APP
AD	KEGG_SNARE_INTERACTIONS_IN_VESICULAR_TRANSPORT	1.30e-02	5.25e-02	0.38	-0.47	-1.66	31	SNAP25,STX12,STX1A,STX6,VAMP7,BET1,VAMP1,VTI1B,VAMP2,STX3,VAMP4,USE1,STX7,STX18,SNAP29,BNIP1,STX8,STX4
AD	BIOCARTA_D4GDI_PATHWAY	1.31e-02	5.27e-02	0.38	0.61	1.76	12	APAF1,CASP8,GZMB,PRF1,CASP10,ARHGAP5
AD	REACTOME_BIOLOGICAL_OXIDATIONS	1.32e-02	5.29e-02	0.38	0.26	1.37	155	FMO2,ACSM5,CES1,SMOX,CYP11A1,RXRA,ADH1A,SULT1B1,PAPSS2,CYP3A4,TBXAS1,CYP11B1,CYP4F12,CYP4F2,GSTA3,UGT2B17,DPEP1,DPEP2,ALDH3A1,ADH1B,CYP39A1,CYP27A1,CYP1A2,SLC26A1,EPHX1,GGT5,CYP2C9,HPGDS,CYP4F11,CYB5R3,MAT1A,CYP2W1,ACSM1,CYP2D6,SULT1C2,AKR7A2,COMT,GSTM5,AKR7A3,OPLAH,MAOB,SULT2B1,CYP19A1,SLC35D1,CYP11B2,CYP1B1,DPEP3,UGT2B28,POMC,GSTA1,CYP4B1,CYP3A43,PAOX,GSTP1,ADH1C,PTGS1,AOC3,CYP4A11,FMO3,AOC1
AD	BIOCARTA_CD40_PATHWAY	1.35e-02	5.36e-02	0.38	0.54	1.69	15	NFKB1,RELA,NFKBIA,CD40,MAP3K1,IKBKB,DUSP1,TNFAIP3
AD	BIOCARTA_CHREBP_PATHWAY	1.34e-02	5.36e-02	0.38	-0.56	-1.7	17	PRKACB,PRKAR1A,GNAS,PRKAR1B,PRKAR2B,ADCY1,PRKAG1,PRKAG2
AD	REACTOME_ERBB2_ACTIVATES_PTK6_SIGNALING	1.35e-02	5.36e-02	0.38	0.6	1.67	11	EGFR,ERBB2,PTK6,NRG2,EGF
AD	REACTOME_MRNA_EDITING_C_TO_U_CONVERSION	1.34e-02	5.36e-02	0.38	0.83	1.63	4	APOBEC3C,A1CF,APOBEC2,APOBEC1
AD	REACTOME_PTK6_PROMOTES_HIF1A_STABILIZATION	1.34e-02	5.36e-02	0.38	0.78	1.66	5	EGFR,GPNMB,PTK6
AD	REACTOME_RUNX3_REGULATES_YAP1_MEDIATED_TRANSCRIPTION	1.34e-02	5.36e-02	0.38	0.69	1.66	7	TEAD3,WWTR1,YAP1,TEAD1,RUNX3
AD	REACTOME_TBC_RABGAPS	1.35e-02	5.36e-02	0.38	-0.47	-1.64	29	RAB11A,RAB6B,TSC2,RAB5A,RAB33A,GABARAPL2,TBC1D13,MAP1LC3B,RAB7A,ULK1,OPTN,TBC1D10B,TSC1,RAB8B,RAB35
AD	BIOCARTA_TCAPOPTOSIS_PATHWAY	1.36e-02	5.38e-02	0.38	0.67	1.73	9	CD3D,CCR5,CD4,CD3E,FAS,CD3G,FASLG
AD	REACTOME_ACTIVATED_NTRK2_SIGNALS_THROUGH_RAS	1.36e-02	5.38e-02	0.38	-0.7	-1.6	7	HRAS,BDNF,GRB2
AD	SIG_PIP3_SIGNALING_IN_B_LYMPHOCYTES	1.37e-02	5.40e-02	0.38	0.42	1.66	34	SYK,RPS6KA1,PLCG2,DAPP1,CD19,FOXO3,PIK3R5,PTPRC,CDKN2A,BTK,GAB1,SAG,NR0B2,ITPR2,ITPR3,RPS6KA2,VAV1
AD	REACTOME_FOXO_MEDIATED_TRANSCRIPTION_OF_CELL_CYCLE_GENES	1.37e-02	5.41e-02	0.38	0.54	1.75	17	FOXO1,FOXO4,RBL2,FOXO3,KLF4,CAV1,SMAD4,BTG1,CDKN1A
AD	KEGG_NATURAL_KILLER_CELL_MEDIATED_CYTOTOXICITY	1.38e-02	5.42e-02	0.38	0.29	1.43	93	FYN,SYK,NFATC4,SH3BP2,NFATC1,ZAP70,ARAF,TNFRSF10B,PLCG2,GZMB,CD48,NFATC3,PRF1,PIK3CG,SH2D1A,PIK3R5,CSF2,NCR2,KLRD1,PTPN6,RAC2,IFNB1,NCR3
AD	BIOCARTA_P53_PATHWAY	1.38e-02	5.43e-02	0.38	0.53	1.71	16	BCL2,CDK2,APAF1,TP53,RB1,TIMP3,CDKN1A,CDK4,MDM2
AD	BIOCARTA_MONOCYTE_PATHWAY	1.43e-02	5.60e-02	0.38	0.6	1.67	11	CD44,SELL,PECAM1,ITGAM,SELP,ITGAL,ICAM1,ITGB2
AD	REACTOME_DEFECTIVE_B4GALT1_CAUSES_B4GALT1_CDG_CDG_2D	1.43e-02	5.60e-02	0.38	0.68	1.7	8	PRELP,ACAN,OMD,FMOD,OGN,B4GALT1
AD	REACTOME_ERCC6_CSB_AND_EHMT2_G9A_POSITIVELY_REGULATE_RRNA_EXPRESSION	1.43e-02	5.60e-02	0.38	0.36	1.52	43	CHD4,HDAC1,H2AC14,H2BC14,H4C9,H2BC5,H3C3,H3C7,GATAD2A,H3C2,H3C11,H4C5,H4C4,H2BC11,H2BC13,MTA2,H2BC6,TTF1,H2BC15,H2AC6,MBD3,RBBP4,H2AC4,H2AJ,H3C8,H2AZ2,H2BC9,H4C1,H4C13
AD	REACTOME_NEGATIVE_REGULATION_OF_MAPK_PATHWAY	1.44e-02	5.61e-02	0.38	-0.45	-1.64	35	MAP2K1,HRAS,DUSP5,UBB,PPP2R1A,MAPK1,PPP2R5D,PEBP1,YWHAB,MAP2K2,UBA52,DUSP6,DUSP4,MARK3,UBC,PPP2R5B,PPP2R5C
AD	REACTOME_PLASMA_LIPOPROTEIN_ASSEMBLY	1.46e-02	5.67e-02	0.38	0.53	1.7	16	BMP1,APOC1,ABCA1,APOA1,MTTP,APOA4,APOB
AD	REACTOME_TRANS_GOLGI_NETWORK_VESICLE_BUDDING	1.46e-02	5.67e-02	0.38	-0.39	-1.57	54	AP3S1,TPD52,NECAP1,CLTA,CLTC,SH3GL2,OCRL,VAMP7,TFRC,CHMP2A,AP1G1,CPD,VAMP2,NAPA,HGS,ARRB1,M6PR,CLTB,SORT1,AP1S1,SNX2,TGOLN2,PICALM,AP4S1,STX4,GOLGB1,CLINT1,FTH1,PUM1,AP1S2,ACBD3
AD	REACTOME_APC_C_CDC20_MEDIATED_DEGRADATION_OF_CYCLIN_B	1.47e-02	5.69e-02	0.38	-0.56	-1.7	17	ANAPC15,UBB,ANAPC10,UBE2E1,CDC23,CDC27,UBE2D1,ANAPC5,UBA52,UBC,CCNB1,CDC16
AD	REACTOME_POLB_DEPENDENT_LONG_PATCH_BASE_EXCISION_REPAIR	1.48e-02	5.74e-02	0.38	-0.75	-1.64	6	POLB,PARP2,APEX1,FEN1
AD	REACTOME_ENERGY_DEPENDENT_REGULATION_OF_MTOR_BY_LKB1_AMPK	1.49e-02	5.75e-02	0.38	-0.51	-1.68	23	TSC2,RRAGB,LAMTOR3,CAB39,RRAGA,PRKAG1,LAMTOR5,RHEB,LAMTOR2,PRKAG2,PPM1A,MTOR,STRADA,PRKAB1,TSC1,PRKAB2,MLST8
AD	REACTOME_REGULATION_BY_C_FLIP	1.49e-02	5.75e-02	0.38	0.63	1.69	10	TNFRSF10B,CASP8,TRADD,FAS,FADD,CFLAR,FASLG,RIPK1
AD	PID_PI3KCI_PATHWAY	1.49e-02	5.75e-02	0.38	0.38	1.58	44	FYN,SYK,ZAP70,INPPL1,PLCG2,YES1,FGR,DAPP1,FOXO3,PIK3CG,PIK3R5,BTK
AD	REACTOME_MISCELLANEOUS_SUBSTRATES	1.49e-02	5.75e-02	0.38	0.68	1.69	8	CYP4F2,CYP4F11,CYP2W1,CYP2D6,CYP4B1,CYP3A43,CYP4A11
AD	REACTOME_CALCITONIN_LIKE_LIGAND_RECEPTORS	1.51e-02	5.81e-02	0.38	0.66	1.71	9	CALCR,RAMP3,RAMP2,CALCRL,RAMP1,CALCA,ADM
AD	REACTOME_ACETYLCHOLINE_NEUROTRANSMITTER_RELEASE_CYCLE	1.52e-02	5.84e-02	0.38	-0.54	-1.61	16	PPFIA4,SYT1,SNAP25,STXBP1,STX1A,RIMS1,TSPOAP1,VAMP2,PPFIA2
AD	BIOCARTA_TNFR2_PATHWAY	1.55e-02	5.94e-02	0.38	0.54	1.74	17	NFKB1,RELA,TNFRSF1B,NFKBIA,MAP3K1,IKBKB,DUSP1,TNFAIP3,TRAF1
AD	REACTOME_INTERLEUKIN_1_FAMILY_SIGNALING	1.55e-02	5.94e-02	0.38	-0.31	-1.45	120	PSMD14,MAP2K4,UBE2N,PSMD12,RBX1,MAP2K1,PSMD6,PSMD5,PSMA3,PSMD8,PSMC6,TBK1,CUL1,PSMC3,PSMA5,UBB,FBXW11,TOLLIP,PSMA4,PSMB6,PSMA1,PSMB5,SKP1,PSMB2,PSMB3,PSMD1,PSMD10,PSMD3,PSMC1,PSMC4,PSMB4,PSMC5,PSMC2,PSMA2,PSMD4,PSMD11,PSMD13,PSMB7,PSMB10,PSMF1,PSMD2,PSMD9,UBA52,PSMB1
AD	KEGG_TGF_BETA_SIGNALING_PATHWAY	1.58e-02	6.02e-02	0.35	0.32	1.47	76	INHBB,SMAD5,BMP4,ID3,ID4,SP1,BMPR1B,BMPR1A,SMAD9,AMHR2,RBL2,GDF5,ACVRL1,TGFBR1,TGFB2,SMAD6,TGFB3,DCN,EP300,SMURF2,CREBBP,LTBP1,MYC,RBL1
AD	BIOCARTA_FIBRINOLYSIS_PATHWAY	1.58e-02	6.03e-02	0.35	0.6	1.66	11	F13A1,F2R,PLG,FGA,SERPINE1,PLAU,CPB2,FGG,FGB
AD	REACTOME_HIV_ELONGATION_ARREST_AND_RECOVERY	1.61e-02	6.13e-02	0.35	-0.46	-1.62	29	ELOC,POLR2D,POLR2B,POLR2K,GTF2F1,CCNT2,POLR2C,POLR2I,ELOB,SUPT16H,POLR2G,NELFCD,POLR2F,POLR2H,ELOA,POLR2A,POLR2L
AD	BIOCARTA_LECTIN_PATHWAY	1.63e-02	6.17e-02	0.35	0.63	1.68	10	C8A,C6,C2,C7,C3,MASP1,C5
AD	KEGG_FRUCTOSE_AND_MANNOSE_METABOLISM	1.64e-02	6.22e-02	0.35	-0.47	-1.64	30	MTMR6,MTMR1,PFKM,TPI1,HK1,PMM2,MTMR2,ALDOA,GMDS,TSTA3,ALDOC,MTMR7,PFKP,PMM1,MPI,KHK
AD	BIOCARTA_AGPCR_PATHWAY	1.67e-02	6.31e-02	0.35	-0.64	-1.7	11	PRKACB,PRKAR1A,GNAS,PRKAR1B,PRKAR2B,ARRB1,PRKCB
AD	REACTOME_INTERLEUKIN_2_FAMILY_SIGNALING	1.67e-02	6.31e-02	0.35	0.36	1.5	43	SYK,IL2RG,STAT5A,IL3RA,INPPL1,INPP5D,IL3,CSF2,PTPN6,LGALS9,CSF2RA,IL15RA,IL15,STAT3,GAB2,IL2RB,IL2RA,CSF2RB,LCK,IL9R,IL21R
AD	REACTOME_SYNTHESIS_OF_PIPS_AT_THE_LATE_ENDOSOME_MEMBRANE	1.67e-02	6.31e-02	0.35	-0.64	-1.7	11	MTMR4,FIG4,PIK3R4,MTMR9,MTMR2,MTMR7,PIKFYVE
AD	REACTOME_INTEGRATION_OF_ENERGY_METABOLISM	1.68e-02	6.31e-02	0.35	-0.34	-1.51	95	PLCB1,GNB1,PRKACB,SNAP25,ACLY,PRKAR1A,STXBP1,GNG3,GNB5,GNAS,STX1A,PPP2R1A,ABCC8,ACSL3,ACSL4,PRKAR1B,PRKAR2B,CHRM3,VAMP2,ADCY1,ACACA,SYT5,CACNB3,PPP2R5D,KCNS3,ADIPOR1,RAPGEF4,PRKAG2,ADCY3,GNAI1,TALDO1,CACNA2D2
AD	BIOCARTA_CCR3_PATHWAY	1.69e-02	6.35e-02	0.35	-0.54	-1.67	19	PLCB1,MAP2K1,HRAS,GNAS,ROCK2,MAPK1
AD	REACTOME_INTRACELLULAR_SIGNALING_BY_SECOND_MESSENGERS	1.70e-02	6.39e-02	0.35	-0.27	-1.38	263	PRKACB,PSMD14,PSMD12,AKT3,PSMD6,TSC2,PRKAR1A,PSMD5,PSMA3,FGF9,PSMD8,RAC1,PSMC6,EGR1,PSMC3,PIP4K2C,HDAC2,PSMA5,UBB,PSMA4,RRAGB,LAMTOR3,PSMB6,PHLPP2,PSMA1,PSMB5,PPP2R1A,RRAGA,PSMB2,PIK3CB,PSMB3,PSMD1,PIP5K1B,PRKAR1B,MAPK1,PSMD10,PRKAR2B,CBX6,RBBP7,ADCY1,PSMD3,PIK3R3,PIP4K2B,TNKS,PSMC1,LAMTOR5,PSMC4,PSMB4,PPP2R5D,OTUD3,TRIM27,CAMK4,RNF2,KDM1A,PSMC5,NBEA,RHEB,KIT,PSMC2,PSMA2,KPNA2,PSMD4,PSMD11,STUB1,…
AD	REACTOME_ACTIVATION_OF_ATR_IN_RESPONSE_TO_REPLICATION_STRESS	1.73e-02	6.49e-02	0.35	-0.46	-1.65	33	ORC4,ATR,RPA3,ORC5,CDC7,RFC3,RFC5,MCM2,ORC3,RPA2,RFC2,MCM4,CDC6,RAD17,MCM6,RFC4,DBF4
AD	REACTOME_METABOLISM_OF_COFACTORS	1.74e-02	6.51e-02	0.35	-0.54	-1.65	18	COQ2,PTS,COQ9,GCH1,COQ6,COQ3,HSP90AA1,COQ7,CALM1,PDSS2
AD	REACTOME_RUNX1_REGULATES_TRANSCRIPTION_OF_GENES_INVOLVED_IN_BCR_SIGNALING	1.79e-02	6.66e-02	0.35	0.77	1.63	5	ELF1,CBFB,PAX5,ELF2
AD	REACTOME_ASSEMBLY_OF_THE_HIV_VIRION	1.80e-02	6.70e-02	0.35	-0.59	-1.64	13	PPIA,UBB,VPS28,TSG101,UBA52,UBC,NMT2,VPS37B
AD	KEGG_PYRIMIDINE_METABOLISM	1.82e-02	6.79e-02	0.35	-0.37	-1.55	71	POLR3F,ENTPD3,POLR3K,CTPS1,POLR3B,ENTPD6,POLR2D,NUDT2,ENTPD4,POLR2B,POLR2K,ITPA,POLR2C,NME5,POLR3C,RRM1,POLR2I,POLR1C,UMPS,DCK,NT5E,POLE3,POLR2G,POLR2F,ENTPD5,TXNRD2,CMPK1,POLR3D,POLR2H,POLR2A,POLR2L
AD	REACTOME_RUNX1_AND_FOXP3_CONTROL_THE_DEVELOPMENT_OF_REGULATORY_T_LYMPHOCYTES_TREGS	1.84e-02	6.85e-02	0.35	0.68	1.61	7	CBFB,CTLA4,CR1,IL2RA,IFNG,IL2,FOXP3
AD	REACTOME_CONSTITUTIVE_SIGNALING_BY_ABERRANT_PI3K_IN_CANCER	1.87e-02	6.91e-02	0.35	0.31	1.4	68	FYN,EGFR,FGFR4,PDGFRB,ERBB2,CD19,FGF3,CD86,FGF4,CD80,GAB1,RAC2,FGF22,NRG2,FGF18,RHOG,ESR1,EGF,PDGFB,LCK,FGF2,VAV1,FGF17,TRAT1,FGF8,KITLG,FGF6,FGF16,ESR2,FGFR3,FGF23,FGF20,FGFR1,CD28,ICOS,AREG,FGF1
AD	REACTOME_NOTCH3_INTRACELLULAR_DOMAIN_REGULATES_TRANSCRIPTION	1.86e-02	6.91e-02	0.35	0.48	1.69	22	HEY2,HES1,NOTCH1,HEYL,RBPJ,PTCRA,EP300,CREBBP,IKZF1,KAT2B,WWC1,NOTCH3
AD	REACTOME_EXPORT_OF_VIRAL_RIBONUCLEOPROTEINS_FROM_NUCLEUS	1.87e-02	6.91e-02	0.35	-0.48	-1.63	26	SEH1L,NUP42,NUP155,NUP93,NUP85,NDC1,NUP50,NUP58,NUP133,RANBP2,RAE1,NUP54
AD	REACTOME_INTERLEUKIN_37_SIGNALING	1.87e-02	6.91e-02	0.35	0.5	1.66	18	IL37,IL18BP,PTPN6,IL18R1,PTPN18,PTPN13,STAT3,PTPN7
AD	PID_IL12_2PATHWAY	1.90e-02	6.98e-02	0.35	0.34	1.52	57	NFKB1,IL2RG,RELA,STAT5A,GZMA,CD3D,GZMB,IL12RB1,IL1R1,NFKB2,CCR5,IL18RAP,CD4,IL4,IL18R1,IL18,CD3E,STAT3,RIPK2,IL2RB,IL2RA,GADD45G,TBX21,TYK2,CD3G,LCK,RELB,FASLG,IFNG,FOS,CD8B,CCL4,IL12B,IL2
AD	REACTOME_CROSSLINKING_OF_COLLAGEN_FIBRILS	1.90e-02	6.98e-02	0.35	0.52	1.66	16	PCOLCE,BMP1,LOX,COL1A1,LOXL1,COL4A6,COL1A2,COL4A3,LOXL2,COL4A4,COL4A2,COL4A5
AD	REACTOME_LEISHMANIA_INFECTION	1.90e-02	6.98e-02	0.35	0.24	1.34	205	PSTPIP1,FYN,PRKX,NFKB1,WAS,SYK,RELA,DVL3,WASF2,GNAI2,MYO1C,GLP1R,RHBDF2,C3AR1,GPR20,PLCG2,YES1,NCKAP1L,FGR,PTGER2,DPEP1,DPEP2,CALCR,GNG12,NFKB2,MC3R,DVL2,CGA,MYO10,RAMP3,CYBA,GGT5,BTK,IL18,PTGDR,GIP,ARPC1B,SCTR,TAAR5,GPR32,TXNIP,GIPR,ABL1,NOX1,PTGIR,ADCY2,RAMP2,ADRB2,AVPR2,ADRB3,GHRH,AHCYL1,CYSLTR2,CALCRL,ITPR2,GNGT1,CD163,C3,IL1A,CTSG,PYCARD,FCGR2A,ADCY7,MYO9B,FSHR,RAMP1,HCK,FZD7,DPEP3,PTGER4,CD…
AD	BIOCARTA_TCR_PATHWAY	1.91e-02	6.99e-02	0.35	0.37	1.54	41	FYN,NFKB1,NFATC4,RELA,NFATC1,ZAP70,CD3D,NFKBIA,MAP3K1,NFATC3,PIK3CG,CD3E,PTPN7,ELK1
AD	REACTOME_MECP2_REGULATES_TRANSCRIPTION_FACTORS	2.02e-02	7.36e-02	0.35	-0.81	-1.55	4	RBFOX1,MEF2C
AD	REACTOME_SUMO_IS_CONJUGATED_TO_E1_UBA2_SAE1	2.02e-02	7.36e-02	0.35	-0.81	-1.55	4	SUMO3,SAE1,SUMO1,UBA2
AD	REACTOME_HDACS_DEACETYLATE_HISTONES	2.04e-02	7.44e-02	0.35	0.34	1.49	55	TBL1X,HMG20B,CHD4,HDAC1,H2AC14,H2BC14,H4C9,H2BC5,REST,H3C3,PHF21A,H3C7,GATAD2A,H3C2,H3C11,H4C5,H4C4,H2BC11,H2BC13,MTA2,H2BC6,H2BC15,H2AC6,MBD3,RBBP4,H2AC17,H2AC4,H2AC15,H3C8,H2BC9,BRMS1,SAP30,H4C1,H4C13
AD	REACTOME_OLFACTORY_SIGNALING_PATHWAY	2.07e-02	7.52e-02	0.35	0.35	1.47	43	REEP4,OR2H1,OR2C1,OR5I1,OR7C1,OR52A1,OR1D2,OR51E2,OR10H3,OR3A3,GNGT1,OR11A1,OR7A5,OR10J1,OR10H2,OR3A2,RTP4,OR1F1,OR2J3,OR1A2,OR1A1,OR3A1,OR1G1,OR10C1,OR7C2
AD	KEGG_APOPTOSIS	2.08e-02	7.55e-02	0.35	0.29	1.4	82	PRKX,NFKB1,CASP6,BCL2,RELA,IL3RA,NFKBIA,APAF1,TNFRSF10B,CASP8,TRADD,IL1R1,PIK3CG,PIK3R5,IL3,TNFRSF1A,IRAK3,TP53,CASP10,IKBKB,CASP7,TNFRSF10D
AD	PID_NFKAPPAB_ATYPICAL_PATHWAY	2.09e-02	7.58e-02	0.35	0.55	1.69	14	NFKB1,SYK,RELA,NFKBIA,IKBKB,REL
AD	REACTOME_NR1H2_AND_NR1H3_MEDIATED_SIGNALING	2.09e-02	7.58e-02	0.35	0.39	1.55	35	TBL1X,PLTP,AGO3,APOC1,RXRA,ABCA1,PCK1,APOD,EP300,PLIN1,NR1H3,TNRC6B,MYLIP
AD	KEGG_REGULATION_OF_ACTIN_CYTOSKELETON	2.11e-02	7.62e-02	0.35	0.23	1.26	185	ITGB4,SCIN,EGFR,WAS,PXN,ITGB8,ITGAX,LIMK2,ITGB5,MYLK3,WASF2,CSK,RRAS,PAK4,ARAF,FGFR4,EZR,PDGFRB,ITGA10,NCKAP1L,IQGAP1,F2R,IQGAP2,GNA12,FGF3,GNG12,PIK3CG,PIK3R5,FGF4,SSH3,ITGA5,MYLPF,ARPC1B,RAC2,ITGB3,FGF22,GNA13,MYL12A,INSRR
AD	REACTOME_GAB1_SIGNALOSOME	2.13e-02	7.68e-02	0.35	0.52	1.63	15	EGFR,PXN,CSK,GAB1
AD	REACTOME_RESOLUTION_OF_ABASIC_SITES_AP_SITES	2.13e-02	7.69e-02	0.35	-0.45	-1.63	33	POLB,RPA3,RFC3,TDG,PARP2,SMUG1,APEX1,RFC5,FEN1,RPA2,PNKP,RFC2,POLE3,RFC4
AD	PID_NFKAPPAB_CANONICAL_PATHWAY	2.14e-02	7.71e-02	0.35	0.46	1.6	21	NFKB1,RELA,NFKBIA,TNFRSF1A,IKBKB,TNFAIP3,RIPK2,TNF,BCL10,MALT1,ATM,TRAF6,NOD2,BIRC2
AD	REACTOME_ACTIVATION_OF_AMPK_DOWNSTREAM_OF_NMDARS	2.15e-02	7.73e-02	0.35	-0.5	-1.62	21	TUBA4A,TUBA1B,TUBB2A,PRKAG1,TUBB4B,PRKAG2,TUBA1A,CALM1,TUBA8,PRKAB1,CAMKK2,PRKAB2,TUBB2B,TUBB4A
AD	REACTOME_NOTCH4_INTRACELLULAR_DOMAIN_REGULATES_TRANSCRIPTION	2.15e-02	7.73e-02	0.35	0.51	1.65	16	HEY2,NOTCH2,HES1,NOTCH1,RBPJ,EP300,CREBBP,KAT2B
AD	REACTOME_ACTIVATION_OF_MATRIX_METALLOPROTEINASES	2.19e-02	7.83e-02	0.35	0.41	1.55	29	MMP11,MMP14,PLG,MMP2,MMP9,MMP8,ELANE,CTSG,MMP25,KLK2,MMP7,COL18A1,MMP10,FURIN
AD	REACTOME_VISUAL_PHOTOTRANSDUCTION	2.19e-02	7.83e-02	0.35	0.3	1.42	80	GPC4,LRP10,DHRS3,LRP1,SDC4,LRAT,APOA1,RBP3,APOM,RGS9,RHO,RDH8,CNGA1,HSPG2,APOA4,SAG,RDH16,APOB,PDE6A,GPC3,GUCA1B,AKR1C3,GNGT1,PDE6G,AKR1C4,GUCY2F,SDC2,GRK1
AD	REACTOME_SIGNALING_BY_FGFR2_IIIA_TM	2.19e-02	7.83e-02	0.35	-0.52	-1.59	18	POLR2D,POLR2B,POLR2K,GTF2F1,POLR2C,POLR2I,POLR2G,POLR2F,POLR2H,POLR2A,POLR2L,NCBP1,NCBP2
AD	KEGG_N_GLYCAN_BIOSYNTHESIS	2.21e-02	7.88e-02	0.35	-0.44	-1.59	35	DPM1,DPM2,ALG8,MGAT2,TUSC3,ALG5,DOLPP1,MAN1A2,ALG6,ALG9,ALG13,MGAT3,B4GALT3,MAN1B1,MGAT5,RPN1,MOGS,DPAGT1,MAN2A2
AD	PID_TOLL_ENDOGENOUS_PATHWAY	2.23e-02	7.94e-02	0.35	0.47	1.6	20	BGN,VCAN,IKBKB,TLR4,MYD88,TLR3,TLR6,IRAK1,S100A9,TLR2,TICAM1,CD14
AD	BIOCARTA_STRESS_PATHWAY	2.24e-02	7.95e-02	0.35	0.45	1.61	23	NFKB1,RELA,NFKBIA,MAP3K1,TRADD,ATF1,TNFRSF1A,IKBKB
AD	REACTOME_COSTIMULATION_BY_THE_CD28_FAMILY	2.25e-02	7.98e-02	0.35	0.33	1.46	56	FYN,PDCD1LG2,CSK,CD3D,MAP3K8,YES1,PDCD1,HLA-DPA1,CD86,CD80,PTPN6,CD4,CD3E,GRAP2,CTLA4,HLA-DPB1,MAP3K14,TNFRSF14,HLA-DQB2,CD3G,LCK,HLA-DQA1,VAV1
AD	REACTOME_MEIOTIC_SYNAPSIS	2.26e-02	8.00e-02	0.35	0.34	1.48	53	LMNA,STAG2,H2AC14,H2BC14,H3-4,BRCA1,H4C9,H2BC5,SUN2,STAG3,DIDO1,STAG1,H4C5,H4C4,SYNE2,FKBP6,H2BC11,H2BC13,HSPA2,H2BC6,SMC3,SYCP2,H2BC15,H2AC6,H2AC4,H2AJ,LMNB1,H2AZ2,H2BC9,SMC1A,RAD21,TINF2,H4C1,H4C13
AD	BIOCARTA_THELPER_PATHWAY	2.28e-02	8.06e-02	0.35	0.58	1.67	12	CD3D,PTPRC,CD2,CD4,CD3E,ITGAL,CD3G,ICAM1,ITGB2
AD	REACTOME_AFLATOXIN_ACTIVATION_AND_DETOXIFICATION	2.31e-02	8.15e-02	0.35	0.58	1.61	11	CYP3A4,DPEP1,DPEP2,CYP1A2,GGT5,AKR7A2,AKR7A3,DPEP3
AD	REACTOME_GLYOXYLATE_METABOLISM_AND_GLYCINE_DEGRADATION	2.34e-02	8.24e-02	0.35	-0.47	-1.58	25	PDHB,PDHX,DLAT,DLD,NDUFAB1,PDHA1,GOT2
AD	REACTOME_SIGNALING_BY_NOTCH	2.34e-02	8.24e-02	0.34	-0.28	-1.37	180	PSMD14,STAT1,PSMD12,CDK8,RBX1,ATP2A2,TFDP1,PSMD6,CCNC,PSMD5,YWHAZ,PSMA3,PSMD8,PSMC6,CUL1,PSMC3,HDAC2,PSMA5,UBB,PSMA4,PSMB6,PSMA1,PSMB5,DTX4,SKP1,NEURL1,PSMB2,PSMB3,PSMD1,FBXW7,PSMD10,ST3GAL6,PSMD3,JAG2,PSMC1,PSMC4,PSMB4,PSMC5,NBEA,PSMC2,PSMA2,PSMD4,PSMD11,PSEN2,TMED2,H2AZ1,PSMD13,ARRB1,PSMB7,PSMB10,PSMF1,PSMD2,PSMD9,PRKCI,UBA52,HDAC3,PSMB1,MAMLD1,PSMD7
AD	REACTOME_RUNX3_REGULATES_NOTCH_SIGNALING	2.38e-02	8.38e-02	0.35	0.57	1.66	12	HES1,NOTCH1,RBPJ,EP300,CREBBP,KAT2B,RUNX3
AD	REACTOME_NOTCH2_INTRACELLULAR_DOMAIN_REGULATES_TRANSCRIPTION	2.39e-02	8.39e-02	0.35	0.64	1.65	9	NOTCH2,HES1,GZMB,RBPJ,EP300
AD	KEGG_HYPERTROPHIC_CARDIOMYOPATHY_HCM	2.40e-02	8.42e-02	0.35	0.3	1.39	73	ITGB4,MYL3,ITGB8,SGCD,SGCA,ITGB5,LMNA,TTN,ITGA10,LAMA2,CACNG5,ITGA5,ITGB3,TGFB2,TGFB3,ITGA7,ITGA6
AD	REACTOME_ANTIGEN_PRESENTATION_FOLDING_ASSEMBLY_AND_PEPTIDE_LOADING_OF_CLASS_I_MHC	2.41e-02	8.42e-02	0.35	-0.52	-1.55	16	SEC23A,BCAP31,HSPA5,TAP2,SEC24C,CALR,SAR1B,TAPBP,CANX
AD	REACTOME_DEX_H_BOX_HELICASES_ACTIVATE_TYPE_I_IFN_AND_INFLAMMATORY_CYTOKINES_PRODUCTION	2.42e-02	8.42e-02	0.35	0.73	1.64	6	NFKB1,RELA,NFKB2,IRF7,MYD88
AD	REACTOME_EPH_EPHRIN_SIGNALING	2.43e-02	8.42e-02	0.35	-0.33	-1.42	83	KALRN,ARPC1A,MYL12B,CLTA,CLTC,HRAS,RAC1,ACTR2,AP2S1,PAK1,AP2M1,DNM1,MYH10,ACTR3,ROCK2,AP2B1,RASA1,ACTB,EFNB3,ARPC5,CFL1,AP2A2,PSEN2,TIAM1,CDC42,ARHGEF7,EPHB6,VAV3,WASL,EPHA3,CLTB,GRIN1
AD	REACTOME_G_ALPHA_S_SIGNALLING_EVENTS	2.42e-02	8.42e-02	0.35	0.25	1.31	150	GNAI2,GLP1R,PDE3A,GPR20,REEP4,PTGER2,OR2H1,CALCR,GNG12,OR2C1,MC3R,CGA,RAMP3,PTGDR,OR5I1,GIP,OR7C1,SCTR,TAAR5,GPR32,OR52A1,OR1D2,OR51E2,OR10H3,GIPR,PTGIR,ADCY2,OR3A3,RAMP2,ADRB2,AVPR2,ADRB3,GHRH,CYSLTR2,CALCRL,GNGT1,OR11A1,OR7A5,PDE11A,OR10J1,ADCY7,FSHR,RAMP1,PTGER4,AVP,GPR25,OR10H2,OR3A2,RTP4,POMC,PDE3B,OR1F1,OR2J3,SCT,OR1A2,MC2R,GPR27,PDE7B,CALCA,OR1A1,OR3A1,HTR4,GNG5,LHCGR,GNAI3,RLN2,FSHB,OR1G1…
AD	REACTOME_METABOLISM_OF_FAT_SOLUBLE_VITAMINS	2.41e-02	8.42e-02	0.35	0.37	1.5	40	GPC4,LRP10,LRP1,SDC4,LRAT,APOA1,APOM,UBIAD1,HSPG2,APOA4,APOB,GPC3,AKR1C3
AD	REACTOME_MTOR_SIGNALLING	2.42e-02	8.42e-02	0.35	-0.44	-1.58	32	TSC2,RRAGB,LAMTOR3,CAB39,RRAGA,PRKAG1,LAMTOR5,RHEB,YWHAB,LAMTOR2,PRKAG2,PPM1A,MTOR,STRADA,EIF4E,PRKAB1,RPS6KB1,TSC1,PRKAB2,MLST8
AD	REACTOME_REGULATION_OF_GENE_EXPRESSION_IN_BETA_CELLS	2.43e-02	8.44e-02	0.35	0.51	1.67	17	PAX6,FOXO1,GCK,HNF1A,PKLR,HNF4A,FOXA2,NKX6-1,PDX1,HNF4G,SLC2A2
AD	REACTOME_INTERLEUKIN_RECEPTOR_SHC_SIGNALING	2.44e-02	8.45e-02	0.35	0.43	1.6	27	IL2RG,IL3RA,INPPL1,INPP5D,IL3,CSF2,PTPN6,CSF2RA,GAB2,IL2RB,IL2RA,CSF2RB
AD	REACTOME_ACTIVATED_NTRK2_SIGNALS_THROUGH_FRS2_AND_FRS3	2.45e-02	8.48e-02	0.35	-0.66	-1.67	9	HRAS,BDNF,GRB2,FRS3
AD	REACTOME_CALNEXIN_CALRETICULIN_CYCLE	2.47e-02	8.51e-02	0.35	-0.52	-1.62	19	RNF139,UBB,UBA52,UGGT2,EDEM3,UBC,MAN1B1,CALR,EDEM1,CANX,AMFR,UGGT1
AD	REACTOME_NUCLEAR_IMPORT_OF_REV_PROTEIN	2.48e-02	8.54e-02	0.38	-0.46	-1.56	27	SEH1L,NUP42,NUP155,NUP93,NUP85,NDC1,NUP50,NUP58,NUP133,RANBP2,RAE1,NUP54
AD	REACTOME_POLO_LIKE_KINASE_MEDIATED_EVENTS	2.49e-02	8.56e-02	0.35	0.56	1.69	13	WEE1,CDC25C,EP300,CDC25A,MYBL2,PKMYT1,PLK1,RBBP4
AD	REACTOME_FATTY_ACYL_COA_BIOSYNTHESIS	2.50e-02	8.57e-02	0.38	-0.47	-1.59	26	ELOVL4,ELOVL6,ACLY,ACSL3,ACSL4,HACD3,ACACA,PPT1,ELOVL2
AD	REACTOME_FOXO_MEDIATED_TRANSCRIPTION	2.50e-02	8.57e-02	0.35	0.33	1.44	56	FOXO1,ABCA6,GCK,AGRP,RETN,BCL6,FOXO4,HDAC1,RBL2,FOXO3,KLF4,SIRT1,PCK1,EP300,TXNIP,CREBBP,CAV1,CAT,IGFBP1,STK11,SMAD4,KAT2B,BTG1,CDKN1A,BCL2L11,POMC,SFN
AD	BIOCARTA_EGFR_SMRTE_PATHWAY	2.51e-02	8.58e-02	0.35	0.58	1.6	11	EGFR,RXRA,ZBTB16,MAP3K1
AD	REACTOME_FATTY_ACIDS	2.51e-02	8.58e-02	0.35	0.58	1.59	11	CYP4F12,CYP4F2,CYP4F11,CYP2D6,CYP4B1,CYP4A11,CYP2J2
AD	REACTOME_SYNTHESIS_OF_GLYCOSYLPHOSPHATIDYLINOSITOL_GPI	2.54e-02	8.66e-02	0.35	-0.57	-1.62	14	DPM2,PIGP,PIGN,PIGB,PIGH,PIGZ,PIGL,PIGF,PIGG
AD	KEGG_TERPENOID_BACKBONE_BIOSYNTHESIS	2.56e-02	8.73e-02	0.35	-0.57	-1.62	14	HMGCR,HMGCS1,IDI1,ACAT2,FDPS,ACAT1,DHDDS,MVD,PDSS2
AD	REACTOME_SIALIC_ACID_METABOLISM	2.58e-02	8.79e-02	0.35	-0.47	-1.58	24	ST3GAL5,SLC35A1,ST8SIA5,ST6GALNAC5,CTSA,ST3GAL6,NANS,NEU1,NEU3,GNE
AD	REACTOME_BBSOME_MEDIATED_CARGO_TARGETING_TO_CILIUM	2.64e-02	8.97e-02	0.38	-0.56	-1.6	14	MKKS,CCT8,CCT2,CCT4,CCT5,BBS7,CCT3,LZTFL1
AD	PID_ATR_PATHWAY	2.70e-02	9.15e-02	0.35	-0.43	-1.56	34	ATR,YWHAZ,PPP2R2B,FBXW11,TOPBP1,RFC3,PPP2R1A,RFC5,MCM2,RPA2,YWHAB,RFC2,CDC6,RAD17,RFC4
AD	REACTOME_TRANSPORT_OF_MATURE_MRNAS_DERIVED_FROM_INTRONLESS_TRANSCRIPTS	2.70e-02	9.15e-02	0.35	-0.43	-1.56	34	SEH1L,SLBP,NUP42,NUP155,NUP93,NUP85,NDC1,NUP50,NUP58,NUP133,RANBP2,NXF1,RAE1,EIF4E,NUP54,NCBP1,NCBP2
AD	REACTOME_CELLULAR_SENESCENCE	2.72e-02	9.19e-02	0.35	0.25	1.35	151	MAPKAPK2,NFKB1,AGO3,CDKN2C,H1-2,RELA,ERF,SP1,CDK2,E2F2,MAPKAPK3,RPS6KA1,MAPK7,H1-4,H1-3,H1-5,H2AC14,H2BC14,H3-4,UBE2C,CDKN2A,ETS1,TP53,H4C9,H2BC5,IFNB1,H3C3,MAP3K5,H1-1,H3C7,STAT3,IGFBP7,VENTX,H3C2,MAP4K4,RB1,H3C11,UBN1,PHC3,IL1A,SUZ12,MRE11,EHMT1,MDM4,H4C5,H4C4,HMGA2,TNRC6B,H2BC11,CDKN1A,H2BC13,CBX8,RING1,RPS6KA2,CDKN2B,H2BC6
AD	REACTOME_DISEASES_ASSOCIATED_WITH_O_GLYCOSYLATION_OF_PROTEINS	2.72e-02	9.19e-02	0.35	0.36	1.5	42	MUC1,NOTCH2,ADAMTSL3,NOTCH1,ADAMTSL4,THSD4,POMT2,ADAMTS2,LFNG,CFP,ADAMTS9,MUC16,MUC4,ADAMTS7,MUC13,NOTCH3,MUC6,THBS1
AD	REACTOME_RAB_REGULATION_OF_TRAFFICKING	2.73e-02	9.20e-02	0.33	-0.33	-1.46	80	RAB11A,AKT3,RAB6B,TRAPPC13,TSC2,TRAPPC2,RAB1A,RAB5A,TRAPPC2L,TRAPPC11,GDI1,RAB33A,GDI2,GABARAPL2,TBC1D13,YWHAE,MAP1LC3B,MADD,ANKRD27,DENND4A,GAPVD1,DENND5B,RAB27B,RAB7A,ULK1,CHML,OPTN,CHM,TBC1D10B,SBF1,RAB21,TSC1,DENND1B,RAB8B,RAB3A,HPS4
AD	BIOCARTA_TOLL_PATHWAY	2.75e-02	9.25e-02	0.35	0.45	1.58	23	NFKB1,RELA,NFKBIA,TLR7,PPARA,MAP3K1,IKBKB,PGLYRP1,ELK1,MYD88,TLR3
AD	REACTOME_SUMOYLATION_OF_SUMOYLATION_PROTEINS	2.75e-02	9.25e-02	0.35	-0.45	-1.57	29	SEH1L,NUP42,NUP155,NUP93,SUMO1,NUP85,NDC1,NUP50,UBE2I,NUP58,NUP133,RANBP2,RAE1,NUP54
AD	REACTOME_E3_UBIQUITIN_LIGASES_UBIQUITINATE_TARGET_PROTEINS	2.76e-02	9.27e-02	0.34	-0.4	-1.52	44	UBE2V2,UBE2N,RTF1,UBB,RRAGA,UBE2A,PRKDC,UBE2E1,DERL1,UBE2D2,HLTF,UBE2D1,RNF40,UBA52,UBC,WDR61,PCNA,UBE2L3,CTR9
AD	REACTOME_REGULATION_OF_GENE_EXPRESSION_IN_EARLY_PANCREATIC_PRECURSOR_CELLS	2.77e-02	9.27e-02	0.35	0.75	1.58	5	HNF1B,ONECUT1,NKX6-1,NR5A2,PDX1
AD	REACTOME_ASSEMBLY_OF_THE_ORC_COMPLEX_AT_THE_ORIGIN_OF_REPLICATION	2.78e-02	9.30e-02	0.38	-0.72	-1.59	6	ORC4,ORC5,ORC3
AD	KEGG_ADIPOCYTOKINE_SIGNALING_PATHWAY	2.81e-02	9.37e-02	0.35	0.31	1.39	61	NFKB1,RELA,AGRP,ACACB,G6PC2,TNFRSF1B,RXRA,NFKBIA,PPARA,TRADD,SOCS3,TNFRSF1A,PCK1,IKBKB,RXRG,STAT3,LEP,NFKBIB
AD	REACTOME_SYNTHESIS_OF_DOLICHYL_PHOSPHATE	2.81e-02	9.37e-02	0.38	-0.75	-1.55	5	SRD5A3,DOLPP1,DHDDS,MVD,DOLK
AD	PID_ERBB1_DOWNSTREAM_PATHWAY	2.83e-02	9.38e-02	0.32	-0.31	-1.42	97	STAT1,MAP2K4,YWHAQ,MAP2K1,YWHAZ,HRAS,RAC1,EGR1,ACTR2,PRKCZ,MAPK9,MEF2C,YWHAH,PPP2R1A,ACTR3,RAB5A,SRF,PIK3CB,MAPK1,NCKAP1,ARF4,PIK3R3,BAIAP2,ARPC5,PEBP1,CYFIP2,YWHAE,YWHAB,GRB2,CDC42,SLC9A1,WASL,MAP2K2,DUSP6
AD	REACTOME_CARBOXYTERMINAL_POST_TRANSLATIONAL_MODIFICATIONS_OF_TUBULIN	2.82e-02	9.38e-02	0.35	-0.48	-1.56	22	TUBA4A,TUBA1B,LRRC49,TUBB2A,AGTPBP1,TUBB4B,TTLL1,TUBA1A,TPGS2,TUBA8,AGBL5,TTLL7
AD	REACTOME_GAP_FILLING_DNA_REPAIR_SYNTHESIS_AND_LIGATION_IN_GG_NER	2.83e-02	9.38e-02	0.35	-0.47	-1.54	23	RPA3,UBB,RFC3,RFC5,RPA2,RFC2,POLE3,RFC4,UBA52,UBC,PCNA
AD	REACTOME_INTERLEUKIN_3_INTERLEUKIN_5_AND_GM_CSF_SIGNALING	2.82e-02	9.38e-02	0.35	0.35	1.51	48	FYN,SYK,IL2RG,STAT5A,IL3RA,INPPL1,YES1,INPP5D,IL3,CSF2,PTPN6,CSF2RA,GAB2,IL2RB,IL2RA,CBL,CSF2RB,HCK
AD	KEGG_NEUROACTIVE_LIGAND_RECEPTOR_INTERACTION	2.85e-02	9.43e-02	0.35	0.23	1.29	228	LPAR4,APLNR,GH1,PTGER1,NPFFR1,SSTR4,GZMA,GLP1R,C3AR1,F2RL1,PTAFR,S1PR4,P2RY2,CHRNG,F2R,PTGER2,DRD3,P2RY14,CALCR,P2RX1,GLRA1,PLG,C5AR1,PARD3,MC3R,CGA,CHRNE,GABRP,P2RY6,PTGDR,LPAR3,SCTR,TAAR5,GALR3,HTR1D,TSPO,GABRR2,GPR35,GIPR,FPR3,PTGIR,ADRA2C,AGTR2,LEP,ADRB2,AVPR2,ADRB3,HCRTR1,HTR1B,CYSLTR2,CALCRL,GH2,OPRM1,CHRND,CTSG,TACR1,CNR2,CHRNA10,FSHR,F2RL2,NMBR,PTGER4,MAS1,F2RL3,S1PR2,TACR2,S1PR1,P2RY1,AD…
AD	REACTOME_RNA_POLYMERASE_III_TRANSCRIPTION	2.87e-02	9.48e-02	0.34	-0.44	-1.6	33	POLR3F,POLR3K,SSB,SNAPC5,GTF3C3,POLR3B,POLR2K,BRF2,POLR3C,POLR1C,POLR2F,TBP,SNAPC3,POLR3D,POLR2H,GTF3C4,POLR2L,GTF3C1,GTF3A
AD	REACTOME_INTRAFLAGELLAR_TRANSPORT	2.89e-02	9.55e-02	0.34	-0.42	-1.55	38	DYNLRB1,KIFAP3,TUBA4A,TUBA1B,KIF3C,HSPB11,DYNLL1,TUBB2A,TUBB4B,IFT52,IFT27,KIF17,DYNC2LI1
AD	REACTOME_MEIOTIC_RECOMBINATION	2.90e-02	9.57e-02	0.35	0.33	1.43	54	CDK2,H2AC14,H2BC14,H3-4,BRCA1,BLM,H4C9,H2BC5,H3C3,H3C7,H3C2,H3C11,MRE11,DMC1,H4C5,H4C4,H2BC11,H2BC13,H2BC6,TEX15,H2BC15,H2AC6,CDK4,RAD51,H2AC4,H2AJ,H3C8,H2AZ2,RBBP8,H2BC9,ATM,PSMC3IP,H4C1,H4C13,NBN
AD	KEGG_METABOLISM_OF_XENOBIOTICS_BY_CYTOCHROME_P450	2.93e-02	9.64e-02	0.35	0.35	1.49	45	ADH1A,CYP3A4,GSTA3,UGT2B17,ALDH3A1,ADH1B,CYP1A2,EPHX1,ALDH3B1,CYP2C9,AKR1C3,GSTM5,AKR1C4,CYP1B1,AKR1C2,UGT2B28,GSTA1,CYP3A43,GSTP1,ADH1C,ALDH3B2
AD	REACTOME_TP53_REGULATES_TRANSCRIPTION_OF_DNA_REPAIR_GENES	2.96e-02	9.74e-02	0.32	-0.38	-1.51	54	ELOC,ATR,MLH1,CCNH,CDK7,POLR2D,POLR2B,POLR2K,ERCC3,MSH2,GTF2F1,CCNT2,MNAT1,POLR2C,POLR2I,ELOB,SUPT16H,POLR2G,NELFCD,POLR2F,GTF2H4,ATF2,POLR2H,GTF2H1,ELOA,POLR2A,POLR2L,GTF2H5
AD	PID_LIS1_PATHWAY	2.98e-02	9.76e-02	0.34	-0.45	-1.55	27	PAFAH1B1,RAC1,NDEL1,CDK5,VLDLR,DYNC1H1,LRP8,PPP2R5D,YWHAE,LRPAP1,CDC42,CDK5R1,CDK5R2,NUDC,MAP1B,PAFAH1B2
AD	REACTOME_TP53_REGULATES_TRANSCRIPTION_OF_DEATH_RECEPTORS_AND_LIGANDS	2.98e-02	9.76e-02	0.35	0.63	1.63	9	TNFRSF10B,TP53,TNFRSF10D,TP63,TP73,FAS
AD	REACTOME_HEME_BIOSYNTHESIS	3.01e-02	9.83e-02	0.35	-0.6	-1.64	12	ALAS1,UROS,PPOX,HMBS,FECH
AD	REACTOME_RUNX2_REGULATES_CHONDROCYTE_MATURATION	3.02e-02	9.83e-02	0.35	0.75	1.58	5	GLI2,CBFB,RUNX2,IHH
AD	REACTOME_SEALING_OF_THE_NUCLEAR_ENVELOPE_NE_BY_ESCRT_III	3.01e-02	9.83e-02	0.35	-0.51	-1.59	19	TUBA4A,TUBA1B,CHMP2B,TUBB2A,CHMP2A,SPAST,TUBB4B,TUBA1A,CHMP7,TUBA8,VPS4A,TUBB2B,TUBB4A,CHMP6
AD	REACTOME_TRNA_MODIFICATION_IN_THE_NUCLEUS_AND_CYTOSOL	3.02e-02	9.83e-02	0.33	-0.43	-1.57	32	PUS7,FTSJ1,TRIT1,QTRT2,METTL1,LAGE3,TPRKB,TRMT112,TRMT5,TRMT1,OSGEP,TRMT12,TRMT11,PUS1,PUS3,QTRT1,LCMT2,WDR4,TYW1,DUS2
AD	REACTOME_RAS_SIGNALING_DOWNSTREAM_OF_NF1_LOSS_OF_FUNCTION_VARIANTS	3.03e-02	9.86e-02	0.35	-0.79	-1.51	4	HRAS,SPRED2,NF1
AD	REACTOME_RNA_POLYMERASE_II_TRANSCRIPTION_TERMINATION	3.04e-02	9.88e-02	0.32	-0.38	-1.5	47	SLBP,THOC7,RNPS1,SNRPE,RBM8A,CSTF2T,THOC5,SNRPF,NUDT21,SNRPB,SNRPD3,CSTF3,UPF3B,EIF4A3,CSTF1,SRSF3,SRSF6,MAGOHB,CHTOP,THOC6,NCBP1,NCBP2,SRSF5,CSTF2
AD	REACTOME_SLBP_DEPENDENT_PROCESSING_OF_REPLICATION_DEPENDENT_HISTONE_PRE_MRNAS	3.05e-02	9.88e-02	0.35	-0.63	-1.59	9	SLBP,SNRPE,SNRPF,SNRPB,SNRPD3
AD	BIOCARTA_CDC42RAC_PATHWAY	3.08e-02	9.98e-02	0.35	-0.65	-1.58	8	RAC1,PAK1,CDC42,WASL
AD	REACTOME_DOWNREGULATION_OF_TGF_BETA_RECEPTOR_SIGNALING	3.15e-02	1.02e-01	0.33	-0.47	-1.55	24	MTMR4,SMURF1,UCHL5,STRAP,UBB,STUB1,PPP1CA,NEDD4L,ZFYVE9,UBA52,UBC
AD	REACTOME_P130CAS_LINKAGE_TO_MAPK_SIGNALING_FOR_INTEGRINS	3.15e-02	1.02e-01	0.32	0.53	1.63	14	TLN1,APBB1IP,ITGB3,FGA
AD	REACTOME_BRANCHED_CHAIN_AMINO_ACID_CATABOLISM	3.17e-02	1.02e-01	0.33	-0.5	-1.55	19	DLD,ECHS1,SLC25A44,BCKDK,ACAD8,AUH,ACAT1,BCAT1,IVD
AD	REACTOME_METABOLISM_OF_NUCLEOTIDES	3.18e-02	1.03e-01	0.31	-0.33	-1.42	77	ENTPD3,GLRX,GUK1,HPRT1,AK5,CTPS1,ADSS2,DGUOK,TXN,PFAS,ENTPD6,ADSL,ENTPD4,GMPR2,ITPA,ADK,RRM1,NUDT9,UMPS,DCK,NT5E,ATIC,GMPS,ENTPD5,IMPDH2,CMPK1
AD	BIOCARTA_LYM_PATHWAY	3.20e-02	1.03e-01	0.32	0.54	1.64	13	CD34,SELL,PECAM1,VCAM1,IL1A,ITGAL,ICAM1,ITGB2,MADCAM1
AD	REACTOME_N_GLYCAN_TRIMMING_IN_THE_ER_AND_CALNEXIN_CALRETICULIN_CYCLE	3.20e-02	1.03e-01	0.32	-0.46	-1.6	28	RNF139,UBB,RAD23B,PSMC1,DERL1,UBA52,UGGT2,EDEM3,UBC,MAN1B1,MOGS,NGLY1,CALR,EDEM1,CANX,AMFR,UGGT1
AD	PID_RB_1PATHWAY	3.23e-02	1.03e-01	0.32	0.33	1.49	60	CKM,CDK2,E2F2,ELF1,SPI1,ATF7,HDAC1,RUNX2,CSF2,CDKN2A,MITF,SIRT1,TGFB2,EP300,CEBPD,PAX3,CREBBP,ABL1
AD	REACTOME_CREB_PHOSPHORYLATION	3.22e-02	1.03e-01	0.38	0.67	1.6	7	MAPKAPK2,RPS6KA1,ATF1,RPS6KA5,RPS6KA2
AD	REACTOME_EGFR_DOWNREGULATION	3.24e-02	1.03e-01	0.32	-0.44	-1.55	29	STAM,EPS15,SH3GL3,SH3GL2,UBB,PTPN3,HGS,GRB2,CDC42,ARHGEF7,UBA52,UBC
AD	REACTOME_INTERLEUKIN_15_SIGNALING	3.22e-02	1.03e-01	0.32	0.52	1.63	14	IL2RG,STAT5A,IL15RA,IL15,STAT3,GAB2,IL2RB
AD	REACTOME_SUMOYLATION_OF_INTRACELLULAR_RECEPTORS	3.24e-02	1.03e-01	0.32	0.4	1.5	29	PIAS4,RXRA,NR5A1,PPARA,PGR,PIAS1,RORA,ESR1,NR1H3,VDR,NR5A2,NR1I2
AD	REACTOME_TGF_BETA_RECEPTOR_SIGNALING_ACTIVATES_SMADS	3.24e-02	1.03e-01	0.32	-0.44	-1.54	29	MTMR4,SMURF1,UCHL5,STRAP,UBB,FKBP1A,UBE2M,STUB1,PPP1CA,NEDD4L,ZFYVE9,UBA52,UBC
AD	REACTOME_TRANSCRIPTIONAL_REGULATION_BY_RUNX3	3.22e-02	1.03e-01	0.3	-0.32	-1.4	88	PSMD14,PSMD12,SMURF1,PSMD6,PSMD5,PSMA3,PSMD8,PSMC6,PSMC3,PSMA5,UBB,PSMA4,PSMB6,PSMA1,PSMB5,PSMB2,PSMB3,PSMD1,PSMD10,PSMD3,PSMC1,PSMC4,PSMB4,PSMC5,PSMC2,PSMA2,PSMD4,PSMD11,PSMD13,PSMB7,PSMB10,PSMF1,PSMD2,PSMD9,UBA52,PSMB1,MAMLD1,PSMD7,UBC
AD	KEGG_PANCREATIC_CANCER	3.26e-02	1.03e-01	0.32	0.32	1.45	67	EGFR,NFKB1,RELA,PGF,RALGDS,ARAF,E2F2,ERBB2,VEGFB,PIK3CG,PIK3R5,CDKN2A,TGFBR1,TP53,VEGFC,RAC2,TGFB2,IKBKB,TGFB3,STAT3,RALBP1
AD	REACTOME_REGULATION_OF_TLR_BY_ENDOGENOUS_LIGAND	3.26e-02	1.03e-01	0.32	0.51	1.64	17	FGA,APOB,TLR4,LBP,TLR6,S100A9,TLR2,S100A1,CD14,SFTPD,FGG,FGB,TLR1
AD	BIOCARTA_MPR_PATHWAY	3.27e-02	1.04e-01	0.32	-0.49	-1.55	20	PRKACB,PRKAR1A,HRAS,PIN1,PRKAR1B,MAPK1,PRKAR2B,ADCY1
AD	BIOCARTA_TID_PATHWAY	3.34e-02	1.05e-01	0.32	0.5	1.64	17	NFKB1,RELA,TNFRSF1B,NFKBIA,TNFRSF1A,TP53,IKBKB,RB1,USH1C,IFNG,TNF,WT1
AD	PID_PI3K_PLC_TRK_PATHWAY	3.34e-02	1.06e-01	0.32	-0.43	-1.56	33	YWHAQ,YWHAZ,HRAS,EGR1,YWHAH,AGAP2,CAMK4,EPB41L1,YWHAE,YWHAB,GRB2,CAMK2A
AD	REACTOME_INTERACTION_BETWEEN_L1_AND_ANKYRINS	3.45e-02	1.09e-01	0.32	-0.46	-1.59	28	KCNQ2,ANK3,SCN1A,KCNQ3,NRCAM,SCN3B,ACTB,SCN2A,SPTBN2,SCN2B,ANK2,SCN3A
AD	KEGG_MISMATCH_REPAIR	3.49e-02	1.10e-01	0.32	-0.47	-1.52	22	MLH1,RPA3,RFC3,SSBP1,RFC5,RPA2,MSH2,RFC2,RFC4,MSH3,PCNA
AD	REACTOME_INTERCONVERSION_OF_NUCLEOTIDE_DI_AND_TRIPHOSPHATES	3.49e-02	1.10e-01	0.32	-0.47	-1.53	22	GLRX,GUK1,AK5,CTPS1,TXN
AD	REACTOME_LTC4_CYSLTR_MEDIATED_IL4_PRODUCTION	3.51e-02	1.10e-01	0.32	0.71	1.59	6	DPEP1,DPEP2,GGT5,CYSLTR2,DPEP3
AD	REACTOME_TRANSCRIPTIONAL_REGULATION_OF_WHITE_ADIPOCYTE_DIFFERENTIATION	3.51e-02	1.10e-01	0.32	0.3	1.4	69	TBL1X,NFKB1,MED12,RELA,MED13L,RXRA,MED25,PPARA,CDK19,KLF4,PCK1,MED13,EP300,CEBPD,CREBBP,CHD9,WNT1,LEP,MED1,PLIN1
AD	REACTOME_PIWI_INTERACTING_RNA_PIRNA_BIOGENESIS	3.54e-02	1.11e-01	0.32	-0.5	-1.52	18	POLR2D,POLR2B,POLR2K,TDRKH,POLR2C,POLR2I,POLR2G,POLR2F,HSP90AA1,POLR2H,POLR2A,POLR2L
AD	BIOCARTA_TEL_PATHWAY	3.55e-02	1.11e-01	0.32	0.49	1.56	16	EGFR,BCL2,IGF1R,TP53,MYC,TEP1,RB1,TERT
AD	BIOCARTA_BARRESTIN_PATHWAY	3.58e-02	1.11e-01	0.32	-0.62	-1.6	10	PLCB1,GNAS,AP2M1,DNM1,ADCY1,ARRB1,KCNA2
AD	BIOCARTA_SLRP_PATHWAY	3.57e-02	1.11e-01	0.32	0.71	1.58	6	BGN,DCN,FMOD
AD	PID_ERBB2_ERBB3_PATHWAY	3.59e-02	1.11e-01	0.3	-0.39	-1.48	42	MAPK10,PPP3CB,MAP2K1,HRAS,RAC1,MAPK9,RNF41,PIK3CB,MAPK1,PIK3R3,GRB2,CDC42,MAP2K2,MTOR
AD	REACTOME_INTEGRATION_OF_PROVIRUS	3.58e-02	1.11e-01	0.32	-0.62	-1.57	9	PPIA,KPNA1,XRCC5,LIG4,XRCC6
AD	REACTOME_TNFR1_INDUCED_PROAPOPTOTIC_SIGNALING	3.58e-02	1.11e-01	0.32	0.55	1.6	12	CASP8,TRADD,TNFRSF1A,TNFAIP3,USP4,FADD,TNF,RIPK1
AD	REACTOME_SYNTHESIS_OF_VERY_LONG_CHAIN_FATTY_ACYL_COAS	3.60e-02	1.12e-01	0.32	-0.53	-1.54	15	ELOVL4,ELOVL6,ACSL3,ACSL4,HACD3,ELOVL2
AD	REACTOME_RHO_GTPASE_EFFECTORS	3.64e-02	1.13e-01	0.27	-0.25	-1.29	243	SEH1L,DYNC1LI1,LIN7B,ARPC1A,DYNC1I1,YWHAQ,MYL12B,TUBA4A,YWHAZ,PAFAH1B1,DLG4,RAC1,ACTR2,PRKCZ,NDEL1,PRC1,TUBA1B,WASF1,PIK3R4,PAK1,DYNLL1,YWHAH,TUBB2A,MYH10,CLASP1,PPP2R1A,ACTR3,PIN1,PFN2,ROCK2,MAD2L1,SRF,ZWILCH,DYNC1H1,CKAP5,MAPK1,NCKAP1,DYNC1I2,SCAI,ACTB,RANGAP1,BAIAP2,CENPC,KLC1,PPP2R5D,PPP1R12A,TUBB4B,EVL,BUB3,KDM1A,ARPC5,CFL1,NUP85,H2AZ1,CYFIP2,YWHAE,YWHAB,MAPK14,GRB2,CDC42,KIF2A,TUBA1A,WASL,C…
AD	REACTOME_CA_DEPENDENT_EVENTS	3.65e-02	1.13e-01	0.3	-0.42	-1.53	32	PRKACB,PRKAR1A,PRKAR1B,MAPK1,PRKAR2B,ADCY1,CAMK4,NBEA,KPNA2,CAMK2A,CAMK2B,ADCY3,PDE1A,CALM1,ADCY6,CAMK2G,PRKCD,CAMKK2,PRKCG
AD	REACTOME_TRANSLESION_SYNTHESIS_BY_Y_FAMILY_DNA_POLYMERASES_BYPASSES_LESIONS_ON_DNA_TEMPLATE	3.65e-02	1.13e-01	0.3	-0.42	-1.53	32	RPA3,UBB,RFC3,RCHY1,RFC5,RPA2,ISG15,UFD1,RFC2,POLE3,RFC4,UBA52,UBC
AD	BIOCARTA_EOSINOPHILS_PATHWAY	3.68e-02	1.13e-01	0.35	0.7	1.57	6	CCL5,IL3,CSF2,CCR3,IL5
AD	BIOCARTA_TH1TH2_PATHWAY	3.68e-02	1.13e-01	0.38	0.47	1.55	18	CD40,IL12RB1,CD86,IL4,IL18R1,IL18,IL4R,IL2RA,NR1I2,CD40LG,IFNG,IL12B,IL2
AD	REACTOME_ZBP1_DAI_MEDIATED_INDUCTION_OF_TYPE_I_IFNS	3.68e-02	1.13e-01	0.38	0.46	1.55	18	NFKB1,RELA,NFKBIA,NFKB2,IRF3,IKBKB,NFKBIB,MYD88,TLR3
AD	REACTOME_ACTIVATION_OF_BAD_AND_TRANSLOCATION_TO_MITOCHONDRIA	3.70e-02	1.13e-01	0.32	-0.54	-1.54	14	PPP3R1,YWHAQ,AKT3,YWHAZ,YWHAH,YWHAE,YWHAB
AD	REACTOME_SUMOYLATION_OF_DNA_REPLICATION_PROTEINS	3.69e-02	1.13e-01	0.29	-0.4	-1.52	40	SEH1L,NUP42,SUMO3,NUP155,RANGAP1,NUP93,SUMO1,NUP85,NDC1,NUP50,UBE2I,NUP58,NUP133,RANBP2,PCNA,RAE1,TOP2B,NUP54
AD	BIOCARTA_PLATELETAPP_PATHWAY	3.73e-02	1.14e-01	0.32	0.54	1.62	13	PLG,F11,COL4A6,SERPINE1,COL4A3,PLAU,COL4A4,F9,COL4A2,COL4A5
AD	BIOCARTA_PML_PATHWAY	3.74e-02	1.14e-01	0.32	0.48	1.56	16	TNFRSF1B,TNFRSF1A,SIRT1,TP53,PAX3,CREBBP,RB1,FAS,SP100,DAXX,FASLG,TNF,PML
AD	REACTOME_PROLONGED_ERK_ACTIVATION_EVENTS	3.73e-02	1.14e-01	0.32	-0.55	-1.55	13	MAP2K1,KIDINS220,MAPK1,YWHAB,CRKL,MAP2K2
AD	REACTOME_SCAVENGING_BY_CLASS_A_RECEPTORS	3.74e-02	1.14e-01	0.32	0.48	1.56	16	COLEC12,APOA1,COL1A1,APOB,MARCO,FTL,COL1A2,MSR1,MASP1,COLEC11,COL4A2
AD	REACTOME_VXPX_CARGO_TARGETING_TO_CILIUM	3.73e-02	1.14e-01	0.32	-0.56	-1.57	13	RAB11A,EXOC1,EXOC2,ARF4,EXOC3,EXOC7
AD	BIOCARTA_TERT_PATHWAY	3.78e-02	1.14e-01	0.35	0.64	1.6	8	SP1,HDAC1,TP53,MYC,MAX,WT1,SP3
AD	REACTOME_APOPTOTIC_CLEAVAGE_OF_CELLULAR_PROTEINS	3.78e-02	1.14e-01	0.32	0.37	1.47	36	PLEC,CASP6,LMNA,CASP8,TJP1,BMX,PKP1,CASP7
AD	REACTOME_CLASS_C_3_METABOTROPIC_GLUTAMATE_PHEROMONE_RECEPTORS	3.76e-02	1.14e-01	0.3	-0.48	-1.52	20	GRM5,GRM7,GRM1,GABBR2,GRM3,GRM8,GABBR1
AD	REACTOME_TERMINAL_PATHWAY_OF_COMPLEMENT	3.78e-02	1.14e-01	0.35	0.64	1.61	8	C8A,C6,C8B,C7,C5,CLU
AD	KEGG_OOCYTE_MEIOSIS	3.82e-02	1.16e-01	0.28	-0.31	-1.4	90	PPP3R1,PRKACB,YWHAQ,PPP3CB,RBX1,MAP2K1,YWHAZ,CUL1,ANAPC10,FBXW11,YWHAH,PPP2R1A,SKP1,ANAPC13,CHP1,MAD2L1,MAPK1,CDC23,ADCY1,PPP2R5D,CDC27,CPEB1,YWHAE,YWHAB,PPP1CA,CAMK2A,CAMK2B,ADCY3,ANAPC5,PPP3CA,CALM1,ADCY6,PPP2R5B,PPP2R5C,CCNB1,PTTG2,CAMK2G,BTRC
AD	BIOCARTA_ASBCELL_PATHWAY	3.84e-02	1.16e-01	0.35	0.59	1.59	10	CD40,CD80,CD4,IL4,FAS,CD40LG,FASLG,IL2,CD28
AD	BIOCARTA_EPONFKB_PATHWAY	3.84e-02	1.16e-01	0.35	0.6	1.6	10	NFKB1,RELA,NFKBIA,EPOR,CDKN1A
AD	KEGG_GLYCOLYSIS_GLUCONEOGENESIS	3.85e-02	1.16e-01	0.28	-0.36	-1.45	54	PDHB,BPGM,PGK1,ENO2,DLAT,GPI,DLD,GAPDH,PDHA1,AKR1A1,LDHA,PFKM,TPI1,HK1
AD	KEGG_RETINOL_METABOLISM	3.85e-02	1.16e-01	0.32	0.37	1.46	36	ADH1A,DHRS3,CYP3A4,LRAT,UGT2B17,ADH1B,RDH8,CYP1A2,CYP2C9,RDH16
AD	REACTOME_LRR_FLII_INTERACTING_PROTEIN_1_LRRFIP1_ACTIVATES_TYPE_I_IFN_PRODUCTION	3.85e-02	1.16e-01	0.34	0.73	1.55	5	IRF3,LRRFIP1,EP300,CREBBP,CTNNB1
AD	BIOCARTA_CTLA4_PATHWAY	3.88e-02	1.17e-01	0.32	0.48	1.55	16	CD3D,CD86,CD80,CD3E,CTLA4,CD3G,LCK,IL2,CD28,ICOS,PIK3R1
AD	REACTOME_HIGHLY_SODIUM_PERMEABLE_POSTSYNAPTIC_ACETYLCHOLINE_NICOTINIC_RECEPTORS	3.90e-02	1.17e-01	0.34	0.7	1.56	6	CHRNG,CHRNE,CHRND
AD	BIOCARTA_PGC1A_PATHWAY	3.91e-02	1.17e-01	0.31	-0.55	-1.53	13	PPP3CB,CAMK1G,CAMK1,YWHAH,CAMK4,PPARGC1A,PPP3CA,CALM1
AD	PID_CXCR3_PATHWAY	3.93e-02	1.17e-01	0.29	-0.4	-1.51	39	GNB1,MAP2K1,HRAS,DNM1,PIK3CB,MAPK1,PIK3R3,ARRB1,MAPK14,CXCL11,GNAI1,GNAZ,MAP2K2,MTOR
AD	BIOCARTA_ERYTH_PATHWAY	3.94e-02	1.17e-01	0.32	0.53	1.6	13	IL3,CSF2,TGFB2,TGFB3,IL11,IL1A,KITLG,IL9,FLT3
AD	BIOCARTA_FLUMAZENIL_PATHWAY	3.94e-02	1.17e-01	0.31	-0.62	-1.56	9	GABRA5,SOD1,GABRA1,GABRA4,PRKCE,GABRA2
AD	REACTOME_ATF4_ACTIVATES_GENES_IN_RESPONSE_TO_ENDOPLASMIC_RETICULUM_STRESS	3.97e-02	1.18e-01	0.29	-0.46	-1.53	25	NFYC,EXOSC9,ASNS,EXOSC4,EXOSC5,DCP2,EXOSC1,PARN,NFYB,DDIT3
AD	REACTOME_LATE_ENDOSOMAL_MICROAUTOPHAGY	3.97e-02	1.18e-01	0.29	-0.45	-1.53	25	UBB,PCNT,CHMP2B,VPS28,CHMP2A,TSG101,UBA52,RNASE1,PARK7,UBC,CHMP7,HBB
AD	REACTOME_RETROGRADE_TRANSPORT_AT_THE_TRANS_GOLGI_NETWORK	3.98e-02	1.18e-01	0.29	-0.42	-1.5	33	GCC2,RAB6B,NSF,RABEPK,STX6,NAPA,NAPG,ARFIP2,VAMP4,VPS53,M6PR,ARL1,VPS51
AD	REACTOME_PASSIVE_TRANSPORT_BY_AQUAPORINS	4.00e-02	1.19e-01	0.32	0.62	1.6	9	AQP1,AQP6,AQP4,AQP8,AQP2,AQP3,AQP5,MIP
AD	REACTOME_REGULATION_OF_INNATE_IMMUNE_RESPONSES_TO_CYTOSOLIC_DNA	4.04e-02	1.19e-01	0.3	-0.59	-1.59	11	TBK1,UBB,DDX41,DTX4,TRIM32,UBA52,UBC
AD	BIOCARTA_NPP1_PATHWAY	4.06e-02	1.20e-01	0.34	0.59	1.59	10	ENPP1,COL4A6,COL4A3,COL4A4,IBSP,SPP1,ALPL,COL4A2,COL4A5
AD	KEGG_B_CELL_RECEPTOR_SIGNALING_PATHWAY	4.06e-02	1.20e-01	0.32	0.3	1.37	69	NFKB1,SYK,FCGR2B,NFATC4,RELA,NFATC1,NFKBIA,PLCG2,DAPP1,CD19,INPP5D,NFATC3,PIK3CG,PIK3R5,PTPN6,BTK,RAC2,IKBKB
AD	REACTOME_ORGANIC_CATION_ANION_ZWITTERION_TRANSPORT	4.06e-02	1.20e-01	0.34	0.59	1.58	10	SLC22A8,SLC22A2,SLC22A7,SLC22A1,SLC22A3,SLC22A11,SLC22A6,SLC22A5
AD	REACTOME_WNT5A_DEPENDENT_INTERNALIZATION_OF_FZD4	4.05e-02	1.20e-01	0.3	-0.53	-1.51	14	CLTA,CLTC,AP2S1,AP2M1,AP2B1,AP2A2,CLTB,PRKCB
AD	BIOCARTA_SALMONELLA_PATHWAY	4.12e-02	1.21e-01	0.31	-0.72	-1.48	5	RAC1,WASF1,CDC42,WASL
AD	REACTOME_NEGATIVE_FEEDBACK_REGULATION_OF_MAPK_PATHWAY	4.12e-02	1.21e-01	0.31	-0.73	-1.52	5	MAP2K1,MAPK1,MAP2K2
AD	SA_PROGRAMMED_CELL_DEATH	4.11e-02	1.21e-01	0.34	0.54	1.55	12	BCL2,CES1,APAF1
AD	BIOCARTA_LONGEVITY_PATHWAY	4.15e-02	1.21e-01	0.34	0.49	1.52	14	GH1,IGF1R,SOD3,FOXO3,PIK3CG,CAT
AD	REACTOME_MICRORNA_MIRNA_BIOGENESIS	4.15e-02	1.21e-01	0.29	-0.5	-1.52	17	DROSHA,POLR2D,POLR2B,POLR2K,POLR2C,POLR2I,POLR2G,PRKRA,POLR2F,TARBP2,POLR2H,POLR2A,POLR2L
AD	BIOCARTA_SAM68_PATHWAY	4.26e-02	1.24e-01	0.3	-0.7	-1.52	6	HRAS,RASA1,MAPK1
AD	PID_ARF6_DOWNSTREAM_PATHWAY	4.26e-02	1.24e-01	0.29	-0.57	-1.55	12	KALRN,RAB11A,RAC1,MAPK1,TIAM1
AD	REACTOME_BETA_OXIDATION_OF_DECANOYL_COA_TO_OCTANOYL_COA_COA	4.26e-02	1.24e-01	0.3	-0.69	-1.52	6	ECHS1,MECR
AD	REACTOME_GLI_PROTEINS_BIND_PROMOTERS_OF_HH_RESPONSIVE_GENES_TO_PROMOTE_TRANSCRIPTION	4.27e-02	1.24e-01	0.32	0.73	1.55	5	GLI2,PTCH1,GLI1,GLI3
AD	REACTOME_MET_INTERACTS_WITH_TNS_PROTEINS	4.27e-02	1.24e-01	0.32	0.73	1.54	5	TNS3,TNS4,ITGB1
AD	REACTOME_SIGNALING_BY_BMP	4.27e-02	1.24e-01	0.35	0.42	1.55	25	SMAD5,BMPR1B,BMPR1A,SMAD9,AMHR2,GDF2,ACVRL1,SMAD6,SMURF2,CER1,BMP10,SMAD4,SMAD1,SKI
AD	REACTOME_MET_ACTIVATES_RAS_SIGNALING	4.30e-02	1.25e-01	0.29	-0.61	-1.55	9	HRAS,RANBP9,GRB2
AD	REACTOME_SIGNALING_BY_NTRK2_TRKB	4.32e-02	1.25e-01	0.28	-0.46	-1.48	22	DOCK3,HRAS,RAC1,CDK5,TIAM1,BDNF,GRB2,CDK5R1,FRS3
AD	REACTOME_SYNTHESIS_OF_DIPHTHAMIDE_EEF2	4.32e-02	1.25e-01	0.3	-0.76	-1.47	4	DPH2,DNAJC24
AD	REACTOME_NUCLEOTIDE_LIKE_PURINERGIC_RECEPTORS	4.34e-02	1.25e-01	0.33	0.53	1.54	12	LPAR4,P2RY2,P2RY14,P2RY6
AD	REACTOME_CAMK_IV_MEDIATED_PHOSPHORYLATION_OF_CREB	4.35e-02	1.25e-01	0.29	-0.64	-1.54	8	CAMK4,KPNA2,CAMK2A,CAMK2B,CALM1,CAMK2G,CAMKK2
AD	REACTOME_PI3K_EVENTS_IN_ERBB2_SIGNALING	4.38e-02	1.26e-01	0.33	0.49	1.52	14	EGFR,ERBB2,GAB1,NRG2,EGF
AD	PID_EPHA_FWDPATHWAY	4.40e-02	1.27e-01	0.35	0.39	1.48	30	FYN,EPHA2,YES1,FGR,PIK3CG,PIK3R5,EPHA1,EFNA1,ARHGEF15,CBL,HCK,LCK,ROCK1,PLCG1
AD	KEGG_AMYOTROPHIC_LATERAL_SCLEROSIS_ALS	4.41e-02	1.27e-01	0.27	-0.37	-1.45	48	NEFM,PPP3R1,NEFL,PPP3CB,RAC1,RAB5A,GRIA1,CHP1,CYCS,GRIN2A,GRIA2,DERL1,SOD1,NEFH,MAPK14,SLC1A2,PRPH2,PPP3CA,TOMM40,GRIN1
AD	REACTOME_TRANSPORT_OF_BILE_SALTS_AND_ORGANIC_ACIDS_METAL_IONS_AND_AMINE_COMPOUNDS	4.44e-02	1.27e-01	0.38	0.31	1.38	59	CP,SLC39A1,SLC44A1,SLC6A12,SLC22A8,RHCG,SLC5A3,SLC14A2,SLC14A1,SLC11A1,RHBG,RHAG,SLC22A2,SLC13A4,SLC13A2,SLC6A20,HEPH,SLC22A7,SLC22A1,SLC22A3,SLC6A9,SLC22A11,SLC6A13,SLC6A5,SLC39A2,SLC22A6,SLC22A5,SLC6A3,SLC30A1,SLC13A1,SLC5A7,SLC6A11
AD	REACTOME_COOPERATION_OF_PDCL_PHLP1_AND_TRIC_CCT_IN_G_PROTEIN_BETA_FOLDING	4.46e-02	1.28e-01	0.27	-0.41	-1.49	33	CCT6A,RGS7,GNB1,CCT8,GNG3,GNB5,CCT2,CCT4,CCT5,CCT7,CCT3,CSNK2B,GNAI1,GNAZ
AD	REACTOME_ALTERNATIVE_COMPLEMENT_ACTIVATION	4.49e-02	1.28e-01	0.32	0.72	1.53	5	CFD,CFP,CFB,C3,GZMM
AD	REACTOME_METAL_SEQUESTRATION_BY_ANTIMICROBIAL_PROTEINS	4.49e-02	1.28e-01	0.32	0.72	1.52	5	LTF,LCN2,S100A9,S100A7
AD	PID_AR_PATHWAY	4.52e-02	1.29e-01	0.38	0.32	1.4	56	PAWR,CTDSP1,PIAS4,TGIF1,CTDSP2,SVIL,CASP8,TGFB1I1,MAK,NKX3-1,CDKN2A,BRCA1,PIAS1
AD	REACTOME_SIGNALING_BY_WNT	4.52e-02	1.29e-01	0.24	-0.25	-1.28	251	PLCB1,GNB1,PPP3R1,PSMD14,NLK,PSMD12,SMURF1,PPP3CB,RBX1,PSMD6,CLTA,CLTC,PSMD5,GNG3,GNB5,YWHAZ,PSMA3,PSMD8,RAC1,PSMC6,CUL1,PSMC3,AP2S1,PSMA5,UBB,PSMA4,AP2M1,PSMB6,PSMA1,PSMB5,PPP2R1A,SKP1,PORCN,PSMB2,AP2B1,CTNNBIP1,PSMB3,PSMD1,PIP5K1B,WIF1,PSMD10,ASH2L,PSMD3,TNKS,PSMC1,PSMC4,PSMB4,PPP2R5D,VPS35,SMARCA4,PSMC5,KLHL12,PSMC2,AP2A2,PSMA2,WNT10B,PSMD4,PSMD11,H2AZ1,PSMD13,SNX3,RAC3,PARD6A,PSMB7,CAMK2A,CSN…
AD	PID_INTEGRIN5_PATHWAY	4.53e-02	1.29e-01	0.33	0.49	1.53	15	ITGB8,ITGB5,TGFBR1,VCAM1,ITGB7,PLAU,PLAUR,MADCAM1,SDC1,CCN1
AD	PID_EPO_PATHWAY	4.55e-02	1.29e-01	0.35	0.37	1.45	33	NFKB1,BCL2,STAT5A,PLCG2,SOCS3,PTPN6,BTK,GAB1
AD	BIOCARTA_CERAMIDE_PATHWAY	4.57e-02	1.30e-01	0.34	0.45	1.54	21	NFKB1,BCL2,RELA,MAP3K1,CASP8,TRADD,TNFRSF1A
AD	REACTOME_DIGESTION	4.57e-02	1.30e-01	0.32	0.5	1.56	14	ALPI,GUCA2B,PNLIPRP1,CEL,LIPF,CHIA,CLPS
AD	REACTOME_INFLAMMASOMES	4.60e-02	1.30e-01	0.32	0.49	1.58	17	PSTPIP1,NFKB1,BCL2,RELA,AIM2,NFKB2,TXNIP
AD	BIOCARTA_41BB_PATHWAY	4.66e-02	1.31e-01	0.33	0.45	1.51	18	NFKB1,RELA,NFKBIA,MAP3K1,IL4,IKBKB,MAP3K5
AD	KEGG_PENTOSE_PHOSPHATE_PATHWAY	4.66e-02	1.31e-01	0.27	-0.45	-1.47	23	GPI,PRPS2,PFKM,PRPS1,ALDOA,RPE,ALDOC,TALDO1,PFKP
AD	KEGG_TAURINE_AND_HYPOTAURINE_METABOLISM	4.66e-02	1.31e-01	0.29	-0.66	-1.5	7	GAD1,GAD2,CDO1,ADO
AD	REACTOME_UBIQUINOL_BIOSYNTHESIS	4.66e-02	1.31e-01	0.29	-0.66	-1.5	7	COQ2,COQ9,COQ6,COQ3,COQ7,PDSS2
AD	REACTOME_WAX_AND_PLASMALOGEN_BIOSYNTHESIS	4.69e-02	1.32e-01	0.29	-0.76	-1.46	4	FAR2,AGPS,DHRS7B,GNPAT
AD	REACTOME_INTEGRIN_SIGNALING	4.70e-02	1.32e-01	0.32	0.41	1.52	26	SYK,TLN1,CSK,APBB1IP,ITGB3,FGA,RAPGEF3
AD	PID_GLYPICAN_1PATHWAY	4.77e-02	1.34e-01	0.33	0.4	1.48	25	FYN,YES1,FGR,LAMA1,TGFBR1,TGFB2,TGFB3,HCK,TGFBR2,LCK,FGF2
AD	PID_MTOR_4PATHWAY	4.79e-02	1.34e-01	0.25	-0.35	-1.43	58	YWHAQ,MAP2K1,TSC2,YWHAZ,HRAS,RAC1,FBXW11,RRAGB,YWHAH,RRAGA,CYCS,MAPK1,BNIP3,RHEB,RB1CC1,ULK2,YWHAE,YWHAB,PPARGC1A,RRN3,MAP2K2,MTOR,ULK1,ATG13,EIF4E,EEF2,RPS6KB1,TSC1
AD	REACTOME_PKA_ACTIVATION_IN_GLUCAGON_SIGNALLING	4.80e-02	1.35e-01	0.27	-0.51	-1.49	15	PRKACB,PRKAR1A,GNAS,PRKAR1B,PRKAR2B,ADCY1
AD	BIOCARTA_GABA_PATHWAY	4.84e-02	1.35e-01	0.28	-0.61	-1.53	9	NSF,GPHN,GABRA5,GABRA1,GABRA4,GABRA2,GABARAP
AD	PID_BMP_PATHWAY	4.84e-02	1.35e-01	0.34	0.36	1.46	37	CTDSP1,SMAD5,BMP4,BMPR1B,BMPR1A,CTDSP2,SMAD9,SMAD6,TAB2,CTDSPL,SMURF2,CER1,BAMBI,SMAD4
AD	KEGG_CYSTEINE_AND_METHIONINE_METABOLISM	4.85e-02	1.35e-01	0.26	-0.42	-1.48	29	SRM,ENOPH1,GOT1,MAT2B,GOT2,LDHA,AHCY,CDO1,SMS,LDHB,CTH,DNMT1,SDS
AD	REACTOME_TOXICITY_OF_BOTULINUM_TOXIN_TYPE_D_BONT_D	4.87e-02	1.36e-01	0.28	-0.7	-1.45	5	SV2B,VAMP1,VAMP2,SV2A
AD	REACTOME_REMOVAL_OF_AMINOTERMINAL_PROPEPTIDES_FROM_GAMMA_CARBOXYLATED_PROTEINS	4.89e-02	1.36e-01	0.31	0.63	1.57	8	F10,PROZ,GAS6,F7,F9,PROC,FURIN
AD	REACTOME_FASL_CD95L_SIGNALING	4.91e-02	1.36e-01	0.3	0.72	1.52	5	CASP8,CASP10,FAS,FADD,FASLG
AD	REACTOME_SIGNALING_BY_MEMBRANE_TETHERED_FUSIONS_OF_PDGFRA_OR_PDGFRB	4.91e-02	1.36e-01	0.3	0.72	1.52	5	KANK1,BIN2,ETV6,KDR,GOLGA4
AD	REACTOME_MEIOSIS	4.93e-02	1.37e-01	0.38	0.29	1.37	81	LMNA,CDK2,STAG2,H2AC14,H2BC14,H3-4,BRCA1,BLM,H4C9,H2BC5,SUN2,H3C3,H3C7,STAG3,DIDO1,H3C2,STAG1,H3C11,MRE11,DMC1,H4C5,H4C4,SYNE2,FKBP6,H2BC11,H2BC13,HSPA2,H2BC6,SMC3,SYCP2,TEX15,H2BC15,H2AC6,CDK4,RAD51,H2AC4,H2AJ,LMNB1,H3C8,H2AZ2,RBBP8,H2BC9,SMC1A,RAD21,TINF2,ATM,PSMC3IP,H4C1,H4C13,NBN
AD	REACTOME_PURINERGIC_SIGNALING_IN_LEISHMANIASIS_INFECTION	4.99e-02	1.38e-01	0.32	0.43	1.52	23	PSTPIP1,NFKB1,RELA,C3AR1,NFKB2,IL18,TXNIP,C3,IL1A,CTSG,PYCARD
AD	BIOCARTA_INTRINSIC_PATHWAY	5.00e-02	1.38e-01	0.32	0.43	1.5	22	F5,F2R,KNG1,F10,FGA,F11,SERPING1,COL4A6,COL4A3,COL4A4,F9,PROC,COL4A2,COL4A5
AD	REACTOME_POSTMITOTIC_NUCLEAR_PORE_COMPLEX_NPC_REFORMATION	5.07e-02	1.40e-01	0.26	-0.47	-1.49	20	SEH1L,NUP155,RANGAP1,NUP93,SUMO1,NUP85,NDC1,UBE2I,NUP58
AD	REACTOME_GPVI_MEDIATED_ACTIVATION_CASCADE	5.09e-02	1.40e-01	0.33	0.37	1.44	34	FYN,SYK,PDPN,PLCG2,COL1A1,PIK3CG,PIK3R5,PTPN6,RAC2,MPIG6B,RHOG,COL1A2,CLEC1B,LCK,VAV1,LCP2,FCER1G,GP6,LAT
AD	REACTOME_NEGATIVE_REGULATION_OF_TCF_DEPENDENT_SIGNALING_BY_DVL_INTERACTING_PROTEINS	5.09e-02	1.40e-01	0.29	0.83	1.51	3	DVL3,DVL2
AD	REACTOME_TRANSPORT_OF_FATTY_ACIDS	5.09e-02	1.40e-01	0.29	0.84	1.52	3	LCN1,APOD,SLC27A6
AD	REACTOME_BIOSYNTHESIS_OF_MARESINS	5.11e-02	1.40e-01	0.3	0.63	1.56	8	CYP3A4,CYP1A2,CYP2C9,ALOX5,CYP2D6
AD	PID_LYSOPHOSPHOLIPID_PATHWAY	5.15e-02	1.41e-01	0.35	0.3	1.36	60	LPAR4,EGFR,NFKB1,PXN,RELA,TRIP6,GNAI2,NFKBIA,GNA12,LPAR3,GAB1,GNA13,PLD2,MMP2,MMP9,ADCY2,PLCB3,PRKD1
AD	PID_CXCR4_PATHWAY	5.17e-02	1.42e-01	0.38	0.28	1.36	87	FYN,FOXO1,PXN,CXCR4,STAT5A,CSK,GNAI2,CD3D,PLCB2,YES1,ITGA10,FGR,PIK3CG,PIK3R5,PTPRC,PTPN6,CD4,ITGA5,CD3E,GNA13,ITGA7,ITGA6,STAT3
AD	REACTOME_SYNTHESIS_OF_PYROPHOSPHATES_IN_THE_CYTOSOL	5.19e-02	1.42e-01	0.27	-0.68	-1.49	6	NUDT11,PPIP5K1,PPIP5K2,IPPK,IP6K1
AD	PID_RHODOPSIN_PATHWAY	5.22e-02	1.43e-01	0.32	0.44	1.49	19	LRAT,RGS9,RHO,CNGA1,SAG,PDE6A,GUCA1B,GNGT1,PDE6G,GUCY2F,GRK1,GUCA1A,GUCY2D
AD	REACTOME_ASSEMBLY_OF_ACTIVE_LPL_AND_LIPC_LIPASE_COMPLEXES	5.23e-02	1.43e-01	0.32	0.49	1.54	14	LMF2,PCSK6,APOA4,ANGPTL8,PCSK5,ANGPTL4,FGF21
AD	BIOCARTA_BOTULIN_PATHWAY	5.25e-02	1.43e-01	0.27	-0.75	-1.45	4	SNAP25,STX1A,VAMP2
AD	BIOCARTA_PDZS_PATHWAY	5.26e-02	1.43e-01	0.26	-0.5	-1.47	16	GUK1,DLG4,DLG3,NRXN3,DLG2,NCAM1,GRIN1
AD	BIOCARTA_DREAM_PATHWAY	5.32e-02	1.45e-01	0.26	-0.55	-1.51	12	PRKACB,PRKAR1A,PRKAR1B,PRKAR2B
AD	REACTOME_DISEASES_ASSOCIATED_WITH_N_GLYCOSYLATION_OF_PROTEINS	5.32e-02	1.45e-01	0.26	-0.55	-1.51	12	ALG8,MGAT2,ALG6,ALG9,ALG13,MAN1B1,MOGS,DPAGT1
AD	REACTOME_ACTIVATION_OF_C3_AND_C5	5.34e-02	1.45e-01	0.29	0.71	1.5	5	CFP,C2,CFB,C3,C5
AD	BIOCARTA_BARD1_PATHWAY	5.36e-02	1.45e-01	0.29	0.64	1.53	7	FANCC,BARD1,BRCA1
AD	REACTOME_NOTCH_HLH_TRANSCRIPTION_PATHWAY	5.49e-02	1.49e-01	0.31	0.42	1.5	23	TBL1X,HDAC7,NOTCH2,NOTCH1,HDAC1,RBPJ,CREBBP
AD	PID_P75_NTR_PATHWAY	5.50e-02	1.49e-01	0.23	-0.34	-1.39	63	MAPK10,BEX1,PRKACB,MAGEH1,RTN4,RAC1,NDN,PRKCZ,MAGED1,MAPK9,BEX3,CYCS,PRDM4,BDNF,YWHAE,DIABLO,PRKCI,SORT1,PSEN1,IKBKG,ARHGDIA,CASP9,PSENEN,BIRC3
AD	PID_CMYB_PATHWAY	5.52e-02	1.49e-01	0.35	0.29	1.36	79	CASP6,ZFHX3,BCL2,SP1,HIPK2,HES1,MAF,CSF1R,SPI1,IQGAP1,CD34,PTCRA,CDKN2A,ETS1,CD4,LECT2,EP300,TAB2,CEBPD,CREBBP,WNT1,LEF1,PAX5,MYC,LYZ,PIM1,GATA1,ELANE,COL1A2,CEBPA,ANPEP
AD	REACTOME_DEFECTIVE_LFNG_CAUSES_SCDO3	5.54e-02	1.50e-01	0.28	0.76	1.49	4	NOTCH2,NOTCH1,LFNG,NOTCH3
AD	BIOCARTA_NO2IL12_PATHWAY	5.57e-02	1.50e-01	0.3	0.46	1.48	16	CD3D,LILRB1,IL12RB1,CCR5,CD2,CD4,CD3E
AD	BIOCARTA_MITR_PATHWAY	5.62e-02	1.51e-01	0.26	-0.69	-1.43	5	CAMK1G,CAMK1,YWHAH
AD	REACTOME_TRAF6_MEDIATED_IRF7_ACTIVATION	5.63e-02	1.51e-01	0.31	0.43	1.46	20	IRF3,IFNB1,IKBKE,EP300,CREBBP,IRF7,MAVS,IFNA2,IFIH1,IFNA16,TANK,IFNA8,TRAF6,TRAF2,IFNA21
AD	REACTOME_DEFECTIVE_B4GALT7_CAUSES_EDS_PROGEROID_TYPE	5.64e-02	1.51e-01	0.3	0.45	1.49	18	GPC4,BGN,SDC4,VCAN,BCAN,HSPG2,DCN,GPC3
AD	REACTOME_PROCESSING_OF_DNA_DOUBLE_STRAND_BREAK_ENDS	5.66e-02	1.52e-01	0.23	-0.32	-1.34	73	UBE2V2,BABAM2,UBE2N,ATR,RPA3,UBB,TOPBP1,RFC3,RNF4,BABAM1,TP53BP1,RFC5,RPA2,SUMO1,CCNA1,UBE2I,RFC2,RNF8,BRCC3,RAD17,NSD2,RFC4,UBA52,HERC2,UBC
AD	KEGG_PPAR_SIGNALING_PATHWAY	5.72e-02	1.53e-01	0.33	0.31	1.38	57	PLTP,FADS2,RXRA,PPARA,ACOX2,APOA1,GK2,CYP27A1,PCK1,RXRG,SLC27A6,PLIN1,UCP1,ANGPTL4,ACADL,NR1H3,ADIPOQ
AD	REACTOME_JNK_C_JUN_KINASES_PHOSPHORYLATION_AND_ACTIVATION_MEDIATED_BY_ACTIVATED_HUMAN_TAK1	5.72e-02	1.53e-01	0.25	-0.48	-1.47	18	MAPK10,MAP2K4,UBE2N,MAPK9,UBB
AD	REACTOME_VOLTAGE_GATED_POTASSIUM_CHANNELS	5.71e-02	1.53e-01	0.24	-0.41	-1.46	32	KCNF1,KCNQ2,KCNAB2,KCNQ3,KCNV1,KCNAB1,KCND2,KCNS3,KCND3,KCNA4,KCNA2,KCNB2,KCNS1
AD	REACTOME_SIGNALING_BY_RHO_GTPASES	5.80e-02	1.55e-01	0.2	-0.24	-1.25	331	KALRN,SEH1L,ARHGDIG,DYNC1LI1,LIN7B,ARPC1A,DYNC1I1,YWHAQ,CHN1,MYL12B,TUBA4A,YWHAZ,PAFAH1B1,MCF2,DLG4,RAC1,ACTR2,PRKCZ,NDEL1,ARHGEF3,PRC1,TUBA1B,WASF1,OCRL,PIK3R4,PAK1,DYNLL1,YWHAH,TUBB2A,ARHGEF9,MYH10,CLASP1,PPP2R1A,ACTR3,PIN1,ARHGAP44,PFN2,ROCK2,MAD2L1,SRF,FAM13B,ZWILCH,DYNC1H1,CKAP5,MAPK1,NCKAP1,DYNC1I2,ARHGAP32,SCAI,ACTB,GDI1,RANGAP1,BAIAP2,CENPC,KLC1,PPP2R5D,PPP1R12A,TUBB4B,EVL,BUB3,GDI2,KDM1A…
AD	SA_PTEN_PATHWAY	5.80e-02	1.55e-01	0.24	-0.48	-1.47	17	AKT3,PTK2B,MAPK1,GRB2,IPCEF1
AD	PID_NFAT_TFPATHWAY	5.83e-02	1.55e-01	0.32	0.34	1.44	43	NFATC1,MAF,IRF4,NFATC3,IL3,CSF2,IL4,JUNB,CTLA4,IKZF1,CBLB,SLC3A2,IL2RA,TBX21,GATA3,CD40LG,FASLG,CDK4,IFNG,TNF,FOS,IL2,FOXP3,IL5
AD	BIOCARTA_PEPI_PATHWAY	5.84e-02	1.55e-01	0.28	0.67	1.49	6	CELA3A,CELA2B,ELANE,SLPI,GRN
AD	REACTOME_APOPTOSIS_INDUCED_DNA_FRAGMENTATION	5.92e-02	1.57e-01	0.28	0.49	1.47	13	H1-2,H1-4,H1-3,H1-5,H1-1
AD	BIOCARTA_AT1R_PATHWAY	5.96e-02	1.58e-01	0.24	-0.44	-1.49	25	MAP2K4,MAP2K1,HRAS,RAC1,PAK1,PTK2B,MAPK1,GRB2,MAP2K2,PRKCB,ATF2,CALM1
AD	PID_ARF_3PATHWAY	5.97e-02	1.58e-01	0.24	-0.48	-1.46	17	CYTH2,CLTA,RAC1,COPA,AP2M1,USO1,ARFIP2,CLTB,PIP5K1A
AD	REACTOME_EPHB_MEDIATED_FORWARD_SIGNALING	5.95e-02	1.58e-01	0.23	-0.39	-1.43	38	KALRN,ARPC1A,HRAS,RAC1,ACTR2,PAK1,ACTR3,ROCK2,RASA1,ACTB,EFNB3,ARPC5,CFL1,TIAM1,CDC42,EPHB6,WASL,GRIN1
AD	REACTOME_GLUTATHIONE_CONJUGATION	5.96e-02	1.58e-01	0.24	-0.43	-1.45	24	GSTO1,MGST3,GSTA4,GGCT,GSS,AKR1A1
AD	REACTOME_RHO_GTPASES_ACTIVATE_CIT	5.97e-02	1.58e-01	0.24	-0.48	-1.46	17	MYL12B,DLG4,RAC1,PRC1,MYH10,PPP1R12A
AD	BIOCARTA_EIF_PATHWAY	6.04e-02	1.59e-01	0.25	-0.53	-1.47	13	EIF6,EIF2S1,EIF4G2,EIF5,EIF2S2,EIF4E,EEF2
AD	BIOCARTA_HCMV_PATHWAY	6.05e-02	1.59e-01	0.29	0.46	1.46	16	NFKB1,RELA,SP1,MAP3K1,PIK3CG
AD	KEGG_PROPANOATE_METABOLISM	6.07e-02	1.59e-01	0.23	-0.42	-1.46	28	SUCLA2,ECHS1,SUCLG1,LDHA,PCCA,ACAT2,PCCB,ACACA,ACAT1,LDHB
AD	REACTOME_NEGATIVE_REGULATORS_OF_DDX58_IFIH1_SIGNALING	6.07e-02	1.59e-01	0.23	-0.42	-1.47	28	UBE2K,TBK1,UBB,PIN1,TAX1BP1,UBE2D2,ISG15,TRAF3,ATG5,UBE2D1,UBA52,UBC
AD	REACTOME_TRANSCRIPTIONAL_REGULATION_BY_VENTX	6.05e-02	1.59e-01	0.29	0.37	1.39	27	NFKB1,AGO3,RELA,CSF1R,TCF7L2,UBE2C,CDKN2A,TP53,LEF1,VENTX
AD	REACTOME_UNFOLDED_PROTEIN_RESPONSE_UPR	6.03e-02	1.59e-01	0.22	-0.31	-1.35	78	SRPRB,NFYC,EXTL2,EXOSC9,ASNS,EXOSC4,SRPRA,DCTN1,HYOU1,EXOSC5,ATP6V0D1,EXTL1,DCP2,MBTPS1,KLHDC3,DNAJB9,EXOSC1,EIF2S1,PARN,PREB,NFYB,EIF2AK3,MYDGF,DDIT3,HSPA5,EIF2S2,PDIA6,PPP2R5B,EXOSC2,CALR,MBTPS2,CREB3,YIF1A,GFPT1,GSK3A,EDEM1
AD	REACTOME_EGR2_AND_SOX10_MEDIATED_INITIATION_OF_SCHWANN_CELL_MYELINATION	6.12e-02	1.60e-01	0.29	0.37	1.39	28	POU3F2,PRX,WWTR1,MPZ,LAMC1,YAP1,LAMA2,SOX10,TEAD1
AD	REACTOME_ELEVATION_OF_CYTOSOLIC_CA2_LEVELS	6.15e-02	1.61e-01	0.28	0.49	1.46	13	P2RX1,TRPC7,ITPR2,ITPR3,P2RX4,P2RX3,P2RX7,ORAI2
AD	BIOCARTA_MAPK_PATHWAY	6.17e-02	1.61e-01	0.33	0.29	1.35	79	MAPKAPK2,NFKB1,RELA,SP1,NFKBIA,MAPKAPK3,RPS6KA1,MAPK7,MAP3K8,MAP3K1,MAP3K6,TRADD,MAPK4,MKNK2,MAP3K3,TGFBR1,TGFB2,IKBKB,RPS6KA5,TGFB3,MAP4K1,MAP3K2,MAP3K5,MAP3K11,ELK1,MYC,MAP4K4
AD	BIOCARTA_MSP_PATHWAY	6.20e-02	1.62e-01	0.27	0.7	1.49	5	CSF1,CCL2,MST1R,TNF
AD	REACTOME_OREXIN_AND_NEUROPEPTIDES_FF_AND_QRFP_BIND_TO_THEIR_RESPECTIVE_RECEPTORS	6.20e-02	1.62e-01	0.27	0.7	1.49	5	NPFFR1,HCRT,HCRTR1,NPFF
AD	REACTOME_GLUTAMATE_AND_GLUTAMINE_METABOLISM	6.27e-02	1.63e-01	0.24	-0.59	-1.5	9	OAT,GLS2,GOT2,ALDH18A1,PYCR3
AD	REACTOME_G2_M_DNA_DAMAGE_CHECKPOINT	6.29e-02	1.64e-01	0.22	-0.32	-1.34	71	UBE2V2,BABAM2,UBE2N,YWHAQ,ATR,YWHAZ,RPA3,YWHAH,TOPBP1,RFC3,BABAM1,TP53BP1,RFC5,RPA2,SUMO1,YWHAE,YWHAB,RFC2,RNF8,BRCC3,RAD17,NSD2,RFC4,HERC2
AD	REACTOME_CHYLOMICRON_ASSEMBLY	6.31e-02	1.64e-01	0.27	0.59	1.54	9	APOA1,MTTP,APOA4,APOB
AD	REACTOME_SIGNALING_BY_PDGFRA_TRANSMEMBRANE_JUXTAMEMBRANE_AND_KINASE_DOMAIN_MUTANTS	6.32e-02	1.64e-01	0.24	-0.57	-1.52	11	STAT1,HRAS,PIK3CB,GRB2
AD	KEGG_LINOLEIC_ACID_METABOLISM	6.35e-02	1.64e-01	0.29	0.42	1.46	21	CYP3A4,CYP1A2,CYP2C9,PLA2G2D,PLA2G2F,PLA2G3,PLA2G1B,CYP3A43,CYP2J2,CYP2C19,PLA2G2A,PLA2G5,PLA2G2E
AD	REACTOME_THE_RETINOID_CYCLE_IN_CONES_DAYLIGHT_VISION	6.40e-02	1.66e-01	0.26	0.75	1.46	4	DHRS3,RBP3,OPN1SW
AD	BIOCARTA_IL2RB_PATHWAY	6.45e-02	1.67e-01	0.29	0.35	1.41	37	SYK,BCL2,IL2RG,STAT5A,IKZF3,SOCS3,PIK3CG,PTPN6,MYC,FAS,IL2RB,IL2RA,CBL
AD	KEGG_P53_SIGNALING_PATHWAY	6.49e-02	1.67e-01	0.29	0.31	1.4	60	STEAP3,CDK2,TP53AIP1,PPM1D,APAF1,TNFRSF10B,CASP8,CDKN2A,TP53,PIDD1,DDB2,TP73,CD82,SERPINB5,FAS,MDM4,SERPINE1,GADD45G,PERP,CCNG1,THBS1,CDKN1A,PMAIP1,SFN,CDK1,CHEK2,CDK4,MDM2
AD	REACTOME_ATF6_ATF6_ALPHA_ACTIVATES_CHAPERONES	6.49e-02	1.67e-01	0.23	-0.57	-1.51	11	NFYC,MBTPS1,NFYB,DDIT3,HSPA5,CALR,MBTPS2,NFYA,ATF4
AD	REACTOME_NEF_MEDIATED_CD8_DOWN_REGULATION	6.48e-02	1.67e-01	0.24	-0.67	-1.46	6	AP2S1,AP2M1,AP2B1,AP2A2,ATP6V1H
AD	BIOCARTA_KERATINOCYTE_PATHWAY	6.55e-02	1.69e-01	0.3	0.33	1.37	44	EGFR,NFKB1,BCL2,RELA,SP1,TNFRSF1B,NFKBIA,MAP3K1,TNFRSF1A,ETS1,IKBKB,MAP3K5,PRKCH,FAS,CEBPA,MAP3K14,EGF,DAXX,HOXA7,FASLG,TNF,FOS
AD	REACTOME_FBXW7_MUTANTS_AND_NOTCH1_IN_CANCER	6.55e-02	1.69e-01	0.24	-0.68	-1.4	5	RBX1,CUL1,SKP1,FBXW7
AD	KEGG_ADHERENS_JUNCTION	6.58e-02	1.69e-01	0.32	0.29	1.33	69	FYN,EGFR,WAS,TCF7L1,TCF7,WASF2,IGF1R,TCF7L2,YES1,IQGAP1,ERBB2,TJP1,SNAI1,PARD3,PTPN6,TGFBR1,RAC2,EP300,CREBBP,LEF1,PTPRB
AD	PID_ERBB4_PATHWAY	6.60e-02	1.69e-01	0.29	0.35	1.4	35	FYN,STAT5A,ERBB2,YAP1,NEDD4,TAB2,NRG2,WWOX
AD	REACTOME_SUMOYLATION_OF_RNA_BINDING_PROTEINS	6.59e-02	1.69e-01	0.22	-0.38	-1.4	38	SEH1L,NUP42,NUP155,NUP93,SUMO1,RNF2,NUP85,NDC1,NUP50,UBE2I,NUP58,NUP133,RANBP2,RAE1,NUP54
AD	REACTOME_SUMO_IS_PROTEOLYTICALLY_PROCESSED	6.57e-02	1.69e-01	0.24	-0.73	-1.41	4	SENP5,SUMO3,SUMO1
AD	REACTOME_SYNTHESIS_OF_PIPS_AT_THE_PLASMA_MEMBRANE	6.58e-02	1.69e-01	0.22	-0.36	-1.4	45	MTMR6,SYNJ1,PIP4K2C,MTMR1,OCRL,MTMR9,RAB5A,PIK3CB,PIP5K1B,INPP4B,INPP4A,PIK3R3,PIP4K2B,INPP5J,MTMR2,PI4K2A
AD	BIOCARTA_CARDIACEGF_PATHWAY	6.62e-02	1.69e-01	0.28	0.44	1.46	18	EGFR,NFKB1,RELA,AGTR2,MYC,EGF,AGT,PLCG1,FOS,EDN1
AD	BIOCARTA_CFTR_PATHWAY	6.62e-02	1.69e-01	0.23	-0.59	-1.52	10	PRKACB,PRKAR1A,PRKAR1B,PRKAR2B,ADCY1
AD	PID_HDAC_CLASSII_PATHWAY	6.66e-02	1.70e-01	0.22	-0.41	-1.43	30	GNB1,TUBA1B,MEF2C,TUBB2A,SRF,RANGAP1,SUMO1,CAMK4,ANKRA2,YWHAE,YWHAB,UBE2I,HDAC3,HSP90AA1,HDAC9,RANBP2
AD	BIOCARTA_ARF_PATHWAY	6.68e-02	1.70e-01	0.27	0.46	1.44	15	TBX2,PIK3CG,CDKN2A,TP53,ABL1,MYC,RB1
AD	BIOCARTA_LDL_PATHWAY	6.71e-02	1.71e-01	0.26	0.65	1.45	6	CSF1,CCL2
AD	PID_EPHB_FWD_PATHWAY	6.76e-02	1.71e-01	0.22	-0.38	-1.4	39	KALRN,MAP2K1,SYNJ1,HRAS,RAC1,PAK1,DNM1,GRIA1,RASA1,MAPK1,EFNB3,GRB2,CDC42,WASL
AD	PID_TNF_PATHWAY	6.76e-02	1.71e-01	0.29	0.34	1.4	41	NFKB1,RELA,TNFRSF1B,MAP3K1,CASP8,TRADD,MAP3K3,TNFRSF1A,IKBKB,TAB2,MAP3K5,TNFAIP3,TRAF1,CAV1,MAP4K4
AD	REACTOME_SYNTHESIS_OF_IP3_AND_IP4_IN_THE_CYTOSOL	6.75e-02	1.71e-01	0.28	0.41	1.42	22	ITPKB,PLCE1,PLCD1,INPPL1,PLCG2,PLCB2,INPP5D
AD	REACTOME_PROCESSING_OF_CAPPED_INTRONLESS_PRE_MRNA	6.81e-02	1.72e-01	0.22	-0.45	-1.44	22	SLBP,SNRPE,CSTF2T,SNRPF,NUDT21,SNRPB,SNRPD3,CSTF3,CSTF1
AD	REACTOME_EICOSANOID_LIGAND_BINDING_RECEPTORS	6.85e-02	1.73e-01	0.26	0.51	1.48	12	PTGER1,PTGER2,PTGDR,PTGIR,CYSLTR2,PTGER4,PTGFR,TBXA2R,CYSLTR1,PTGDR2
AD	REACTOME_SPRY_REGULATION_OF_FGF_SIGNALING	6.87e-02	1.73e-01	0.23	-0.51	-1.43	14	UBB,PPP2R1A,MAPK1,GRB2,UBA52,UBC
AD	REACTOME_LYSOSOME_VESICLE_BIOGENESIS	6.95e-02	1.75e-01	0.22	-0.43	-1.43	24	CLTA,CLTC,SH3GL2,VAMP7,CHMP2A,AP1G1,VAMP2,HGS,ARRB1,M6PR,CLTB,AP1S1
AD	REACTOME_GLUCAGON_SIGNALING_IN_METABOLIC_REGULATION	6.99e-02	1.76e-01	0.22	-0.43	-1.44	26	GNB1,PRKACB,PRKAR1A,GNG3,GNAS,PRKAR1B,PRKAR2B,ADCY1
AD	REACTOME_HORMONE_LIGAND_BINDING_RECEPTORS	6.98e-02	1.76e-01	0.26	0.59	1.52	9	GNRH1,CGA,GNRH2,FSHR,LHCGR,FSHB,TSHB,GNRHR,TSHR
AD	REACTOME_VASOPRESSIN_REGULATES_RENAL_WATER_HOMEOSTASIS_VIA_AQUAPORINS	7.00e-02	1.76e-01	0.21	-0.39	-1.42	34	RAB11A,GNB1,PRKACB,PRKAR1A,GNG3,GNB5,GNAS,PRKAR1B,PRKAR2B,ADCY1
AD	REACTOME_TRANSCRIPTIONAL_REGULATION_BY_THE_AP_2_TFAP2_FAMILY_OF_TRANSCRIPTION_FACTORS	7.03e-02	1.77e-01	0.28	0.35	1.35	31	EGFR,KCTD15,YY1,ERBB2,CGA,EP300,CREBBP,WWOX,MYC,MYBL2,TFAP2B,ESR1,DEK
AD	KEGG_REGULATION_OF_AUTOPHAGY	7.15e-02	1.79e-01	0.22	-0.43	-1.42	23	PIK3R4,GABARAPL1,ATG7,ATG3,GABARAPL2,ATG5,ULK2,ULK1,BECN1
AD	REACTOME_REGULATION_OF_TP53_ACTIVITY_THROUGH_PHOSPHORYLATION	7.18e-02	1.80e-01	0.2	-0.3	-1.33	80	ATR,RPA3,NOC2L,UBB,CDK5,TOPBP1,RFC3,PIN1,RFC5,RPA2,PRKAG1,MAPKAPK5,CCNA1,MAPK14,RFC2,PRKAG2,CSNK2B,SUPT16H,RAD17,TAF7,NUAK1,RFC4,CDK5R1,UBA52,TAF12,TAF4B,TAF13,TBP,UBC
AD	REACTOME_EICOSANOIDS	7.21e-02	1.80e-01	0.25	0.58	1.5	9	TBXAS1,CYP4F12,CYP4F2,CYP4F11,CYP4B1,CYP4A11
AD	KEGG_PRION_DISEASES	7.22e-02	1.80e-01	0.28	0.35	1.38	33	FYN,PRKX,C8A,C6,NOTCH1,CCL5,C8B,LAMC1
AD	PID_NFAT_3PATHWAY	7.25e-02	1.81e-01	0.21	-0.35	-1.36	49	RCAN2,PPP3R1,YWHAQ,PPP3CB,YWHAZ,PRKCZ,MAPK9,YWHAH,CHP1,FKBP1A,RCAN1,CAMK4,KPNA2,YWHAE,YWHAB,MAPK14
AD	REACTOME_NUCLEAR_PORE_COMPLEX_NPC_DISASSEMBLY	7.31e-02	1.82e-01	0.21	-0.4	-1.42	30	SEH1L,NUP42,NUP155,NUP93,NUP85,NDC1,NUP50,NUP58,NUP133,CCNB1,RANBP2,RAE1,NUP54
AD	KEGG_TOLL_LIKE_RECEPTOR_SIGNALING_PATHWAY	7.32e-02	1.82e-01	0.32	0.27	1.31	88	NFKB1,TLR5,RELA,NFKBIA,TLR7,CD40,MAP3K8,IRF5,CASP8,CCL5,TLR8,PIK3CG,CD86,PIK3R5,CD80,IRF3,IKBKB,IFNB1,IKBKE,TAB2,IFNAR2,IRF7,TLR4,MYD88,TLR3,LBP,TLR6,IRAK1
AD	BIOCARTA_BBCELL_PATHWAY	7.36e-02	1.83e-01	0.25	0.65	1.44	6	CD40,CD4,FAS,CD40LG,FASLG,CD28
AD	BIOCARTA_CHEMICAL_PATHWAY	7.35e-02	1.83e-01	0.26	0.43	1.44	18	CASP6,BCL2,TLN1,APAF1,TP53,CASP7
AD	BIOCARTA_RAB_PATHWAY	7.35e-02	1.83e-01	0.22	-0.58	-1.47	9	RAB11A,RAB2A,RAB1A,RAB5A
AD	PID_HEDGEHOG_2PATHWAY	7.35e-02	1.83e-01	0.26	0.43	1.44	18	SMO,GLI2,GAS1,PTCH1,TGFB2
AD	PID_HNF3B_PATHWAY	7.37e-02	1.83e-01	0.27	0.34	1.39	38	GCK,SP1,HNF1B,FOXF1,APOA1,UCP2,HNF1A,PCK1,CEBPD,PKLR,HNF4A,IGFBP1,FOXA2,CEBPA,DLK1,ACADVL,PDX1
AD	REACTOME_GRB2_SOS_PROVIDES_LINKAGE_TO_MAPK_SIGNALING_FOR_INTEGRINS	7.40e-02	1.83e-01	0.26	0.45	1.42	15	TLN1,APBB1IP,ITGB3,FGA
AD	KEGG_DILATED_CARDIOMYOPATHY	7.47e-02	1.84e-01	0.3	0.28	1.31	79	ITGB4,MYL3,PRKX,ITGB8,SGCD,SGCA,ITGB5,LMNA,TTN,ITGA10,LAMA2,CACNG5,ITGA5,ITGB3,TGFB2,TGFB3,ITGA7,ITGA6,TPM2,ADCY2,MYBPC3
AD	REACTOME_RNA_POLYMERASE_III_TRANSCRIPTION_TERMINATION	7.46e-02	1.84e-01	0.21	-0.47	-1.43	17	POLR3F,POLR3K,SSB,POLR3B,POLR2K,POLR3C,POLR1C,POLR2F,POLR3D,POLR2H,POLR2L
AD	REACTOME_ACTIVATION_OF_BH3_ONLY_PROTEINS	7.49e-02	1.84e-01	0.21	-0.42	-1.43	26	PPP3R1,YWHAQ,AKT3,TFDP1,YWHAZ,DYNLL1,YWHAH
AD	REACTOME_MITOCHONDRIAL_FATTY_ACID_BETA_OXIDATION	7.49e-02	1.84e-01	0.21	-0.42	-1.43	26	ACOT7,ECHS1,NDUFAB1,MCAT,PCCA,MECR,PCCB,ACOT13
AD	REACTOME_ACTIVATION_OF_THE_AP_1_FAMILY_OF_TRANSCRIPTION_FACTORS	7.51e-02	1.85e-01	0.22	-0.58	-1.5	10	MAPK10,MAPK9,MAPK1,MAPK14,ATF2
AD	REACTOME_ACTIVATION_OF_ANTERIOR_HOX_GENES_IN_HINDBRAIN_DEVELOPMENT_DURING_EARLY_EMBRYOGENESIS	7.64e-02	1.88e-01	0.3	0.27	1.3	83	PAX6,RXRA,PAGR1,RARG,YY1,HOXB1,HOXA3,HOXB2,H2AC14,H2BC14,KDM6A,H4C9,H2BC5,H3C3,EP300,H3C7,CREBBP,HOXB3,H3C2,H3C11,SUZ12,H4C5,H4C4,CNOT6,MAFB,H2BC11,H2BC13,KMT2D,H2BC6,H2BC15,H2AC6,NCOA3,HOXA2,HOXA4,HOXD4
AD	REACTOME_TLR3_MEDIATED_TICAM1_DEPENDENT_PROGRAMMED_CELL_DEATH	7.69e-02	1.89e-01	0.24	0.68	1.44	5	CASP8,TLR3,FADD,TICAM1,RIPK1
AD	REACTOME_CHONDROITIN_SULFATE_BIOSYNTHESIS	7.75e-02	1.90e-01	0.25	0.44	1.42	16	BGN,VCAN,BCAN,DCN,CHST11,CHST3,CHST12,CSGALNACT1,CSPG4,CHSY1
AD	REACTOME_P75NTR_SIGNALS_VIA_NF_KB	7.75e-02	1.90e-01	0.25	0.44	1.43	16	NFKB1,RELA,NFKBIA,IKBKB,MYD88,IRAK1,RIPK2
AD	REACTOME_ROLE_OF_ABL_IN_ROBO_SLIT_SIGNALING	7.79e-02	1.91e-01	0.22	-0.6	-1.45	8	CAP2,CLASP1,ROBO1,SLIT2,CLASP2
AD	REACTOME_PTK6_REGULATES_RHO_GTPASES_RAS_GTPASE_AND_MAP_KINASES	7.80e-02	1.91e-01	0.21	-0.53	-1.44	12	ELMO1,HRAS,RAC1,ELMO2,RASA1
AD	REACTOME_RECYCLING_OF_EIF2_GDP	7.84e-02	1.91e-01	0.22	-0.63	-1.43	7	EIF2B1,EIF2S1,EIF2B5,EIF2S2,EIF2B4,EIF2B2
AD	REACTOME_ENDOGENOUS_STEROLS	7.87e-02	1.92e-01	0.26	0.41	1.42	21	CYP11A1,RXRA,CYP11B1,CYP39A1,CYP27A1,CYP19A1,CYP11B2,CYP1B1,POMC
AD	BIOCARTA_LYMPHOCYTE_PATHWAY	7.88e-02	1.92e-01	0.24	0.57	1.47	9	CD44,SELL,PECAM1,ITGAL,ICAM1,ITGB2
AD	PID_S1P_META_PATHWAY	7.93e-02	1.93e-01	0.26	0.41	1.4	20	GNAI2,S1PR4,SPHK1,GNA12,SGPL1,GNA13
AD	KEGG_DNA_REPLICATION	7.95e-02	1.93e-01	0.2	-0.38	-1.4	34	RPA3,RFC3,SSBP1,RFC5,MCM2,FEN1,RPA2,RFC2,MCM4,MCM6,POLE3,RFC4,RNASEH1
AD	REACTOME_RUNX1_REGULATES_ESTROGEN_RECEPTOR_MEDIATED_TRANSCRIPTION	7.94e-02	1.93e-01	0.23	0.79	1.43	3	CBFB,ESR1,AXIN1
AD	KEGG_ALPHA_LINOLENIC_ACID_METABOLISM	7.99e-02	1.94e-01	0.24	0.5	1.44	12	FADS2,PLA2G2D,PLA2G2F,PLA2G3,PLA2G1B,PLA2G2A,PLA2G5,PLA2G2E,PLA2G6
AD	REACTOME_RUNX3_REGULATES_CDKN1A_TRANSCRIPTION	8.01e-02	1.94e-01	0.23	0.64	1.44	6	ZFHX3,TP53,SMAD4,RUNX3,CDKN1A
AD	REACTOME_CREB1_PHOSPHORYLATION_THROUGH_THE_ACTIVATION_OF_CAMKII_CAMKK_CAMKIV_CASCASDE	8.02e-02	1.94e-01	0.22	-0.63	-1.43	7	CAMK4,KPNA2,CAMK2B,CALM1,CAMK2G,CAMKK2
AD	KEGG_T_CELL_RECEPTOR_SIGNALING_PATHWAY	8.04e-02	1.94e-01	0.3	0.25	1.26	103	FYN,NFKB1,NFATC4,RELA,NFATC1,ZAP70,CD3D,PAK4,NFKBIA,MAP3K8,PDCD1,NFATC3,PIK3CG,PIK3R5,PTPRC,CSF2,PTPN6,CD4,IL4,CD3E,IKBKB,GRAP2,CTLA4,CBLB,NFKBIB
AD	REACTOME_ANCHORING_FIBRIL_FORMATION	8.06e-02	1.95e-01	0.24	0.46	1.42	14	BMP1,COL1A1,LAMA3,COL4A6,COL1A2,COL4A3,COL4A4,COL4A2,COL4A5
AD	REACTOME_PURINE_RIBONUCLEOSIDE_MONOPHOSPHATE_BIOSYNTHESIS	8.07e-02	1.95e-01	0.21	-0.55	-1.46	11	ADSS2,PFAS,ADSL,ATIC,GMPS,IMPDH2,PAICS
AD	BIOCARTA_GCR_PATHWAY	8.11e-02	1.96e-01	0.25	0.44	1.39	15	NFKB1,RELA,PIK3CG,ANXA1,ADRB2,CORIN
AD	BIOCARTA_AKAPCENTROSOME_PATHWAY	8.17e-02	1.97e-01	0.21	-0.51	-1.42	13	PRKACB,PCNT,PRKAR2B,PRKAG1,NUP85,MAP2,AKAP9,PRKCE
AD	KEGG_LONG_TERM_POTENTIATION	8.26e-02	1.99e-01	0.19	-0.33	-1.34	62	PLCB1,PPP3R1,PRKACB,GRM5,PPP3CB,MAP2K1,HRAS,GRM1,GRIA1,CHP1,MAPK1,GRIN2A,GRIA2,ADCY1,PPP1R12A,CAMK4,PPP1CA,CAMK2A,CAMK2B,PPP3CA,MAP2K2,GRIN1,PRKCB,CALM1
AD	REACTOME_NUCLEOBASE_BIOSYNTHESIS	8.27e-02	1.99e-01	0.21	-0.49	-1.39	14	ADSS2,PFAS,ADSL,UMPS,ATIC,GMPS,IMPDH2,PAICS
AD	REACTOME_SRP_DEPENDENT_COTRANSLATIONAL_PROTEIN_TARGETING_TO_MEMBRANE	8.31e-02	1.99e-01	0.18	-0.3	-1.31	81	SRPRB,SPCS3,SRP72,SPCS1,SEC61A2,SRP19,SRPRA,RPL10A,RPL26L1,SRP54,RPL15,RPL31,SEC61G,RPS4Y1,RPS24,UBA52,RPL38,RPN1,SSR4,SRP14,RPL36,SRP9,RPS21,SSR2,RPL24,RPS23,RPS14,SEC61B,RPL37A,RPL36AL,SEC61A1,RPL29,RPS15,RPL12,RPS7,RPL34,FAU,RPL9,RPL35A,RPLP0
AD	KEGG_HEDGEHOG_SIGNALING_PATHWAY	8.33e-02	2.00e-01	0.26	0.33	1.39	43	PRKX,SMO,GLI2,BMP4,GAS1,RAB23,PTCH1,GLI1,WNT6,WNT11,WNT1
AD	REACTOME_FICOLINS_BIND_TO_REPETITIVE_CARBOHYDRATE_STRUCTURES_ON_THE_TARGET_CELL_SURFACE	8.33e-02	2.00e-01	0.23	0.67	1.42	5	FCN1,FCN3,MASP1,FCN2
AD	REACTOME_PRESYNAPTIC_FUNCTION_OF_KAINATE_RECEPTORS	8.40e-02	2.01e-01	0.2	-0.48	-1.4	15	PLCB1,GNB1,GNG3,GNB5
AD	REACTOME_RUNX3_REGULATES_P14_ARF	8.44e-02	2.02e-01	0.23	0.6	1.49	8	CBFB,CDKN2A,EP300,RUNX3,BRD2
AD	KEGG_VALINE_LEUCINE_AND_ISOLEUCINE_DEGRADATION	8.46e-02	2.02e-01	0.19	-0.36	-1.37	40	OXCT1,DLD,ECHS1,HMGCS1,PCCA,ACAD8,ACAT2,PCCB,AUH,ACAT1,BCAT1,IVD
AD	REACTOME_ADHERENS_JUNCTIONS_INTERACTIONS	8.49e-02	2.02e-01	0.2	-0.42	-1.41	26	CDH13,NECTIN3,CDH10,CDH18,CDH12
AD	REACTOME_METABOLISM_OF_PORPHYRINS	8.47e-02	2.02e-01	0.2	-0.43	-1.4	22	ALAS1,UROS,PPOX,HMBS,FECH,HMOX2
AD	REACTOME_RAF_ACTIVATION	8.49e-02	2.02e-01	0.2	-0.42	-1.42	26	MAP2K1,HRAS,PPP2R1A,PPP2R5D,YWHAB,CAMK2A,CAMK2B,MAP2K2,MARK3,CALM1,PPP2R5B,PPP2R5C,CAMK2G
AD	REACTOME_PROSTACYCLIN_SIGNALLING_THROUGH_PROSTACYCLIN_RECEPTOR	8.53e-02	2.03e-01	0.2	-0.5	-1.41	13	GNB1,GNG3,GNB5,GNAS
AD	REACTOME_SUMOYLATION_OF_UBIQUITINYLATION_PROTEINS	8.59e-02	2.04e-01	0.19	-0.38	-1.39	34	SEH1L,NUP42,NUP155,NUP93,SUMO1,TRIM27,NUP85,NDC1,NUP50,UBE2I,NUP58,NUP133,RANBP2,RAE1,NUP54
AD	PID_MET_PATHWAY	8.60e-02	2.04e-01	0.18	-0.31	-1.3	72	EPS15,MAP2K4,MAP2K1,HRAS,RAC1,SH3GL2,EGR1,PRKCZ,PAK1,RAB5A,MAPK1,RANBP9,HGS,ARHGEF4,PARD6A,GRB2,CDC42,PTPRJ,CRKL,WASL,PRKCI,MAP2K2
AD	REACTOME_ION_CHANNEL_TRANSPORT	8.67e-02	2.05e-01	0.18	-0.27	-1.27	133	ATP6V1E1,ASIC2,ATP6V1B2,ATP2A2,ATP6V0B,FKBP1B,ATP6AP1,ATP8A2,ATP2B1,ATP6V1D,ATP1A1,ANO3,ATP6V0E2,UBB,ATP6V1A,ATP6V1G1,ATP6V1F,FXYD7,ATP6V0A1,CLCN3,ATP8A1,CLCN4,ATP6V1C1,ATP6V0C,ATP6V0D1,TRPM2,ATP13A2,ATP1A3
AD	REACTOME_DEACTIVATION_OF_THE_BETA_CATENIN_TRANSACTIVATING_COMPLEX	8.68e-02	2.06e-01	0.25	0.33	1.36	38	TCF7L1,TCF7,SOX2,TCF7L2,HDAC1,SRY,SOX13,PYGO1,LEF1,SOX3,SOX4,SOX9,SOX17
AD	REACTOME_E2F_ENABLED_INHIBITION_OF_PRE_REPLICATION_COMPLEX_FORMATION	8.70e-02	2.06e-01	0.2	-0.59	-1.43	8	ORC4,ORC5,ORC3,CCNB1,ORC2
AD	REACTOME_PLATELET_ACTIVATION_SIGNALING_AND_AGGREGATION	8.72e-02	2.06e-01	0.33	0.21	1.19	228	FYN,RARRES2,SYK,PLEK,TLN1,PDPN,CSK,F5,GNAI2,TAGLN2,F13A1,APBB1IP,PLCG2,TTN,APOA1,MPL,F2R,SERPINA3,GNA12,STXBP2,KNG1,PF4,COL1A1,VEGFB,CFD,GNG12,TOR4A,PIK3CG,PLG,PIK3R5,SELENOP,PTPN6,TRPC7,FLNA,PECAM1,SERPINF2,VEGFC,RAC2,GP1BA,ITGB3,TGFB2,GNA13,FGA,TGFB3,SPP2,NHLRC2,CTSW,ADRA2C,MPIG6B,PPBP,SERPING1,ISLR,SELP,RAPGEF3,PRKCH,HRG,ABCC4,ITPR2,GNGT1,RHOG,COL1A2,TIMP3,ORM1,SERPINE1,EGF,F2RL2,CLEC1B,PDGFB,…
AD	KEGG_VALINE_LEUCINE_AND_ISOLEUCINE_BIOSYNTHESIS	8.77e-02	2.07e-01	0.2	-0.56	-1.45	10	PDHB,IARS1,PDHA1,IARS2,BCAT1,LARS2,VARS1
AD	PID_BETA_CATENIN_NUC_PATHWAY	8.78e-02	2.07e-01	0.27	0.28	1.28	69	TBL1X,TCF7L1,TCF7,HBP1,MED12,DVL3,TCF7L2,HDAC1,NEUROG1,VCAN,KLF4,FGF4,CDKN2A,MITF,MMP2,EP300,LEF1,MYC,MMP9
AD	BIOCARTA_G1_PATHWAY	8.82e-02	2.07e-01	0.24	0.36	1.35	27	CDK2,HDAC1,CDKN2A,TP53,TGFB2,TGFB3,ABL1,CDC25A,RB1,SMAD4,CDKN1A,SKP2,CDKN2B,CDK1,CDK4,DHFR,CDK6
AD	PID_CD40_PATHWAY	8.81e-02	2.07e-01	0.25	0.35	1.33	30	NFKB1,RELA,STAT5A,NFKBIA,CD40,MAP3K1,IL4,TNFAIP3,TRAF1,CBLB,MYC
AD	PID_EPHRINB_REV_PATHWAY	8.81e-02	2.07e-01	0.25	0.35	1.33	30	FYN,CXCR4,YES1,EPHB4,FGR,ITGB3,FGA,EFNB1,PTPN13
AD	PID_A6B1_A6B4_INTEGRIN_PATHWAY	8.83e-02	2.07e-01	0.26	0.31	1.32	44	ITGB4,EGFR,LAMB2,RXRA,ERBB2,LAMC1,LAMA2,LAMA1,CASP7,LAMA3,ITGA6,RXRG,IL1A,LAMA5,EGF,LAMC3,LAMA4,SFN,MST1R
AD	REACTOME_LYSINE_CATABOLISM	8.88e-02	2.08e-01	0.2	-0.59	-1.42	8	CRYM,DLD
AD	REACTOME_PHASE_3_RAPID_REPOLARISATION	8.87e-02	2.08e-01	0.22	0.64	1.42	6	KCNE4,KCNQ1,KCNE2
AD	REACTOME_TOLL_LIKE_RECEPTOR_4_TLR4_CASCADE	8.93e-02	2.09e-01	0.29	0.24	1.22	110	MAPKAPK2,NFKB1,RELA,NFKBIA,CD180,MAPKAPK3,RPS6KA1,TNIP2,MAPK7,MAP3K8,MAP3K1,PLCG2,CASP8,LY86,PELI2,NFKB2,ATF1,BTK,IRAK3,IRF3,IKBKB,IKBKE,RPS6KA5,TAB2,NFKBIB,ITGAM,ELK1,IRF7,TLR4,MYD88,LBP,TLR6,IRAK1,RIPK2
AD	REACTOME_BINDING_AND_UPTAKE_OF_LIGANDS_BY_SCAVENGER_RECEPTORS	8.97e-02	2.10e-01	0.25	0.34	1.37	35	COLEC12,LRP1,APOA1,COL1A1,APOB,MARCO,CD163,HPX,FTL,COL1A2,SPARC,STAB1,HP,MSR1,MASP1,AMBP,HPR,SCARB1,COLEC11,COL4A2,SCARF1
AD	REACTOME_DISEASES_OF_MISMATCH_REPAIR_MMR	9.01e-02	2.10e-01	0.2	-0.72	-1.39	4	MLH1,MSH2,MSH3
AD	REACTOME_PROTEIN_REPAIR	8.99e-02	2.10e-01	0.2	-0.66	-1.37	5	TXN,PCMT1,MSRA
AD	REACTOME_SYNTHESIS_OF_PIPS_AT_THE_ER_MEMBRANE	9.01e-02	2.10e-01	0.2	-0.72	-1.39	4	PI4KA,MTMR2,SACM1L,SBF1
AD	BIOCARTA_P27_PATHWAY	9.04e-02	2.10e-01	0.2	-0.52	-1.42	12	RBX1,TFDP1,CUL1,SKP1,UBE2M
AD	BIOCARTA_PTDINS_PATHWAY	9.05e-02	2.10e-01	0.19	-0.43	-1.39	21	RAC1,PRKCZ,AP2M1,RAB5A,PFKM
AD	REACTOME_SENESCENCE_ASSOCIATED_SECRETORY_PHENOTYPE_SASP	9.03e-02	2.10e-01	0.27	0.28	1.3	74	NFKB1,CDKN2C,RELA,CDK2,RPS6KA1,MAPK7,H2AC14,H2BC14,UBE2C,CDKN2A,H4C9,H2BC5,H3C3,H3C7,STAT3,IGFBP7,VENTX,H3C2,H3C11,IL1A,EHMT1,H4C5,H4C4,H2BC11,CDKN1A,H2BC13,RPS6KA2,CDKN2B,H2BC6,H2BC15,H2AC6,CDK4
AD	REACTOME_RUNX1_REGULATES_TRANSCRIPTION_OF_GENES_INVOLVED_IN_DIFFERENTIATION_OF_MYELOID_CELLS	9.09e-02	2.11e-01	0.22	0.63	1.42	6	CBFB,RUNX2,CSF2,CREBBP,LGALS3
AD	REACTOME_DISEASES_OF_SIGNAL_TRANSDUCTION_BY_GROWTH_FACTOR_RECEPTORS_AND_SECOND_MESSENGERS	9.14e-02	2.12e-01	0.16	-0.23	-1.22	322	AGK,PSMD14,STAT1,PSMD12,AKT3,CDK8,RBX1,MAP2K1,PSMD6,TSC2,CCNC,PSMD5,HRAS,PSMA3,FGF9,PSMD8,RAC1,PSMC6,CUL1,PSMC3,PAPSS1,HDAC2,PSMA5,UBB,PSMA4,PSMB6,BAG4,PSMA1,FAM131B,SPRED2,PSMB5,PPP2R1A,SKP1,PORCN,NEURL1,PSMB2,POLR2D,FKBP1A,POLR2B,PIK3CB,AGGF1,PSMB3,POLR2K,TENT4A,PSMD1,MAPK1,FBXW7,PSMD10,ACTB,ZMYM2,PSMD3,PIK3R3,JAG2,TNKS,ATG7,PSMC1,PSMC4,PSMB4,PPP2R5D,GTF2F1,PSMC5,PEBP1,KIT,PSMC2,POLR2C,NF1,PSMA…
AD	BIOCARTA_MITOCHONDRIA_PATHWAY	9.20e-02	2.13e-01	0.23	0.41	1.4	19	CASP6,BCL2,APAF1,CASP8,BIK,CASP7
AD	BIOCARTA_MELANOCYTE_PATHWAY	9.23e-02	2.13e-01	0.22	0.61	1.44	7	BCL2,RPS6KA1,MITF,EP300
AD	REACTOME_CELL_CELL_JUNCTION_ORGANIZATION	9.28e-02	2.14e-01	0.25	0.31	1.31	48	CLDN3,CLDN15,CLDN4,CDH4,CLDN7,CLDN9,CLDN18,CLDN5,PARD3,PATJ,CDH15,MPP5,JUP,PARD6B,CLDN11
AD	REACTOME_AMINO_ACID_TRANSPORT_ACROSS_THE_PLASMA_MEMBRANE	9.30e-02	2.15e-01	0.23	0.37	1.35	25	SLC1A5,SLC6A12,SLC7A2,SLC38A3,SLC7A9,SLC38A2,SLC7A7,SLC3A2,SLC6A20,SLC7A11
AD	PID_HIF1_TFPATHWAY	9.32e-02	2.15e-01	0.26	0.29	1.31	65	CP,GATA2,CXCR4,GCK,PFKFB3,SP1,HDAC7,CA9,ETS1,RORA,TFF3,EP300,CREBBP,LEP,HNF4A,IGFBP1,SLC2A1,SMAD4,EGLN3,TERT,HMOX1,SERPINE1,CXCL12,ENG
AD	PID_IL1_PATHWAY	9.33e-02	2.15e-01	0.24	0.34	1.31	30	NFKB1,RELA,IL1R1,MAP3K3,IRAK3,IKBKB,TAB2,MYD88,IRAK1,IL1R2,IL1A
AD	REACTOME_GLYCOSAMINOGLYCAN_METABOLISM	9.34e-02	2.15e-01	0.28	0.25	1.25	101	PRELP,GPC4,ACAN,PAPSS2,BGN,SDC4,CD44,VCAN,BCAN,B4GALT4,OMD,SLC26A1,HPSE2,HSPG2,HAS2,DCN,FMOD,GPC3,NAGLU,B3GNT3,LYVE1,HYAL1,CHST11,CHST3,CHST12,CSGALNACT1,OGN,GNS,HS3ST3A1,SDC2,HS3ST1,HYAL2,DSE,CSPG4,ST3GAL1,B4GALT1,HS3ST3B1,SLC35D2
AD	REACTOME_SURFACTANT_METABOLISM	9.39e-02	2.16e-01	0.23	0.4	1.37	21	P2RY2,CTSH,CSF2RA,SFTPB,ADRA2C,ADA2,CSF2RB,GATA6,SLC34A1,TTF1,CCDC59,CKAP4,SLC34A2,ADGRF5,DMBT1,SFTPD
AD	SIG_BCR_SIGNALING_PATHWAY	9.40e-02	2.16e-01	0.25	0.31	1.3	44	SYK,BCL2,NFATC1,CSK,PLCG2,CD19,INPP5D,PTPRC,BTK,MAP4K1,NR0B2,CD81,ITPR2
AD	PID_SYNDECAN_3_PATHWAY	9.52e-02	2.18e-01	0.23	0.42	1.36	17	FYN,EGFR,AGRP
AD	REACTOME_GABA_RECEPTOR_ACTIVATION	9.57e-02	2.19e-01	0.18	-0.34	-1.32	49	GNB1,NPTN,GNG3,GABRG2,GNB5,GABBR2,ARHGEF9,KCNJ6,GABRA5,ADCY1,GNAL,KCNJ9,ADCY3,GNAI1,GABBR1,GABRG3,GABRA1,ADCY6,GNB2,KCNJ3,GABRA4
AD	REACTOME_CHOLINE_CATABOLISM	9.59e-02	2.19e-01	0.21	0.72	1.4	4	SLC44A1,SARDH,BHMT
AD	REACTOME_TERMINATION_OF_TRANSLESION_DNA_SYNTHESIS	9.59e-02	2.19e-01	0.18	-0.41	-1.39	27	RPA3,UBB,RFC3,RFC5,RPA2,ISG15,RFC2,POLE3,RFC4,UBA52,UBC
AD	REACTOME_ACTIVATION_OF_RAC1_DOWNSTREAM_OF_NMDARS	9.63e-02	2.20e-01	0.2	-0.64	-1.39	6	RAC1,CAMK1,ARHGEF7,CALM1,CAMKK2
AD	PID_HDAC_CLASSIII_PATHWAY	9.73e-02	2.22e-01	0.23	0.38	1.36	23	FOXO1,FOXO4,H1-4,FOXO3,SIRT1,TP53,H4C9,EP300,CREBBP,KAT2B,CDKN1A,MYOD1,SIRT2
AD	KEGG_STEROID_HORMONE_BIOSYNTHESIS	9.74e-02	2.22e-01	0.23	0.32	1.31	38	CYP11A1,CYP3A4,CYP11B1,UGT2B17,AKR1C3,COMT,CYP17A1,AKR1C4,SULT2B1,CYP19A1,CYP11B2,CYP1B1,AKR1C2,UGT2B28,SRD5A2,CYP3A43,HSD3B2,HSD11B2,AKR1D1
AD	REACTOME_SIGNALING_BY_NUCLEAR_RECEPTORS	9.77e-02	2.22e-01	0.32	0.21	1.16	223	TBL1X,EGFR,USF2,PLTP,AGO3,BCL2,CCNT1,KANK1,SP1,GNAI2,APOC1,RXRA,ADH1A,DHRS3,ZNF217,IGF1R,RARG,ABCA1,YY1,SPHK1,HDAC1,GNG12,FOXO3,STAG2,H2AC14,CBFB,H2BC14,CAV2,PGR,H4C9,H2BC5,TFF3,PCK1,APOD,RDH16,MMP2,H3C3,EP300,RXRG,H3C7,CREBBP,CAV1,AKR1C3,ELK1,MYC,MMP9,H3C2,MED1,STAG1,PLIN1,CHD1
AD	REACTOME_LECTIN_PATHWAY_OF_COMPLEMENT_ACTIVATION	9.78e-02	2.22e-01	0.21	0.58	1.45	8	FCN1,FCN3,MASP1,COLEC11,COLEC10,FCN2
AD	REACTOME_SEMA3A_PLEXIN_REPULSION_SIGNALING_BY_INHIBITING_INTEGRIN_ADHESION	9.79e-02	2.23e-01	0.22	0.45	1.37	13	FYN,TLN1,RRAS,FES,PLXNA3
AD	REACTOME_LDL_CLEARANCE	9.86e-02	2.24e-01	0.19	-0.48	-1.37	14	CLTA,CLTC,AP2S1,AP2M1,AP2B1,AP2A2
AD	PID_LKB1_PATHWAY	9.97e-02	2.26e-01	0.18	-0.36	-1.33	38	YWHAQ,TSC2,YWHAZ,YWHAH,CAB39,PRKAG1,PSEN2,YWHAE,YWHAB,SMARCD3,SIK3,MAP2,HSP90AA1,MTOR,STK26,STRADA,PRKAB1,TSC1
AD	REACTOME_EXTENSION_OF_TELOMERES	9.97e-02	2.26e-01	0.18	-0.36	-1.33	38	TERF2,RPA3,TERF2IP,RFC3,NHP2,RFC5,FEN1,RPA2,RUVBL2,RFC2,NOP10,CTC1,RFC4
AD	BIOCARTA_CACAM_PATHWAY	1.00e-01	2.26e-01	0.19	-0.63	-1.39	6	CAMK1G,CAMK1,CAMK4,CALM1,CAMKK2
AD	REACTOME_SIGNALING_BY_EGFR	1.00e-01	2.26e-01	0.17	-0.34	-1.3	46	STAM,EPS15,SH3GL3,HRAS,SH3GL2,UBB,AAMP,PTPN3,HGS,GRB2,CDC42,ARHGEF7,UBA52,UBC
AD	KEGG_DORSO_VENTRAL_AXIS_FORMATION	1.00e-01	2.27e-01	0.22	0.41	1.37	18	EGFR,NOTCH2,NOTCH1,ETS1,ETV7,PIWIL2,ETV6
AD	PID_ECADHERIN_KERATINOCYTE_PATHWAY	1.00e-01	2.27e-01	0.22	0.41	1.38	18	FYN,EGFR,VASP,JUP,ZYX,PLCG1,CTNNB1
AD	REACTOME_INCRETIN_SYNTHESIS_SECRETION_AND_INACTIVATION	1.00e-01	2.27e-01	0.22	0.41	1.37	18	PAX6,TCF7L2,GATA4,SEC11A,GIP,CDX2,LEP
AD	PID_CONE_PATHWAY	1.02e-01	2.29e-01	0.22	0.42	1.36	16	CNGB3,LRAT,RGS9,GUCA1B,GUCY2F,GRK1,GNAT2,CNGA3,GUCA1A,PDE6C,GUCY2D,GNB3
AD	REACTOME_PI3K_AKT_SIGNALING_IN_CANCER	1.02e-01	2.29e-01	0.26	0.26	1.25	91	FYN,FOXO1,EGFR,FOXO4,FGFR4,PDGFRB,ERBB2,CD19,FGF3,FOXO3,CD86,FGF4,CD80,GAB1,RAC2,FGF22,NRG2,FGF18,RHOG,ESR1,EGF,NR4A1,PDGFB,CDKN1A,LCK,FGF2,VAV1,FGF17,MDM2,TRAT1,FGF8,KITLG,FGF6,FGF16,ESR2,FGFR3,FGF23,FGF20,CREB1,FGFR1,CD28,ICOS,CDKN1B,AREG,FGF1
AD	BIOCARTA_IL5_PATHWAY	1.02e-01	2.30e-01	0.21	0.57	1.43	8	CD4,IL4,CCR3,IL5,IL5RA
AD	REACTOME_DEFECTIVE_CSF2RB_CAUSES_PULMONARY_SURFACTANT_METABOLISM_DYSFUNCTION_5_SMDP5	1.03e-01	2.30e-01	0.2	0.66	1.39	5	CSF2RA,SFTPB,CSF2RB,SFTPD,SFTPC
AD	BIOCARTA_TFF_PATHWAY	1.03e-01	2.31e-01	0.22	0.37	1.33	24	EGFR,GH1,APAF1,ERBB2,PIK3CG,TFF3,MUC2,TFF2,TFF1,CTNNB1
AD	PID_AR_TF_PATHWAY	1.03e-01	2.31e-01	0.24	0.3	1.29	50	FOXO1,GATA2,HDAC7,RXRA,PKN1,HDAC1,SRY,SMARCC1,PDE9A,SIRT1,EP300,RXRG,CREBBP,REL
AD	REACTOME_DNA_DAMAGE_REVERSAL	1.03e-01	2.31e-01	0.19	-0.65	-1.34	5	FTO,MGMT,ASCC3
AD	REACTOME_CHONDROITIN_SULFATE_DERMATAN_SULFATE_METABOLISM	1.04e-01	2.32e-01	0.23	0.32	1.32	39	GPC4,BGN,SDC4,VCAN,BCAN,HSPG2,DCN,GPC3,HYAL1,CHST11,CHST3,CHST12,CSGALNACT1,SDC2,DSE,CSPG4
AD	BIOCARTA_PPARG_PATHWAY	1.04e-01	2.33e-01	0.21	0.57	1.42	8	RXRA,EP300,CREBBP,MED1
AD	REACTOME_PHOSPHORYLATION_OF_THE_APC_C	1.05e-01	2.34e-01	0.18	-0.49	-1.37	13	ANAPC15,ANAPC10,UBE2E1,CDC23,CDC27,UBE2D1,ANAPC5,CCNB1,CDC16
AD	REACTOME_PEXOPHAGY	1.06e-01	2.35e-01	0.18	-0.54	-1.4	10	UBB,MAP1LC3B,UBA52,UBC,NBR1
AD	BIOCARTA_PS1_PATHWAY	1.07e-01	2.37e-01	0.21	0.48	1.39	12	NOTCH1,RBPJ,HNF1A,WNT1,FZD1,AXIN1,CTNNB1
AD	BIOCARTA_TCYTOTOXIC_PATHWAY	1.07e-01	2.37e-01	0.21	0.49	1.41	12	CD3D,PTPRC,CD2,CD3E,ITGAL,CD3G,ICAM1,ITGB2
AD	KEGG_RIBOFLAVIN_METABOLISM	1.07e-01	2.37e-01	0.18	-0.48	-1.35	14	MTMR6,ACP2,ACP1,MTMR1,RFK,MTMR2,MTMR7
AD	PID_NEPHRIN_NEPH1_PATHWAY	1.07e-01	2.37e-01	0.17	-0.38	-1.36	31	MAPK10,MAP2K4,RAC1,PRKCZ,MAPK9,PIK3CB,PIK3R3,PARD6A,GRB2,WASL,PRKCI
AD	REACTOME_AQUAPORIN_MEDIATED_TRANSPORT	1.07e-01	2.37e-01	0.17	-0.35	-1.32	39	RAB11A,GNB1,PRKACB,PRKAR1A,GNG3,GNB5,GNAS,PRKAR1B,PRKAR2B,ADCY1
AD	REACTOME_CARNITINE_METABOLISM	1.07e-01	2.37e-01	0.21	0.49	1.41	12	MID1IP1,ACACB,RXRA
AD	REACTOME_ERBB2_REGULATES_CELL_MOTILITY	1.07e-01	2.37e-01	0.21	0.48	1.39	12	EGFR,ERBB2,NRG2,EGF,DIAPH1
AD	REACTOME_SMOOTH_MUSCLE_CONTRACTION	1.07e-01	2.37e-01	0.22	0.32	1.29	36	SORBS3,PXN,ITGB5,TLN1,ANXA2,MYLPF,MYL12A,MYH11,LMOD1,ANXA1,TPM2,MYL7,DYSF,MYL9,SORBS1,VCL,MYL10,CALD1
AD	REACTOME_TFAP2_AP_2_FAMILY_REGULATES_TRANSCRIPTION_OF_GROWTH_FACTORS_AND_THEIR_RECEPTORS	1.07e-01	2.37e-01	0.21	0.49	1.41	12	EGFR,YY1,ERBB2,CGA,TFAP2B,ESR1
AD	REACTOME_TRIF_MEDIATED_PROGRAMMED_CELL_DEATH	1.07e-01	2.37e-01	0.2	0.59	1.41	7	CASP8,TLR4,FADD,TICAM1,RIPK1,CD14
AD	REACTOME_WNT5A_DEPENDENT_INTERNALIZATION_OF_FZD2_FZD5_AND_ROR2	1.06e-01	2.37e-01	0.18	-0.51	-1.39	12	CLTA,CLTC,AP2S1,AP2M1,AP2B1,AP2A2
AD	REACTOME_HSF1_ACTIVATION	1.08e-01	2.38e-01	0.17	-0.4	-1.36	26	TNFRSF21,RPA3,UBB,HSP90AB1,HSPH1,RPA2,MRPL18,YWHAE,HSBP1,HSP90AA1,PTGES3
AD	REACTOME_RNA_POLYMERASE_II_TRANSCRIBES_SNRNA_GENES	1.09e-01	2.40e-01	0.16	-0.31	-1.29	62	SNAPC5,CDK7,POLR2D,POLR2B,GTF2B,POLR2K,ICE1,INTS1,GTF2F1,CCNT2,POLR2C,POLR2I,RPRD1A,INTS3,POLR2G,POLR2F,ELL2,GTF2A2,TAF13,TBP,SNAPC3,POLR2H,GTF2E2,POLR2A,POLR2L,INTS13,GTF2A1,NCBP1,NABP2,NCBP2,INTS14,TAF6,NABP1,INTS7,INTS12,SUPT5H,POLR2J
AD	PID_P73PATHWAY	1.11e-01	2.44e-01	0.25	0.27	1.25	75	RELA,S100A2,SP1,HEY2,CDK2,TP53AIP1,AEN,HSF1,YAP1,FOXO3,GDF15,SIRT1,IL4R,EP300,ABL1,WWOX,TP63,TP73,MYC,RB1,FAS,GATA1,SERPINE1,NTRK1,CDKN1A,BCL2L11,SFN,SERPINA1,CDK1,PLK1,RNF43,RAD51,MDM2,PML,WT1,BUB1,CDK6
AD	REACTOME_ACTIVATION_OF_PPARGC1A_PGC_1ALPHA_BY_PHOSPHORYLATION	1.11e-01	2.44e-01	0.18	-0.56	-1.41	9	PRKAG1,MAPK14,PPARGC1A,PRKAG2,PRKAB1,PRKAB2
AD	REACTOME_EXTRINSIC_PATHWAY_OF_FIBRIN_CLOT_FORMATION	1.11e-01	2.44e-01	0.2	0.65	1.38	5	TFPI,F10,F7,F9
AD	REACTOME_A_TETRASACCHARIDE_LINKER_SEQUENCE_IS_REQUIRED_FOR_GAG_SYNTHESIS	1.12e-01	2.47e-01	0.21	0.38	1.34	22	GPC4,BGN,SDC4,VCAN,BCAN,HSPG2,DCN,GPC3
AD	KEGG_ARACHIDONIC_ACID_METABOLISM	1.14e-01	2.49e-01	0.22	0.31	1.29	43	ALOX15B,TBXAS1,CYP4F2,GGT5,CYP2C9,HPGDS,ALOX5,PLA2G2D,AKR1C3,PLA2G2F,PLA2G3,PLA2G1B,GPX5,PTGS1,CYP4A11,CYP2J2,PTGES,CYP2C19,GPX2,PLA2G2A,PLA2G5,PLA2G2E,PTGIS
AD	PID_SMAD2_3PATHWAY	1.14e-01	2.49e-01	0.21	0.42	1.34	16	CTDSP1,PIAS4,CTDSP2,MAP3K1,CTDSPL,SMAD4
AD	REACTOME_FERTILIZATION	1.14e-01	2.49e-01	0.2	0.45	1.34	13	ADAM30,CATSPERG,ADAM20,B4GALT1,ZP2,ACR,SPAM1,CATSPERB
AD	REACTOME_TP53_REGULATES_TRANSCRIPTION_OF_GENES_INVOLVED_IN_CYTOCHROME_C_RELEASE	1.15e-01	2.50e-01	0.2	0.42	1.33	15	STEAP3,TP53AIP1,TP53,CREBBP,TP63,TP73
AD	REACTOME_E2F_MEDIATED_REGULATION_OF_DNA_REPLICATION	1.15e-01	2.51e-01	0.17	-0.43	-1.35	19	TFDP1,ORC4,ORC5,PPP2R1A,ORC3
AD	REACTOME_NF_KB_ACTIVATION_THROUGH_FADD_RIP_1_PATHWAY_MEDIATED_BY_CASPASE_8_AND_10	1.15e-01	2.51e-01	0.2	0.52	1.39	10	CASP8,CASP10,IKBKB,MAVS,FADD,IFIH1,RIPK1
AD	PID_MAPK_TRK_PATHWAY	1.15e-01	2.51e-01	0.17	-0.38	-1.35	30	RUSC1,RIT2,MAP2K1,HRAS,EGR1,CDK5,MEF2C,SRF,MAPK1
AD	BIOCARTA_RNAPOL3_PATHWAY	1.16e-01	2.51e-01	0.18	-0.6	-1.36	7	SSB,GTF3C3,TBP,GTF3C4,GTF3C1
AD	KEGG_GLYOXYLATE_AND_DICARBOXYLATE_METABOLISM	1.15e-01	2.51e-01	0.17	-0.49	-1.36	13	MDH1,MDH2,CS,MTHFD1,ACO2,GRHPR,PGP
AD	REACTOME_POTASSIUM_CHANNELS	1.16e-01	2.51e-01	0.16	-0.29	-1.26	76	GNB1,KCNF1,KCNQ2,GNG3,GNB5,GABBR2,KCNAB2,KCNQ3,ABCC8,KCNV1,KCNAB1,KCNJ6,KCND2,KCNS3,KCNMB2,KCNK1,KCND3,KCNJ9,KCNA4,KCNA2,GABBR1,HCN2,KCNK2,KCNB2,KCNS1,GNB2,KCNJ3
AD	BIOCARTA_AHSP_PATHWAY	1.16e-01	2.51e-01	0.17	-0.53	-1.38	10	ALAS1,UROS,HMBS,FECH,UROD,HBB
AD	REACTOME_ATF6_ATF6_ALPHA_ACTIVATES_CHAPERONE_GENES	1.16e-01	2.51e-01	0.17	-0.55	-1.39	9	NFYC,NFYB,DDIT3,HSPA5,CALR,NFYA,ATF4
AD	REACTOME_COMPETING_ENDOGENOUS_RNAS_CERNAS_REGULATE_PTEN_TRANSLATION	1.16e-01	2.51e-01	0.19	0.76	1.37	3	AGO3,TNRC6B
AD	REACTOME_RESPONSE_OF_EIF2AK1_HRI_TO_HEME_DEFICIENCY	1.16e-01	2.51e-01	0.17	-0.47	-1.34	14	ASNS,EIF2S1,EIF2AK1,DDIT3,EIF2S2
AD	REACTOME_ROLE_OF_LAT2_NTAL_LAB_ON_CALCIUM_MOBILIZATION	1.16e-01	2.51e-01	0.2	0.41	1.33	16	FYN,SYK,LAT2,GAB2,FCER1A,MS4A2,FCER1G
AD	REACTOME_TRAF3_DEPENDENT_IRF_ACTIVATION_PATHWAY	1.16e-01	2.51e-01	0.2	0.47	1.37	12	IRF3,IFNB1,IKBKE,EP300,CREBBP,IRF7,MAVS
AD	REACTOME_VLDL_ASSEMBLY	1.17e-01	2.53e-01	0.19	0.7	1.36	4	APOC1,MTTP,APOB
AD	BIOCARTA_INSULIN_PATHWAY	1.18e-01	2.54e-01	0.16	-0.42	-1.35	20	MAP2K1,HRAS,SRF,RASA1,GRB2
AD	REACTOME_EFFECTS_OF_PIP2_HYDROLYSIS	1.19e-01	2.57e-01	0.16	-0.41	-1.36	24	DGKB,MGLL,ABHD6,DGKE,RASGRP1,DGKZ,PRKCE,DGKI,DGKA,PRKCD,ITPR1,PRKCQ,DAGLA,RASGRP2,DGKH,DGKQ,DGKD
AD	REACTOME_GLUCOCORTICOID_BIOSYNTHESIS	1.19e-01	2.57e-01	0.19	0.54	1.41	9	CYP11B1,SERPINA6,CYP17A1,CYP11B2,POMC,HSD3B2,HSD11B2
AD	BIOCARTA_CTBP1_PATHWAY	1.20e-01	2.57e-01	0.17	-0.58	-1.39	8	SAE1,SUMO1,UBE2I,UBA2,CTBP1
AD	REACTOME_INTERLEUKIN_12_SIGNALING	1.21e-01	2.59e-01	0.16	-0.35	-1.3	38	GSTO1,STAT4,PPIA,MIF,VAMP7,IL12RB2,SOD1,CFL1,JAK1,PITPNA,CDC42,TALDO1,P4HB,HSPA9,CAPZA1
AD	REACTOME_ACTIVATION_OF_SMO	1.21e-01	2.59e-01	0.19	0.45	1.34	13	SMO,GAS1,EVC,PTCH1
AD	REACTOME_NEUROFASCIN_INTERACTIONS	1.21e-01	2.59e-01	0.17	-0.59	-1.34	7	NRCAM,CNTNAP1,CNTN1,DCX,SDCBP,ANK1
AD	REACTOME_REGULATION_OF_KIT_SIGNALING	1.21e-01	2.59e-01	0.2	0.41	1.32	16	FYN,YES1,SH2B2,PTPN6,CBL,LCK,SOCS6,KITLG,SOCS1,LYN
AD	REACTOME_VASOPRESSIN_LIKE_RECEPTORS	1.21e-01	2.59e-01	0.19	0.6	1.35	6	OXT,AVPR2,AVP,AVPR1B
AD	KEGG_ENDOMETRIAL_CANCER	1.21e-01	2.59e-01	0.22	0.29	1.26	49	EGFR,TCF7L1,TCF7,ARAF,TCF7L2,ERBB2,FOXO3,PIK3CG,PIK3R5,TP53,LEF1,ELK1,MYC
AD	PID_AVB3_OPN_PATHWAY	1.22e-01	2.60e-01	0.21	0.34	1.28	30	NFKB1,SYK,RELA,NFKBIA,MAP3K1,CD44,ITGB3,MMP2,MMP9
AD	REACTOME_METABOLISM_OF_WATER_SOLUBLE_VITAMINS_AND_COFACTORS	1.22e-01	2.60e-01	0.15	-0.28	-1.24	94	SLC25A32,AASDHPPT,GSTO1,NMNAT2,GPHN,PANK2,NAXD,PANK4,PRSS3,MOCS2,PARP6,MTHFD1,RFK,TPK1,PCCA,MMADHC,PPCS,PCCB,ACACA,NMRK1,SLC23A2,PTGS2,SLC2A3,MMACHC,SLC19A2,PNPO,PARP8,NT5E,NFS1
AD	REACTOME_SYNTHESIS_OF_GDP_MANNOSE	1.22e-01	2.60e-01	0.17	-0.69	-1.34	4	PMM2,PMM1,MPI
AD	REACTOME_SIGNALING_BY_ERBB2_IN_CANCER	1.22e-01	2.61e-01	0.2	0.38	1.32	22	EGFR,ERBIN,ERBB2,GAB1,NRG2
AD	REACTOME_G_BETA_GAMMA_SIGNALLING_THROUGH_PI3KGAMMA	1.23e-01	2.61e-01	0.16	-0.44	-1.33	18	GNB1,AKT3,GNG3,GNB5
AD	REACTOME_PHOSPHOLIPASE_C_MEDIATED_CASCADE_FGFR4	1.23e-01	2.61e-01	0.19	0.44	1.33	13	FGFR4,FGF4,FGF18,FGF2,PLCG1,FGF17,FGF8,FGF6,FGF16,FGF23,FGF20,FGF1
AD	REACTOME_MYOGENESIS	1.23e-01	2.62e-01	0.2	0.34	1.27	27	TCF3,CDH4,NTN3,CDH15,ABL1,TCF12,MYOG,BNIP2,MAPK12,MYOD1,NEO1,CTNNB1,SPAG9,MYF6
AD	REACTOME_AMYLOID_FIBER_FORMATION	1.24e-01	2.62e-01	0.23	0.27	1.24	75	LTF,APOA1,TGFBI,SNCAIP,H2AC14,ODAM,H2BC14,HSPG2,H4C9,H2BC5,APOA4,FGA,H3C3,H3C7,GGA1,H3C2,LYZ,H3C11,H4C5,H4C4,H2BC11,H2BC13,H2BC6,H2BC15,H2AC6,CALCA,NCSTN,H2AC4,H3C8,SEMG1,APH1B,MFGE8,H2BC9,FURIN,TSPAN14,H4C1,APH1A,H4C13,GGA3
AD	REACTOME_DNA_DOUBLE_STRAND_BREAK_REPAIR	1.24e-01	2.62e-01	0.15	-0.26	-1.23	127	UBE2V2,BABAM2,UBE2N,ATR,RAD51C,RPA3,UBB,TDP2,TOPBP1,RFC3,RNF4,PARP2,BABAM1,TP53BP1,RFC5,PRKDC,FEN1,RPA2,SPIDR,SUMO1,BAP1,TDP1,XRCC5,KPNA2,CCNA1,RAD51AP1,UBE2I,RFC2,RNF8,BRCC3,RAD17,POLE3,NSD2,RFC4,LIG4,UBA52,HERC2,UBC,XRCC6
AD	REACTOME_IRAK4_DEFICIENCY_TLR2_4	1.24e-01	2.62e-01	0.19	0.54	1.41	9	BTK,TLR4,MYD88,TLR6,TLR2,CD14
AD	REACTOME_REGULATION_OF_GLUCOKINASE_BY_GLUCOKINASE_REGULATORY_PROTEIN	1.24e-01	2.62e-01	0.16	-0.39	-1.34	27	SEH1L,NUP42,NUP155,NUP93,NUP85,NDC1,NUP50,NUP58,NUP133,RANBP2,RAE1,NUP54
AD	BIOCARTA_FBW7_PATHWAY	1.25e-01	2.63e-01	0.17	-0.54	-1.37	9	TFDP1,CUL1,SKP1,FBXW7,CDC34
AD	BIOCARTA_RB_PATHWAY	1.25e-01	2.63e-01	0.19	0.44	1.33	13	CDK2,WEE1,CDC25C,TP53,CDC25A,RB1,CDK1,CDK4
AD	REACTOME_DAP12_SIGNALING	1.26e-01	2.63e-01	0.2	0.36	1.3	25	FYN,SYK,PLCG2,KLRD1,BTK,TREM2,GRAP2,TYROBP,LCK,LCP2,PLCG1
AD	REACTOME_ESR_MEDIATED_SIGNALING	1.25e-01	2.63e-01	0.25	0.22	1.19	164	EGFR,USF2,AGO3,BCL2,CCNT1,KANK1,SP1,GNAI2,ZNF217,IGF1R,YY1,SPHK1,HDAC1,GNG12,FOXO3,STAG2,H2AC14,CBFB,H2BC14,CAV2,PGR,H4C9,H2BC5,TFF3,MMP2,H3C3,EP300,H3C7,CREBBP,CAV1,ELK1,MYC,MMP9,H3C2,MED1,STAG1,CHD1,H3C11,GNGT1,KAT2B,ESR1,AXIN1,H4C5,H4C4,EGF,CXCL12,TNRC6B,H2BC11,H2BC13,NR5A2,GTF2F2,GATA3,HSPB1,H2BC6,SMC3,TFF1,MMP7,H2BC15,H2AC6,NCOA3,GREB1,JUND
AD	REACTOME_INLA_MEDIATED_ENTRY_OF_LISTERIA_MONOCYTOGENES_INTO_HOST_CELLS	1.25e-01	2.63e-01	0.17	-0.57	-1.38	8	UBB,CBLL1,UBA52,UBC
AD	REACTOME_INTERLEUKIN_2_SIGNALING	1.26e-01	2.63e-01	0.19	0.47	1.34	12	SYK,IL2RG,STAT5A,IL2RB,IL2RA,LCK,IL2,JAK3
AD	REACTOME_NF_KB_IS_ACTIVATED_AND_SIGNALS_SURVIVAL	1.25e-01	2.63e-01	0.19	0.44	1.33	13	NFKB1,RELA,NFKBIA,IKBKB,IRAK1
AD	REACTOME_ONCOGENE_INDUCED_SENESCENCE	1.25e-01	2.63e-01	0.2	0.34	1.29	29	AGO3,CDKN2C,ERF,SP1,E2F2,CDKN2A,ETS1,TP53,RB1,MDM4,TNRC6B,CDKN2B,CDK4,TFDP2,MDM2
AD	REACTOME_RESPONSE_TO_ELEVATED_PLATELET_CYTOSOLIC_CA2	1.25e-01	2.63e-01	0.24	0.23	1.19	115	RARRES2,PLEK,TLN1,F5,TAGLN2,F13A1,TTN,APOA1,SERPINA3,STXBP2,KNG1,PF4,VEGFB,CFD,TOR4A,PLG,SELENOP,FLNA,PECAM1,SERPINF2,VEGFC,ITGB3,TGFB2,FGA,TGFB3,SPP2,NHLRC2,CTSW,PPBP,SERPING1,ISLR,SELP,HRG,ABCC4,TIMP3,ORM1,SERPINE1,EGF,PDGFB,THBS1,SPARC,SRGN,VCL,GAS6,SERPINA1,ACTN4
AD	REACTOME_SCAVENGING_OF_HEME_FROM_PLASMA	1.25e-01	2.63e-01	0.19	0.49	1.36	11	LRP1,APOA1,CD163,HPX,HP,AMBP,HPR,APOL1,JCHAIN
AD	REACTOME_XENOBIOTICS	1.25e-01	2.63e-01	0.2	0.4	1.32	18	CYP3A4,CYP1A2,CYP2C9,CYP2W1,CYP2D6,CYP3A43,CYP2J2
AD	SA_TRKA_RECEPTOR	1.24e-01	2.63e-01	0.16	-0.44	-1.35	17	AKT3,MAP2K1,HRAS
AD	REACTOME_ORGANIC_ANION_TRANSPORT	1.26e-01	2.63e-01	0.18	0.69	1.34	4	SLC22A8,SLC22A7,SLC22A11,SLC22A6
AD	REACTOME_RECYCLING_OF_BILE_ACIDS_AND_SALTS	1.26e-01	2.63e-01	0.2	0.41	1.31	16	ABCC3,RXRA,SLC10A1,SLC10A2,SLCO1A2,STARD5,ABCB11,NR1H4,SLCO1B1
AD	REACTOME_TRNA_MODIFICATION_IN_THE_MITOCHONDRION	1.27e-01	2.64e-01	0.17	-0.57	-1.38	8	TRIT1,TRMT61B,MTO1,PUS1
AD	SA_CASPASE_CASCADE	1.27e-01	2.64e-01	0.2	0.39	1.33	19	APAF1,CASP8,GZMB,PRF1,CASP10,CASP7,FAS,DFFA,FASLG
AD	BIOCARTA_PPARA_PATHWAY	1.27e-01	2.64e-01	0.21	0.29	1.24	49	RELA,STAT5A,SP1,RXRA,NFKBIA,PPARA,APOA1,PIK3CG,EP300,DUSP1,CREBBP,NR0B2,MYC,MED1,RB1,NR1H3
AD	REACTOME_BIOSYNTHESIS_OF_MARESIN_LIKE_SPMS	1.28e-01	2.65e-01	0.18	0.59	1.33	6	CYP3A4,CYP1A2,CYP2C9,CYP2D6
AD	REACTOME_TGF_BETA_RECEPTOR_SIGNALING_IN_EMT_EPITHELIAL_TO_MESENCHYMAL_TRANSITION	1.28e-01	2.66e-01	0.16	-0.48	-1.34	13	SMURF1,PRKCZ,UBB,FKBP1A,PARD6A,UBA52,UBC
AD	PID_ECADHERIN_STABILIZATION_PATHWAY	1.28e-01	2.66e-01	0.2	0.31	1.25	36	EGFR,EPHA2,VASP,LPP,IGF1R,MYO6,EFNA1,ENAH,ZYX,EGF,VCL,ROCK1,CTNNB1,NCK1,DIAPH1,AQP3,NECTIN2,MYL2,AQP5,KIFC3,GIT1
AD	BIOCARTA_CB1R_PATHWAY	1.29e-01	2.67e-01	0.17	-0.59	-1.33	7	CNR1,FAAH,PLD3
AD	PID_TXA2PATHWAY	1.29e-01	2.68e-01	0.21	0.28	1.22	50	FYN,EGFR,SYK,GNAI2,PLCB2,YES1,FGR,GNA12,PIK3CG,PIK3R5,PTGDR,GNA13,PTGIR,PRKCH,VCAM1,EGF,HCK,ICAM1,LCK,ROCK1
AD	REACTOME_UPTAKE_AND_FUNCTION_OF_DIPHTHERIA_TOXIN	1.30e-01	2.68e-01	0.17	-0.61	-1.34	6	HSP90AB1,HSP90AA1,EEF2,CD9,HBEGF
AD	REACTOME_REDUCTION_OF_CYTOSOLIC_CA_LEVELS	1.30e-01	2.68e-01	0.16	-0.5	-1.34	11	ATP2A2,ATP2B1,SLC8A2,ATP2B2,CALM1,ATP2B3,SRI,SLC8A1,ATP2A3
AD	KEGG_GLUTATHIONE_METABOLISM	1.30e-01	2.69e-01	0.15	-0.35	-1.28	37	GSTO1,SRM,MGST3,GSTA4,GGCT,GSS
AD	REACTOME_NUCLEAR_SIGNALING_BY_ERBB4	1.30e-01	2.69e-01	0.2	0.34	1.29	29	GFAP,STAT5A,YAP1,PGR,TAB2,NRG2,WWOX,ESR1,CXCL12,SPARC
AD	REACTOME_ROBO_RECEPTORS_BIND_AKAP5	1.30e-01	2.69e-01	0.16	-0.57	-1.37	8	PRKACB,PPP3CB
AD	REACTOME_HOMOLOGY_DIRECTED_REPAIR	1.31e-01	2.69e-01	0.14	-0.27	-1.23	102	UBE2V2,BABAM2,UBE2N,ATR,RAD51C,RPA3,UBB,TOPBP1,RFC3,RNF4,PARP2,BABAM1,TP53BP1,RFC5,FEN1,RPA2,SPIDR,SUMO1,CCNA1,RAD51AP1,UBE2I,RFC2,RNF8,BRCC3,RAD17,POLE3,NSD2,RFC4,UBA52,HERC2
AD	PID_RAC1_REG_PATHWAY	1.31e-01	2.69e-01	0.15	-0.37	-1.32	31	KALRN,RAP1GDS1,CHN1,ELMO1,MCF2,RAC1,RASGRF1,TIAM1,ARHGEF7,VAV3,ABR,ARHGDIA,CHN2,ABI1
AD	REACTOME_RHO_GTPASES_ACTIVATE_WASPS_AND_WAVES	1.31e-01	2.69e-01	0.15	-0.37	-1.32	31	ARPC1A,RAC1,ACTR2,WASF1,ACTR3,MAPK1,NCKAP1,ACTB,BAIAP2,ARPC5,CYFIP2,GRB2,CDC42,WASL,NCKIPSD,ABI1,PTK2
AD	REACTOME_SLC_MEDIATED_TRANSMEMBRANE_TRANSPORT	1.31e-01	2.70e-01	0.26	0.21	1.16	181	CP,SLC1A5,SLC39A1,SLC4A2,SLC44A1,SLC28A3,SLC15A3,SLC6A12,SLC22A8,RHCG,SLC7A2,SLC5A3,SLC14A2,SLC14A1,SLC26A1,SLC38A3,SLC2A10,SLC8B1,SLC11A1,SLC7A9,LCN1,SLC29A3,SLC12A4,SLC1A7,SLC38A2,APOD,RHBG,SLC7A7,SLC2A9,SLC17A1,SLC9A2,SLC27A6,RHAG,SLC3A2,CTNS,SLC4A1,SLC28A2,SLCO2A1,SLC5A2,FGF21,SLC2A1,SLC22A2,SLCO4A1,SLC13A4,SLC25A10,SLC13A2,SLC6A20,HEPH,SLC7A11,SLCO2B1,SLC22A7,SLC29A2,SLC35D1,SLCO1A2,SLC34A1,…
AD	REACTOME_PRESYNAPTIC_DEPOLARIZATION_AND_CALCIUM_CHANNEL_OPENING	1.32e-01	2.70e-01	0.16	-0.5	-1.33	11	CACNA2D3,CACNB3,CACNG2,CACNA2D2,CACNB2,CACNA1B,CACNB1,CACNA1E,CACNA1A,CACNB4
AD	REACTOME_MITOTIC_TELOPHASE_CYTOKINESIS	1.32e-01	2.71e-01	0.18	0.43	1.31	13	NIPBL,STAG2,STAG1,MAU2,WAPL,SMC3,PLK1,SMC1A,RAD21
AD	REACTOME_O_GLYCOSYLATION_OF_TSR_DOMAIN_CONTAINING_PROTEINS	1.32e-01	2.71e-01	0.19	0.37	1.3	23	ADAMTSL3,ADAMTSL4,THSD4,ADAMTS2,CFP,ADAMTS9,ADAMTS7,THBS1,SBSPON,ADAMTS5,THBS2,ADAMTS6,ADAMTS1
AD	REACTOME_BETA_OXIDATION_OF_OCTANOYL_COA_TO_HEXANOYL_COA	1.33e-01	2.72e-01	0.17	-0.64	-1.31	5	ECHS1
AD	BIOCARTA_RAC1_PATHWAY	1.33e-01	2.72e-01	0.15	-0.42	-1.34	21	CHN1,RAC1,WASF1,CDK5,PAK1
AD	REACTOME_SIGNALING_BY_PTK6	1.33e-01	2.72e-01	0.21	0.29	1.23	48	EGFR,PXN,DOK1,CDK2,ARAP1,SOCS3,ERBB2,GPNMB,PTK6,NRG2,STAT3
AD	REACTOME_INTESTINAL_ABSORPTION	1.34e-01	2.74e-01	0.18	0.68	1.33	4	NPC1L1,SLC2A5,SLC2A2,SLC5A1
AD	REACTOME_IRF3_MEDIATED_INDUCTION_OF_TYPE_I_IFN	1.34e-01	2.74e-01	0.16	-0.54	-1.35	9	TBK1,DDX41,DTX4,PRKDC,XRCC5,XRCC6
AD	BIOCARTA_ERAD_PATHWAY	1.35e-01	2.74e-01	0.15	-0.42	-1.31	19	RBX1,CUL1,SKP1,SAE1,MAN1A2,UBE2I,UBA2,MOGS,MAN2A2,EDEM1,CANX,UGGT1,SEC61A1,MAN1A1
AD	BIOCARTA_RAS_PATHWAY	1.35e-01	2.74e-01	0.19	0.37	1.29	22	NFKB1,RELA,RALGDS,FOXO4,PIK3CG,RALBP1,ELK1
AD	PID_RAS_PATHWAY	1.35e-01	2.74e-01	0.15	-0.41	-1.33	23	RASAL1,HRAS,PRKCZ,RASA1,RASGRF1,NF1,RASGRP1,GRB2,CAMK2B,PRKCB,PRKCE
AD	KEGG_TIGHT_JUNCTION	1.36e-01	2.76e-01	0.23	0.23	1.17	112	MAP3K20,CLDN3,RAB13,RRAS,GNAI2,CLDN15,YBX3,CLDN4,CLDN7,YES1,MYH15,CLDN9,TJP1,CLDN18,CLDN5,PARD3,PATJ,MYLPF,MYL12A,MYH11,MPP5,MYH4,PARD6B,CLDN11,MYH14,MYL7,TJP2,MYH8,PRKCH,HCLS1,CLDN17,LLGL1
AD	KEGG_GLYCOSAMINOGLYCAN_DEGRADATION	1.37e-01	2.78e-01	0.19	0.39	1.31	19	HYAL4,HPSE2,NAGLU,HYAL1,GNS,HS3ST3A1,HYAL2,HS3ST3B1,HPSE,IDUA,SPAM1
AD	KEGG_NON_SMALL_CELL_LUNG_CANCER	1.38e-01	2.78e-01	0.2	0.28	1.21	51	EGFR,RXRA,ARAF,E2F2,PLCG2,ERBB2,FOXO3,PIK3CG,PIK3R5,CDKN2A,TP53,RXRG,STK4
AD	PID_KIT_PATHWAY	1.38e-01	2.78e-01	0.2	0.28	1.22	51	BCL2,DOK1,STAT5A,SH2B2,FOXO3,PTPN6,MITF,GAB1,GRAP2,MAP4K1,CREBBP,STAT3
AD	REACTOME_G_PROTEIN_BETA_GAMMA_SIGNALLING	1.37e-01	2.78e-01	0.15	-0.39	-1.32	25	PLCB1,GNB1,AKT3,GNG3,GNB5,PAK1
AD	REACTOME_SCAVENGING_BY_CLASS_B_RECEPTORS	1.39e-01	2.80e-01	0.17	0.68	1.33	4	APOA1,APOB,SCARB1
AD	REACTOME_DEPOSITION_OF_NEW_CENPA_CONTAINING_NUCLEOSOMES_AT_THE_CENTROMERE	1.39e-01	2.80e-01	0.2	0.29	1.22	46	H2AC14,H2BC14,RSF1,H4C9,H2BC5,H4C5,H4C4,KNL1,H2BC11,H2BC13,CENPM,H2BC6,H2BC15,H2AC6,HJURP,RBBP4,H2AC4,CENPA,H2AJ,H2AZ2,H2BC9,H4C1,H4C13
AD	REACTOME_HS_GAG_DEGRADATION	1.39e-01	2.81e-01	0.19	0.39	1.31	19	GPC4,SDC4,HPSE2,HSPG2,GPC3,NAGLU
AD	REACTOME_ACTIVATED_NTRK3_SIGNALS_THROUGH_RAS	1.40e-01	2.82e-01	0.16	-0.58	-1.32	7	HRAS,GRB2
AD	REACTOME_RAB_GEFS_EXCHANGE_GTP_FOR_GDP_ON_RABS	1.40e-01	2.82e-01	0.14	-0.31	-1.24	59	AKT3,RAB6B,TRAPPC13,TRAPPC2,RAB1A,RAB5A,TRAPPC2L,TRAPPC11,GDI1,GDI2,YWHAE,MADD,ANKRD27,DENND4A,GAPVD1,DENND5B,RAB27B,RAB7A,ULK1,CHML,CHM,SBF1,RAB21,DENND1B,RAB8B,RAB3A,HPS4,RAB35
AD	REACTOME_ARACHIDONATE_PRODUCTION_FROM_DAG	1.41e-01	2.84e-01	0.16	-0.75	-1.31	3	MGLL,ABHD6
AD	REACTOME_VEGF_LIGAND_RECEPTOR_INTERACTIONS	1.42e-01	2.85e-01	0.17	0.57	1.35	7	PGF,VEGFB,VEGFC,FLT1,KDR,FLT4
AD	REACTOME_CREB1_PHOSPHORYLATION_THROUGH_THE_ACTIVATION_OF_ADENYLATE_CYCLASE	1.42e-01	2.85e-01	0.16	-0.49	-1.34	12	PRKACB,PRKAR1A,PRKAR1B,PRKAR2B,ADCY1
AD	REACTOME_INTERLEUKIN_7_SIGNALING	1.43e-01	2.86e-01	0.19	0.34	1.27	28	IL2RG,STAT5A,IL7R,H3C3,H3C7,STAT3,CRLF2,H3C2,H3C11
AD	REACTOME_RUNX1_REGULATES_TRANSCRIPTION_OF_GENES_INVOLVED_IN_WNT_SIGNALING	1.43e-01	2.86e-01	0.17	0.68	1.32	4	CBFB,ESR1,AXIN1,FOXP3
AD	REACTOME_ACTIVATION_OF_THE_PHOTOTRANSDUCTION_CASCADE	1.44e-01	2.87e-01	0.18	0.48	1.33	11	RHO,CNGA1,SAG,PDE6A,GNGT1,PDE6G
AD	REACTOME_SUMOYLATION_OF_IMMUNE_RESPONSE_PROTEINS	1.44e-01	2.87e-01	0.18	0.48	1.33	11	RELA,PIAS4,NFKBIA,NFKB2,IKBKE
AD	REACTOME_DEPOLYMERISATION_OF_THE_NUCLEAR_LAMINA	1.44e-01	2.88e-01	0.18	0.46	1.32	12	LPIN1,CTDNEP1,LMNA
AD	REACTOME_FGFR2_ALTERNATIVE_SPLICING	1.44e-01	2.88e-01	0.15	-0.39	-1.31	25	POLR2D,POLR2B,POLR2K,GTF2F1,POLR2C,POLR2I,POLR2G,POLR2F,POLR2H,POLR2A,POLR2L,RBFOX2,NCBP1,NCBP2
AD	BIOCARTA_EICOSANOID_PATHWAY	1.45e-01	2.89e-01	0.18	0.37	1.28	22	PTGER1,TBXAS1,PTGER2,EPHX1,HPGDS,ALOX5,PTGIR,CYSLTR2,PTGER4,PTGFR,PTGS1,CYP2J2,TBXA2R,PTGES
AD	PID_WNT_SIGNALING_PATHWAY	1.45e-01	2.89e-01	0.18	0.37	1.28	22	ROR2,FZD9,LRP5,FZD10,WNT1,LRP6,KREMEN2,FZD1,FZD7,FZD2,RYK,FZD4,IGFBP4,DKK1,FZD5
AD	REACTOME_CELLULAR_HEXOSE_TRANSPORT	1.45e-01	2.89e-01	0.18	0.42	1.3	14	SLC2A10,SLC2A9,SLC5A2,FGF21,SLC2A1,SLC50A1,SLC2A2,SLC5A4
AD	BIOCARTA_ACE2_PATHWAY	1.46e-01	2.90e-01	0.18	0.43	1.29	13	AGTR2,COL4A6,COL4A3,AGT,COL4A4,COL4A2,COL4A5,ACE2
AD	BIOCARTA_IL12_PATHWAY	1.46e-01	2.90e-01	0.19	0.38	1.29	20	CD3D,LILRB1,IL12RB1,CCR5,IL18R1,IL18,CD3E
AD	REACTOME_ACTIVATION_OF_RAS_IN_B_CELLS	1.46e-01	2.91e-01	0.16	-0.68	-1.3	4	HRAS,RASGRP1
AD	REACTOME_DAG_AND_IP3_SIGNALING	1.47e-01	2.91e-01	0.14	-0.34	-1.26	36	PRKACB,PRKAR1A,PRKAR1B,PRKAR2B,ADCY1,CAMK4,NBEA,KPNA2,CAMK2A,CAMK2B,ADCY3,PDE1A,CALM1,ADCY6,PRKCE,CAMK2G,PRKCD,CAMKK2,PRKCG,ITPR1,PDE1B
AD	REACTOME_INTERACTION_WITH_CUMULUS_CELLS_AND_THE_ZONA_PELLUCIDA	1.47e-01	2.91e-01	0.17	0.54	1.35	8	ADAM30,ADAM20,B4GALT1,ZP2,SPAM1
AD	REACTOME_ABACAVIR_TRANSMEMBRANE_TRANSPORT	1.47e-01	2.91e-01	0.17	0.64	1.35	5	SLC22A2,SLC22A1,SLC22A3,ABCB1
AD	REACTOME_DISEASES_OF_GLYCOSYLATION	1.47e-01	2.91e-01	0.22	0.24	1.19	104	PRELP,MUC1,GPC4,ACAN,NOTCH2,ADAMTSL3,NOTCH1,ADAMTSL4,PAPSS2,BGN,THSD4,SDC4,POMT2,VCAN,BCAN,ADAMTS2,OMD,LFNG,CFP,HSPG2,DCN,FMOD,GPC3,ADAMTS9,MUC16,CHST3,GALK1,OGN,MUC4,SDC2,ADAMTS7,MUC13,NOTCH3,MUC6,THBS1,CSPG4,B4GALT1
AD	REACTOME_RNF_MUTANTS_SHOW_ENHANCED_WNT_SIGNALING_AND_PROLIFERATION	1.47e-01	2.91e-01	0.17	0.59	1.31	6	LRP5,LRP6,RNF43,FZD4,FZD5,FZD6
AD	REACTOME_SIGNALLING_TO_ERKS	1.47e-01	2.91e-01	0.14	-0.36	-1.29	31	RIT2,MAP2K1,HRAS,KIDINS220,MAPK1,RALB,YWHAB,MAPK14,GRB2,CRKL,MAP2K2,SHC3
AD	KEGG_TYPE_I_DIABETES_MELLITUS	1.48e-01	2.92e-01	0.19	0.33	1.24	30	HLA-DOA,HLA-DPA1,GZMB,PRF1,CD86,CD80,HLA-DMB,HLA-DPB1,FAS,IL1A,LTA,HLA-DOB,HLA-DMA,HLA-DQA1,FASLG,IFNG,TNF,IL12B,IL2
AD	PID_PDGFRB_PATHWAY	1.48e-01	2.93e-01	0.13	-0.26	-1.2	114	MAPK10,STAT1,MAP2K4,YWHAQ,MAP2K1,YWHAZ,HRAS,RAC1,PPP2R2B,ACTR2,MAPK9,PAK1,YWHAH,PPP2R1A,ACTR3,RAB5A,PIN1,SRF,PIK3CB,EIF2AK2,RASA1,MAPK1,NCKAP1,PIK3R3,BAIAP2,ARPC5,CYFIP2,YWHAE,YWHAB,GRB2
AD	REACTOME_APOPTOTIC_CLEAVAGE_OF_CELL_ADHESION_PROTEINS	1.49e-01	2.94e-01	0.17	0.5	1.33	10	TJP1,PKP1,TJP2,CTNNB1,DSG2,CASP3,DSG3
AD	REACTOME_P75NTR_REGULATES_AXONOGENESIS	1.49e-01	2.94e-01	0.16	-0.58	-1.32	7	MCF2,RTN4
AD	REACTOME_G_BETA_GAMMA_SIGNALLING_THROUGH_CDC42	1.50e-01	2.94e-01	0.15	-0.45	-1.29	14	GNB1,GNG3,GNB5,PAK1
AD	REACTOME_SIGNALING_BY_SCF_KIT	1.50e-01	2.94e-01	0.19	0.3	1.23	42	FYN,STAT5A,GRB7,FES,YES1,SH2B2,PTPN6,GRAP2,STAT3,MMP9,GAB2,CBL,LCK,GRAP,VAV1
AD	BIOCARTA_GPCR_PATHWAY	1.50e-01	2.96e-01	0.14	-0.38	-1.3	27	PRKACB,PPP3CB,MAP2K1,PRKAR1A,HRAS,PRKAR1B,PRKAR2B,ADCY1
AD	REACTOME_ETHANOL_OXIDATION	1.51e-01	2.96e-01	0.17	0.52	1.36	9	ADH1A,ADH1B,ADH1C,ADH5
AD	REACTOME_GLUCAGON_LIKE_PEPTIDE_1_GLP1_REGULATES_INSULIN_SECRETION	1.51e-01	2.96e-01	0.14	-0.34	-1.26	35	GNB1,PRKACB,PRKAR1A,GNG3,GNB5,GNAS,PRKAR1B,PRKAR2B,KCNS3,RAPGEF4
AD	REACTOME_MODULATION_BY_MTB_OF_HOST_IMMUNE_SYSTEM	1.51e-01	2.96e-01	0.15	-0.58	-1.31	7	UBB,UBA52,UBC
AD	PID_AJDISS_2PATHWAY	1.52e-01	2.98e-01	0.19	0.3	1.23	41	FYN,EGFR,IGF1R,IQGAP1,GNA12,RIN2,PTPN6,GNA13,JUP,CREBBP,ABL1
AD	BIOCARTA_ARAP_PATHWAY	1.53e-01	2.99e-01	0.15	-0.44	-1.29	15	CYTH2,COPA,ARFGEF1,GPLD1,ASAP2,ARFGEF2,CLTB
AD	REACTOME_DEFECTIVE_C1GALT1C1_CAUSES_TN_POLYAGGLUTINATION_SYNDROME_TNPS	1.53e-01	2.99e-01	0.17	0.52	1.35	9	MUC1,MUC16,MUC4,MUC13,MUC6
AD	BIOCARTA_MAL_PATHWAY	1.53e-01	2.99e-01	0.14	-0.41	-1.29	19	MAP2K1,HRAS,RAC1,SRF,MAPK1,CDC42,MAP2K2
AD	PID_DNA_PK_PATHWAY	1.54e-01	3.00e-01	0.15	-0.48	-1.32	12	APTX,PRKDC,PNKP,XRCC5,CSNK2B,LIG4,XRCC6
AD	REACTOME_CLASS_I_PEROXISOMAL_MEMBRANE_PROTEIN_IMPORT	1.54e-01	3.00e-01	0.14	-0.43	-1.31	17	PEX11B,PEX19,GDAP1,PEX26
AD	REACTOME_METABOLISM_OF_LIPIDS	1.54e-01	3.00e-01	0.11	-0.21	-1.12	546	TNFRSF21,MTMR6,LPCAT4,LGMN,HMGCR,ALAS1,PTDSS1,FHL2,INPP5F,AGK,NFYC,ELOVL4,PRKACB,DDHD2,STS,AACS,B4GALNT1,MTMR4,ELOVL6,VAPA,FIG4,CDK8,GPD1L,ACLY,SYNJ1,SC5D,CCNC,PITPNB,OXCT1,ACOT7,PIP4K2C,MTMR1,SEC23A,ECHS1,NDUFAB1,MED4,MGLL,HMGCS1,OCRL,PIK3R4,FAR2,FAAH,MTMR9,SRD5A1,PI4KA,CERS6,GDE1,INSIG2,RAB5A,AGPAT4,BDH1,DHCR24,MCAT,IDI1,ACSL3,PIK3CB,ACSL4,LPIN2,CTSA,ETNK1,PCCA,TM7SF2,EBP,HACD3,MED27,PIP5K1B,ME…
AD	REACTOME_MTORC1_MEDIATED_SIGNALLING	1.54e-01	3.00e-01	0.14	-0.43	-1.31	17	RRAGB,LAMTOR3,RRAGA,LAMTOR5,RHEB,YWHAB,LAMTOR2,MTOR,EIF4E,RPS6KB1
AD	SA_G1_AND_S_PHASES	1.55e-01	3.01e-01	0.17	0.43	1.28	13	CDK2,E2F2,CDKN2A,TP53,CDKN1A,CDK4,MDM2,NXT1
AD	PID_TCPTP_PATHWAY	1.56e-01	3.02e-01	0.19	0.3	1.23	39	CSF1,EGFR,STAT5A,CSF1R,PDGFRB,PIAS1,GAB1,CREBBP,STAT3
AD	REACTOME_ASSOCIATION_OF_TRIC_CCT_WITH_TARGET_PROTEINS_DURING_BIOSYNTHESIS	1.56e-01	3.02e-01	0.14	-0.37	-1.29	28	CCT6A,USP11,CCT8,CCT2,CCT4,CCT5,FBXW7,CCT7,CCT3,ARFGEF2,SKIV2L,HDAC3,FBXW2,FKBP9
AD	REACTOME_RECOGNITION_AND_ASSOCIATION_OF_DNA_GLYCOSYLASE_WITH_SITE_CONTAINING_AN_AFFECTED_PURINE	1.56e-01	3.02e-01	0.18	0.31	1.24	35	MUTYH,H2AC14,H2BC14,H3-4,H4C9,H2BC5,OGG1,H4C5,H4C4,H2BC11,H2BC13,H2BC6,H2BC15,H2AC6,H2AC4,H2AJ,H2AZ2,H2BC9,TINF2,H4C1,H4C13,NEIL3
AD	REACTOME_PENTOSE_PHOSPHATE_PATHWAY	1.56e-01	3.03e-01	0.15	-0.49	-1.3	11	PRPS2,PRPS1,RPE,TALDO1
AD	PID_INTEGRIN_A9B1_PATHWAY	1.57e-01	3.03e-01	0.18	0.35	1.26	23	PXN,F13A1,ADAM8,CSF2,CSF2RA,VEGFC,VCAM1,TNC,PAOX,ADAM15,SPP1,KCNJ15,TGM2
AD	REACTOME_AMINO_ACID_CONJUGATION	1.57e-01	3.03e-01	0.16	0.73	1.31	3	ACSM5,ACSM1,GLYAT
AD	REACTOME_BH3_ONLY_PROTEINS_ASSOCIATE_WITH_AND_INACTIVATE_ANTI_APOPTOTIC_BCL_2_MEMBERS	1.57e-01	3.03e-01	0.16	0.56	1.32	7	BCL2,STAT3,BCL2L11,PMAIP1
AD	REACTOME_INOSITOL_PHOSPHATE_METABOLISM	1.58e-01	3.03e-01	0.14	-0.33	-1.23	38	PLCB1,NUDT11,SYNJ1,OCRL,MTMR9,PPIP5K1,INPP5A,MINPP1,PPIP5K2,IP6K2,INPP4B,INPP4A,IMPA1,INPP5J,ITPKA
AD	REACTOME_NOTCH2_ACTIVATION_AND_TRANSMISSION_OF_SIGNAL_TO_THE_NUCLEUS	1.58e-01	3.03e-01	0.14	-0.43	-1.3	17	UBB,NEURL1,JAG2,PSEN2,UBA52,UBC,PSEN1,PSENEN,CNTN1
AD	REACTOME_RECEPTOR_MEDIATED_MITOPHAGY	1.57e-01	3.03e-01	0.15	-0.57	-1.31	7	ATG5,MAP1LC3B,CSNK2B,ULK1,CSNK2A2
AD	REACTOME_RHO_GTPASES_ACTIVATE_RHOTEKIN_AND_RHOPHILINS	1.57e-01	3.03e-01	0.16	-0.74	-1.28	3	LIN7B
AD	REACTOME_SIGNALING_BY_ERBB2	1.58e-01	3.03e-01	0.19	0.29	1.22	45	FYN,EGFR,ERBIN,GRB7,YES1,ERBB2,PTK6,GAB1,PTPN18,NRG2
AD	REACTOME_SOS_MEDIATED_SIGNALLING	1.57e-01	3.03e-01	0.15	-0.59	-1.3	6	HRAS,GRB2
AD	REACTOME_SYNTHESIS_OF_WYBUTOSINE_AT_G37_OF_TRNA_PHE	1.58e-01	3.03e-01	0.15	-0.67	-1.28	4	TRMT5,TRMT12,LCMT2,TYW1
AD	REACTOME_RUNX2_REGULATES_GENES_INVOLVED_IN_CELL_MIGRATION	1.58e-01	3.03e-01	0.17	0.53	1.33	8	CBFB,RUNX2,ITGA5,ITGBL1
AD	REACTOME_STING_MEDIATED_INDUCTION_OF_HOST_IMMUNE_RESPONSES	1.58e-01	3.03e-01	0.15	-0.49	-1.3	11	TBK1,DDX41,DTX4,PRKDC,XRCC5
AD	REACTOME_PROTEIN_METHYLATION	1.58e-01	3.03e-01	0.15	-0.46	-1.3	13	VCPKMT,ETFB,METTL22,CALM1,EEF2
AD	BIOCARTA_FXR_PATHWAY	1.59e-01	3.04e-01	0.16	0.55	1.32	7	RXRA,ABCA1,NR0B2,NR1H3,NR1H4
AD	PID_CERAMIDE_PATHWAY	1.60e-01	3.05e-01	0.19	0.29	1.2	44	PAWR,NFKB1,BCL2,RELA,NFKBIA,MAP3K1,CASP8,TRADD
AD	PID_VEGF_VEGFR_PATHWAY	1.60e-01	3.05e-01	0.17	0.52	1.34	9	PGF,VEGFB,VEGFC,FLT1,KDR,FLT4
AD	REACTOME_AKT_PHOSPHORYLATES_TARGETS_IN_THE_NUCLEUS	1.60e-01	3.05e-01	0.17	0.52	1.34	9	FOXO1,FOXO4,FOXO3,NR4A1
AD	REACTOME_PROSTANOID_LIGAND_RECEPTORS	1.60e-01	3.05e-01	0.17	0.52	1.34	9	PTGER1,PTGER2,PTGDR,PTGIR,PTGER4,PTGFR,TBXA2R
AD	REACTOME_CD22_MEDIATED_BCR_REGULATION	1.60e-01	3.05e-01	0.16	0.63	1.33	5	PTPN6,CD79A,CD22,CD79B,LYN
AD	KEGG_GLYCOSAMINOGLYCAN_BIOSYNTHESIS_HEPARAN_SULFATE	1.61e-01	3.07e-01	0.14	-0.4	-1.3	21	EXTL2,B4GALT7,EXTL1,B3GAT3,HS3ST2,B3GAT1,GLCE,EXT2,XYLT1
AD	REACTOME_THE_NLRP3_INFLAMMASOME	1.61e-01	3.07e-01	0.17	0.41	1.29	14	PSTPIP1,NFKB1,RELA,NFKB2,TXNIP
AD	KEGG_MELANOGENESIS	1.62e-01	3.07e-01	0.2	0.25	1.19	84	PRKX,TCF7L1,TCF7,DVL3,GNAI2,CREB3L2,TCF7L2,PLCB2,FZD9,CALML3,DVL2,DCT,MITF,EP300,WNT6,CREBBP,FZD10,WNT11,WNT1,LEF1,ADCY2,PLCB3,FZD1,CALML5
AD	SIG_REGULATION_OF_THE_ACTIN_CYTOSKELETON_BY_RHO_GTPASES	1.62e-01	3.07e-01	0.14	-0.36	-1.27	31	ACTR2,WASF1,PAK1,ACTR3,PFN2,ROCK2,FSCN1,GDI1,GDI2,CFL1,CDC42,WASL
AD	REACTOME_TRAFFICKING_AND_PROCESSING_OF_ENDOSOMAL_TLR	1.62e-01	3.08e-01	0.17	0.47	1.3	11	TLR7,CNPY3,UNC93B1,TLR8,CTSS,TLR3
AD	REACTOME_PRE_NOTCH_PROCESSING_IN_THE_ENDOPLASMIC_RETICULUM	1.62e-01	3.08e-01	0.16	0.63	1.33	5	NOTCH2,NOTCH1,NOTCH3
AD	PID_FAK_PATHWAY	1.63e-01	3.08e-01	0.19	0.27	1.21	57	FYN,PXN,ITGB5,TLN1,RRAS,GRB7,MMP14,YES1,PTPN21,BMX,ETS1,ITGA5
AD	REACTOME_FGFR2_LIGAND_BINDING_AND_ACTIVATION	1.63e-01	3.08e-01	0.17	0.39	1.27	17	FGF3,FGF4,FGF22,FGFBP1,FGF18,FGF2,FGF17,FGF8,FGF6,FGF16,FGF23,FGF20,FGF1
AD	BIOCARTA_PKC_PATHWAY	1.63e-01	3.08e-01	0.16	0.55	1.31	7	NFKB1,RELA,NFKBIA
AD	REACTOME_MUSCARINIC_ACETYLCHOLINE_RECEPTORS	1.63e-01	3.08e-01	0.15	-0.66	-1.27	4	CHRM3
AD	REACTOME_DDX58_IFIH1_MEDIATED_INDUCTION_OF_INTERFERON_ALPHA_BETA	1.64e-01	3.10e-01	0.19	0.26	1.19	63	NFKB1,RELA,NFKBIA,MAP3K1,CASP8,NFKB2,IRF3,CASP10,IKBKB,IFNB1,IKBKE,EP300,TNFAIP3,CREBBP,NFKBIB,IRF7,HERC5,MAVS
AD	SA_REG_CASCADE_OF_CYCLIN_EXPR	1.64e-01	3.10e-01	0.16	0.45	1.29	12	CDK2,E2F2,CDKN2A
AD	REACTOME_PHASE_1_INACTIVATION_OF_FAST_NA_CHANNELS	1.65e-01	3.11e-01	0.15	-0.62	-1.29	5	KCND2,KCNIP1,KCND3
AD	REACTOME_METALLOPROTEASE_DUBS	1.66e-01	3.12e-01	0.14	-0.39	-1.29	24	STAM,BABAM2,PSMD14,ABRAXAS2,UBB,BABAM1
AD	REACTOME_SIGNALING_BY_ERBB2_ECD_MUTANTS	1.66e-01	3.12e-01	0.16	0.41	1.28	14	EGFR,ERBIN,ERBB2,GAB1,EGF,PLCG1
AD	REACTOME_FREE_FATTY_ACIDS_REGULATE_INSULIN_SECRETION	1.66e-01	3.13e-01	0.14	-0.51	-1.32	10	PLCB1,ACSL3,ACSL4
AD	REACTOME_VITAMIN_B1_THIAMIN_METABOLISM	1.67e-01	3.14e-01	0.15	-0.66	-1.27	4	TPK1,SLC19A2
AD	REACTOME_SIGNALING_BY_RETINOIC_ACID	1.67e-01	3.14e-01	0.13	-0.35	-1.26	33	PDHB,CYP26B1,PDHX,RDH11,DLAT,DLD,PDHA1
AD	REACTOME_CONVERSION_FROM_APC_C_CDC20_TO_APC_C_CDH1_IN_LATE_ANAPHASE	1.68e-01	3.16e-01	0.14	-0.47	-1.3	12	ANAPC15,ANAPC10,UBE2E1,CDC23,CDC27,UBE2D1,ANAPC5
AD	REACTOME_DEFECTIVE_CHST3_CAUSES_SEDCJD	1.69e-01	3.16e-01	0.16	0.52	1.31	8	BGN,VCAN,BCAN,DCN,CHST3,CSPG4
AD	REACTOME_G_PROTEIN_MEDIATED_EVENTS	1.69e-01	3.16e-01	0.13	-0.31	-1.23	48	PLCB1,PRKACB,PRKAR1A,PRKAR1B,MAPK1,PRKAR2B,ADCY1,CAMK4,NBEA,KPNA2,CAMK2A,GNAL,CAMK2B,ADCY3,GNAI1,GNAZ,PDE1A,CALM1,ADCY6,CAMK2G,PRKCD,CAMKK2,PRKCG,GNAO1,ITPR1,PDE1B
AD	REACTOME_OXIDATIVE_STRESS_INDUCED_SENESCENCE	1.69e-01	3.16e-01	0.2	0.24	1.17	87	MAPKAPK2,AGO3,CDKN2C,E2F2,MAPKAPK3,H2AC14,H2BC14,CDKN2A,TP53,H4C9,H2BC5,IFNB1,H3C3,MAP3K5,H3C7,H3C2,MAP4K4,H3C11,PHC3,SUZ12,MDM4,H4C5,H4C4,TNRC6B,H2BC11,H2BC13,CBX8,RING1,CDKN2B,H2BC6,H2BC15,H2AC6,CDK4,TFDP2,MDM2,FOS,RBBP4,CBX2,CDK6,H2AC4,KDM6B,H2AJ,PHC2,TNIK,H3C8,H2AZ2
AD	REACTOME_TAK1_ACTIVATES_NFKB_BY_PHOSPHORYLATION_AND_ACTIVATION_OF_IKKS_COMPLEX	1.70e-01	3.17e-01	0.17	0.33	1.24	26	NFKB1,RELA,NFKBIA,NFKB2,IKBKB,TAB2,NFKBIB,IRAK1,RIPK2
AD	KEGG_TASTE_TRANSDUCTION	1.70e-01	3.17e-01	0.13	-0.36	-1.26	31	GNB1,PRKACB,ASIC2,GNG3,GNAS
AD	REACTOME_DOWNREGULATION_OF_ERBB2_ERBB3_SIGNALING	1.71e-01	3.18e-01	0.14	-0.46	-1.28	13	AKT3,RNF41,UBB
AD	REACTOME_METHYLATION	1.71e-01	3.18e-01	0.14	-0.46	-1.28	13	GSTO1,MAT2B,TPMT,AHCY,TRMT112
AD	REACTOME_TELOMERE_EXTENSION_BY_TELOMERASE	1.71e-01	3.18e-01	0.14	-0.46	-1.28	13	TERF2,TERF2IP,NHP2,RUVBL2,NOP10
AD	KEGG_LYSOSOME	1.71e-01	3.19e-01	0.12	-0.26	-1.19	102	AP3M2,LGMN,AP3S1,NAGPA,ACP2,AP3B2,CLTA,CLTC,ATP6V0B,ATP6AP1,AP3D1,ATP6V0A1,AP1G1,ENTPD4,CTSA,ATP6V0C,ATP6V0D1,NEU1,HGSNAT
AD	BIOCARTA_RAN_PATHWAY	1.72e-01	3.20e-01	0.15	-0.73	-1.27	3	RANBP1,RANGAP1,RANBP2
AD	KEGG_INOSITOL_PHOSPHATE_METABOLISM	1.73e-01	3.21e-01	0.13	-0.31	-1.23	49	PLCB1,SYNJ1,PIP4K2C,OCRL,INPP5A,MINPP1,PI4KA,TPI1,PIK3CB,PIP5K1B,INPP4B,INPP4A,IMPA1,PIP4K2B,INPP5J,ITPKA
AD	REACTOME_PHOSPHOLIPASE_C_MEDIATED_CASCADE_FGFR2	1.73e-01	3.21e-01	0.17	0.39	1.25	17	FGF3,FGF4,FGF22,FGF18,FGF2,PLCG1,FGF17,FGF8,FGF6,FGF16,FGF23,FGF20,FGF1
AD	PID_ALK1_PATHWAY	1.73e-01	3.22e-01	0.17	0.34	1.24	25	SMAD5,SMAD9,GDF2,ACVRL1,TGFBR1,TGFB3,CAV1,SMAD4,SMAD1,TLX2,ENG,TGFBR2
AD	REACTOME_METABOLISM_OF_STEROID_HORMONES	1.73e-01	3.22e-01	0.17	0.32	1.22	28	HSD17B14,CYP11A1,CYP11B1,STARD3,CGA,SERPINA6,TSPO,CYP17A1,CYP19A1,CYP11B2,POMC,SRD5A2,HSD3B2,HSD11B2
AD	BIOCARTA_SODD_PATHWAY	1.74e-01	3.22e-01	0.16	0.48	1.28	10	TNFRSF1B,CASP8,TRADD,TNFRSF1A,FADD,TNF,RIPK1
AD	REACTOME_JOSEPHIN_DOMAIN_DUBS	1.74e-01	3.22e-01	0.14	-0.48	-1.28	11	UBB,RAD23B,JOSD1,UBA52,UBC,PRKN,RAD23A
AD	BIOCARTA_STATHMIN_PATHWAY	1.75e-01	3.24e-01	0.13	-0.4	-1.26	19	PRKACB,PRKAR1A,PRKAR1B,PRKAR2B,TSG101,CAMK4,RB1CC1,STMN1,HSPA5
AD	REACTOME_PURINE_SALVAGE	1.76e-01	3.24e-01	0.14	-0.47	-1.28	12	HPRT1,DGUOK,GMPR2,ADK,DCK
AD	REACTOME_TRANSCRIPTIONAL_REGULATION_BY_MECP2	1.76e-01	3.24e-01	0.13	-0.31	-1.21	46	GAD1,GAD2,PVALB,RBFOX1,HDAC2,MEF2C,SST,GRIN2A,GRIA2,CAMK4,SLC2A3,BDNF,CAMK2A,CAMK2B,HDAC3,OPRK1,CALM1,GAMT,CAMK2G
AD	BIOCARTA_SET_PATHWAY	1.76e-01	3.24e-01	0.16	0.47	1.27	10	GZMA,GZMB,PRF1,CREBBP,ANP32A,DFFA
AD	REACTOME_GDP_FUCOSE_BIOSYNTHESIS	1.76e-01	3.24e-01	0.15	-0.72	-1.26	3	GMDS,TSTA3
AD	REACTOME_RELEASE_OF_APOPTOTIC_FACTORS_FROM_THE_MITOCHONDRIA	1.76e-01	3.24e-01	0.14	-0.62	-1.27	5	CYCS,DIABLO,SEPTIN4
AD	REACTOME_ROLE_OF_PHOSPHOLIPIDS_IN_PHAGOCYTOSIS	1.76e-01	3.25e-01	0.17	0.36	1.23	20	SYK,PLCG2,PLD2,AHCYL1,ITPR2,FCGR2A,CD3G,ITPR3,PLCG1
AD	REACTOME_FOXO_MEDIATED_TRANSCRIPTION_OF_CELL_DEATH_GENES	1.77e-01	3.26e-01	0.16	0.41	1.27	14	FOXO1,BCL6,FOXO4,FOXO3,EP300,CREBBP,STK11
AD	REACTOME_RAP1_SIGNALLING	1.78e-01	3.27e-01	0.14	-0.45	-1.27	14	PRKACB,YWHAZ,RAPGEF4,YWHAB,RASGRP1,RAP1GAP
AD	REACTOME_DISEASES_OF_METABOLISM	1.79e-01	3.28e-01	0.22	0.21	1.13	190	PRELP,MUC1,GPC4,CYP11A1,ACAN,NOTCH2,ADAMTSL3,BTD,NOTCH1,ADAMTSL4,PAPSS2,TBXAS1,BGN,THSD4,CYP11B1,SDC4,POMT2,VCAN,BCAN,ADAMTS2,OMD,CYP27A1,LFNG,CFP,CSF2RA,HSPG2,TCN2,SFTPB,CUBN,MAT1A,DCN,FMOD,GPC3,NAGLU,ABCD4,GYG2,GYS2,ADAMTS9,HYAL1,MUC16,CHST3,GALK1,CYP17A1,OPLAH,OGN,MUC4,GNS,CSF2RB,SDC2,CYP19A1,SLC35D1,ADAMTS7,MUC13,CYP11B2,NOTCH3,CYP1B1,MUC6,EPM2A,THBS1,CSPG4,B4GALT1,POMC
AD	KEGG_INSULIN_SIGNALING_PATHWAY	1.79e-01	3.29e-01	0.2	0.22	1.15	123	TRIP10,PHKG1,FOXO1,PRKX,RHOQ,PPP1R3D,GCK,ACACB,G6PC2,PDE3A,ARAF,SH2B2,SOCS3,CALML3,INPP5D,MKNK2,PIK3CG,PIK3R5,EIF4EBP1,PCK1,PHKA2,IKBKB,PKLR,GYS2,HK3,CBLB
AD	BIOCARTA_ACH_PATHWAY	1.80e-01	3.29e-01	0.16	0.41	1.25	13	CHRNG,FOXO3,PIK3CG,RAPSN,MUSK,TERT
AD	KEGG_STEROID_BIOSYNTHESIS	1.80e-01	3.29e-01	0.14	-0.45	-1.26	14	SC5D,DHCR24,TM7SF2,EBP,MSMO1,NSDHL
AD	PID_ERBB_NETWORK_PATHWAY	1.80e-01	3.29e-01	0.16	0.41	1.25	13	EGFR,ERBB2,NRG2,EGF
AD	REACTOME_APEX1_INDEPENDENT_RESOLUTION_OF_AP_SITES_VIA_THE_SINGLE_NUCLEOTIDE_REPLACEMENT_PATHWAY	1.80e-01	3.29e-01	0.14	-0.61	-1.27	5	POLB,PNKP
AD	REACTOME_RAB_GERANYLGERANYLATION	1.80e-01	3.29e-01	0.13	-0.32	-1.23	44	RAB11A,RAB22A,RAB40B,RAB6B,RAB2A,RAB1A,RAB15,RAB26,RAB5A,RAB3B,RAB33A,RAB27B,RAB7A,RABGGTA,CHML,RABGGTB,CHM,RAB21,RAB3D,RAB8B,RAB3A
AD	PID_HIF1A_PATHWAY	1.81e-01	3.30e-01	0.13	-0.41	-1.26	17	ELOC,COPS5,RBX1,CUL2
AD	REACTOME_FGFR1B_LIGAND_BINDING_AND_ACTIVATION	1.82e-01	3.31e-01	0.15	0.62	1.31	5	FGF3,FGF22,FGF2,FGFR1,FGF1
AD	REACTOME_RNA_POLYMERASE_I_TRANSCRIPTION_TERMINATION	1.82e-01	3.32e-01	0.13	-0.37	-1.25	25	CCNH,CDK7,POLR2K,ERCC3,MNAT1,POLR1C,POLR2F,GTF2H4,TBP,POLR2H,GTF2H1,POLR2L,GTF2H5,TAF1A,TWISTNB,UBTF,ERCC2,POLR1D
AD	REACTOME_HDL_ASSEMBLY	1.82e-01	3.32e-01	0.15	0.54	1.29	7	BMP1,ABCA1,APOA1
AD	PID_CDC42_PATHWAY	1.83e-01	3.32e-01	0.12	-0.29	-1.2	63	MAP2K4,HRAS,RAC1,ACTR2,PRKCZ,MAPK9,PAK1,ACTR3,MAPK1,BAIAP2,RASGRF1,ARPC5,CFL1,TIAM1,PARD6A,MAPK14,EXOC7,CDC42,ARHGEF7,WASL,MTOR,ATF2,PRKCE,ARHGDIA
AD	BIOCARTA_CALCINEURIN_PATHWAY	1.84e-01	3.34e-01	0.16	0.4	1.25	15	NFATC4,NFATC1,SP1,NFATC3
AD	REACTOME_TOLL_LIKE_RECEPTOR_9_TLR9_CASCADE	1.84e-01	3.35e-01	0.19	0.24	1.18	82	MAPKAPK2,NFKB1,RELA,NFKBIA,TLR7,MAPKAPK3,RPS6KA1,TNIP2,MAPK7,MAP3K8,MAP3K1,PELI2,TLR8,NFKB2,ATF1,IKBKB,RPS6KA5,TAB2,NFKBIB,ELK1,IRF7,TLR4,MYD88,IRAK1,RIPK2
AD	REACTOME_MISCELLANEOUS_TRANSPORT_AND_BINDING_EVENTS	1.85e-01	3.36e-01	0.13	-0.4	-1.26	20	LRRC8B,ADD2,TUSC3,DMTN,MRS2,NIPA2,ANKH,LRRC8D,NIPAL3,NIPAL2
AD	REACTOME_REGULATED_PROTEOLYSIS_OF_P75NTR	1.85e-01	3.36e-01	0.16	0.46	1.27	11	NFKB1,RELA,NCSTN,APH1B,TRAF6,APH1A
AD	BIOCARTA_MRP_PATHWAY	1.86e-01	3.37e-01	0.15	0.56	1.25	6	ABCC3,GSTP1,ABCB11
AD	REACTOME_ERKS_ARE_INACTIVATED	1.86e-01	3.37e-01	0.13	-0.46	-1.27	12	PPP2R1A,MAPK1,PPP2R5D,DUSP6,DUSP4,DUSP3
AD	REACTOME_FGFR2B_LIGAND_BINDING_AND_ACTIVATION	1.87e-01	3.38e-01	0.15	0.54	1.27	7	FGF3,FGF22,FGFBP1,FGF2,FGF1,FGFR2
AD	REACTOME_HISTIDINE_CATABOLISM	1.88e-01	3.39e-01	0.15	0.65	1.28	4	HNMT,HDC,HAL,FTCD
AD	BIOCARTA_NPC_PATHWAY	1.88e-01	3.40e-01	0.13	-0.52	-1.27	8	RANGAP1,KPNA2,RANBP2,NUTF2
AD	REACTOME_DIGESTION_OF_DIETARY_LIPID	1.88e-01	3.40e-01	0.15	0.56	1.25	6	PNLIPRP1,CEL,LIPF,CLPS,PNLIP,PNLIPRP2
AD	REACTOME_ACTIVATION_OF_THE_PRE_REPLICATIVE_COMPLEX	1.89e-01	3.41e-01	0.13	-0.35	-1.24	31	ORC4,RPA3,ORC5,CDC7,MCM2,ORC3,RPA2,MCM4,CDC6,MCM6,POLE3,DBF4
AD	BIOCARTA_NOTCH_PATHWAY	1.90e-01	3.43e-01	0.15	0.61	1.29	5	NOTCH1,RBPJ,FURIN
AD	BIOCARTA_IL6_PATHWAY	1.91e-01	3.45e-01	0.13	-0.39	-1.25	20	MAP2K1,HRAS,SRF,JAK1,GRB2
AD	REACTOME_KINESINS	1.92e-01	3.45e-01	0.12	-0.32	-1.2	42	KIFAP3,TUBA4A,KIF21B,TUBA1B,KIF3C,TUBB2A,KLC1,TUBB4B,KIF2A,TUBA1A,KIF1B,KIF3A,KIF5A,TUBA8
AD	REACTOME_PROPIONYL_COA_CATABOLISM	1.92e-01	3.45e-01	0.14	-0.72	-1.25	3	PCCA,PCCB
AD	BIOCARTA_GLEEVEC_PATHWAY	1.93e-01	3.46e-01	0.13	-0.39	-1.25	22	STAT1,MAP2K4,MAP2K1,HRAS
AD	REACTOME_CELL_DEATH_SIGNALLING_VIA_NRAGE_NRIF_AND_NADE	1.93e-01	3.46e-01	0.12	-0.29	-1.19	61	KALRN,MCF2,RAC1,MAGED1,ARHGEF3,UBB,ARHGEF9,BEX3,ARHGEF11,ARHGEF4,PSEN2,TIAM1,YWHAE,ECT2,ARHGEF7,VAV3,ABR,UBA52,UBC
AD	BIOCARTA_MCALPAIN_PATHWAY	1.94e-01	3.47e-01	0.13	-0.4	-1.24	18	PRKACB,PRKAR1A,HRAS,CAPNS1,PRKAR1B,PRKAR2B
AD	REACTOME_MAP3K8_TPL2_DEPENDENT_MAPK1_3_ACTIVATION	1.94e-01	3.47e-01	0.13	-0.42	-1.25	16	MAP2K4,MAP2K1,CUL1,UBB,FBXW11,SKP1
AD	BIOCARTA_IFNG_PATHWAY	1.94e-01	3.48e-01	0.13	-0.57	-1.26	6	STAT1,JAK1,IFNGR2
AD	REACTOME_SIGNALING_BY_NOTCH1_HD_DOMAIN_MUTANTS_IN_CANCER	1.95e-01	3.49e-01	0.13	-0.49	-1.29	10	UBB,NEURL1,JAG2,UBA52,UBC
AD	BIOCARTA_GHRELIN_PATHWAY	1.96e-01	3.49e-01	0.15	0.43	1.24	12	GH1,IGFBP5,IGFALS,GHRH,IGFBP1
AD	BIOCARTA_RNA_PATHWAY	1.96e-01	3.49e-01	0.15	0.47	1.25	10	NFKB1,RELA,NFKBIA,TP53
AD	PID_IL2_PI3K_PATHWAY	1.96e-01	3.49e-01	0.16	0.3	1.18	34	NFKB1,BCL2,IL2RG,RELA,FOXO3,MYC,TERT,GAB2,IL2RB,IL2RA
AD	REACTOME_BMAL1_CLOCK_NPAS2_ACTIVATES_CIRCADIAN_GENE_EXPRESSION	1.96e-01	3.49e-01	0.16	0.33	1.21	25	TBL1X,KLF15,RXRA,PPARA,CREBBP,CHD9,MED1,SERPINE1,AVP,TGS1,F7
AD	REACTOME_HS_GAG_BIOSYNTHESIS	1.96e-01	3.49e-01	0.16	0.34	1.22	24	GPC4,SDC4,HSPG2,GPC3,HS3ST3A1,SDC2,HS3ST1,HS3ST3B1,SLC35D2
AD	REACTOME_TNFR1_INDUCED_NFKAPPAB_SIGNALING_PATHWAY	1.96e-01	3.49e-01	0.16	0.33	1.21	25	TRADD,SHARPIN,TNFRSF1A,IKBKB,TAB2,TNFAIP3,TRAF1,RBCK1,USP4
AD	REACTOME_TYSND1_CLEAVES_PEROXISOMAL_PROTEINS	1.96e-01	3.49e-01	0.13	-0.57	-1.25	6	AGPS,PHYH,SCP2,ACOX1,ACAA1,HSD17B4
AD	BIOCARTA_VOBESITY_PATHWAY	1.98e-01	3.51e-01	0.15	0.5	1.26	8	RETN,RXRA,ADIPOQ,TNF
AD	REACTOME_REGULATION_OF_MECP2_EXPRESSION_AND_ACTIVITY	1.98e-01	3.51e-01	0.16	0.35	1.2	21	TBL1X,AGO3,HIPK2,HDAC1
AD	REACTOME_SIGNALING_BY_TGF_BETA_RECEPTOR_COMPLEX	1.98e-01	3.51e-01	0.12	-0.28	-1.19	67	MTMR4,SMURF1,UCHL5,CDK8,TFDP1,CCNC,STRAP,PRKCZ,UBB,FKBP1A,UBE2M,CCNT2,RNF111,STUB1,PARD6A,PPP1CA,NEDD4L,UBE2D1,ZFYVE9,PPM1A,UBA52
AD	REACTOME_BIOSYNTHESIS_OF_SPECIALIZED_PRORESOLVING_MEDIATORS_SPMS	1.99e-01	3.52e-01	0.15	0.38	1.22	16	CYP3A4,CYP1A2,CYP2C9,ALOX5,CYP2D6
AD	REACTOME_PLASMA_LIPOPROTEIN_ASSEMBLY_REMODELING_AND_CLEARANCE	1.99e-01	3.52e-01	0.17	0.27	1.18	57	PLTP,BMP1,APOC1,ABCA1,APOA1,LMF2,MTTP,PCSK6,SOAT2,APOA4,CUBN,APOB,ANGPTL8,PCSK5,ANGPTL4,APOBR,FGF21,NR1H3,LSR
AD	REACTOME_TOLL_LIKE_RECEPTOR_TLR1_TLR2_CASCADE	1.99e-01	3.52e-01	0.18	0.24	1.15	84	MAPKAPK2,NFKB1,RELA,NFKBIA,MAPKAPK3,RPS6KA1,TNIP2,MAPK7,MAP3K8,MAP3K1,PELI2,NFKB2,ATF1,BTK,IRAK3,IKBKB,RPS6KA5,TAB2,NFKBIB,ELK1,TLR4,MYD88,TLR6,IRAK1,RIPK2
AD	REACTOME_GENE_AND_PROTEIN_EXPRESSION_BY_JAK_STAT_SIGNALING_AFTER_INTERLEUKIN_12_STIMULATION	1.99e-01	3.52e-01	0.12	-0.35	-1.23	29	GSTO1,STAT4,PPIA,MIF,SOD1,CFL1,PITPNA,CDC42,TALDO1,HSPA9,CAPZA1
AD	REACTOME_DEFECTIVE_CHST14_CAUSES_EDS_MUSCULOCONTRACTURAL_TYPE	2.00e-01	3.53e-01	0.14	0.52	1.25	7	BGN,VCAN,BCAN,DCN,CSPG4
AD	REACTOME_2_LTR_CIRCLE_FORMATION	2.01e-01	3.55e-01	0.13	-0.55	-1.26	7	XRCC5,LIG4,XRCC6,PSIP1,HMGA1
AD	REACTOME_CD209_DC_SIGN_SIGNALING	2.01e-01	3.55e-01	0.15	0.36	1.22	19	FYN,NFKB1,RELA,RPS6KA5,EP300,CREBBP
AD	REACTOME_FIBRONECTIN_MATRIX_FORMATION	2.01e-01	3.55e-01	0.14	0.55	1.24	6	ITGA5,CEACAM6,CEACAM1,CEACAM8,ITGB1
AD	REACTOME_KETONE_BODY_METABOLISM	2.01e-01	3.55e-01	0.13	-0.52	-1.25	8	AACS,OXCT1,BDH1,ACAT1
AD	REACTOME_LOSS_OF_MECP2_BINDING_ABILITY_TO_THE_NCOR_SMRT_COMPLEX	2.03e-01	3.57e-01	0.14	0.6	1.27	5	TBL1X,NCOR2
AD	REACTOME_TIE2_SIGNALING	2.03e-01	3.57e-01	0.15	0.37	1.21	17	ANGPT1,GRB7,ANGPT4,DOK2
AD	REACTOME_B_WICH_COMPLEX_POSITIVELY_REGULATES_RRNA_EXPRESSION	2.04e-01	3.59e-01	0.17	0.27	1.17	55	MYO1C,H2AC14,H2BC14,H4C9,H2BC5,H3C3,EP300,H3C7,H3C2,TAF1B,TAF1C,H3C11,KAT2B,DEK,H4C5,H4C4,H2BC11,H2BC13,POLR1E,H2BC6,H2BC15,H2AC6,DDX21
AD	REACTOME_VITAMIN_B2_RIBOFLAVIN_METABOLISM	2.06e-01	3.61e-01	0.14	0.55	1.23	6	ACP5,ENPP1,SLC52A1,SLC52A2
AD	REACTOME_FCGR3A_MEDIATED_IL10_SYNTHESIS	2.06e-01	3.62e-01	0.16	0.3	1.17	34	FYN,PRKX,SYK,PLCG2,YES1,FGR,ADCY2,AHCYL1,ITPR2,FCGR2A,ADCY7,HCK,CD3G,ITPR3,PLCG1
AD	REACTOME_HEPARAN_SULFATE_HEPARIN_HS_GAG_METABOLISM	2.06e-01	3.62e-01	0.16	0.27	1.16	45	GPC4,BGN,SDC4,VCAN,BCAN,HPSE2,HSPG2,DCN,GPC3,NAGLU,HS3ST3A1,SDC2,HS3ST1,CSPG4,HS3ST3B1,SLC35D2
AD	BIOCARTA_AGR_PATHWAY	2.07e-01	3.63e-01	0.16	0.31	1.19	30	EGFR,SP1,PAK4,LAMA2,RAPSN,LAMA3,NRG2,MUSK
AD	BIOCARTA_FMLP_PATHWAY	2.07e-01	3.63e-01	0.12	-0.35	-1.22	29	PLCB1,PPP3CB,MAP2K1,HRAS,RAC1,CAMK1G,PAK1,CAMK1
AD	REACTOME_HOMOLOGOUS_DNA_PAIRING_AND_STRAND_EXCHANGE	2.08e-01	3.64e-01	0.12	-0.32	-1.19	36	ATR,RAD51C,RPA3,TOPBP1,RFC3,RFC5,RPA2,RAD51AP1,RFC2,RAD17,RFC4
AD	PID_HDAC_CLASSI_PATHWAY	2.10e-01	3.66e-01	0.17	0.26	1.16	58	NFKB1,GATA2,RELA,HDAC7,NFKBIA,CHD4,YY1,HDAC1,TNFRSF1A,SIRT1,EP300,CREBBP,GATAD2A,STAT3,SMG5,GATA1,KAT2B,MAX,SIRT6
AD	REACTOME_UPTAKE_AND_FUNCTION_OF_ANTHRAX_TOXINS	2.10e-01	3.66e-01	0.13	-0.5	-1.25	9	MAP2K4,MAP2K1,PDCD6IP,MAP2K2,CALM1
AD	REACTOME_GAMMA_CARBOXYLATION_TRANSPORT_AND_AMINO_TERMINAL_CLEAVAGE_OF_PROTEINS	2.12e-01	3.69e-01	0.14	0.49	1.26	9	F10,PROZ,GAS6,F7,F9,PROC,FURIN
AD	BIOCARTA_NFAT_PATHWAY	2.13e-01	3.71e-01	0.11	-0.3	-1.18	47	PRKACB,PPP3CB,MAP2K1,PRKAR1A,HRAS,MEF2C,CAMK1G,CAMK1,PRKAR1B,MAPK1,PRKAR2B
AD	REACTOME_ORGANIC_ANION_TRANSPORTERS	2.13e-01	3.71e-01	0.13	-0.55	-1.24	7	SLC17A6,SLC25A22,SLC17A7
AD	REACTOME_RHO_GTPASES_ACTIVATE_IQGAPS	2.13e-01	3.71e-01	0.12	-0.37	-1.23	23	TUBA4A,RAC1,TUBA1B,TUBB2A,ACTB,TUBB4B,CDC42,TUBA1A,CALM1,TUBA8
AD	REACTOME_ATTACHMENT_OF_GPI_ANCHOR_TO_UPAR	2.13e-01	3.71e-01	0.13	-0.6	-1.24	5	PIGK,PGAP1,GPAA1
AD	REACTOME_PHOSPHATE_BOND_HYDROLYSIS_BY_NUDT_PROTEINS	2.13e-01	3.71e-01	0.13	-0.6	-1.24	5	NUDT9,NUDT15,NUDT18,ADPRM,NUDT1
AD	PID_IL2_1PATHWAY	2.14e-01	3.72e-01	0.17	0.27	1.17	54	FYN,MAPKAPK2,SYK,BCL2,IL2RG,STAT5A,CDK2,IKZF3,SOCS3
AD	PID_ALK2_PATHWAY	2.14e-01	3.72e-01	0.14	0.46	1.23	10	SMAD5,SMAD9,AMHR2,SMAD4,SMAD1,TLX2
AD	BIOCARTA_SKP2E2F_PATHWAY	2.15e-01	3.72e-01	0.12	-0.48	-1.25	10	TFDP1,CUL1,SKP1,CDC34,CCNA1
AD	REACTOME_FCERI_MEDIATED_CA_2_MOBILIZATION	2.15e-01	3.73e-01	0.15	0.31	1.18	30	SYK,NFATC1,PLCG2,NFATC3,BTK,GRAP2,AHCYL1,ITPR2,FCER1A,ITPR3,VAV1,LCP2,PLCG1,MS4A2,FCER1G,LAT
AD	KEGG_FC_GAMMA_R_MEDIATED_PHAGOCYTOSIS	2.16e-01	3.74e-01	0.17	0.24	1.15	83	SCIN,WAS,SYK,ASAP3,FCGR2B,LIMK2,WASF2,VASP,PLCG2,SPHK1,INPP5D,PIK3CG,PIK3R5,PTPRC,MYO10,DOCK2,ARPC1B,RAC2,PLD2
AD	REACTOME_GLYCOSPHINGOLIPID_METABOLISM	2.16e-01	3.74e-01	0.12	-0.35	-1.23	30	STS,B4GALNT1,CTSA,B3GALNT1,NEU1,NEU3,SMPD1,CERK,GALC,SMPD3,ARSB,PSAP
AD	KEGG_THYROID_CANCER	2.17e-01	3.75e-01	0.15	0.32	1.2	27	TCF7L1,TCF7,RXRA,TCF7L2,TP53,PAX8,RXRG,LEF1,MYC
AD	PID_SYNDECAN_2_PATHWAY	2.18e-01	3.76e-01	0.15	0.31	1.17	30	EZR,KNG1,LAMA1,CAV2,CSF2,ITGA5,MMP2,LAMA3,SDC2,ITGA2,CASK,TNFRSF13B,EPB41
AD	REACTOME_NUCLEOTIDE_BINDING_DOMAIN_LEUCINE_RICH_REPEAT_CONTAINING_RECEPTOR_NLR_SIGNALING_PATHWAYS	2.18e-01	3.76e-01	0.16	0.27	1.14	47	PSTPIP1,NFKB1,BCL2,RELA,CASP8,AIM2,NFKB2,IKBKB,TAB2,TXNIP,TNFAIP3
AD	REACTOME_PTK6_REGULATES_CELL_CYCLE	2.19e-01	3.77e-01	0.14	0.55	1.23	6	CDK2,PTK6,CDK4,CDKN1B
AD	REACTOME_REGULATION_OF_PTEN_MRNA_TRANSLATION	2.20e-01	3.79e-01	0.14	0.64	1.25	4	AGO3,TNRC6B
AD	KEGG_BASAL_TRANSCRIPTION_FACTORS	2.20e-01	3.79e-01	0.12	-0.34	-1.19	29	TBPL1,GTF2B,GTF2F1,TAF7,TAF12,TAF4B,GTF2A2,GTF2H4,TAF13,TBP,TAF9B,GTF2H1,GTF2E2,GTF2A1,TAF7L,TAF2,TAF6
AD	REACTOME_NGF_STIMULATED_TRANSCRIPTION	2.20e-01	3.79e-01	0.15	0.28	1.14	37	LYL1,ID3,ID4,CHD4,RRAD,ASCL1,ATF1,REST,EP300,JUNB,ELK1,TCF12
AD	REACTOME_PKA_MEDIATED_PHOSPHORYLATION_OF_CREB	2.21e-01	3.79e-01	0.12	-0.4	-1.22	18	PRKACB,PRKAR1A,PRKAR1B,PRKAR2B,ADCY1,NBEA,ADCY3,CALM1,ADCY6
AD	REACTOME_RUNX3_REGULATES_IMMUNE_RESPONSE_AND_CELL_MIGRATION	2.21e-01	3.79e-01	0.14	0.55	1.22	6	RORC,CBFB,RUNX3,ITGAL,SPP1
AD	REACTOME_POSITIVE_EPIGENETIC_REGULATION_OF_RRNA_EXPRESSION	2.22e-01	3.81e-01	0.17	0.25	1.15	68	MYO1C,CHD4,HDAC1,H2AC14,H2BC14,H4C9,H2BC5,H3C3,EP300,H3C7,GATAD2A,H3C2,TAF1B,TAF1C,H3C11,KAT2B,DEK,H4C5,H4C4,H2BC11,H2BC13,POLR1E,MTA2,H2BC6,TTF1,H2BC15,H2AC6,MBD3,DDX21
AD	REACTOME_RUNX3_REGULATES_BCL2L11_BIM_TRANSCRIPTION	2.22e-01	3.81e-01	0.13	0.59	1.25	5	FOXO3,SMAD4,RUNX3,BCL2L11
AD	REACTOME_SODIUM_COUPLED_SULPHATE_DI_AND_TRI_CARBOXYLATE_TRANSPORTERS	2.24e-01	3.84e-01	0.13	0.64	1.24	4	SLC13A4,SLC13A2,SLC13A1,SLC13A3
AD	BIOCARTA_P35ALZHEIMERS_PATHWAY	2.24e-01	3.84e-01	0.12	-0.56	-1.22	6	CAPNS1,CDK5,CDK5R1
AD	REACTOME_TCF_DEPENDENT_SIGNALING_IN_RESPONSE_TO_WNT	2.25e-01	3.85e-01	0.1	-0.23	-1.12	172	PSMD14,PSMD12,RBX1,PSMD6,PSMD5,YWHAZ,PSMA3,PSMD8,PSMC6,PSMC3,PSMA5,UBB,PSMA4,PSMB6,PSMA1,PSMB5,PPP2R1A,PSMB2,CTNNBIP1,PSMB3,PSMD1,PIP5K1B,WIF1,PSMD10,ASH2L,PSMD3,TNKS,PSMC1,PSMC4,PSMB4,PPP2R5D,SMARCA4,PSMC5,KLHL12,PSMC2,PSMA2,PSMD4,PSMD11,H2AZ1,PSMD13,PSMB7,CSNK2B,PSMB10,PSMF1,CUL3,PSMD2,PSMD9
AD	REACTOME_CD28_DEPENDENT_PI3K_AKT_SIGNALING	2.26e-01	3.87e-01	0.14	0.36	1.2	19	FYN,MAP3K8,CD86,CD80
AD	SIG_CD40PATHWAYMAP	2.28e-01	3.89e-01	0.11	-0.33	-1.18	33	MAPK10,MAP2K4,SYT1,MAPK9,MAPK1,MAPK8IP2,NFKBIE,TRAF5,TRAF3,MAPKAPK5,MAPK14
AD	REACTOME_DEFECTIVE_EXT2_CAUSES_EXOSTOSES_2	2.28e-01	3.89e-01	0.14	0.42	1.2	12	GPC4,SDC4,HSPG2,GPC3,SDC2
AD	REACTOME_P38MAPK_EVENTS	2.28e-01	3.89e-01	0.14	0.42	1.2	12	MAPKAPK2,RALGDS,MAPKAPK3
AD	REACTOME_TRANSCRIPTIONAL_ACTIVATION_OF_MITOCHONDRIAL_BIOGENESIS	2.28e-01	3.89e-01	0.11	-0.3	-1.17	45	ALAS1,ATP5F1B,MEF2C,SSBP1,CYCS,PPRC1,TFB2M,CAMK4,GABPB1,POLRMT,SMARCD3,PPARGC1A,SIRT5,HDAC3,NCOA2,ATF2,CALM1
AD	REACTOME_IRF3_MEDIATED_ACTIVATION_OF_TYPE_1_IFN	2.29e-01	3.90e-01	0.12	-0.63	-1.22	4	TBK1,DTX4
AD	REACTOME_DISASSEMBLY_OF_THE_DESTRUCTION_COMPLEX_AND_RECRUITMENT_OF_AXIN_TO_THE_MEMBRANE	2.29e-01	3.91e-01	0.14	0.31	1.17	26	DVL3,DVL2,LRP5,WNT1,CAV1,LRP6,FZD1,AXIN1,WNT8B,FRAT1,CTNNB1,FZD2,FRAT2
AD	REACTOME_ARYL_HYDROCARBON_RECEPTOR_SIGNALLING	2.31e-01	3.93e-01	0.12	-0.56	-1.22	6	HSP90AB1,PTGES3,ARNT2,AIP
AD	REACTOME_FGFR1_LIGAND_BINDING_AND_ACTIVATION	2.32e-01	3.93e-01	0.14	0.38	1.2	15	FGF3,FGF4,FGF22,FGF2,FGF17,FGF8,FGF6,FGF23,FGF20,FGFR1,FGF1
AD	REACTOME_PHOSPHATE_BOND_HYDROLYSIS_BY_NTPDASE_PROTEINS	2.31e-01	3.93e-01	0.12	-0.54	-1.22	7	ENTPD3,ENTPD6,ENTPD4
AD	BIOCARTA_S1P_PATHWAY	2.32e-01	3.93e-01	0.12	-0.51	-1.22	8	HMGCS1,MBTPS1,SCAP,MBTPS2
AD	REACTOME_CALCINEURIN_ACTIVATES_NFAT	2.32e-01	3.93e-01	0.12	-0.5	-1.22	8	PPP3R1,PPP3CB,PPIA,FKBP1A
AD	REACTOME_GOLGI_CISTERNAE_PERICENTRIOLAR_STACK_REORGANIZATION	2.32e-01	3.94e-01	0.12	-0.42	-1.2	14	RAB2A,RAB1A,MAPK1,USO1,GORASP2,CCNB1
AD	BIOCARTA_MET_PATHWAY	2.34e-01	3.96e-01	0.11	-0.33	-1.18	33	MAP2K1,HRAS,PAK1,PTK2B,RASA1,MAPK1,GRB2,CRKL,MAP2K2
AD	REACTOME_SIGNALING_BY_NTRK3_TRKC	2.34e-01	3.96e-01	0.11	-0.41	-1.22	16	HRAS,PTPRS,GRB2
AD	BIOCARTA_FAS_PATHWAY	2.36e-01	3.98e-01	0.14	0.3	1.16	30	CASP6,LMNA,MAP3K1,CASP8,CASP10,CASP7,PTPN13,RB1,FAS,RIPK2,FADD,DFFA,DAXX,CFLAR,FASLG
AD	PID_IL12_STAT4_PATHWAY	2.36e-01	3.98e-01	0.14	0.3	1.15	30	CD3D,PRF1,CD86,IL18RAP,CD80,CD4,IL18R1,IL18,CD3E,CREBBP,STAT3
AD	REACTOME_CS_DS_DEGRADATION	2.37e-01	4.00e-01	0.13	0.4	1.2	13	BGN,VCAN,BCAN,DCN,HYAL1,CSPG4
AD	REACTOME_HDR_THROUGH_HOMOLOGOUS_RECOMBINATION_HRR	2.37e-01	4.00e-01	0.11	-0.29	-1.17	52	ATR,RAD51C,RPA3,UBB,TOPBP1,RFC3,RFC5,RPA2,SPIDR,RAD51AP1,RFC2,RAD17,POLE3,RFC4,UBA52,UBC
AD	BIOCARTA_PDGF_PATHWAY	2.38e-01	4.01e-01	0.11	-0.35	-1.19	27	STAT1,MAP2K4,MAP2K1,HRAS,SRF,RASA1,JAK1,GRB2
AD	REACTOME_CDC6_ASSOCIATION_WITH_THE_ORC_ORIGIN_COMPLEX	2.38e-01	4.01e-01	0.12	-0.47	-1.22	10	ORC4,ORC5,ORC3,CDC6
AD	BIOCARTA_PRION_PATHWAY	2.38e-01	4.01e-01	0.14	0.43	1.19	11	GFAP,BCL2,LAMC1,LAMA1
AD	BIOCARTA_RHODOPSIN_PATHWAY	2.39e-01	4.02e-01	0.13	0.47	1.21	9	RHO,SAG,PDE6A,PDE6G,GRK1,GUCA1A
AD	REACTOME_SIGNAL_TRANSDUCTION_BY_L1	2.39e-01	4.02e-01	0.11	-0.38	-1.21	20	MAP2K1,RAC1,PAK1,MAPK1,NCAM1,CSNK2B,ITGA9,MAP2K2
AD	REACTOME_COHESIN_LOADING_ONTO_CHROMATIN	2.39e-01	4.02e-01	0.13	0.45	1.2	10	NIPBL,STAG2,STAG1,MAU2,WAPL,SMC3,SMC1A,RAD21
AD	BIOCARTA_CARM1_PATHWAY	2.40e-01	4.03e-01	0.11	-0.45	-1.2	11	PRKACB,PRKAR1A,PRKAR1B,PRKAR2B
AD	REACTOME_NADE_MODULATES_DEATH_SIGNALLING	2.43e-01	4.07e-01	0.12	-0.55	-1.21	6	BEX3,YWHAE
AD	PID_P38_MK2_PATHWAY	2.45e-01	4.11e-01	0.11	-0.38	-1.2	20	YWHAQ,TSC2,YWHAZ,YWHAH,SRF,YWHAE,YWHAB,MAPK14,ETV1
AD	REACTOME_KILLING_MECHANISMS	2.45e-01	4.11e-01	0.13	0.46	1.2	9	DVL3,DVL2,CYBA,NOX1,FZD7
AD	REACTOME_NR1H2_NR1H3_REGULATE_GENE_EXPRESSION_LINKED_TO_TRIGLYCERIDE_LIPOLYSIS_IN_ADIPOSE	2.46e-01	4.11e-01	0.13	0.58	1.23	5	RXRA,PLIN1,NR1H3
AD	REACTOME_DEFECTIVE_CHSY1_CAUSES_TPBS	2.47e-01	4.12e-01	0.13	0.48	1.2	8	BGN,VCAN,BCAN,DCN,CSPG4,CHSY1
AD	KEGG_PATHOGENIC_ESCHERICHIA_COLI_INFECTION	2.51e-01	4.19e-01	0.1	-0.3	-1.16	45	ARPC5L,ARPC1A,YWHAQ,TUBA4A,YWHAZ,TUBA1B,TUBB2A,TUBB,ROCK2,ACTB,TUBB4B,ARPC5,CDC42,TUBA1A,WASL
AD	PID_IL3_PATHWAY	2.51e-01	4.19e-01	0.14	0.31	1.14	25	STAT5A,IL3RA,OSM,HDAC1,IL3,PIM1,GAB2,CSF2RB
AD	REACTOME_NEF_MEDIATES_DOWN_MODULATION_OF_CELL_SURFACE_RECEPTORS_BY_RECRUITING_THEM_TO_CLATHRIN_ADAPTERS	2.51e-01	4.19e-01	0.11	-0.41	-1.2	16	AP2S1,AP2M1,AP1G1,AP2B1,AP2A2,AP1S1,ATP6V1H
AD	REACTOME_NRIF_SIGNALS_CELL_DEATH_FROM_THE_NUCLEUS	2.51e-01	4.19e-01	0.11	-0.41	-1.2	16	UBB,PSEN2,UBA52,UBC,PSEN1,PSENEN
AD	REACTOME_CASPASE_ACTIVATION_VIA_DEPENDENCE_RECEPTORS_IN_THE_ABSENCE_OF_LIGAND	2.52e-01	4.19e-01	0.11	-0.5	-1.19	8	MAGED1,DAPK1,CASP9,APPL1,DCC
AD	REACTOME_G1_S_SPECIFIC_TRANSCRIPTION	2.52e-01	4.19e-01	0.14	0.31	1.15	26	HDAC1,RBL2,CDC45,CDC25A,RBL1,POLA1,CDT1,TK1,CDK1,FBXO5,TFDP2,DHFR,RBBP4
AD	REACTOME_BASE_EXCISION_REPAIR	2.53e-01	4.21e-01	0.1	-0.27	-1.14	65	POLB,TERF2,RPA3,TERF2IP,RFC3,TDG,PARP2,SMUG1,APEX1,RFC5,FEN1,RPA2,PNKP,H2AZ1,RFC2,POLE3,RFC4
AD	REACTOME_ACTIVATION_OF_RAC1	2.54e-01	4.21e-01	0.11	-0.44	-1.21	12	RAC1,PAK1,ROBO1,SLIT2
AD	REACTOME_PURINE_CATABOLISM	2.54e-01	4.21e-01	0.11	-0.44	-1.2	12	ITPA,NUDT9,NT5E,NUDT15,DNPH1,NUDT18,ADPRM,PNP,NUDT1
AD	REACTOME_RECEPTOR_TYPE_TYROSINE_PROTEIN_PHOSPHATASES	2.54e-01	4.21e-01	0.11	-0.41	-1.18	14	PPFIA4,SLITRK3,SLITRK5,PPFIA2,PTPRS
AD	BIOCARTA_TUBBY_PATHWAY	2.55e-01	4.22e-01	0.12	-0.62	-1.2	4	PLCB1,TUB,HTR2C,GNAQ
AD	KEGG_RENAL_CELL_CARCINOMA	2.55e-01	4.22e-01	0.1	-0.28	-1.14	64	ELOC,FH,AKT3,RBX1,MAP2K1,HRAS,CUL2,RAC1,PAK1,PIK3CB,MAPK1,PIK3R3,GRB2,ELOB,CDC42,CRKL
AD	PID_NETRIN_PATHWAY	2.55e-01	4.22e-01	0.11	-0.33	-1.17	30	MAP2K1,ELMO1,RAC1,PAK1,MAPK1,AGAP2,PITPNA,CAMK2A,CDC42,WASL,MAP2K2,DAPK1,PTK2,UNC5C,MAP1B,DCC
AD	REACTOME_METABOLISM_OF_ANGIOTENSINOGEN_TO_ANGIOTENSINS	2.55e-01	4.22e-01	0.13	0.35	1.17	18	CES1,CTSZ,GZMH,CTSG,ANPEP,AGT,CPB1,MME,CPB2,ACE2,ENPEP
AD	REACTOME_PI_3K_CASCADE_FGFR4	2.55e-01	4.22e-01	0.13	0.35	1.17	18	FGFR4,FGF4,GAB1,FGF18,FGF2,FGF17,FGF8,FGF6,FGF16,FGF23,FGF20,FGF1,PIK3R1
AD	REACTOME_SYNTHESIS_OF_BILE_ACIDS_AND_BILE_SALTS_VIA_27_HYDROXYCHOLESTEROL	2.55e-01	4.22e-01	0.13	0.4	1.19	13	RXRA,CYP27A1,AKR1C3,AKR1C4,AKR1C2,AKR1D1,NR1H4,PTGIS,AKR1C1,NCOA1
AD	PID_RAC1_PATHWAY	2.56e-01	4.22e-01	0.1	-0.3	-1.15	45	MAP2K4,RAC1,ACTR2,MAPK9,WASF1,PAK1,ACTR3,PIP5K1B,NCKAP1,BAIAP2,ARPC5,CFL1,CYFIP2,MAPK14
AD	REACTOME_ADP_SIGNALLING_THROUGH_P2Y_PURINOCEPTOR_1	2.57e-01	4.23e-01	0.11	-0.38	-1.17	19	GNB1,GNG3,GNB5
AD	REACTOME_DERMATAN_SULFATE_BIOSYNTHESIS	2.57e-01	4.23e-01	0.13	0.46	1.18	9	BGN,VCAN,BCAN,DCN,DSE,CSPG4
AD	REACTOME_COENZYME_A_BIOSYNTHESIS	2.57e-01	4.24e-01	0.11	-0.53	-1.2	7	PANK2,PANK4,PPCS,PANK3
AD	REACTOME_STAT5_ACTIVATION	2.58e-01	4.24e-01	0.12	0.5	1.2	7	STAT5A,FLT3LG,GAB2,FLT3,STAT5B
AD	REACTOME_MINERALOCORTICOID_BIOSYNTHESIS	2.58e-01	4.24e-01	0.12	0.61	1.19	4	CGA,CYP11B2,HSD3B2
AD	REACTOME_HDL_CLEARANCE	2.60e-01	4.27e-01	0.12	0.61	1.19	4	APOA1,CUBN,SCARB1
AD	REACTOME_NUCLEAR_EVENTS_KINASE_AND_TRANSCRIPTION_FACTOR_ACTIVATION	2.60e-01	4.27e-01	0.15	0.25	1.12	58	MAPKAPK2,LYL1,ID3,ID4,CHD4,RPS6KA1,MAPK7,RRAD,ASCL1,ATF1,REST,RPS6KA5,EP300,JUNB
AD	REACTOME_SUMOYLATION_OF_CHROMATIN_ORGANIZATION_PROTEINS	2.60e-01	4.27e-01	0.1	-0.29	-1.13	53	SEH1L,NUP42,HDAC2,SUMO3,NUP155,NUP93,SUMO1,RNF2,NUP85,NDC1,NUP50,UBE2I,SATB2,NUP58,CHD3
AD	REACTOME_TICAM1_RIP1_MEDIATED_IKK_COMPLEX_RECRUITMENT	2.60e-01	4.27e-01	0.11	-0.39	-1.18	17	UBE2N,UBB,UBE2D2,UBE2D1,UBA52,UBC,IKBKG,BIRC3
AD	KEGG_CYTOSOLIC_DNA_SENSING_PATHWAY	2.62e-01	4.28e-01	0.14	0.27	1.1	41	NFKB1,RELA,NFKBIA,AIM2,CCL5,IL18,IRF3,IKBKB,IFNB1,IKBKE,NFKBIB,IRF7,MAVS
AD	KEGG_PORPHYRIN_AND_CHLOROPHYLL_METABOLISM	2.61e-01	4.28e-01	0.11	-0.36	-1.17	23	ALAS1,UROS,PPOX,HMBS,FECH,HMOX2,UROD,HCCS,BLVRA,FTH1,COX10,UGT2A3
AD	REACTOME_ACTIVATED_NOTCH1_TRANSMITS_SIGNAL_TO_THE_NUCLEUS	2.61e-01	4.28e-01	0.11	-0.36	-1.17	23	UBB,DTX4,NEURL1,JAG2,PSEN2,ARRB1,UBA52,UBC,PSEN1,PSENEN,CNTN1
AD	REACTOME_ERYTHROPOIETIN_ACTIVATES_PHOSPHOLIPASE_C_GAMMA_PLCG	2.62e-01	4.28e-01	0.12	0.5	1.19	7	PLCG2,EPOR,PLCG1,LYN,EPO,IRS2
AD	REACTOME_ERYTHROPOIETIN_ACTIVATES_STAT5	2.62e-01	4.28e-01	0.12	0.5	1.19	7	STAT5A,EPOR,LYN,STAT5B,EPO,IRS2
AD	REACTOME_SYNTHESIS_OF_BILE_ACIDS_AND_BILE_SALTS_VIA_24_HYDROXYCHOLESTEROL	2.62e-01	4.28e-01	0.13	0.42	1.17	11	CYP39A1,CYP27A1,AKR1C3,AKR1C4,AKR1C2,AKR1D1,PTGIS,AKR1C1
AD	REACTOME_POU5F1_OCT4_SOX2_NANOG_REPRESS_GENES_RELATED_TO_DIFFERENTIATION	2.64e-01	4.31e-01	0.12	0.52	1.17	6	SOX2,CDX2,HHEX,GATA6,DKK1
AD	BIOCARTA_GH_PATHWAY	2.64e-01	4.31e-01	0.13	0.31	1.15	27	GH1,STAT5A,RPS6KA1,PIK3CG,PTPN6,HNF1A
AD	BIOCARTA_MTOR_PATHWAY	2.66e-01	4.33e-01	0.11	-0.38	-1.16	18	TSC2,RHEB,EIF4G2,MTOR,EIF4E,RPS6KB1,TSC1,PDK2,PTEN,EIF4G3
AD	KEGG_SELENOAMINO_ACID_METABOLISM	2.66e-01	4.33e-01	0.11	-0.38	-1.17	18	SEPHS2,PAPSS1,MAT2B,LCMT1,AHCY,BUD23,CTH,TRMT11,METTL2B
AD	REACTOME_NECTIN_NECL_TRANS_HETERODIMERIZATION	2.66e-01	4.33e-01	0.11	-0.58	-1.19	5	NECTIN3
AD	REACTOME_FGFRL1_MODULATION_OF_FGFR1_SIGNALING	2.66e-01	4.33e-01	0.13	0.44	1.17	10	FGF3,FGF4,FGF22,FGF18,FGF2,FGF17,FGF8,FGF23
AD	REACTOME_FCERI_MEDIATED_MAPK_ACTIVATION	2.67e-01	4.34e-01	0.1	-0.33	-1.15	31	MAPK10,MAP2K4,HRAS,RAC1,MAPK9,PAK1
AD	REACTOME_THROMBOXANE_SIGNALLING_THROUGH_TP_RECEPTOR	2.68e-01	4.35e-01	0.11	-0.38	-1.15	18	GNB1,GNG3,GNB5,AAMP
AD	PID_P38_GAMMA_DELTA_PATHWAY	2.68e-01	4.35e-01	0.12	0.45	1.17	9	MAP3K20,PKN1,SNTA1,MAPK12
AD	REACTOME_NEF_MEDIATED_CD4_DOWN_REGULATION	2.69e-01	4.35e-01	0.11	-0.52	-1.18	7	AP2S1,AP2M1,AP2B1,AP2A2
AD	REACTOME_SULFUR_AMINO_ACID_METABOLISM	2.69e-01	4.36e-01	0.1	-0.36	-1.17	22	ENOPH1,GOT1,GOT2,AHCY,CDO1,ADO,ETHE1,CTH
AD	REACTOME_TP53_REGULATES_TRANSCRIPTION_OF_GENES_INVOLVED_IN_G1_CELL_CYCLE_ARREST	2.69e-01	4.36e-01	0.13	0.4	1.16	12	CDK2,ARID3A,TP53,CDKN1A,PCBP4,CDKN1B,E2F8
AD	REACTOME_PTK6_EXPRESSION	2.71e-01	4.39e-01	0.12	0.56	1.19	5	PTK6,HIF1A,NR3C1,PELP1,EPAS1
AD	REACTOME_THE_ROLE_OF_NEF_IN_HIV_1_REPLICATION_AND_DISEASE_PATHOGENESIS	2.71e-01	4.39e-01	0.1	-0.35	-1.16	23	ELMO1,RAC1,AP2S1,AP2M1,AP1G1,AP2B1
AD	REACTOME_TOLL_LIKE_RECEPTOR_10_TLR10_CASCADE	2.72e-01	4.39e-01	0.15	0.24	1.12	73	MAPKAPK2,NFKB1,TLR5,RELA,NFKBIA,MAPKAPK3,RPS6KA1,TNIP2,MAPK7,MAP3K8,MAP3K1,PELI2,NFKB2,ATF1,IKBKB,RPS6KA5,TAB2,NFKBIB,ELK1,MYD88,IRAK1,RIPK2
AD	REACTOME_LAGGING_STRAND_SYNTHESIS	2.73e-01	4.41e-01	0.1	-0.37	-1.17	20	RPA3,RFC3,RFC5,FEN1,RPA2,RFC2,RFC4
AD	REACTOME_GAP_JUNCTION_DEGRADATION	2.74e-01	4.41e-01	0.11	-0.45	-1.17	10	CLTA,CLTC,AP2M1,DNM1,ACTB
AD	KEGG_CELL_CYCLE	2.75e-01	4.42e-01	0.09	-0.24	-1.1	111	YWHAQ,RBX1,TFDP1,ORC4,ATR,YWHAZ,ORC5,CUL1,CCNH,CDK7,HDAC2,ANAPC10,YWHAH,CDC7,CDKN2D,SKP1,ANAPC13,MAD2L1,MCM2,PRKDC,ORC3,CDC23,CCND2,BUB3,CDC27,YWHAE,CCNA1,YWHAB,MCM4,CDC6,MCM6
AD	REACTOME_CLASS_B_2_SECRETIN_FAMILY_RECEPTORS	2.75e-01	4.42e-01	0.15	0.24	1.12	73	SMO,GLP1R,FZD9,CALCR,GNG12,RAMP3,PTCH1,GIP,SCTR,WNT6,GIPR,ADGRE1,FZD10,WNT11,WNT1,RAMP2,GHRH,CYSLTR2,CALCRL,FZD1,GNGT1,RAMP1,WNT8B,FZD7,IHH,ADGRE3,SCT,FZD2,CALCA,GNG5,WNT16,ADGRE2,ADM,FZD4,GNB3,GNG11
AD	BIOCARTA_SPRY_PATHWAY	2.75e-01	4.43e-01	0.1	-0.4	-1.18	16	MAP2K1,HRAS,RASA1,MAPK1,SPRY4,GRB2
AD	REACTOME_NUCLEAR_ENVELOPE_BREAKDOWN	2.76e-01	4.44e-01	0.1	-0.29	-1.13	44	SEH1L,LEMD3,NUP42,LPIN2,VRK1,NUP155,NUP93,NUP85,NDC1,NUP50,NUP58,PRKCB,NUP133,CCNB1,RANBP2,RAE1,NUP54
AD	REACTOME_RAF_INDEPENDENT_MAPK1_3_ACTIVATION	2.76e-01	4.44e-01	0.1	-0.36	-1.16	21	MAP2K1,DUSP5,MAPK1,JAK1,MAP2K2,DUSP6,DUSP4
AD	REACTOME_SIGNAL_ATTENUATION	2.78e-01	4.46e-01	0.11	-0.47	-1.18	9	MAPK1,GRB2
AD	PID_IL8_CXCR2_PATHWAY	2.78e-01	4.47e-01	0.1	-0.32	-1.14	31	PLCB1,RAB11A,GNB1,ELMO1,DNM1,PPP2R1A,RAB5A
AD	REACTOME_TP53_REGULATES_TRANSCRIPTION_OF_SEVERAL_ADDITIONAL_CELL_DEATH_GENES_WHOSE_SPECIFIC_ROLES_IN_P53_DEPENDENT_APOPTOSIS_REMAIN_UNCERTAIN	2.79e-01	4.47e-01	0.12	0.37	1.15	14	BCL6,TP53,TP63,TP73,BCL2L14,PERP,BIRC5,TP53BP2,NDRG1
AD	BIOCARTA_CXCR4_PATHWAY	2.79e-01	4.47e-01	0.13	0.34	1.14	18	NFKB1,CXCR4,RELA
AD	REACTOME_GROWTH_HORMONE_RECEPTOR_SIGNALING	2.79e-01	4.47e-01	0.13	0.32	1.13	23	GH1,STAT5A,SOCS3,PTPN6,STAT3,GH2
AD	REACTOME_SYNTHESIS_OF_16_20_HYDROXYEICOSATETRAENOIC_ACIDS_HETE	2.80e-01	4.48e-01	0.12	0.46	1.16	8	CYP4F2,CYP1A2,CYP2C9,CYP1B1,CYP4A11,CYP2C19
AD	REACTOME_RUNX1_REGULATES_TRANSCRIPTION_OF_GENES_INVOLVED_IN_DIFFERENTIATION_OF_KERATINOCYTES	2.81e-01	4.50e-01	0.12	0.52	1.16	6	SOCS3,CBFB,SERPINB13
AD	REACTOME_SIGNALING_BY_NOTCH3	2.82e-01	4.50e-01	0.14	0.27	1.1	41	EGFR,HEY2,HES1,NOTCH1,HEYL,RBPJ,PTCRA,EP300,CREBBP,IKZF1,KAT2B,WWC1,EGF,NOTCH3
AD	KEGG_PHOSPHATIDYLINOSITOL_SIGNALING_SYSTEM	2.82e-01	4.50e-01	0.09	-0.27	-1.12	70	PLCB1,DGKB,SYNJ1,PIP4K2C,OCRL,INPP5A,PI4KA,PIK3CB,PIP5K1B,INPP4B,DGKE,INPP4A,IMPA1,PIK3R3,PIP4K2B,INPP5J,ITPKA,CDS1,SYNJ2,CDS2,IPPK,PIKFYVE,DGKZ,INPP1,PRKCB,PIP5K1A,CALM1
AD	KEGG_PRIMARY_BILE_ACID_BIOSYNTHESIS	2.82e-01	4.51e-01	0.12	0.39	1.17	13	ACOX2,CYP39A1,CYP27A1,AKR1C4,AKR1D1,CH25H
AD	BIOCARTA_EFP_PATHWAY	2.83e-01	4.51e-01	0.1	-0.41	-1.15	14	SMURF1,CDK8,CDK7,CDK5
AD	REACTOME_PHASE_II_CONJUGATION_OF_COMPOUNDS	2.83e-01	4.51e-01	0.09	-0.27	-1.12	66	GSTO1,MGST3,GSTA4,SULT4A1,PAPSS1,GGCT,GSS,MAT2B,AKR1A1,TPMT,AHCY,PODXL2,IMPAD1,ABHD10,TRMT112,SULT1A2
AD	REACTOME_REGULATION_OF_TP53_ACTIVITY	2.83e-01	4.51e-01	0.09	-0.23	-1.09	136	MEAF6,AKT3,ATR,RPA3,NOC2L,PIP4K2C,HDAC2,UBB,CDK5,TOPBP1,RFC3,PPP2R1A,PIN1,RFC5,RBBP7,RPA2,PIP4K2B,PRKAG1,SMYD2,MAPKAPK5,CCNA1,MAPK14,RFC2,PRKAG2,CHD3,CSNK2B,SUPT16H,RAD17,TAF7,NUAK1,RFC4,CDK5R1,RNF34,UBA52,TAF12,TAF4B,TAF13,TBP,UBC,POU4F2,MTOR,PPP2R5C,TAF9B,PRMT5,PPP1R13B,PRKAB1,L3MBTL1,RAD50,DYRK2,RAD1
AD	BIOCARTA_PLCE_PATHWAY	2.84e-01	4.52e-01	0.1	-0.43	-1.16	11	PRKACB,PRKAR1A,PRKAR1B,PRKAR2B,ADCY1
AD	KEGG_GLYCEROPHOSPHOLIPID_METABOLISM	2.85e-01	4.53e-01	0.09	-0.28	-1.12	57	LPCAT4,PTDSS1,DGKB,GPD1L,AGPAT4,ETNK1,DGKE,CDS1,LPCAT1,PCYT2,CHKA,CDS2,PEMT,DGKZ,LPGAT1,GNPAT,GPD2,DGKI,GPD1,PLA2G15,DGKA,CDIPT
AD	REACTOME_ACETYLCHOLINE_BINDING_AND_DOWNSTREAM_EVENTS	2.85e-01	4.53e-01	0.12	0.39	1.14	12	CHRNG,CHRNE,CHRND
AD	BIOCARTA_CSK_PATHWAY	2.86e-01	4.54e-01	0.13	0.35	1.14	17	ZAP70,CSK,CD3D,PTPRC,CD4,CD3E,CREBBP
AD	REACTOME_METABOLISM_OF_VITAMINS_AND_COFACTORS	2.90e-01	4.60e-01	0.09	-0.23	-1.1	151	SLC25A32,AASDHPPT,GSTO1,RDH11,NMNAT2,RBP4,GPHN,PANK2,LRP12,COQ2,NAXD,PANK4,PTS,PRSS3,MOCS2,PARP6,COQ9,MTHFD1,RFK,TPK1,PCCA,MMADHC,PPCS,GPC5,LRP8,PCCB,GCH1,ACACA,NMRK1,SLC23A2,COQ6,PTGS2,SLC2A3,MMACHC,SLC19A2,PNPO,COQ3,PARP8,NT5E,NFS1,GPC1,PANK3,SHMT2,HSP90AA1,RETSAT,COQ7
AD	REACTOME_THE_CANONICAL_RETINOID_CYCLE_IN_RODS_TWILIGHT_VISION	2.91e-01	4.61e-01	0.13	0.35	1.14	17	LRAT,RBP3,RHO,RDH8,RDH16
AD	REACTOME_FREE_FATTY_ACID_RECEPTORS	2.91e-01	4.61e-01	0.11	0.73	1.16	2	GPR31,FFAR2
AD	REACTOME_STRIATED_MUSCLE_CONTRACTION	2.93e-01	4.64e-01	0.13	0.28	1.11	35	MYL3,TMOD3,TTN,TNNI1,TNNT3,MYL1,TPM2,TCAP,MYH8,MYBPC3
AD	BIOCARTA_TALL1_PATHWAY	2.93e-01	4.64e-01	0.12	0.43	1.15	10	NFKB1,RELA,MAP3K14,TNFRSF17
AD	REACTOME_REGULATION_OF_COMMISSURAL_AXON_PATHFINDING_BY_SLIT_AND_ROBO	2.93e-01	4.64e-01	0.1	-0.48	-1.16	8	NELL2,SLIT3,ROBO1,SLIT2
AD	REACTOME_BUTYRATE_RESPONSE_FACTOR_1_BRF1_BINDS_AND_DESTABILIZES_MRNA	2.94e-01	4.64e-01	0.1	-0.4	-1.14	14	EXOSC9,EXOSC4,EXOSC5,DCP2,EXOSC1,YWHAB
AD	REACTOME_INTERLEUKIN_12_FAMILY_SIGNALING	2.94e-01	4.64e-01	0.09	-0.29	-1.11	45	GSTO1,STAT4,STAT1,PPIA,MIF,VAMP7,IL12RB2,SOD1,CFL1,JAK1,PITPNA,CDC42,TALDO1,P4HB,HSPA9,CAPZA1
AD	REACTOME_PI5P_REGULATES_TP53_ACETYLATION	2.95e-01	4.66e-01	0.1	-0.48	-1.15	8	PIP4K2C,PIN1,PIP4K2B
AD	REACTOME_DISINHIBITION_OF_SNARE_FORMATION	2.98e-01	4.69e-01	0.11	-0.56	-1.16	5	PRKCB,STX4,PRKCG,PRKCA
AD	REACTOME_REGULATION_OF_GENE_EXPRESSION_BY_HYPOXIA_INDUCIBLE_FACTOR	2.99e-01	4.70e-01	0.12	0.41	1.14	11	HIF3A,CA9,EP300,CREBBP
AD	BIOCARTA_RANMS_PATHWAY	2.99e-01	4.71e-01	0.1	-0.47	-1.15	8	RANBP1,RANGAP1,KPNA2
AD	KEGG_BASE_EXCISION_REPAIR	3.00e-01	4.72e-01	0.1	-0.32	-1.12	30	POLB,TDG,PARP2,SMUG1,APEX1,FEN1
AD	REACTOME_RHO_GTPASES_ACTIVATE_ROCKS	3.01e-01	4.74e-01	0.1	-0.37	-1.12	18	MYL12B,PAK1,MYH10,ROCK2,PPP1R12A,CFL1
AD	REACTOME_DNA_STRAND_ELONGATION	3.03e-01	4.75e-01	0.1	-0.31	-1.11	31	GINS1,RPA3,RFC3,RFC5,MCM2,FEN1,RPA2,RFC2,MCM4,MCM6,RFC4
AD	BIOCARTA_BIOPEPTIDES_PATHWAY	3.06e-01	4.81e-01	0.1	-0.33	-1.11	26	STAT1,MAP2K1,HRAS,CDK5,PTK2B,MAPK1,MAPK14,GRB2,MAP2K2,PRKCB,CALM1
AD	PID_IGF1_PATHWAY	3.07e-01	4.82e-01	0.1	-0.33	-1.11	27	YWHAZ,HRAS,PRKCZ,YWHAE,GRB2,CRKL,PTK2,PRKCD,RPS6KB1,NCK2
AD	BIOCARTA_IL4_PATHWAY	3.08e-01	4.83e-01	0.12	0.41	1.13	11	IL2RG,IL4,IL4R
AD	REACTOME_CHAPERONE_MEDIATED_AUTOPHAGY	3.08e-01	4.83e-01	0.1	-0.36	-1.11	19	UBB,PCNT,HSP90AB1,UBA52,RNASE1,PARK7,HSP90AA1,UBC,HBB
AD	BIOCARTA_MCM_PATHWAY	3.10e-01	4.85e-01	0.1	-0.36	-1.12	18	ORC4,ORC5,MCM2,ORC3,MCM4,CDC6,MCM6
AD	REACTOME_MYOCLONIC_EPILEPSY_OF_LAFORA	3.10e-01	4.85e-01	0.1	-0.47	-1.14	8	UBB,UBA52,UBC,GYS1
AD	REACTOME_PI_3K_CASCADE_FGFR2	3.12e-01	4.88e-01	0.12	0.31	1.1	22	FGF3,FGF4,GAB1,FGF22,FGF18,FGF2,FGF17,FGF8,FGF6,FGF16,FGF23,FGF20,FGF1,PIK3R1,FGFR2
AD	BIOCARTA_EGF_PATHWAY	3.13e-01	4.89e-01	0.09	-0.33	-1.1	26	STAT1,MAP2K4,MAP2K1,HRAS,SRF,RASA1,JAK1,GRB2
AD	REACTOME_SYNTHESIS_OF_PC	3.14e-01	4.90e-01	0.12	0.33	1.1	18	LPIN1,CHAT,SLC44A1
AD	BIOCARTA_NKCELLS_PATHWAY	3.14e-01	4.90e-01	0.1	-0.38	-1.12	16	MAP2K1,RAC1,PAK1,PTK2B
AD	REACTOME_DISEASE	3.16e-01	4.93e-01	0.07	-0.19	-1.05	1118	STAM,EPS15,SEH1L,ELOC,AGK,SLC35A1,GNB1,PRKACB,DYNC1LI1,PSMD14,SLC1A1,CYP26B1,STAT1,MAP2K4,ARPC1A,DYNC1I1,RANBP1,PSMD12,SYT1,SNAP25,PGK1,AKT3,CDK8,RBX1,RBP4,MAP2K1,PPIA,KPNA1,ELMO1,SH3GL3,PSMD6,CLTA,TSC2,PRKAR1A,CCNC,CORO1A,CLTC,PSMD5,GNG3,TUBA4A,DPM1,GNB5,HRAS,ADAMTS3,PSMA3,FGF9,PSMD8,RAC1,MLH1,KPNA3,GNAS,PSMC6,SH3GL2,SV2B,TXN,STX1A,NUP42,ACTR2,CAPNS1,SLC25A4,CUL1,PSMC3,RNMT,CCNH,PAPSS1,AP2S1,CDK…
AD	BIOCARTA_VDR_PATHWAY	3.17e-01	4.93e-01	0.12	0.31	1.09	23	RXRA,HDAC1,SMARCC1,ACTL6A,SMARCC2,EP300,CREBBP,MED1,KAT2B
AD	BIOCARTA_IL3_PATHWAY	3.17e-01	4.94e-01	0.12	0.35	1.11	15	STAT5A,IL3RA,IL3,PTPN6
AD	REACTOME_FORMYL_PEPTIDE_RECEPTORS_BIND_FORMYL_PEPTIDES_AND_MANY_OTHER_LIGANDS	3.18e-01	4.94e-01	0.11	0.48	1.13	7	FPR3,ANXA1,CCL23,FPR1,HEBP1,FPR2
AD	REACTOME_NICOTINATE_METABOLISM	3.19e-01	4.96e-01	0.09	-0.35	-1.12	20	NMNAT2,NAXD,PARP6,NMRK1,PTGS2,PARP8,NT5E
AD	KEGG_CIRCADIAN_RHYTHM_MAMMAL	3.20e-01	4.97e-01	0.1	-0.43	-1.13	10	CRY2,CSNK1D,ARNTL,CLOCK,NPAS2,PER2
AD	REACTOME_TETRAHYDROBIOPTERIN_BH4_SYNTHESIS_RECYCLING_SALVAGE_AND_REGULATION	3.20e-01	4.97e-01	0.1	-0.43	-1.13	10	PTS,GCH1,HSP90AA1,CALM1
AD	REACTOME_LIGAND_RECEPTOR_INTERACTIONS	3.21e-01	4.97e-01	0.11	0.53	1.13	5	GAS1,PTCH1,IHH,SHH
AD	REACTOME_INTERLEUKIN_35_SIGNALLING	3.21e-01	4.98e-01	0.1	-0.42	-1.13	11	STAT4,STAT1,IL12RB2,JAK1
AD	BIOCARTA_FOSB_PATHWAY	3.23e-01	4.98e-01	0.1	-0.6	-1.15	4	CDK5,GRIA2
AD	KEGG_GLIOMA	3.22e-01	4.98e-01	0.13	0.24	1.06	57	EGFR,ARAF,E2F2,IGF1R,PLCG2,PDGFRB,CALML3,PIK3CG,PIK3R5,CDKN2A,TP53
AD	REACTOME_HIGHLY_CALCIUM_PERMEABLE_POSTSYNAPTIC_NICOTINIC_ACETYLCHOLINE_RECEPTORS	3.23e-01	4.98e-01	0.1	-0.45	-1.13	9	CHRNA1,CHRNB3,CHRNA2,CHRNA6,CHRNB2,CHRNA3,CHRNA4,CHRNA5,CHRNA9
AD	REACTOME_INTRINSIC_PATHWAY_FOR_APOPTOSIS	3.23e-01	4.98e-01	0.09	-0.28	-1.09	48	PPP3R1,YWHAQ,AKT3,TFDP1,YWHAZ,DYNLL1,YWHAH,C1QBP,CYCS,MAPK1
AD	REACTOME_PI_3K_CASCADE_FGFR1	3.22e-01	4.98e-01	0.12	0.32	1.09	20	FGF3,FGF4,GAB1,FGF22,FGF2,FGF17,FGF8,FGF6,FGF23,FGF20,FGFR1,FGF1,PIK3R1
AD	BIOCARTA_EPHA4_PATHWAY	3.24e-01	5.00e-01	0.11	0.45	1.12	8	FYN,SELP,LYN,EPHB1,ITGB1,RAP1B
AD	PID_VEGFR1_2_PATHWAY	3.24e-01	5.00e-01	0.13	0.24	1.07	64	FYN,MAPKAPK2,PXN,SH2D2A,FES,IQGAP1,MYOF,NEDD4,PTPN6,GAB1,ITGB3
AD	REACTOME_DISEASES_OF_BASE_EXCISION_REPAIR	3.24e-01	5.00e-01	0.11	0.58	1.14	4	MUTYH,OGG1,NEIL3
AD	REACTOME_TELOMERE_C_STRAND_LAGGING_STRAND_SYNTHESIS	3.25e-01	5.00e-01	0.09	-0.33	-1.1	25	RPA3,RFC3,RFC5,FEN1,RPA2,RFC2,CTC1,RFC4,STN1,PCNA
AD	PID_IL5_PATHWAY	3.25e-01	5.00e-01	0.11	0.36	1.12	14	STAT5A,PIM1,CSF2RB,CISH,IL5,IL5RA,LYN,PIK3R1,STAT5B
AD	BIOCARTA_IGF1_PATHWAY	3.26e-01	5.01e-01	0.09	-0.35	-1.12	20	MAP2K1,HRAS,SRF,RASA1,GRB2
AD	REACTOME_REGULATION_OF_TP53_ACTIVITY_THROUGH_ASSOCIATION_WITH_CO_FACTORS	3.26e-01	5.01e-01	0.11	0.37	1.12	13	PPP1R13L,TP53,TP63,TP73
AD	BIOCARTA_BAD_PATHWAY	3.26e-01	5.01e-01	0.09	-0.33	-1.1	25	PRKACB,PRKAR1A,YWHAH,PRKAR1B,MAPK1,PRKAR2B,ADCY1,KIT
AD	REACTOME_CA2_ACTIVATED_K_CHANNELS	3.27e-01	5.01e-01	0.11	0.43	1.12	9	KCNN3,KCNMB1,KCNN4
AD	PID_PLK1_PATHWAY	3.28e-01	5.03e-01	0.09	-0.29	-1.1	40	RAB1A,PRC1,FBXW11,PAK1,PPP2R1A,ROCK2,TUBG1,PPP1R12A,ECT2,KIF2A
AD	REACTOME_MASTL_FACILITATES_MITOTIC_PROGRESSION	3.28e-01	5.03e-01	0.1	-0.47	-1.13	8	ENSA,PPP2R1A,ARPP19,CCNB1
AD	BIOCARTA_ERBB3_PATHWAY	3.29e-01	5.04e-01	0.11	0.53	1.12	5	EGFR,EGF
AD	REACTOME_ORGANIC_CATION_TRANSPORT	3.29e-01	5.04e-01	0.11	0.5	1.12	6	SLC22A2,SLC22A1,SLC22A3,SLC22A5,SLC22A4
AD	BIOCARTA_GATA3_PATHWAY	3.30e-01	5.04e-01	0.1	-0.41	-1.13	12	PRKACB,PRKAR1A,PRKAR1B,PRKAR2B,MAPK14
AD	REACTOME_CASPASE_ACTIVATION_VIA_EXTRINSIC_APOPTOTIC_SIGNALLING_PATHWAY	3.30e-01	5.04e-01	0.12	0.31	1.08	22	TNFRSF10B,CASP8,TRADD,TLR4,FAS,FADD,CFLAR,FASLG,UNC5B,TICAM1,RIPK1,CD14
AD	REACTOME_SIGNAL_REGULATORY_PROTEIN_FAMILY_INTERACTIONS	3.32e-01	5.07e-01	0.11	0.36	1.11	14	PTPN6,SIRPG,FYB1,SIRPB1,TYROBP
AD	REACTOME_AKT_PHOSPHORYLATES_TARGETS_IN_THE_CYTOSOL	3.32e-01	5.07e-01	0.1	-0.4	-1.11	13	AKT3,TSC2,CASP9,MKRN1,GSK3A,CHUK,GSK3B
AD	BIOCARTA_AKAP95_PATHWAY	3.33e-01	5.08e-01	0.1	-0.44	-1.12	9	PRKACB,PRKAR2B,PRKAG1
AD	KEGG_GAP_JUNCTION	3.33e-01	5.08e-01	0.08	-0.25	-1.08	80	PLCB1,GUCY1B1,PRKACB,GRM5,MAP2K1,TUBA4A,HRAS,GNAS,GRM1,TUBA1B,TUBB2A,HTR2A,TUBB,MAPK1,ADCY1,TUBB4B,CSNK1D,GRB2,ADCY3,GNAI1,TUBA1A,MAP2K2,PRKCB,MAP2K5,ADCY6,TUBA8
AD	REACTOME_RRNA_MODIFICATION_IN_THE_MITOCHONDRION	3.33e-01	5.08e-01	0.1	-0.55	-1.13	5	MRM3,MRM2,TFB1M
AD	REACTOME_TANDEM_PORE_DOMAIN_POTASSIUM_CHANNELS	3.33e-01	5.08e-01	0.1	-0.51	-1.12	6	KCNK1,KCNK2,KCNK3,KCNK10
AD	REACTOME_ONCOGENIC_MAPK_SIGNALING	3.34e-01	5.08e-01	0.08	-0.26	-1.08	61	AGK,MAP2K1,HRAS,PAPSS1,FAM131B,SPRED2,AGGF1,TENT4A,MAPK1,ACTB,ATG7,PEBP1,NF1,ARRB1,YWHAB,CAMK2A,CAMK2B,AKAP9,MAP2K2,MARK3
AD	REACTOME_RHO_GTPASES_ACTIVATE_NADPH_OXIDASES	3.34e-01	5.08e-01	0.09	-0.34	-1.1	21	RAC1,PRKCZ,PIK3R4,PIN1,MAPK1
AD	REACTOME_SYNTHESIS_OF_LIPOXINS_LX	3.35e-01	5.09e-01	0.11	0.58	1.13	4	ALOX5,ALOX12,ALOX5AP,HPGD
AD	REACTOME_CTLA4_INHIBITORY_SIGNALING	3.35e-01	5.09e-01	0.12	0.32	1.08	20	FYN,YES1,CD86,CD80,CTLA4
AD	REACTOME_NR1H2_NR1H3_REGULATE_GENE_EXPRESSION_TO_LIMIT_CHOLESTEROL_UPTAKE	3.35e-01	5.09e-01	0.11	0.53	1.12	5	RXRA,NR1H3,MYLIP
AD	REACTOME_INTRINSIC_PATHWAY_OF_FIBRIN_CLOT_FORMATION	3.36e-01	5.09e-01	0.12	0.32	1.08	19	KNG1,F10,GP1BA,F11,SERPING1,GP9,PRCP,VWF,F9,PROC
AD	REACTOME_SYNTHESIS_SECRETION_AND_INACTIVATION_OF_GLUCOSE_DEPENDENT_INSULINOTROPIC_POLYPEPTIDE_GIP	3.36e-01	5.10e-01	0.11	0.41	1.11	10	PAX6,GATA4,SEC11A,GIP
AD	REACTOME_BILE_ACID_AND_BILE_SALT_METABOLISM	3.39e-01	5.13e-01	0.12	0.26	1.06	39	ABCC3,RXRA,ACOX2,CYP39A1,CYP27A1,SLC10A1,SLC10A2,AKR1C3,AKR1C4,SLCO1A2,AKR1C2,STARD5,ABCB11,AKR1D1,NR1H4
AD	REACTOME_VITAMINS	3.39e-01	5.13e-01	0.1	-0.54	-1.12	5	CYP26B1,CYP26A1,CYP2R1
AD	BIOCARTA_MHC_PATHWAY	3.40e-01	5.13e-01	0.1	-0.49	-1.12	7	PSMB6,PSMB5
AD	REACTOME_DETOXIFICATION_OF_REACTIVE_OXYGEN_SPECIES	3.40e-01	5.14e-01	0.09	-0.31	-1.09	31	TXN,NUDT2,ERO1A,CYCS,PRDX3,SOD1,ATOX1,P4HB,PRDX2,TXNRD2
AD	BIOCARTA_LEPTIN_PATHWAY	3.41e-01	5.14e-01	0.09	-0.44	-1.11	9	ACACA,PRKAG1,PRKAG2,PRKAB1,PRKAB2
AD	PID_INTEGRIN_A4B1_PATHWAY	3.41e-01	5.15e-01	0.09	-0.31	-1.09	28	PRKACB,PRKAR1A,YWHAZ,RAC1,PTK2B,PRKAR1B
AD	REACTOME_HIGHLY_CALCIUM_PERMEABLE_NICOTINIC_ACETYLCHOLINE_RECEPTORS	3.42e-01	5.16e-01	0.09	-0.46	-1.11	8	CHRNA1,CHRNB3,CHRNA2,CHRNA6,CHRNB2,CHRNA3,CHRNA4,CHRNA5
AD	BIOCARTA_IL2_PATHWAY	3.43e-01	5.16e-01	0.12	0.31	1.07	21	SYK,IL2RG,STAT5A,ELK1,IL2RB,IL2RA,LCK,FOS,IL2,JAK3
AD	PID_P38_ALPHA_BETA_DOWNSTREAM_PATHWAY	3.43e-01	5.16e-01	0.12	0.27	1.07	36	MAPKAPK2,HBP1,MAPKAPK3,ATF1,EIF4EBP1,KRT19,MITF,TP53,RPS6KA5
AD	REACTOME_VEGFR2_MEDIATED_VASCULAR_PERMEABILITY	3.44e-01	5.18e-01	0.09	-0.33	-1.1	23	AKT3,RAC1,PAK1,VAV3,HSP90AA1,MTOR,CALM1,PAK3
AD	REACTOME_IRAK2_MEDIATED_ACTIVATION_OF_TAK1_COMPLEX	3.45e-01	5.19e-01	0.1	-0.49	-1.11	7	UBB,UBA52,UBC,MAP3K7
AD	REACTOME_METABOLISM_OF_CARBOHYDRATES	3.46e-01	5.20e-01	0.07	-0.21	-1.05	248	SLC25A11,SEH1L,B4GALT6,MDH1,PRKACB,B3GALT2,BPGM,PGK1,GOT1,ENO2,SLC25A12,MDH2,GPI,NUP42,PAPSS1,PRPS2,UBB,GAPDH,B4GAT1,GOT2,PPP2R1A,AKR1A1,PFKM,CHP1,TPI1,CHST1,HK1,CHST2,PHKG2,GNPDA1,PRPS1,ST3GAL6,GPC5,NUP155,NCAN,NUP93,B3GNT2,HGSNAT,B4GALT7,PPP2R5D,NUP85,NDC1,ALDOA,NUP50,ABCC5,RPE,AGL,ALDOC,NUP58,B4GALT5,SLC9A1,B3GAT3,TALDO1,PKM,PFKP,UBA52,GPC1,B4GALT3,HAS1,MAN2B2,HS3ST2,UBC,ADPGK,PGP,CHST15,UST,P…
AD	REACTOME_EPHA_MEDIATED_GROWTH_CONE_COLLAPSE	3.47e-01	5.21e-01	0.11	0.29	1.07	25	FYN,EPHA2,YES1,EPHA1,MYH11,EFNA1,MYH14,EFNA4,MYL9,ROCK1
AD	REACTOME_ERYTHROPOIETIN_ACTIVATES_PHOSPHOINOSITIDE_3_KINASE_PI3K	3.47e-01	5.21e-01	0.11	0.37	1.07	12	PIK3CG,PIK3R5,GAB1,EPOR,LYN,PIK3R1,EPO,IRS2
AD	BIOCARTA_UCALPAIN_PATHWAY	3.48e-01	5.22e-01	0.09	-0.39	-1.09	13	ACTN2,RAC1,CAPNS1
AD	REACTOME_MISMATCH_REPAIR	3.49e-01	5.23e-01	0.09	-0.39	-1.1	14	MLH1,RPA3,RPA2,MSH2,MSH3,PCNA
AD	REACTOME_ADORA2B_MEDIATED_ANTI_INFLAMMATORY_CYTOKINES_PRODUCTION	3.49e-01	5.24e-01	0.14	0.21	1.05	101	PRKX,GNAI2,GLP1R,GPR20,PTGER2,CALCR,GNG12,MC3R,CGA,RAMP3,PTGDR,GIP,SCTR,TAAR5,GPR32,GIPR,PTGIR,ADCY2,RAMP2,ADRB2,AVPR2,ADRB3,GHRH,CYSLTR2,CALCRL,GNGT1,ADCY7,FSHR,RAMP1,PTGER4,AVP,GPR25,POMC,SCT,MC2R,GPR27,CALCA,HTR4,GNG5,LHCGR,GNAI3,RLN2,FSHB,ADM,PRKACG,HRH2,GNB3,GNG11,ADCY8
AD	REACTOME_MOLYBDENUM_COFACTOR_BIOSYNTHESIS	3.50e-01	5.24e-01	0.09	-0.51	-1.11	6	GPHN,MOCS2,NFS1,MOCS3
AD	REACTOME_ESTROGEN_BIOSYNTHESIS	3.50e-01	5.24e-01	0.1	0.52	1.11	5	HSD17B14,CYP19A1,HSD17B2
AD	REACTOME_HDR_THROUGH_SINGLE_STRAND_ANNEALING_SSA	3.51e-01	5.25e-01	0.09	-0.3	-1.08	31	ATR,RPA3,TOPBP1,RFC3,RFC5,RPA2,RFC2,RAD17,RFC4
AD	REACTOME_BASIGIN_INTERACTIONS	3.52e-01	5.26e-01	0.11	0.3	1.07	24	SPN,SLC7A9,SLC7A7,ITGA6,ATP1B2,CAV1,SLC3A2,SLC7A11
AD	PID_P53_REGULATION_PATHWAY	3.52e-01	5.26e-01	0.12	0.24	1.05	51	PPP1R13L,HIPK2,CDK2,TP53AIP1,PPM1D,YY1,CDKN2A,TP53,EP300,CREBBP,ABL1
AD	REACTOME_G_ALPHA_Z_SIGNALLING_EVENTS	3.52e-01	5.26e-01	0.09	-0.29	-1.07	39	GNB1,GNG3,GNB5,GNAS,RGS4,RGS17,ADCY1,ADCY3,GNAI1,GNAZ,PRKCB,ADCY6,GNB2,PRKCE,RGS20,PRKCD,ADRA2A,PRKCG,PRKCQ,GNG4
AD	PID_ERBB1_RECEPTOR_PROXIMAL_PATHWAY	3.53e-01	5.26e-01	0.09	-0.29	-1.06	34	STAT1,HRAS,PAK1,PIK3CB,RASA1,MAPK1,PIK3R3,GRB2,GNAI1,WASL
AD	REACTOME_SIGNALING_BY_TGF_BETA_FAMILY_MEMBERS	3.54e-01	5.27e-01	0.13	0.21	1.04	92	INHBB,SMAD5,CCNT1,SP1,BMPR1B,TGIF1,FSTL3,BMPR1A,WWTR1,SMAD9,AMHR2,HDAC1,PARD3,GDF2,ACVRL1,TGFBR1,SMAD6,JUNB,SMURF2,MYC,RBL1,CER1,FOXH1,BAMBI,BMP10
AD	BIOCARTA_FREE_PATHWAY	3.54e-01	5.27e-01	0.11	0.4	1.08	10	NFKB1,RELA,NOX1,XDH
AD	REACTOME_EPH_EPHRIN_MEDIATED_REPULSION_OF_CELLS	3.54e-01	5.27e-01	0.08	-0.28	-1.07	46	CLTA,CLTC,RAC1,AP2S1,AP2M1,DNM1,AP2B1,ACTB,EFNB3,AP2A2,PSEN2,TIAM1,EPHB6,VAV3,EPHA3,CLTB,EPHA4,PSEN1
AD	BIOCARTA_IL10_PATHWAY	3.55e-01	5.28e-01	0.11	0.37	1.1	13	STAT5A,IL10RA,STAT3,IL10RB,IL1A,HMOX1
AD	PID_AR_NONGENOMIC_PATHWAY	3.56e-01	5.28e-01	0.09	-0.3	-1.07	30	PLCB1,GNB1,MAP2K1,HRAS,RAC1,MAPK1,CDC42,GNAI1,GNAZ,MAP2K2
AD	REACTOME_NRAGE_SIGNALS_DEATH_THROUGH_JNK	3.56e-01	5.29e-01	0.08	-0.28	-1.06	44	KALRN,MCF2,RAC1,MAGED1,ARHGEF3,ARHGEF9,ARHGEF11,ARHGEF4,TIAM1,ECT2,ARHGEF7,VAV3,ABR
AD	BIOCARTA_RACCYCD_PATHWAY	3.59e-01	5.33e-01	0.11	0.28	1.05	26	NFKB1,RELA,CDK2,NFKBIA
AD	REACTOME_VLDL_CLEARANCE	3.59e-01	5.33e-01	0.1	0.52	1.1	5	APOC1,APOB,APOBR,LSR
AD	REACTOME_IKK_COMPLEX_RECRUITMENT_MEDIATED_BY_RIP1	3.60e-01	5.33e-01	0.09	-0.34	-1.09	20	UBE2N,UBB,UBE2D2,UBE2D1,UBA52,UBC,IKBKG,BIRC3
AD	REACTOME_TRANSCRIPTION_OF_E2F_TARGETS_UNDER_NEGATIVE_CONTROL_BY_P107_RBL1_AND_P130_RBL2_IN_COMPLEX_WITH_HDAC1	3.60e-01	5.33e-01	0.11	0.36	1.09	13	HDAC1,RBL2,RBL1,MYBL2,CDK1,TFDP2,RBBP4
AD	KEGG_COLORECTAL_CANCER	3.61e-01	5.34e-01	0.12	0.24	1.06	59	TCF7L1,BCL2,TCF7,RALGDS,ARAF,TCF7L2,PIK3CG,PIK3R5,TGFBR1,TP53,RAC2,TGFB2,TGFB3,LEF1,MYC
AD	BIOCARTA_VIP_PATHWAY	3.62e-01	5.35e-01	0.11	0.3	1.07	23	NFKB1,RELA,NFATC1,NFKBIA,MAP3K1
AD	BIOCARTA_TSP1_PATHWAY	3.63e-01	5.36e-01	0.1	0.46	1.09	7	FYN,THBS1,FOS,JUN,CASP3
AD	REACTOME_EUKARYOTIC_TRANSLATION_INITIATION	3.64e-01	5.36e-01	0.08	-0.24	-1.05	88	EIF3K,EIF3I,RPL10A,EIF4H,EIF3M,RPL26L1,RPL15,RPL31,EIF2B1,EIF2S1,RPS4Y1,EIF2B5,RPS24,UBA52,EIF3J,EIF3H,EIF5,RPL38,EIF2S2,EIF3D,EIF4E,RPL36,RPS21,RPL24,RPS23,EIF2B4,RPS14,RPL37A,EIF2B2,RPL36AL,RPL29,RPS15,EIF3F,RPL12,EIF3B,RPS7,RPL34,FAU,EIF3L,RPL9,RPL35A,RPLP0
AD	REACTOME_GLYCEROPHOSPHOLIPID_BIOSYNTHESIS	3.64e-01	5.36e-01	0.08	-0.24	-1.06	82	LPCAT4,PTDSS1,AGK,DDHD2,GPD1L,PITPNB,MGLL,AGPAT4,LPIN2,ETNK1,PLD3,PLA2G4C,CDS1,PLAAT1,LPCAT1,PCYT2,CSNK2B,CHKA,CDS2,PEMT,LPGAT1,GNPAT,DGAT1,BCHE,GPD2
AD	REACTOME_PKA_MEDIATED_PHOSPHORYLATION_OF_KEY_METABOLIC_FACTORS	3.63e-01	5.36e-01	0.09	-0.53	-1.1	5	PRKACB
AD	REACTOME_GAMMA_CARBOXYLATION_HYPUSINE_FORMATION_AND_ARYLSULFATASE_ACTIVATION	3.65e-01	5.39e-01	0.09	-0.31	-1.07	27	DPH2,STS,DNAJC24,DHPS
AD	REACTOME_REGULATION_OF_CHOLESTEROL_BIOSYNTHESIS_BY_SREBP_SREBF	3.66e-01	5.39e-01	0.08	-0.27	-1.05	50	HMGCR,NFYC,ELOVL6,SC5D,SEC23A,HMGCS1,INSIG2,IDI1,TM7SF2,FDPS,ACACA,MBTPS1,SMARCD3,NFYB,MVD,NCOA2,SCAP,SEC24C,NCOA6,SAR1B,FASN,MBTPS2,TBL1XR1
AD	REACTOME_ZINC_EFFLUX_AND_COMPARTMENTALIZATION_BY_THE_SLC30_FAMILY	3.66e-01	5.39e-01	0.09	-0.58	-1.12	4	SLC30A3,SLC30A5,SLC30A6
AD	REACTOME_RNA_POLYMERASE_I_TRANSCRIPTION_INITIATION	3.67e-01	5.39e-01	0.08	-0.29	-1.06	38	CCNH,CDK7,HDAC2,POLR2K,ERCC3,RBBP7,MNAT1,POLR1C,CHD3,RRN3,POLR2F,GTF2H4,TBP,POLR2H,GTF2H1,POLR2L,GTF2H5
AD	REACTOME_SIGNALLING_TO_RAS	3.68e-01	5.41e-01	0.11	0.32	1.07	18	MAPKAPK2,RALGDS,MAPKAPK3
AD	KEGG_LONG_TERM_DEPRESSION	3.70e-01	5.44e-01	0.08	-0.26	-1.06	59	PLCB1,GUCY1B1,GRM5,MAP2K1,HRAS,GNAS,GRM1,PPP2R1A,GRIA1,MAPK1,GRIA2
AD	REACTOME_ION_TRANSPORT_BY_P_TYPE_ATPASES	3.72e-01	5.45e-01	0.08	-0.27	-1.06	45	ATP2A2,ATP8A2,ATP2B1,ATP1A1,FXYD7,ATP8A1,ATP13A2,ATP1A3,ATP2B2,CAMK2A,CAMK2B,ATP7B,ATP9A,CALM1,ATP2C2,CAMK2G
AD	REACTOME_NEUROTRANSMITTER_CLEARANCE	3.72e-01	5.45e-01	0.1	0.42	1.09	9	COMT,SLC22A2,SLC22A1,SLC6A3,SLC6A4,MAOA
AD	REACTOME_SMALL_INTERFERING_RNA_SIRNA_BIOGENESIS	3.72e-01	5.45e-01	0.1	0.48	1.07	6	AGO3,DICER1
AD	REACTOME_TRANSCRIPTIONAL_REGULATION_BY_RUNX1	3.72e-01	5.45e-01	0.07	-0.21	-1.04	177	PSMD14,PSMD12,ACTL6B,PSMD6,PSMD5,PSMA3,PSMD8,PSMC6,PSMC3,CCNH,CDK7,PSMA5,UBB,PSMA4,PSMB6,PSMA1,PSMB5,YAF2,PSMB2,SMARCA2,PSMB3,PSMD1,PRMT1,PSMD10,CBX6,ASH2L,NR4A3,PSMD3,PSMC1,CCND2,PSMC4,PSMB4,SMARCA4,RNF2,PSMC5,PSMC2,MNAT1,PSMA2,PSMD4,PSMD11,H2AZ1,PSMD13,PSMB7,SMARCD3,CSNK2B,PSMB10,PSMF1,PSMD2,PSMD9,UBA52,PSMB1,PSMD7,UBC,CTSV,PRKCB
AD	REACTOME_TYROSINE_CATABOLISM	3.72e-01	5.45e-01	0.1	0.51	1.09	5	HPD,FAH,HGD,TAT
AD	REACTOME_METABOLIC_DISORDERS_OF_BIOLOGICAL_OXIDATION_ENZYMES	3.73e-01	5.45e-01	0.11	0.28	1.05	27	CYP11A1,TBXAS1,CYP11B1,CYP27A1,MAT1A,CYP17A1,OPLAH,CYP19A1,SLC35D1,CYP11B2,CYP1B1,POMC,MC2R,FMO3
AD	REACTOME_REGULATION_OF_RUNX1_EXPRESSION_AND_ACTIVITY	3.73e-01	5.45e-01	0.1	0.39	1.08	11	AGO3,CBFB,TNRC6B,PML,CDK6
AD	REACTOME_EGFR_INTERACTS_WITH_PHOSPHOLIPASE_C_GAMMA	3.73e-01	5.46e-01	0.1	0.43	1.08	8	EGFR,EGF,PLCG1,AREG,EREG
AD	REACTOME_CARGO_CONCENTRATION_IN_THE_ER	3.75e-01	5.48e-01	0.08	-0.3	-1.05	30	CNIH3,MIA3,SEC23A,GRIA1,CNIH1,F8,TMED2,PREB,MCFD2
AD	REACTOME_RELAXIN_RECEPTORS	3.75e-01	5.48e-01	0.1	0.56	1.09	4	RXFP3,RLN2,INSL3
AD	REACTOME_PTK6_REGULATES_RTKS_AND_THEIR_EFFECTORS_AKT1_AND_DOK1	3.76e-01	5.48e-01	0.1	0.42	1.08	9	DOK1,ARAP1,PTK6,CBL
AD	REACTOME_REGULATION_OF_TP53_ACTIVITY_THROUGH_ACETYLATION	3.76e-01	5.48e-01	0.08	-0.31	-1.05	26	MEAF6,AKT3,PIP4K2C,HDAC2,PIN1,RBBP7,PIP4K2B
AD	PID_AURORA_A_PATHWAY	3.77e-01	5.49e-01	0.08	-0.31	-1.06	28	OAZ1,NDEL1,PAK1,RASA1,CKAP5,PPP2R5D,CPEB1,ARHGEF7
AD	REACTOME_SYNTHESIS_OF_PI	3.77e-01	5.49e-01	0.09	-0.57	-1.1	4	CDS1,CDIPT
AD	REACTOME_CYCLIN_A_B1_B2_ASSOCIATED_EVENTS_DURING_G2_M_TRANSITION	3.78e-01	5.50e-01	0.08	-0.32	-1.07	23	PPME1,CCNH,CDK7,LCMT1,PPP2R1A,MNAT1,CCNA1
AD	PID_PRL_SIGNALING_EVENTS_PATHWAY	3.82e-01	5.55e-01	0.08	-0.34	-1.06	19	RAC1,EGR1,TUBA1B,MAPK1,PTP4A1
AD	REACTOME_TRISTETRAPROLIN_TTP_ZFP36_BINDS_AND_DESTABILIZES_MRNA	3.82e-01	5.55e-01	0.09	-0.37	-1.06	14	EXOSC9,EXOSC4,EXOSC5,DCP2,EXOSC1,YWHAB
AD	REACTOME_CARDIAC_CONDUCTION	3.85e-01	5.59e-01	0.07	-0.22	-1.04	112	CACNA2D3,ATP2A2,FGF13,FGF12,FKBP1B,SCN1A,ATP2B1,ATP1A1,CACNG3,FGF14,FXYD7,SLC8A2,SCN3B,SCN2A,ATP1A3,KCND2,CACNB3,KCNIP1,KCNK1,TRPC1,ATP2B2,SCN2B,KCND3,CAMK2A,CAMK2B,CACNG2,AKAP9,CACNA2D2,SCN3A,KCNK2,RANGRF
AD	REACTOME_NOTCH4_ACTIVATION_AND_TRANSMISSION_OF_SIGNAL_TO_THE_NUCLEUS	3.85e-01	5.59e-01	0.09	-0.43	-1.08	9	YWHAZ,PSEN2,PSEN1,PSENEN
AD	BIOCARTA_CBL_PATHWAY	3.87e-01	5.61e-01	0.1	0.38	1.06	11	EGFR,CSF1R,CBL,EGF
AD	REACTOME_FGFR3_LIGAND_BINDING_AND_ACTIVATION	3.88e-01	5.63e-01	0.1	0.37	1.06	12	FGF4,FGF18,FGF2,FGF17,FGF8,FGF16,FGFR3,FGF23,FGF20,FGF1
AD	REACTOME_ACYL_CHAIN_REMODELING_OF_CL	3.89e-01	5.63e-01	0.1	0.51	1.08	5	TAZ,PLA2G6,HADHA,PLA2G4A
AD	REACTOME_GLUTATHIONE_SYNTHESIS_AND_RECYCLING	3.89e-01	5.63e-01	0.09	-0.45	-1.07	8	GGCT,GSS
AD	REACTOME_SIGNALING_BY_ERYTHROPOIETIN	3.89e-01	5.63e-01	0.11	0.29	1.05	24	STAT5A,PLCG2,PIK3CG,PIK3R5,GAB1,EPOR,VAV1,PLCG1
AD	REACTOME_TRANSPORT_OF_VITAMINS_NUCLEOSIDES_AND_RELATED_MOLECULES	3.90e-01	5.63e-01	0.11	0.26	1.02	32	SLC28A3,LCN1,SLC29A3,APOD,SLC27A6,SLC28A2,SLCO2A1,SLCO4A1,SLCO2B1,SLC29A2,SLC35D1,SLCO1A2,AVP,SLC35D2
AD	BIOCARTA_SPPA_PATHWAY	3.91e-01	5.65e-01	0.08	-0.37	-1.07	15	PLCB1,MAP2K1,HRAS,MAPK1
AD	REACTOME_ADP_SIGNALLING_THROUGH_P2Y_PURINOCEPTOR_12	3.91e-01	5.65e-01	0.09	-0.37	-1.05	14	GNB1,GNG3,GNB5
AD	REACTOME_DEGRADATION_OF_CYSTEINE_AND_HOMOCYSTEINE	3.92e-01	5.65e-01	0.09	-0.38	-1.05	12	GOT2,CDO1,ADO,ETHE1,CTH
AD	REACTOME_MET_ACTIVATES_RAP1_AND_RAC1	3.92e-01	5.65e-01	0.09	-0.41	-1.05	10	RAC1,GRB2,CRKL
AD	REACTOME_SYNTHESIS_SECRETION_AND_INACTIVATION_OF_GLUCAGON_LIKE_PEPTIDE_1_GLP_1	3.91e-01	5.65e-01	0.1	0.34	1.06	15	PAX6,TCF7L2,SEC11A,CDX2,LEP
AD	REACTOME_NUCLEOBASE_CATABOLISM	3.92e-01	5.65e-01	0.08	-0.31	-1.04	25	ENTPD3,ENTPD6,ENTPD4,ITPA,NUDT9,NT5E,ENTPD5,NUDT15,DNPH1,NUDT18,UPP1,ADPRM,PNP,NT5M,NUDT1
AD	BIOCARTA_ECM_PATHWAY	3.93e-01	5.65e-01	0.11	0.31	1.04	19	FYN,TLN1,PIK3CG,ARHGAP5
AD	PID_ENDOTHELIN_PATHWAY	3.93e-01	5.65e-01	0.08	-0.26	-1.04	60	PLCB1,MAP2K1,HRAS,RAC1,PTK2B,MAPK1,ADCY1,MAPK14,GNAL,CDC42,ADCY3,GNAI1,GNAZ,SLC9A1,MAP2K2,PRKCB,ADCY6,PRKCE
AD	REACTOME_NONHOMOLOGOUS_END_JOINING_NHEJ	3.94e-01	5.66e-01	0.08	-0.27	-1.04	49	UBE2V2,BABAM2,UBE2N,TDP2,BABAM1,TP53BP1,PRKDC,SUMO1,TDP1,XRCC5,RNF8,BRCC3,NSD2,LIG4,HERC2,XRCC6
AD	KEGG_AMINO_SUGAR_AND_NUCLEOTIDE_SUGAR_METABOLISM	3.95e-01	5.67e-01	0.08	-0.28	-1.03	35	GPI,UAP1,HK1,UXS1,GNPDA1,NANS,PMM2,GNE,GMDS,TSTA3,PMM1,MPI,GALE,UGP2,CYB5R1,GFPT1
AD	PID_REELIN_PATHWAY	3.95e-01	5.67e-01	0.08	-0.31	-1.05	27	PAFAH1B1,CDK5,VLDLR,GRIN2A,LRP8,LRPAP1,CRKL,CDK5R1
AD	REACTOME_CYTOSOLIC_SENSORS_OF_PATHOGEN_ASSOCIATED_DNA	3.95e-01	5.67e-01	0.08	-0.27	-1.04	49	POLR3F,POLR3K,TBK1,POLR3B,UBB,DDX41,DTX4,POLR2K,TRIM32,PRKDC,XRCC5,POLR3C,POLR1C,UBA52,POLR2F,UBC,XRCC6,DHX9,POLR3D,IKBKG,POLR2H
AD	REACTOME_CHK1_CHK2_CDS1_MEDIATED_INACTIVATION_OF_CYCLIN_B_CDK1_COMPLEX	3.97e-01	5.69e-01	0.09	-0.38	-1.05	12	YWHAQ,YWHAZ,YWHAH,YWHAE,YWHAB
AD	BIOCARTA_SHH_PATHWAY	3.98e-01	5.70e-01	0.08	-0.36	-1.06	15	PRKACB,PRKAR1A,DYRK1A,PRKAR1B,PRKAR2B
AD	KEGG_CHEMOKINE_SIGNALING_PATHWAY	3.98e-01	5.70e-01	0.13	0.19	1.01	159	PRKX,NFKB1,WAS,PXN,CXCR4,RELA,CSK,GNAI2,NFKBIA,CCL2,PLCB2,CCL5,FGR,PF4,GNG12,FOXO3,PIK3CG,PIK3R5,PARD3,CCR5,CCL16,CCL17,DOCK2,RAC2,IKBKB,CCL25,STAT3,CCL22,PPBP,CCL1,NFKBIB,ADCY2,XCL1,PLCB3,CXCR6,GNGT1,CXCR5,CCR3,CXCR2,CCL7,ADCY7,GRK1,CXCL12,HCK,CCL24,CCL23,CCL21,CCR1,CCL13
AD	REACTOME_ABACAVIR_TRANSPORT_AND_METABOLISM	3.99e-01	5.70e-01	0.1	0.41	1.06	9	ADH1A,PCK1,SLC22A2,SLC22A1,SLC22A3
AD	BIOCARTA_PLCD_PATHWAY	4.00e-01	5.71e-01	0.1	0.51	1.07	5	PLCD1,TGM2
AD	BIOCARTA_RANKL_PATHWAY	4.01e-01	5.72e-01	0.1	0.34	1.06	14	NFKB1,RELA,IFNB1,IFNAR2,TNFSF11
AD	PID_ATF2_PATHWAY	4.01e-01	5.72e-01	0.12	0.24	1.02	54	BCL2,HES1,SOCS3,CBFB,BRCA1,TGFB2,ARG1,MMP2,EP300,JUNB,DUSP1,IL23A,RB1,SERPINB5,ESR1
AD	REACTOME_TNF_RECEPTOR_SUPERFAMILY_TNFSF_MEMBERS_MEDIATING_NON_CANONICAL_NF_KB_PATHWAY	4.01e-01	5.72e-01	0.1	0.34	1.05	14	CD40,TNFRSF12A,LTBR,MAP3K14,LTA,TNFSF11,CD40LG,LTB,BIRC2,TNFSF14,TRAF2
AD	REACTOME_FRUCTOSE_CATABOLISM	4.02e-01	5.72e-01	0.09	-0.56	-1.08	4	KHK,ALDH1A1,TKFC
AD	REACTOME_GABA_B_RECEPTOR_ACTIVATION	4.01e-01	5.72e-01	0.08	-0.28	-1.03	33	GNB1,GNG3,GNB5,GABBR2,KCNJ6,ADCY1,GNAL,KCNJ9,ADCY3,GNAI1,GABBR1,ADCY6,GNB2,KCNJ3
AD	REACTOME_SUMOYLATION	4.02e-01	5.73e-01	0.14	0.19	1.01	155	CBX5,RELA,PIAS4,HIPK2,HDAC7,RXRA,NFKBIA,NR5A1,PPARA,HDAC1,STAG2,NFKB2,SMC5,NUP160,PGR,CDKN2A,BRCA1,PIAS1,RORA,MITF,TP53,BLM,H4C9,IKBKE,EP300,DNMT3A,CREBBP,STAG1,HIC1,PHC3,TFAP2B,ESR1,SUZ12,NR1H3,H4C5,SP100,H4C4,CDCA8,ZNF350,VDR,CBX8,NR5A2,RING1,NR1I2,TPR,DAXX,SMC3,AURKB
AD	KEGG_MAPK_SIGNALING_PATHWAY	4.03e-01	5.74e-01	0.15	0.18	1.01	234	PRKX,MAPKAPK2,EGFR,NFKB1,MAP3K20,NFATC4,RELA,MECOM,RRAS,FGFR4,MAPKAPK3,RPS6KA1,MAPK7,MAP3K8,MAP3K1,MAP3K6,PDGFRB,GNA12,FGF3,MKNK2,GNG12,IL1R1,DUSP9,NFKB2,FGF4,MAP3K3,TNFRSF1A,CACNG5,TGFBR1,FLNA,TP53,RAC2,TGFB2,IKBKB,FGF22,RPS6KA5,TGFB3,MAP4K1,MAP3K2,TAB2,MAP3K5,DUSP1,STK3,PLA2G2D,MAP3K11,PTPN7,STK4,ELK1,MYC,HSPA1L,MAP4K4,PLA2G2F,FGF21,FAS,FGF18,IL1R2,IL1A,FLNC,MAX,MAP3K14,PLA2G3,NTRK1,EGF,NR4A1,G…
AD	BIOCARTA_CIRCADIAN_PATHWAY	4.03e-01	5.74e-01	0.09	-0.56	-1.07	4	CRY2,ARNTL,CLOCK
AD	KEGG_ASCORBATE_AND_ALDARATE_METABOLISM	4.04e-01	5.74e-01	0.1	0.39	1.04	10	UGT2B17,ALDH9A1,UGT2B28,UGDH
AD	REACTOME_CYCLIN_D_ASSOCIATED_EVENTS_IN_G1	4.06e-01	5.76e-01	0.08	-0.27	-1.04	42	TFDP1,CUL1,CCNH,CDK7,UBB,CDKN2D,PPP2R1A,SKP1
AD	REACTOME_VITAMIN_C_ASCORBATE_METABOLISM	4.06e-01	5.76e-01	0.09	-0.49	-1.07	6	GSTO1,SLC23A2,SLC2A3
AD	PID_S1P_S1P4_PATHWAY	4.10e-01	5.82e-01	0.1	0.34	1.04	14	GNAI2,S1PR4,GNA12,GNA13
AD	REACTOME_O_LINKED_GLYCOSYLATION	4.10e-01	5.82e-01	0.12	0.23	1.02	63	MUC1,ST6GALNAC2,ADAMTSL3,ADAMTSL4,THSD4,POMT2,ADAMTS2,GALNT8,CFP,CHST4,B3GNT3,ADAMTS9,GALNT10,MUC16,MUC4,ADAMTS7,MUC13,MUC6,THBS1,ST3GAL1,ST6GAL1,SBSPON,GCNT3,ADAMTS5,THBS2,A4GNT,ADAMTS6,ST6GALNAC4,C1GALT1,ADAMTS1
AD	REACTOME_SIGNALING_BY_RECEPTOR_TYROSINE_KINASES	4.11e-01	5.83e-01	0.06	-0.19	-1.02	448	STAM,EPS15,PRKACB,ATP6V1E1,STAT1,DNM3,RIT2,ATP6V1B2,DOCK3,AKT3,MAP2K1,ELMO1,SH3GL3,CLTA,CLTC,GABRG2,ATP6V0B,HRAS,DLG4,FGF9,RAC1,ATP6AP1,SH3GL2,EGR1,PRKCZ,ATP6V1D,LAMB1,AP2S1,SPINT2,ATP6V0E2,RNF41,UBB,WASF1,CDK5,MEF2C,ATP6V1A,PIK3R4,KIDINS220,PAK1,AP2M1,DNM1,ATP6V1G1,ATP6V1F,SPRED2,ATP6V0A1,PPP2R1A,ELMO2,PTK2B,POLR2D,ROCK2,ADCYAP1,AP2B1,TRIB1,POLR2B,SRF,PIK3CB,CUL5,AAMP,ATP6V1C1,POLR2K,ATP6V0C,RAS…
AD	REACTOME_SELENOAMINO_ACID_METABOLISM	4.13e-01	5.84e-01	0.07	-0.24	-1.03	81	SEPHS2,RARS1,PAPSS1,IARS1,RPL10A,RPL26L1,AHCY,SARS1,RPL15,RPL31,AIMP2,RPS4Y1,KARS1,RPS24,UBA52,CTH,RPL38
AD	BIOCARTA_TRKA_PATHWAY	4.14e-01	5.85e-01	0.08	-0.36	-1.03	14	HRAS,DPM2,GRB2,PRKCB
AD	KEGG_PROGESTERONE_MEDIATED_OOCYTE_MATURATION	4.14e-01	5.85e-01	0.07	-0.24	-1.03	71	MAPK10,PRKACB,AKT3,MAP2K1,MAPK9,ANAPC10,ANAPC13,HSP90AB1,MAD2L1,PIK3CB,MAPK1,CDC23,ADCY1,PIK3R3,CDC27,CPEB1,CCNA1,MAPK14,ADCY3,GNAI1,ANAPC5
AD	REACTOME_NICOTINAMIDE_SALVAGING	4.14e-01	5.85e-01	0.08	-0.38	-1.02	11	NAXD,PARP6,PTGS2,PARP8
AD	REACTOME_FGFR2C_LIGAND_BINDING_AND_ACTIVATION	4.17e-01	5.89e-01	0.1	0.35	1.04	13	FGF4,FGF18,FGF2,FGF17,FGF8,FGF6,FGF16,FGF23,FGF20,FGF1,FGFR2
AD	REACTOME_FANCONI_ANEMIA_PATHWAY	4.18e-01	5.89e-01	0.08	-0.3	-1.02	26	ATR,RPA3,UBB,RPA2,UBA52,UBC,DCLRE1A,FAN1,FANCF,ERCC1
AD	REACTOME_P75_NTR_RECEPTOR_MEDIATED_SIGNALLING	4.18e-01	5.89e-01	0.07	-0.24	-1.03	79	KALRN,MCF2,RTN4,RAC1,MAGED1,ARHGEF3,HDAC2,UBB,ARHGEF9,BEX3,PRDM4,ARHGEF11,ARHGEF4,PSEN2,TIAM1,YWHAE,ECT2,ARHGEF7,VAV3,ABR,PRKCI,UBA52,HDAC3
AD	SA_G2_AND_M_PHASES	4.18e-01	5.89e-01	0.09	0.41	1.03	8	WEE1,NEK1,CDC25A,CDKN1A,CDK1
AD	REACTOME_PP2A_MEDIATED_DEPHOSPHORYLATION_OF_KEY_METABOLIC_FACTORS	4.19e-01	5.90e-01	0.08	-0.48	-1.06	6	PPP2R1A,PPP2R5D
AD	REACTOME_ADRENOCEPTORS	4.19e-01	5.90e-01	0.1	0.4	1.04	9	ADRA2C,ADRB2,ADRB3,ADRA2B,ADRB1,ADRA1D,ADRA1A
AD	REACTOME_TRANSCRIPTIONAL_REGULATION_BY_SMALL_RNAS	4.19e-01	5.90e-01	0.07	-0.24	-1.02	67	SEH1L,NUP42,POLR2D,POLR2B,POLR2K,NUP155,NUP93,NUP85,POLR2C,NDC1,NUP50,H2AZ1,POLR2I,NUP58,POLR2G,POLR2F,NUP133,POLR2H,RANBP2,RAE1,POLR2A,POLR2L,NUP54
AD	PID_S1P_S1P3_PATHWAY	4.21e-01	5.92e-01	0.1	0.27	1	28	CXCR4,GNAI2,PDGFRB,GNA12,ITGB3,GNA13
AD	REACTOME_G2_M_DNA_REPLICATION_CHECKPOINT	4.21e-01	5.92e-01	0.09	0.5	1.05	5	WEE1,PKMYT1,CDK1
AD	SA_FAS_SIGNALING	4.22e-01	5.93e-01	0.09	0.41	1.03	8	BCL2,CASP8,FAS,CFLAR,FASLG
AD	PID_TCR_CALCIUM_PATHWAY	4.23e-01	5.94e-01	0.08	-0.3	-1.02	27	RCAN2,PPP3R1,PPP3CB,CHP1,FKBP1A,RCAN1
AD	BIOCARTA_HIF_PATHWAY	4.24e-01	5.94e-01	0.08	-0.36	-1.04	15	COPS5,LDHA,HSP90AA1,P4HB,VEGFA
AD	REACTOME_RESOLUTION_OF_D_LOOP_STRUCTURES_THROUGH_SYNTHESIS_DEPENDENT_STRAND_ANNEALING_SDSA	4.24e-01	5.94e-01	0.1	0.28	0.99	23	BARD1,XRCC2,BRCA1,BLM,RAD51B,MRE11,RAD51,RBBP8,ATM,NBN,XRCC3,BRCA2,EXO1
AD	REACTOME_MAPK1_ERK2_ACTIVATION	4.25e-01	5.95e-01	0.08	-0.41	-1.04	9	MAPK1,JAK1,MAP2K2
AD	REACTOME_CA2_PATHWAY	4.26e-01	5.96e-01	0.07	-0.26	-1.02	50	PLCB1,GNB1,PPP3R1,NLK,PPP3CB,GNG3,GNB5
AD	REACTOME_INTERLEUKIN_20_FAMILY_SIGNALING	4.28e-01	5.99e-01	0.1	0.3	1.01	19	STAT5A,IL20RA,SOCS3,STAT3,IL24,IL10RB,TYK2,IL22RA1
AD	REACTOME_GENE_SILENCING_BY_RNA	4.29e-01	5.99e-01	0.07	-0.23	-1.02	82	SEH1L,DROSHA,NUP42,POLR2D,POLR2B,POLR2K,NUP155,NUP93,TDRKH,NUP85,POLR2C,NDC1,NUP50,H2AZ1,POLR2I,TSN,NUP58,POLR2G,PRKRA,POLR2F,HSP90AA1,TARBP2,NUP133,POLR2H,RANBP2,RAE1,POLR2A,POLR2L,NUP54
AD	REACTOME_GP1B_IX_V_ACTIVATION_SIGNALLING	4.31e-01	6.03e-01	0.09	0.38	1.02	10	COL1A1,FLNA,GP1BA,COL1A2,GP9,VWF
AD	REACTOME_ACYL_CHAIN_REMODELLING_OF_PE	4.32e-01	6.04e-01	0.1	0.3	1.01	20	ABHD4,PLBD1,PLA2G2D,PLA2G2F,PLA2G3,PLA2G1B,PLAAT2,PLAAT4
AD	KEGG_PROXIMAL_TUBULE_BICARBONATE_RECLAMATION	4.33e-01	6.04e-01	0.08	-0.33	-1.03	19	MDH1,ATP1A1,GLS2,CA4,ATP1A3
AD	REACTOME_PRE_NOTCH_PROCESSING_IN_GOLGI	4.33e-01	6.04e-01	0.09	0.33	1.02	14	NOTCH2,NOTCH1,LFNG,MFNG,ATP2A1,NOTCH3,B4GALT1
AD	REACTOME_REGULATION_OF_LOCALIZATION_OF_FOXO_TRANSCRIPTION_FACTORS	4.33e-01	6.04e-01	0.08	-0.39	-1.02	10	YWHAQ,AKT3,YWHAZ
AD	REACTOME_SIGNALING_BY_MET	4.33e-01	6.04e-01	0.07	-0.24	-1.02	70	STAM,EPS15,SH3GL3,HRAS,RAC1,SH3GL2,LAMB1,SPINT2,UBB
AD	KEGG_AXON_GUIDANCE	4.34e-01	6.05e-01	0.12	0.2	1.01	109	FYN,PLXNB2,NFATC4,CXCR4,NFATC1,LIMK2,GNAI2,PAK4,EPHA2,FES,RHOD,PLXNB1,EPHB4,PLXNA3,NTN3,NFATC3,ROBO3,NTN1,RAC2,EPHA1,ABL1,EFNB1,EFNA1
AD	BIOCARTA_RECK_PATHWAY	4.37e-01	6.08e-01	0.09	0.39	1.02	9	MMP14,MMP2,MMP9,TIMP3,TIMP4,RECK
AD	REACTOME_PLASMA_LIPOPROTEIN_CLEARANCE	4.38e-01	6.09e-01	0.08	-0.3	-1.01	26	CLTA,CLTC,AP2S1,VLDLR,AP2M1,AP2B1
AD	REACTOME_NONSENSE_MEDIATED_DECAY_NMD	4.38e-01	6.09e-01	0.07	-0.23	-1.01	84	GSPT2,RNPS1,PPP2R1A,RPL10A,RBM8A,RPL26L1,RPL15,RPL31,UPF3B,RPS4Y1,EIF4A3,RPS24,ETF1,UBA52,RPL38,SMG7,MAGOHB,UPF1,SMG8,PPP2R2A,RPL36,UPF2,NCBP1,RPS21,NCBP2,RPL24,RPS23,RPS14,RPL37A,RPL36AL,RPL29,RPS15,RPL12,SMG9,RPS7,RPL34,FAU,RPL9,RPL35A,RPLP0
AD	BIOCARTA_EDG1_PATHWAY	4.39e-01	6.10e-01	0.08	-0.32	-1.02	21	PLCB1,RAC1,MAPK1,ADCY1,SMPD1,PRKCB
AD	BIOCARTA_ERK_PATHWAY	4.39e-01	6.10e-01	0.08	-0.3	-1.01	26	PTPRR,MAP2K1,HRAS,GNAS,DPM2,MAPK1
AD	REACTOME_MRNA_EDITING	4.39e-01	6.10e-01	0.09	0.46	1.02	6	APOBEC3C,A1CF,APOBEC2,APOBEC1
AD	REACTOME_NR1H2_NR1H3_REGULATE_GENE_EXPRESSION_LINKED_TO_GLUCONEOGENESIS	4.40e-01	6.10e-01	0.09	0.49	1.03	5	RXRA,PCK1,NR1H3
AD	BIOCARTA_TGFB_PATHWAY	4.41e-01	6.10e-01	0.1	0.31	1	17	TGFBR1,TGFB2,TGFB3,EP300,CREBBP,SMAD4,TGFBR2
AD	PID_PI3KCI_AKT_PATHWAY	4.41e-01	6.10e-01	0.07	-0.28	-1	33	YWHAQ,AKT3,KPNA1,YWHAZ,YWHAH,PRKDC,YWHAE,YWHAB
AD	REACTOME_ARMS_MEDIATED_ACTIVATION	4.41e-01	6.10e-01	0.08	-0.47	-1.04	6	KIDINS220,YWHAB
AD	KEGG_GLYCOSAMINOGLYCAN_BIOSYNTHESIS_KERATAN_SULFATE	4.41e-01	6.11e-01	0.08	-0.37	-1.01	12	B4GAT1,CHST1,CHST2,B3GNT2
AD	REACTOME_SYNTHESIS_OF_EPOXY_EET_AND_DIHYDROXYEICOSATRIENOIC_ACIDS_DHET	4.42e-01	6.11e-01	0.09	0.4	1	8	CYP1A2,CYP2C9,CYP1B1,CYP2J2,CYP2C19
AD	PID_TRAIL_PATHWAY	4.44e-01	6.13e-01	0.1	0.27	1	26	TNFRSF10B,MAP3K1,CASP8,TRADD,CASP10,IKBKB,TNFRSF10D
AD	REACTOME_LEUKOTRIENE_RECEPTORS	4.44e-01	6.13e-01	0.09	0.58	1.04	3	CYSLTR2,CYSLTR1,GPR17
AD	KEGG_MELANOMA	4.45e-01	6.13e-01	0.11	0.22	1	66	EGFR,ARAF,E2F2,IGF1R,PDGFRB,FGF3,PIK3CG,PIK3R5,FGF4,CDKN2A,MITF,TP53,FGF22,RB1,FGF21,FGF18,PDGFC,EGF,PDGFB,CDKN1A,FGF2
AD	REACTOME_CONJUGATION_OF_BENZOATE_WITH_GLYCINE	4.45e-01	6.13e-01	0.09	0.66	1.04	2	ACSM1,GLYAT
AD	REACTOME_PHENYLALANINE_AND_TYROSINE_METABOLISM	4.46e-01	6.14e-01	0.09	0.39	1	9	HPD,FAH,HGD,TAT,QDPR,KYAT1,PCBD1,ASRGL1,GSTZ1
AD	REACTOME_G2_PHASE	4.47e-01	6.15e-01	0.09	0.48	1.02	5	CDK2,E2F3,E2F1,CCNA2
AD	PID_INSULIN_GLUCOSE_PATHWAY	4.49e-01	6.17e-01	0.08	-0.31	-1	22	YWHAQ,YWHAZ,PRKCZ,YWHAH,VAMP2,YWHAE,YWHAB,PRKCI
AD	REACTOME_GASTRIN_CREB_SIGNALLING_PATHWAY_VIA_PKC_AND_MAPK	4.49e-01	6.17e-01	0.1	0.31	1	17	EGFR,RPS6KA1,MAPK7
AD	REACTOME_HCMV_INFECTION	4.49e-01	6.17e-01	0.07	-0.22	-1	105	SEH1L,DYNC1LI1,DYNC1I1,TUBA4A,NUP42,TUBA1B,DYNLL1,CHMP2B,TUBB2A,VPS28,CHMP2A,DYNC1H1,DYNC1I2,NUP155,RBBP7,SNF8,NUP93,TSG101,TUBB4B,NUP85,NDC1,NUP50
AD	REACTOME_SCAVENGING_BY_CLASS_F_RECEPTORS	4.48e-01	6.17e-01	0.08	-0.47	-1.04	6	HYOU1,HSPH1,HSP90AA1,CALR
AD	BIOCARTA_NGF_PATHWAY	4.50e-01	6.18e-01	0.08	-0.32	-1.01	19	MAP2K1,HRAS,DPM2
AD	KEGG_VEGF_SIGNALING_PATHWAY	4.50e-01	6.18e-01	0.11	0.22	1.01	65	MAPKAPK2,PXN,NFATC4,NFATC1,SH2D2A,MAPKAPK3,PLCG2,SPHK1,NFATC3,PIK3CG,PIK3R5
AD	REACTOME_CELL_EXTRACELLULAR_MATRIX_INTERACTIONS	4.53e-01	6.22e-01	0.09	0.32	1.01	15	PXN,VASP,FLNA,LIMS2,FLNC,TESK1,ARHGEF6
AD	REACTOME_RHO_GTPASES_ACTIVATE_PAKS	4.54e-01	6.22e-01	0.07	-0.31	-1.01	21	MYL12B,RAC1,PAK1,MYH10,PPP1R12A,CDC42
AD	BIOCARTA_P38MAPK_PATHWAY	4.55e-01	6.23e-01	0.07	-0.27	-1	34	STAT1,MAP2K4,RAPGEF2,HRAS,RAC1,MAP3K9
AD	BIOCARTA_WNT_LRP6_PATHWAY	4.55e-01	6.23e-01	0.09	0.48	1.01	5	KREMEN2,FZD1,WNT8B,DKK1
AD	REACTOME_SYNTHESIS_OF_KETONE_BODIES	4.55e-01	6.23e-01	0.08	-0.45	-1.02	7	AACS,BDH1,ACAT1
AD	BIOCARTA_BCR_PATHWAY	4.56e-01	6.23e-01	0.1	0.25	0.97	30	SYK,NFATC4,NFATC1,MAP3K1,NFATC3,BTK,CD79A,ELK1
AD	REACTOME_GAP_JUNCTION_ASSEMBLY	4.57e-01	6.25e-01	0.1	0.27	0.98	24	GJA1,GJA4,GJA3,GJA8,GJB3,GJB4,GJD2
AD	REACTOME_ACETYLCHOLINE_REGULATES_INSULIN_SECRETION	4.60e-01	6.28e-01	0.08	-0.38	-1	10	PLCB1,CHRM3
AD	BIOCARTA_MYOSIN_PATHWAY	4.60e-01	6.28e-01	0.09	0.37	0.99	10	PKN1,GNA12,GNA13,ARHGAP5
AD	REACTOME_DISPLACEMENT_OF_DNA_GLYCOSYLASE_BY_APEX1	4.61e-01	6.28e-01	0.08	-0.4	-1.01	9	TDG,SMUG1,APEX1
AD	REACTOME_REMOVAL_OF_THE_FLAP_INTERMEDIATE_FROM_THE_C_STRAND	4.61e-01	6.28e-01	0.08	-0.37	-0.98	11	RPA3,FEN1,RPA2
AD	REACTOME_VITAMIN_B5_PANTOTHENATE_METABOLISM	4.61e-01	6.28e-01	0.08	-0.35	-1	15	AASDHPPT,PANK2,PANK4,PPCS
AD	REACTOME_OTHER_INTERLEUKIN_SIGNALING	4.62e-01	6.29e-01	0.1	0.29	0.98	21	CSF1,IL16,CSF1R,STXBP2,CD4,CSF3R,IL10RB,TYK2
AD	BIOCARTA_HER2_PATHWAY	4.63e-01	6.29e-01	0.1	0.28	0.97	22	EGFR,ERBB2,PIK3CG,EP300,STAT3,ESR1
AD	BIOCARTA_PARKIN_PATHWAY	4.63e-01	6.29e-01	0.08	-0.5	-1.03	5	SNCA,SUMO1
AD	REACTOME_SIGNALING_BY_CYTOSOLIC_FGFR1_FUSION_MUTANTS	4.63e-01	6.29e-01	0.09	0.32	0.99	15	STAT5A,LRRFIP1,STAT3,CUX1,CNTRL,GAB2
AD	REACTOME_ENOS_ACTIVATION	4.64e-01	6.30e-01	0.09	0.38	0.98	9	DDAH2,CAV1,SPR
AD	REACTOME_ERK_MAPK_TARGETS	4.64e-01	6.30e-01	0.07	-0.31	-1	21	MEF2C,PPP2R1A,MAPK1,PPP2R5D,MAPK14,DUSP6,DUSP4,DUSP3
AD	REACTOME_INWARDLY_RECTIFYING_K_CHANNELS	4.64e-01	6.30e-01	0.07	-0.29	-0.99	27	GNB1,GNG3,GNB5,GABBR2,ABCC8,KCNJ6
AD	REACTOME_TRANSCRIPTION_OF_E2F_TARGETS_UNDER_NEGATIVE_CONTROL_BY_DREAM_COMPLEX	4.65e-01	6.30e-01	0.09	0.31	1.01	16	HDAC1,RBL2,CDC25A,MYC,RBL1,MAX,TFDP2,RBBP4,TOP2A
AD	REACTOME_SIGNALING_BY_PDGFR_IN_DISEASE	4.67e-01	6.32e-01	0.07	-0.32	-1.01	19	STAT1,HRAS,PIK3CB,GRB2,STRN
AD	REACTOME_LINOLEIC_ACID_LA_METABOLISM	4.68e-01	6.33e-01	0.09	0.47	1	5	FADS2,ABCD1,ACSL1,ELOVL5
AD	REACTOME_SIGNALING_BY_FGFR3	4.69e-01	6.35e-01	0.07	-0.27	-0.99	36	HRAS,FGF9,UBB,PPP2R1A,MAPK1,GRB2,UBA52,FRS3,UBC
AD	PID_EPHA2_FWD_PATHWAY	4.70e-01	6.35e-01	0.07	-0.32	-0.99	18	ACP1,RAC1,PAK1,TIAM1,GRB2,VAV3
AD	PID_WNT_NONCANONICAL_PATHWAY	4.70e-01	6.36e-01	0.07	-0.29	-0.99	28	MAPK10,NLK,RAC1,PRKCZ,MAPK9
AD	BIOCARTA_ACTINY_PATHWAY	4.74e-01	6.38e-01	0.08	-0.38	-0.99	10	RAC1,WASF1,NCKAP1,WASL
AD	BIOCARTA_FCER1_PATHWAY	4.74e-01	6.38e-01	0.1	0.24	0.98	36	SYK,NFATC4,NFATC1,MAP3K1,NFATC3,PIK3CG,BTK
AD	KEGG_NEUROTROPHIN_SIGNALING_PATHWAY	4.73e-01	6.38e-01	0.12	0.2	1	114	MAPKAPK2,NFKB1,BCL2,RELA,CSK,NFKBIA,RPS6KA1,MAPK7,MAP3K1,PLCG2,SH2B2,CALML3,FOXO3,PIK3CG,PIK3R5,MAP3K3,IRAK3,TP53,GAB1,IKBKB,RPS6KA5,MAP3K5,ABL1,NFKBIB,TP73
AD	REACTOME_ALPHA_DEFENSINS	4.74e-01	6.38e-01	0.09	0.41	0.99	7	CD4,DEFA6,ART1
AD	REACTOME_CYTOSOLIC_SULFONATION_OF_SMALL_MOLECULES	4.74e-01	6.38e-01	0.07	-0.32	-0.98	17	SULT4A1,PAPSS1,PODXL2,IMPAD1,SULT1A2,SULT1A1
AD	REACTOME_PEROXISOMAL_LIPID_METABOLISM	4.73e-01	6.38e-01	0.1	0.29	0.98	20	ACBD4,ACOX2,CROT,HAO2,ABCD1
AD	REACTOME_PI_3K_CASCADE_FGFR3	4.73e-01	6.38e-01	0.09	0.3	0.99	18	FGF4,GAB1,FGF18,FGF2,FGF17,FGF8,FGF16,FGFR3,FGF23,FGF20,FGF1,PIK3R1
AD	REACTOME_TRIGLYCERIDE_BIOSYNTHESIS	4.74e-01	6.38e-01	0.09	0.47	0.98	5	LPIN1,GK2,MOGAT2
AD	REACTOME_METABOLISM_OF_AMINE_DERIVED_HORMONES	4.75e-01	6.38e-01	0.09	0.31	0.99	15	CGA,DDC,PNMT,TPO,DUOX1,DIO1,DBH,AANAT,DUOX2,SLC5A5,TH,TSHB
AD	REACTOME_EARLY_PHASE_OF_HIV_LIFE_CYCLE	4.75e-01	6.38e-01	0.08	-0.35	-0.98	14	PPIA,KPNA1,FEN1,XRCC5,LIG4,XRCC6
AD	REACTOME_TRANSPORT_OF_NUCLEOTIDE_SUGARS	4.76e-01	6.39e-01	0.08	-0.46	-1.01	6	SLC35A1
AD	KEGG_RIG_I_LIKE_RECEPTOR_SIGNALING_PATHWAY	4.76e-01	6.39e-01	0.1	0.22	0.99	59	NFKB1,RELA,NFKBIA,MAP3K1,CASP8,TRADD,IRF3,CASP10,IKBKB,IFNB1,IKBKE,NFKBIB,IRF7,MAVS,MAPK12,FADD,IFNA2,IFIH1,IFNW1,TNF,IFNA16,TANK,RIPK1,IL12B,NLRX1
AD	REACTOME_GRB2_EVENTS_IN_ERBB2_SIGNALING	4.78e-01	6.41e-01	0.09	0.33	1	13	EGFR,ERBB2,NRG2,EGF
AD	PID_TCR_RAS_PATHWAY	4.80e-01	6.43e-01	0.07	-0.36	-0.98	12	MAP2K1,HRAS,MAPK1
AD	REACTOME_ADRENALINE_NORADRENALINE_INHIBITS_INSULIN_SECRETION	4.80e-01	6.43e-01	0.07	-0.31	-0.99	21	GNB1,GNG3,GNB5,CACNB3,GNAI1,CACNA2D2,ADCY6,GNB2,ADRA2A,CACNB2,GNG4
AD	REACTOME_BASE_EXCISION_REPAIR_AP_SITE_FORMATION	4.80e-01	6.43e-01	0.1	0.24	0.98	40	MUTYH,H2AC14,H2BC14,H3-4,H4C9,H2BC5,OGG1,UNG,H4C5,H4C4,H2BC11,H2BC13,H2BC6,H2BC15,H2AC6,H2AC4,H2AJ,H2AZ2,H2BC9,TINF2,H4C1,H4C13,MBD4,NEIL3
AD	PID_HIF2PATHWAY	4.82e-01	6.44e-01	0.1	0.25	0.97	31	SP1,MMP14,ETS1,SIRT1,EP300,CREBBP,EFNA1,ELK1,SLC2A1,EGLN3,SERPINE1
AD	REACTOME_FCGAMMA_RECEPTOR_FCGR_DEPENDENT_PHAGOCYTOSIS	4.84e-01	6.47e-01	0.06	-0.23	-0.99	76	ARPC1A,ELMO1,RAC1,ACTR2,WASF1,PAK1,ELMO2,ACTR3,HSP90AB1,PIK3CB,MYO5A,PLD3,MAPK1,NCKAP1,ACTB,BAIAP2,ARPC5,CFL1,CYFIP2,GRB2,CDC42,VAV3,WASL
AD	REACTOME_REELIN_SIGNALLING_PATHWAY	4.84e-01	6.47e-01	0.08	0.51	0.99	4	FYN,RELN
AD	REACTOME_LOSS_OF_FUNCTION_OF_MECP2_IN_RETT_SYNDROME	4.85e-01	6.48e-01	0.09	0.36	0.98	10	TBL1X,HDAC1
AD	KEGG_NON_HOMOLOGOUS_END_JOINING	4.86e-01	6.48e-01	0.07	-0.36	-0.96	11	PRKDC,FEN1,XRCC5,LIG4,XRCC6,RAD50
AD	KEGG_TYROSINE_METABOLISM	4.87e-01	6.49e-01	0.1	0.24	0.97	38	ADH1A,ALDH3A1,ADH1B,ALDH3B1,DCT,HPD,DDC,COMT,AOX1,PNMT,MAOB,TPO,ADH1C,AOC3,ALDH3B2,DBH,ADH5,FAH,HGD,TAT,AOC2,TYR
AD	REACTOME_HSF1_DEPENDENT_TRANSACTIVATION	4.87e-01	6.49e-01	0.07	-0.28	-0.97	29	TNFRSF21,UBB,HSP90AB1,HSPH1,MRPL18,CAMK2A,HSBP1,CAMK2B,HSP90AA1,PTGES3,MTOR
AD	PID_GMCSF_PATHWAY	4.88e-01	6.50e-01	0.07	-0.27	-0.98	35	PRKACB,STAT1,MAP2K1,YWHAZ,HRAS
AD	REACTOME_PHOSPHORYLATION_SITE_MUTANTS_OF_CTNNB1_ARE_NOT_TARGETED_TO_THE_PROTEASOME_BY_THE_DESTRUCTION_COMPLEX	4.88e-01	6.50e-01	0.07	-0.35	-0.98	13	PPP2R1A,PPP2R5D,PPP2R5B,PPP2R5C,APC,GSK3B,PPP2CB,CSNK1A1,PPP2R5E
AD	REACTOME_TRANSPORT_AND_SYNTHESIS_OF_PAPS	4.88e-01	6.50e-01	0.08	0.51	0.99	4	PAPSS2,SLC26A1
AD	REACTOME_SUMOYLATION_OF_TRANSCRIPTION_FACTORS	4.90e-01	6.51e-01	0.09	0.29	0.96	19	PIAS4,CDKN2A,PIAS1,MITF,TP53,HIC1,TFAP2B,TFAP2C,MDM2,FOXL2,TFAP2A,SP3
AD	REACTOME_P75NTR_NEGATIVELY_REGULATES_CELL_CYCLE_VIA_SC1	4.91e-01	6.52e-01	0.08	-0.45	-0.99	6	HDAC2,PRDM4,HDAC3
AD	BIOCARTA_P53HYPOXIA_PATHWAY	4.91e-01	6.52e-01	0.09	0.28	0.97	20	TP53,EP300,NFKBIB,HIC1,TAF1,CDKN1A,NQO1,MDM2
AD	BIOCARTA_ETS_PATHWAY	4.96e-01	6.58e-01	0.09	0.31	0.97	15	CSF1,CSF1R,ETS1,RBL1
AD	REACTOME_PARASITE_INFECTION	4.96e-01	6.58e-01	0.07	-0.25	-0.97	53	ARPC1A,ELMO1,RAC1,ACTR2,WASF1,ELMO2,ACTR3,MYO5A,MAPK1,NCKAP1,ACTB,BAIAP2,ARPC5,CYFIP2,GRB2,CDC42,VAV3,WASL
AD	BIOCARTA_PELP1_PATHWAY	4.98e-01	6.59e-01	0.08	0.44	0.98	6	EP300,CREBBP,ESR1
AD	REACTOME_BETA_OXIDATION_OF_LAUROYL_COA_TO_DECANOYL_COA_COA	4.98e-01	6.59e-01	0.08	-0.48	-1	5	ECHS1
AD	REACTOME_FATTY_ACIDS_BOUND_TO_GPR40_FFAR1_REGULATE_INSULIN_SECRETION	4.98e-01	6.59e-01	0.08	-0.43	-0.98	7	PLCB1
AD	BIOCARTA_ERK5_PATHWAY	5.00e-01	6.62e-01	0.09	0.31	0.97	14	RPS6KA1,MAPK7,PIK3CG,NTRK1,PLCG1
AD	REACTOME_FATTY_ACID_METABOLISM	5.02e-01	6.63e-01	0.12	0.19	0.98	130	MAPKAPK2,MID1IP1,ALOX15B,FADS2,ACSF2,ACACB,ACBD4,RXRA,TBXAS1,ACOX2,ACADS,CYP4F2,DPEP1,DPEP2,CYP1A2,CROT,GGT5,CYP2C9,HPGDS,CYP4F11,ACSBG2,ALOX5
AD	REACTOME_REGULATION_OF_GLYCOLYSIS_BY_FRUCTOSE_2_6_BISPHOSPHATE_METABOLISM	5.02e-01	6.63e-01	0.07	-0.36	-0.95	11	PRKACB,PPP2R1A,PPP2R5D
AD	KEGG_ARGININE_AND_PROLINE_METABOLISM	5.03e-01	6.64e-01	0.07	-0.26	-0.97	43	SRM,GOT1,OAT,GLS2,GOT2,CKB,ALDH18A1,AGMAT,SMS,PYCR3,ASS1,GAMT,ASL,NOS2,ODC1,LAP3,ARG2
AD	REACTOME_BETA_OXIDATION_OF_PRISTANOYL_COA	5.06e-01	6.68e-01	0.08	0.4	0.96	7	ACOX2,CROT
AD	REACTOME_INTERLEUKIN_9_SIGNALING	5.07e-01	6.68e-01	0.08	0.37	0.95	9	IL2RG,STAT5A,STAT3,IL9R,JAK3,IL9
AD	REACTOME_TRANSPORT_OF_CONNEXONS_TO_THE_PLASMA_MEMBRANE	5.08e-01	6.70e-01	0.07	-0.35	-0.96	13	TUBA4A,TUBA1B,TUBB2A,TUBB4B,TUBA1A,TUBA8
AD	REACTOME_CONSTITUTIVE_SIGNALING_BY_OVEREXPRESSED_ERBB2	5.09e-01	6.71e-01	0.08	0.37	0.95	9	ERBIN,ERBB2
AD	REACTOME_SIGNALING_BY_FGFR2_IN_DISEASE	5.09e-01	6.71e-01	0.06	-0.26	-0.97	40	HRAS,FGF9,POLR2D,POLR2B,POLR2K,GTF2F1,POLR2C,POLR2I,GRB2,POLR2G,POLR2F,POLR2H,POLR2A,POLR2L,NCBP1,NCBP2,FGF7
AD	KEGG_ABC_TRANSPORTERS	5.11e-01	6.72e-01	0.09	0.25	0.96	33	ABCC3,ABCA6,ABCA1,ABCB7,ABCD4,ABCD1,ABCC2,ABCC4
AD	REACTOME_FGFR2_MUTANT_RECEPTOR_ACTIVATION	5.11e-01	6.72e-01	0.07	-0.27	-0.96	31	FGF9,POLR2D,POLR2B,POLR2K,GTF2F1,POLR2C,POLR2I,POLR2G,POLR2F,POLR2H,POLR2A,POLR2L,NCBP1,NCBP2,FGF7
AD	REACTOME_NOTCH1_INTRACELLULAR_DOMAIN_REGULATES_TRANSCRIPTION	5.11e-01	6.72e-01	0.1	0.23	0.97	43	TBL1X,HEY2,HDAC7,HES1,NOTCH1,HEYL,HDAC1,RBPJ,EP300,CREBBP,MYC
AD	REACTOME_SODIUM_CALCIUM_EXCHANGERS	5.11e-01	6.72e-01	0.07	-0.4	-0.96	8	SLC8A2,SLC24A2,CALM1,SLC24A3,SRI,SLC8A1
AD	REACTOME_INTERLEUKIN_17_SIGNALING	5.12e-01	6.72e-01	0.06	-0.24	-0.98	62	MAPK10,MAP2K4,UBE2N,MAP2K1,CUL1,MAPK9,UBB,FBXW11,MEF2C,PPP2R1A,SKP1
AD	REACTOME_MAPK_TARGETS_NUCLEAR_EVENTS_MEDIATED_BY_MAP_KINASES	5.15e-01	6.75e-01	0.07	-0.27	-0.95	30	MAPK10,MAPK9,MEF2C,PPP2R1A,MAPK1,PPP2R5D,MAPK14,DUSP6,DUSP4,DUSP3,ATF2
AD	REACTOME_REGULATION_OF_GENE_EXPRESSION_IN_ENDOCRINE_COMMITTED_NEUROG3_PROGENITOR_CELLS	5.15e-01	6.75e-01	0.08	0.45	0.96	5	PAX4,NEUROG3,NEUROD1,NKX2-2
AD	REACTOME_REGULATION_OF_SIGNALING_BY_CBL	5.15e-01	6.75e-01	0.09	0.27	0.95	22	FYN,SYK,YES1
AD	REACTOME_DOWNREGULATION_OF_ERBB2_SIGNALING	5.16e-01	6.76e-01	0.07	-0.28	-0.96	26	AKT3,RNF41,UBB,CUL5,STUB1,MATK,UBA52,HSP90AA1,UBC
AD	REACTOME_ACTIVATED_NTRK2_SIGNALS_THROUGH_FYN	5.17e-01	6.76e-01	0.07	-0.44	-0.96	6	DOCK3,RAC1,BDNF
AD	REACTOME_SYNTHESIS_OF_PG	5.19e-01	6.79e-01	0.07	-0.47	-0.97	5	PLD3,CDS2
AD	REACTOME_INHIBITION_OF_REPLICATION_INITIATION_OF_DAMAGED_DNA_BY_RB1_E2F1	5.19e-01	6.79e-01	0.07	-0.35	-0.94	11	TFDP1,PPP2R1A
AD	REACTOME_ACTIVATION_OF_NIMA_KINASES_NEK9_NEK6_NEK7	5.22e-01	6.82e-01	0.08	0.43	0.95	6	NEK7,CDK1,PLK1,NEK9,CCNB2
AD	REACTOME_ACYL_CHAIN_REMODELLING_OF_PI	5.23e-01	6.82e-01	0.08	0.33	0.96	12	PLBD1,PLA2G2D,PLA2G2F,PLA2G1B,PLA2G2A,PLA2G5,PLA2G2E
AD	SIG_CHEMOTAXIS	5.23e-01	6.82e-01	0.06	-0.25	-0.96	42	AKT3,ACTR2,WASF1,PAK1,ACTR3,ROCK2,GDI1,GDI2,CFL1,ARHGEF11,CDC42,WASL
AD	BIOCARTA_EIF4_PATHWAY	5.23e-01	6.83e-01	0.07	-0.29	-0.95	22	MAPK1,EIF4G2,MAPK14,PRKCB,MTOR,EIF4E,GHR,RPS6KB1,PDK2,PTEN,EIF4G3
AD	REACTOME_DEFECTS_IN_BIOTIN_BTN_METABOLISM	5.24e-01	6.83e-01	0.07	-0.39	-0.95	8	PCCA,PCCB,ACACA
AD	REACTOME_CD28_CO_STIMULATION	5.26e-01	6.85e-01	0.09	0.25	0.94	30	FYN,MAP3K8,YES1,CD86,CD80,GRAP2
AD	REACTOME_MELANIN_BIOSYNTHESIS	5.26e-01	6.85e-01	0.08	0.44	0.94	5	DCT,SLC45A2,TYR
AD	REACTOME_G0_AND_EARLY_G1	5.28e-01	6.87e-01	0.09	0.26	0.93	24	CDK2,HDAC1,RBL2,CDC25A,MYC,RBL1,MYBL2,MAX,CDK1,TFDP2,RBBP4,TOP2A
AD	REACTOME_RIPK1_MEDIATED_REGULATED_NECROSIS	5.29e-01	6.88e-01	0.09	0.3	0.96	17	TNFRSF10B,CASP8,TRADD,FAS,FADD,CFLAR,FASLG,RIPK1
AD	REACTOME_INITIATION_OF_NUCLEAR_ENVELOPE_NE_REFORMATION	5.30e-01	6.89e-01	0.07	-0.32	-0.95	16	LEMD3,PPP2R1A,VRK1
AD	REACTOME_HATS_ACETYLATE_HISTONES	5.30e-01	6.89e-01	0.06	-0.22	-0.97	94	MEAF6,YEATS2,VPS72,KAT7,SUPT7L,ELP1,MCRS1,ENY2,KANSL2,ACTB,RBBP7,ELP5,RUVBL2,TADA3,DR1,MSL3,MORF4L2,MBIP,SUPT3H,YEATS4,OGT,TAF12,NCOA2,MORF4L1,ATF2,CLOCK,ELP6,SAP130
AD	REACTOME_DISEASES_ASSOCIATED_WITH_SURFACTANT_METABOLISM	5.32e-01	6.91e-01	0.08	0.39	0.93	7	CSF2RA,SFTPB,CSF2RB,SLC34A2,SFTPD,SFTPC
AD	REACTOME_NUCLEOTIDE_SALVAGE	5.32e-01	6.91e-01	0.07	-0.31	-0.94	18	HPRT1,DGUOK,GMPR2,ADK,DCK
AD	REACTOME_SIGNALING_BY_FGFR2	5.34e-01	6.92e-01	0.06	-0.23	-0.96	65	HRAS,FGF9,UBB,PPP2R1A,POLR2D,POLR2B,POLR2K,MAPK1,GTF2F1,POLR2C,POLR2I,GRB2,POLR2G,UBA52,FRS3,POLR2F,UBC,POLR2H,POLR2A,POLR2L,RBFOX2,NCBP1,NCBP2,FGF7
AD	REACTOME_SPERM_MOTILITY_AND_TAXES	5.35e-01	6.93e-01	0.08	0.61	0.97	2	CATSPERG,CATSPERB
AD	REACTOME_RNA_POLYMERASE_II_TRANSCRIPTION	5.36e-01	6.94e-01	0.04	-0.18	-0.99	960	GAD1,NDUFA4,COX6A1,GAD2,ELOC,PVALB,COX5B,COX7C,NFYC,COX7B,SLBP,MEAF6,PSMD14,STAT1,COX4I1,PSMD12,SMURF1,ACTL6B,YWHAQ,RBFOX1,AKT3,TIGAR,CDK8,RBX1,TFDP1,COX6C,PSMD6,SNAPC5,TSC2,CCNC,ATR,THOC7,PSMD5,RTF1,COX8A,YWHAZ,NRBF2,PSMA3,PSMD8,MLH1,PSMC6,RPA3,GPI,COX6B1,TXN,CUL1,ANAPC15,PSMC3,NOC2L,RNMT,PIP4K2C,CCNH,CDK7,HDAC2,PSMA5,UBB,ANAPC10,CDK5,MEF2C,MED4,PSMA4,ZNF41,GLS2,RRAGB,COX5A,YWHAH,PLK2,CDC7,LAMTO…
AD	REACTOME_FGFR1C_LIGAND_BINDING_AND_ACTIVATION	5.37e-01	6.95e-01	0.08	0.33	0.95	12	FGF4,FGF2,FGF17,FGF8,FGF6,FGF23,FGF20,FGFR1,FGF1
AD	REACTOME_GLUCAGON_TYPE_LIGAND_RECEPTORS	5.37e-01	6.95e-01	0.07	-0.28	-0.94	26	GNB1,GNG3,GNB5,GNAS,ADCYAP1,VIP,VIPR1
AD	REACTOME_PEPTIDE_HORMONE_METABOLISM	5.38e-01	6.96e-01	0.1	0.21	0.96	72	PAX6,INHBB,GH1,CES1,RAB27A,TCF7L2,GATA4,KLF4,CGA,SEC11A,GIP,CDX2,CTSZ,GZMH,LEP
AD	BIOCARTA_PLK3_PATHWAY	5.42e-01	6.99e-01	0.07	-0.39	-0.94	8	ATR,YWHAH
AD	PID_FGF_PATHWAY	5.41e-01	6.99e-01	0.1	0.22	0.96	50	PAK4,FGFR4,RPS6KA1,FGF4,RUNX2,GAB1,MMP9,FGF18,CBL,SDC2,FGF2,PLAU,PLCG1,FGF17,FOS,FGF8,PLAUR,FGF6,SPP1,CDH2,CTTN,FGFR3,FGF23,FGFR1,JUN,FGF1
AD	REACTOME_ATTENUATION_PHASE	5.42e-01	6.99e-01	0.07	-0.29	-0.94	22	TNFRSF21,UBB,HSP90AB1,HSPH1,MRPL18,HSBP1,HSP90AA1,PTGES3
AD	REACTOME_REGULATION_OF_TNFR1_SIGNALING	5.41e-01	6.99e-01	0.09	0.25	0.94	28	CASP8,TRADD,SHARPIN,TNFRSF1A,IKBKB,TNFAIP3,TRAF1,RBCK1,USP4
AD	PID_FANCONI_PATHWAY	5.42e-01	6.99e-01	0.06	-0.25	-0.94	39	ATR,FBXW11,TOPBP1,RFC3,RFC5,RPA2,RFC2,RAD17,RFC4,FAN1,RAD50,FANCF,RAD1
AD	REACTOME_NOTCH3_ACTIVATION_AND_TRANSMISSION_OF_SIGNAL_TO_THE_NUCLEUS	5.43e-01	7.00e-01	0.06	-0.29	-0.93	20	UBB,NEURL1,JAG2,PSEN2,UBA52,UBC,PSEN1,PSENEN
AD	REACTOME_OPSINS	5.45e-01	7.02e-01	0.08	0.44	0.93	5	RGR,RHO,RRH,OPN1SW
AD	SIG_INSULIN_RECEPTOR_PATHWAY_IN_CARDIAC_MYOCYTES	5.48e-01	7.05e-01	0.06	-0.24	-0.94	49	YWHAQ,AKT3,FLOT1,YWHAZ,YWHAH,MAPK1,YWHAE,PARD6A,YWHAB,GRB2,CDC42
AD	BIOCARTA_PTEN_PATHWAY	5.49e-01	7.05e-01	0.09	0.29	0.94	17	EGFR,FOXO3
AD	PID_IL27_PATHWAY	5.49e-01	7.05e-01	0.09	0.26	0.93	23	STAT5A,EBI3,IL12RB1,IL18,STAT3,TBX21,TYK2,GATA3,IFNG,TNF,IL12B,IL2
AD	REACTOME_NTRK2_ACTIVATES_RAC1	5.49e-01	7.05e-01	0.07	-0.46	-0.95	5	DOCK3,RAC1,BDNF
AD	REACTOME_MAPK3_ERK1_ACTIVATION	5.49e-01	7.05e-01	0.07	-0.36	-0.93	10	MAP2K1,JAK1
AD	REACTOME_DOWNREGULATION_OF_SMAD2_3_SMAD4_TRANSCRIPTIONAL_ACTIVITY	5.50e-01	7.06e-01	0.06	-0.29	-0.94	22	UBB,RNF111,NEDD4L,UBE2D1,PPM1A,UBA52,UBC,PARP1,SMAD3
AD	BIOCARTA_TPO_PATHWAY	5.51e-01	7.06e-01	0.06	-0.28	-0.93	23	STAT1,MAP2K1,HRAS,RASA1
AD	KEGG_WNT_SIGNALING_PATHWAY	5.51e-01	7.06e-01	0.11	0.18	0.95	128	TBL1X,PRKX,TCF7L1,TCF7,NFATC4,NFATC1,DVL3,SFRP4,TCF7L2,PLCB2,FZD9,NFATC3,DVL2,LRP5,TP53,RAC2,CTBP2,EP300,WNT6,CREBBP,FZD10,WNT11,WNT1,LEF1,MYC,LRP6,DAAM1,CER1,PLCB3,TBL1Y,SOX17,FZD1,SMAD4,VANGL1,AXIN1,DAAM2
AD	REACTOME_SYNTHESIS_SECRETION_AND_DEACYLATION_OF_GHRELIN	5.52e-01	7.08e-01	0.07	-0.32	-0.94	15	SPCS3,SPCS1,PCSK1
AD	BIOCARTA_CDMAC_PATHWAY	5.56e-01	7.11e-01	0.07	-0.32	-0.94	15	PLCB1,MAP2K1,HRAS,MAPK1
AD	REACTOME_CATION_COUPLED_CHLORIDE_COTRANSPORTERS	5.56e-01	7.11e-01	0.07	-0.41	-0.93	7	SLC12A5
AD	REACTOME_SIGNALING_BY_NOTCH1_T_7_9_NOTCH1_M1580_K2555_TRANSLOCATION_MUTANT	5.56e-01	7.11e-01	0.08	0.43	0.91	5	NOTCH1
AD	REACTOME_ACTIVATION_OF_GENE_EXPRESSION_BY_SREBF_SREBP	5.58e-01	7.13e-01	0.06	-0.25	-0.94	38	HMGCR,NFYC,ELOVL6,SC5D,HMGCS1,IDI1,TM7SF2,FDPS,ACACA
AD	REACTOME_DSCAM_INTERACTIONS	5.58e-01	7.13e-01	0.07	-0.36	-0.93	10	RAC1,PAK1,MAPK14
AD	REACTOME_SHC1_EVENTS_IN_ERBB4_SIGNALING	5.58e-01	7.13e-01	0.07	-0.34	-0.92	11	HRAS,GRB2,ERBB4,HBEGF
AD	BIOCARTA_PLC_PATHWAY	5.59e-01	7.14e-01	0.07	-0.37	-0.92	9	PLCB1
AD	REACTOME_SUPPRESSION_OF_APOPTOSIS	5.61e-01	7.16e-01	0.07	-0.42	-0.93	6	MAPK1,TRIM27
AD	BIOCARTA_WNT_PATHWAY	5.65e-01	7.20e-01	0.09	0.27	0.91	20	HDAC1,HNF1A,CREBBP,WNT1,MYC,FZD1,SMAD4,AXIN1,FRAT1,CTNNB1,PPARD
AD	REACTOME_DEADENYLATION_OF_MRNA	5.66e-01	7.21e-01	0.06	-0.3	-0.92	18	PAIP1,CNOT7,PARN,EIF4A3,CNOT9,CNOT4,EIF4E
AD	REACTOME_SIGNALING_BY_FGFR	5.66e-01	7.21e-01	0.06	-0.22	-0.93	73	HRAS,FGF9,UBB,SPRED2,PPP2R1A,POLR2D,POLR2B,POLR2K,MAPK1,GTF2F1,POLR2C,POLR2I,GRB2,POLR2G,UBA52,FRS3,POLR2F,UBC,POLR2H,POLR2A,POLR2L,RBFOX2,NCBP1,FLRT3,NCBP2,FGF7
AD	REACTOME_TRANSPORT_OF_ORGANIC_ANIONS	5.66e-01	7.21e-01	0.08	0.32	0.93	12	SLCO2A1,SLCO4A1,SLCO2B1,SLCO1A2,AVP,SLCO1B1
AD	REACTOME_REACTIONS_SPECIFIC_TO_THE_COMPLEX_N_GLYCAN_SYNTHESIS_PATHWAY	5.68e-01	7.22e-01	0.08	0.35	0.91	9	MAN2A1,FUT3,CGA
AD	REACTOME_SIGNALING_BY_PDGF	5.69e-01	7.23e-01	0.1	0.21	0.92	54	STAT5A,COL5A1,GRB7,COL6A1,PDGFRB,COL6A2,PLG,COL5A3,STAT3,PDGFC,COL4A3,PDGFB,THBS1,PLCG1,NCK1,RAPGEF1,COL4A4,THBS2,COL6A3,SPP1,COL4A2,COL4A5,FURIN
AD	REACTOME_CREATINE_METABOLISM	5.72e-01	7.26e-01	0.08	0.35	0.9	9	CKM,SLC6A12
AD	REACTOME_MECP2_REGULATES_NEURONAL_RECEPTORS_AND_CHANNELS	5.72e-01	7.26e-01	0.07	-0.33	-0.91	13	HDAC2,GRIN2A,GRIA2,SLC2A3,OPRK1
AD	REACTOME_PREGNENOLONE_BIOSYNTHESIS	5.73e-01	7.28e-01	0.08	0.36	0.91	8	CYP11A1,STARD3,TSPO
AD	PID_INSULIN_PATHWAY	5.74e-01	7.28e-01	0.09	0.23	0.93	40	TRIP10,RHOQ,DOK1,SH2B2,FOXO3,EIF4EBP1
AD	REACTOME_PHOSPHORYLATION_OF_EMI1	5.75e-01	7.28e-01	0.08	0.42	0.9	5	CDK1,FBXO5,PLK1
AD	REACTOME_TFAP2_AP_2_FAMILY_REGULATES_TRANSCRIPTION_OF_CELL_CYCLE_FACTORS	5.75e-01	7.28e-01	0.08	0.42	0.9	5	MYC,CDKN1A,TFAP2C,TFAP2A
AD	PID_S1P_S1P1_PATHWAY	5.76e-01	7.29e-01	0.08	0.26	0.91	21	GNAI2,PDGFRB,PLCB2,SPHK1,ITGB3
AD	BIOCARTA_CDC25_PATHWAY	5.77e-01	7.30e-01	0.08	0.35	0.9	9	WEE1,CDC25C,CDC25A,CDK1,MYT1,ATM
AD	PID_FOXO_PATHWAY	5.78e-01	7.31e-01	0.09	0.22	0.93	43	FOXO1,BCL6,FOXO4,CDK2,RBL2,FOXO3,SIRT1,IKBKB,EP300,CREBBP,CAT,KAT2B,BCL2L11,SFN,SKP2,PLK1,CTNNB1,FASLG
AD	REACTOME_SYNTHESIS_OF_BILE_ACIDS_AND_BILE_SALTS_VIA_7ALPHA_HYDROXYCHOLESTEROL	5.79e-01	7.31e-01	0.08	0.26	0.91	21	RXRA,ACOX2,CYP27A1,AKR1C3,AKR1C4,AKR1C2,ABCB11,AKR1D1,NR1H4
AD	REACTOME_DOWNREGULATION_OF_ERBB4_SIGNALING	5.81e-01	7.33e-01	0.07	-0.36	-0.91	9	UBB,UBA52,UBC,ERBB4
AD	REACTOME_MISSPLICED_LRP5_MUTANTS_HAVE_ENHANCED_BETA_CATENIN_DEPENDENT_SIGNALING	5.81e-01	7.34e-01	0.07	0.42	0.89	5	LRP5,KREMEN2,DKK1,DKK4
AD	REACTOME_PROLACTIN_RECEPTOR_SIGNALING	5.83e-01	7.35e-01	0.06	-0.33	-0.93	14	RBX1,CUL1,SKP1
AD	BIOCARTA_NO1_PATHWAY	5.84e-01	7.36e-01	0.06	-0.27	-0.91	25	PRKACB,PRKAR1A,PRKAR1B,PRKAR2B,PDE2A,HSP90AA1,CALM1,RYR2,VEGFA,CHRNA1
AD	REACTOME_HYDROLYSIS_OF_LPC	5.84e-01	7.36e-01	0.07	0.47	0.91	4	PLBD1,PLA2G4A
AD	REACTOME_PLATELET_HOMEOSTASIS	5.84e-01	7.36e-01	0.06	-0.22	-0.93	74	GUCY1B1,GNB1,ATP2A2,GNG3,GNB5,GNAS,ATP2B1,PPP2R1A,SLC8A2,LRP8,PPP2R5D,KCNMB2,PDE2A,ATP2B2,MAPK14
AD	REACTOME_NEGATIVE_REGULATION_OF_FGFR3_SIGNALING	5.85e-01	7.37e-01	0.06	-0.27	-0.91	27	FGF9,UBB,PPP2R1A,MAPK1,GRB2,UBA52,UBC
AD	REACTOME_SIGNALING_BY_FGFR3_FUSIONS_IN_CANCER	5.88e-01	7.40e-01	0.07	-0.36	-0.9	9	HRAS,GRB2
AD	REACTOME_IRAK1_RECRUITS_IKK_COMPLEX	5.89e-01	7.40e-01	0.06	-0.32	-0.89	12	UBE2N,UBB,UBA52,UBC,IKBKG
AD	REACTOME_NEF_MEDIATED_DOWNREGULATION_OF_MHC_CLASS_I_COMPLEX_CELL_SURFACE_EXPRESSION	5.90e-01	7.41e-01	0.07	-0.4	-0.9	7	AP1G1,AP1S1,AP1S2
AD	WNT_SIGNALING	5.90e-01	7.41e-01	0.1	0.2	0.94	75	TCF7L1,TCF7,SFRP4,FBXW4,FGF4,DVL2,PYGO1,LRP5,CTBP2,EP300,WNT6,WNT11,WNT1,LEF1,MYC,LRP6,DAAM1,SOX17,FZD1
AD	PID_ER_NONGENOMIC_PATHWAY	5.90e-01	7.41e-01	0.06	-0.25	-0.92	37	PLCB1,GNB1,HRAS,ROCK2,GRB2,STRN,GNAL,GNAI1,GNAZ
AD	BIOCARTA_VEGF_PATHWAY	5.92e-01	7.43e-01	0.06	-0.27	-0.91	26	HRAS,EIF2B1,EIF2S1,EIF2B5,PRKCB,EIF2S2,VEGFA
AD	REACTOME_G_ALPHA_I_SIGNALLING_EVENTS	5.92e-01	7.43e-01	0.15	0.16	0.97	316	APLNR,PRKX,GPSM3,GPC4,CXCR4,LRP10,SSTR4,GNAI2,C3AR1,DHRS3,LRP1,SDC4,LRAT,RGR,S1PR4,PLCB2,APOA1,CCL5,RBP3,APOM,DRD3,KNG1,PF4,P2RY14,RXFP3,GPR31,GNG12,RGS9,RHO,C5AR1,RDH8,CCR5,CCL16,GPR18,CNGA1,HSPG2,LPAR3,PPY,GPR183,TAS2R4,APOA4,SAG,RDH16,GALR3,APOB,HTR1D,PDE6A,GPER1,GPC3,CCL25,FPR3,ANXA1,ADRA2C,GUCA1B,AGTR2,PPBP,CCL1,AKR1C3,ACKR3,ADCY2,TAS2R16,HTR1B,AHCYL1,PLCB3,CXCR6,ITPR2,RGS1,GNGT1,CXCR5,CCR3,…
AD	KEGG_HISTIDINE_METABOLISM	5.93e-01	7.43e-01	0.08	0.25	0.89	24	HNMT,ALDH3A1,ALDH3B1,ALDH9A1,DDC,MAOB,HDC,AOC1,ALDH3B2,HAL
AD	KEGG_TYPE_II_DIABETES_MELLITUS	5.93e-01	7.43e-01	0.06	-0.24	-0.92	43	MAPK10,PRKCZ,MAPK9,ABCC8,HK1,PIK3CB,MAPK1,PIK3R3
AD	REACTOME_MUSCLE_CONTRACTION	5.94e-01	7.44e-01	0.11	0.18	0.95	177	MYL3,SORBS3,KCNE4,PXN,TBX5,ITGB5,RYR1,FXYD1,TLN1,HIPK2,KCNQ1,WWTR1,TMOD3,TTN,TNNI1,GATA4,SCN10A,FXYD3,TNNT3,HIPK1,ANXA2,MYLPF,MYL1,MYL12A,ATP1A2,MYH11,LMOD1,KCNE2,ATP1B2,ANXA1,DMPK,TPM2,MYL7,CASQ2,TCAP,MYH8,MYBPC3,AHCYL1,ATP2A1
AD	PID_TCR_JNK_PATHWAY	5.95e-01	7.44e-01	0.08	0.31	0.92	13	MAP3K8,MAP3K1,GRAP2,MAP4K1
AD	REACTOME_ERYTHROPOIETIN_ACTIVATES_RAS	5.95e-01	7.44e-01	0.06	-0.32	-0.89	13	HRAS,GRB2,CRKL
AD	BIOCARTA_REELIN_PATHWAY	5.97e-01	7.46e-01	0.07	-0.39	-0.9	7	CDK5,VLDLR,LRP8,CDK5R1
AD	KEGG_BIOSYNTHESIS_OF_UNSATURATED_FATTY_ACIDS	5.99e-01	7.46e-01	0.06	-0.29	-0.89	17	ELOVL6,ACOT7,ELOVL2,HACD1,HSD17B12,ACOX3,SCD,TECR,SCD5
AD	REACTOME_ACTIVATED_NTRK3_SIGNALS_THROUGH_PI3K	5.97e-01	7.46e-01	0.07	0.41	0.91	6	NTRK3,PIK3R1,PIK3CA,NTF3,IRS1,SRC
AD	REACTOME_NEUTROPHIL_DEGRANULATION	5.99e-01	7.46e-01	0.15	0.16	0.97	387	VAT1,NFKB1,LTF,ITGAX,AGPAT2,RETN,PLEKHO2,LILRB2,CD58,RNASE3,CD33,TNFRSF1B,RAB27A,C3AR1,APAF1,FCN1,PTAFR,PIGR,NCKAP1L,CD44,IQGAP1,FGR,IQGAP2,SERPINA3,GSDMD,LCN2,P2RX1,CFD,CLEC5A,SELL,MAN2B1,CD177,C5AR1,SNAP23,CTSH,METTL7A,CDK13,PTPRC,PKP1,ADAM8,STK10,CDA,SLC11A1,CYBA,PTPN6,CFP,ANXA2,ALDH3B1,PECAM1,DOCK2,BIN2,CMTM6,CYB5R3,DOK3,ARG1,ALOX5,CAMP,CTSZ,EPX,LAIR1,CD300A,ADGRG3,JUP,PGLYRP1,HK3,SIRPB1,SIGL…
AD	REACTOME_SIGNALING_BY_ACTIVIN	5.98e-01	7.46e-01	0.08	0.31	0.89	12	INHBB,FSTL3,FOXH1,SMAD4
AD	REACTOME_WNT_MEDIATED_ACTIVATION_OF_DVL	5.98e-01	7.46e-01	0.07	0.41	0.87	5	DVL3,DVL2
AD	REACTOME_RRNA_PROCESSING_IN_THE_MITOCHONDRION	6.00e-01	7.47e-01	0.06	-0.37	-0.9	8	MRM3,MRM2,ELAC2,TFB1M
AD	PID_IL8_CXCR1_PATHWAY	6.01e-01	7.48e-01	0.06	-0.27	-0.9	25	PLCB1,GNB1,DNM1,RAB5A
AD	BIOCARTA_SRCRPTP_PATHWAY	6.01e-01	7.48e-01	0.08	0.34	0.88	9	CSK,CDC25C,CDC25A,CDK1
AD	REACTOME_REVERSIBLE_HYDRATION_OF_CARBON_DIOXIDE	6.02e-01	7.48e-01	0.08	0.32	0.9	11	CA5B,CA9,CA6,CA5A,CA1
AD	REACTOME_SIGNALLING_TO_P38_VIA_RIT_AND_RIN	6.04e-01	7.51e-01	0.07	-0.47	-0.9	4	RIT2
AD	REACTOME_CONSTITUTIVE_SIGNALING_BY_LIGAND_RESPONSIVE_EGFR_CANCER_VARIANTS	6.05e-01	7.52e-01	0.06	-0.29	-0.89	17	HRAS,UBB,GRB2,UBA52,HSP90AA1,UBC
AD	REACTOME_O_LINKED_GLYCOSYLATION_OF_MUCINS	6.06e-01	7.52e-01	0.08	0.23	0.9	34	MUC1,ST6GALNAC2,GALNT8,CHST4,B3GNT3,GALNT10,MUC16,MUC4,MUC13,MUC6,ST3GAL1,ST6GAL1,GCNT3,A4GNT,ST6GALNAC4,C1GALT1
AD	REACTOME_SPHINGOLIPID_METABOLISM	6.09e-01	7.55e-01	0.05	-0.22	-0.91	60	STS,B4GALNT1,VAPA,CERS6,CTSA,B3GALNT1,NEU1,VAPB,SGPP1,SPTLC1,NEU3
AD	REACTOME_GLYCOGEN_SYNTHESIS	6.09e-01	7.55e-01	0.06	-0.31	-0.88	13	UBB,UBA52,UBC,GBE1,GYS1,UGP2
AD	REACTOME_TP53_REGULATES_TRANSCRIPTION_OF_GENES_INVOLVED_IN_G2_CELL_CYCLE_ARREST	6.10e-01	7.56e-01	0.08	0.28	0.9	16	RBL2,CDC25C,TP53,EP300,RBL1,SFN,CDK1,TFDP2
AD	REACTOME_LIPID_PARTICLE_ORGANIZATION	6.11e-01	7.56e-01	0.07	0.59	0.93	2	HILPDA,CIDEA
AD	PID_THROMBIN_PAR1_PATHWAY	6.12e-01	7.58e-01	0.09	0.22	0.9	39	GNAI2,VASP,PLCB2,PKN1,F2R,GNA12,AKAP13
AD	REACTOME_UNWINDING_OF_DNA	6.13e-01	7.59e-01	0.08	0.32	0.89	11	GINS4,GINS3,CDC45,MCM7,MCM5
AD	REACTOME_SEROTONIN_AND_MELATONIN_BIOSYNTHESIS	6.17e-01	7.63e-01	0.07	0.49	0.88	3	DDC,AANAT,TPH1
AD	REACTOME_GAP_JUNCTION_TRAFFICKING_AND_REGULATION	6.18e-01	7.64e-01	0.06	-0.24	-0.89	35	CLTA,CLTC,TUBA4A,TUBA1B,AP2M1,DNM1,TUBB2A
AD	REACTOME_SIGNALING_BY_FGFR4	6.19e-01	7.65e-01	0.06	-0.24	-0.88	36	HRAS,FGF9,UBB,PPP2R1A,MAPK1,GRB2,UBA52,FRS3,UBC
AD	BIOCARTA_MEF2D_PATHWAY	6.20e-01	7.65e-01	0.06	-0.32	-0.91	14	PPP3CB,CAPNS1,HDAC2
AD	REACTOME_REGULATION_OF_PTEN_LOCALIZATION	6.20e-01	7.65e-01	0.06	-0.35	-0.88	9	UBB,UBA52,UBC
AD	BIOCARTA_HDAC_PATHWAY	6.21e-01	7.66e-01	0.06	-0.28	-0.89	22	PPP3CB,CAMK1G,CAMK1,YWHAH
AD	REACTOME_CHL1_INTERACTIONS	6.21e-01	7.66e-01	0.06	-0.39	-0.88	7	CHL1
AD	BIOCARTA_RARRXR_PATHWAY	6.24e-01	7.68e-01	0.07	0.36	0.86	7	RXRA,KAT2B
AD	REACTOME_APOBEC3G_MEDIATED_RESISTANCE_TO_HIV_1_INFECTION	6.24e-01	7.68e-01	0.06	-0.43	-0.89	5	PPIA
AD	REACTOME_GLYCOGEN_BREAKDOWN_GLYCOGENOLYSIS	6.24e-01	7.68e-01	0.07	0.3	0.9	13	PHKG1,PHKA2,GYG2,PYGL,PYGM
AD	REACTOME_INTERLEUKIN_21_SIGNALING	6.24e-01	7.68e-01	0.06	-0.34	-0.88	10	STAT4,STAT1
AD	REACTOME_SYNTHESIS_OF_PA	6.24e-01	7.68e-01	0.06	-0.27	-0.88	23	LPCAT4,DDHD2,GPD1L,AGPAT4
AD	REACTOME_SEMA4D_IN_SEMAPHORIN_SIGNALING	6.26e-01	7.69e-01	0.06	-0.27	-0.88	23	MYL12B,RAC1,MYH10,RND1,ROCK2
AD	PID_ARF6_PATHWAY	6.27e-01	7.70e-01	0.08	0.23	0.89	30	EGFR,PXN,EPHA2,ITGB3,EFNA1,ADRB2,EGF,KIF13B,ACAP2,NCK1,LHCGR
AD	REACTOME_N_GLYCAN_ANTENNAE_ELONGATION_IN_THE_MEDIAL_TRANS_GOLGI	6.27e-01	7.70e-01	0.06	-0.27	-0.88	23	B4GALT6,MGAT2,CHST10,B4GALT5,FUCA1,MGAT3,B4GALT3,MGAT5,ST8SIA3,MAN2A2,FUT8
AD	REACTOME_ESTABLISHMENT_OF_SISTER_CHROMATID_COHESION	6.31e-01	7.73e-01	0.07	0.35	0.87	8	STAG2,STAG1,WAPL,SMC3,SMC1A,RAD21
AD	REACTOME_INTERFERON_SIGNALING	6.31e-01	7.73e-01	0.05	-0.19	-0.92	157	SEH1L,STAT1,UBE2N,ABCE1,KPNA1,IFI6,IFIT1,KPNA3,EGR1,NUP42,RSAD2,UBB,ADAR,PIN1,EIF2AK2,IP6K2,UBE2E1,NUP155,NUP93,SUMO1,ISG15,JAK1,NUP85,NDC1,KPNA2,NUP50,EIF4G2,NCAM1,CAMK2A,NUP58,CAMK2B,IFNGR2,EIF4A3
AD	REACTOME_N_GLYCAN_ANTENNAE_ELONGATION	6.31e-01	7.73e-01	0.06	-0.31	-0.86	13	B4GALT6,B4GALT5,B4GALT3,MGAT5,ST8SIA3
AD	REACTOME_SEMA4D_MEDIATED_INHIBITION_OF_CELL_ATTACHMENT_AND_MIGRATION	6.31e-01	7.73e-01	0.07	0.35	0.87	8	RRAS,PLXNB1
AD	BIOCARTA_AKAP13_PATHWAY	6.32e-01	7.73e-01	0.06	-0.33	-0.87	11	PRKACB,PRKAR2B,PRKAG1
AD	REACTOME_POST_TRANSLATIONAL_MODIFICATION_SYNTHESIS_OF_GPI_ANCHORED_PROTEINS	6.33e-01	7.74e-01	0.05	-0.22	-0.89	57	DPM1,NRN1,LY6E,OPCML,DPM2,THY1,PIGK,PGAP1,PIGP,GPLD1,PIGN,GPAA1,PIGB,LY6H,PIGH,PIGZ,PIGL,PIGF,LYPD1,TECTA
AD	PID_MYC_ACTIV_PATHWAY	6.34e-01	7.74e-01	0.05	-0.21	-0.9	66	SERPINI1,GAPDH,SUPT7L,TFRC,LDHA,PFKM,PRDX3,CCND2,PDCD10,RUVBL2,EIF2S1,PEG10,SUPT3H,BCAT1,TAF12,TAF4B,HSP90AA1,HSPA4,POLR3D,CCNB1,SMAD3,EIF4E
AD	KEGG_DRUG_METABOLISM_OTHER_ENZYMES	6.35e-01	7.75e-01	0.08	0.24	0.89	28	CES1,CYP3A4,UGT2B17,CDA,XDH,TK2,DPYD,UGT2B28,TK1,CYP3A43
AD	PID_IL6_7_PATHWAY	6.35e-01	7.75e-01	0.09	0.21	0.9	46	FOXO1,SOCS3,PIAS1,MITF,GAB1,CEBPD,JUNB,STAT3,MYC,LBP,GAB2,TYK2,TNFSF11,HCK,VAV1,CRP
AD	REACTOME_G_PROTEIN_ACTIVATION	6.35e-01	7.75e-01	0.06	-0.27	-0.87	21	GNB1,GNG3,GNB5
AD	REACTOME_ACTIVATION_OF_CASPASES_THROUGH_APOPTOSOME_MEDIATED_CLEAVAGE	6.36e-01	7.76e-01	0.07	0.39	0.88	6	APAF1,CASP7
AD	REACTOME_PEPTIDE_HORMONE_BIOSYNTHESIS	6.37e-01	7.76e-01	0.07	0.32	0.86	10	INHBB,CGA,POMC,FSHB,INHBC,INHA,TSHB
AD	REACTOME_MYD88_INDEPENDENT_TLR4_CASCADE	6.38e-01	7.77e-01	0.1	0.19	0.92	87	MAPKAPK2,NFKB1,RELA,NFKBIA,MAPKAPK3,RPS6KA1,TNIP2,MAPK7,MAP3K8,CASP8,NFKB2,ATF1,IRF3,IKBKB,IKBKE,RPS6KA5,TAB2,NFKBIB,ELK1,IRF7,TLR4,IRAK1,RIPK2
AD	REACTOME_MAP2K_AND_MAPK_ACTIVATION	6.39e-01	7.78e-01	0.06	-0.24	-0.88	34	MAP2K1,HRAS,LAMTOR3,MAPK1,ACTB,PEBP1,ARRB1,YWHAB,LAMTOR2,MAP2K2,MARK3
AD	REACTOME_SIGNALING_BY_TYPE_1_INSULIN_LIKE_GROWTH_FACTOR_1_RECEPTOR_IGF1R	6.40e-01	7.78e-01	0.09	0.21	0.9	47	FGFR4,IGF1R,FLT3LG,FGF3,FGF4,GAB1,FGF22,FGF18,GAB2,FGF2,PDE3B,FGF17,IRS4,FGF8,FGF6,FGF16,FGFR3,FGF23,FLT3,FGF20,FGFR1,FGF1,PIK3R1,AKT2,FGFR2,IRS2,CILP
AD	REACTOME_BIOSYNTHESIS_OF_EPA_DERIVED_SPMS	6.43e-01	7.79e-01	0.06	-0.4	-0.88	6	PTGS2,GPX4
AD	REACTOME_CONSTITUTIVE_SIGNALING_BY_EGFRVIII	6.42e-01	7.79e-01	0.07	0.29	0.88	13	EGFR,GAB1,CBL,EGF,PLCG1
AD	REACTOME_EGFR_TRANSACTIVATION_BY_GASTRIN	6.42e-01	7.79e-01	0.07	0.34	0.86	8	EGFR
AD	REACTOME_G_ALPHA_12_13_SIGNALLING_EVENTS	6.41e-01	7.79e-01	0.05	-0.22	-0.89	58	KALRN,GNB1,GNG3,GNB5,MCF2,ARHGEF3,ARHGEF9,ROCK2,ARHGEF11,ARHGEF4,TIAM1,ECT2,ARHGEF7,VAV3,ABR
AD	REACTOME_ION_HOMEOSTASIS	6.41e-01	7.79e-01	0.05	-0.23	-0.89	46	ATP2A2,FKBP1B,ATP2B1,ATP1A1,FXYD7,SLC8A2,ATP1A3,TRPC1,ATP2B2,CAMK2A,CAMK2B
AD	REACTOME_PHENYLALANINE_METABOLISM	6.42e-01	7.79e-01	0.06	-0.45	-0.87	4	ASRGL1,PCBD1,KYAT1,QDPR
AD	REACTOME_SEMAPHORIN_INTERACTIONS	6.41e-01	7.79e-01	0.05	-0.22	-0.9	60	MYL12B,RAC1,CDK5,PAK1,DPYSL4,MYH10,RND1,CRMP1,HSP90AB1,ROCK2,SEMA3E,CFL1,ARHGEF11,SEMA4A,PLXNA1,PLXNA2,CDK5R1,SEMA6D,PLXNC1,HSP90AA1,FARP2
AD	REACTOME_SIGNALING_BY_FGFR1	6.42e-01	7.79e-01	0.05	-0.23	-0.89	43	HRAS,FGF9,UBB,SPRED2,PPP2R1A,MAPK1,GRB2,UBA52,FRS3,UBC
AD	REACTOME_ERYTHROCYTES_TAKE_UP_OXYGEN_AND_RELEASE_CARBON_DIOXIDE	6.44e-01	7.80e-01	0.07	0.36	0.85	7	AQP1,RHAG,SLC4A1,CA1
AD	REACTOME_SIGNALING_BY_NOTCH1_PEST_DOMAIN_MUTANTS_IN_CANCER	6.47e-01	7.83e-01	0.05	-0.23	-0.89	48	CDK8,RBX1,CCNC,CUL1,HDAC2,UBB,SKP1,NEURL1,FBXW7,JAG2,PSEN2,UBA52,HDAC3,MAMLD1,UBC,HDAC9,PSEN1
AD	BIOCARTA_AMAN_PATHWAY	6.47e-01	7.83e-01	0.07	0.28	0.88	14	FUT6,MAN2B1,MAN1C1,FUT7
AD	REACTOME_OTHER_SEMAPHORIN_INTERACTIONS	6.48e-01	7.84e-01	0.06	-0.29	-0.87	17	SEMA3E,SEMA4A,PLXNA1,PLXNA2,SEMA6D,PLXNC1,SEMA4D,SEMA5A
AD	BIOCARTA_CCR5_PATHWAY	6.49e-01	7.84e-01	0.07	0.27	0.86	15	CXCR4,CCL2,CCR5,CXCL12,PLCG1,FOS,CCL4
AD	PID_CD8_TCR_DOWNSTREAM_PATHWAY	6.50e-01	7.85e-01	0.05	-0.23	-0.9	53	STAT4,PPP3R1,PPP3CB,MAP2K1,HRAS,EGR1,MAPK9
AD	REACTOME_ESTROGEN_DEPENDENT_NUCLEAR_EVENTS_DOWNSTREAM_OF_ESR_MEMBRANE_SIGNALING	6.50e-01	7.85e-01	0.08	0.25	0.88	22	EGFR,BCL2,FOXO3
AD	REACTOME_REGULATION_OF_PTEN_GENE_TRANSCRIPTION	6.51e-01	7.85e-01	0.05	-0.23	-0.89	51	EGR1,HDAC2,RRAGB,LAMTOR3,RRAGA,MAPK1,CBX6,RBBP7,LAMTOR5,RNF2,KDM1A,RHEB,LAMTOR2,CHD3,HDAC3,MTOR,ATF2
AD	REACTOME_SIGNALING_BY_NOTCH1	6.51e-01	7.86e-01	0.05	-0.22	-0.89	61	CDK8,RBX1,CCNC,CUL1,HDAC2,UBB,DTX4,SKP1,NEURL1,FBXW7,JAG2,NBEA,PSEN2,ARRB1,UBA52,HDAC3,MAMLD1,UBC,HDAC9,PSEN1,PSENEN,CNTN1,HEY1
AD	REACTOME_OAS_ANTIVIRAL_RESPONSE	6.54e-01	7.88e-01	0.06	-0.34	-0.85	9	ABCE1
AD	REACTOME_IRE1ALPHA_ACTIVATES_CHAPERONES	6.55e-01	7.89e-01	0.05	-0.23	-0.88	42	SRPRB,EXTL2,SRPRA,DCTN1,HYOU1,ATP6V0D1,EXTL1,KLHDC3,DNAJB9,PREB,MYDGF,HSPA5,PDIA6,PPP2R5B,YIF1A,GFPT1,GSK3A,EDEM1
AD	REACTOME_PYRIMIDINE_SALVAGE	6.57e-01	7.90e-01	0.07	0.35	0.84	7	CDA,TK2,TK1
AD	REACTOME_ZINC_INFLUX_INTO_CELLS_BY_THE_SLC39_GENE_FAMILY	6.57e-01	7.90e-01	0.07	0.35	0.84	7	SLC39A1,SLC39A2,SLC39A8,SLC39A4
AD	REACTOME_GLYCEROPHOSPHOLIPID_CATABOLISM	6.59e-01	7.92e-01	0.07	0.43	0.84	4	GDPD3,GDPD5
AD	REACTOME_NEF_AND_SIGNAL_TRANSDUCTION	6.59e-01	7.93e-01	0.06	-0.36	-0.86	8	ELMO1,RAC1
AD	REACTOME_CD28_DEPENDENT_VAV1_PATHWAY	6.60e-01	7.93e-01	0.07	0.29	0.84	12	FYN,CD86,CD80
AD	BIOCARTA_INTEGRIN_PATHWAY	6.60e-01	7.93e-01	0.06	-0.24	-0.85	31	ACTN2,MAP2K1,HRAS,CAPNS1,MAPK1,GRB2,CRKL,MAP2K2,ACTN1
AD	REACTOME_PROCESSIVE_SYNTHESIS_ON_THE_C_STRAND_OF_THE_TELOMERE	6.61e-01	7.93e-01	0.06	-0.3	-0.84	13	RPA3,FEN1,RPA2
AD	REACTOME_ADENYLATE_CYCLASE_ACTIVATING_PATHWAY	6.61e-01	7.93e-01	0.06	-0.35	-0.86	8	ADCY1,GNAL,ADCY3,ADCY6
AD	REACTOME_DIGESTION_OF_DIETARY_CARBOHYDRATE	6.62e-01	7.94e-01	0.07	0.39	0.83	5	CHIA,MGAM,TREH,LCT,SI
AD	REACTOME_SYNTHESIS_OF_PE	6.63e-01	7.94e-01	0.06	-0.35	-0.85	8	LPIN2,ETNK1,PCYT2,CHKA
AD	PID_RHOA_PATHWAY	6.64e-01	7.95e-01	0.05	-0.23	-0.87	43	MAP2K4,SH3GL2,PRKCZ,ROCK2,SRF,PIP5K1B,SCAI,PPP1R12A,CFL1,PARD6A,CDC42,SLC9A1,ATF2,PIP5K1A
AD	KEGG_O_GLYCAN_BIOSYNTHESIS	6.66e-01	7.96e-01	0.06	-0.29	-0.86	16	GALNT14,C1GALT1C1,B4GALT5,GALNT11,GALNT12,GALNT2,GCNT1,GALNT7
AD	PID_ANTHRAX_PATHWAY	6.65e-01	7.96e-01	0.06	-0.31	-0.87	14	MAP2K4,MAP2K1,MAPK1
AD	REACTOME_RHO_GTPASES_ACTIVATE_KTN1	6.65e-01	7.96e-01	0.06	-0.34	-0.85	9	RAC1,KLC1,CDC42,KIF5A
AD	REACTOME_BIOTIN_TRANSPORT_AND_METABOLISM	6.66e-01	7.96e-01	0.07	0.32	0.85	10	ACACB,BTD
AD	REACTOME_CHROMATIN_MODIFYING_ENZYMES	6.67e-01	7.96e-01	0.11	0.17	0.93	198	TBL1X,NFKB1,KDM5A,KAT6A,RELA,HMG20B,KAT6B,MECOM,CHD4,NSD3,PADI1,HDAC1,SMARCC1,H2AC14,NFKB2,JMJD6,H2BC14,ACTL6A,KDM6A,SETD1A,H4C9,H2BC5,SMARCC2,REST,H3C3,EP300,PADI4,PAX3,DNMT3A,PHF21A,H3C7,CREBBP,GATAD2A,ATXN7,KDM5C,SGF29,PRDM16,KMT2A,H3C2
AD	REACTOME_SHC1_EVENTS_IN_ERBB2_SIGNALING	6.67e-01	7.96e-01	0.08	0.26	0.87	19	EGFR,ERBB2,NRG2
AD	KEGG_PEROXISOME	6.69e-01	7.98e-01	0.05	-0.21	-0.88	66	PEX11B,MPV17,PEX19,FAR2,ACSL3,ACSL4,AGPS,ACOT8,SOD1,PEX26
AD	BIOCARTA_IGF1MTOR_PATHWAY	6.69e-01	7.98e-01	0.07	0.26	0.87	18	INPPL1,IGF1R,EIF4EBP1
AD	KEGG_STARCH_AND_SUCROSE_METABOLISM	6.71e-01	7.98e-01	0.08	0.23	0.87	30	GCK,G6PC2,ENPP1,UGT2B17,GYS2,HK3,PYGL,UGT2B28,PYGM,GBA3
AD	REACTOME_METABOLISM_OF_INGESTED_SEMET_SEC_MESEC_INTO_H2SE	6.71e-01	7.98e-01	0.07	0.38	0.86	6	HNMT,MAT1A
AD	REACTOME_RESPONSE_OF_EIF2AK4_GCN2_TO_AMINO_ACID_DEFICIENCY	6.71e-01	7.98e-01	0.05	-0.21	-0.89	73	ASNS,RPL10A,RPL26L1,RPL15,RPL31,EIF2S1,RPS4Y1,RPS24,DDIT3,UBA52,RPL38,EIF2S2,ATF2,RPL36,RPS21,RPL24,RPS23,RPS14,RPL37A,RPL36AL,RPL29,RPS15,ATF4,RPL12,RPS7,TRIB3,RPL34,FAU,RPL9,RPL35A,RPLP0
AD	REACTOME_VITAMIN_D_CALCIFEROL_METABOLISM	6.70e-01	7.98e-01	0.07	0.32	0.85	10	PIAS4,GC,CUBN,VDR
AD	KEGG_PHENYLALANINE_METABOLISM	6.72e-01	7.99e-01	0.06	-0.3	-0.86	15	GOT1,MIF,GOT2
AD	REACTOME_TICAM1_TRAF6_DEPENDENT_INDUCTION_OF_TAK1_COMPLEX	6.72e-01	7.99e-01	0.06	-0.33	-0.84	9	UBB,UBA52,UBC,MAP3K7
AD	REACTOME_TICAM1_DEPENDENT_ACTIVATION_OF_IRF3_IRF7	6.74e-01	8.00e-01	0.06	-0.31	-0.84	12	TBK1,UBB,TRAF3,UBA52,UBC
AD	KEGG_SPHINGOLIPID_METABOLISM	6.74e-01	8.01e-01	0.06	-0.25	-0.86	27	B4GALT6,NEU1,SGPP1,SPTLC1,NEU3,SMPD1,CERK,GALC,SMPD3
AD	REACTOME_SIGNAL_AMPLIFICATION	6.77e-01	8.04e-01	0.05	-0.25	-0.85	25	GNB1,GNG3,GNB5,AAMP,MAPK14,GNAI1
AD	REACTOME_PI3K_EVENTS_IN_ERBB4_SIGNALING	6.78e-01	8.04e-01	0.07	0.33	0.83	8	NRG2,PIK3R1,EREG,PIK3CA,BTC,NRG1,HBEGF,ERBB4
AD	REACTOME_NETRIN_1_SIGNALING	6.79e-01	8.04e-01	0.05	-0.23	-0.86	41	RAC1,PAK1,SLIT3,ROBO1,AGAP2,SLIT2,PITPNA,TRPC1,MAPK14,CDC42,WASL,SIAH2,PTK2,UNC5C,DCC,PRKCQ,TRPC4,MAPK13
AD	KEGG_TRYPTOPHAN_METABOLISM	6.79e-01	8.05e-01	0.05	-0.23	-0.84	32	WARS1,OGDHL,ECHS1,TDO2,ACAT2
AD	REACTOME_SMAD2_SMAD3_SMAD4_HETEROTRIMER_REGULATES_TRANSCRIPTION	6.80e-01	8.05e-01	0.08	0.23	0.88	31	CCNT1,SP1,TGIF1,WWTR1,HDAC1,JUNB,MYC,RBL1,SMAD4,SERPINE1
AD	REACTOME_TRYPTOPHAN_CATABOLISM	6.80e-01	8.05e-01	0.07	0.33	0.82	8	HAAO,SLC3A2,IDO1,KYNU,SLC7A5
AD	PID_ALPHA_SYNUCLEIN_PATHWAY	6.81e-01	8.06e-01	0.05	-0.24	-0.84	31	TOR1A,SNCA,UCHL1,PTK2B,FKBP1A,MAPK1,PPP2R5D,STUB1
AD	PID_HEDGEHOG_GLI_PATHWAY	6.82e-01	8.06e-01	0.08	0.21	0.88	41	SMO,GLI2,GNAI2,HDAC1,RAB23,PIAS1,PTCH1,GLI1,CREBBP
AD	KEGG_GLYCOSPHINGOLIPID_BIOSYNTHESIS_GLOBO_SERIES	6.83e-01	8.07e-01	0.07	0.28	0.84	13	A4GALT,ST3GAL1,NAGA,ST8SIA1,B3GALT5,FUT2,FUT9
AD	REACTOME_ACTIVATION_OF_NOXA_AND_TRANSLOCATION_TO_MITOCHONDRIA	6.84e-01	8.07e-01	0.06	-0.4	-0.83	5	TFDP1
AD	REACTOME_SHC_MEDIATED_CASCADE_FGFR3	6.83e-01	8.07e-01	0.05	-0.27	-0.83	17	HRAS,FGF9
AD	REACTOME_ABACAVIR_METABOLISM	6.84e-01	8.07e-01	0.07	0.42	0.82	4	ADH1A,PCK1
AD	REACTOME_DEATH_RECEPTOR_SIGNALLING	6.85e-01	8.07e-01	0.09	0.18	0.91	115	ARHGEF40,NFKB1,RELA,NFKBIA,TNFRSF10B,CASP8,TRADD,SHARPIN,ARHGEF26,HDAC1,AKAP13,FGD2,TNFRSF1A,ARHGEF10L,CASP10,IKBKB,GNA13,TAB2,TNFRSF10D,TNFAIP3,TRAF1,MYD88,ARHGEF15,RBCK1,IRAK1,FAS,RIPK2,ITSN1,ARHGEF38,USP4
AD	KEGG_RENIN_ANGIOTENSIN_SYSTEM	6.85e-01	8.08e-01	0.07	0.26	0.84	16	AGTR2,CTSG,ANPEP,MAS1,AGT,LNPEP,MME,ACE2,ENPEP
AD	REACTOME_RESOLUTION_OF_D_LOOP_STRUCTURES	6.86e-01	8.08e-01	0.07	0.23	0.85	25	BARD1,XRCC2,BRCA1,BLM,RAD51B,MRE11
AD	REACTOME_ACTIVATED_NTRK2_SIGNALS_THROUGH_PI3K	6.87e-01	8.09e-01	0.06	-0.38	-0.84	6	BDNF,GRB2
AD	BIOCARTA_EEA1_PATHWAY	6.90e-01	8.12e-01	0.06	-0.37	-0.84	7	RAB5A,TFRC,HGS
AD	REACTOME_CRMPS_IN_SEMA3A_SIGNALING	6.91e-01	8.13e-01	0.07	0.27	0.84	14	FYN,FES,PLXNA3
AD	REACTOME_TRAF6_MEDIATED_IRF7_ACTIVATION_IN_TLR7_8_OR_9_SIGNALING	6.92e-01	8.13e-01	0.07	0.3	0.83	11	TLR7,TLR8,IRF7,MYD88,IRAK1
AD	KEGG_GLYCEROLIPID_METABOLISM	6.93e-01	8.14e-01	0.05	-0.23	-0.86	38	AGK,DGKB,MGLL,AGPAT4,AKR1A1,DGKE
AD	REACTOME_SEMA3A_PAK_DEPENDENT_AXON_REPULSION	6.93e-01	8.14e-01	0.06	-0.29	-0.84	15	RAC1,PAK1,HSP90AB1,CFL1,PLXNA1,PLXNA2,HSP90AA1
AD	REACTOME_FACTORS_INVOLVED_IN_MEGAKARYOCYTE_DEVELOPMENT_AND_PLATELET_PRODUCTION	6.93e-01	8.14e-01	0.05	-0.19	-0.89	122	PRKACB,KIFAP3,DOCK3,PRKAR1A,TUBA4A,KIF21B,RAD51C,RAC1,HDAC2,TUBA1B,CDK5,KIF3C,EHD3,TUBB2A,RAB5A,PRKAR1B,PRKAR2B,CAPZA2,ACTB,KLC1,ZFPM2,TUBB4B,KDM1A,MFN1,CDC42,KIF2A,TUBA1A,CAPZB,KIF1B,DOCK9,MFN2,KIF3A,HBB,CAPZA1,KIF5A,TUBA8
AD	PID_NCADHERIN_PATHWAY	6.94e-01	8.14e-01	0.05	-0.23	-0.83	31	CNR1,RAC1,DCTN1,GAP43,GRIA2
AD	BIOCARTA_CARM_ER_PATHWAY	6.98e-01	8.18e-01	0.07	0.23	0.83	23	SPEN,HDAC1,BRCA1,EP300,CREBBP,MED1,ESR1
AD	REACTOME_PROTON_COUPLED_MONOCARBOXYLATE_TRANSPORT	6.98e-01	8.18e-01	0.06	-0.43	-0.83	4	BSG,SLC16A8
AD	REACTOME_ACYL_CHAIN_REMODELLING_OF_PS	6.99e-01	8.18e-01	0.06	-0.3	-0.84	14	LPCAT4
AD	REACTOME_CLEC7A_DECTIN_1_INDUCES_NFAT_ACTIVATION	6.99e-01	8.19e-01	0.06	-0.31	-0.82	10	PPP3R1,PPP3CB
AD	PID_CIRCADIAN_PATHWAY	7.02e-01	8.21e-01	0.06	-0.3	-0.82	12	ATR,CRY2,ARNTL,CLOCK,NPAS2,PER2,CHEK1,BHLHE40
AD	REACTOME_THYROXINE_BIOSYNTHESIS	7.03e-01	8.21e-01	0.06	-0.33	-0.82	9	DIO2
AD	REACTOME_MITOCHONDRIAL_FATTY_ACID_BETA_OXIDATION_OF_UNSATURATED_FATTY_ACIDS	7.06e-01	8.24e-01	0.07	0.37	0.82	6	ACADL,ECI1,HADHA,ACADM,HADHB,DECR1
AD	REACTOME_NGF_INDEPENDANT_TRKA_ACTIVATION	7.05e-01	8.24e-01	0.06	-0.43	-0.82	4	ADCYAP1
AD	REACTOME_CONSTITUTIVE_SIGNALING_BY_AKT1_E17K_IN_CANCER	7.08e-01	8.26e-01	0.07	0.24	0.84	22	FOXO1,FOXO4,FOXO3
AD	BIOCARTA_IL22BP_PATHWAY	7.09e-01	8.28e-01	0.07	0.31	0.81	9	STAT5A,SOCS3,STAT3,TYK2
AD	REACTOME_PEROXISOMAL_PROTEIN_IMPORT	7.10e-01	8.28e-01	0.05	-0.22	-0.85	53	MPV17,UBB,UBE2D2,AGPS,ACOT8,PEX26,UBE2D1,PEX7,UBA52,UBC,GNPAT,EHHADH,SLC27A2,NOS2,PHYH,SCP2,ECH1,PEX13,ACOX3,IDE,ECI2,USP9X,PEX14,ZFAND6,GSTK1,ACOX1,ACAA1,PEX1,HSD17B4
AD	SIG_PIP3_SIGNALING_IN_CARDIAC_MYOCTES	7.10e-01	8.28e-01	0.05	-0.21	-0.85	63	YWHAQ,AKT3,TSC2,YWHAZ,NOLC1,PAK1,YWHAH,EBP,YWHAE,PARD6A,YWHAB,GRB2,CDC42,MTOR,PPP1R13B,PTK2,PAK3,IFI27,RPS6KB1,TSC1,CREB3,GSK3A,ERBB4,IGF1,PTEN,GSK3B,RPS6KA3
AD	BIOCARTA_IRES_PATHWAY	7.12e-01	8.29e-01	0.06	-0.39	-0.81	5	EIF4G2,EIF4E,EIF4G3
AD	PID_PS1_PATHWAY	7.13e-01	8.29e-01	0.08	0.21	0.86	39	NOTCH1,HDAC1,RBPJ,NEDD4,HNF1A,CREBBP,WNT1,MYC,LRP6,KREMEN2,FZD1,AXIN1
AD	REACTOME_ALPHA_OXIDATION_OF_PHYTANATE	7.12e-01	8.29e-01	0.06	-0.39	-0.81	5	SLC27A2,PHYH,SLC25A17,ALDH3A2
AD	REACTOME_BETA_OXIDATION_OF_HEXANOYL_COA_TO_BUTANOYL_COA	7.13e-01	8.29e-01	0.06	-0.39	-0.8	5	ECHS1
AD	REACTOME_INTERFERON_ALPHA_BETA_SIGNALING	7.13e-01	8.29e-01	0.05	-0.21	-0.84	57	STAT1,ABCE1,IFI6,IFIT1,EGR1,RSAD2,ADAR,IP6K2,ISG15,JAK1
AD	REACTOME_MITOCHONDRIAL_FATTY_ACID_BETA_OXIDATION_OF_SATURATED_FATTY_ACIDS	7.14e-01	8.29e-01	0.06	-0.3	-0.79	10	ECHS1,MECR
AD	REACTOME_STIMULI_SENSING_CHANNELS	7.14e-01	8.29e-01	0.08	0.19	0.87	71	RYR1,ANO2,CLCN1,TRPC7,BEST1,CLCN5,TRPV4,CLCNKB,TRPV5,SLC17A3,CLCA1,CASQ2,CLCA4,SCNN1A,TRPV6,SCNN1B,TRPM4,BEST2,STOM,TPCN1,TRPM8,TRPM3,SCNN1D
AD	REACTOME_SYNTHESIS_OF_15_EICOSATETRAENOIC_ACID_DERIVATIVES	7.12e-01	8.29e-01	0.07	0.37	0.82	6	ALOX15B,GPX2
AD	REACTOME_IRS_ACTIVATION	7.17e-01	8.31e-01	0.06	-0.42	-0.81	4	GRB10,IRS1,INSR,IRS2
AD	PID_SHP2_PATHWAY	7.19e-01	8.33e-01	0.08	0.2	0.85	54	ANGPT1,EGFR,IL2RG,IGF1R,PDGFRB,GAB1,GAB2,IL2RB,IL2RA,SDC2,NTRK1,EGF,PDGFB,LCK
AD	REACTOME_SIGNALING_BY_ERBB4	7.19e-01	8.33e-01	0.08	0.2	0.85	54	EGFR,GFAP,STAT5A,YAP1,NEDD4,PGR,TAB2,NRG2,WWOX
AD	KEGG_OTHER_GLYCAN_DEGRADATION	7.20e-01	8.33e-01	0.06	-0.29	-0.8	12	NEU1,NEU3,FUCA1,MAN2B2
AD	REACTOME_SHC_RELATED_EVENTS_TRIGGERED_BY_IGF1R	7.20e-01	8.33e-01	0.06	-0.36	-0.81	7	HRAS,GRB2
AD	REACTOME_THE_ACTIVATION_OF_ARYLSULFATASES	7.20e-01	8.33e-01	0.06	-0.36	-0.82	7	STS
AD	REACTOME_SIGNALING_BY_VEGF	7.21e-01	8.33e-01	0.04	-0.19	-0.87	95	PRKACB,AKT3,ELMO1,HRAS,RAC1,PRKCZ,WASF1,PAK1,ELMO2,PTK2B,ROCK2,PIK3CB,AAMP,RASA1,NCKAP1,ACTB
AD	REACTOME_NEGATIVE_REGULATION_OF_ACTIVITY_OF_TFAP2_AP_2_FAMILY_TRANSCRIPTION_FACTORS	7.21e-01	8.33e-01	0.06	0.33	0.79	7	KCTD15,WWOX,TFAP2B,TFAP2C,TFAP2A
AD	REACTOME_SHC1_EVENTS_IN_EGFR_SIGNALING	7.21e-01	8.33e-01	0.07	0.28	0.8	12	EGFR,EGF
AD	REACTOME_CYP2E1_REACTIONS	7.23e-01	8.35e-01	0.06	0.33	0.78	7	CYP2C9,CYP2D6,CYP2C19,CYP2F1
AD	REACTOME_SYNTHESIS_OF_5_EICOSATETRAENOIC_ACIDS	7.23e-01	8.35e-01	0.06	0.33	0.79	7	ALOX5,PON3,PON2,GPX2,ALOX5AP,GPX1
AD	REACTOME_METAL_ION_SLC_TRANSPORTERS	7.24e-01	8.35e-01	0.07	0.25	0.81	17	CP,SLC39A1,SLC11A1
AD	REACTOME_REGULATION_OF_CYTOSKELETAL_REMODELING_AND_CELL_SPREADING_BY_IPP_COMPLEX_COMPONENTS	7.27e-01	8.39e-01	0.06	0.33	0.78	7	PXN,TESK1,ARHGEF6
AD	SA_B_CELL_RECEPTOR_COMPLEXES	7.29e-01	8.40e-01	0.05	-0.25	-0.81	23	MAP2K1,HRAS,RAC1,MAPK1,GRB2,VAV3,ATF2,MAPK8IP3
AD	REACTOME_DOPAMINE_RECEPTORS	7.33e-01	8.44e-01	0.06	0.37	0.78	5	DRD3,DRD4,DRD1,DRD2,DRD5
AD	REACTOME_THROMBIN_SIGNALLING_THROUGH_PROTEINASE_ACTIVATED_RECEPTORS_PARS	7.33e-01	8.44e-01	0.05	-0.24	-0.81	25	GNB1,GNG3,GNB5
AD	REACTOME_RHO_GTPASE_CYCLE	7.37e-01	8.48e-01	0.04	-0.19	-0.86	96	KALRN,ARHGDIG,CHN1,MCF2,RAC1,ARHGEF3,OCRL,ARHGEF9,ARHGAP44,FAM13B,ARHGAP32,GDI1,GDI2,SRGAP3,ARHGEF11,ARHGEF4,TIAM1,RAC3,ECT2,CDC42,ARHGEF7,VAV3,ABR
AD	REACTOME_DNA_DOUBLE_STRAND_BREAK_RESPONSE	7.43e-01	8.53e-01	0.05	-0.2	-0.83	58	UBE2V2,BABAM2,UBE2N,UBB,BABAM1,TP53BP1,SUMO1,BAP1,KPNA2,UBE2I,RNF8,BRCC3,NSD2,UBA52,HERC2,UBC,APBB1
AD	REACTOME_LIPOPHAGY	7.43e-01	8.53e-01	0.06	-0.35	-0.8	7	PRKAG1,PRKAG2,PRKAB1,PRKAB2
AD	REACTOME_PLATELET_SENSITIZATION_BY_LDL	7.42e-01	8.53e-01	0.05	-0.27	-0.79	16	PPP2R1A,LRP8,PPP2R5D,MAPK14,PPP2R5B,PPP2R5C
AD	PID_RET_PATHWAY	7.43e-01	8.54e-01	0.07	0.21	0.84	36	PXN,DOK1,GRB7
AD	REACTOME_VEGFR2_MEDIATED_CELL_PROLIFERATION	7.46e-01	8.56e-01	0.05	-0.26	-0.81	18	HRAS,PRKCZ,RASA1,PRKCB,CALM1,VEGFA,PRKCD
AD	PID_BARD1_PATHWAY	7.47e-01	8.56e-01	0.07	0.22	0.83	28	FANCC,CDK2,BARD1,BRCA1,TP53
AD	REACTOME_HDR_THROUGH_MMEJ_ALT_NHEJ	7.48e-01	8.56e-01	0.05	-0.29	-0.76	10	PARP2,FEN1,PARP1,RAD50
AD	REACTOME_INTERLEUKIN_36_PATHWAY	7.48e-01	8.56e-01	0.06	0.37	0.77	5	IL36A,IL36RN,IL1RAP,IL36G
AD	REACTOME_SYNTHESIS_OF_UDP_N_ACETYL_GLUCOSAMINE	7.47e-01	8.56e-01	0.06	0.35	0.79	6	RENBP,GFPT2
AD	REACTOME_RUNX1_INTERACTS_WITH_CO_FACTORS_WHOSE_PRECISE_EFFECT_ON_RUNX1_TARGETS_IS_NOT_KNOWN	7.48e-01	8.57e-01	0.05	-0.23	-0.8	30	ACTL6B,YAF2,SMARCA2,CBX6,SMARCA4,RNF2,SMARCD3,CSNK2B
AD	REACTOME_SERINE_BIOSYNTHESIS	7.49e-01	8.57e-01	0.06	0.31	0.77	8	PHGDH,SERINC2,PSPH,PSAT1
AD	REACTOME_REGULATION_OF_IFNG_SIGNALING	7.52e-01	8.60e-01	0.05	-0.28	-0.8	14	STAT1,SUMO1,JAK1,IFNGR2
AD	REACTOME_DEFECTS_IN_VITAMIN_AND_COFACTOR_METABOLISM	7.55e-01	8.62e-01	0.05	-0.25	-0.79	19	PCCA,MMADHC,PCCB,ACACA,MMACHC
AD	REACTOME_HYALURONAN_UPTAKE_AND_DEGRADATION	7.55e-01	8.62e-01	0.07	0.28	0.79	11	CD44,LYVE1,HYAL1,HYAL2,HMMR,GUSB,STAB2
AD	BIOCARTA_BCELLSURVIVAL_PATHWAY	7.57e-01	8.63e-01	0.07	0.26	0.8	15	PIK3CG,CASP7,BIRC5,ZBTB7A,JUND,FOS,PIK3R1,CASP3,ITGB1
AD	PID_LYMPH_ANGIOGENESIS_PATHWAY	7.58e-01	8.63e-01	0.07	0.22	0.8	23	RPS6KA1,COL1A1,ITGA5,VEGFC,COL1A2,ITGA2
AD	REACTOME_ADVANCED_GLYCOSYLATION_ENDPRODUCT_RECEPTOR_SIGNALING	7.56e-01	8.63e-01	0.05	-0.29	-0.78	11	MAPK1,CAPZA2
AD	REACTOME_DEVELOPMENTAL_BIOLOGY	7.57e-01	8.63e-01	0.03	-0.17	-0.93	821	KALRN,ELOC,HMGCR,CHL1,ADAM22,PRKACB,PSMD14,ARPC1A,DNM3,PSMD12,KCNQ2,AKT3,PPP3CB,CDK8,RBX1,TFDP1,ANK3,MAP2K1,MYL12B,PSMD6,CLTA,CCNC,CLTC,PSMD5,TUBA4A,HRAS,CUL2,DLG4,SCN1A,PSMA3,PSMD8,RAC1,PSMC6,GSPT2,DLG3,SH3GL2,STX1A,ACTR2,CAPNS1,PSMC3,LAMB1,AP2S1,HDAC2,PSMA5,UBB,TUBA1B,CDK5,MEF2C,MED4,PSMA4,CAP2,PAK1,ADAM11,CACNG3,VLDLR,AP2M1,DNM1,TUBB2A,PSMB6,RNPS1,DPYSL4,ADAM23,PSMA1,PSMB5,MYH10,CLASP1,RPL10A,…
AD	REACTOME_KERATAN_SULFATE_BIOSYNTHESIS	7.57e-01	8.63e-01	0.05	-0.24	-0.8	25	B4GALT6,B4GAT1,CHST1,CHST2,ST3GAL6,B3GNT2
AD	REACTOME_NR1H2_NR1H3_REGULATE_GENE_EXPRESSION_TO_CONTROL_BILE_ACID_HOMEOSTASIS	7.58e-01	8.63e-01	0.06	0.31	0.77	8	RXRA,NR1H3
AD	REACTOME_RA_BIOSYNTHESIS_PATHWAY	7.57e-01	8.63e-01	0.05	-0.28	-0.79	14	CYP26B1,RDH11
AD	PID_P38_MKK3_6PATHWAY	7.60e-01	8.64e-01	0.07	0.23	0.82	22	MAP3K1,MAP3K6,MAP3K3,TAB2,MAP3K5
AD	REACTOME_PROCESSIVE_SYNTHESIS_ON_THE_LAGGING_STRAND	7.60e-01	8.64e-01	0.05	-0.27	-0.78	15	RPA3,FEN1,RPA2
AD	REACTOME_DCC_MEDIATED_ATTRACTIVE_SIGNALING	7.61e-01	8.65e-01	0.06	0.26	0.77	13	FYN,NTN1
AD	BIOCARTA_CELL2CELL_PATHWAY	7.61e-01	8.65e-01	0.05	-0.29	-0.77	11	ACTN2,CTNNA2,LRRTM2,ACTN1
AD	PID_TGFBR_PATHWAY	7.63e-01	8.66e-01	0.05	-0.21	-0.81	48	DYNLRB1,SMURF1,STRAP,FKBP1A,RNF111,YWHAE,PARD6A,PPP1CA,GRB2,NEDD4L,CAMK2A,ZFYVE9
AD	REACTOME_IRS_MEDIATED_SIGNALLING	7.65e-01	8.67e-01	0.07	0.2	0.81	42	FGFR4,FLT3LG,FGF3,FGF4,GAB1,FGF22,FGF18,GAB2,FGF2,PDE3B,FGF17,FGF8,FGF6,FGF16,FGFR3,FGF23,FLT3,FGF20,FGFR1,FGF1,PIK3R1,AKT2,FGFR2,IRS2
AD	REACTOME_MET_RECEPTOR_ACTIVATION	7.65e-01	8.67e-01	0.05	-0.35	-0.77	6	SPINT2
AD	REACTOME_SPHINGOLIPID_DE_NOVO_BIOSYNTHESIS	7.64e-01	8.67e-01	0.07	0.22	0.84	30	SPHK1,PRKD2,SGPL1,KDSR,SPTLC3,ALDH3B1,PRKD1,PRKD3,PLPP3,SPTSSA,ALDH3B2,CERS4,CERS2
AD	REACTOME_TRANSCRIPTIONAL_REGULATION_BY_E2F6	7.67e-01	8.69e-01	0.05	-0.23	-0.79	29	TFDP1,CDC7,YAF2,CBX3,RBBP7,RNF2
AD	REACTOME_CREB3_FACTORS_ACTIVATE_GENES	7.68e-01	8.70e-01	0.06	0.34	0.77	6	CREB3L2
AD	REACTOME_TRIGLYCERIDE_CATABOLISM	7.68e-01	8.70e-01	0.05	-0.25	-0.78	19	PRKACB,MGLL,FABP3,PPP1CA,FABP6,GPD2
AD	REACTOME_HCMV_EARLY_EVENTS	7.69e-01	8.70e-01	0.04	-0.19	-0.84	90	SEH1L,DYNC1LI1,DYNC1I1,TUBA4A,NUP42,TUBA1B,DYNLL1,TUBB2A,DYNC1H1,DYNC1I2,NUP155,RBBP7,NUP93,TUBB4B,NUP85,NDC1,NUP50
AD	REACTOME_ALPHA_PROTEIN_KINASE_1_SIGNALING_PATHWAY	7.71e-01	8.72e-01	0.06	0.31	0.76	8	ALPK1,TAB2
AD	REACTOME_PHASE_2_PLATEAU_PHASE	7.72e-01	8.72e-01	0.05	-0.25	-0.77	19	CACNA2D3,CACNG3,CACNB3,CACNG2,AKAP9,CACNA2D2
AD	REACTOME_ACTIVATION_OF_IRF3_IRF7_MEDIATED_BY_TBK1_IKK_EPSILON	7.72e-01	8.72e-01	0.05	-0.26	-0.77	16	TBK1,UBB,TRAF3,UBA52,UBC
AD	REACTOME_ACTIVATION_OF_THE_TFAP2_AP_2_FAMILY_OF_TRANSCRIPTION_FACTORS	7.73e-01	8.72e-01	0.06	0.29	0.75	9	EP300,CREBBP,WWOX,TFAP2B,TFAP2C,TFAP2A
AD	REACTOME_DOWNSTREAM_SIGNAL_TRANSDUCTION	7.74e-01	8.72e-01	0.05	-0.23	-0.79	27	STAT1,HRAS,PIK3CB,RASA1,GRB2,CRKL
AD	REACTOME_MECP2_REGULATES_TRANSCRIPTION_OF_NEURONAL_LIGANDS	7.73e-01	8.72e-01	0.05	-0.37	-0.77	5	SST,BDNF
AD	REACTOME_NEGATIVE_REGULATION_OF_FGFR4_SIGNALING	7.75e-01	8.73e-01	0.05	-0.23	-0.79	27	FGF9,UBB,PPP2R1A,MAPK1,GRB2,UBA52,UBC
AD	REACTOME_TNF_SIGNALING	7.75e-01	8.73e-01	0.07	0.2	0.82	36	CASP8,TRADD,SHARPIN,TNFRSF1A,IKBKB,TAB2,TNFAIP3,TRAF1,RBCK1,USP4
AD	PID_P38_ALPHA_BETA_PATHWAY	7.76e-01	8.74e-01	0.05	-0.23	-0.78	25	MAP2K4,RAC1,PAK1,RALB,MAPK14,MAP3K12,CDC42
AD	REACTOME_ACTIVATION_OF_TRKA_RECEPTORS	7.77e-01	8.75e-01	0.05	-0.37	-0.77	5	ADCYAP1
AD	PID_CDC42_REG_PATHWAY	7.80e-01	8.75e-01	0.05	-0.23	-0.78	24	MCF2,ARHGEF9,CDC42,ARHGEF7,VAV3,DOCK9,FARP2,ITSN2,ARHGDIA,FGD1,RACGAP1
AD	REACTOME_DEFECTS_IN_COBALAMIN_B12_METABOLISM	7.80e-01	8.75e-01	0.06	0.28	0.76	11	TCN2,CUBN,ABCD4,CBLIF,MMUT
AD	REACTOME_FRS_MEDIATED_FGFR3_SIGNALING	7.80e-01	8.75e-01	0.05	-0.25	-0.77	19	HRAS,FGF9
AD	REACTOME_LOSS_OF_FUNCTION_OF_SMAD2_3_IN_CANCER	7.79e-01	8.75e-01	0.06	0.34	0.76	6	TGFBR1,SMAD4,TGFBR2
AD	REACTOME_PROCESSING_OF_INTRONLESS_PRE_MRNAS	7.79e-01	8.75e-01	0.05	-0.26	-0.76	15	CSTF2T,NUDT21,CSTF3,CSTF1,NCBP1,NCBP2,CSTF2
AD	REACTOME_SEMA4D_INDUCED_CELL_MIGRATION_AND_GROWTH_CONE_COLLAPSE	7.78e-01	8.75e-01	0.05	-0.25	-0.77	19	MYL12B,MYH10,RND1,ROCK2
AD	REACTOME_TACHYKININ_RECEPTORS_BIND_TACHYKININS	7.79e-01	8.75e-01	0.05	-0.37	-0.76	5	TAC1,TAC3
AD	REACTOME_RETINOID_CYCLE_DISEASE_EVENTS	7.81e-01	8.75e-01	0.05	-0.31	-0.75	8	RBP4
AD	BIOCARTA_SARS_PATHWAY	7.83e-01	8.78e-01	0.06	0.31	0.74	7	CKM,ANPEP,GPT,FBL
AD	KEGG_PANTOTHENATE_AND_COA_BIOSYNTHESIS	7.84e-01	8.78e-01	0.05	-0.26	-0.76	15	PANK2,PANK4,PPCS,BCAT1,PANK3
AD	REACTOME_APOPTOTIC_FACTOR_MEDIATED_RESPONSE	7.84e-01	8.78e-01	0.05	-0.25	-0.77	17	C1QBP,CYCS,MAPK1,DIABLO,CASP9,SEPTIN4
AD	BIOCARTA_MTA3_PATHWAY	7.85e-01	8.78e-01	0.05	-0.27	-0.76	14	TUBA4A,GAPDH,ALDOA,TUBA1A
AD	REACTOME_BLOOD_GROUP_SYSTEMS_BIOSYNTHESIS	7.86e-01	8.79e-01	0.06	0.25	0.77	14	FUT6,FUT3,FUT7,B3GALT4
AD	REACTOME_BETA_OXIDATION_OF_BUTANOYL_COA_TO_ACETYL_COA	7.86e-01	8.79e-01	0.05	-0.39	-0.76	4	ECHS1
AD	REACTOME_TFAP2A_ACTS_AS_A_TRANSCRIPTIONAL_REPRESSOR_DURING_RETINOIC_ACID_INDUCED_CELL_DIFFERENTIATION	7.88e-01	8.81e-01	0.06	0.35	0.74	5	MYBL2,NOP2,TFAP2A
AD	PID_FAS_PATHWAY	7.89e-01	8.81e-01	0.07	0.2	0.82	38	SYK,EZR,MAP3K1,CASP8,BTK,CASP10,IKBKB
[truncated: 233 more rows]

## Sheet: PD
disease	pathway	pval	padj	log2err	ES	NES	size	leadingEdge
PD	KEGG_ALZHEIMERS_DISEASE	1.00e-10	7.41e-09	NA	-0.54	-2.34	134	NDUFS1,NDUFA5,ATP5F1A,ATP5F1B,CYC1,NDUFA9,ATP5PB,CDK5,ATP5F1C,UQCRC2,NDUFV2,ATP5MC3,PLCB1,NDUFB1,NDUFAB1,GAPDH,NDUFB5,PSEN2,PLCB4,NDUFA10,NDUFA7,NDUFB6,ATP5MC1,UQCRC1,CDK5R1,SNCA,NDUFB8,NDUFA3,ITPR1,UQCR10,UQCRQ,COX6C,SDHA,CHP1,CYCS,GSK3B,NDUFS3,COX7B,NDUFV1,UQCRFS1,NAE1,PPP3CB,ATP2A2,MAPK1,ATP5PO,NDUFB2,COX5A,SDHB,NDUFA8,NDUFS2,NDUFB3,ATP5PD,NDUFS4,ATP2A3,COX6A1,COX8A,COX7A2,HSD17B10,SDHC,NDUFA1…
PD	KEGG_CYTOKINE_CYTOKINE_RECEPTOR_INTERACTION	1.00e-10	7.41e-09	NA	0.41	2.16	218	FLT1,CXCR4,CD40,PDGFRB,IL17RB,TNFRSF10B,IL4R,TGFB3,TNFSF14,IL10RA,IFNA21,IL11RA,IFNA16,LTBR,VEGFB,IL12RB1,CSF3R,TNFRSF1A,FLT3LG,IL1A,CCR9,NGFR,IL7R,CCL22,TNFRSF10D,PDGFA,IL3,CXCR6,IL18,IL17RA,PPBP,TNFRSF14,CXCR1,TNFRSF9,CSF1R,IL15RA,IL1B,IL6R,IFNGR2,PRLR,IL1R1,IL3RA,CSF1,IL18R1,TNFRSF1B,TGFB2,TPO,CCR2,CCR4,IL6ST,CCL17,IL12RB2,IL4,EGF,EPOR,EDA,PDGFB,CXCR3,VEGFA,CLCF1,IL2RG,TNFRSF11B,TGFBR1,CXCR2,C…
PD	KEGG_HUNTINGTONS_DISEASE	1.00e-10	7.41e-09	NA	-0.56	-2.44	139	NDUFS1,BDNF,IFT57,NDUFA5,ATP5F1A,ATP5F1B,CYC1,NDUFA9,ATP5PB,ATP5F1C,UQCRC2,NDUFV2,ATP5MC3,PLCB1,DCTN2,NDUFB1,NDUFAB1,VDAC3,NDUFB5,POLR2C,AP2M1,PLCB4,NDUFA10,GRM5,NDUFA7,TBPL1,NDUFB6,ATP5MC1,AP2B1,UQCRC1,SLC25A4,NDUFB8,NDUFA3,ITPR1,UQCR10,UQCRQ,COX6C,VDAC2,POLR2K,SDHA,CYCS,VDAC1,NDUFS3,COX7B,TBP,NDUFV1,UQCRFS1,SLC25A5,CLTC,AP2A2,POLR2L,ATP5PO,NDUFB2,COX5A,SDHB,NDUFA8,CLTA,NDUFS2,CLTB,NDUFB3,ATP5PD…
PD	KEGG_OXIDATIVE_PHOSPHORYLATION	1.00e-10	7.41e-09	NA	-0.68	-2.77	91	NDUFS1,ATP6V1A,ATP6V1H,NDUFA5,ATP6V1B2,ATP5F1A,ATP5F1B,CYC1,NDUFA9,ATP6V0D1,ATP5PB,ATP5F1C,UQCRC2,NDUFV2,ATP5MC3,ATP6V1G1,NDUFB1,ATP6V1C1,NDUFAB1,PPA2,NDUFB5,ATP6V1D,ATP6V0E2,NDUFA10,NDUFA7,NDUFB6,ATP5MC1,UQCRC1,NDUFB8,NDUFA3,ATP6V1F,UQCR10,UQCRQ,ATP6V1E1,COX6C,ATP6V0A1,SDHA,NDUFS3,COX7B,NDUFV1,UQCRFS1,ATP6V0B,ATP6V0C,ATP5PO,NDUFB2,COX5A,SDHB,NDUFA8,NDUFS2,ATP5MG,NDUFB3,ATP5PD,NDUFS4,COX6A1,COX8A…
PD	KEGG_PARKINSONS_DISEASE	1.00e-10	7.41e-09	NA	-0.69	-2.79	89	NDUFS1,NDUFA5,ATP5F1A,ATP5F1B,CYC1,NDUFA9,ATP5PB,ATP5F1C,UQCRC2,NDUFV2,ATP5MC3,NDUFB1,NDUFAB1,VDAC3,NDUFB5,UCHL1,SLC18A2,TH,NDUFA10,NDUFA7,NDUFB6,ATP5MC1,UQCRC1,SNCA,SLC25A4,NDUFB8,NDUFA3,SLC6A3,UQCR10,UQCRQ,COX6C,VDAC2,SDHA,CYCS,VDAC1,NDUFS3,COX7B,NDUFV1,UQCRFS1,SLC25A5,SLC18A1,HTRA2,ATP5PO,NDUFB2,UBB,COX5A,SDHB,NDUFA8,NDUFS2,NDUFB3,ATP5PD,NDUFS4,COX6A1,COX8A,COX7A2,SDHC,NDUFA1,COX6B1,COX4I1,UQC…
PD	KEGG_PROTEASOME	1.00e-10	7.41e-09	NA	-0.75	-2.59	39	PSMC1,PSMD14,PSMB7,PSMD12,PSMB4,PSMD2,POMP,PSMD4,PSMA4,PSMA1,PSMD6,PSME3,PSMD8,PSMD1,SEM1,PSMA3,PSMC6,PSMA5,PSMD13,PSMD7,PSMB10,PSMB2,PSMC5,PSMB5,PSMB6,PSMB3,PSMB1,PSMC3
PD	REACTOME_AUF1_HNRNP_D0_BINDS_AND_DESTABILIZES_MRNA	1.00e-10	7.41e-09	NA	-0.7	-2.57	48	PSMC1,PSMD14,PSMB7,PSMD12,PSMB4,PSMD2,HNRNPD,PSMD4,PSMA4,PSMA1,PSMD5,PSMD6,PSME3,PSMD8,PSMD1,SEM1,PSMA3,PSMC6,PSMA5,PSMD13,PSMD7,PSMB10,PSMD9,PSMB2,PSMC5,PSMB5,PSMB6,PSMB3,PSMB1,UBB,PSMC3,PSMD10
PD	REACTOME_COMPLEX_I_BIOGENESIS	1.00e-10	7.41e-09	NA	-0.76	-2.58	34	NDUFS1,NDUFA5,NDUFA9,NDUFV2,NDUFB1,NDUFAB1,NDUFB5,NDUFA10,NDUFA7,NDUFB6,NDUFB8,NDUFA3,NDUFAF4,NDUFS3,NDUFV1,NDUFAF1,NDUFAF7,NDUFA13,NDUFB2,NDUFA8,NDUFS2,NDUFB3,TMEM126B,NDUFS4,NUBPL,NDUFA1,NDUFAF5
PD	REACTOME_CROSS_PRESENTATION_OF_SOLUBLE_EXOGENOUS_ANTIGENS_ENDOSOMES	1.00e-10	7.41e-09	NA	-0.73	-2.58	43	PSMC1,PSMD14,PSMB7,PSMD12,PSMB4,PSMD2,PSMD4,PSMA4,PSMA1,PSMD5,PSMD6,PSME3,PSMD8,PSMD1,SEM1,PSMA3,PSMC6,PSMA5,PSMD13,PSMD7,PSMB10,PSMD9,PSMB2,PSMC5,PSMB5,PSMB6,PSMB3,PSMB1,PSMC3,PSMD10
PD	REACTOME_DEFECTIVE_CFTR_CAUSES_CYSTIC_FIBROSIS	1.00e-10	7.41e-09	NA	-0.7	-2.57	51	PSMC1,PSMD14,PSMB7,PSMD12,PSMB4,PSMD2,PSMD4,PSMA4,PSMA1,PSMD5,PSMD6,PSME3,PSMD8,PSMD1,SEM1,PSMA3,PSMC6,PSMA5,PSMD13,PSMD7,PSMB10,PSMD9,PSMB2,PSMC5,PSMB5,PSMB6,PSMB3,PSMB1,UBB,PSMC3,PSMD10
PD	REACTOME_DEGRADATION_OF_GLI1_BY_THE_PROTEASOME	1.00e-10	7.41e-09	NA	-0.71	-2.62	53	PSMC1,PSMD14,PSMB7,PSMD12,PSMB4,PSMD2,PSMD4,PSMA4,PSMA1,PSMD5,PSMD6,PSME3,PSMD8,PSMD1,SEM1,PSMA3,PSMC6,PRKACA,PSMA5,PSMD13,PSMD7,PSMB10,PSMD9,PSMB2,PSMC5,PSMB5,PSMB6,SKP1,PSMB3,PSMB1,UBB,PSMC3,BTRC,PSMD10,PSMC2,RBX1,PSMA2
PD	REACTOME_GOLGI_TO_ER_RETROGRADE_TRANSPORT	1.00e-10	7.41e-09	NA	-0.59	-2.42	103	KIF3C,STX18,DYNC1I1,NSF,RAB3GAP1,DCTN3,KIFAP3,ACTR10,KIF3A,KLC1,TUBA4A,ARF3,TUBB4B,DCTN2,PAFAH1B1,KIF2A,RAB1A,TUBB2A,CAPZA1,DYNC1H1,RAB6B,ZW10,GALNT2,DCTN6,NAPG,BNIP1,DYNC1LI1,RINT1,NAPA,ARFGAP2,KIF21B,TUBA1A,COPZ1,TUBA1B,DCTN5,CAPZB,COPB2,KIF26B,CAPZA2,TMED2,NBAS,KIF5A,PAFAH1B3,TUBB1,KLC2,COPG1,TUBB2B,KIF11,KIF20A,ARF4,GBF1,ARCN1,KIF1B,ACTR1A
PD	REACTOME_HEDGEHOG_LIGAND_BIOGENESIS	1.00e-10	7.41e-09	NA	-0.7	-2.62	54	PSMC1,PSMD14,PSMB7,PSMD12,PSMB4,PSMD2,PSMD4,PSMA4,PSMA1,PSMD5,PSMD6,PSME3,PSMD8,PSMD1,SEM1,GPC5,PSMA3,PSMC6,PSMA5,PSMD13,PSMD7,PSMB10,PSMD9,PSMB2,PSMC5,PSMB5,PSMB6,PSMB3,PSMB1,HHAT,UBB,PSMC3,PSMD10,SCUBE2,PSMC2
PD	REACTOME_HEDGEHOG_OFF_STATE	1.00e-10	7.41e-09	NA	-0.61	-2.51	95	PSMC1,PRKAR2B,PSMD14,PSMB7,IFT57,PSMD12,PSMB4,PSMD2,KIF3A,PSMD4,PSMA4,TUBA4A,TUBB4B,PSMA1,PSMD5,PSMD6,PSME3,PSMD8,PSMD1,SEM1,TUBB2A,PSMA3,PSMC6,PRKACA,PSMA5,PSMD13,PSMD7,PSMB10,PSMD9,PSMB2,PSMC5,GSK3B,PSMB5,PSMB6,SKP1,PSMB3,DYNC2H1,TUBA1A,GNAS,TUBA1B,PSMB1,PRKAR1A,UBB,PSMC3,BTRC,PSMD10,PRKAR1B,IFT52,PSMC2,TUBB1,RBX1,ADCY2,PSMA2,TUBB2B,CSNK1A1,ADCY1,PSMD11,PSMF1,ADCY3,GPR161
PD	REACTOME_HIV_INFECTION	1.00e-10	7.41e-09	NA	-0.48	-2.17	196	CCNH,PSMC1,ATP6V1H,NUP93,PSMD14,PSMB7,PSMD12,PSMB4,PSMD2,PSMD4,PSMA4,PSMA1,SEH1L,PSMD5,PSMD6,PSME3,NUP58,PSMD8,POLR2C,TSG101,VPS4B,AP2M1,PSMD1,SEM1,AP2B1,CDK7,SLC25A4,PSMA3,NUP155,PSMC6,POLR2K,FEN1,RNMT,CHMP2B,PSMA5,PSMD13,PSMD7,PSMB10,PSMD9,PSMB2,PSMC5,TBP,PSMB5,XRCC6,PSMB6,SLC25A5,GTF2B,SKP1,PSMB3,AP2A2,POLR2L,ELOC,NMT2,RANBP1,PSMB1,UBB,PSMC3,XRCC5,ERCC2,BTRC,PSMD10,KPNB1,AP1B1,VPS28,NUP37,AP2S…
PD	REACTOME_HOST_INTERACTIONS_OF_HIV_FACTORS	1.00e-10	7.41e-09	NA	-0.58	-2.47	113	PSMC1,ATP6V1H,NUP93,PSMD14,PSMB7,PSMD12,PSMB4,PSMD2,PSMD4,PSMA4,PSMA1,SEH1L,PSMD5,PSMD6,PSME3,NUP58,PSMD8,AP2M1,PSMD1,SEM1,AP2B1,SLC25A4,PSMA3,NUP155,PSMC6,PSMA5,PSMD13,PSMD7,PSMB10,PSMD9,PSMB2,PSMC5,PSMB5,PSMB6,SLC25A5,SKP1,PSMB3,AP2A2,ELOC,RANBP1,PSMB1,UBB,PSMC3,BTRC,PSMD10,KPNB1,AP1B1,NUP37,AP2S1,PPIA,PSMC2,CD8B
PD	REACTOME_MEMBRANE_TRAFFICKING	1.00e-10	7.41e-09	NA	-0.38	-1.87	477	KIF3C,STX18,DYNC1I1,OCRL,NSF,AMPH,NECAP1,RAB3GAP1,DCTN3,KIAA0319,YWHAZ,SYT1,SYNJ1,GRIA1,KIFAP3,ACTR10,CSNK1D,AGTR1,RAB11A,SNAP91,CNIH3,COPS3,KIF3A,KLC1,MCFD2,YWHAB,COPS4,COPS8,ARL1,GCC2,TUBA4A,ARF3,TRAPPC13,TUBB4B,OPTN,DCTN2,PAFAH1B1,STAM,TOR1A,RAB36,KIF2A,COPS7A,EPS15,SEC23A,ACTR3,TSG101,SH3GL2,ANK2,VPS4B,AP2M1,RAB1A,VPS45,AKT3,ACBD3,TRAPPC2L,TUBB2A,F8,AP2B1,CAPZA1,DYNC1H1,RAB6B,ZW10,RAB5A,PRKAG…
PD	REACTOME_METABOLISM_OF_POLYAMINES	1.00e-10	7.41e-09	NA	-0.7	-2.6	52	PSMC1,PSMD14,PSMB7,PSMD12,AZIN1,PSMB4,PSMD2,PSMD4,PSMA4,PSMA1,PSMD5,PSMD6,PSME3,PSMD8,PSMD1,SEM1,PSMA3,PSMC6,PSMA5,PSMD13,PSMD7,PSMB10,PSMD9,PSMB2,PSMC5,PSMB5,PSMB6,PSMB3,SMS,SRM,PSMB1,OAZ3,PSMC3,PSMD10,PSMC2,PSMA2,OAZ1,ODC1,PSMD11,PSMF1
PD	REACTOME_MITOTIC_G2_G2_M_PHASES	1.00e-10	7.41e-09	NA	-0.5	-2.21	163	CCNH,CCNA1,PSMC1,PRKAR2B,DCTN3,PSMD14,TUBGCP5,PSMB7,LCMT1,CSNK1D,PSMD12,PSMB4,PSMD2,PSMD4,PSMA4,CCNB1,TUBA4A,TUBB,TUBB4B,OPTN,DCTN2,PSMA1,PAFAH1B1,PSMD5,PSMD6,PSME3,PSMD8,PSMD1,CETN2,SEM1,TUBB2A,DYNC1H1,CDK7,PSMA3,TUBG1,PSMC6,PRKACA,PPME1,PSMA5,PSMD13,PSMD7,PSMB10,PSMD9,PSMB2,PSMC5,PSMB5,CKAP5,PSMB6,SKP1,PSMB3,TUBA1A,TUBA1B,PSMB1,UBB,PSMC3,BTRC,PSMD10,NME7,PSMC2,PPP2R1A,AKAP9,TUBG2,AURKA,TUBB1,RB…
PD	REACTOME_NEGATIVE_REGULATION_OF_NOTCH4_SIGNALING	1.00e-10	7.41e-09	NA	-0.74	-2.72	50	PSMC1,PSMD14,YWHAZ,PSMB7,PSMD12,PSMB4,PSMD2,PSMD4,PSMA4,PSMA1,PSMD5,PSMD6,PSME3,PSMD8,PSMD1,SEM1,PSMA3,PSMC6,PSMA5,PSMD13,PSMD7,PSMB10,PSMD9,PSMB2,PSMC5,FBXW7,PSMB5,PSMB6,SKP1,PSMB3,PSMB1,UBB,PSMC3,PSMD10,PSMC2,RBX1,PSMA2
PD	REACTOME_PROTEIN_LOCALIZATION	1.00e-10	7.41e-09	NA	-0.54	-2.34	131	SAMM50,TIMM17A,TIMM8B,PEX26,ATP5F1A,ATP5F1B,CYC1,CAMLG,PMPCA,PITRM1,PEX11B,TOMM70,MTX2,TIMM10,CHCHD2,SLC25A12,SLC25A13,TIMM13,PEX14,TIMM10B,PEX19,HMGCL,TOMM20,ATP5MC1,GET1,SLC25A4,TIMM8A,NDUFB8,CHCHD3,USP9X,EPHX2,AGPS,ACO2,CHCHD7,VDAC1,CROT,PHYH,PMPCB,ACOX3,PEX7,UBB,PEX2,PEX1,SLC25A17,FXN,SCP2,GRPEL1,BCS1L,GSTK1,MPV17,IDH3G,PEX16,VAMP2,IDH1,PIPOX,COQ2,SEC61G,TIMM22,CS,HSPA9,ABCD2,UBE2D1,ALDH3A2,U…
PD	REACTOME_REGULATION_OF_PTEN_STABILITY_AND_ACTIVITY	1.00e-10	7.41e-09	NA	-0.65	-2.5	63	PSMC1,PSMD14,PSMB7,PSMD12,PSMB4,PSMD2,PSMD4,PSMA4,PSMA1,PSMD5,PSMD6,PSME3,PSMD8,PSMD1,AKT3,SEM1,PSMA3,OTUD3,PSMC6,PSMA5,PSMD13,PSMD7,PSMB10,PSMD9,PSMB2,PSMC5,PSMB5,USP13,PSMB6,PSMB3,PSMB1,CSNK2B,UBB,PSMC3,PSMD10,STUB1,PSMC2,MKRN1
PD	REACTOME_REGULATION_OF_RAS_BY_GAPS	1.00e-10	7.41e-09	NA	-0.7	-2.6	55	PSMC1,PSMD14,PSMB7,PSMD12,PSMB4,PSMD2,PSMD4,PSMA4,PSMA1,KRAS,PSMD5,PSMD6,PSME3,PSMD8,PSMD1,SEM1,PSMA3,PSMC6,PSMA5,PSMD13,PSMD7,PSMB10,PSMD9,PSMB2,PSMC5,PSMB5,PSMB6,PSMB3,HRAS,PSMB1,UBB,PSMC3,PSMD10,PSMC2,RBX1,CUL3,PSMA2
PD	REACTOME_REGULATION_OF_RUNX2_EXPRESSION_AND_ACTIVITY	1.00e-10	7.41e-09	NA	-0.65	-2.49	67	PSMC1,PSMD14,PSMB7,PSMD12,PSMB4,PSMD2,STAT1,PSMD4,PSMA4,PSMA1,PSMD5,PSMD6,PSME3,PSMD8,PSMD1,SEM1,PSMA3,PSMC6,PSMA5,PSMD13,PSMD7,PSMB10,PSMD9,PSMB2,PSMC5,FBXW7,GSK3B,PSMB5,PSMB6,SKP1,PSMB3,PSMB1,TWIST1,UBB,PSMC3,PSMD10,STUB1,PSMC2,RBX1,PSMA2
PD	REACTOME_RESPIRATORY_ELECTRON_TRANSPORT	1.00e-10	7.41e-09	NA	-0.73	-2.8	67	NDUFS1,LRPPRC,NDUFA5,CYC1,NDUFA9,UQCRC2,TACO1,NDUFV2,NDUFB1,COQ10B,NDUFAB1,NDUFB5,TRAP1,NDUFA10,NDUFA7,NDUFB6,UQCRC1,NDUFB8,NDUFA3,UQCR10,UQCRQ,NDUFAF4,COX6C,SDHA,CYCS,NDUFS3,COX7B,NDUFV1,UQCRFS1,NDUFAF1,NDUFAF7,NDUFA13,NDUFB2,COX5A,SDHB,NDUFA8,NDUFS2,NDUFB3,TMEM126B,NDUFS4,COX6A1,COX8A,NUBPL,SDHC,NDUFA1,COX6B1,NDUFAF5,COX4I1,UQCRB,NDUFA4,NDUFC1,SCO2,NDUFB11,COX7C,ETFA
PD	REACTOME_RESPIRATORY_ELECTRON_TRANSPORT_ATP_SYNTHESIS_BY_CHEMIOSMOTIC_COUPLING_AND_HEAT_PRODUCTION_BY_UNCOUPLING_PROTEINS	1.00e-10	7.41e-09	NA	-0.72	-2.89	85	NDUFS1,LRPPRC,NDUFA5,ATP5F1A,ATP5F1B,CYC1,NDUFA9,SLC25A14,ATP5PB,ATP5F1C,UQCRC2,TACO1,NDUFV2,ATP5MC3,NDUFB1,COQ10B,NDUFAB1,NDUFB5,TRAP1,NDUFA10,NDUFA7,NDUFB6,ATP5MC1,UQCRC1,NDUFB8,NDUFA3,UQCR10,UQCRQ,NDUFAF4,COX6C,SDHA,CYCS,NDUFS3,COX7B,NDUFV1,UQCRFS1,NDUFAF1,NDUFAF7,NDUFA13,ATP5PO,NDUFB2,COX5A,SDHB,NDUFA8,NDUFS2,DMAC2L,ATP5MG,NDUFB3,TMEM126B,ATP5PD,NDUFS4,COX6A1,COX8A,NUBPL,SDHC,NDUFA1,COX6B1,ND…
PD	REACTOME_SEPARATION_OF_SISTER_CHROMATIDS	1.03e-10	7.41e-09	0.84	-0.51	-2.24	151	MAD2L1,ZWINT,DYNC1I1,PSMC1,PSMD14,PSMB7,PSMD12,PSMB4,PPP2R5C,PSMD2,ANAPC10,PSMD4,PSMA4,TUBA4A,TUBB4B,PSMA1,PAFAH1B1,SEH1L,PSMD5,PSMD6,PSME3,KIF2A,PSMD8,NDEL1,PSMD1,SEM1,TUBB2A,DYNC1H1,ZW10,PSMA3,PSMC6,PSMA5,DYNC1LI1,PSMD13,PSMD7,PSMB10,PSMD9,PSMB2,PSMC5,PSMB5,CKAP5,PSMB6,PPP2R5B,PSMB3,TUBA1A,TUBA1B,PSMB1,ANAPC15,ZWILCH,UBB,PSMC3,PSMD10,NUP37,PSMC2,PPP2R5E,PPP2R1A,TUBB1,PSMA2,TUBB2B,CLASP1,UBE2D1,…
PD	REACTOME_SIGNALING_BY_HEDGEHOG	1.00e-10	7.41e-09	NA	-0.56	-2.39	119	PSMC1,PRKAR2B,PSMD14,PSMB7,IFT57,PSMD12,PSMB4,PSMD2,KIF3A,PSMD4,PSMA4,TUBA4A,TUBB4B,PSMA1,PSMD5,PSMD6,PSME3,PSMD8,PSMD1,SEM1,GPC5,TUBB2A,PSMA3,PSMC6,PRKACA,PSMA5,ARRB1,PSMD13,PSMD7,PSMB10,PSMD9,PSMB2,PSMC5,GSK3B,PSMB5,PSMB6,SKP1,PSMB3,DYNC2H1,TUBA1A,GNAS,TUBA1B,PSMB1,PRKAR1A,HHAT,UBB,PSMC3,BTRC,PSMD10,PRKAR1B,SCUBE2,IFT52,DZIP1,PSMC2,TUBB1,RBX1,CUL3,ADCY2,PSMA2,TUBB2B,CSNK1A1,ADCY1
PD	REACTOME_THE_CITRIC_ACID_TCA_CYCLE_AND_RESPIRATORY_ELECTRON_TRANSPORT	1.00e-10	7.41e-09	NA	-0.68	-2.91	129	NDUFS1,LRPPRC,DLD,MDH2,ME3,NDUFA5,ATP5F1A,ATP5F1B,CYC1,ME1,NDUFA9,SLC25A14,ATP5PB,ATP5F1C,ME2,UQCRC2,TACO1,NDUFV2,ATP5MC3,GLO1,NDUFB1,IDH3B,COQ10B,FH,DLAT,SUCLA2,NDUFAB1,NDUFB5,TRAP1,NDUFA10,NDUFA7,NDUFB6,ATP5MC1,UQCRC1,NDUFB8,NDUFA3,UQCR10,UQCRQ,NDUFAF4,COX6C,LDHA,SDHA,ACO2,CYCS,PDHX,VDAC1,PDHB,NDUFS3,COX7B,NDUFV1,UQCRFS1,NDUFAF1,NNT,NDUFAF7,NDUFA13,LDHB,ATP5PO,NDUFB2,COX5A,SDHB,GSTZ1,NDUFA8,NDU…
PD	REACTOME_THE_ROLE_OF_GTSE1_IN_G2_M_PROGRESSION_AFTER_G2_CHECKPOINT	1.00e-10	7.41e-09	NA	-0.66	-2.52	66	PSMC1,PSMD14,PSMB7,PSMD12,PSMB4,PSMD2,PSMD4,PSMA4,CCNB1,TUBA4A,TUBB4B,PSMA1,PSMD5,PSMD6,PSME3,PSMD8,PSMD1,SEM1,TUBB2A,PSMA3,PSMC6,PSMA5,PSMD13,PSMD7,PSMB10,PSMD9,PSMB2,PSMC5,PSMB5,PSMB6,PSMB3,TUBA1A,TUBA1B,PSMB1,UBB,PSMC3,PSMD10,PSMC2,TUBB1,PSMA2,TUBB2B
PD	REACTOME_TRANSMISSION_ACROSS_CHEMICAL_SYNAPSES	1.00e-10	7.41e-09	NA	-0.48	-2.18	227	GABRB1,CHRNB3,NSF,PRKAR2B,CACNA2D2,SYT1,GRIA1,LIN7B,PPM1E,NPTN,NEFL,SLC1A1,PPFIA2,ERBB4,KCNJ6,PLCB1,SNAP25,TUBA4A,ARHGEF9,TUBB4B,CAMK2G,STXBP1,KRAS,GABRA4,CACNB3,NCALD,SLC18A2,NBEA,AP2M1,GLS2,EPB41L1,TUBB2A,AP2B1,GABBR2,GLRB,GNG3,PRKAG1,SLC38A1,SLC6A3,CACNA2D3,GNAL,DLG2,PRKACA,TSPAN7,GABRG2,SYN1,PRKCA,CAMK2B,KPNA2,GABRB3,GRIA3,CACNB2,AP2A2,GABBR1,CACNG3,TUBA1A,HRAS,TUBA1B,DLG3,GNB5,PRKAR1A,PRKCB,…
PD	REACTOME_REGULATION_OF_MRNA_STABILITY_BY_PROTEINS_THAT_BIND_AU_RICH_ELEMENTS	1.11e-10	7.75e-09	0.84	-0.61	-2.41	76	PSMC1,PSMD14,YWHAZ,PSMB7,PSMD12,PSMB4,PSMD2,HNRNPD,PSMD4,YWHAB,PSMA4,EXOSC7,PSMA1,PSMD5,PSMD6,PSME3,PSMD8,PSMD1,SEM1,EXOSC9,PSMA3,PSMC6,PRKCA,PSMA5,PSMD13,PSMD7,PSMB10,PSMD9,PSMB2,PSMC5,PSMB5,PSMB6,PSMB3,PARN,PSMB1,UBB,PSMC3,EXOSC2,PSMD10
PD	REACTOME_ASSEMBLY_OF_THE_PRE_REPLICATIVE_COMPLEX	1.29e-10	8.71e-09	0.83	-0.66	-2.51	62	PSMC1,PSMD14,PSMB7,PSMD12,PSMB4,PSMD2,PSMD4,PSMA4,ORC3,PSMA1,PSMD5,PSMD6,PSME3,PSMD8,PSMD1,SEM1,ORC5,PSMA3,PSMC6,ORC4,PSMA5,PSMD13,PSMD7,PSMB10,PSMD9,PSMB2,PSMC5,PSMB5,PSMB6,PSMB3,PSMB1,MCM4,UBB,PSMC3,PSMD10
PD	REACTOME_APC_C_CDH1_MEDIATED_DEGRADATION_OF_CDC20_AND_OTHER_APC_C_CDH1_TARGETED_PROTEINS_IN_LATE_MITOSIS_EARLY_G1	2.03e-10	1.33e-08	0.83	-0.65	-2.45	60	PSMC1,PSMD14,PSMB7,PSMD12,PSMB4,PSMD2,ANAPC10,PSMD4,PSMA4,PSMA1,PSMD5,PSMD6,PSME3,PSMD8,PSMD1,SEM1,PSMA3,PSMC6,PSMA5,PSMD13,PSMD7,PSMB10,PSMD9,PSMB2,PSMC5,PSMB5,PSMB6,PSMB3,PSMB1,ANAPC15,UBB,PSMC3,PSMD10,PSMC2,AURKA,PSMA2,UBE2D1,PSMD11,CDC27,PSMF1
PD	REACTOME_DEGRADATION_OF_DVL	2.53e-10	1.61e-08	0.81	-0.68	-2.49	51	PSMC1,PSMD14,PSMB7,PSMD12,PSMB4,PSMD2,PSMD4,PSMA4,PSMA1,PSMD5,PSMD6,PSME3,PSMD8,PSMD1,SEM1,PSMA3,PSMC6,PSMA5,PSMD13,PSMD7,PSMB10,PSMD9,PSMB2,PSMC5,PSMB5,PSMB6,PSMB3,KLHL12,PSMB1,UBB,PSMC3,PSMD10,PSMC2,RBX1,CUL3,PSMA2
PD	REACTOME_ORC1_REMOVAL_FROM_CHROMATIN	2.81e-10	1.74e-08	0.81	-0.64	-2.47	65	CCNA1,PSMC1,PSMD14,PSMB7,PSMD12,PSMB4,PSMD2,PSMD4,PSMA4,ORC3,PSMA1,PSMD5,PSMD6,PSME3,PSMD8,PSMD1,SEM1,ORC5,PSMA3,PSMC6,ORC4,PSMA5,PSMD13,PSMD7,PSMB10,PSMD9,PSMB2,PSMC5,PSMB5,PSMB6,SKP1,PSMB3,PSMB1,MCM4,UBB,PSMC3,PSMD10,PSMC2,RBX1,PSMA2,ORC2
PD	REACTOME_NEURONAL_SYSTEM	3.17e-10	1.91e-08	0.81	-0.41	-1.95	330	GABRB1,CHRNB3,NSF,SLITRK5,PRKAR2B,CACNA2D2,SYT1,GRIA1,LIN7B,PPM1E,NPTN,NEFL,SLC1A1,PPFIA2,ERBB4,KCNJ6,PLCB1,SNAP25,TUBA4A,ARHGEF9,TUBB4B,CAMK2G,KCNS3,STXBP1,NRXN3,NRXN1,KRAS,GABRA4,CACNB3,NCALD,SLC18A2,PANX1,NBEA,KCND3,AP2M1,GLS2,EPB41L1,GRM5,TUBB2A,AP2B1,GABBR2,GLRB,GNG3,PRKAG1,SLC38A1,SLC6A3,CACNA2D3,GNAL,DLG2,PRKACA,TSPAN7,GABRG2,SYN1,PRKCA,CAMK2B,PTPRF,KPNA2,SHANK2,GABRB3,GRIA3,CACNB2,KCNQ2,H…
PD	REACTOME_SCF_SKP2_MEDIATED_DEGRADATION_OF_P27_P21	3.50e-10	2.06e-08	0.81	-0.67	-2.51	57	CCNA1,PSMC1,PSMD14,PSMB7,PSMD12,PSMB4,PSMD2,PSMD4,PSMA4,PSMA1,PSMD5,PSMD6,PSME3,PSMD8,PSMD1,SEM1,CCNE1,PSMA3,PSMC6,PSMA5,PSMD13,PSMD7,PSMB10,PSMD9,PSMB2,PSMC5,PSMB5,PSMB6,SKP1,PSMB3,PSMB1,UBB,PSMC3,PSMD10
PD	REACTOME_SWITCHING_OF_ORIGINS_TO_A_POST_REPLICATIVE_STATE	3.83e-10	2.19e-08	0.81	-0.61	-2.41	77	CCNA1,PSMC1,PSMD14,PSMB7,PSMD12,PSMB4,PSMD2,ANAPC10,PSMD4,PSMA4,ORC3,PSMA1,PSMD5,PSMD6,PSME3,PSMD8,PSMD1,SEM1,CCNE1,ORC5,PSMA3,PSMC6,ORC4,PSMA5,PSMD13,PSMD7,PSMB10,PSMD9,PSMB2,PSMC5,PSMB5,PSMB6,SKP1,PSMB3,PSMB1,ANAPC15,MCM4,UBB,PSMC3,PSMD10,PSMC2,RBX1,PSMA2,ORC2,UBE2D1,PSMD11,CDC27,PSMF1
PD	NABA_MATRISOME	4.07e-10	2.26e-08	0.81	0.28	1.66	731	PLOD3,PLOD1,PRELP,IGFBP5,SERPINH1,PGF,LAMA2,COL16A1,COL5A3,ANGPT2,IL16,C1QA,ADAMTS1,LAMA5,P3H2,TGFB3,TNFSF14,S100A4,PLXNB1,P4HA1,EMID1,SFTPB,PLXNB2,S100A12,FSTL3,BMP4,IFNA21,IFNA16,RELN,AGRN,ADAMTSL4,VEGFB,FBLN1,MUC2,CLEC2B,WNT7A,VWA1,GDF9,CTSK,FLT3LG,AEBP1,IL1A,EBI3,ADAM10,EGLN1,CLEC11A,FGF22,DCN,MEPE,SPOCK1,CLEC2D,PODNL1,HAPLN2,TGM2,IL37,CST7,MMP14,S100A11,COL9A1,HPX,EGFL7,HYAL4,MMP20,SEMA4C,CL…
PD	REACTOME_APC_C_MEDIATED_DEGRADATION_OF_CELL_CYCLE_PROTEINS	4.15e-10	2.26e-08	0.81	-0.62	-2.4	73	MAD2L1,CCNA1,PSMC1,PSMD14,PSMB7,PSMD12,PSMB4,PSMD2,ANAPC10,PSMD4,PSMA4,CCNB1,PSMA1,PSMD5,PSMD6,PSME3,PSMD8,PSMD1,SEM1,PSMA3,PSMC6,PSMA5,PSMD13,PSMD7,PSMB10,PSMD9,PSMB2,PSMC5,PSMB5,PSMB6,SKP1,PSMB3,PSMB1,ANAPC15,UBB,PSMC3,BTRC,PSMD10
PD	REACTOME_MITOTIC_METAPHASE_AND_ANAPHASE	4.93e-10	2.62e-08	0.8	-0.48	-2.14	184	VRK1,MAD2L1,ZWINT,DYNC1I1,PSMC1,NUP93,PSMD14,PSMB7,PSMD12,PSMB4,PPP2R5C,PSMD2,ANAPC10,PSMD4,PSMA4,CCNB1,TUBA4A,TUBB4B,PSMA1,PAFAH1B1,SEH1L,PSMD5,PSMD6,PSME3,KIF2A,NUP58,PSMD8,NDEL1,PSMD1,SEM1,TUBB2A,DYNC1H1,ZW10,PSMA3,NUP155,PSMC6,CHMP2B,PSMA5,DYNC1LI1,PSMD13,PSMD7,PSMB10,PSMD9,PSMB2,PSMC5,PSMB5,CKAP5,PSMB6,PPP2R5B,PSMB3,TUBA1A,TUBA1B,PSMB1,ANAPC15,ZWILCH,UBB,PSMC3,PSMD10,KPNB1,NUP37,PSMC2,PPP2R5…
PD	REACTOME_CYCLIN_A_CDK2_ASSOCIATED_EVENTS_AT_S_PHASE_ENTRY	5.35e-10	2.78e-08	0.8	-0.61	-2.4	77	CCNH,CCNA1,PSMC1,PSMD14,PSMB7,PSMD12,PSMB4,PSMD2,PSMD4,PSMA4,PSMA1,PSMD5,PSMD6,PSME3,PSMD8,PSMD1,AKT3,SEM1,CCNE1,CDK7,PSMA3,PSMC6,PSMA5,PSMD13,PSMD7,PSMB10,PSMD9,PSMB2,PSMC5,PSMB5,PSMB6,SKP1,PSMB3,PSMB1,UBB,PSMC3,PSMD10
PD	REACTOME_STABILIZATION_OF_P53	9.29e-10	4.71e-08	0.8	-0.67	-2.45	51	PSMC1,PSMD14,PSMB7,PSMD12,PSMB4,PSMD2,PSMD4,PSMA4,PSMA1,PSMD5,PSMD6,PSME3,PSMD8,PSMD1,SEM1,PSMA3,PSMC6,PSMA5,PSMD13,PSMD7,PSMB10,PSMD9,PSMB2,PSMC5,PSMB5,PSMB6,PSMB3,PSMB1,UBB,PSMC3,PSMD10
PD	REACTOME_EXTRACELLULAR_MATRIX_ORGANIZATION	1.47e-09	7.30e-08	0.79	0.36	1.93	251	COLGALT1,PLOD3,PLOD1,SERPINH1,LAMA2,COL16A1,COL5A3,LRP4,ITGB5,ADAMTS1,LAMA5,P3H2,TGFB3,KLKB1,ICAM2,P4HA1,ITGA10,ITGA5,ITGB4,BMP4,ICAM4,COLGALT2,AGRN,FBLN1,CAPN15,CTSK,ADAM10,DCN,CRTAP,MMP14,COL9A1,FURIN,MMP20,PDGFA,CAPN2,ITGAX,JAM3,LAMB2,PLEC,MMP8,MMP2,HTRA1,SPP1,ADAM17,ITGB1,ADAMTS9,MMP25,TGFB2,SPARC,BCAN,ITGB2,FGG,TTR,DDR2,VCAN,MMP9,ITGAL,PECAM1,CTSS,CD151,COL19A1,P3H1,MFAP4,ITGA8,PDGFB,PLOD2,C…
PD	REACTOME_ANTIGEN_PROCESSING_UBIQUITINATION_PROTEASOME_DEGRADATION	2.01e-09	9.74e-08	0.77	-0.45	-2.03	213	PSMC1,FBXO9,ANAPC13,PSMD14,RNF14,PSMB7,UBE2V2,PSMD12,UBE2N,PSMB4,PSMD2,TRIM36,ANAPC10,UBA5,RNF41,TRIM37,PSMD4,PSMA4,PJA2,DZIP3,PSMA1,PSMD5,PSMD6,PSME3,PSMD8,RNF7,PSMD1,SEM1,HERC6,PSMA3,UBE2B,PJA1,FBXL15,PSMC6,UBE3C,PSMA5,HERC1,GLMN,PSMD13,PSMD7,PSMB10,PSMD9,PSMB2,PSMC5,FBXW7,CUL2,PSMB5,UBE2A,PSMB6,ASB6,SKP1,PSMB3,ELOC,RNF115,DET1,PSMB1,UBB,PSMC3,UBE2Q1,BTRC,UBA3,ASB1,PSMD10,ASB8,UBE2M,ASB13,RCHY1…
PD	NABA_MATRISOME_ASSOCIATED	2.58e-09	1.22e-07	0.77	0.28	1.61	535	PLOD3,PLOD1,SERPINH1,PGF,ANGPT2,IL16,C1QA,ADAMTS1,P3H2,TGFB3,TNFSF14,S100A4,PLXNB1,P4HA1,SFTPB,PLXNB2,S100A12,FSTL3,BMP4,IFNA21,IFNA16,ADAMTSL4,VEGFB,MUC2,CLEC2B,WNT7A,GDF9,CTSK,FLT3LG,IL1A,EBI3,ADAM10,EGLN1,CLEC11A,FGF22,CLEC2D,TGM2,IL37,CST7,MMP14,S100A11,HPX,EGFL7,HYAL4,MMP20,SEMA4C,CLEC5A,PLXNA2,ANGPTL7,CCL22,SERPINF2,SEMA6A,PDGFA,IL3,IL18,FGF3,CLEC4E,FGF1,PPBP,C1QB,S100A8,S100A9,NTF3,MMP8,CS…
PD	REACTOME_REGULATION_OF_RUNX3_EXPRESSION_AND_ACTIVITY	2.68e-09	1.25e-07	0.77	-0.66	-2.42	51	PSMC1,PSMD14,PSMB7,PSMD12,PSMB4,PSMD2,PSMD4,PSMA4,PSMA1,PSMD5,PSMD6,PSME3,PSMD8,PSMD1,SEM1,PSMA3,PSMC6,PSMA5,PSMD13,PSMD7,PSMB10,PSMD9,PSMB2,PSMC5,PSMB5,PSMB6,PSMB3,PSMB1,UBB,PSMC3,PSMD10
PD	REACTOME_DECTIN_1_MEDIATED_NONCANONICAL_NF_KB_SIGNALING	3.05e-09	1.37e-07	0.77	-0.65	-2.44	57	PSMC1,PSMD14,PSMB7,PSMD12,PSMB4,PSMD2,PSMD4,PSMA4,PSMA1,PSMD5,PSMD6,PSME3,PSMD8,PSMD1,SEM1,PSMA3,PSMC6,PSMA5,PSMD13,PSMD7,PSMB10,PSMD9,PSMB2,PSMC5,PSMB5,PSMB6,SKP1,PSMB3,PSMB1,UBB,PSMC3,BTRC,UBA3,PSMD10,UBE2M,PSMC2
PD	REACTOME_G1_S_DNA_DAMAGE_CHECKPOINTS	3.06e-09	1.37e-07	0.77	-0.62	-2.37	61	CCNA1,PSMC1,PSMD14,PSMB7,PSMD12,PSMB4,PSMD2,PSMD4,PSMA4,PSMA1,PSMD5,PSMD6,PSME3,PSMD8,PSMD1,SEM1,CCNE1,PSMA3,PSMC6,PSMA5,PSMD13,PSMD7,PSMB10,PSMD9,PSMB2,PSMC5,PSMB5,PSMB6,PSMB3,PSMB1,UBB,PSMC3,PSMD10
PD	REACTOME_MITOCHONDRIAL_TRANSLATION	3.36e-09	1.47e-07	0.77	-0.62	-2.37	61	MRPL15,MRPS15,MRPL20,OXA1L,MRPL22,MRPS35,MRPS33,MRPL13,MRPS7,MRPS18A,MRPS11,MRPL49,MRPL3,MRPL35,MRPS22,TUFM,MRPL17,MRPS28,MRPL24,MRPS10,MRPS27,MRPL9,MRPL57,AURKAIP1,MRPL42,GFM1,MRPL16,MRPL12,MRPL39,TSFM,MRPL58,MRPS16,MRPS14,MRPS2,MRPL46
PD	REACTOME_NEUROTRANSMITTER_RECEPTORS_AND_POSTSYNAPTIC_SIGNAL_TRANSMISSION	3.43e-09	1.47e-07	0.77	-0.48	-2.13	169	GABRB1,CHRNB3,NSF,PRKAR2B,GRIA1,LIN7B,PPM1E,NPTN,NEFL,ERBB4,KCNJ6,PLCB1,TUBA4A,ARHGEF9,TUBB4B,CAMK2G,KRAS,GABRA4,NCALD,NBEA,AP2M1,EPB41L1,TUBB2A,AP2B1,GABBR2,GLRB,GNG3,PRKAG1,GNAL,DLG2,PRKACA,TSPAN7,GABRG2,PRKCA,CAMK2B,KPNA2,GABRB3,GRIA3,AP2A2,GABBR1,CACNG3,TUBA1A,HRAS,TUBA1B,DLG3,GNB5,PRKAR1A,PRKCB,PRKAA1,MAPK1,PRKAG2,GNB1,PRKAR1B,GLRA3,GRIK1,GRIA2,AP2S1,GNG4,GABRA5,TUBB1,ADCY2,TUBB2B,GRIK2
PD	REACTOME_PCP_CE_PATHWAY	4.54e-09	1.91e-07	0.76	-0.58	-2.3	82	PSMC1,PSMD14,PSMB7,PSMD12,PSMB4,PSMD2,PSMD4,PSMA4,PSMA1,PSMD5,PSMD6,PSME3,PSMD8,AP2M1,PSMD1,SEM1,AP2B1,PSMA3,PSMC6,PRKCA,PSMA5,PSMD13,PSMD7,PSMB10,PSMD9,PSMB2,PSMC5,PSMB5,PSMB6,PSMB3,CLTC,AP2A2,PSMB1,WNT5A,PRKCB,UBB,PSMC3,CLTA,PSMD10,CLTB,AP2S1,PSMC2,RAC3,PSMA2
PD	REACTOME_INTRA_GOLGI_AND_RETROGRADE_GOLGI_TO_ER_TRAFFIC	5.00e-09	2.07e-07	0.76	-0.48	-2.13	155	KIF3C,STX18,DYNC1I1,NSF,RAB3GAP1,DCTN3,KIFAP3,ACTR10,KIF3A,KLC1,ARL1,GCC2,TUBA4A,ARF3,TUBB4B,DCTN2,PAFAH1B1,RAB36,KIF2A,RAB1A,VPS45,TUBB2A,CAPZA1,DYNC1H1,RAB6B,ZW10,GOSR2,GALNT2,DCTN6,NAPG,BNIP1,VAMP4,DYNC1LI1,RINT1,NAPA,ARFGAP2,KIF21B,SNAP29,TUBA1A,COPZ1,TUBA1B,DCTN5,CAPZB,COPB2,NAA35,KIF26B,GOSR1,VPS51,CAPZA2,RABEPK,TMED2,NBAS,MAN1C1,KIF5A,PAFAH1B3,TUBB1,KLC2,COPG1,TUBB2B,KIF11,KIF20A,GOLGA5,AR…
PD	REACTOME_VESICLE_MEDIATED_TRANSPORT	5.65e-09	2.29e-07	0.76	-0.36	-1.77	509	KIF3C,STX18,DYNC1I1,OCRL,NSF,AMPH,NECAP1,RAB3GAP1,DCTN3,KIAA0319,YWHAZ,SYT1,SYNJ1,GRIA1,KIFAP3,ACTR10,CSNK1D,AGTR1,RAB11A,SNAP91,CNIH3,COPS3,KIF3A,KLC1,MCFD2,YWHAB,COPS4,COPS8,ARL1,GCC2,TUBA4A,ARF3,TRAPPC13,TUBB4B,OPTN,DCTN2,PAFAH1B1,STAM,TOR1A,RAB36,KIF2A,COPS7A,EPS15,SEC23A,ACTR3,TSG101,SH3GL2,ANK2,VPS4B,AP2M1,RAB1A,VPS45,AKT3,ACBD3,TRAPPC2L,TUBB2A,F8,AP2B1,CAPZA1,DYNC1H1,RAB6B,ZW10,RAB5A,PRKAG…
PD	REACTOME_DEGRADATION_OF_AXIN	6.61e-09	2.63e-07	0.76	-0.67	-2.44	49	PSMC1,PSMD14,PSMB7,PSMD12,PSMB4,PSMD2,PSMD4,PSMA4,PSMA1,PSMD5,PSMD6,PSME3,PSMD8,PSMD1,SEM1,PSMA3,PSMC6,PSMA5,PSMD13,PSMD7,PSMB10,PSMD9,PSMB2,PSMC5,PSMB5,PSMB6,PSMB3,PSMB1,UBB,PSMC3,PSMD10
PD	REACTOME_ORGANELLE_BIOGENESIS_AND_MAINTENANCE	7.34e-09	2.87e-07	0.76	-0.43	-1.97	220	BBS4,KIF3C,SAMM50,APOO,PRKAR2B,DCTN3,KIFAP3,CSNK1D,IFT57,TRAF3IP1,ATP5F1A,ATP5F1B,ALAS1,ATP5PB,BBS7,RAB11A,ATP5F1C,KIF3A,IMMT,TFB2M,ATP5MC3,DYNC2LI1,TUBA4A,TUBB,TUBB4B,DCTN2,MTX2,PAFAH1B1,APOOL,ARL3,CETN2,TUBB2A,ATP5MC1,DYNC1H1,TTC30A,PRKAG1,TUBG1,PRKACA,CHCHD3,CYCS,CCT8,LZTFL1,IFT81,GLUD2,TCTN3,EXOC1,CKAP5,TFB1M,SSBP1,DYNC2H1,TUBA1A,ATF2,TUBA1B,HSPB11,ATP5PO,PRKAG2,AHI1,DMAC2L,ATP5MG,ATP5PD,SMAR…
PD	REACTOME_NEDDYLATION	8.83e-09	3.40e-07	0.75	-0.47	-2.08	164	PSMC1,FBXO9,PSMD14,PSMB7,PSMD12,PSMB4,PSMD2,COMMD8,COPS3,PSMD4,PSMA4,COPS4,COPS8,DDB1,PSMA1,PSMD5,PSMD6,PSME3,COPS7A,DDA1,DCAF6,PSMD8,RNF7,UCHL3,PSMD1,SEM1,PSMA3,FBXL15,PSMC6,PSMA5,PSMD13,PSMD7,COPS5,PSMB10,PSMD9,PSMB2,PSMC5,CAND1,FBXW7,CUL2,PSMB5,PSMB6,ASB6,SKP1,PSMB3,NAE1,COMMD9,ELOC,DCUN1D4,PSMB1,UBB,PSMC3,BTRC,UBA3,ASB1,PSMD10,ASB8,FEM1C,UBE2M,ASB13,FBXO41,PSMC2,WSB2,RBX1,CUL3,FBXO21,PSMA2,CO…
PD	REACTOME_TRANSCRIPTIONAL_REGULATION_OF_GRANULOPOIESIS	1.07e-08	4.06e-07	0.75	0.58	2.43	59	TAL1,H4C1,H2AC4,H2BC12,CEBPB,KMT2A,H4C5,H2BC17,H2BC5,CSF3R,H2AC6,RXRA,CDK2,H2BC21,CEBPA,CDKN1A,H2BC6,H2AX,CDK4,SPI1,MYB,IL6R,CBFB,GATA2,EP300,H4C9,H2BC9
PD	REACTOME_COPI_MEDIATED_ANTEROGRADE_TRANSPORT	1.23e-08	4.58e-07	0.75	-0.57	-2.26	82	DYNC1I1,NSF,DCTN3,ACTR10,TUBA4A,ARF3,TUBB4B,DCTN2,ANK2,RAB1A,TUBB2A,CAPZA1,DYNC1H1,GOSR2,DCTN6,NAPG,DYNC1LI1,NAPA,ANK1,ARFGAP2,SPTAN1,TUBA1A,COPZ1,TUBA1B,DCTN5,CAPZB,COPB2,GOSR1,CAPZA2,TMED2,BET1,TUBB1,COPG1,TUBB2B,ANK3,ARF4,GBF1,ARCN1,ACTR1A,YKT6,SPTBN2,USO1,CD55,TMEM115,COG5,DCTN1
PD	REACTOME_MITOCHONDRIAL_PROTEIN_IMPORT	1.63e-08	5.97e-07	0.73	-0.66	-2.4	47	SAMM50,TIMM17A,TIMM8B,ATP5F1A,ATP5F1B,CYC1,PMPCA,PITRM1,TOMM70,MTX2,TIMM10,CHCHD2,SLC25A12,SLC25A13,TIMM13,TIMM10B,TOMM20,ATP5MC1,SLC25A4,TIMM8A,NDUFB8,CHCHD3,ACO2,CHCHD7,VDAC1,PMPCB,FXN,GRPEL1,BCS1L,IDH3G,COQ2,TIMM22,CS,HSPA9
PD	REACTOME_CELLULAR_RESPONSE_TO_HYPOXIA	2.09e-08	7.53e-07	0.73	-0.59	-2.26	67	PSMC1,PSMD14,PSMB7,PSMD12,PSMB4,PSMD2,PSMD4,PSMA4,HIGD1A,PSMA1,PSMD5,PSMD6,PSME3,PSMD8,PSMD1,SEM1,PSMA3,PSMC6,PSMA5,PSMD13,PSMD7,PSMB10,PSMD9,PSMB2,PSMC5,CUL2,PSMB5,PSMB6,PSMB3,ELOC,PSMB1,UBB,PSMC3,HIF1AN,PSMD10,PSMC2,RBX1,PSMA2,UBE2D1,PSMD11,UBE2D2,PSMF1
PD	REACTOME_ASYMMETRIC_LOCALIZATION_OF_PCP_PROTEINS	2.33e-08	8.24e-07	0.73	-0.62	-2.35	56	PSMC1,PSMD14,PSMB7,PSMD12,PSMB4,PSMD2,PSMD4,PSMA4,PSMA1,PSMD5,PSMD6,PSME3,PSMD8,PSMD1,SEM1,PSMA3,PSMC6,PSMA5,PSMD13,PSMD7,PSMB10,PSMD9,PSMB2,PSMC5,PSMB5,PSMB6,PSMB3,PSMB1,WNT5A,UBB,PSMC3,PSMD10
PD	REACTOME_ABC_TRANSPORTER_DISORDERS	2.58e-08	8.99e-07	0.73	-0.61	-2.31	64	PSMC1,PSMD14,PSMB7,PSMD12,PSMB4,PSMD2,PSMD4,PSMA4,PSMA1,PSMD5,PSMD6,PSME3,PSMD8,PSMD1,SEM1,PSMA3,PSMC6,PSMA5,PSMD13,PSMD7,PSMB10,PSMD9,PSMB2,PSMC5,PSMB5,PSMB6,PSMB3,PSMB1,UBB,PSMC3,PSMD10
PD	REACTOME_DNA_REPLICATION_PRE_INITIATION	2.90e-08	9.96e-07	0.73	-0.57	-2.23	78	PSMC1,PSMD14,PSMB7,PSMD12,PSMB4,PSMD2,PSMD4,PSMA4,ORC3,PSMA1,PSMD5,PSMD6,PSME3,RPA3,PSMD8,PSMD1,SEM1,ORC5,PSMA3,PSMC6,ORC4,PSMA5,PSMD13,PSMD7,PSMB10,PSMD9,PSMB2,PSMC5,PSMB5,PSMB6,PSMB3,PSMB1,MCM4,UBB,PSMC3,PSMD10,RPA2,PSMC2
PD	REACTOME_HEDGEHOG_ON_STATE	3.16e-08	1.07e-06	0.72	-0.58	-2.27	70	PSMC1,PSMD14,PSMB7,PSMD12,PSMB4,PSMD2,KIF3A,PSMD4,PSMA4,PSMA1,PSMD5,PSMD6,PSME3,PSMD8,PSMD1,SEM1,PSMA3,PSMC6,PSMA5,ARRB1,PSMD13,PSMD7,PSMB10,PSMD9,PSMB2,PSMC5,PSMB5,PSMB6,PSMB3,PSMB1,UBB,PSMC3,PSMD10,DZIP1,PSMC2,RBX1,CUL3,PSMA2
PD	REACTOME_SIGNALING_BY_NOTCH4	3.22e-08	1.07e-06	0.72	-0.57	-2.22	74	PSMC1,PSMD14,YWHAZ,PSMB7,PSMD12,PSMB4,PSMD2,PSMD4,PSMA4,PSMA1,PSMD5,PSMD6,PSME3,PSMD8,PSEN2,PSMD1,SEM1,PSMA3,PSMC6,PSMA5,PSMD13,PSMD7,PSMB10,PSMD9,PSMB2,PSMC5,FBXW7,PSMB5,PSMB6,SKP1,PSMB3,PSMB1,HEY1,UBB,PSMC3,PSMD10
PD	REACTOME_DEGRADATION_OF_BETA_CATENIN_BY_THE_DESTRUCTION_COMPLEX	3.78e-08	1.24e-06	0.72	-0.56	-2.22	76	PSMC1,PSMD14,PSMB7,PSMD12,PSMB4,PPP2R5C,PSMD2,PSMD4,PSMA4,PSMA1,PSMD5,PSMD6,PSME3,PSMD8,PSMD1,SEM1,PSMA3,PSMC6,PSMA5,PSMD13,PSMD7,PSMB10,PSMD9,PSMB2,PSMC5,GSK3B,PSMB5,APC,PSMB6,PPP2R5B,SKP1,PSMB3,PSMB1,UBB,PSMC3,BTRC,PSMD10,PSMC2,PPP2R5E,PPP2R1A,RBX1,PSMA2,CSNK1A1,PSMD11,PPP2R5D,PSMF1
PD	REACTOME_ER_TO_GOLGI_ANTEROGRADE_TRANSPORT	3.97e-08	1.29e-06	0.72	-0.5	-2.15	121	DYNC1I1,NSF,DCTN3,GRIA1,ACTR10,CSNK1D,CNIH3,MCFD2,TUBA4A,ARF3,TUBB4B,DCTN2,SEC23A,ANK2,RAB1A,TRAPPC2L,TUBB2A,F8,CAPZA1,DYNC1H1,GOSR2,DCTN6,NAPG,DYNC1LI1,NAPA,TRAPPC2,ANK1,ARFGAP2,SEC23IP,SPTAN1,TUBA1A,COPZ1,TUBA1B,DCTN5,CAPZB,COPB2,CNIH1,GOSR1,CAPZA2,SEC22A,TMED2,SCFD1,BET1,TUBB1,COPG1,TFG,TUBB2B,ANK3,ARF4,GBF1,ARCN1,ACTR1A,YKT6,SPTBN2,USO1,CD55,TMEM115,COG5,PPP6C,DCTN1,SEC16A
PD	REACTOME_ABC_FAMILY_PROTEINS_MEDIATED_TRANSPORT	4.20e-08	1.34e-06	0.72	-0.55	-2.21	84	PSMC1,PSMD14,PSMB7,PSMD12,PSMB4,PSMD2,PSMD4,PSMA4,PSMA1,PSMD5,PSMD6,PSME3,PSMD8,PEX19,PSMD1,SEM1,PSMA3,PSMC6,PSMA5,PSMD13,PSMD7,PSMB10,PSMD9,PSMB2,PSMC5,PSMB5,PSMB6,PSMB3,PSMB1,UBB,PSMC3,PSMD10,ABCF1,PSMC2,ABCB7,ABCA5,ABCC1,PSMA2,ABCA3,ABCD2,PSMD11,ABCB9,PSMF1,ABCD3
PD	REACTOME_UCH_PROTEINASES	4.63e-08	1.46e-06	0.72	-0.56	-2.21	76	PSMC1,PSMD14,PSMB7,PSMD12,PSMB4,PSMD2,PSMD4,PSMA4,PSMA1,PSMD5,PSMD6,PSME3,UCHL1,PSMD8,UCHL3,PSMD1,UCHL5,SEM1,PSMA3,PSMC6,PSMA5,PSMD13,PSMD7,PSMB10,PSMD9,PSMB2,PSMC5,PSMB5,PSMB6,PSMB3,TFPT,PSMB1,UBB,PSMC3,PSMD10,ACTR8
PD	REACTOME_DOWNSTREAM_SIGNALING_EVENTS_OF_B_CELL_RECEPTOR_BCR	5.03e-08	1.56e-06	0.72	-0.58	-2.27	72	PSMC1,PSMD14,PSMB7,PSMD12,PSMB4,PSMD2,PSMD4,PSMA4,PSMA1,KRAS,PSMD5,PSMD6,PSME3,PSMD8,PSMD1,SEM1,PSMA3,PSMC6,PSMA5,PSMD13,PSMD7,PSMB10,PSMD9,PSMB2,PSMC5,PSMB5,PSMB6,SKP1,PSMB3,PPP3CB,HRAS,PSMB1,PRKCB,UBB,PSMC3,BTRC,PSMD10,PPIA,PSMC2
PD	REACTOME_MHC_CLASS_II_ANTIGEN_PRESENTATION	5.10e-08	1.56e-06	0.72	-0.52	-2.15	97	KIF3C,DYNC1I1,DCTN3,KIFAP3,ACTR10,KIF3A,KLC1,TUBA4A,TUBB4B,DCTN2,KIF2A,SEC23A,SH3GL2,AP2M1,TUBB2A,AP2B1,CAPZA1,DYNC1H1,DNM3,DCTN6,DNM1,DYNC1LI1,CANX,CLTC,AP2A2,TUBA1A,TUBA1B,DCTN5,CAPZB,LGMN,CLTA,CAPZA2,AP1B1,AP2S1,KIF5A,CTSO,TUBB1,KLC2,CTSA,TUBB2B,KIF11,KIF20A
PD	REACTOME_DNA_REPLICATION	6.29e-08	1.90e-06	0.7	-0.51	-2.14	113	CCNA1,PSMC1,PSMD14,PSMB7,PSMD12,PSMB4,PSMD2,ANAPC10,PSMD4,PSMA4,ORC3,PSMA1,PSMD5,PSMD6,PSME3,RPA3,PSMD8,PSMD1,SEM1,CCNE1,ORC5,PSMA3,PSMC6,ORC4,FEN1,PSMA5,PSMD13,PSMD7,PSMB10,PSMD9,PSMB2,PSMC5,PSMB5,PSMB6,SKP1,PSMB3,PSMB1,ANAPC15,MCM4,UBB,PSMC3,RFC3,PSMD10,RPA2,PSMC2,RBX1,PSMA2,ORC2
PD	REACTOME_CHROMATIN_MODIFYING_ENZYMES	7.52e-08	2.24e-06	0.7	0.37	1.95	198	HMG20B,JMJD6,RELA,KAT8,KAT2A,JADE1,TBL1X,KDM4C,SUPT20H,BRPF1,SGF29,H4C1,H2AC4,H2BC12,KAT6A,KDM5C,PRDM16,KMT2B,REST,KDM6B,EHMT1,KDM3A,KMT2A,H4C5,H2BC17,CREBBP,MBD3,H2BC5,H2AC6,KDM4A,SETD1A,DNMT3A,MECOM,PHF21A,ARID1A,H2BC21,ARID5B,H2BC6,H2AX,PHF20,KAT5,SMARCC1,ING4,CDK4,SETD2,KAT6B,ATF7IP,NFKB1,HDAC1,EHMT2,H2AW,NCOA1,OGT,JADE2,PHF8,KDM6A,KDM5A,MTA2,PHF2,NCOR1
PD	REACTOME_COPI_INDEPENDENT_GOLGI_TO_ER_RETROGRADE_TRAFFIC	8.73e-08	2.56e-06	0.7	-0.65	-2.29	41	DYNC1I1,RAB3GAP1,DCTN3,ACTR10,TUBA4A,TUBB4B,DCTN2,PAFAH1B1,TUBB2A,CAPZA1,DYNC1H1,RAB6B,GALNT2,DCTN6,DYNC1LI1,TUBA1A,TUBA1B,DCTN5,CAPZB,CAPZA2,PAFAH1B3,TUBB1,TUBB2B
PD	REACTOME_ASPARAGINE_N_LINKED_GLYCOSYLATION	1.33e-07	3.81e-06	0.69	-0.41	-1.87	235	DOLK,DYNC1I1,PSMC1,NSF,DCTN3,B4GALT6,DHDDS,GRIA1,ACTR10,CSNK1D,CNIH3,MCFD2,FUCA1,TUBA4A,ARF3,TUBB4B,UAP1,DCTN2,MPI,SEC23A,ANK2,TUSC3,RAB1A,TRAPPC2L,TUBB2A,F8,CAPZA1,ALG9,DYNC1H1,GOSR2,DCTN6,NAPG,DYNC1LI1,CANX,NAPA,TRAPPC2,ALG5,ANK1,ST3GAL6,ARFGAP2,SEC23IP,RAD23B,SPTAN1,ST6GALNAC5,TUBA1A,COPZ1,TUBA1B,ST3GAL5,DPM1,DCTN5,CAPZB,COPB2,CMAS,UBB,CNIH1,GOSR1,NEU1,CAPZA2,ST8SIA1,SEC22A,TMED2,SCFD1,B4GALT5…
PD	REACTOME_TRANSLATION	1.32e-07	3.81e-06	0.69	-0.42	-1.9	212	MRPL15,SPCS1,SRPRB,SRP19,GSPT2,MRPS15,EIF3K,MRPL20,AIMP2,OXA1L,HARS1,GARS1,RARS1,SPCS3,SARS1,MRPL22,SRP72,PPA2,MRPS35,MRPS33,FARSA,IARS1,MRPL13,MRPS7,SEC61A2,APEH,MRPS18A,MRPS11,EIF4E,MRPL49,MRPL3,IARS2,EIF3I,MRPL35,LARS2,MRPS22,TUFM,RPL15,NARS1,MRPL17,MRPS28,MRPL24,SRPRA,MRPS10,CARS1,MRPS27,NARS2,RPL26L1,MRPL9,WARS1,EPRS1,MRPL57,AURKAIP1,YARS1,MRPL42,GFM1,MRPL16,EIF3M,MRPL12,SRP54,EIF4H,SEC61G,R…
PD	REACTOME_FCERI_MEDIATED_NF_KB_ACTIVATION	1.59e-07	4.50e-06	0.69	-0.56	-2.2	71	PSMC1,PSMD14,PSMB7,PSMD12,UBE2N,PSMB4,PSMD2,PSMD4,PSMA4,PSMA1,PSMD5,PSMD6,PSME3,PSMD8,PSMD1,SEM1,PSMA3,PSMC6,PSMA5,PSMD13,PSMD7,PSMB10,PSMD9,PSMB2,PSMC5,PSMB5,PSMB6,SKP1,PSMB3,PSMB1,UBB,PSMC3,BTRC,PSMD10
PD	REACTOME_CRISTAE_FORMATION	1.76e-07	4.92e-06	0.69	-0.76	-2.36	23	SAMM50,APOO,ATP5F1A,ATP5F1B,ATP5PB,ATP5F1C,IMMT,ATP5MC3,MTX2,APOOL,ATP5MC1,CHCHD3,ATP5PO,DMAC2L,ATP5MG,ATP5PD,DNAJC11,ATP5F1D,ATP5PF,HSPA9
PD	REACTOME_COPI_DEPENDENT_GOLGI_TO_ER_RETROGRADE_TRAFFIC	1.87e-07	5.15e-06	0.69	-0.55	-2.16	74	KIF3C,STX18,NSF,KIFAP3,KIF3A,KLC1,TUBA4A,ARF3,TUBB4B,KIF2A,RAB1A,TUBB2A,ZW10,NAPG,BNIP1,RINT1,NAPA,ARFGAP2,KIF21B,TUBA1A,COPZ1,TUBA1B,COPB2,KIF26B,TMED2,NBAS,KIF5A,TUBB1,KLC2,COPG1,TUBB2B,KIF11,KIF20A,ARF4,GBF1,ARCN1,KIF1B
PD	REACTOME_CELL_CYCLE_CHECKPOINTS	1.93e-07	5.27e-06	0.69	-0.41	-1.88	233	MAD2L1,ZWINT,DYNC1I1,CCNA1,PSMC1,BABAM1,PSMD14,YWHAZ,PSMB7,UBE2V2,PSMD12,UBE2N,PSMB4,PPP2R5C,PSMD2,ANAPC10,PSMD4,YWHAB,PSMA4,CCNB1,ORC3,PSMA1,PAFAH1B1,SEH1L,PSMD5,PSMD6,PSME3,KIF2A,RPA3,PSMD8,NDEL1,PSMD1,SEM1,CCNE1,ORC5,DYNC1H1,ZW10,PSMA3,PSMC6,ORC4,PSMA5,DYNC1LI1,PSMD13,PSMD7,PSMB10,PSMD9,BRCC3,PSMB2,PSMC5,PSMB5,CKAP5,PSMB6,PPP2R5B,PSMB3,YWHAH,PSMB1,ANAPC15,MCM4,ZWILCH,BABAM2,UBB,PSMC3,RFC3,PSMD…
PD	REACTOME_TRANSPORT_TO_THE_GOLGI_AND_SUBSEQUENT_MODIFICATION	2.54e-07	6.83e-06	0.67	-0.46	-2	149	DYNC1I1,NSF,DCTN3,B4GALT6,GRIA1,ACTR10,CSNK1D,CNIH3,MCFD2,FUCA1,TUBA4A,ARF3,TUBB4B,DCTN2,SEC23A,ANK2,RAB1A,TRAPPC2L,TUBB2A,F8,CAPZA1,DYNC1H1,GOSR2,DCTN6,NAPG,DYNC1LI1,NAPA,TRAPPC2,ANK1,ARFGAP2,SEC23IP,SPTAN1,TUBA1A,COPZ1,TUBA1B,DCTN5,CAPZB,COPB2,CNIH1,GOSR1,CAPZA2,SEC22A,TMED2,SCFD1,B4GALT5,MAN1C1,BET1,TUBB1,COPG1,TFG,TUBB2B,ANK3,MGAT3,ST8SIA3,ARF4,GBF1,ARCN1,ACTR1A,YKT6,SPTBN2,USO1,CD55,TMEM115,…
PD	KEGG_CARDIAC_MUSCLE_CONTRACTION	2.88e-07	7.64e-06	0.67	-0.58	-2.18	60	CACNA2D2,CYC1,UQCRC2,TPM3,SLC9A1,CACNB3,SLC9A6,UQCRC1,CACNA2D3,UQCR10,UQCRQ,COX6C,ATP1A1,COX7B,CACNB2,UQCRFS1,CACNG3,ATP2A2,COX5A,COX6A1,ATP1B1,COX8A,ACTC1,ATP1A3,COX7A2,COX6B1,COX4I1,UQCRB,TNNI3,CACNG2,CACNB4,COX7C,SLC8A1,CACNA1D,COX5B,ATP1B3
PD	KEGG_HEMATOPOIETIC_CELL_LINEAGE	3.15e-07	8.26e-06	0.67	0.49	2.19	78	CD22,CD37,IL4R,ITGA5,IL11RA,CSF3R,FLT3LG,IL1A,CD1D,IL7R,IL3,CSF1R,IL1B,CD34,IL6R,CD4,IL1R1,CD14,IL3RA,CSF1,CR1,CD19,TPO,GP1BA,IL4,EPOR,GP9,CD33,ANPEP,IL6,IL1R2,ITGB3,EPO,IL9R,ITGAM,CD7,CD44,TNF,IL11,ITGA2,ITGA4,CD5,CD3D,ITGA2B,KIT,FCER2,CD3G,THPO
PD	REACTOME_TP53_REGULATES_METABOLIC_GENES	3.37e-07	8.75e-06	0.67	-0.58	-2.2	61	LRPPRC,RRAGB,YWHAZ,MTOR,TACO1,YWHAB,TXN,TIGAR,GLS2,AKT3,RHEB,PRKAG1,COX6C,CYCS,COX7B,GPI,LAMTOR5,YWHAH,RRAGC,PRKAA1,RRAGA,PRKAG2,COX5A,LAMTOR3,COX6A1,COX8A,LAMTOR2,COX6B1,COX4I1,TSC1,NDUFA4,G6PD,SCO2,PRDX2,COX7C
PD	REACTOME_G2_M_CHECKPOINTS	4.11e-07	1.05e-05	0.67	-0.45	-1.96	137	PSMC1,BABAM1,PSMD14,YWHAZ,PSMB7,UBE2V2,PSMD12,UBE2N,PSMB4,PSMD2,PSMD4,YWHAB,PSMA4,CCNB1,ORC3,PSMA1,PSMD5,PSMD6,PSME3,RPA3,PSMD8,PSMD1,SEM1,ORC5,PSMA3,PSMC6,ORC4,PSMA5,PSMD13,PSMD7,PSMB10,PSMD9,BRCC3,PSMB2,PSMC5,PSMB5,PSMB6,PSMB3,YWHAH,PSMB1,MCM4,BABAM2,UBB,PSMC3,RFC3,PSMD10,ATR,RBBP8,RPA2,TP53BP1,PSMC2,SUMO1
PD	REACTOME_ACTIVATION_OF_NMDA_RECEPTORS_AND_POSTSYNAPTIC_EVENTS	4.35e-07	1.10e-05	0.67	-0.54	-2.12	76	PRKAR2B,GRIA1,LIN7B,PPM1E,NEFL,ERBB4,TUBA4A,TUBB4B,CAMK2G,KRAS,NBEA,TUBB2A,PRKAG1,DLG2,PRKACA,CAMK2B,KPNA2,GRIA3,TUBA1A,HRAS,TUBA1B,DLG3,PRKAR1A,PRKAA1,MAPK1,PRKAG2,PRKAR1B,GRIA2
PD	REACTOME_CLASS_I_MHC_MEDIATED_ANTIGEN_PROCESSING_PRESENTATION	4.82e-07	1.21e-05	0.66	-0.39	-1.8	261	PSMC1,FBXO9,ANAPC13,PSMD14,RNF14,PSMB7,UBE2V2,PSMD12,UBE2N,PSMB4,PSMD2,TRIM36,ANAPC10,UBA5,RNF41,TRIM37,PSMD4,PSMA4,PJA2,DZIP3,PSMA1,PSMD5,PSMD6,PSME3,PSMD8,SEC23A,RNF7,PSMD1,SEM1,HERC6,SEC61A2,PSMA3,UBE2B,PJA1,FBXL15,PSMC6,UBE3C,PSMA5,HERC1,GLMN,PSMD13,PSMD7,CANX,PSMB10,PSMD9,PSMB2,PSMC5,FBXW7,CUL2,PSMB5,UBE2A,PSMB6,ASB6,SKP1,PSMB3,ELOC,RNF115,BCAP31,DET1,PSMB1,UBB,PSMC3,UBE2Q1,BTRC,UBA3,ASB1,PS…
PD	REACTOME_BETA_CATENIN_INDEPENDENT_WNT_SIGNALING	5.03e-07	1.25e-05	0.66	-0.47	-2	123	PSMC1,PSMD14,PSMB7,PSMD12,PSMB4,PSMD2,NLK,PSMD4,PSMA4,PLCB1,PSMA1,KRAS,PSMD5,PSMD6,PSME3,PSMD8,AP2M1,PSMD1,SEM1,AP2B1,PSMA3,GNG3,ITPR1,PSMC6,PRKCA,PSMA5,PSMD13,PSMD7,PSMB10,PSMD9,PSMB2,PSMC5,PSMB5,PSMB6,PSMB3,CLTC,AP2A2,PPP3CB,GNB5,PSMB1,WNT5A,PRKCB,UBB,PSMC3,GNB1,CLTA,PSMD10,CLTB,AP2S1,PSMC2,GNG4
PD	KEGG_PATHWAYS_IN_CANCER	5.14e-07	1.26e-05	0.66	0.32	1.73	300	JUP,AXIN1,RELA,FZD9,CTBP2,ARAF,PGF,LAMA2,PDGFRB,PIK3CD,RALGDS,TCF7,LAMA5,ABL1,DVL2,TGFB3,BCL2,CASP8,DAPK2,IGF1R,SMO,RXRG,ZBTB16,BMP4,FZD7,TRAF1,VEGFB,FOXO1,CDKN2A,WNT7A,CREBBP,CSF3R,FLT3LG,PTCH2,RXRA,PIK3CG,STK4,MECOM,EGLN1,FGF22,CDK2,PIK3R5,MSH6,CEBPA,IKBKB,CDKN1A,PLCG1,CDK4,FZD2,STAT5A,NFKB1,PDGFA,FGF3,FGF1,SPI1,LAMB2,HDAC1,TRAF2,CSF1R,RAD51,PPARG,RUNX1T1,MMP2,FGF17,SOS1,CBL,PLCG2,RAC2,ITGB1,FG…
PD	KEGG_CITRATE_CYCLE_TCA_CYCLE	5.24e-07	1.27e-05	0.66	-0.7	-2.27	29	DLD,MDH2,MDH1,ACLY,OGDHL,IDH3B,FH,DLAT,SUCLA2,SDHA,ACO2,PDHB,ACO1,SDHB,PDHA1,IDH2,SDHC,IDH3G,IDH1,IDH3A,SUCLG2,CS
PD	REACTOME_S_PHASE	5.37e-07	1.29e-05	0.66	-0.46	-1.98	140	CCNH,CCNA1,PSMC1,PSMD14,PSMB7,PSMD12,PSMB4,PSMD2,ANAPC10,PSMD4,PSMA4,ORC3,PSMA1,PSMD5,PSMD6,PSME3,RPA3,PSMD8,PSMD1,AKT3,SEM1,CCNE1,ORC5,CDK7,PSMA3,PSMC6,ORC4,FEN1,PSMA5,PSMD13,PSMD7,PSMB10,PSMD9,PSMB2,PSMC5,GSK3B,PSMB5,PSMB6,SKP1,PSMB3,PSMB1,ANAPC15,MCM4,UBB,PSMC3,RFC3,PSMD10
PD	REACTOME_PTEN_REGULATION	5.69e-07	1.35e-05	0.66	-0.48	-2.04	118	PSMC1,RRAGB,PSMD14,PSMB7,PSMD12,PSMB4,PSMD2,MTOR,PSMD4,PSMA4,PSMA1,PSMD5,PSMD6,PSME3,PSMD8,PSMD1,AKT3,SEM1,RHEB,PSMA3,OTUD3,PSMC6,PSMA5,PSMD13,PSMD7,PSMB10,PSMD9,PSMB2,KDM1A,PSMC5,PSMB5,USP13,PSMB6,LAMTOR5,PSMB3,ATF2,PSMB1,RRAGC,MAPK1,RRAGA,CSNK2B,UBB,PSMC3,PSMD10,LAMTOR3,STUB1,LAMTOR2,PSMC2,MKRN1
PD	REACTOME_CITRIC_ACID_CYCLE_TCA_CYCLE	6.54e-07	1.54e-05	0.66	-0.77	-2.31	20	DLD,MDH2,ME3,ME2,IDH3B,FH,SUCLA2,SDHA,ACO2,NNT,SDHB,IDH2,SDHC,IDH3G,IDH3A,SUCLG2,CS
PD	REACTOME_PYRUVATE_METABOLISM_AND_CITRIC_ACID_TCA_CYCLE	6.65e-07	1.55e-05	0.66	-0.62	-2.26	48	DLD,MDH2,ME3,ME1,ME2,GLO1,IDH3B,FH,DLAT,SUCLA2,LDHA,SDHA,ACO2,PDHX,VDAC1,PDHB,NNT,LDHB,SDHB,GSTZ1,PDHA1,IDH2,SDHC,IDH3G,IDH3A,SUCLG2,MPC2,CS,PDK2
PD	REACTOME_METABOLISM_OF_RNA	7.84e-07	1.80e-05	0.66	-0.34	-1.64	506	CCNH,IMP4,WBP11,PSMC1,NHP2,NUP93,PSMD14,WDR61,YWHAZ,PSMB7,CSNK1D,PSMD12,DDX42,THOC7,PSMB4,WDR77,PSMD2,HNRNPD,POP4,BCAS2,GSPT2,TEX10,LSM4,MRM2,PSMD4,SNUPN,YWHAB,PSMA4,ADARB1,EXOSC7,ELAVL2,TXNL4A,UTP11,PSMA1,NAT10,SEH1L,PRPF19,PSMD5,CSTF3,PSMD6,PSME3,PRPF4,NUP58,PSMD8,POLR2C,DDX1,PSMD1,SEM1,EXOSC9,TRMT61B,CDK7,PSMA3,NUP155,TRMT11,PSMC6,GEMIN6,LSM5,RTCB,POLR2K,HNRNPA0,PRKCA,RNMT,PSMA5,PPIH,PSMD13,PS…
PD	REACTOME_MAPK6_MAPK4_SIGNALING	8.39e-07	1.91e-05	0.66	-0.53	-2.09	79	PSMC1,PSMD14,PSMB7,PAK3,PSMD12,PSMB4,PSMD2,PSMD4,PSMA4,PSMA1,CDC42,PSMD5,PSMD6,PSME3,PSMD8,PSMD1,SEM1,PSMA3,PSMC6,PRKACA,PSMA5,PSMD13,PSMD7,PSMB10,PSMD9,PSMB2,PSMC5,PSMB5,PSMB6,PSMB3,PSMB1,UBB,PSMC3,PAK1,PSMD10,MMP10
PD	PID_HIV_NEF_PATHWAY	9.17e-07	2.07e-05	0.66	0.63	2.38	35	DFFB,RELA,CFLAR,DAXX,MAP2K7,CASP6,APAF1,BCL2,CASP8,TRAF1,TNFRSF1A,TRADD,CASP7,MAP3K14,DFFA,NFKB1,TRAF2,CD247,NFKBIA
PD	REACTOME_INTRAFLAGELLAR_TRANSPORT	1.35e-06	3.02e-05	0.64	-0.65	-2.23	37	KIF3C,KIFAP3,IFT57,TRAF3IP1,KIF3A,DYNC2LI1,TUBA4A,TUBB4B,TUBB2A,TTC30A,IFT81,DYNC2H1,TUBA1A,TUBA1B,HSPB11,IFT52,IFT22,CLUAP1,TUBB1,TUBB2B,DYNLRB1
PD	REACTOME_ERCC6_CSB_AND_EHMT2_G9A_POSITIVELY_REGULATE_RRNA_EXPRESSION	2.68e-06	5.92e-05	0.63	0.57	2.28	43	H4C1,H2AC4,H2BC12,H4C5,H2BC17,MBD3,H2BC5,H2AC6,H2BC21,H2BC6,H2AX,HDAC1,EHMT2,MTA2,CHD4,H4C9,H2BC9,TTF1,H2BC13,H2AC8,H2BC14,MTA1
PD	REACTOME_METABOLISM_OF_AMINO_ACIDS_AND_DERIVATIVES	3.08e-06	6.73e-05	0.63	-0.37	-1.74	281	PSMC1,DLD,PSMD14,PSMB7,PSMD12,AZIN1,PSMB4,PSMD2,AUH,SLC25A44,PSMD4,PSMA4,OAT,AIMP2,PSMA1,DLAT,ASL,RARS1,NDUFAB1,ASS1,SARS1,PSMD5,PSMD6,SEPHS2,PSME3,SLC25A15,GOT2,PSMD8,SLC25A12,SLC25A13,ACAT1,TH,PSMD1,GLS2,ACADSB,IARS1,SEM1,PSMA3,PSMC6,SERINC1,GOT1,PSMA5,DDC,PSMD13,PSMD7,PSMB10,PDHX,PDHB,PSMD9,PSMB2,PSMC5,LIAS,GLUD2,PSMB5,CTH,PSMB6,PSMB3,FAH,SDS,RPL15,SMS,SERINC3,SRM,PSMB1,IVD,OAZ3,PSMC3,GSTZ1,PS…
PD	REACTOME_IMMUNOREGULATORY_INTERACTIONS_BETWEEN_A_LYMPHOID_AND_A_NON_LYMPHOID_CELL	3.50e-06	7.53e-05	0.63	0.44	2.03	91	CD22,FCGR2B,CD40,SIGLEC8,PILRA,LILRA6,ICAM2,ICAM4,MICA,SIGLEC9,CLEC2B,CD300A,TYROBP,CD1D,TREM2,SIGLEC1,CLEC2D,SELL,LILRB1,LILRA4,KLRD1,LILRB5,LILRA2,SIGLEC7,CD34,CD247,ITGB1,CD19,ITGB2,ITGAL,NCR2,C3,LAIR1,KLRG1,IFITM1,LILRA5,SIGLEC5,CD33,NCR3
PD	REACTOME_M_PHASE	3.51e-06	7.53e-05	0.63	-0.36	-1.7	315	VRK1,MAD2L1,ZWINT,DYNC1I1,PSMC1,PRKAR2B,DCTN3,NUP93,PSMD14,TUBGCP5,PSMB7,CSNK1D,PSMD12,PSMB4,PPP2R5C,PSMD2,ANAPC10,PSMD4,NCAPG,PSMA4,CCNB1,TUBA4A,TUBB,TUBB4B,DCTN2,PSMA1,PAFAH1B1,SEH1L,PSMD5,PSMD6,PSME3,KIF2A,NUP58,PSMD8,NDEL1,RAB1A,PSMD1,CETN2,SEM1,TUBB2A,DYNC1H1,ZW10,PSMA3,TUBG1,NUP155,PSMC6,RAB2A,PRKACA,PRKCA,CHMP2B,PSMA5,LPIN2,DYNC1LI1,PSMD13,PSMD7,PSMB10,PSMD9,PSMB2,PSMC5,PSMB5,CKAP5,PSMB6,P…
PD	REACTOME_GLUCOSE_METABOLISM	3.70e-06	7.86e-05	0.63	-0.51	-2.03	82	NUP93,MDH2,MDH1,HK1,PFKM,GAPDH,SEH1L,NUP58,GOT2,SLC25A12,SLC25A13,PGK1,SLC25A11,TPI1,G6PC3,NUP155,PRKACA,GOT1,BPGM,ENO2,GPI,PFKP,PGP,ADPGK,ENO1,ALDOC,ALDOA,NUP37,PPP2R1A
PD	PID_FRA_PATHWAY	3.83e-06	8.07e-05	0.61	0.61	2.3	35	NFATC3,ATF4,ITGB4,SP1,USF2,NOS3,CDKN2A,DCN,JUND,CCNA2,HMOX1,MMP2,PLAUR,NFATC1,FOSL2,MGP,MMP9,EP300,PLAU,GJA1,IL6,JUNB,LIF,JUN,MMP1,DMTF1
PD	REACTOME_FC_EPSILON_RECEPTOR_FCERI_SIGNALING	3.89e-06	8.11e-05	0.61	-0.46	-1.95	118	VAV3,PSMC1,PSMD14,PSMB7,PSMD12,UBE2N,PSMB4,PSMD2,PSMD4,PSMA4,PSMA1,KRAS,MAPK9,PSMD5,PSMD6,PSME3,PSMD8,PSMD1,SEM1,PSMA3,ITPR1,PSMC6,PSMA5,MAPK10,PSMD13,PSMD7,PSMB10,PSMD9,MAP2K4,PSMB2,PSMC5,PSMB5,PSMB6,SKP1,PSMB3,PPP3CB,HRAS,PSMB1,MAPK1,UBB,PSMC3,BTRC,PAK1,PIK3CB,PSMD10
PD	REACTOME_MITOCHONDRIAL_CALCIUM_ION_TRANSPORT	4.36e-06	9.01e-05	0.61	-0.77	-2.25	17	PARL,AFG3L2,PMPCA,VDAC3,YME1L1,STOML2,VDAC2,VDAC1,MICU1,PMPCB,PHB2
PD	REACTOME_DISORDERS_OF_TRANSMEMBRANE_TRANSPORTERS	4.43e-06	9.08e-05	0.61	-0.43	-1.88	147	PSMC1,NUP93,PSMD14,PSMB7,PSMD12,PSMB4,PSMD2,SLC1A1,PSMD4,PSMA4,HK1,PSMA1,SEH1L,SLC9A6,PSMD5,PSMD6,PSME3,NUP58,PSMD8,PSMD1,SEM1,PSMA3,NUP155,SLC6A3,PSMC6,SLC35A2,PSMA5,PSMD13,PSMD7,PSMB10,PSMD9,PSMB2,PSMC5,PSMB5,PSMB6,PSMB3,PSMB1,UBB,PSMC3,PSMD10,NUP37
PD	REACTOME_DNA_METHYLATION	4.71e-06	9.57e-05	0.61	0.62	2.3	33	H4C1,H2AC4,DNMT1,H2BC12,H4C5,H2BC17,H2BC5,H2AC6,DNMT3A,H2BC21,H2BC6,H2AX
PD	REACTOME_UB_SPECIFIC_PROCESSING_PROTEASES	4.85e-06	9.74e-05	0.61	-0.42	-1.84	160	CCNA1,PSMC1,PSMD14,RNF128,PSMB7,USP12,PSMD12,PSMB4,PSMD2,PSMD4,PSMA4,TOMM70,PSMA1,VDAC3,PSMD5,PSMD6,PSME3,PSMD8,USP14,PSMD1,PTRH2,SEM1,TOMM20,BECN1,PSMA3,PSMC6,IL33,VDAC2,USP9X,PSMA5,ARRB1,PSMD13,PSMD7,PSMB10,VDAC1,PSMD9,PSMB2,PSMC5,PSMB5,USP13,USP33,PSMB6,PSMB3,USP8,USP22,PSMB1,USP11,UBB,PSMC3,POLB,PSMD10,MUL1,USP20,CYLD,UFD1,PSMC2
PD	REACTOME_POST_TRANSLATIONAL_PROTEIN_MODIFICATION	4.92e-06	9.81e-05	0.61	-0.29	-1.44	1015	MATN3,DOLK,LRRC49,ATXN3,DYNC1I1,CCNA1,PSMC1,FBXO9,TPGS2,NSF,SUMO3,DCTN3,B4GALT6,NUP93,BABAM1,PSMD14,DHDDS,WDR61,RNF128,PSMB7,USP12,GRIA1,ACTR10,CSNK1D,UBE2V2,SCG3,PSMD12,UBE2N,PSMB4,SCG2,PSMD2,GALNT11,RAB11A,CNIH3,COMMD8,COPS3,MCFD2,PSMD4,PSMA4,SDC2,COPS4,CHGB,CAMKMT,COPS8,ICMT,FUCA1,DDB1,B4GAT1,TOMM70,TUBA4A,RAB15,ARF3,TUBB4B,UAP1,DCTN2,PSMA1,STAM,SEH1L,MPI,RAB36,VDAC3,PSMD5,PSMD6,PSME3,COPS7A,D…
PD	REACTOME_PRC2_METHYLATES_HISTONES_AND_DNA	5.12e-06	1.01e-04	0.61	0.59	2.3	40	H4C1,H2AC4,DNMT1,H2BC12,H4C5,H2BC17,H2BC5,JARID2,H2AC6,DNMT3A,H2BC21,H2BC6,H2AX,EZH2,H4C9,H2BC9,PHF1,H2BC13,H2AC8,H2BC14
PD	REACTOME_DEUBIQUITINATION	5.43e-06	1.06e-04	0.61	-0.39	-1.76	217	ATXN3,CCNA1,PSMC1,BABAM1,PSMD14,RNF128,PSMB7,USP12,PSMD12,PSMB4,PSMD2,PSMD4,PSMA4,TOMM70,PSMA1,STAM,VDAC3,PSMD5,PSMD6,PSME3,UCHL1,PSMD8,USP14,UCHL3,PSMD1,PTRH2,UCHL5,SEM1,TOMM20,BECN1,PSMA3,OTUD3,PSMC6,IL33,VDAC2,USP9X,PSMA5,ARRB1,PSMD13,PSMD7,PSMB10,VDAC1,PSMD9,BRCC3,PSMB2,PSMC5,PSMB5,USP13,APC,USP33,PSMB6,PSMB3,RAD23B,USP8,TFPT,USP22,PSMB1,ABRAXAS2,USP11,BABAM2,UBB,PSMC3,POLB,PSMD10,ACTR8,MUL1,…
PD	PID_SMAD2_3NUCLEAR_PATHWAY	5.91e-06	1.15e-04	0.61	0.47	2.08	75	IRF7,FOXO4,KAT2A,ITGB5,CEBPB,E2F4,SP1,ATF3,RUNX2,FOXO1,CREBBP,SKI,RBL1,CDK2,CDKN1A,CDK4,DCP1A,TGIF1,HDAC1,VDR,FOXO3,NCOA1,CBFB,NCOR1,ZBTB17,SMAD7,SP3,EP300,MAX,RUNX3,SERPINE1,KAT2B
PD	REACTOME_ANTIGEN_PROCESSING_CROSS_PRESENTATION	5.99e-06	1.15e-04	0.61	-0.5	-2.01	82	PSMC1,PSMD14,PSMB7,PSMD12,PSMB4,PSMD2,PSMD4,PSMA4,PSMA1,PSMD5,PSMD6,PSME3,PSMD8,PSMD1,SEM1,SEC61A2,PSMA3,PSMC6,PSMA5,PSMD13,PSMD7,PSMB10,PSMD9,PSMB2,PSMC5,PSMB5,PSMB6,PSMB3,PSMB1,UBB,PSMC3,PSMD10
PD	REACTOME_L1CAM_INTERACTIONS	6.23e-06	1.19e-04	0.61	-0.47	-1.95	104	CNTN6,SCN3B,RANBP9,CHL1,SCN3A,TUBA4A,TUBB4B,GAP43,SH3GL2,SCN2B,ANK2,AP2M1,TUBB2A,AP2B1,CNTNAP1,DNM3,DNM1,NCAN,NRCAM,CD24,SCN2A,DCX,ANK1,KCNQ2,CLTC,AP2A2,SPTAN1,MAP2K1,TUBA1A,TUBA1B,DLG3,L1CAM,MAPK1,CSNK2B,PAK1,CLTA,SCN9A,CNTN1,AP2S1
PD	PID_E2F_PATHWAY	7.31e-06	1.38e-04	0.61	0.49	2.12	68	KAT2A,MCL1,APAF1,E2F4,HBP1,DHFR,SP1,POLA1,TK1,CDKN2A,CREBBP,E2F6,ATM,RBL1,SIRT1,CASP7,CDK2,CEBPA,CDKN1A,CDKN2C,BRCA1,CCNA2,RBL2,HDAC1,YY1,UXT,TRIM28,EP300,PLAU,HIC1,SERPINE1,CES3,RYBP,KAT2B,CDKN1B
PD	REACTOME_TNFR2_NON_CANONICAL_NF_KB_PATHWAY	8.48e-06	1.59e-04	0.59	-0.5	-2.02	88	PSMC1,PSMD14,PSMB7,PSMD12,PSMB4,PSMD2,PSMD4,PSMA4,PSMA1,PSMD5,PSMD6,PSME3,PSMD8,PSMD1,SEM1,PSMA3,PSMC6,PSMA5,PSMD13,PSMD7,PSMB10,PSMD9,PSMB2,PSMC5,PSMB5,PSMB6,SKP1,PSMB3,PSMB1,UBB,PSMC3,BTRC,UBA3,PSMD10,UBE2M
PD	REACTOME_INTERLEUKIN_4_AND_INTERLEUKIN_13_SIGNALING	8.78e-06	1.63e-04	0.59	0.41	1.94	100	TYK2,CEBPD,BCL6,POU2F1,MCL1,LAMA5,IL4R,BCL2,FOXO1,VIM,IL1A,LBP,CDKN1A,STAT6,CCL22,IL18,HMOX1,PIM1,ITGAX,SOCS3,IL1B,IRF4,MMP2,FOXO3,IL6R,JAK3,ALOX5,ITGB1,MUC1,TNFRSF1B,ITGB2,MMP9,ALOX15,BCL2L1,IL4,PIK3R1,VEGFA,IL2RG,HSP90AA1,IL6,SOX2,JUNB,ITGAM,OSM,BATF,TNF,LIF,FSCN1
PD	REACTOME_GLUCONEOGENESIS	9.18e-06	1.69e-04	0.59	-0.64	-2.13	32	MDH2,MDH1,GAPDH,GOT2,SLC25A12,SLC25A13,PGK1,SLC25A11,TPI1,G6PC3,GOT1,ENO2,GPI,ENO1,ALDOC,ALDOA
PD	REACTOME_TRAFFICKING_OF_GLUR2_CONTAINING_AMPA_RECEPTORS	9.80e-06	1.79e-04	0.59	-0.76	-2.2	16	NSF,GRIA1,AP2M1,AP2B1,TSPAN7,PRKCA,GRIA3,AP2A2,PRKCB,GRIA2,AP2S1
PD	REACTOME_TRANSCRIPTIONAL_REGULATION_BY_RUNX2	1.14e-05	2.06e-04	0.59	-0.45	-1.89	108	PSMC1,PSMD14,PSMB7,PSMD12,PSMB4,PSMD2,STAT1,PSMD4,PSMA4,CCNB1,PSMA1,PSMD5,PSMD6,PSME3,PSMD8,PSMD1,AKT3,SEM1,PSMA3,PSMC6,PSMA5,PSMD13,PSMD7,PSMB10,PSMD9,PSMB2,PSMC5,FBXW7,GSK3B,PSMB5,PSMB6,SKP1,PSMB3,PSMB1,TWIST1,HEY1,MAPK1,UBB,PSMC3,PSMD10
PD	REACTOME_PRE_NOTCH_EXPRESSION_AND_PROCESSING	1.22e-05	2.19e-04	0.59	0.48	2.09	67	KAT2A,NOTCH1,H4C1,H2AC4,H2BC12,RBPJ,H4C5,RFNG,H2BC17,CREBBP,H2BC5,H2AC6,H2BC21,H2BC6,H2AX,FURIN,ST3GAL4,TNRC6B,SIRT6,B4GALT1,MFNG,NOTCH2,AGO4,EP300,H4C9,H2BC9,KAT2B,MAML3,H2BC13,AGO3,H2AC8,H2BC14,ATP2A1,JUN,POGLUT1
PD	REACTOME_TRANSPORT_OF_SMALL_MOLECULES	1.35e-05	2.41e-04	0.59	-0.32	-1.55	543	PARL,PSMC1,ATP6V1A,PRKAR2B,ATP6V1H,PSMD14,PSMB7,CYB5R1,FKBP1B,ATP8A2,PSMD12,ATP6V1B2,PSMB4,PSMD2,ATP6V0D1,NIPA2,RAB11A,SLC1A1,AFG3L2,PSMD4,PSMA4,PMPCA,SLC12A5,ATP6V1G1,ASIC2,CAMK2G,SLC9A1,PSMA1,SLC4A3,ATP6V1C1,SLC9A6,VDAC3,SLC1A4,PSMD5,PSMD6,PSME3,SLC18A2,PSMD8,SLC30A10,ATP6V1D,AP2M1,TUSC3,PEX19,PSMD1,SEM1,ATP6V0E2,ATP2B2,YME1L1,AP2B1,ADD2,SLC39A7,SLC20A1,SLC25A4,PSMA3,GNG3,SLC38A1,SLC6A3,ATP6V1F…
PD	REACTOME_MITOTIC_G1_PHASE_AND_G1_S_TRANSITION	1.39e-05	2.45e-04	0.59	-0.43	-1.86	138	CCNH,CCNA1,PSMC1,PSMD14,PSMB7,PSMD12,PSMB4,PSMD2,PSMD4,PSMA4,CCNB1,ORC3,PSMA1,PSMD5,PSMD6,PSME3,RPA3,PSMD8,PSMD1,AKT3,SEM1,CCNE1,ORC5,CDK7,PSMA3,PSMC6,ORC4,PSMA5,PSMD13,PSMD7,PSMB10,PSMD9,PSMB2,PSMC5,PSMB5,PSMB6,SKP1,PSMB3,PSMB1,MCM4,UBB,PSMC3,PSMD10,CCND2,RPA2,DYRK1A,PSMC2,PPP2R1A
PD	REACTOME_DEGRADATION_OF_THE_EXTRACELLULAR_MATRIX	1.47e-05	2.56e-04	0.59	0.39	1.88	113	COL16A1,COL5A3,ADAMTS1,LAMA5,KLKB1,CAPN15,CTSK,ADAM10,DCN,MMP14,COL9A1,FURIN,MMP20,CAPN2,MMP8,MMP2,HTRA1,SPP1,ADAM17,ADAMTS9,MMP25,BCAN,MMP9,CTSS,COL19A1,COL4A4,ADAM8,COL8A1,ACAN,MMP11,NCSTN,MMP15,ADAMTS5,COL11A2,COL8A2,CASP3,BSG,SCUBE3,CMA1,CAPN9,CD44,COL10A1,KLK2
PD	REACTOME_TRNA_AMINOACYLATION	1.47e-05	2.56e-04	0.59	-0.64	-2.11	32	AIMP2,HARS1,GARS1,RARS1,SARS1,PPA2,FARSA,IARS1,IARS2,LARS2,NARS1,CARS1,NARS2,WARS1,EPRS1,YARS1,YARS2,AIMP1,SARS2,WARS2,KARS1
PD	REACTOME_METABOLISM_OF_CARBOHYDRATES	1.49e-05	2.58e-04	0.59	-0.37	-1.72	247	GBE1,B4GALT6,NUP93,GYG1,ALDH1A1,MDH2,PRPS1,MDH1,SGSH,HEXA,PYGL,IDS,SDC2,HK1,B4GAT1,PFKM,SLC9A1,GAPDH,SEH1L,NUP58,GOT2,SLC25A12,SLC25A13,HS2ST1,PGK1,UST,GPC5,PHKB,SORD,SLC25A11,TPI1,UGP2,G6PC3,NUP155,B3GNT2,PRKACA,CSPG5,AGL,GOT1,BPGM,CHP1,NCAN,CHST1,GALT,ENO2,ST3GAL6,GPI,SDC1,PFKP,PGM1,EXT2,PGP,PYGB,GYG2,ADPGK,UBB,ENO1,ALDOC,ALDOA,FUT9,NUP37,AKR1B1,AKR1A1,B4GALT5,PPP2R1A,GPC4
PD	REACTOME_CYTOSOLIC_TRNA_AMINOACYLATION	1.63e-05	2.80e-04	0.58	-0.72	-2.17	20	AIMP2,HARS1,GARS1,RARS1,SARS1,FARSA,IARS1,NARS1,CARS1,WARS1,EPRS1,YARS1
PD	REACTOME_COLLAGEN_FORMATION	1.75e-05	2.98e-04	0.58	0.46	2.02	72	COLGALT1,PLOD3,PLOD1,SERPINH1,COL16A1,COL5A3,P3H2,P4HA1,ITGB4,COLGALT2,CRTAP,COL9A1,MMP20,PLEC,MMP9,CTSS,CD151,COL19A1,P3H1,PLOD2,COL4A4,COL8A1,PCOLCE,COL11A2,COL8A2
PD	REACTOME_TRAFFICKING_OF_AMPA_RECEPTORS	1.90e-05	3.22e-04	0.58	-0.67	-2.13	28	NSF,GRIA1,CAMK2G,AP2M1,EPB41L1,AP2B1,TSPAN7,PRKCA,CAMK2B,GRIA3,AP2A2,CACNG3,PRKCB,GRIA2,AP2S1
PD	REACTOME_HDACS_DEACETYLATE_HISTONES	1.93e-05	3.22e-04	0.58	0.5	2.11	55	HMG20B,TBL1X,H4C1,H2AC4,H2BC12,REST,H4C5,H2BC17,MBD3,H2BC5,H2AC6,PHF21A,H2BC21,H2BC6,HDAC1,H2AW,MTA2,NCOR1,SAP30L,NCOR2,CHD4,H4C9,H2BC9,BRMS1,H2BC13,H2AC8,H2BC14,ARID4B,MTA1
PD	REACTOME_NERVOUS_SYSTEM_DEVELOPMENT	1.93e-05	3.22e-04	0.58	-0.32	-1.56	494	VAV3,PSMC1,PIK3R3,CNTN6,MYL12B,PSMD14,PSMB7,PAK3,NELL2,PSMD12,PSMB4,SCN3B,PSMD2,CDK5,GSPT2,CAP2,RANBP9,SMARCA4,CHL1,DPYSL3,PSMD4,PSMA4,SDC2,CRMP1,RET,MYH10,SCN3A,TUBA4A,PFN2,TUBB4B,PSMA1,KRAS,CACNB3,CDC42,HMGCR,PSMD5,PSMD6,PSME3,GAP43,PSMD8,ACTR3,SH3GL2,SCN2B,ANK2,AP2M1,RAP1GAP,PSEN2,GFRA1,PSMD1,SEM1,RND1,TUBB2A,PITPNA,AP2B1,CDK5R1,PSMA3,CNTNAP1,DNM3,SEMA3E,PSMC6,PRKACA,DNM1,PRKCA,DOK5,PSMA5,NCAN…
PD	REACTOME_TRANSCRIPTIONAL_REGULATION_OF_WHITE_ADIPOCYTE_DIFFERENTIATION	2.25e-05	3.71e-04	0.58	0.45	1.99	69	RELA,CEBPD,MED13,TBL1X,PCK1,NR2F2,CEBPB,MED20,PPARA,MED1,MED13L,CREBBP,NCOA6,MED23,RXRA,CEBPA,CDK19,CDK4,MED12,NFKB1,ADIPOQ,PPARG,NCOA1,ANGPTL4,CHD9,NCOR1
PD	REACTOME_C_TYPE_LECTIN_RECEPTORS_CLRS	2.63e-05	4.32e-04	0.58	-0.44	-1.85	115	PSMC1,PSMD14,PSMB7,PAK3,PSMD12,UBE2N,PSMB4,PSMD2,PSMD4,PSMA4,PSMA1,KRAS,PSMD5,PSMD6,PSME3,PSMD8,PSMD1,SEM1,PSMA3,ITPR1,PSMC6,PRKACA,PSMA5,PSMD13,PSMD7,PSMB10,PSMD9,PSMB2,PSMC5,PSMB5,PSMB6,SKP1,PSMB3,PPP3CB,HRAS,PSMB1,UBB,PSMC3,BTRC,PAK1,UBA3,PSMD10,UBE2M
PD	KEGG_PYRUVATE_METABOLISM	2.66e-05	4.34e-04	0.58	-0.61	-2.07	34	DLD,MDH2,ME3,MDH1,ME1,ME2,GLO1,DLAT,ACAT1,LDHA,PDHB,ACAT2,LDHB,PDHA1,AKR1B1,ACACA,ALDH2,ACYP1
PD	REACTOME_AUTOPHAGY	3.02e-05	4.88e-04	0.58	-0.44	-1.84	115	DYNC1I1,RRAGB,UBE2N,MTOR,TOMM70,TUBA4A,TUBB4B,TSG101,GABARAPL1,TOMM20,PIK3R4,TUBB2A,RHEB,DYNC1H1,BECN1,PRKAG1,MAP1LC3B,CHMP2B,DYNC1LI1,VDAC1,LAMTOR5,TUBA1A,TUBA1B,MFN2,RRAGC,PRKAA1,RRAGA,PRKAG2,CSNK2B,UBB,LAMTOR3,VPS28,LAMTOR2,MFN1,TUBB1,TSC1,CHMP6,TUBB2B,HBB,WDR45,CHMP7,ATG7
PD	REACTOME_COOPERATION_OF_PREFOLDIN_AND_TRIC_CCT_IN_ACTIN_AND_TUBULIN_FOLDING	3.54e-05	5.69e-04	0.56	-0.66	-2.1	26	VBP1,CCT6B,TUBA4A,TUBB4B,PFDN4,TUBB2A,CCT8,CCT6A,PFDN1,TUBA1A,TUBA1B,PFDN2,CCT2,TUBB1,TUBB2B
PD	REACTOME_CLEC7A_DECTIN_1_SIGNALING	3.64e-05	5.80e-04	0.56	-0.48	-1.94	88	PSMC1,PSMD14,PSMB7,PSMD12,UBE2N,PSMB4,PSMD2,PSMD4,PSMA4,PSMA1,PSMD5,PSMD6,PSME3,PSMD8,PSMD1,SEM1,PSMA3,ITPR1,PSMC6,PSMA5,PSMD13,PSMD7,PSMB10,PSMD9,PSMB2,PSMC5,PSMB5,PSMB6,SKP1,PSMB3,PPP3CB,PSMB1,UBB,PSMC3,BTRC,UBA3,PSMD10,UBE2M
PD	REACTOME_RUNX1_REGULATES_GENES_INVOLVED_IN_MEGAKARYOCYTE_DIFFERENTIATION_AND_PLATELET_FUNCTION	3.81e-05	6.03e-04	0.56	0.49	2.07	55	H4C1,H2AC4,H2BC12,NFE2,KMT2B,KMT2A,H4C5,H2BC17,H2BC5,H2AC6,SETD1A,H2BC21,H2BC6,H2AX,TNRC6B,HDAC1,GATA1,CBFB,AGO4,GP1BA,EP300,NR4A3,H4C9,H2BC9,KAT2B,H2BC13,AGO3,H2AC8,H2BC14,SETD1B,MYL9,ITGA2B,H4C4,THBS1,PF4
PD	NABA_SECRETED_FACTORS	3.86e-05	6.07e-04	0.56	0.3	1.58	249	PGF,ANGPT2,IL16,TGFB3,TNFSF14,S100A4,S100A12,FSTL3,BMP4,IFNA21,IFNA16,VEGFB,WNT7A,GDF9,FLT3LG,IL1A,EBI3,FGF22,IL37,S100A11,EGFL7,ANGPTL7,CCL22,PDGFA,IL3,IL18,FGF3,FGF1,PPBP,S100A8,S100A9,NTF3,IL1B,FGF17,ANGPTL4,CRLF3,CSF1,S100P,TGFB2,TPO,WNT6,CRLF1,CCL17,INSL6,IL4,EGF,ANGPT1,EDA,PDGFB,VEGFA,CLCF1,GDF15,FGF4,PDGFC,IL36G,TNFSF4,WNT1,IL6,BMP8B,BMP10,CHRD,EPO,SCUBE3,IFNA2,FGF21,CXCL13,IFNG,CRNN,BMP3,…
PD	BIOCARTA_DEATH_PATHWAY	3.95e-05	6.13e-04	0.56	0.61	2.21	28	DFFB,RELA,CFLAR,CASP6,APAF1,BCL2,CASP8,TRADD,CASP7,MAP3K14,DFFA,NFKB1,TRAF2,CASP10,NFKBIA,GAS2,RIPK1
PD	KEGG_SYSTEMIC_LUPUS_ERYTHEMATOSUS	3.93e-05	6.13e-04	0.56	0.43	1.92	81	FCGR2B,CD40,H4C1,C1QA,H2AC4,H2BC12,FCGR2A,H4C5,H2BC17,H2BC5,H2AC6,H2BC21,C1R,ACTN4,H2BC6,H2AX,C1QB,H2AW,C3,TRIM21,ACTN3,H4C9,C8G,H2BC9,H3-4,C9,IFNG,H2BC13,C2,TNF,H2AC8,H2BC14,C8A,HLA-DQB1,H4C4,H4C7,RO60,H3C1,CD86,CD40LG
PD	REACTOME_PROCESSING_OF_SMDT1	4.58e-05	7.05e-04	0.56	-0.82	-2.18	11	PARL,AFG3L2,PMPCA,YME1L1,STOML2,MICU1,PMPCB,PHB2
PD	REACTOME_NUCLEOTIDE_EXCISION_REPAIR	5.18e-05	7.92e-04	0.56	-0.46	-1.89	94	CCNH,SUMO3,UBE2V2,UBE2N,COPS3,COPS4,COPS8,DDB1,PRPF19,COPS7A,RPA3,POLR2C,XPA,CETN2,CDK7,PARP2,POLR2K,COPS5,POLR2L,RAD23B,TFPT,UBB,ERCC2,RFC3,ACTR8,RPA2,GTF2H5,POLR2B,SUMO1,RBX1,RUVBL1,COPS6,GTF2H1,USP7,CUL4A,CUL4B
PD	REACTOME_CILIUM_ASSEMBLY	5.46e-05	8.29e-04	0.56	-0.41	-1.8	146	BBS4,KIF3C,PRKAR2B,DCTN3,KIFAP3,CSNK1D,IFT57,TRAF3IP1,BBS7,RAB11A,KIF3A,DYNC2LI1,TUBA4A,TUBB,TUBB4B,DCTN2,PAFAH1B1,ARL3,CETN2,TUBB2A,DYNC1H1,TTC30A,TUBG1,PRKACA,CCT8,LZTFL1,IFT81,TCTN3,EXOC1,CKAP5,DYNC2H1,TUBA1A,TUBA1B,HSPB11,AHI1,IFT52,EXOC3,MARK4,PPP2R1A,IFT22,CCT2,CLUAP1,AKAP9,TUBB1,TUBB2B,EXOC2,DYNLRB1,CLASP1,ATAT1,ARF4,GBF1,HDAC6,ACTR1A
PD	REACTOME_FORMATION_OF_TC_NER_PRE_INCISION_COMPLEX	5.97e-05	9.00e-04	0.56	-0.56	-2.03	46	CCNH,COPS3,COPS4,COPS8,DDB1,PRPF19,COPS7A,POLR2C,XPA,CDK7,POLR2K,COPS5,POLR2L,UBB,ERCC2,GTF2H5,POLR2B,RBX1,COPS6,GTF2H1,USP7,CUL4A,CUL4B
PD	REACTOME_INTERLEUKIN_10_SIGNALING	6.04e-05	9.05e-04	0.56	0.52	2.07	43	TYK2,PTAFR,IL10RA,TNFRSF1A,IL1A,CCL22,IL18,IL1B,IL1R1,CSF1,TNFRSF1B,CCR2,FPR1,IL10RB,IL6,IL1R2,CXCL1,TNF,LIF,IL1RN,CCL4,FCER2,IL12B,CD86
[truncated: 2,083 more rows]

## Sheet: ALL
disease	pathway	pval	padj	log2err	ES	NES	size	leadingEdge
[truncated: 2,232 more rows]

## Sheet: AML
disease	pathway	pval	padj	log2err	ES	NES	size	leadingEdge
[truncated: 2,232 more rows]

## Sheet: BLCA
disease	pathway	pval	padj	log2err	ES	NES	size	leadingEdge
[truncated: 2,232 more rows]

## Sheet: BRCA
disease	pathway	pval	padj	log2err	ES	NES	size	leadingEdge
[truncated: 2,232 more rows]

## Sheet: BRNCA
disease	pathway	pval	padj	log2err	ES	NES	size	leadingEdge
[truncated: 2,232 more rows]

## Sheet: CERV
disease	pathway	pval	padj	log2err	ES	NES	size	leadingEdge
[truncated: 2,232 more rows]

## Sheet: CHLCA
disease	pathway	pval	padj	log2err	ES	NES	size	leadingEdge
[truncated: 2,232 more rows]

## Sheet: CLL
disease	pathway	pval	padj	log2err	ES	NES	size	leadingEdge
[truncated: 2,232 more rows]

[truncated: 14 more sheets: CML, CRCA, DLBCL, FLYMPH, HANC, KDNCA, LGCA, LIVCA, OVCA, PACA, PRCA, SKCM, STCA, THCA]
