# Supplementary material for: Transcriptomic and Genetic Associations between Alzheimer’s Disease, Parkinson’s Disease, and Cancer
Source: Cancers (Basel). 2021 Jun 15;13(12):2990. doi: 10.3390/cancers13122990 (PMC8232649; doi:10.3390/cancers13122990)
Supplement: Supplementary file 1 [file cancers-13-02990-s001.zip › Supplementary_File_6.xlsx]

## Sheet: AD
disease	pathway	pval	padj	log2err	ES	NES	size	leadingEdge
AD	GO_ADAPTIVE_IMMUNE_RESPONSE	1.00e-10	5.63e-09	NA	0.39	2.36	320	FYN,FCGRT,FOXJ1,SWAP70,WAS,SYK,C8A,FCGR2B,PDCD1LG2,ZAP70,SASH3,LILRB2,BCL6,CSK,CD3D,TNFRSF1B,RAB27A,C6,CD40,EBI3,EMP2,AZGP1,PRDM1,LILRB1,UNC93B1,HLA-DOA,PKN1,RORC,PDCD1,IRF4,HLA-DPA1,TFEB,POU2F2,C1RL,PRKD2,LAG3,IL18BP,C8B,CD48,IL7R,IL12RB1,CD19,INPP5D,TLR8,IL1R1,PRF1,PIK3CG,CD86,BATF,SH2D1A,NFKB2,SPN,CLCF1,SIT1,CTSH,CD84,IL18RAP,ATAD5,CD70,PTPRC,CD80,DCLRE1C,NEDD4,LAX1,SLC11A1,PTPN6,CD4,CFI,IL4,I…
AD	GO_AEROBIC_RESPIRATION	1.00e-10	5.63e-09	NA	-0.69	-2.9	68	NDUFA4,COX6A1,PDHB,SUCLA2,COX5B,COX7C,MDH1,COX7B,FH,COX4I1,UQCRC2,COX6C,SDHB,OGDHL,ATP5F1D,COX8A,PANK2,MDH2,DLAT,CS,COX6B1,UQCRC1,DLD,SUCLG1,PDHA1,COX5A,SLC25A14,ADSL,IDH3A,IDH3B,UQCR10,NDUFS7,UQCRB,CYCS,SDHA,BNIP3,ME3,ACO2,FXN
AD	GO_ALPHA_BETA_T_CELL_ACTIVATION	1.00e-10	5.63e-09	0.84	0.49	2.49	106	ITPKB,SYK,BCL2,TCF7,ZAP70,SASH3,BCL6,ELF4,EBI3,ZBTB16,PRDM1,LILRB1,TNFSF8,NCKAP1L,RORC,IRF4,IL12RB1,CD86,BATF,CBFB,SPN,PTPRC,CD80,GPR18,LGALS9,IL18R1,IL18,RORA,DOCK2,CD3E,GPR183,IL4R,CD300A,IL15,PLA2G2D,ABL1,STAT3,LEF1,ANXA1,PAX1,HFE,TCIRG1,FUT7,XCL1,TWSG1,IL23A,CD81,LY9,RIPK2,RUNX3,GLI3,TNFRSF14,CLEC4A,RPL22,TBX21,CD160,PTGER4,TGFBR2,IHH,GATA3,RELB
AD	GO_AMIDE_BIOSYNTHETIC_PROCESS	1.00e-10	5.63e-09	NA	-0.4	-2.19	566	MRPS22,MRPS33,PDHB,DPH2,ST3GAL5,MRPL15,PUS7,AGK,B4GALT6,DIO2,ELOVL4,MRPS10,PAIP1,RNF139,WARS1,B4GALNT1,MRPS15,B3GALT2,DDX1,ABCE1,METAP1,PDHX,NARS1,TSFM,FASTKD3,ELOVL6,RARS1,GRM5,UQCC1,COPS5,EIF1B,MRPL3,RSL24D1,ACLY,CARS1,DAP3,TRAP1,FTSJ1,DNAJC24,MRPL35,DDX25,SNCA,MRPS35,HABP4,HARS1,PDP1,ASNS,DLAT,MPC2,NOLC1,DHPS,GATB,MRPL39,GSPT2,EIF3K,EIF3I,DENR,DLD,EEF1A2,IARS1,MRPL16,GAPDH,COA3,GGCT,GSS,YTHDF2…
AD	GO_ANAPHASE_PROMOTING_COMPLEX_DEPENDENT_CATABOLIC_PROCESS	1.00e-10	5.63e-09	NA	-0.62	-2.58	67	PSMD14,PSMD12,PSMD6,PSMD5,PSMA3,PSMD8,PSMC6,ANAPC15,PSMC3,PSMA5,UBB,ANAPC10,PSMA4,PSMB6,UBE2S,PSMA1,PSMB5,PSMB2,MAD2L1,PSMB3,PSMD1,PSMD10,UBE2E1,CDC23,PSMD3,PSMC1,PSMC4,PSMB4,BUB3,PSMC5,CDC27,PSMC2,PSMA2,PSMD4,PSMD11,PSMD13,PSMB7,UBE2D1,PSMB10,PSMF1,CUL3,PSMD2,PSMD9,ANAPC5,UBA52,PSMB1,PSMD7,UBC
AD	GO_ANATOMICAL_STRUCTURE_FORMATION_INVOLVED_IN_MORPHOGENESIS	1.00e-10	5.63e-09	NA	0.32	2.09	883	ITGB4,APLNR,PAX6,FOXO1,ANGPT1,FOXJ1,PRKX,PLCD1,HIF3A,PLXNB2,TGFBR3,GJA1,SMO,SYK,GATA2,TBX2,ITGB8,GLI2,MSX1,SRPX2,TBX5,MED12,FOXC1,NFATC4,BMP4,CXCR4,TULP3,PGF,ITGAX,ROR2,SOX2,HSPB6,RFX2,DVL3,ITGB5,MYLK3,COL5A1,CSRP1,PRDM14,BCL6,WASF2,SP1,CSRP3,PAX2,PDPN,HIPK2,HEY2,FOXD1,RRAS,FOXO4,HDAC7,NOTCH2,SASH1,SH2D2A,C6,PAK4,TIE1,EPHA2,BMPR1A,HES1,NOTCH1,C3AR1,MMP14,EMILIN1,E2F2,TMOD3,HNF1B,PGM5,PPARA,PHACTR…
AD	GO_ANIMAL_ORGAN_MORPHOGENESIS	1.00e-10	5.63e-09	NA	0.31	2.05	846	PPP1R13L,ITGB4,MYL3,PAX6,PHEX,CSF1,FOXO1,FOXJ1,PRKX,EGFR,LAMB2,TGFBR3,FANCC,SMO,SYK,IRX5,BCL2,GATA2,TBX2,TCF7,GPC4,GLI2,MSX1,PLEKHA4,BCAR3,LTF,TBX5,MED12,FOXC1,BMP1,BMP4,TULP3,RELA,PGF,ITGAX,ROR2,DVL3,RYR1,COL5A1,ID3,ID4,ACAN,ACP5,SFRP4,BMPR1B,SLC39A1,PAX2,IGFBP5,HIPK2,NIPBL,HEY2,FOXD1,ROM1,LTBP3,NOTCH2,SAV1,EPHA2,RXRA,BMPR1A,HES1,WWTR1,INPPL1,NOTCH1,MMP14,DHRS3,HNF1B,LGR4,PPARA,PHACTR4,COL8A1,AQ…
AD	GO_ANTERIOR_POSTERIOR_PATTERN_SPECIFICATION	1.00e-10	5.63e-09	NA	0.43	2.37	171	PAX6,SMO,GLI2,MSX1,MED12,FOXC1,BMP4,TULP3,ROR2,BPTF,HIPK2,HEY2,BMPR1A,HES1,NOTCH1,HNF1B,ZBTB16,FOXF1,RARG,EMX2,YY1,TBX3,LRP5L,HEYL,HOXB1,GATA4,HOXA3,HOXB2,ALX4,ZIC3,XRCC2,TBX6,TBX19,NEUROG1,NKX3-1,GDF3,RBPJ,FUZ,PCSK6,HIPK1,LFNG,KDM6A,TGFBR1,LRP5,TP53,TBX1,LHX1,CDX2,EP300,GPC3,PCSK5,CELSR1,HOXB3,WNT1,LEF1,PAX1,SIX3,LRP6,TCAP,CER1,FOXH1,HOXC10,TCF15,HOXD10,GBX2,CDX4,SOX17,GDF11,HOXD9,SMAD4,FOXA2,FO…
AD	GO_APPENDAGE_DEVELOPMENT	1.00e-10	5.63e-09	NA	0.45	2.4	142	ITGB4,MAP3K20,TBX2,GLI2,MSX1,TBX5,BMP4,TULP3,ECE1,ROR2,BMPR1B,SLC39A1,NIPBL,NOTCH2,BMPR1A,FBXW4,NOTCH1,RAX,ZBTB16,RARG,TBX3,IFT140,ALX4,HDAC1,GNA12,PRRX1,HOXD12,FGF4,RUNX2,GDF5,ALX3,LRP4,KRT84,PTCH1,TMEM231,TGFB2,MKS1,PITX1,GPC3,CHD7,PCSK5,ITGA6,CREBBP,LEF1,TP63,MED1,TBX4,LRP6,ZNF358,SOX4,HAND2,HOXC10,HOXD10,SOX9,KREMEN2,CHST11,HOXD9,SMAD4,KAT2B,TFAP2B,ALX1,COMP,GLI3,DLX6,SLC7A11,SALL1
AD	GO_ATP_METABOLIC_PROCESS	1.00e-10	5.63e-09	NA	-0.52	-2.61	227	NDUFA4,COX6A1,ATP5PD,SEH1L,NDUFA3,COX5B,COX7A2,COX7C,NDUFA5,NDUFA9,NDUFS3,COX7B,ATP5F1C,GUK1,NDUFA8,ATP5MG,PID1,COX4I1,BPGM,NDUFB8,AK5,ATP6V1B2,ATP5F1B,PGK1,TIGAR,UQCRC2,ISCU,NDUFS4,COX6C,OGDHL,ATP5IF1,SNCA,ATP5F1D,NDUFB5,NDUFV2,COX8A,ENO2,SLC25A12,GPI,COX6B1,NUP42,NDUFB3,NDUFB4,UQCRC1,DNM1L,DLD,OLA1,ATP5PO,ATP5PB,NDUFB2,GAPDH,CYC1,ATP5MC3,NDUFAB1,ATP6V1A,ATP5MC1,NDUFB7,COX5A,NDUFAF1,ATP5F1A,ATP5…
AD	GO_ATP_SYNTHESIS_COUPLED_ELECTRON_TRANSPORT	1.00e-10	5.63e-09	NA	-0.74	-3.08	62	NDUFA4,COX6A1,NDUFA3,COX5B,COX7C,NDUFA5,NDUFA9,NDUFS3,COX7B,NDUFA8,COX4I1,NDUFB8,UQCRC2,ISCU,NDUFS4,COX6C,SNCA,NDUFB5,NDUFV2,COX8A,COX6B1,NDUFB3,NDUFB4,UQCRC1,DLD,NDUFB2,CYC1,NDUFAB1,NDUFB7,COX5A,NDUFAF1,NDUFA7,NDUFB6,COQ9,UQCR10,NDUFS7,UQCR11,NDUFA10,UQCRFS1,NDUFS2,UQCRB,NDUFA1,CYCS,SDHA,NDUFV1,UQCRQ,NDUFS1,NDUFC1
AD	GO_AXON	1.00e-10	5.63e-09	NA	-0.4	-2.15	478	GAD1,TNFRSF21,OPA1,NEFM,AP3M2,GAD2,TOR1A,CD200,SEPTIN6,PVALB,NECTIN3,INPP5F,RAB11A,ADAM22,SACS,AP3S1,CCK,STAT1,MAP2K4,CYTH2,DNM3,CNR1,TERF2,SMURF1,SYT1,ERC2,SNAP25,KCNQ2,NEFL,NPTN,ACTR10,GRM7,NMNAT2,AP3B2,FGF13,ANK3,GOT1,TAC1,SYNJ1,CORO1A,EPB41L3,STXBP1,SNCA,UCHL1,GABRG2,SHANK2,KIF21B,PAFAH1B1,SLC6A1,ATP6AP2,DLG4,SCN1A,STMN2,ARL8B,LAMP5,DLG3,BSN,STX1A,PRKCZ,NDEL1,AP3D1,SLC9A6,ATAT1,ROGDI,CDK5,PAK…
AD	GO_BIOLOGICAL_ADHESION	1.00e-10	5.63e-09	NA	0.29	1.92	1084	ITPKB,MXRA8,PSTPIP1,ITGB4,SSPN,FYN,PAWR,MUC1,CSF1,SORBS3,MFAP4,ANGPT1,FOXJ1,PRKX,INHBB,SWAP70,EGFR,PLXNB2,LAMB2,SYK,ZFHX3,BCL2,PXN,GPC4,ITGB8,CLDN3,PLEK,GLI2,SRPX2,LTF,FCGR2B,BMP4,CXCR4,RELA,NINJ1,PDCD1LG2,ITGAX,ECM2,SOX2,TRIP6,ERBIN,LRRC32,ITGB5,CD151,COL5A1,ZAP70,ATXN3L,MYOT,SASH3,ZFP36L1,CSRP1,LILRB2,KANK1,ACAN,BCL6,SIGLEC8,CEACAM5,NPHP1,BCAM,TLN1,PDPN,LRRC1,CD58,CSK,ATP4B,FSTL3,ROM1,CD33,PAK4…
AD	GO_BLOOD_VESSEL_MORPHOGENESIS	1.00e-10	5.63e-09	NA	0.38	2.36	510	APLNR,ANGPT1,PRKX,PLCD1,HIF3A,TGFBR3,SMO,SYK,GATA2,TBX2,ITGB8,SRPX2,SGCD,TBX5,FOXC1,NFATC4,BMP4,CXCR4,LOX,PGF,ITGAX,HSPB6,ZFP36L1,WASF2,SP1,HIPK2,HEY2,RRAS,FOXO4,HDAC7,NOTCH2,SASH1,SH2D2A,C6,PAK4,TIE1,EPHA2,BMPR1A,HES1,NOTCH1,C3AR1,MMP14,EMILIN1,E2F2,CD40,COL8A1,LRP1,AQP1,EMP2,MAPK7,PRDM1,CCL2,FOXF1,SPI1,TNFRSF12A,PDGFRB,LRP5L,SPHK1,KRIT1,EPHB4,GATA4,HOXA3,TGFBI,SIX1,FOLR1,ERBB2,ANXA9,CD34,ROBO4,…
AD	GO_BONE_DEVELOPMENT	1.00e-10	5.63e-09	NA	0.42	2.34	175	PHEX,GJA1,GH1,SMAD5,MSX1,LTF,FOXC1,BMP4,TULP3,LOX,RYR1,ACP5,WASF2,SFRP4,BMPR1B,LTBP3,NOTCH2,INPPL1,MMP14,DHRS3,PAPSS2,BGN,LILRB1,RARG,COL6A1,PLXNB1,LRP5L,FLI1,PAPPA2,ANXA9,SIGLEC15,COL6A2,SCARA3,COL1A1,AKAP13,NEUROG1,BBX,RAB23,CLDN18,GLG1,FGF4,RUNX2,PTPRC,PTPN6,ANXA2,LRP5,SLC38A10,TP53,HAS2,TRPV4,TGFB3,EP300,WNT1,MPIG6B,ASXL1,LEP,COL13A1,PAX1,MATN2,MED1,TYROBP,LRP6,CER1,SERPINH1,MATN4,SOX9,FGF18,…
AD	GO_CARDIOVASCULAR_SYSTEM_DEVELOPMENT	1.00e-10	5.63e-09	NA	0.37	2.32	601	APLNR,PAX6,FOXO1,ANGPT1,PRKX,PLCD1,HIF3A,TGFBR3,SMO,SYK,GATA2,TBX2,ITGB8,SRPX2,SGCD,TBX5,FOXC1,NFATC4,BMP4,CXCR4,LYL1,LOX,PGF,ITGAX,NFATC1,HSPB6,COL5A1,ZFP36L1,GJA4,WASF2,SP1,PDPN,HIPK2,HEY2,RRAS,ROM1,FOXO4,HDAC7,NOTCH2,SASH1,SH2D2A,C6,PAK4,KCNQ1,TIE1,EPHA2,BMPR1A,HES1,NOTCH1,C3AR1,MMP14,EMILIN1,E2F2,CD40,COL8A1,SPINT1,LRP1,AQP1,EMP2,MAPK7,PRDM1,CCL2,FOXF1,ANP32B,SPI1,TNFRSF12A,PDGFRB,TBX3,LRP5L,…
AD	GO_CARTILAGE_DEVELOPMENT	1.00e-10	5.63e-09	NA	0.42	2.31	167	SCIN,ITGB8,SMAD5,GLI2,MSX1,BMP1,BMP4,RELA,ROR2,ACAN,BMPR1B,LTBP3,BMPR1A,CYTL1,MAF,CREB3L2,BGN,ZBTB16,RARG,COL6A1,CD44,HOXA3,TGFBI,ANXA9,NFIB,SNAI1,COL6A2,SCARA3,COL1A1,PRRX1,GLG1,EVC,GDF2,FGF4,RUNX2,GDF5,ACVRL1,ANXA2,TGFBR1,TRPV4,PITX1,AMELX,WNT11,HOXB3,LEP,SOX5,MATN2,TRPS1,LRP6,MEX3C,CER1,SERPINH1,HAND2,MATN4,HYAL1,BMP10,SOX9,COL11A2,CHST11,COL11A1,FGF18,RUNX3,ALX1,BARX2,CSGALNACT1,NKX3-2,COMP,G…
AD	GO_CATALYTIC_ACTIVITY_ACTING_ON_RNA	1.00e-10	5.63e-09	NA	-0.42	-2.15	257	RPP40,POLR3F,DROSHA,WARS1,DDX1,POLR3K,NARS1,RARS1,DDX10,CARS1,FTSJ1,DDX25,DHX57,HARS1,EXOSC9,GATB,TRIT1,YTHDC2,RTCA,PTRH2,POP7,POLR3B,RNMT,EXOSC4,IARS1,QTRT2,TDP2,DHX35,CNOT7,DDX41,TARBP1,IARS2,DHX8,LRRC47,FARSA,ERI3,POLR2D,POLR2B,APEX1,DDX28,METTL1,MRPL58,MTREX,POLR2K,EXOSC5,POP4,DHX29,SARS1,MRPL44,FEN1,AARS1,EMG1,FTO,ENDOG,TFB2M,GARS1,DUS4L,DCP2,TRMT61B,TRMT112,YARS1,TRMT5,POLRMT,POLR2C,POLR3C,…
AD	GO_CATALYTIC_COMPLEX	1.00e-10	5.63e-09	NA	-0.36	-2.04	990	RPP40,NDUFA4,UBE2V2,PDHB,SS18L1,NDUFA3,SUCLA2,DYNLRB1,DCAF6,BABAM2,NDUFA5,POLR3F,DROSHA,ACTR6,GNB1,NDUFA9,BCAS2,PPP3R1,NDUFS3,NDUFA8,DYNC1LI1,TFPT,MEAF6,PSMD14,UBE2N,DYNC1I1,FBXL2,PSMD12,PDHX,NDUFB8,POLR3K,ACTL6B,UCHL5,RNF14,TBPL1,PPP3CB,UQCRC2,GPD1L,RBX1,NDUFS4,TRIM37,DYNLT3,PSMD6,GLMN,SDHB,OGDHL,PRKAR1A,PSMD5,SPCS3,C1D,GNG3,CDK14,RTF1,NDUFB5,NDUFV2,DPM1,PRPF19,ENO2,CUL2,SPCS1,EXOSC9,NRBF2,DLAT,…
AD	GO_CELLULAR_AMIDE_METABOLIC_PROCESS	1.00e-10	5.63e-09	NA	-0.34	-1.91	770	MRPS22,MRPS33,PDHB,DPH2,SLC25A32,ST3GAL5,MRPL15,AASDHPPT,PUS7,SUCLA2,AGK,B4GALT6,DIO2,ELOVL4,MRPS10,PAIP1,GLRX2,RNF139,SCG5,WARS1,B4GALNT1,MRPS15,B3GALT2,DDX1,ABCE1,METAP1,PDHX,NARS1,TSFM,FASTKD3,ELOVL6,RARS1,GRM5,UQCC1,TIGAR,COPS5,TRHDE,EIF1B,MRPL3,RSL24D1,ACLY,CARS1,DAP3,TRAP1,FTSJ1,DNAJC24,MRPL35,DDX25,SPCS3,SNCA,MRPS35,HABP4,PANK2,PCSK1N,ATP6AP2,HARS1,SPCS1,GSTA4,PDP1,ASNS,DLAT,MPC2,NOLC1,DHP…
AD	GO_CELLULAR_MACROMOLECULE_CATABOLIC_PROCESS	1.00e-10	5.63e-09	NA	-0.32	-1.75	816	SLIRP,UBE2V2,NELL1,ELOC,TOR1A,LGMN,TRIM9,UCHL3,DROSHA,PAIP1,RNF139,PSMD14,FBXL2,USP11,PSMD12,FASTKD3,SMURF1,UBXN8,UCHL5,RNF14,COPS3,SSB,RBX1,KPNA1,PSMD6,GLMN,CLTA,CLTC,PSMD5,ATP5IF1,UCHL1,PRPF19,YWHAZ,CUL2,EXOSC9,FBXL15,PSMA3,PSMD8,MLH1,UBE2K,PSMC6,GSPT2,CUL1,NDFIP1,LSM4,ANAPC15,PSMC3,RNF7,EXOSC4,AP2S1,PSMA5,MAPK9,RNF41,UBB,PCYOX1L,ANAPC10,FBXW11,TOLLIP,YTHDF2,PSMA4,PLK2,UBQLN2,VLDLR,AP2M1,PSMB6,…
AD	GO_CELLULAR_MACROMOLECULE_LOCALIZATION	1.00e-10	5.63e-09	NA	-0.3	-1.71	1416	AP3M2,STAM,EPS15,SEH1L,C2CD5,TOR1A,MPV17,ACTN2,RPH3A,TBC1D9,NECTIN3,CCT6A,AGK,MAPK10,DYNLRB1,RAB11A,ADAM22,CLIP3,PREPL,PPP3R1,AP3S1,SLBP,RAB22A,MOAP1,SCG5,RAB40B,LIN7B,DDX1,PID1,DNM3,GCC2,RIT2,PEX19,ABCE1,TERF2,AKAP6,KIFAP3,SMURF1,RAPGEF2,SNAP25,SNX10,YWHAQ,VAPA,ARL6IP1,MTCH2,NPTN,FLOT1,NAGPA,SSB,UQCRC2,GPD1L,AP3B2,PDCD5,TFDP1,FGF13,ANK3,KPNA1,TIMM8B,RAB6B,CCT8,CLTA,TIMM17A,TSC2,DDX25,ATR,CLTC,RA…
AD	GO_CELLULAR_PROTEIN_CATABOLIC_PROCESS	1.00e-10	5.63e-09	NA	-0.36	-1.96	531	UBE2V2,NELL1,ELOC,TOR1A,LGMN,TRIM9,UCHL3,RNF139,PSMD14,FBXL2,USP11,PSMD12,SMURF1,UBXN8,UCHL5,RNF14,COPS3,RBX1,PSMD6,GLMN,CLTA,CLTC,PSMD5,ATP5IF1,UCHL1,PRPF19,CUL2,FBXL15,PSMA3,PSMD8,UBE2K,PSMC6,CUL1,NDFIP1,ANAPC15,PSMC3,RNF7,AP2S1,PSMA5,MAPK9,RNF41,UBB,PCYOX1L,ANAPC10,FBXW11,TOLLIP,PSMA4,PLK2,UBQLN2,VLDLR,AP2M1,PSMB6,HTRA2,KLHL3,VPS28,RMND5B,RNF4,UBE2S,PSMA1,FBXO38,PSMB5,RNF128,PLAA,MAGEF1,PTK2B,…
AD	GO_CELLULAR_PROTEIN_CONTAINING_COMPLEX_ASSEMBLY	1.00e-10	5.63e-09	NA	-0.37	-2.06	747	ARPC5L,NAP1L2,EPS15,COPS7A,NDUFA3,TSPYL5,RAP1GDS1,TRIM9,COX7A2,NDUFA5,TMEM70,POMP,CAMSAP1,CLIP3,TUBG2,NDUFA9,NDUFS3,NDUFA8,ADD2,DDX1,NAP1L3,ARPC1A,NSG2,NDUFB8,VDAC2,FASTKD3,ERC2,SNAP25,NEFL,TSPYL1,SNAP91,UQCC1,RBX1,VBP1,FGF13,NDUFS4,RSL24D1,MKKS,CLTA,PSMG1,TMEM126B,SYNJ1,ATR,CORO1A,GTF3C3,CLTC,STXBP1,PSMD5,SNCA,ATP5F1D,NDUFB5,NDUFV2,TOGARAM1,BRIX1,PRPF19,TBCE,STMN2,CALY,RTN4,RAC1,UBE2K,PSMC6,RPA3…
AD	GO_CELLULAR_RESPIRATION	1.00e-10	5.63e-09	NA	-0.65	-3.05	132	NDUFA4,COX6A1,PDHB,NDUFA3,SUCLA2,COX5B,COX7C,NDUFA5,MDH1,NDUFA9,NDUFS3,COX7B,NDUFA8,FH,COQ10B,COX4I1,NDUFB8,UQCRC2,ISCU,NDUFS4,COX6C,SDHB,TRAP1,OGDHL,SNCA,ATP5F1D,NDUFB5,NDUFV2,COX8A,PANK2,SLC25A12,MDH2,DLAT,CS,COX6B1,NDUFB3,NDUFB4,UQCRC1,DLD,NDUFB2,CYC1,NDUFAB1,SUCLG1,PDHA1,NDUFB7,COX5A,SLC25A14,NDUFAF1,ETFB,NDUFA7,NDUFB6,ADSL,IDH3A,IDH3B,COQ9,UQCR10,NDUFS7,UQCR11,NDUFA10,SLC25A22,UQCRFS1,NDUFS2…
AD	GO_CELL_ACTIVATION	1.00e-10	5.63e-09	NA	0.27	1.77	1094	ITPKB,FYN,PAWR,CSF1,VAT1,FOXJ1,SWAP70,EGFR,NFKB1,SMO,WAS,SYK,BCL2,GATA2,TCF7,PLEK,GLI2,LTF,BANK1,FCGR2B,BMP4,LYL1,PDCD1LG2,ZFP36L2,ITGAX,AGPAT2,LILRA2,LRRC32,CD151,ZAP70,RETN,PLEKHO2,SASH3,ZFP36L1,CSRP1,LILRB2,BCL6,TLN1,PDPN,CD58,CSK,RNASE3,CD33,CD3D,NOTCH2,TNFRSF1B,RAB27A,TCF3,HES1,ELF4,C3AR1,MMP14,EMILIN1,TLR7,CD180,F2RL1,CD40,ONECUT1,LRP1,APAF1,FCN1,EBI3,PTAFR,ZBTB16,RPS6KA1,TNIP2,PRDM1,MAP3K8…
AD	GO_CELL_CELL_ADHESION	1.00e-10	5.63e-09	NA	0.29	1.87	633	ITPKB,FYN,PAWR,FOXJ1,SWAP70,EGFR,PLXNB2,SYK,BCL2,GPC4,CLDN3,PLEK,GLI2,SRPX2,FCGR2B,BMP4,RELA,PDCD1LG2,ITGAX,SOX2,LRRC32,ITGB5,ZAP70,MYOT,SASH3,ZFP36L1,CSRP1,LILRB2,BCL6,CEACAM5,NPHP1,TLN1,PDPN,LRRC1,CD58,CSK,FSTL3,CD33,PAK4,CLDN15,HES1,PIEZO1,TMOD3,PPARA,CLDN4,EBI3,LPP,PTAFR,ZBTB16,MAPK7,EZR,MAP3K8,CCL2,LILRB1,SDC4,FOXF1,MPZ,SELPLG,MPZL2,CDH4,TSPAN32,APOA1,MPL,GNRH1,CLDN7,YES1,NCKAP1L,CD44,CCL5,P…
AD	GO_CELL_FATE_COMMITMENT	1.00e-10	5.63e-09	NA	0.44	2.48	206	PAX6,POU3F2,SMO,BCL2,GATA2,TBX2,SMAD5,GLI2,TBX5,BMP4,ROR2,SOX2,PRDM14,TEAD3,SOX12,PAX2,PDPN,HEY2,NOTCH2,TCF3,BMPR1A,HES1,NOTCH1,HNF1B,EVX1,ONECUT1,ELF5,PRDM1,GAS1,TBX3,TCF7L2,TBX10,TGFB1I1,RORC,SIX1,IRF4,IL12RB1,TBX6,TBX19,NEUROG1,MGA,ASCL1,GDF3,RBPJ,BATF,SOX13,PRRX1,SPN,KLF4,EYA1,RUNX2,TGFBR1,RORA,MITF,TP53,PTCH1,TBX1,SLAMF8,EYA2,PITX1,GCM1,ATOH1,MNX1,WNT6,WNT11,STAT3,WNT1,LATS1,SOX5,TBX4,NEUROD…
AD	GO_CELL_MOTILITY	1.00e-10	5.63e-09	NA	0.27	1.77	1245	ITGB4,FYN,PAX6,RARRES2,POU3F2,SYDE1,CSF1,ANGPT1,FOXJ1,PRKX,GYPC,SWAP70,EGFR,PLXNB2,LAMB2,TGFBR3,PLTP,GJA1,ACKR2,GPSM3,SMO,WAS,SYK,ASAP3,BCL2,GATA2,TNS3,PXN,GPC4,ITGB8,CLDN3,SINHCAF,SRPX2,ALOX15B,TBX5,FOXC1,BMP4,CXCR4,S100A2,IL16,STAT5A,LOX,PGF,ITGAX,ROR2,RHBDF1,TRIP6,ITGB5,CD151,TNP1,COL5A1,ZAP70,RAB13,LMNA,PRDM14,KANK1,WASF2,CEACAM5,SP1,SSTR4,PDPN,IGFBP5,CD58,NIPBL,RRAS,GNAI2,RND2,PRPF40A,FOXO4,…
AD	GO_CELL_SURFACE	1.00e-10	5.63e-09	NA	0.33	2.11	667	MXRA8,ITGB4,FCGRT,EGFR,PLXNB2,TGFBR3,KCNJ5,ACKR2,GPC4,LIFR,ITGB8,SRPX2,LTF,IL2RG,FCGR2B,CXCR4,ECE1,PDCD1LG2,ITGAX,ROR2,LRRC32,ITGB5,CD151,IL13RA1,LILRB2,CEACAM5,SFRP4,BCAM,TLN1,CD58,CD33,CD3D,NOTCH2,IL3RA,VAMP5,EPHA2,BMPR1A,NOTCH1,SRPX,CD40,BGN,FCN1,TNFRSF10B,EBI3,EMP2,CSF1R,AZGP1,ENPP1,LILRB1,SDC4,FCRL2,ABCA1,TNFRSF12A,PDGFRB,CDH4,DNAI2,TSPAN32,APOA1,TNS1,MPL,ACKR4,LILRA5,CD44,PDCD1,F2R,FZD9,FOL…
AD	GO_CHROMATIN	1.00e-10	5.63e-09	NA	0.34	2.23	879	PAX6,PAWR,POU3F2,MUC1,RFX4,FOXO1,FOXJ1,HIF3A,NFKB1,USF2,CBX5,IRX5,ZFHX3,KAT6A,SIX5,TBX2,TCF7,HBP1,SINHCAF,SMAD5,MSX1,KLF15,TBX5,FOXC1,NFATC4,H1-2,RELA,LYL1,STAT5A,FOXD2,NFATC1,BPTF,DLX4,SOX2,ERF,RFX2,DVL3,TNP1,MXI1,TEAD3,SOX12,SP1,KAT6B,TGIF1,PAX2,NIPBL,HEY2,FOXD1,FOXO4,SOX21,TCF3,RXRA,CENPB,ELF4,SMAD9,E2F2,CHD4,HNF1B,RAX,NR5A1,MAF,EVX1,PPARA,ONECUT1,CREB3L2,ELF5,ZHX3,FOXF1,ELF1,RARG,SPI1,EMX2,IR…
AD	GO_CHROMOSOME	1.00e-10	5.63e-09	NA	0.24	1.6	1244	PAX6,PAWR,POU3F2,MUC1,RFX4,FOXO1,RBBP6,FOXJ1,HIF3A,NFKB1,USF2,CBX5,AGO3,WAS,IRX5,ZFHX3,KAT6A,SIX5,TBX2,TCF7,HBP1,SINHCAF,SMAD5,MSX1,KLF15,TBX5,FOXC1,NFATC4,H1-2,RELA,LYL1,STAT5A,FOXD2,NFATC1,BPTF,HMG20B,DLX4,SOX2,ERF,RFX2,DVL3,TNP1,MXI1,TEAD3,SOX12,BCL6,SP1,KAT6B,TGIF1,PAX2,NIPBL,HEY2,FOXD1,FOXO4,CDK2,DCLRE1B,SOX21,TCF3,RXRA,CENPB,ELF4,SMG6,SMAD9,E2F2,CHD4,HNF1B,RAX,NR5A1,MAF,EVX1,PPARA,ONECUT1,C…
AD	GO_CIRCULATORY_SYSTEM_DEVELOPMENT	1.00e-10	5.63e-09	NA	0.33	2.15	883	PPP1R13L,APLNR,MYL3,PAX6,PLCE1,FOXO1,ANGPT1,FOXJ1,PRKX,PLCD1,HIF3A,EGFR,TGFBR3,GJA1,SMO,SYK,GATA2,TBX2,ITGB8,GLI2,MSX1,SRPX2,SGCD,TBX5,MED12,FOXC1,NFATC4,BMP4,CXCR4,LYL1,LOX,ECE1,PGF,ITGAX,NFATC1,HSPB6,RYR1,MYLK3,COL5A1,ACACB,ID3,ZFP36L1,GJA4,LMNA,ACAN,WASF2,SP1,CSRP3,PDPN,HIPK2,NIPBL,HEY2,RRAS,ROM1,FOXO4,HDAC7,NOTCH2,SAV1,TNFRSF1B,SASH1,SH2D2A,C6,PAK4,KCNQ1,TIE1,EPHA2,RXRA,BMPR1A,HES1,NOTCH1,C3A…
AD	GO_CIS_REGULATORY_REGION_BINDING	1.00e-10	5.63e-09	NA	0.41	2.55	493	PAX6,POU3F2,MUC1,RFX4,FOXJ1,NFKB1,ZFHX3,GATA2,SIX5,TBX2,TCF7,SMAD5,GLI2,MSX1,KLF15,TBX5,MED12,NFATC4,RELA,STAT5A,NFATC1,DLX4,RFX2,SP1,TGIF1,PAX2,FOXD1,SOX21,TCF3,RXRA,HES1,ELF4,NOTCH1,E2F2,CHD4,HNF1B,RAX,NR5A1,MAF,PPARA,CREB3L2,ZBTB16,ZNF217,PRDM1,ZNF395,ELF1,SPI1,EMX2,YY1,TBX3,ELF3,TCF7L2,MYEF2,HEYL,NFIC,FLI1,HOXB1,HSF1,GATA4,HOXA3,HOXB2,RORC,SPIB,SIX1,MAFF,ELL3,FOXI1,ZIC3,IRF4,POU2F2,NFIB,HDAC1…
AD	GO_COLLAGEN_CONTAINING_EXTRACELLULAR_MATRIX	1.00e-10	5.63e-09	NA	0.43	2.59	327	RARRES2,PRELP,MFAP4,LAMB2,PODNL1,PZP,GH1,EFEMP2,HDGF,GPC4,PCOLCE,SRPX2,AEBP1,ECM2,ERBIN,CD151,COL5A1,ACAN,LAD1,BCAM,LTBP3,ADAMTSL4,EMILIN1,F13A1,SRPX,COL8A1,BGN,FCN1,THSD4,AZGP1,ENTPD2,COL6A1,NID1,NAV2,APOA1,TGFB1I1,S100A4,TGFBI,RBP3,SERPINA3,TINAGL1,SOD3,KNG1,PF4,COL6A2,LAMC1,NTN3,ITIH5,SCARA3,COL1A1,VCAN,COL21A1,ADAMTS2,MFAP5,OMD,LAMA2,PLG,CTSH,PCSK6,LAMA1,COL8A2,NTN1,GDF15,CFP,AMELY,ANXA2,LGAL…
AD	GO_CONNECTIVE_TISSUE_DEVELOPMENT	1.00e-10	5.63e-09	NA	0.39	2.19	218	CSF1,SCIN,ITGB8,SMAD5,GLI2,MSX1,BMP1,BMP4,RELA,LOX,ROR2,COL5A1,ID4,ACAN,BMPR1B,FOXD1,LTBP3,BMPR1A,NOTCH1,CYTL1,MAF,CREB3L2,BGN,ZBTB16,RARG,COL6A1,PDGFRB,LRP5L,CD44,HOXA3,TGFBI,RORC,ANXA9,CD34,NFIB,SNAI1,COL6A2,SCARA3,COL1A1,ZNF516,PRRX1,GLG1,EVC,GDF2,FGF4,RUNX2,GDF5,ACVRL1,ANXA2,TGFBR1,LRP5,SIRT1,TRPV4,PITX1,AMELX,WNT11,SPART,HOXB3,LEP,SOX5,MATN2,TRPS1,LRP6,MEX3C,CER1,KLF7,SERPINH1,HAND2,MATN4,HY…
AD	GO_CYTOKINE_MEDIATED_SIGNALING_PATHWAY	1.00e-10	5.63e-09	NA	0.28	1.78	635	FYN,MUC1,CSF1,FOXO1,ANGPT1,NFKB1,ACKR2,SYK,CTF1,BCL2,LIFR,FOXC1,IL2RG,DOK1,CXCR4,RELA,IL16,STAT5A,ITGAX,SOX2,AGPAT2,IL13RA1,PIAS4,IL10RA,BCL6,IL20RA,TNFRSF1B,IL3RA,INPPL1,CMKLR1,NFKBIA,F13A1,F2RL1,CD40,TRIM5,EBI3,PTAFR,CSF1R,TNIP2,MAP3K8,CCL2,ELF1,SPI1,TNFRSF12A,IRF5,CASP8,AIM2,TRADD,OSM,SHARPIN,APOA1,MPL,SPHK1,TNFSF8,ACKR4,LCP1,CD44,IL37,MT2A,RORC,CCL5,SOCS3,IRF4,HLA-DPA1,IL18BP,PELI2,FLT3LG,IL7…
AD	GO_CYTOKINE_PRODUCTION	1.00e-10	5.63e-09	NA	0.32	2.04	607	PAWR,ANGPT1,FOXJ1,INHBB,MAPKAPK2,NFKB1,GPSM3,SYK,TLR5,ITGB8,ALOX15B,LTF,BANK1,FCGR2B,NFATC4,RELA,PDCD1LG2,NFATC1,ERBIN,AGPAT2,LILRA2,LRRC32,SASH3,TRIL,LILRB2,ACP5,BCL6,CD58,CSK,LTBP3,CD33,HDAC7,NOTCH2,TNFRSF1B,EPHA2,NOTCH1,CMKLR1,C3AR1,LGR4,MAF,TLR7,F2RL1,CD40,ZBTB20,LRP1,FCN1,EBI3,PTAFR,CSF1R,EZR,LILRB1,ELF1,PLCG2,ABCA1,IRF5,CASP8,YY1,AIM2,OSM,APOA1,TSPAN6,SPHK1,CRYBA1,IGF2BP2,NCKAP1L,LILRA5,IL3…
AD	GO_DEFENSE_RESPONSE	1.00e-10	5.63e-09	NA	0.25	1.66	1216	PSTPIP1,FYN,RARRES2,ALPK1,MUC1,CSF1,CDC42EP4,PGC,INHBB,MAPKAPK2,EGFR,NFKB1,GJA1,ACKR2,GPSM3,SMO,WAS,COLEC12,SYK,BCL2,TLR5,LTF,C8A,FCGR2B,NFATC4,CXCR4,RELA,STAT5A,PTGER1,PTPRCAP,ERBIN,LILRA2,MYLK3,TRIL,LILRB2,ACP5,BCL6,CSRP3,BMPR1B,CD58,RNASE3,NOTCH2,MYO1C,TNFRSF1B,RAB27A,C6,APOBEC3C,EPHA2,ELF4,NOTCH1,CMKLR1,NFKBIA,C3AR1,LGR4,TLR7,CD180,PPARA,F2RL1,CD40,TRIM5,LRP1,FCN1,PTAFR,MAPKAPK3,CSF1R,TNIP2,M…
AD	GO_DNA_BINDING_TRANSCRIPTION_ACTIVATOR_ACTIVITY	1.00e-10	5.63e-09	NA	0.42	2.59	345	PAX6,POU3F2,RFX4,FOXJ1,NFKB1,GATA2,TBX2,GLI2,MSX1,KLF15,TBX5,FOXC1,RELA,STAT5A,FOXD2,NFATC1,SOX2,SOX12,SP1,FOXD1,FOXO4,SOX21,ELF4,NOTCH1,E2F2,RAX,MAF,PPARA,ONECUT1,CREB3L2,ELF5,FOXF1,ELF1,SPI1,IRF5,TBX3,ELF3,TBX10,HEYL,NFIC,FLI1,HOXB1,IKZF3,GATA4,HOXB2,SPIB,SIX1,MAFF,FOXI1,ALX4,ZIC3,SALL2,IRF4,POU2F2,NFIB,ARID3A,TBX6,TBX19,NFATC3,RBPJL,MGA,MTF1,RBPJ,BATF,NFKB2,KLF4,ATF1,RUNX2,PGR,VEZF1,ETS1,SOX10…
AD	GO_DNA_BINDING_TRANSCRIPTION_FACTOR_ACTIVITY	1.00e-10	5.63e-09	NA	0.36	2.35	909	PAX6,POU3F2,RFX4,FOXO1,FOXJ1,HIF3A,NFKB1,USF2,KDM5A,TCF7L1,IRX5,ZFHX3,GATA2,SIX5,TBX2,TCF7,HBP1,SMAD5,GLI2,MSX1,KLF15,TBX5,FOXC1,NFATC4,RELA,LYL1,STAT5A,AEBP1,ZFP36L2,FOXD2,NFATC1,DLX4,SOX2,ERF,RFX2,ID3,ZFP36L1,MXI1,PRDM14,ID4,TEAD3,SOX12,ZNF423,BCL6,SP1,TGIF1,PAX2,MECOM,HEY2,FOXD1,FOXO4,SOX21,ZXDC,AFF1,TCF3,YBX3,RXRA,BMPR1A,HES1,ELF4,NOTCH1,SMAD9,ZIC4,E2F2,HNF1B,RAX,NR5A1,MAF,EVX1,PPARA,ONECUT1,…
AD	GO_DNA_BINDING_TRANSCRIPTION_FACTOR_ACTIVITY_RNA_POLYMERASE_II_SPECIFIC	1.00e-10	5.63e-09	NA	0.4	2.6	772	PAX6,POU3F2,RFX4,FOXO1,FOXJ1,HIF3A,NFKB1,USF2,TCF7L1,IRX5,ZFHX3,GATA2,SIX5,TBX2,TCF7,HBP1,SMAD5,GLI2,MSX1,KLF15,TBX5,FOXC1,NFATC4,RELA,LYL1,STAT5A,AEBP1,ZFP36L2,FOXD2,NFATC1,DLX4,SOX2,ERF,RFX2,ID3,ZFP36L1,MXI1,ID4,TEAD3,SOX12,BCL6,SP1,TGIF1,PAX2,HEY2,FOXD1,FOXO4,SOX21,TCF3,YBX3,RXRA,BMPR1A,HES1,ELF4,NOTCH1,SMAD9,ZIC4,E2F2,HNF1B,RAX,NR5A1,MAF,EVX1,PPARA,ONECUT1,CREB3L2,ZBTB20,ELF5,ZHX3,ZBTB16,ZNF1…
AD	GO_DNA_BINDING_TRANSCRIPTION_REPRESSOR_ACTIVITY	1.00e-10	5.63e-09	NA	0.45	2.5	183	PAX6,FOXO1,NFKB1,ZFHX3,TBX2,TCF7,MSX1,NFATC4,RELA,AEBP1,DLX4,ERF,MXI1,BCL6,TGIF1,HEY2,TCF3,YBX3,HES1,PPARA,ZBTB20,ZBTB16,ZNF217,PRDM1,SPI1,EMX2,ARID5A,YY1,TBX3,HEYL,HSF1,RORC,ZBTB5,SNAI1,HMBOX1,NFATC3,FOXO3,HMX1,ASCL1,ZBTB32,GFI1,PRRX1,ETV7,MITF,IRF3,VAX2,REST,CDX2,ELK3,LRRFIP1,ETV6,PROP1,VRTN,TRPS1,MYC,ZNF148,BACH2,HIC1,OVOL1,MXD3,HOXD9,MAFK,TCF21,JARID2,NKX3-2,NKX6-1,ZNF205,MAX,ZNF175,BTG2,HHEX…
AD	GO_DOUBLE_STRANDED_DNA_BINDING	1.00e-10	5.63e-09	NA	0.34	2.23	755	PAX6,POU3F2,MUC1,RFX4,FOXJ1,EGFR,NFKB1,ZFHX3,GATA2,SIX5,TBX2,TCF7,SMAD5,GLI2,MSX1,KLF15,TBX5,MED12,FOXC1,NFATC4,H1-2,RELA,LYL1,STAT5A,AEBP1,NFATC1,DLX4,SOX2,RFX2,MXI1,PRDM14,SOX12,BCL6,SP1,TGIF1,PAX2,HEY2,FOXD1,SOX21,AFF1,TCF3,YBX3,RXRA,HES1,CENPB,ELF4,NOTCH1,ZIC4,E2F2,CHD4,HNF1B,RAX,NR5A1,MAF,PPARA,CREB3L2,ZBTB20,ELF5,ZHX3,ZBTB16,ZNF217,PRDM1,ZNF395,FOXF1,ELF1,RARG,SPI1,EMX2,H1-4,YY1,TBX3,ELF3,T…
AD	GO_ELECTRON_TRANSPORT_CHAIN	1.00e-10	5.63e-09	NA	-0.57	-2.68	133	NDUFA4,COX6A1,NDUFA3,COX5B,COX7A2,COX7C,NDUFA5,NDUFA9,GLRX2,NDUFS3,CIAPIN1,COX7B,GLRX,NDUFA8,COX4I1,NDUFB8,UQCRC2,ISCU,NDUFS4,COX6C,SDHB,SNCA,NDUFB5,NDUFV2,COX8A,SLC25A12,COX6B1,NDUFB3,NDUFB4,UQCRC1,DLD,NDUFB2,CYC1,NDUFAB1,GLRX5,NDUFB7,COX5A,NDUFAF1,ETFB,NDUFA7,SRD5A1,NDUFB6,IDH3B,COQ9,UQCR10,NDUFS7,UQCR11,AKR1A1,NDUFA10,SLC25A22,UQCRFS1,NDUFS2,UQCRB,COX11,NDUFA1,CYCS,COX7A1,SDHA,PTGES2,NDUFV1,UQ…
AD	GO_EMBRYONIC_MORPHOGENESIS	1.00e-10	5.63e-09	NA	0.37	2.3	464	ITGB4,APLNR,PAX6,PLXNB2,GJA1,MAP3K20,SMO,IRX5,GATA2,TBX2,TCF7,GLI2,MSX1,TBX5,MED12,FOXC1,BMP4,TULP3,ECE1,ROR2,SOX2,DVL3,ITGB5,COL5A1,ZFP36L1,SLC39A1,PAX2,HIPK2,NIPBL,NOTCH2,EPHA2,BMPR1A,FBXW4,HES1,NOTCH1,MMP14,HNF1B,PHACTR4,COL8A1,ELF5,SPINT1,APAF1,VASP,ZBTB16,MAPK7,SDC4,FOXF1,RARG,COL6A1,TRIOBP,TBX3,LRP5L,IFT140,APOA1,TGFB1I1,HOXB1,GATA4,HOXA3,HOXB2,SIX1,SOCS3,FOXI1,ALX4,ZIC3,FOLR1,HDAC1,SNAI1,G…
AD	GO_EMBRYONIC_ORGAN_DEVELOPMENT	1.00e-10	5.63e-09	NA	0.41	2.48	348	PPP1R13L,PAX6,RARRES2,RBBP6,PLCD1,EGFR,SMO,IRX5,GATA2,TBX2,TCF7,GLI2,MSX1,NES,MED12,FOXC1,BMP4,TULP3,ROR2,BPTF,ID3,ZFP36L1,SLC39A1,PAX2,HIPK2,NIPBL,HEY2,NOTCH2,EPHA2,BMPR1A,HES1,NOTCH1,MMP14,HNF1B,PHACTR4,SPINT1,PRDM1,FOXF1,RARG,TRIOBP,CASP8,TBX3,IFT140,HOXB1,HSF1,GATA4,HOXA3,HOXB2,SIX1,SOCS3,FOXI1,ALX4,ZIC3,FOLR1,TFEB,SNAI1,FLT3LG,TBX6,NEUROG1,SCRIB,YAP1,GDF3,RBPJ,FUZ,PLG,PRRX1,IL3,EYA1,ST14,RUN…
AD	GO_EMBRYONIC_ORGAN_MORPHOGENESIS	1.00e-10	5.63e-09	NA	0.41	2.38	228	PAX6,SMO,IRX5,GATA2,TBX2,TCF7,GLI2,MSX1,MED12,BMP4,TULP3,ROR2,SLC39A1,PAX2,HIPK2,NIPBL,NOTCH2,EPHA2,HES1,NOTCH1,MMP14,HNF1B,PHACTR4,FOXF1,RARG,TRIOBP,TBX3,IFT140,HOXB1,GATA4,HOXA3,HOXB2,SIX1,FOXI1,ALX4,ZIC3,FOLR1,TBX6,NEUROG1,SCRIB,YAP1,FUZ,PRRX1,EYA1,RUNX2,DVL2,HIPK1,NTN1,KDM6A,PTK7,TGFBR1,ALX3,TBX1,LHX1,GLI1,VAX2,TGFB3,ATOH1,PAX8,CHD7,NAGLU,MYO3A,WNT11,CELSR1,POU3F4,EFNA1,HOXB3,WNT1,FOXE1,PAX5,…
AD	GO_EMBRYO_DEVELOPMENT	1.00e-10	5.63e-09	NA	0.28	1.81	798	PPP1R13L,ITGB4,APLNR,PAX6,RARRES2,ANGPT1,RBBP6,PLCD1,EGFR,PLXNB2,GJA1,MAP3K20,SMO,IRX5,GATA2,TBX2,TCF7,SMAD5,GLI2,MSX1,NES,TBX5,MED12,FOXC1,BMP4,TULP3,ECE1,ROR2,BPTF,DLX4,SOX2,DVL3,ITGB5,COL5A1,ID3,ZFP36L1,PRDM14,GPR161,SLC39A1,PAX2,HIPK2,NIPBL,HEY2,NOTCH2,C6,TIE1,EPHA2,YBX3,RXRA,BMPR1A,FBXW4,HES1,NOTCH1,MMP14,HNF1B,EVX1,PHACTR4,COL8A1,ELF5,SPINT1,APAF1,VASP,ZBTB16,MAPK7,PRDM1,SDC4,FOXF1,RARG,COL…
AD	GO_ENERGY_DERIVATION_BY_OXIDATION_OF_ORGANIC_COMPOUNDS	1.00e-10	5.63e-09	NA	-0.51	-2.51	204	NDUFA4,COX6A1,PDHB,NDUFA3,SUCLA2,COX5B,COX7C,NDUFA5,MDH1,NDUFA9,NDUFS3,COX7B,PPP1R2,NDUFA8,FH,COQ10B,PID1,COX4I1,NDUFB8,TIGAR,UQCRC2,ISCU,NDUFS4,COX6C,SDHB,TRAP1,OGDHL,SNCA,ATP5F1D,NDUFB5,NDUFV2,COX8A,PANK2,SLC25A12,MDH2,DLAT,CS,GNAS,COX6B1,NDUFB3,NDUFB4,UQCRC1,DLD,NDUFB2,CYC1,NDUFAB1,SUCLG1,PDHA1,NDUFB7,COX5A,SLC25A14,NDUFAF1,ETFB,NDUFA7,NDUFB6,ADSL,IDH3A,IDH3B,COQ9,UQCR10,NDUFS7,UQCR11,NDUFA10,…
AD	GO_ENVELOPE	1.00e-10	5.63e-09	NA	-0.45	-2.48	826	MRPS22,NDUFA4,OPA1,MINDY3,COX6A1,ATP5PD,JPT1,MRPS33,MTMR6,PLCB1,NELL1,SLC25A11,SEH1L,TOR1A,MPV17,NDUFA3,SLC25A32,MRPL15,AGK,COX5B,COX7A2,COX7C,ATP5MPL,NDUFA5,TMEM70,MRPS10,MTX2,NDUFA9,NDUFS3,CIAPIN1,COX7B,ATP5F1C,NDUFA8,MOAP1,TFPT,ATP5MG,COQ10B,RAB40B,MRPS15,COX4I1,RANBP1,CNR1,IMMT,CLGN,NDUFB8,VDAC2,HIGD1A,AKAP6,SLC25A46,VAPA,ATP5F1B,MTCH2,UQCC1,TIGAR,UQCRC2,SLC25A3,NDUFS4,COX6C,KPNA1,MRPL3,TIMM8…
AD	GO_EPIDERMIS_DEVELOPMENT	1.00e-10	5.63e-09	NA	0.38	2.23	275	PAX6,POU3F2,EGFR,SMO,WAS,BCL2,EXPH5,ALOX15B,FOXC1,BMP4,RELA,AGPAT2,ZFP36L1,SFRP4,IGFBP5,HEY2,KRT23,SAV1,SOX21,EPHA2,HES1,NOTCH1,LGR4,PPARA,TRIOBP,ELF3,TRADD,SHARPIN,MAFF,ALX4,IVL,HDAC1,NUMA1,SNAI1,KLK13,SCRIB,YAP1,GDF3,RBPJ,FUZ,DSC2,CBFB,KLF4,PCSK6,ST14,PKP1,EVPL,KRT75,IFT74,KRT19,DCT,LRP4,PALLD,KRT84,PTCH1,TGFB2,GLI1,PLOD3,SPRR3,KRTAP5-8,LAMA3,ATOH1,JUP,TXNIP,TGM1,BNC1,EDA,CELSR1,ANXA1,FOXE1,LAT…
AD	GO_EPITHELIAL_CELL_DIFFERENTIATION	1.00e-10	5.63e-09	NA	0.37	2.32	537	PAX6,FOXJ1,PRKX,LAMB2,SMO,CASP6,EXPH5,CLDN3,ALOX15B,CES1,KLF15,FOXC1,BMP4,CXCR4,RAB13,ID3,ZFP36L1,SFRP4,PAX2,PDPN,HEY2,KRT23,NOTCH2,SAV1,EPHA2,RXRA,TAGLN2,HES1,WWTR1,NOTCH1,SULT1B1,ADAMTSL4,HNF1B,MAF,F2RL1,ONECUT1,ELF5,EZR,PRDM1,FOXF1,RARG,DAB2,TRIOBP,TBX3,ELF3,CEP152,SHARPIN,TGFB1I1,ARHGEF26,GATA4,IQGAP1,SIX1,MAFF,IVL,ANXA9,CD34,NFIB,TJP1,HDAC1,NUMA1,RHCG,KLK13,SCRIB,YAP1,ASCL1,GDF3,RBPJ,CLDN5,D…
AD	GO_EPITHELIAL_TUBE_MORPHOGENESIS	1.00e-10	5.63e-09	NA	0.37	2.15	264	CSF1,PRKX,PLXNB2,SMO,BCL2,TBX2,GLI2,MED12,NFATC4,BMP4,CXCR4,TULP3,PGF,ITGAX,DVL3,PAX2,FOXD1,NOTCH2,EPHA2,HES1,NOTCH1,MMP14,HNF1B,LGR4,PHACTR4,SPINT1,APAF1,VASP,CSF1R,SDC4,FOXF1,RARG,TBX3,LRP5L,GATA4,SIX1,ZIC3,FOLR1,PRKD2,TBX6,SCRIB,YAP1,NKX3-1,RBPJ,FUZ,CTSH,GDF2,LAMA1,EYA1,ST14,DVL2,NTN1,PGR,KDM6A,ACVRL1,PTK7,LRP5,PTCH1,TBX1,TGFB2,LHX1,GNA13,MKS1,CTSZ,PAX8,GPC3,STK3,WNT6,ABL1,WNT11,CELSR1,WNT1,LE…
AD	GO_EPITHELIUM_DEVELOPMENT	1.00e-10	5.63e-09	NA	0.29	1.93	944	PAX6,CSF1,RBBP6,FOXJ1,PRKX,EGFR,PLXNB2,LAMB2,GJA1,SMO,CASP6,BCL2,EXPH5,TBX2,TCF7,GPC4,CLDN3,SMAD5,GLI2,MSX1,PLEKHA4,ALOX15B,CES1,KLF15,TBX5,MED12,FOXC1,NFATC4,BMP4,CXCR4,TULP3,RELA,PGF,ITGAX,ROR2,DVL3,CD151,COL5A1,RAB13,ID3,ZFP36L1,GJA4,GPR161,ID4,SFRP4,PAX2,PDPN,IGFBP5,HEY2,KRT23,FOXD1,NOTCH2,SAV1,SOX21,EPHA2,RXRA,BMPR1A,TAGLN2,HES1,WWTR1,NOTCH1,SULT1B1,ADAMTSL4,MMP14,HNF1B,LGR4,MAF,F2RL1,PHACTR…
AD	GO_EXOCYTIC_VESICLE	1.00e-10	5.63e-09	NA	-0.52	-2.5	155	GAD2,TOR1A,RPH3A,SEPTIN6,TRIM9,DMXL2,RAB40B,VDAC2,SYT1,SNAP25,SNAP91,COPS5,SLC17A6,CLTA,DOC2A,APBA2,SNCA,STX12,DLG4,SLC30A3,LAMP5,SH3GL2,BSN,SV2B,STX1A,RAB15,DNM1L,NDEL1,WDR7,SYN2,RAB26,ROGDI,SYNGR1,VDAC1,STX6,AMPH,DNM1,MFF,VAMP7,VAMP1,CLCN3,RAB5A,GRIA1,COPS4,SYN1,VTI1B,SCAMP5,RAB3B,CLCN4,ICA1,ATP6V0D1,BACE1,SLC17A7,GRIN2A,VAMP2,SYT5,SYP,SCAMP1,TMEM230,STX3,MTMR2,PPT1,VAMP4,PSEN2,PTPRS,BDNF,STX7,…
AD	GO_EXTERNAL_SIDE_OF_PLASMA_MEMBRANE	1.00e-10	5.63e-09	NA	0.39	2.31	258	FCGRT,TGFBR3,KCNJ5,ACKR2,GPC4,LIFR,IL2RG,FCGR2B,CXCR4,ECE1,PDCD1LG2,IL13RA1,CEACAM5,BCAM,CD33,CD3D,IL3RA,BMPR1A,CD40,FCN1,EBI3,AZGP1,LILRB1,ABCA1,DNAI2,ACKR4,PDCD1,FOLR1,CD34,LAG3,FLT3LG,IL7R,IL12RB1,CD19,ANTXR1,TLR8,P2RX1,GLRA1,IL1R1,CD86,SELL,BTNL3,PLG,CCR5,TNFRSF4,PTPRC,OSMR,CD80,CD2,KLRD1,F10,CD248,CD4,LY6G5C,CRLF1,ITGA5,PECAM1,CSF2RA,CD3E,TMEM123,GP1BA,FGA,CUBN,BTN3A1,MAP3K5,ITGA6,CTLA4,ADGR…
AD	GO_EXTRACELLULAR_MATRIX	1.00e-10	5.63e-09	NA	0.43	2.67	412	RARRES2,PRELP,MFAP4,LAMB2,TGFBR3,PODNL1,PZP,COLEC12,MMP11,GH1,EFEMP2,HDGF,GPC4,PCOLCE,SRPX2,AEBP1,LOX,ECM2,EMID1,ERBIN,LRRC32,CD151,COL5A1,OLFML2A,TRIL,ACAN,LAD1,BCAM,LTBP3,ADAMTSL4,MMP14,EMILIN1,F13A1,CD180,SRPX,COL8A1,BGN,FCN1,THSD4,AZGP1,ENTPD2,COL6A1,NID1,NAV2,APOA1,TGFB1I1,S100A4,TGFBI,RBP3,SERPINA3,TINAGL1,SOD3,KNG1,PF4,COL6A2,LAMC1,MMP19,NTN3,ITIH5,SCARA3,COL1A1,VCAN,COL21A1,IGFALS,BCAN,AD…
AD	GO_EXTRACELLULAR_MATRIX_STRUCTURAL_CONSTITUENT	1.00e-10	5.63e-09	NA	0.47	2.49	133	PRELP,MFAP4,LAMB2,EFEMP2,PCOLCE,SRPX2,AEBP1,COL5A1,ACAN,EMILIN1,SRPX,COL8A1,BGN,THSD4,COL6A1,NID1,TGFBI,TINAGL1,COL6A2,LAMC1,COL1A1,VCAN,COL21A1,MFAP5,LAMA2,LAMA1,COL8A2,DSPP,AMELY,CD4,ELN,COL5A3,HSPG2,FGA,LAMA3,DCN,FMOD,AMELX,IGFBP7,COL13A1,MATN2,LTBP1,STATH,COL11A2,COL11A1,COL4A6,MMRN2,LTBP4,AMBN,COL1A2,ADIPOQ,COMP,LAMA5,OGN,MUC4,TNC,COL4A3,COL19A1,LAMA4,MUC6,THBS1,SPARC,LAMB4
AD	GO_EXTRACELLULAR_STRUCTURE_ORGANIZATION	1.00e-10	5.63e-09	NA	0.42	2.51	310	ITGB4,MFAP4,LAMB2,MMP11,EFEMP2,ITGB8,FOXC1,BMP1,AEBP1,LOX,ITGAX,ECM2,ITGB5,COL5A1,OLFML2A,ACAN,PDPN,TNFRSF1B,PLOD2,NOTCH1,ADAMTSL4,MMP14,EMILIN1,COL8A1,SPINT1,LRP1,BGN,FGFR4,THSD4,FOXF1,COL6A1,NID1,ELF3,LCP1,ITGA10,CD44,TGFBI,SCUBE3,ANXA9,ICAM4,COL6A2,LAMC1,MMP19,COL1A1,ANTXR1,VCAN,DDR2,BCAN,ADAMTS2,MFAP5,LAMA2,PLG,NFKB2,P3H4,LAMA1,TNFRSF1A,HPSE2,CAV2,ADAM8,COL8A2,DSPP,ETS1,ANXA2,ELN,TGFBR1,ITGA5…
AD	GO_GENERATION_OF_PRECURSOR_METABOLITES_AND_ENERGY	1.00e-10	5.63e-09	NA	-0.43	-2.3	412	NDUFA4,COX6A1,ATP5PD,PDHB,SEH1L,NDUFA3,SUCLA2,COX5B,COX7A2,COX7C,NDUFA5,MDH1,NDUFA9,GLRX2,NDUFS3,CIAPIN1,COX7B,GLRX,PPP1R2,ATP5F1C,NDUFA8,FH,ATP5MG,AACS,COQ10B,PID1,COX4I1,BPGM,NDUFB8,ATP5F1B,PGK1,TIGAR,UQCRC2,ISCU,NDUFS4,COX6C,SDHB,TRAP1,OGDHL,ATP5IF1,SNCA,ATP5F1D,NDUFB5,NDUFV2,COX8A,PANK2,ENO2,SLC25A12,MDH2,OXCT1,DLAT,CS,GNAS,GPI,COX6B1,NUP42,NDUFB3,NDUFB4,UQCRC1,SLC25A4,DLD,ATP5PO,ATP5PB,NDUFB…
AD	GO_GLUTAMATERGIC_SYNAPSE	1.00e-10	5.63e-09	NA	-0.43	-2.24	288	ARPC5L,PLCB1,EPS15,ACTN2,SORCS3,MAPK10,RAB11A,ADAM22,DGKB,DNM3,CNR1,SYT1,ERC2,CDH10,SNAP25,NPTN,PPP3CB,FLOT1,KPNA1,SH3GL3,PPM1H,PRKAR1A,CORO1A,STXBP1,YWHAZ,HRAS,DLG4,SLC30A3,CALY,RAC1,FRMPD4,DLG3,SH3GL2,GABRD,BSN,STX1A,PRKCZ,ATP2B1,AP3D1,GRM1,NLGN1,SYN2,PCDH8,CDK5,NSG1,CAMK1,CACNG3,DNM1,CHMP2B,NRGN,ADAM23,MYH10,VAMP1,PPP2R1A,CAMKV,HTR2A,PTK2B,PIN1,ARHGAP44,PORCN,GRIA1,PFN2,C1QBP,NPTX2,CLSTN1,AP2B…
AD	GO_GOLGI_VESICLE_TRANSPORT	1.00e-10	5.63e-09	NA	-0.42	-2.16	277	EPS15,PREPL,RINT1,DDHD2,DYNC1LI1,CNIH3,RNF139,SEC22A,DYNC1I1,GCC2,KIFAP3,VAPA,ACTR10,ANK3,RAB6B,TRAPPC2,DCTN3,DCTN6,NSF,PITPNB,SCFD1,MIA3,RAB1A,ACTR1A,AP3D1,ARFGAP2,EXOC1,SEC23A,RAB26,STX6,COPA,KIF3C,DOP1A,EHD3,DYNLL1,ARCN1,DCTN1,VAMP7,ARF5,BET1,DCTN2,PEF1,EXOC2,HYOU1,GRIA1,DCTN4,UVRAG,AP1G1,TRAPPC2L,SPAST,VTI1B,TRAPPC11,ACSL3,CNIH1,MYO5A,DYNC1H1,PGAP1,DYNC1I2,CAPZA2,BCAP29,ARF4,COPG1,VAMP2,NAPA,…
AD	GO_HYDROLASE_ACTIVITY_ACTING_ON_ACID_ANHYDRIDES	1.00e-10	5.63e-09	NA	-0.34	-1.84	613	OPA1,ATP5PD,TOR1A,SEPTIN6,RGS7,DYNLRB1,RAB11A,NUDT11,GNB1,TUBG2,ENTPD3,RAB22A,ATP5F1C,DYNC1LI1,ATP5MG,RAB40B,DDX1,DYNC1I1,DNM3,RIT2,GINS1,ABCE1,ATP5F1B,DDX10,HSPA13,DYNLT3,PSMD6,RAB6B,CCT8,ACYP2,DDX25,RAB2A,GNG3,NSF,DHX57,ATP5F1D,TUBA4A,GNB5,KIF21B,HRAS,ARL8B,RAD51C,RAC1,MLH1,GNAS,PSMC6,GSPT2,YTHDC2,RAB1A,RAB15,DNM1L,ATP2B1,PSMC3,ARL4C,OLA1,ATP5PO,CCNH,ABCA5,EEF1A2,ATP5PB,RGS4,GET3,CDK7,ASMTL,TUB…
AD	GO_IMMUNE_RECEPTOR_ACTIVITY	1.00e-10	5.63e-09	NA	0.55	2.8	104	ACKR2,LIFR,IL2RG,FCGR2B,CXCR4,IL13RA1,LILRB2,IL10RA,IL20RA,IL3RA,CMKLR1,C3AR1,EBI3,LILRB1,PIGR,MPL,ACKR4,CD44,HLA-DOA,HLA-DPA1,IL7R,IL12RB1,IL1R1,C5AR1,CTSH,CCR5,IL18RAP,OSMR,CD4,CRLF1,IL18R1,CSF2RA,IL15RA,IL4R,GPR35,CRLF2,CSF3R,ACKR3,IL17RA,IL17RB,IFNAR2,CR1,CXCR6,IL10RB,CXCR5,CCR3,IL1R2,IL2RB,CXCR2,IL2RA,EPOR,CSF2RB,CNTFR,CD74,CD160,HLA-DQB2,HLA-DOB,MR1,CCR1,IL22RA1,IL17RC,CCR7,HLA-DQA1,IL9R,IL…
AD	GO_IMMUNE_SYSTEM_DEVELOPMENT	1.00e-10	5.63e-09	NA	0.29	1.87	774	ITPKB,CSF1,ANGPT1,FOXJ1,SCIN,PRKX,SWAP70,TGFBR3,AGO3,EVI2B,DNASE2,SYK,BCL2,GATA2,KAT6A,TCF7,PLEK,SMAD5,GLI2,LTF,FOXC1,FCGR2B,BMP4,LYL1,LOX,ZFP36L2,ROR2,TOB2,ZAP70,SASH3,ZFP36L1,LILRB2,BCL6,WASF2,MECOM,PDPN,HIPK2,RRAS,FSTL3,CD3D,NOTCH2,TMEM176A,TCF3,EPHA2,HES1,NOTCH1,NFKBIA,MMP14,TMOD3,F2RL1,CD40,ONECUT1,CSF1R,ZBTB16,ZNF160,PRDM1,FES,LILRB1,RARG,PLCG2,SPI1,PDGFRB,CASP8,LRP5L,OSM,WDR78,MPL,TNFSF8,F…
AD	GO_INFLAMMATORY_RESPONSE	1.00e-10	5.63e-09	NA	0.32	2.04	567	PSTPIP1,RARRES2,CSF1,MAPKAPK2,EGFR,NFKB1,GJA1,ACKR2,GPSM3,SMO,SYK,TLR5,FCGR2B,NFATC4,CXCR4,RELA,PTGER1,MYLK3,TRIL,ACP5,BCL6,CSRP3,BMPR1B,NOTCH2,TNFRSF1B,EPHA2,NOTCH1,CMKLR1,NFKBIA,C3AR1,TLR7,CD180,PPARA,F2RL1,CD40,LRP1,PTAFR,CSF1R,TNIP2,MAPK7,CCL2,FOXF1,CDK19,ELF3,AIM2,NUPR1,TRADD,OSM,CASP5,SHARPIN,APOA1,SPHK1,LY86,LILRA5,CD44,IL37,CCL5,SOCS3,F2R,SERPINA3,PTGER2,KNG1,PF4,GSDMD,TLR8,P2RX1,NFATC3,C…
AD	GO_INNER_MITOCHONDRIAL_MEMBRANE_PROTEIN_COMPLEX	1.00e-10	5.63e-09	NA	-0.75	-3.24	80	NDUFA4,COX6A1,ATP5PD,NDUFA3,AGK,ATP5MPL,NDUFA5,NDUFA9,NDUFS3,ATP5F1C,NDUFA8,ATP5MG,COX4I1,IMMT,NDUFB8,ATP5F1B,UQCRC2,NDUFS4,SDHB,MICU1,TIMM17A,CHCHD3,ATP5F1D,NDUFB5,NDUFV2,TIMM10,NDUFB3,NDUFB4,UQCRC1,APOO,ATP5PO,ATP5PB,NDUFB2,CYC1,ATP5MC3,NDUFAB1,COA3,ATP5MC1,NDUFB7,COX5A,NDUFAF1,ATP5F1A,ATP5PF,NDUFA7,NDUFB6,APOOL,MICU2,UQCR10,NDUFS7,NDUFA10,UQCRFS1,NDUFS2,UQCRB,ATP5ME,GRPEL1,NDUFA1,SDHA,NDUFV1,B…
AD	GO_INTRACELLULAR_PROTEIN_TRANSPORT	1.00e-10	5.63e-09	NA	-0.35	-1.94	833	AP3M2,STAM,SEH1L,C2CD5,MPV17,RPH3A,TBC1D9,AGK,DYNLRB1,RAB11A,AP3S1,SLBP,RAB22A,SCG5,RAB40B,GCC2,PEX19,ABCE1,TERF2,AKAP6,KIFAP3,SMURF1,YWHAQ,ARL6IP1,NAGPA,SSB,UQCRC2,AP3B2,PDCD5,ANK3,KPNA1,TIMM8B,RAB6B,CLTA,TIMM17A,TSC2,DDX25,CLTC,RAB2A,PMPCB,THOC7,SPCS3,ATP5IF1,ITGB1BP1,NSF,SRP72,OAZ1,STX12,YWHAZ,HRAS,TLK1,TOMM70,SPCS1,HEATR3,NOLC1,FGF9,KPNA3,SSX2IP,TIMM10,TXN,RAB1A,STX1A,SEC61A2,NUP42,CSE1L,RAB1…
AD	GO_INTRACELLULAR_TRANSPORT	1.00e-10	5.63e-09	NA	-0.36	-2.01	1265	OPA1,ATP5PD,AP3M2,STAM,EPS15,SEH1L,C2CD5,MPV17,ACTN2,RPH3A,TBC1D9,INPP5F,AGK,COX5B,DYNLRB1,RAB11A,PREPL,RINT1,AP3S1,SLBP,RAB22A,ATP5F1C,DDHD2,DYNC1LI1,CNIH3,RNF139,ATP5MG,SCG5,RAB40B,SEC22A,DYNC1I1,GCC2,NSG2,RANBP1,PEX19,ABCE1,TERF2,AKAP6,KIFAP3,SMURF1,NEFL,YWHAQ,VAPA,ATP5F1B,ARL6IP1,ACTR10,NAGPA,SSB,UQCRC2,AP3B2,ATP2A2,PDCD5,ANK3,MAP2K1,KPNA1,GPRASP1,TIMM8B,MKKS,RAB6B,CLTA,TIMM17A,TSC2,TRAPPC2,D…
AD	GO_INTRINSIC_COMPONENT_OF_ORGANELLE_MEMBRANE	1.00e-10	5.63e-09	NA	-0.42	-2.17	253	PEX11B,AGK,ELOVL4,SLC35A1,TMEM70,B4GALNT1,CNR1,IMMT,ELOVL6,SYT1,UBXN8,ARL6IP1,SLC25A3,SLC17A6,MICU1,TIMM17A,CHCHD3,LEMD3,STX12,SPCS1,SLC30A3,MPC2,RTN4,STX1A,SLC25A4,PPOX,APOO,COQ2,SLC35B1,RAB26,COA3,SYNGR1,STX6,SARAF,FAR2,MFF,VAMP7,B4GAT1,BET1,APOOL,GDAP1,VAMP1,EMC9,INSIG2,CASD1,RAB5A,PORCN,COA1,DPM2,CLSTN1,SYN1,ENTPD4,TMEM177,EMC7,FKTN,RETREG1,COX11,RAB3B,TOMM20,TM7SF2,PIGK,HACD3,CHST2,SLC17A7,B…
AD	GO_INTRINSIC_COMPONENT_OF_PLASMA_MEMBRANE	1.00e-10	5.63e-09	NA	0.23	1.56	1295	LPAR4,ITGB4,APLNR,SSPN,PHEX,MUC1,KCNE4,GYPC,EGFR,PLXNB2,TGFBR3,GJA1,KCNJ5,ACKR2,SLC1A5,EVI2B,TLR5,GPC4,LIFR,ITGB8,CLDN3,CD37,C8A,IL2RG,FCGR2B,FADS2,PTGER1,ITGAX,ROR2,NPFFR1,LILRA2,LRRC32,GPRC5C,ITGB5,RYR1,CD151,IL13RA1,GJA4,FXYD1,LILRB2,CEACAM5,SSTR4,SLC17A9,BMPR1B,BCAM,PDPN,LRRC1,CD58,ATP4B,ROM1,CD33,NOTCH2,GLP1R,C6,KCNQ1,TIE1,VAMP5,EPHA2,CMKLR1,C3AR1,MMP14,EMILIN1,TSPAN4,GPR20,LGR4,F2RL1,CLDN4,…
AD	GO_LEUKOCYTE_CELL_CELL_ADHESION	1.00e-10	5.63e-09	NA	0.37	2.21	281	ITPKB,FYN,PAWR,FOXJ1,SYK,GLI2,FCGR2B,BMP4,RELA,PDCD1LG2,LRRC32,ZAP70,SASH3,LILRB2,BCL6,CSK,HES1,PPARA,EBI3,PTAFR,ZBTB16,EZR,MAP3K8,CCL2,LILRB1,SDC4,SELPLG,GNRH1,YES1,NCKAP1L,CD44,CCL5,PDCD1,ERBB2,HLA-DPA1,LAG3,IL7R,IL12RB1,CD86,SELL,CD177,CBFB,SPN,GPNMB,KLF4,CD70,PTPRC,CD80,ADAM8,LAX1,STK10,PTPN6,ETS1,CD4,IL4,LGALS9,IL18,ITGA5,PECAM1,CD3E,RAC2,APOA4,SIRPG,IL4R,GRAP2,IFNB1,HAS2,ARG1,HLA-DMB,PDE5A,…
AD	GO_LEUKOCYTE_DIFFERENTIATION	1.00e-10	5.63e-09	NA	0.35	2.14	416	ITPKB,CSF1,FOXJ1,EVI2B,SYK,BCL2,GATA2,TCF7,GLI2,LTF,FCGR2B,BMP4,LYL1,ZFP36L2,ROR2,TOB2,ZAP70,SASH3,ZFP36L1,LILRB2,BCL6,RRAS,FSTL3,CD3D,NOTCH2,TMEM176A,TCF3,EPHA2,MMP14,F2RL1,ONECUT1,CSF1R,ZBTB16,PRDM1,FES,LILRB1,PLCG2,SPI1,CASP8,TNFSF8,NCKAP1L,IKZF3,HLA-DOA,RORC,FZD9,ERBB2,IRF4,POU2F2,ANXA9,LAG3,SIGLEC15,FLT3LG,IL7R,IL12RB1,PF4,CD19,INPP5D,CD86,RBPJ,CLDN18,BATF,SOX13,CBFB,SPN,CLCF1,JMJD6,RUNX2,PT…
AD	GO_LEUKOCYTE_MIGRATION	1.00e-10	5.63e-09	NA	0.34	2.09	373	FYN,RARRES2,CSF1,ANGPT1,FOXJ1,GYPC,SWAP70,GPSM3,SYK,CXCR4,IL16,PGF,ITGAX,ROR2,ZAP70,CEACAM5,CD58,GRB7,CMKLR1,C3AR1,MMP14,EMILIN1,F2RL1,TNFRSF10B,PTAFR,CCL2,SDC4,SELPLG,YES1,NCKAP1L,CD44,IL37,CCL5,CD34,CD48,PF4,COL1A1,VEGFB,INPP5D,IL1R1,PIK3CG,SELL,CD177,PLG,C5AR1,GLG1,SPN,CD84,CCR5,CCL16,ADAM8,SLC8B1,STK10,CD2,PTPN6,GPR18,CCL17,LGALS9,SLC7A9,ITGA5,PECAM1,ANGPT4,IL36A,TP53,TREM2,VEGFC,DOK2,RAC2,GP…
AD	GO_LEUKOCYTE_PROLIFERATION	1.00e-10	5.63e-09	NA	0.38	2.21	246	FYN,PAWR,CSF1,FOXJ1,SYK,BCL2,FCGR2B,BMP4,PDCD1LG2,LRRC32,CD151,ZAP70,SASH3,LILRB2,BCL6,TNFRSF1B,HES1,ELF4,CD180,F2RL1,CD40,EBI3,CSF1R,LILRB1,SDC4,MPL,GNRH1,TNFSF8,MZB1,NCKAP1L,IKZF3,PKN1,CCL5,ERBB2,HLA-DPA1,FLT3LG,IL7R,IL12RB1,CD19,INPP5D,PIK3CG,CD86,SPN,CLCF1,GPNMB,TNFRSF4,ATAD5,CD70,PTPRC,CD80,SLC11A1,PTPN6,CD4,IL4,LGALS9,BTK,IL18,DOCK2,TP53,LST1,TREM2,CD3E,RAC2,GPR183,IFNB1,ARG1,HLA-DMB,BTN3A1…
AD	GO_LOCOMOTION	1.00e-10	5.63e-09	NA	0.25	1.65	1407	ITGB4,FYN,PAX6,RARRES2,POU3F2,SYDE1,CSF1,ANGPT1,FOXJ1,PRKX,GYPC,SWAP70,EGFR,PLXNB2,LAMB2,TGFBR3,PLTP,GJA1,ACKR2,GPSM3,SMO,WAS,SYK,ASAP3,BCL2,GATA2,TNS3,PXN,GPC4,ITGB8,CLDN3,SINHCAF,GLI2,SRPX2,ALOX15B,TBX5,FOXC1,DOK1,BMP4,CXCR4,S100A2,IL16,STAT5A,LOX,PGF,ITGAX,ROR2,RHBDF1,TRIP6,ITGB5,CD151,TNP1,COL5A1,ZAP70,RAB13,MYOT,LMNA,PRDM14,KANK1,WASF2,CEACAM5,SP1,SSTR4,BMPR1B,PDPN,IGFBP5,CD58,NIPBL,FOXD1,RR…
AD	GO_LYMPHOCYTE_ACTIVATION	1.00e-10	5.63e-09	NA	0.33	2.09	529	ITPKB,FYN,PAWR,FOXJ1,SWAP70,WAS,SYK,BCL2,TCF7,GLI2,BANK1,FCGR2B,BMP4,LYL1,PDCD1LG2,ZFP36L2,LRRC32,CD151,ZAP70,SASH3,ZFP36L1,LILRB2,BCL6,CSK,CD3D,NOTCH2,TNFRSF1B,RAB27A,TCF3,HES1,ELF4,MMP14,CD180,F2RL1,CD40,ONECUT1,EBI3,ZBTB16,TNIP2,PRDM1,MAP3K8,CCL2,LILRB1,SDC4,APBB1IP,PLCG2,SPI1,CASP8,MPL,GNRH1,TNFSF8,MZB1,LCP1,YES1,NCKAP1L,IKZF3,CD44,HLA-DOA,PKN1,RORC,CCL5,PDCD1,FGR,FZD9,ERBB2,IRF4,HLA-DPA1,POU…
AD	GO_LYMPHOCYTE_DIFFERENTIATION	1.00e-10	5.63e-09	NA	0.38	2.24	283	ITPKB,FOXJ1,SYK,BCL2,TCF7,GLI2,FCGR2B,BMP4,LYL1,ZFP36L2,ZAP70,SASH3,ZFP36L1,LILRB2,BCL6,CD3D,NOTCH2,TCF3,MMP14,ONECUT1,ZBTB16,PRDM1,PLCG2,SPI1,TNFSF8,NCKAP1L,IKZF3,HLA-DOA,RORC,FZD9,ERBB2,IRF4,POU2F2,LAG3,FLT3LG,IL7R,IL12RB1,CD19,INPP5D,CD86,RBPJ,BATF,SOX13,CBFB,SPN,CLCF1,JMJD6,RUNX2,PTPRC,CD80,ADAM8,DCLRE1C,CD2,LFNG,PTPN6,CD4,GPR18,IL4,LGALS9,IL18R1,BTK,IL18,RORA,DOCK2,TP53,CD3E,GPR183,HNF1A,SLA…
AD	GO_MACROAUTOPHAGY	1.00e-10	5.63e-09	NA	-0.44	-2.21	209	STAM,ATG2B,ATP6V1E1,SMURF1,ATP6V1B2,TIGAR,LGALS8,TSC2,UCHL1,STX12,ATP6V0B,SCFD1,TOMM70,TBK1,RAB1A,CAPNS1,ATP6V1D,PIP4K2C,ATP6V0E2,RNF41,EXOC1,GAPDH,VDAC1,CDK5,VPS33A,ATP6V1A,RRAGB,PIK3R4,DYNLL1,UBQLN2,LAMTOR3,CHMP2B,HTRA2,ATP6V1G1,KLHL3,VPS28,ATP6V0A1,PLAA,RRAGA,RAB5A,CHMP2A,UVRAG,GABARAPL1,RETREG1,TOMM20,KIAA1324,ATP6V1C1,ATP6V0C,ATP6V0D1,BNIP3,ATP13A2,TMEM41B,SNF8,VPS4B,PIP4K2B,ATG7,PRKAG1,LAMT…
AD	GO_MEMBRANE_PROTEIN_COMPLEX	1.00e-10	5.63e-09	NA	-0.31	-1.73	850	LRRC8B,NDUFA4,COX6A1,ATP5PD,AP3M2,CDH13,EPS15,NDUFA3,CACNA2D3,AGK,NCALD,ATP5MPL,NDUFA5,MTX2,GNB1,NDUFA9,NDUFS3,COX7B,AP3S1,ATP5F1C,NDUFA8,ATP6V1E1,CNIH3,RNF139,ATP5MG,LIN7B,COX4I1,IMMT,NDUFB8,VDAC2,AKAP6,KCNF1,CDH10,SNAP25,KCNQ2,ATP6V1B2,ATP5F1B,GRIK1,ARL6IP1,FLOT1,UQCRC2,AP3B2,NECAP1,NDUFS4,SDHB,CLTA,MICU1,TIMM17A,SYNJ1,CHCHD3,CLTC,SPCS3,GNG3,GABRG2,ATP5F1D,NDUFB5,NDUFV2,STX12,COX8A,SHANK2,ATP6V…
AD	GO_MITOCHONDRIAL_ELECTRON_TRANSPORT_NADH_TO_UBIQUINONE	1.00e-10	5.63e-09	NA	-0.78	-2.81	34	NDUFA4,NDUFA3,NDUFA5,NDUFA9,NDUFS3,NDUFA8,NDUFB8,ISCU,NDUFS4,SNCA,NDUFB5,NDUFV2,NDUFB3,NDUFB4,DLD,NDUFB2,NDUFAB1,NDUFB7,NDUFAF1,NDUFA7,NDUFB6,COQ9,NDUFS7,NDUFA10,NDUFS2,NDUFA1,NDUFV1,NDUFS1,NDUFC1
AD	GO_MITOCHONDRIAL_ENVELOPE	1.00e-10	5.63e-09	NA	-0.51	-2.76	488	MRPS22,NDUFA4,OPA1,COX6A1,ATP5PD,MRPS33,SLC25A11,MPV17,NDUFA3,SLC25A32,MRPL15,AGK,COX5B,COX7A2,COX7C,ATP5MPL,NDUFA5,TMEM70,MRPS10,MTX2,NDUFA9,NDUFS3,CIAPIN1,COX7B,ATP5F1C,NDUFA8,MOAP1,ATP5MG,COQ10B,MRPS15,COX4I1,CNR1,IMMT,NDUFB8,VDAC2,HIGD1A,SLC25A46,ATP5F1B,MTCH2,UQCC1,TIGAR,UQCRC2,SLC25A3,NDUFS4,COX6C,MRPL3,TIMM8B,DAP3,SDHB,TRAP1,MRPL35,TMEM126B,MICU1,TIMM17A,CHCHD3,PMPCB,SNCA,MRPS35,ATP5F1D,ND…
AD	GO_MITOCHONDRIAL_GENE_EXPRESSION	1.00e-10	5.63e-09	NA	-0.63	-2.89	109	MRPS22,MRPS33,MRPL15,MRPS10,MRPS15,TSFM,FASTKD3,UQCC1,MRPL3,DAP3,MRPL35,MRPS35,HARS1,GATB,MRPL39,TRIT1,MRPL16,COA3,NDUFA7,FASTKD2,MRPL22,MRPL17,MRPS7,IARS2,LRPPRC,MRPL13,C1QBP,MRPL58,MRPS27,NGRN,MRPS11,MRPL44,MRPL20,MRPS16,MRPL42,AARS1,CDK5RAP1,MRPL4,MRPS2,MRPL9,TFB2M,MRPS17,GARS1,MRPL40,RMND1,MRPL18,TRMT61B,TRMT5,MRPL34,MRPS30,POLRMT,GFM1,MTO1,MRPS31,YARS2,MRPS18C,MRPS28,MRPS18A,MRPL46,SUPV3L1,O…
AD	GO_MITOCHONDRIAL_MATRIX	1.00e-10	5.63e-09	NA	-0.47	-2.5	343	MRPS22,MRPS33,PDHB,MRPL15,ALAS1,SUCLA2,MRPS10,NDUFA9,GLRX2,NDUFS3,ATP5F1C,FH,MRPS15,ABCE1,PDHX,NDUFB8,VDAC2,TSFM,ATP5F1B,UQCRC2,ISCU,MRPL3,DAP3,TRAP1,OGDHL,MRPL35,PMPCB,SNCA,MRPS35,ATP5F1D,OAT,MDH2,PDP1,DGUOK,OXCT1,DLAT,CS,MRPL39,TRIT1,DLD,ATP5PB,NAXD,MRPL16,LYRM4,ECHS1,NDUFAB1,VDAC1,SUCLG1,GLRX5,GLS2,PDHA1,NDUFAF1,ATP5F1A,SSBP1,ETFB,NDUFA7,FASTKD2,MRPL22,IDH3A,MRPL17,ISCA1,IDH3B,MRPS7,GOT2,IARS2…
AD	GO_MITOCHONDRIAL_PROTEIN_COMPLEX	1.00e-10	5.63e-09	NA	-0.7	-3.42	168	MRPS22,NDUFA4,COX6A1,ATP5PD,MRPS33,NDUFA3,MRPL15,AGK,ATP5MPL,NDUFA5,MRPS10,MTX2,NDUFA9,NDUFS3,ATP5F1C,NDUFA8,ATP5MG,MRPS15,COX4I1,IMMT,NDUFB8,ATP5F1B,UQCRC2,NDUFS4,MRPL3,TIMM8B,DAP3,SDHB,MRPL35,MICU1,TIMM17A,CHCHD3,PMPCB,MRPS35,ATP5F1D,NDUFB5,NDUFV2,TOMM70,DLAT,MRPL39,TIMM10,NDUFB3,NDUFB4,UQCRC1,APOO,ATP5PO,ATP5PB,MRPL16,NDUFB2,CYC1,ATP5MC3,NDUFAB1,COA3,VDAC1,ATP5MC1,NDUFB7,COX5A,NDUFAF1,ATP5F1A,…
AD	GO_MITOCHONDRIAL_RESPIRATORY_CHAIN_COMPLEX_ASSEMBLY	1.00e-10	5.63e-09	NA	-0.71	-2.81	51	NDUFA3,NDUFA5,NDUFA9,NDUFS3,NDUFA8,NDUFB8,FASTKD3,UQCC1,NDUFS4,TMEM126B,NDUFB5,NDUFV2,NDUFB3,NDUFB4,NDUFB2,NDUFAB1,COA3,NDUFB7,NDUFAF1,NDUFA7,NDUFB6,SAMM50,UQCR10,NDUFS7,NDUFA10,COA1,NDUFS2,UQCRB,NDUFA1,NDUFAF4,TTC19,NDUFV1,BCS1L,NDUFS1,NDUFC1,NDUFAF3,NDUFAF5,NDUFB11,OXA1L,NDUFA13,DMAC2,NDUFB1
AD	GO_MITOCHONDRIAL_TRANSLATION	1.00e-10	5.63e-09	NA	-0.65	-2.91	92	MRPS22,MRPS33,MRPL15,MRPS10,MRPS15,TSFM,FASTKD3,UQCC1,MRPL3,DAP3,MRPL35,MRPS35,HARS1,GATB,MRPL39,MRPL16,COA3,NDUFA7,FASTKD2,MRPL22,MRPL17,MRPS7,IARS2,LRPPRC,MRPL13,C1QBP,MRPL58,MRPS27,NGRN,MRPS11,MRPL44,MRPL20,MRPS16,MRPL42,AARS1,CDK5RAP1,MRPL4,MRPS2,MRPL9,MRPS17,GARS1,MRPL40,RMND1,MRPL18,MRPL34,MRPS30,GFM1,MRPS31,YARS2,MRPS18C,MRPS28,MRPS18A,MRPL46,OXA1L,MRPL12,ALKBH1,MRPL28,MRPL48,MRPL49,GADD45…
AD	GO_MITOCHONDRIAL_TRANSLATIONAL_TERMINATION	1.00e-10	5.63e-09	NA	-0.67	-2.71	58	MRPS22,MRPS33,MRPL15,MRPS10,MRPS15,MRPL3,DAP3,MRPL35,MRPS35,MRPL39,MRPL16,MRPL22,MRPL17,MRPS7,MRPL13,MRPL58,MRPS27,MRPS11,MRPL44,MRPL20,MRPS16,MRPL42,MRPL4,MRPS2,MRPL9,MRPS17,MRPL40,MRPL18,MRPL34,MRPS30,MRPS31,MRPS18C,MRPS28,MRPS18A,MRPL46,OXA1L,MRPL12,MRPL28,MRPL48,MRPL49,GADD45GIP1,MRPL11,MRPS12,MRPL19
AD	GO_MITOCHONDRIAL_TRANSPORT	1.00e-10	5.63e-09	NA	-0.47	-2.3	186	OPA1,ATP5PD,SLC25A32,AGK,COX5B,MTX2,PPP3R1,ATP5F1C,MOAP1,ATP5MG,YWHAQ,ATP5F1B,UQCRC2,PDCD5,TFDP1,TIMM8B,MICU1,TIMM17A,PMPCB,ATP5IF1,ATP5F1D,YWHAZ,SLC25A12,TOMM70,MPC2,TIMM10,TMEM14A,ATP5PO,ATP5PB,CYC1,ATP5MC3,ATP5MC1,SLC25A14,ATP5F1A,YWHAH,ATP5PF,KIFBP,MFF,HTRA2,BAG4,GDAP1,SAMM50,SLC25A5,MICU2,PITRM1,SLC25A22,UBL5,ATP5ME,SAE1,GRPEL1,TOMM20,FBXW7,BNIP3,TIMM9,SLC25A38,LETM1,TOMM34,ACACA,MRS2,BAP1,A…
AD	GO_MITOCHONDRION	1.00e-10	5.63e-09	NA	-0.44	-2.44	1099	MRPS22,PEX11B,NDUFA4,SLIRP,OPA1,COX6A1,ATP5PD,MRPS33,PDHB,SLC25A11,MPV17,NDUFA3,SLC25A32,MRPL15,ALAS1,RAP1GDS1,SUCLA2,AGK,COX5B,MAPK10,HIVEP1,COX7A2,COX7C,ATP5MPL,SACS,NDUFA5,TMEM70,MRPS10,MTX2,NDUFA9,GLRX2,PPP3R1,NDUFS3,CIAPIN1,COX7B,ATP5F1C,NDUFA8,MOAP1,FIBP,FH,ATP5MG,COQ10B,PFDN4,MRPS15,DDX1,NIPSNAP3B,UROS,COX4I1,CNR1,IMMT,ABCE1,PDHX,NDUFB8,VDAC2,HIGD1A,TSFM,FASTKD3,SMURF1,C12orf10,UCHL5,SLC25…
AD	GO_MITOCHONDRION_ORGANIZATION	1.00e-10	5.63e-09	NA	-0.49	-2.63	374	SLIRP,OPA1,ATP5PD,MPV17,NDUFA3,ALAS1,AGK,COX7A2,ATG2B,NDUFA5,TMEM70,NDUFA9,PPP3R1,NDUFS3,ATP5F1C,NDUFA8,DDHD2,MOAP1,ATP5MG,CCK,PID1,DNM3,IMMT,NDUFB8,HIGD1A,FASTKD3,SMURF1,SLC25A46,YWHAQ,ATP5F1B,FAM162A,AKT3,UQCC1,TIGAR,UQCRC2,PDCD5,TFDP1,NDUFS4,TIMM8B,MLLT11,TMEM126B,TIMM17A,TSC2,CHCHD3,PMPCB,ATP5IF1,SNCA,ATP5F1D,NDUFB5,NDUFV2,IFI6,YWHAZ,PANK2,TOMM70,TIMM10,NDUFB3,TMEM14A,NDUFB4,DNM1L,SLC25A4,APO…
AD	GO_MODIFICATION_DEPENDENT_MACROMOLECULE_CATABOLIC_PROCESS	1.00e-10	5.63e-09	NA	-0.4	-2.14	426	UBE2V2,ELOC,TRIM9,UCHL3,RNF139,PSMD14,FBXL2,USP11,PSMD12,SMURF1,UBXN8,UCHL5,RNF14,COPS3,RBX1,PSMD6,GLMN,PSMD5,UCHL1,CUL2,EXOSC9,FBXL15,PSMA3,PSMD8,UBE2K,PSMC6,CUL1,NDFIP1,ANAPC15,PSMC3,RNF7,PSMA5,MAPK9,UBB,PCYOX1L,ANAPC10,FBXW11,TOLLIP,PSMA4,PLK2,UBQLN2,PSMB6,KLHL3,VPS28,RMND5B,RNF4,UBE2S,PSMA1,FBXO38,PSMB5,RNF128,PLAA,MAGEF1,PTK2B,SKP1,DCAF11,HSP90AB1,RAD23B,MAEA,PSMB2,CRBN,RCHY1,TRIB1,MAD2L1,KC…
AD	GO_MOLECULAR_TRANSDUCER_ACTIVITY	1.00e-10	5.63e-09	NA	0.35	2.28	853	LPAR4,APLNR,EGFR,PLXNB2,TGFBR3,ACKR2,SLC1A5,SMO,COLEC12,TLR5,GPC4,LIFR,ITGB8,CLDN3,SMAD5,IL2RG,FCGR2B,CXCR4,PTGER1,ITGAX,ROR2,NPFFR1,LILRA2,GPRC5C,ITGB5,IL13RA1,MYOT,GPR161,LILRB2,IL10RA,SIGLEC8,SSTR4,BMPR1B,BCAM,IL20RA,CD33,CD3D,NOTCH2,GLP1R,TNFRSF1B,IL3RA,TIE1,EPHA2,RXRA,BMPR1A,NOTCH1,CMKLR1,C3AR1,SMAD9,GPR20,LGR4,NR5A1,TLR7,PPARA,F2RL1,CLDN4,CD40,TRIM5,LRP1,FCN1,TNFRSF10B,EBI3,FGFR4,PTAFR,CSF1…
AD	GO_NADH_DEHYDROGENASE_ACTIVITY	1.00e-10	5.63e-09	NA	-0.82	-2.77	26	NDUFA4,NDUFA3,NDUFA5,NDUFA9,NDUFS3,NDUFA8,NDUFB8,NDUFS4,NDUFB5,NDUFV2,NDUFB3,NDUFB4,NDUFB2,NDUFAB1,NDUFB7,NDUFA7,NDUFB6,NDUFS7,NDUFA10,NDUFS2,NDUFA1,NDUFV1,NDUFS1,NDUFC1
AD	GO_NADH_DEHYDROGENASE_COMPLEX	1.00e-10	5.63e-09	NA	-0.78	-2.71	29	NDUFA4,NDUFA3,NDUFA5,NDUFA9,NDUFS3,NDUFA8,NDUFB8,NDUFS4,NDUFB5,NDUFV2,NDUFB3,NDUFB4,NDUFB2,NDUFAB1,NDUFB7,NDUFAF1,NDUFA7,NDUFB6,NDUFS7,NDUFA10,NDUFS2,NDUFA1,NDUFV1,NDUFS1,NDUFC1,NDUFB11,NDUFA13,DMAC2,NDUFB1
AD	GO_NADH_DEHYDROGENASE_COMPLEX_ASSEMBLY	1.00e-10	5.63e-09	NA	-0.72	-2.74	39	NDUFA3,NDUFA5,NDUFA9,NDUFS3,NDUFA8,NDUFB8,NDUFS4,TMEM126B,NDUFB5,NDUFV2,NDUFB3,NDUFB4,NDUFB2,NDUFAB1,NDUFB7,NDUFAF1,NDUFA7,NDUFB6,NDUFS7,NDUFA10,COA1,NDUFS2,NDUFA1,NDUFAF4,NDUFV1,BCS1L,NDUFS1,NDUFC1,NDUFAF3,NDUFAF5,NDUFB11,OXA1L,NDUFA13,DMAC2,NDUFB1
AD	GO_NCRNA_METABOLIC_PROCESS	1.00e-10	5.63e-09	NA	-0.42	-2.18	313	RPP40,UTP11,PUS7,DROSHA,SEPHS2,WARS1,DDX1,POLR3K,NARS1,RARS1,IMP3,IMP4,SSB,WDR12,DDX10,CARS1,FTSJ1,C1D,UTP18,HRAS,HARS1,EXOSC9,NOLC1,GATB,TRIT1,POP7,EXOSC4,IARS1,QTRT2,SNU13,MPHOSPH6,ZNHIT3,UTP14A,NHP2,GTPBP4,ELP1,TARBP1,IARS2,ADAR,RPL10A,FARSA,ERI3,WBP11,METTL1,MTREX,UTP25,LAGE3,TENT4A,EXOSC5,POP4,BYSL,RNF113A,MRPS11,SARS1,MRPL44,TPRKB,NOL9,ELP5,AARS1,CDK5RAP1,EMG1,MPHOSPH10,INTS1,TFB2M,GARS1,NA…
AD	GO_NCRNA_PROCESSING	1.00e-10	5.63e-09	NA	-0.42	-2.13	264	RPP40,UTP11,PUS7,DROSHA,SEPHS2,DDX1,POLR3K,IMP3,IMP4,SSB,WDR12,DDX10,FTSJ1,C1D,UTP18,EXOSC9,NOLC1,TRIT1,POP7,EXOSC4,QTRT2,SNU13,MPHOSPH6,ZNHIT3,UTP14A,NHP2,GTPBP4,ELP1,TARBP1,ADAR,RPL10A,ERI3,WBP11,METTL1,MTREX,UTP25,LAGE3,TENT4A,EXOSC5,POP4,BYSL,RNF113A,MRPS11,SARS1,MRPL44,TPRKB,NOL9,ELP5,AARS1,CDK5RAP1,EMG1,MPHOSPH10,INTS1,TFB2M,NAT10,DUS4L,RRS1,RPUSD2,TRMT61B,TRMT112,NOL11,TRMT5,RTRAF,RPF1,MTO…
AD	GO_NEGATIVE_REGULATION_OF_BIOSYNTHETIC_PROCESS	1.00e-10	5.63e-09	NA	0.25	1.64	1167	PPP1R13L,TBL1X,FYN,PAX6,PAWR,MUC1,SORBS3,FOXO1,FOXJ1,INHBB,NFKB1,CBX5,AGO3,PBXIP1,KDM5A,GJA1,SMO,ZFHX3,HDGF,GATA2,KAT6A,SIX5,TBX2,TCF7,PLEK,SMAD5,GLI2,MSX1,BANK1,TBX5,FOXC1,NFATC4,BMP4,H1-2,RELA,AEBP1,ZFP36L2,BPTF,DLX4,SOX2,ERF,TOB2,GCK,TNP1,ID3,ZFP36L1,MXI1,PRDM14,ID4,PIAS4,ZNF423,ACP5,BCL6,KAT6B,TGIF1,PAX2,MECOM,IGFBP5,HIPK2,NIPBL,HEY2,FOXD1,WWC3,APOC1,FOXO4,HDAC7,NOTCH2,CDK2,SPEN,PPM1D,GRB7,TC…
AD	GO_NEGATIVE_REGULATION_OF_DEVELOPMENTAL_PROCESS	1.00e-10	5.63e-09	NA	0.27	1.78	741	ITPKB,PAX6,RFX4,VAT1,FOXO1,FOXJ1,EGFR,GJA1,CTDSP1,SMO,MMP11,BCL2,GATA2,TBX2,SINHCAF,GLI2,MSX1,LTF,TBX5,FOXC1,FCGR2B,NFATC4,BMP4,TULP3,ZFP36L2,NFATC1,SOX2,TOB2,COL5A1,ID3,ZFP36L1,GPR161,ID4,KANK1,BCL6,CEACAM5,PAX2,IGFBP5,HEY2,FSTL3,WWC3,LTBP3,FOXO4,HDAC7,SAV1,TMEM176A,TIE1,EPHA2,YBX3,BMPR1A,HES1,WWTR1,NOTCH1,NFKBIA,EMILIN1,E2F2,HNF1B,NR5A1,PPARA,ELF5,LRP1,PTBP1,ZBTB16,ENPP1,LILRB1,ANP32B,RARG,ABCA…
AD	GO_NEGATIVE_REGULATION_OF_IMMUNE_SYSTEM_PROCESS	1.00e-10	5.63e-09	NA	0.34	2.04	357	ITPKB,PAWR,ANGPT1,FOXJ1,GATA2,LTF,BANK1,FCGR2B,BMP4,PDCD1LG2,ERBIN,LILRA2,TOB2,LRRC32,ZFP36L1,LILRB2,BCL6,FSTL3,TMEM176A,HES1,NOTCH1,NFKBIA,EMILIN1,LGR4,F2RL1,ZBTB16,EZR,CCL2,LILRB1,SDC4,FOXF1,ELF1,TSPAN32,APOA1,GNRH1,TSPAN6,HLA-DOA,PKN1,PDCD1,FGR,LILRA4,ERBB2,IRF4,LAG3,IL7R,PF4,INPP5D,SCRIB,CD86,GPR171,CLDN18,CBFB,SPN,GPNMB,CD84,MFHAS1,PTPRC,CD80,LAX1,PTPN6,GPR18,IL4,LGALS9,BTK,CST7,IRAK3,NFKBIL…
AD	GO_NEGATIVE_REGULATION_OF_MULTICELLULAR_ORGANISMAL_PROCESS	1.00e-10	5.63e-09	NA	0.27	1.8	967	ITPKB,PAX6,RFX4,FOXO1,ANGPT1,SPX,FOXJ1,INHBB,EGFR,NFKB1,GJA1,CTDSP1,SMO,BCL2,GATA2,TBX2,GLI2,LTF,BANK1,TBX5,FOXC1,FCGR2B,NFATC4,BMP4,TULP3,PDCD1LG2,PTGER1,NFATC1,SOX2,ERBIN,TOB2,LRRC32,COL5A1,ID3,ZFP36L1,LMNA,GPR161,ID4,KANK1,ZNF423,ACP5,BCL6,PAX2,IGFBP5,CSK,HEY2,FSTL3,WWC3,GNAI2,LTBP3,APOC1,FOXO4,CD33,HDAC7,SAV1,TNFRSF1B,TMEM176A,TIE1,EPHA2,YBX3,BMPR1A,HES1,NOTCH1,CMKLR1,NFKBIA,EMILIN1,E2F2,HNF1…
AD	GO_NEGATIVE_REGULATION_OF_NUCLEOBASE_CONTAINING_COMPOUND_METABOLIC_PROCESS	1.00e-10	5.63e-09	NA	0.26	1.67	1078	PPP1R13L,TBL1X,PAX6,PAWR,MUC1,SORBS3,FOXO1,FOXJ1,MAPKAPK2,NFKB1,CBX5,PBXIP1,KDM5A,GJA1,SMO,ZFHX3,HDGF,GATA2,KAT6A,SIX5,TBX2,TCF7,SMAD5,GLI2,MSX1,TBX5,FOXC1,NFATC4,CCNT1,BMP4,H1-2,RELA,AEBP1,BPTF,DLX4,SOX2,ERF,TOB2,TNP1,ID3,MXI1,PRDM14,ID4,PIAS4,ZNF423,BCL6,KAT6B,TGIF1,PAX2,MECOM,HIPK2,NIPBL,HEY2,GZMA,FOXD1,WWC3,FOXO4,HDAC7,NOTCH2,CDK2,SPEN,PPM1D,TCF3,YBX3,RXRA,HES1,WWTR1,NOTCH1,SMG6,MED25,E2F2,HN…
AD	GO_NEGATIVE_REGULATION_OF_RNA_BIOSYNTHETIC_PROCESS	1.00e-10	5.63e-09	NA	0.28	1.83	950	PPP1R13L,TBL1X,PAX6,PAWR,MUC1,SORBS3,FOXO1,FOXJ1,NFKB1,CBX5,PBXIP1,KDM5A,SMO,ZFHX3,HDGF,GATA2,KAT6A,SIX5,TBX2,TCF7,SMAD5,GLI2,MSX1,TBX5,FOXC1,NFATC4,BMP4,H1-2,RELA,AEBP1,BPTF,DLX4,SOX2,ERF,TOB2,TNP1,ID3,MXI1,PRDM14,ID4,PIAS4,ZNF423,BCL6,KAT6B,TGIF1,PAX2,MECOM,HIPK2,NIPBL,HEY2,FOXD1,WWC3,FOXO4,HDAC7,NOTCH2,CDK2,SPEN,PPM1D,TCF3,YBX3,RXRA,HES1,WWTR1,NOTCH1,MED25,E2F2,HNF1B,LGR4,MAF,PPARA,ZBTB20,ZHX3…
AD	GO_NEGATIVE_REGULATION_OF_TRANSCRIPTION_BY_RNA_POLYMERASE_II	1.00e-10	5.63e-09	NA	0.31	1.98	667	PPP1R13L,TBL1X,PAX6,PAWR,SORBS3,FOXO1,FOXJ1,NFKB1,CBX5,KDM5A,SMO,ZFHX3,HDGF,GATA2,TBX2,TCF7,SMAD5,GLI2,MSX1,TBX5,FOXC1,NFATC4,BMP4,H1-2,RELA,AEBP1,BPTF,DLX4,SOX2,ERF,ID3,MXI1,PRDM14,ID4,PIAS4,BCL6,TGIF1,HIPK2,NIPBL,HEY2,WWC3,FOXO4,HDAC7,NOTCH2,CDK2,SPEN,TCF3,YBX3,RXRA,HES1,WWTR1,NOTCH1,MED25,E2F2,HNF1B,MAF,PPARA,ZBTB20,ZHX3,ZBTB16,ZNF217,EZR,PRDM1,FOXF1,KANK2,RARG,SPI1,EMX2,ARID5A,H1-4,YY1,ZHX2,T…
AD	GO_NEURON_PROJECTION	1.00e-10	5.63e-09	NA	-0.34	-1.89	1007	GAD1,TNFRSF21,OPA1,NEFM,AP3M2,GAD2,CDH13,TOR1A,ATXN10,ACTN2,RPH3A,CD200,SEPTIN6,PVALB,NECTIN3,CHL1,INPP5F,MAPK10,TRIM9,RAB11A,ADAM22,SACS,GNB1,GLRX2,AP3S1,CNIH3,ASIC2,CCK,SLC1A1,LIN7B,STAT1,MAP2K4,CYTH2,DNM3,NSG2,RIT2,CNR1,BRINP2,TERF2,SLC4A8,KIFAP3,SMURF1,RAPGEF2,SYT1,ERC2,SNAP25,KCNQ2,NEFL,MPP1,GRM5,CAMK2N1,NPTN,ACTR10,GRM7,NMNAT2,AP3B2,FGF13,ANK3,KPNA1,SLC17A6,GOT1,MKKS,TAC1,DOC2A,SYNJ1,PGRMC1…
AD	GO_NEURON_TO_NEURON_SYNAPSE	1.00e-10	5.63e-09	NA	-0.45	-2.32	280	ACTN2,NETO2,NECTIN3,SORCS3,RUSC1,ADAM22,DROSHA,ADD2,LIN7B,DNM3,SYT1,GRIK1,GRM5,CAMK2N1,NPTN,GRM7,DLGAP2,KPNA1,SH3GL3,TSC2,EPB41L3,GNG3,NSF,GPHN,SHANK2,YWHAZ,DLG4,SLC30A3,SLITRK3,RTN4,FRMPD4,DLG3,SH3GL2,BSN,STX1A,ACTR2,PRKCZ,GRM1,ATP1A1,NLGN1,SYN2,CDK5,CAP2,CAMK1,CACNG3,DNM1,CHMP2B,VAMP7,ARHGEF9,NRGN,KCNAB2,PTK2B,RPL10A,CABP1,ARHGAP44,NEURL1,GRIA1,CLSTN1,SYN1,NRCAM,GAP43,PJA2,PRKAR1B,GRIK2,BACE1,M…
AD	GO_NUCLEAR_CHROMOSOME	1.00e-10	5.63e-09	NA	0.31	2.04	910	PAX6,PAWR,POU3F2,MUC1,RFX4,FOXO1,FOXJ1,HIF3A,NFKB1,USF2,CBX5,AGO3,IRX5,ZFHX3,KAT6A,SIX5,TBX2,TCF7,HBP1,SINHCAF,SMAD5,MSX1,KLF15,TBX5,FOXC1,NFATC4,H1-2,RELA,LYL1,STAT5A,FOXD2,NFATC1,BPTF,DLX4,SOX2,ERF,RFX2,DVL3,TNP1,MXI1,TEAD3,SOX12,SP1,KAT6B,TGIF1,PAX2,NIPBL,HEY2,FOXD1,FOXO4,DCLRE1B,SOX21,TCF3,RXRA,CENPB,ELF4,SMAD9,E2F2,CHD4,HNF1B,RAX,NR5A1,MAF,EVX1,PPARA,ONECUT1,CREB3L2,ELF5,ZHX3,FOXF1,ELF1,RARG…
AD	GO_ORGANELLAR_RIBOSOME	1.00e-10	5.63e-09	NA	-0.69	-2.77	56	MRPS22,MRPS33,MRPL15,MRPS10,MRPS15,MRPL3,DAP3,MRPL35,MRPS35,MRPL39,MRPL16,NDUFAB1,NDUFA7,MRPL22,MRPL17,MRPS7,MRPL13,MRPL58,MRPS27,MRPS11,MRPL44,MRPL20,MRPS16,MRPL42,MRPL4,MRPS2,MRPL9,MRPS17,MRPL40,MRPL18,MRPL34,MRPS30,MRPS31,MRPS18C,MRPS28,MRPS18A,MRPL46,MRPL12,MRPL28,MRPL48,MRPL49,MRPL11,MRPS12,MRPL19
AD	GO_ORGANELLE_INNER_MEMBRANE	1.00e-10	5.63e-09	NA	-0.58	-3.05	340	MRPS22,NDUFA4,OPA1,COX6A1,ATP5PD,MRPS33,SLC25A11,MPV17,NDUFA3,SLC25A32,MRPL15,AGK,COX5B,COX7A2,COX7C,ATP5MPL,NDUFA5,TMEM70,MRPS10,NDUFA9,NDUFS3,COX7B,ATP5F1C,NDUFA8,ATP5MG,COQ10B,MRPS15,COX4I1,IMMT,NDUFB8,HIGD1A,ATP5F1B,MTCH2,UQCC1,UQCRC2,SLC25A3,NDUFS4,COX6C,MRPL3,TIMM8B,DAP3,SDHB,TRAP1,MRPL35,TMEM126B,MICU1,TIMM17A,CHCHD3,LEMD3,PMPCB,SNCA,MRPS35,ATP5F1D,NDUFB5,NDUFV2,COX8A,IFI6,SLC25A12,GHITM,M…
AD	GO_ORGANONITROGEN_COMPOUND_BIOSYNTHETIC_PROCESS	1.00e-10	5.63e-09	NA	-0.31	-1.72	1277	GAD1,MRPS22,ATP5PD,MRPS33,PDHB,PLCB1,DPH2,ST3GAL5,MRPL15,AASDHPPT,ALAS1,PTDSS1,PUS7,SUCLA2,AGK,COX5B,B4GALT6,GUCY1B1,DIO2,ELOVL4,MRPS10,SEPHS2,CLIP3,GSTO1,PAIP1,ATP5F1C,GUK1,RNF139,ATP5MG,WARS1,B4GALNT1,MRPS15,B3GALT2,DDX1,SRM,PID1,UROS,ENOPH1,ABCE1,METAP1,PDHX,NARS1,TSFM,FASTKD3,HPRT1,ELOVL6,AK5,RARS1,VAPA,ATP5F1B,GRM5,TBPL1,UQCC1,NAGPA,CTPS1,COPS5,NMNAT2,EIF1B,MRPL3,RSL24D1,GOT1,ACLY,CARS1,GLMN…
AD	GO_ORGANOPHOSPHATE_BIOSYNTHETIC_PROCESS	1.00e-10	5.63e-09	NA	-0.36	-1.91	452	ATP5PD,PDHB,MTMR6,PLCB1,LPCAT4,PTDSS1,INPP5F,AGK,COX5B,GUCY1B1,ELOVL4,ATP5F1C,GUK1,DDHD2,ATP5MG,MTMR4,PID1,PDHX,HPRT1,ELOVL6,AK5,ATP5F1B,TBPL1,CTPS1,FIG4,GPD1L,NMNAT2,ACLY,SERINC1,SYNJ1,SNCA,ADSS2,ATP5F1D,GPHN,DPM1,PANK2,SLC25A12,PDP1,DGUOK,DLAT,MPC2,ACOT7,DLD,PIP4K2C,ATP5PO,PAPSS1,ATP5PB,PRPS2,NAXD,MTMR1,PFAS,CYC1,ATP5MC3,SUCLG1,HMGCS1,OCRL,ATP5MC1,PANK4,PDHA1,PIK3R4,ATP5F1A,ATP5PF,MTMR9,PPIP5K1…
AD	GO_OXIDATIVE_PHOSPHORYLATION	1.00e-10	5.63e-09	NA	-0.69	-3.09	98	NDUFA4,COX6A1,ATP5PD,NDUFA3,COX5B,COX7A2,COX7C,NDUFA5,NDUFA9,NDUFS3,COX7B,ATP5F1C,NDUFA8,ATP5MG,COX4I1,NDUFB8,ATP5F1B,PGK1,UQCRC2,ISCU,NDUFS4,COX6C,SNCA,ATP5F1D,NDUFB5,NDUFV2,COX8A,COX6B1,NDUFB3,NDUFB4,UQCRC1,DLD,ATP5PO,ATP5PB,NDUFB2,CYC1,ATP5MC3,NDUFAB1,ATP5MC1,NDUFB7,COX5A,NDUFAF1,ATP5F1A,ATP5PF,NDUFA7,NDUFB6,COQ9,UQCR10,NDUFS7,UQCR11,NDUFA10,UQCRFS1,NDUFS2,UQCRB,ATP5ME,NDUFA1,CYCS,COX7A1,SDHA,…
AD	GO_OXIDOREDUCTASE_COMPLEX	1.00e-10	5.63e-09	NA	-0.64	-2.78	77	NDUFA4,PDHB,NDUFA3,NDUFA5,NDUFA9,NDUFS3,NDUFA8,PDHX,NDUFB8,UQCRC2,GPD1L,NDUFS4,SDHB,OGDHL,NDUFB5,NDUFV2,DLAT,NDUFB3,NDUFB4,UQCRC1,DLD,NDUFB2,CYC1,NDUFAB1,PDHA1,NDUFB7,NDUFAF1,NDUFA7,NDUFB6,BCKDK,UQCR10,NDUFS7,NDUFA10,UQCRFS1,NDUFS2,UQCRB,GMPR2,NDUFA1,SDHA,NDUFV1,BCS1L,UQCRQ,NDUFS1,NDUFC1
AD	GO_PATTERN_SPECIFICATION_PROCESS	1.00e-10	5.63e-09	NA	0.37	2.26	334	PAX6,RFX4,FOXJ1,SMO,TBX2,SMAD5,GLI2,MSX1,TBX5,MED12,FOXC1,BMP4,TULP3,ROR2,BPTF,GPR161,BMPR1B,PAX2,HIPK2,HEY2,FOXD1,NOTCH2,BMPR1A,HES1,NOTCH1,HNF1B,RAX,EVX1,ZBTB16,FOXF1,RARG,EMX2,YY1,TBX3,LRP5L,DNAI2,IFT140,HEYL,HOXB1,GATA4,HOXA3,HOXB2,SIX1,ALX4,ZIC3,XRCC2,FOLR1,SNAI1,TBX6,TBX19,NEUROG1,NKX3-1,ASCL1,GDF3,RBPJ,FUZ,HOXD12,PCSK6,EYA1,DVL2,HIPK1,LFNG,IRX4,KDM6A,IFT74,TGFBR1,LRP5,ALX3,LRP4,TP53,PTCH1,…
AD	GO_PEPTIDASE_COMPLEX	1.00e-10	5.63e-09	NA	-0.61	-2.57	71	PSMD14,PSMD12,UCHL5,PSMD6,PSMD5,SPCS3,SPCS1,PSMA3,PSMD8,PSMC6,PSMC3,PSMA5,PSMA4,PSMB6,HTRA2,PSMA1,PSMB5,ENY2,TXNL1,RAD23B,PSMB2,PSMB3,ECPAS,PSMD1,PSMD10,PSMD3,PSMC1,PSMC4,PSMB4,TADA3,PSMC5,PSMC2,PSMA2,PSMD4,PSMD11,PSMD13,USP14,PSMB7,PSMB10,PSMF1,PSMD2,PSMD9,PSMB1,TAF12,PSMD7,AFG3L2
AD	GO_PEPTIDE_BIOSYNTHETIC_PROCESS	1.00e-10	5.63e-09	NA	-0.4	-2.15	461	MRPS22,MRPS33,DPH2,MRPL15,PUS7,DIO2,MRPS10,PAIP1,RNF139,WARS1,MRPS15,DDX1,ABCE1,METAP1,NARS1,TSFM,FASTKD3,RARS1,GRM5,UQCC1,COPS5,EIF1B,MRPL3,RSL24D1,CARS1,DAP3,TRAP1,FTSJ1,DNAJC24,MRPL35,DDX25,MRPS35,HABP4,HARS1,NOLC1,DHPS,GATB,MRPL39,GSPT2,EIF3K,EIF3I,DENR,EEF1A2,IARS1,MRPL16,GAPDH,COA3,GGCT,GSS,YTHDF2,PCSK1,SELENOT,NDUFA7,FASTKD2,CAPRIN2,MRPL22,CNOT7,MRPL17,MRPS7,IARS2,LRPPRC,DRG1,PTK2B,RPL10A,…
AD	GO_PEPTIDE_METABOLIC_PROCESS	1.00e-10	5.63e-09	NA	-0.36	-1.95	576	MRPS22,MRPS33,DPH2,MRPL15,PUS7,DIO2,MRPS10,PAIP1,GLRX2,RNF139,SCG5,WARS1,MRPS15,DDX1,ABCE1,METAP1,NARS1,TSFM,FASTKD3,RARS1,GRM5,UQCC1,COPS5,TRHDE,EIF1B,MRPL3,RSL24D1,CARS1,DAP3,TRAP1,FTSJ1,DNAJC24,MRPL35,DDX25,SPCS3,MRPS35,HABP4,PCSK1N,ATP6AP2,HARS1,SPCS1,GSTA4,NOLC1,DHPS,GATB,MRPL39,PAM,GSPT2,EIF3K,EIF3I,DENR,EEF1A2,IARS1,MRPL16,GAPDH,COA3,GGCT,GSS,YTHDF2,PCSK1,SELENOT,NDUFA7,FASTKD2,CAPRIN2,MRP…
AD	GO_POSITIVE_REGULATION_OF_CELLULAR_BIOSYNTHETIC_PROCESS	1.00e-10	5.63e-09	NA	0.23	1.58	1559	TBL1X,PAX6,PAWR,POU3F2,MUC1,RFX4,LPIN1,FOXO1,FOXJ1,MAPKAPK2,HIF3A,EGFR,NFKB1,USF2,KDM5A,SMO,WAS,SYK,ZFHX3,MID1IP1,GATA2,RHOQ,KAT6A,SIX5,TBX2,SMAD5,GLI2,MSX1,KLF15,TBX5,MED12,FOXC1,NFATC4,CTDNEP1,CCNT1,BMP4,H1-2,RELA,LYL1,STAT5A,FOXD2,NFATC1,ROR2,BPTF,DLX4,SOX2,RFX2,DVL3,GCK,ID4,TEAD3,SOX12,ZNF423,SP1,CSRP3,KAT6B,BMPR1B,PAX2,MECOM,HIPK2,NIPBL,HEY2,FOXD1,FSTL3,SERTAD3,FOXO4,CD3D,CDK2,SOX21,ZXDC,TCF…
AD	GO_POSITIVE_REGULATION_OF_CELL_POPULATION_PROLIFERATION	1.00e-10	5.63e-09	NA	0.31	2.02	734	APLNR,PAX6,POU3F2,CSF1,EGFR,TGFBR3,GJA1,SMO,SYK,CTF1,BCL2,GATA2,TNS3,TBX2,LIFR,SINHCAF,GLI2,LTF,NES,TBX5,BMP4,RELA,STAT5A,PDCD1LG2,PGF,ITGAX,ZAP70,SASH3,ID4,LILRB2,BCL6,SP1,PAX2,IGFBP5,NMB,HIPK2,HEY2,GNAI2,LTBP3,NOTCH2,CDK2,BMPR1A,HES1,WWTR1,NOTCH1,CD40,EBI3,FGFR4,AQP1,PTAFR,EMP2,CSF1R,IGF1R,FOXF1,RARG,PDGFRB,TBX3,TCF7L2,OSM,MPL,CLDN7,SPHK1,MZB1,NCKAP1L,HSF1,HOXA3,CCL5,SIX1,ELL3,F2R,FZD9,ERBB2,HL…
AD	GO_POSITIVE_REGULATION_OF_DEVELOPMENTAL_PROCESS	1.00e-10	5.63e-09	NA	0.25	1.66	1092	ITPKB,PPP1R13L,APLNR,FYN,PAX6,RARRES2,PAWR,POU3F2,SYDE1,CSF1,FOXJ1,SCIN,PLXNB2,NFKB1,TGFBR3,GJA1,SMO,GH1,EVI2B,SYK,BCL2,GATA2,TBX2,ITGB8,SMAD5,GLI2,SRPX2,ALOX15B,LTF,TBX5,FOXC1,BMP1,BMP4,CXCR4,RELA,GDPD2,PGF,ITGAX,ROR2,HMG20B,SOX2,HSPB6,DVL3,MYLK3,ZAP70,RETN,ACACB,SASH3,ZFP36L1,LMNA,PRDM14,LILRB2,BCL6,SFRP4,SP1,BMPR1B,PAX2,PDPN,HIPK2,NIPBL,HEY2,FOXD1,RRAS,RND2,LTBP3,HDAC7,NOTCH2,SAV1,SPEN,TNFRSF1…
AD	GO_POSITIVE_REGULATION_OF_IMMUNE_SYSTEM_PROCESS	1.00e-10	5.63e-09	NA	0.26	1.71	843	ITPKB,FYN,RARRES2,ALPK1,PAWR,MUC1,CSF1,FCGRT,FOXJ1,SCIN,PGC,MAPKAPK2,SWAP70,NFKB1,GPSM3,WAS,COLEC12,EVI2B,SYK,BCL2,GATA2,TLR5,GLI2,LTF,C8A,FOXC1,FCGR2B,RELA,PDCD1LG2,PGF,ROR2,ERBIN,LILRA2,ZAP70,SASH3,ZFP36L1,TRIL,LILRB2,BCL6,WASF2,CSK,CD3D,NOTCH2,MYO1C,C6,HES1,CMKLR1,NFKBIA,C3AR1,MMP14,LGR4,TLR7,F2RL1,CD40,TRIM5,FCN1,EBI3,PTAFR,MAPKAPK3,ZBTB16,AZGP1,TNIP2,EZR,MAP3K8,CCL2,FES,LILRB1,MAP3K1,FOXF1,C…
AD	GO_POSITIVE_REGULATION_OF_MULTICELLULAR_ORGANISMAL_PROCESS	1.00e-10	5.63e-09	NA	0.22	1.51	1412	ITPKB,APLNR,FYN,PAX6,POU3F2,SYDE1,CSF1,LPIN1,ANGPT1,SPX,FOXJ1,SCIN,INHBB,MAPKAPK2,EGFR,PLXNB2,NFKB1,TGFBR3,GJA1,GPSM3,SMO,GH1,EVI2B,SYK,BCL2,GATA2,TBX2,TLR5,ITGB8,PLEK,SMAD5,GLI2,SRPX2,ALOX15B,LTF,TBX5,FOXC1,NFATC4,BMP1,BMP4,CXCR4,RELA,GDPD2,STAT5A,PGF,ITGAX,ROR2,HMG20B,HSPB6,AGPAT2,LILRA2,TOB2,DVL3,ZAP70,RETN,ACACB,SASH3,ZFP36L1,PRDM14,LILRB2,BCL6,SP1,BMPR1B,PAX2,PDPN,HIPK2,CD58,NIPBL,HEY2,FOXD1…
AD	GO_POSITIVE_REGULATION_OF_NUCLEOBASE_CONTAINING_COMPOUND_METABOLIC_PROCESS	1.00e-10	5.63e-09	NA	0.23	1.57	1461	TBL1X,PAX6,POU3F2,MUC1,RFX4,LPIN1,FOXO1,FOXJ1,HIF3A,EGFR,NFKB1,USF2,KDM5A,SMO,WAS,ZFHX3,GATA2,RHOQ,KAT6A,SIX5,TBX2,SMAD5,GLI2,MSX1,KLF15,TBX5,MED12,FOXC1,NFATC4,CCNT1,BMP4,H1-2,RELA,LYL1,STAT5A,ZFP36L2,FOXD2,NFATC1,ROR2,BPTF,DLX4,SOX2,RFX2,DVL3,ZFP36L1,PFKFB3,ID4,TEAD3,SOX12,ZNF423,SP1,CSRP3,KAT6B,BMPR1B,PAX2,MECOM,HIPK2,NIPBL,HEY2,FOXD1,FSTL3,SERTAD3,FOXO4,CD3D,CDK2,TNFRSF1B,SOX21,ZXDC,TCF3,RXRA…
AD	GO_POSITIVE_REGULATION_OF_RNA_METABOLIC_PROCESS	1.00e-10	5.63e-09	NA	0.25	1.71	1341	TBL1X,PAX6,POU3F2,MUC1,RFX4,LPIN1,FOXO1,FOXJ1,HIF3A,EGFR,NFKB1,USF2,KDM5A,SMO,WAS,ZFHX3,GATA2,RHOQ,KAT6A,SIX5,TBX2,SMAD5,GLI2,MSX1,KLF15,TBX5,MED12,FOXC1,NFATC4,CCNT1,BMP4,H1-2,RELA,LYL1,STAT5A,ZFP36L2,FOXD2,NFATC1,ROR2,BPTF,DLX4,SOX2,RFX2,DVL3,ZFP36L1,ID4,TEAD3,SOX12,ZNF423,SP1,CSRP3,KAT6B,BMPR1B,PAX2,MECOM,HIPK2,NIPBL,HEY2,FOXD1,FSTL3,SERTAD3,FOXO4,CD3D,CDK2,TNFRSF1B,SOX21,ZXDC,TCF3,RXRA,BMPR1A…
AD	GO_POSITIVE_REGULATION_OF_TRANSCRIPTION_BY_RNA_POLYMERASE_II	1.00e-10	5.63e-09	NA	0.3	1.99	952	TBL1X,PAX6,POU3F2,MUC1,RFX4,LPIN1,FOXO1,FOXJ1,HIF3A,EGFR,NFKB1,USF2,SMO,WAS,ZFHX3,GATA2,RHOQ,KAT6A,SIX5,TBX2,SMAD5,GLI2,MSX1,KLF15,TBX5,MED12,FOXC1,NFATC4,CCNT1,BMP4,RELA,STAT5A,FOXD2,NFATC1,BPTF,DLX4,SOX2,RFX2,ID4,TEAD3,SOX12,SP1,CSRP3,KAT6B,BMPR1B,PAX2,HIPK2,NIPBL,HEY2,FOXD1,FSTL3,FOXO4,CD3D,SOX21,TCF3,RXRA,BMPR1A,HES1,WWTR1,ELF4,NOTCH1,CYTL1,NFKBIA,SMAD9,MED25,E2F2,HNF1B,RAX,NR5A1,MAF,EVX1,PPA…
AD	GO_POSITIVE_REGULATION_OF_VASCULATURE_DEVELOPMENT	1.00e-10	5.63e-09	NA	0.45	2.44	158	APLNR,GATA2,ITGB8,SRPX2,CXCR4,PGF,ITGAX,HSPB6,SP1,HIPK2,RRAS,HDAC7,SASH1,C6,PAK4,TIE1,NOTCH1,C3AR1,CD40,AQP1,SPHK1,GATA4,CD34,ASB4,PRKD2,VEGFB,C5AR1,KLF4,CTSH,GDF2,MAP3K3,HIPK1,ACVRL1,BRCA1,ETS1,ITGA5,ANGPT4,SIRT1,VEGFC,GAB1,EPHA1,GPER1,JUP,ABL1,STAT3,ANXA1,RAMP2,ANXA3,FGFBP1,RAPGEF3,TLR3,HYAL1,ANGPTL4,FGF18,CCR3,PRKD1,C3,TERT,IL1A,FOXC2,CXCR2,HMOX1,SERPINE1,SIRT6,BTG1,SMAD1,HMGA2,PDGFB,CEACAM1,C…
AD	GO_POSTSYNAPSE	1.00e-10	5.63e-09	NA	-0.37	-2.03	493	INA,PLCB1,EPS15,ACTN2,RPH3A,NETO2,NECTIN3,SORCS3,RAB11A,RUSC1,ADAM22,DROSHA,CNIH3,ASIC2,ADD2,LIN7B,DNM3,CDH10,SNAP25,NEFL,GRIK1,GRM5,CAMK2N1,NPTN,GRM7,DLGAP2,ANK3,KPNA1,SH3GL3,CLTA,TSC2,APBA2,EPB41L3,STXBP1,SNCA,GNG3,NSF,GABRG2,GPHN,STX12,SHANK2,SLC6A1,DLG4,SLITRK3,CALY,RTN4,RAC1,FRMPD4,DLG3,GABRD,BSN,STX1A,ACTR2,PRKCZ,AP3D1,GRM1,ATP1A1,NLGN1,SYN2,PCDH8,CDK5,FAIM2,MEF2C,CAP2,NSG1,GABBR2,CAMK1,CAC…
AD	GO_PRESYNAPSE	1.00e-10	5.63e-09	NA	-0.42	-2.24	403	GAD1,GAD2,TOR1A,RPH3A,PPFIA4,SEPTIN6,TRIM9,GUCY1B1,DMXL2,CCK,RAB40B,LIN7B,DNM3,CNR1,VDAC2,SYT1,ERC2,CDH10,SNAP25,NEFL,GRIK1,NPTN,FLOT1,SNAP91,COPS5,GRM7,SH3GL3,SLC17A6,GOT1,RAB6B,CLTA,DOC2A,SYNJ1,APBA2,STXBP1,SNCA,STX12,GNB5,SLC6A1,DLG4,SLC30A3,LAMP5,SH3GL2,BSN,SV2B,STX1A,RAB15,DNM1L,ATP2B1,NDEL1,AP3D1,WDR7,NLGN1,SLC9A6,SYN2,PCDH8,RAB26,ROGDI,SYNGR1,VDAC1,CDK5,STX6,AMPH,DNM1,MFF,VAMP7,ADAM23,SNCB…
AD	GO_PROTEASOMAL_PROTEIN_CATABOLIC_PROCESS	1.00e-10	5.63e-09	NA	-0.39	-2.08	338	UBE2V2,TOR1A,TRIM9,RNF139,PSMD14,FBXL2,PSMD12,SMURF1,UBXN8,UCHL5,RNF14,RBX1,PSMD6,GLMN,PSMD5,UCHL1,PRPF19,CUL2,FBXL15,PSMA3,PSMD8,UBE2K,PSMC6,CUL1,ANAPC15,PSMC3,RNF7,PSMA5,MAPK9,RNF41,UBB,ANAPC10,FBXW11,PSMA4,PLK2,UBQLN2,PSMB6,RMND5B,RNF4,UBE2S,PSMA1,FBXO38,PSMB5,PLAA,SKP1,DCAF11,HSP90AB1,RAD23B,MAEA,PSMB2,CRBN,RCHY1,TRIB1,MAD2L1,KCTD2,CUL5,PSMB3,ECPAS,UBE4B,FAF1,PSMD1,UBE2A,RMND5A,FBXW7,PSMD10,U…
AD	GO_PROTEIN_CONTAINING_COMPLEX_ASSEMBLY	1.00e-10	5.63e-09	NA	-0.3	-1.67	1324	PEX11B,ARPC5L,OPA1,NAP1L2,EPS15,ATXN10,ACTN2,COPS7A,NDUFA3,HMGCR,TSPYL5,RAP1GDS1,TRIM9,COX7A2,NDUFA5,TMEM70,POMP,CAMSAP1,CLIP3,TUBG2,NDUFA9,NDUFS3,PRKACB,NDUFA8,FSD1,CNIH3,ADD2,WARS1,CCK,SLC1A1,DDX1,NAP1L3,ARPC1A,NSG2,G3BP2,CLGN,NDUFB8,VDAC2,CAND2,KIFAP3,FASTKD3,HPRT1,SYT1,ERC2,KCNF1,SNAP25,NEFL,TSPYL1,FLOT1,SNAP91,UQCC1,RBX1,VBP1,FGF13,NDUFS4,RSL24D1,MKKS,CCT8,CLTA,PSMG1,TMEM126B,MICU1,SYNJ1,TRA…
AD	GO_PROTEIN_MODIFICATION_BY_SMALL_PROTEIN_CONJUGATION	1.00e-10	5.63e-09	NA	-0.37	-2.04	616	HERC1,UBE2V2,SEH1L,ELOC,KLHL18,TSPYL5,TRIM9,DCAF6,RUSC1,UCHL3,OBI1,RNF139,PSMD14,RAB40B,UBE2N,FBXL2,PSMD12,CAND2,SMURF1,FBXO3,WSB2,RNF14,RBX1,RNF10,TRIM37,PSMD6,MINAR1,GLMN,PSMD5,RTF1,PRPF19,CUL2,FBXL15,PSMA3,PSMD8,UBA5,UBE2K,PSMC6,EGR1,RNF38,EIPR1,RAB1A,STX1A,NUP42,DNM1L,CUL1,NDFIP1,PSMC3,MKRN2,RNF7,SENP5,PSMA5,MAPK9,RNF41,UBB,MARCHF5,ANAPC10,FBXW11,TOLLIP,CDK5,PSMA4,MAGEL2,SUMO3,PSMB6,KLHL3,BTB…
AD	GO_PROTEIN_MODIFICATION_BY_SMALL_PROTEIN_CONJUGATION_OR_REMOVAL	1.00e-10	5.63e-09	NA	-0.37	-2.03	748	POLB,MINDY3,HERC1,UBE2V2,STAM,SEH1L,ELOC,TOR1A,KLHL18,COPS7A,TSPYL5,TRIM9,DCAF6,RUSC1,BABAM2,UCHL3,OBI1,TFPT,RNF139,PSMD14,RAB40B,UBE2N,FBXL2,USP11,PSMD12,CAND2,SMURF1,FBXO3,UCHL5,WSB2,RNF14,COPS3,COPS5,RBX1,RNF10,TRIM37,PSMD6,MINAR1,GLMN,PSMD5,UCHL1,RTF1,PRPF19,CUL2,FBXL15,PSMA3,PSMD8,UBA5,ABRAXAS2,UBE2K,PSMC6,EGR1,RNF38,EIPR1,RAB1A,STX1A,NUP42,DNM1L,CUL1,NDFIP1,PSMC3,MKRN2,RNF7,SENP5,PSMA5,MAPK…
AD	GO_PROTON_TRANSMEMBRANE_TRANSPORT	1.00e-10	5.63e-09	NA	-0.58	-2.62	104	NDUFA4,COX6A1,ATP5PD,COX5B,COX7A2,COX7C,COX7B,ATP5F1C,ATP6V1E1,ATP5MG,COX4I1,ATP6V1B2,ATP5F1B,ATP2A2,SLC25A3,COX6C,ATP5F1D,COX8A,ATP6V0B,ATP6AP1,COX6B1,ATP6V1D,ATP5PO,ATP5PB,SLC9A6,ATP6V0E2,CYC1,ATP5MC3,ATP6V1A,TESC,ATP5MC1,COX5A,SLC25A14,ATP5F1A,ATP5PF,ATP6V1G1,ATP6V1F,ATP6V0A1,CLCN3,NDUFS7,CHP1,ATP5ME,CLCN4,ATP6V1C1,ATP6V0C,ATP6V0D1,COX7A1,SLC17A7
AD	GO_PROTON_TRANSMEMBRANE_TRANSPORTER_ACTIVITY	1.00e-10	5.63e-09	NA	-0.6	-2.64	86	NDUFA4,COX6A1,ATP5PD,COX5B,COX7A2,COX7C,COX7B,ATP5F1C,ATP6V1E1,ATP5MG,COX4I1,ATP6V1B2,ATP5F1B,ATP2A2,SLC25A3,COX6C,ATP5F1D,COX8A,ATP6V0B,ATP6AP1,COX6B1,ATP6V1D,ATP5PO,ATP5PB,SLC9A6,ATP6V0E2,ATP5MC3,ATP6V1A,ATP5MC1,COX5A,ATP5F1A,ATP5PF,ATP6V1G1,ATP6V1F,ATP6V0A1,CLCN3,ATP5ME,CLCN4,ATP6V1C1,ATP6V0C,ATP6V0D1,COX7A1,LETM1,SLC36A1
AD	GO_PROTON_TRANSPORTING_TWO_SECTOR_ATPASE_COMPLEX	1.00e-10	5.63e-09	NA	-0.76	-2.79	36	ATP5PD,ATP5MPL,ATP5F1C,ATP6V1E1,ATP5MG,ATP6V1B2,ATP5F1B,ATP5F1D,ATP6V0B,ATP6AP2,ATP6AP1,ATP6V1D,ATP5PO,ATP5PB,ATP6V0E2,ATP5MC3,ATP6V1A,ATP5MC1,ATP5F1A,ATP5PF,ATP6V1G1,ATP6V1F,ATP6V0A1,ATP5ME,ATP6V1C1,ATP6V0C,ATP6V0D1
AD	GO_REGIONALIZATION	1.00e-10	5.63e-09	NA	0.37	2.19	266	PAX6,RFX4,FOXJ1,SMO,GLI2,MSX1,MED12,FOXC1,BMP4,TULP3,ROR2,BPTF,GPR161,BMPR1B,PAX2,HIPK2,HEY2,FOXD1,NOTCH2,BMPR1A,HES1,NOTCH1,HNF1B,EVX1,ZBTB16,FOXF1,RARG,EMX2,YY1,TBX3,LRP5L,IFT140,HEYL,HOXB1,GATA4,HOXA3,HOXB2,SIX1,ALX4,ZIC3,XRCC2,SNAI1,TBX6,TBX19,NEUROG1,NKX3-1,ASCL1,GDF3,RBPJ,FUZ,PCSK6,DVL2,HIPK1,LFNG,KDM6A,TGFBR1,LRP5,LRP4,TP53,PTCH1,TBX1,LHX1,GLI1,VAX2,SMAD6,CDX2,MKS1,EP300,PAX8,GPC3,PCSK5,PR…
AD	GO_REGULATION_OF_CELL_ACTIVATION	1.00e-10	5.63e-09	NA	0.34	2.11	432	ITPKB,FYN,PAWR,FOXJ1,SYK,BCL2,GATA2,PLEK,GLI2,BANK1,FCGR2B,BMP4,PDCD1LG2,ZFP36L2,LILRA2,LRRC32,ZAP70,SASH3,ZFP36L1,LILRB2,BCL6,PDPN,CSK,TNFRSF1B,HES1,MMP14,EMILIN1,F2RL1,CD40,EBI3,PTAFR,ZBTB16,RPS6KA1,TNIP2,PRDM1,MAP3K8,CCL2,FES,LILRB1,SDC4,FOXF1,PDGFRB,TSPAN32,MPL,GNRH1,SPHK1,TNFSF8,MZB1,YES1,NCKAP1L,IKZF3,LILRA5,HLA-DOA,PKN1,CCL5,PDCD1,FGR,ERBB2,IRF4,HLA-DPA1,LAG3,STXBP2,FLT3LG,IL7R,IL12RB1,CD1…
AD	GO_REGULATION_OF_CELL_ADHESION	1.00e-10	5.63e-09	NA	0.29	1.83	563	ITPKB,FYN,PAWR,MUC1,CSF1,ANGPT1,FOXJ1,PRKX,SWAP70,PLXNB2,SYK,ZFHX3,BCL2,GLI2,FCGR2B,BMP4,CXCR4,RELA,NINJ1,PDCD1LG2,ECM2,SOX2,LRRC32,ZAP70,ATXN3L,SASH3,LILRB2,KANK1,BCL6,PDPN,CSK,FSTL3,EPHA2,HES1,PIEZO1,NOTCH1,MMP14,EMILIN1,PPARA,COL8A1,ONECUT1,LRP1,EBI3,PTAFR,EMP2,ZBTB16,MAPK7,MAP3K8,CCL2,FES,LILRB1,SDC4,FOXF1,RHOD,APBB1IP,PLXNB1,TRIOBP,NID1,APOA1,GNRH1,CLDN7,YES1,NCKAP1L,CD44,TGFBI,IQGAP1,CCL5,P…
AD	GO_REGULATION_OF_CELL_POPULATION_PROLIFERATION	1.00e-10	5.63e-09	NA	0.28	1.89	1310	APLNR,FYN,PAX6,PAWR,POU3F2,CSF1,FOXO1,ANGPT1,FOXJ1,SCIN,PLCD1,EGFR,TGFBR3,AGO3,GJA1,SMO,SYK,CDKN2C,CTF1,BCL2,GATA2,TNS3,SIX5,TBX2,TCF7,LIFR,SINHCAF,GLI2,MSX1,ALOX15B,LTF,NES,DLEC1,TBX5,FCGR2B,BMP4,RELA,STAT5A,PDCD1LG2,PGF,ITGAX,ROR2,SOX2,TOB2,LRRC32,ZAP70,SASH3,ZFP36L1,MXI1,LMNA,ID4,LILRB2,BCL6,SFRP4,SP1,SSTR4,BMPR1B,PAX2,PDPN,IGFBP5,NMB,HIPK2,CSK,HEY2,GNAI2,LTBP3,FOXO4,CD33,NOTCH2,CDK2,SAV1,TNFR…
AD	GO_REGULATION_OF_IMMUNE_SYSTEM_PROCESS	1.00e-10	5.63e-09	NA	0.28	1.83	1185	ITPKB,FYN,RARRES2,ALPK1,PAWR,MUC1,CSF1,PILRA,ANGPT1,FCGRT,FOXJ1,SCIN,PGC,MAPKAPK2,SWAP70,NFKB1,AGO3,GPSM3,WAS,COLEC12,EVI2B,DNASE2,SYK,BCL2,GATA2,TLR5,GLI2,LTF,BANK1,C8A,FOXC1,FCGR2B,BMP4,RELA,LOX,PDCD1LG2,PGF,ZFP36L2,NFATC1,ROR2,ERBIN,LILRA2,TOB2,LRRC32,ZAP70,SASH3,ZFP36L1,TRIL,LILRB2,BCL6,WASF2,CSK,FSTL3,CD33,CD3D,NOTCH2,MYO1C,TNFRSF1B,TMEM176A,C6,TCF3,HES1,NOTCH1,CMKLR1,NFKBIA,C3AR1,MMP14,EMIL…
AD	GO_REGULATION_OF_LEUKOCYTE_PROLIFERATION	1.00e-10	5.63e-09	NA	0.43	2.38	183	PAWR,CSF1,FOXJ1,SYK,BCL2,FCGR2B,BMP4,PDCD1LG2,LRRC32,ZAP70,SASH3,LILRB2,BCL6,TNFRSF1B,HES1,CD40,EBI3,LILRB1,SDC4,MPL,GNRH1,TNFSF8,MZB1,NCKAP1L,IKZF3,PKN1,CCL5,ERBB2,HLA-DPA1,FLT3LG,IL12RB1,INPP5D,CD86,SPN,CLCF1,GPNMB,TNFRSF4,ATAD5,CD70,PTPRC,CD80,PTPN6,CD4,IL4,LGALS9,BTK,IL18,LST1,CD3E,RAC2,GPR183,ARG1,HLA-DMB,PDE5A,CD300A,CTLA4,IL15,PLA2G2D,TNFAIP3,EFNB1,HLA-DPB1,ANXA1,LEP,TYROBP,TLR4,VSIG4,XCL1…
AD	GO_REGULATION_OF_LYMPHOCYTE_ACTIVATION	1.00e-10	5.63e-09	NA	0.35	2.09	337	ITPKB,FYN,PAWR,FOXJ1,SYK,BCL2,GLI2,BANK1,FCGR2B,BMP4,PDCD1LG2,ZFP36L2,LRRC32,ZAP70,SASH3,ZFP36L1,LILRB2,BCL6,CSK,TNFRSF1B,HES1,MMP14,CD40,EBI3,ZBTB16,TNIP2,PRDM1,MAP3K8,CCL2,LILRB1,SDC4,MPL,GNRH1,TNFSF8,MZB1,YES1,NCKAP1L,IKZF3,HLA-DOA,PKN1,CCL5,PDCD1,FGR,ERBB2,IRF4,HLA-DPA1,LAG3,FLT3LG,IL7R,IL12RB1,CD19,INPP5D,CLEC7A,CD86,SOX13,CBFB,SPN,CLCF1,GPNMB,SIT1,TNFRSF4,ATAD5,CD70,PTPRC,CD80,ADAM8,LAX1,CD…
AD	GO_REGULATION_OF_VASCULATURE_DEVELOPMENT	1.00e-10	5.63e-09	NA	0.37	2.18	274	APLNR,GATA2,ITGB8,SRPX2,FOXC1,BMP4,CXCR4,PGF,ITGAX,NFATC1,HSPB6,SP1,HIPK2,HEY2,RRAS,FOXO4,HDAC7,SASH1,C6,PAK4,TIE1,EPHA2,NOTCH1,C3AR1,EMILIN1,E2F2,CD40,AQP1,EMP2,MAPK7,TNFRSF12A,SPHK1,KRIT1,GATA4,ERBB2,CD34,ASB4,PRKD2,PF4,VEGFB,NFATC3,CLDN5,C5AR1,GPNMB,KLF4,CTSH,GDF2,MAP3K3,KLF2,HIPK1,ACVRL1,BRCA1,ETS1,ITGA5,ANGPT4,SIRT1,HSPG2,VEGFC,GAB1,TGFB2,EPHA1,DCN,GPER1,JUP,TNFAIP3,ABL1,STAT3,CARD10,EFNA1,A…
AD	GO_REGULATORY_REGION_NUCLEIC_ACID_BINDING	1.00e-10	5.63e-09	NA	0.37	2.4	732	TBL1X,PAX6,POU3F2,MUC1,RFX4,FOXJ1,NFKB1,KDM5A,TCF7L1,ZFHX3,GATA2,SIX5,TBX2,TCF7,SMAD5,GLI2,MSX1,KLF15,TBX5,MED12,FOXC1,NFATC4,CCNT1,RELA,LYL1,STAT5A,AEBP1,NFATC1,DLX4,SOX2,RFX2,ATXN3L,MXI1,PRDM14,TEAD3,SOX12,BCL6,SP1,TGIF1,PAX2,HEY2,FOXD1,SOX21,TCF3,YBX3,RXRA,HES1,ELF4,NOTCH1,ZIC4,E2F2,CHD4,HNF1B,RAX,NR5A1,MAF,PPARA,CREB3L2,ZBTB20,ELF5,ZHX3,ZBTB16,ZNF217,PRDM1,ZNF395,FOXF1,ELF1,RARG,SPI1,EMX2,ARI…
AD	GO_RESPIRASOME	1.00e-10	5.63e-09	NA	-0.76	-3.12	61	NDUFA4,COX6A1,NDUFA3,COX7A2,NDUFA5,NDUFA9,NDUFS3,COX7B,NDUFA8,COX4I1,NDUFB8,HIGD1A,UQCRC2,NDUFS4,SDHB,NDUFB5,NDUFV2,COX8A,COX6B1,NDUFB3,NDUFB4,UQCRC1,NDUFB2,CYC1,NDUFAB1,COA3,NDUFB7,COX5A,NDUFAF1,NDUFA7,NDUFB6,UQCR10,NDUFS7,UQCR11,NDUFA10,UQCRFS1,NDUFS2,UQCRB,NDUFA1,CYCS,TTC19,COX7A1,SDHA,NDUFV1,BCS1L,UQCRQ,NDUFS1,NDUFC1
AD	GO_RESPIRATORY_CHAIN_COMPLEX	1.00e-10	5.63e-09	NA	-0.78	-3.08	50	NDUFA4,COX6A1,NDUFA3,NDUFA5,NDUFA9,NDUFS3,COX7B,NDUFA8,COX4I1,NDUFB8,UQCRC2,NDUFS4,SDHB,NDUFB5,NDUFV2,COX8A,COX6B1,NDUFB3,NDUFB4,UQCRC1,NDUFB2,CYC1,NDUFAB1,COA3,NDUFB7,COX5A,NDUFAF1,NDUFA7,NDUFB6,UQCR10,NDUFS7,NDUFA10,UQCRFS1,NDUFS2,UQCRB,NDUFA1,SDHA,NDUFV1,BCS1L,UQCRQ,NDUFS1,NDUFC1
AD	GO_RESPIRATORY_ELECTRON_TRANSPORT_CHAIN	1.00e-10	5.63e-09	NA	-0.71	-3.04	75	NDUFA4,COX6A1,NDUFA3,COX5B,COX7C,NDUFA5,NDUFA9,NDUFS3,COX7B,NDUFA8,COX4I1,NDUFB8,UQCRC2,ISCU,NDUFS4,COX6C,SDHB,SNCA,NDUFB5,NDUFV2,COX8A,SLC25A12,COX6B1,NDUFB3,NDUFB4,UQCRC1,DLD,NDUFB2,CYC1,NDUFAB1,NDUFB7,COX5A,NDUFAF1,ETFB,NDUFA7,NDUFB6,COQ9,UQCR10,NDUFS7,UQCR11,NDUFA10,SLC25A22,UQCRFS1,NDUFS2,UQCRB,NDUFA1,CYCS,SDHA,NDUFV1,UQCRQ,NDUFS1,NDUFC1,ALDH5A1,ETFA,MYBBP1A,NDUFB11
AD	GO_RESPONSE_TO_BACTERIUM	1.00e-10	5.63e-09	NA	0.35	2.17	459	RARRES2,PGC,MAPKAPK2,NFKB1,GJA1,SYK,TLR5,LTF,BANK1,FCGR2B,RELA,PDCD1LG2,PTGER1,PLSCR4,ERBIN,LILRA2,LILRB2,IL10RA,ACP5,GZMA,ATP4B,RNASE3,NOTCH2,TNFRSF1B,SASH1,PPM1D,EPHA2,TENT5A,NOTCH1,NFKBIA,CD180,F2RL1,CD40,TRIM5,PTAFR,MAPKAPK3,TNIP2,CCL2,LILRB1,LRAT,CDK19,PLCG2,ABCA1,IRF5,CASP8,GNRH1,TNFSF8,LY86,IKZF3,IL37,HSF1,CCL5,FGR,F2R,NFIB,MT1M,PTGER2,PF4,GSDMD,LCN2,CA5B,GPR31,GNG12,CD86,RBPJ,GFI1,C5AR1,N…
AD	GO_RESPONSE_TO_BIOTIC_STIMULUS	1.00e-10	5.63e-09	NA	0.25	1.63	1089	PSTPIP1,FYN,RARRES2,ALPK1,HNRNPUL1,MUC1,CSF1,CDC42EP4,PGC,MAPKAPK2,NFKB1,GJA1,SMO,WAS,COLEC12,SYK,BCL2,TLR5,LTF,BANK1,C8A,FCGR2B,CXCR4,RELA,PDCD1LG2,PTGER1,PLSCR4,ERBIN,LILRA2,TRIL,LILRB2,IL10RA,ACP5,CD58,GZMA,ATP4B,RNASE3,NOTCH2,MYO1C,TNFRSF1B,RAB27A,SASH1,PPM1D,C6,APOBEC3C,EPHA2,TENT5A,ELF4,NOTCH1,NFKBIA,LGR4,TLR7,CD180,SRPX,F2RL1,CD40,TRIM5,APAF1,FCN1,PTAFR,MAPKAPK3,CSF1R,TNIP2,PRDM1,CCL2,LILR…
AD	GO_RESPONSE_TO_LIPID	1.00e-10	5.63e-09	NA	0.26	1.72	784	PHEX,FOXO1,MAPKAPK2,EGFR,NFKB1,TGFBR3,GJA1,SMO,GH1,BCL2,GATA2,MLC1,LTF,NFATC4,BMP4,RELA,LOX,PDCD1LG2,PTGER1,ZFP36L2,PLSCR4,ERBIN,LILRA2,ID3,ZFP36L1,LILRB2,IL10RA,ACP5,SSTR4,PAX2,ATP4B,TNFRSF1B,SASH1,TIE1,RXRA,NOTCH1,NFKBIA,NR5A1,CD180,PPARA,CLDN4,CD40,TRIM5,AQP1,PTAFR,MAPKAPK3,TNIP2,CCL2,FES,LILRB1,LRAT,OXT,KANK2,CDK19,PAGR1,RARG,PLCG2,ABCA1,HNMT,DAB2,PDGFRB,CASP8,YY1,GNRH1,HEYL,TGFB1I1,LY86,YES1…
AD	GO_RESPONSE_TO_MOLECULE_OF_BACTERIAL_ORIGIN	1.00e-10	5.63e-09	NA	0.36	2.11	289	MAPKAPK2,NFKB1,GJA1,LTF,FCGR2B,RELA,PDCD1LG2,PTGER1,PLSCR4,ERBIN,LILRA2,LILRB2,IL10RA,ACP5,ATP4B,TNFRSF1B,SASH1,NOTCH1,NFKBIA,CD180,CD40,TRIM5,PTAFR,MAPKAPK3,TNIP2,CCL2,LILRB1,CDK19,PLCG2,ABCA1,IRF5,CASP8,GNRH1,LY86,IL37,HSF1,CCL5,F2R,PTGER2,PF4,LCN2,GPR31,GNG12,CD86,GFI1,C5AR1,NFKB2,CCR5,CYP1A2,TFPI,CD80,CSF2,SLC11A1,GGT5,LGALS9,IRAK3,NFKBIL1,DEFA6,IL18,IL36A,TREM2,PCK1,IRF3,SMAD6,ARG1,APOB,TSPO…
AD	GO_RESPONSE_TO_WOUNDING	1.00e-10	5.63e-09	NA	0.31	1.93	557	PLEC,ITGB4,FYN,PAX6,INHBB,EGFR,LAMB2,CBX5,GJA1,CPQ,WAS,SYK,BCL2,GATA2,CLDN3,PLEK,CXCR4,LOX,NINJ1,ZFP36L2,HMG20B,SOX2,SGCA,CD151,COL5A1,ID3,ZFP36L1,CSRP1,KANK1,TLN1,PDPN,F5,NOTCH2,RAB27A,NOTCH1,F13A1,PPARA,PAPSS2,F2RL1,CLDN4,CD40,CREB3L2,LRP1,SDC4,ENTPD2,FOXF1,PLCG2,CYP4F2,DOCK6,TNFRSF12A,PDGFRB,TSPAN32,APOA1,MPL,MYOZ1,CD44,GATA4,SH2B2,MAFF,F2R,FZD9,FOLR1,ERBB2,ANXA9,CD34,HDAC1,GNA12,KNG1,PF4,MYOF…
AD	GO_RIBONUCLEOPROTEIN_COMPLEX	1.00e-10	5.63e-09	NA	-0.39	-2.11	480	MAK16,RPP40,MRPS22,SLIRP,MRPS33,UTP11,MRPL15,MRPS10,BCAS2,SLBP,MRPS15,DDX1,G3BP2,IMP3,SNRNP25,IMP4,SSB,WDR12,VBP1,EIF1B,MRPL3,RSL24D1,DAP3,MRPL35,MRPS35,SRP72,UTP18,PRPF19,NOLC1,MRPL39,EIF3K,API5,EIF3I,LSM4,NOC2L,POP7,SRP19,SNRPD1,MRPL16,SNU13,GAPDH,NDUFAB1,CDC5L,DHX35,ZNHIT3,WDR37,MRPL22,UTP14A,HNRNPA0,MRPL17,NHP2,PSMA1,DDX41,MRPS7,MCRS1,DYRK1A,MYH10,LRPPRC,ADAR,DHX8,ZNF593,DRG1,RPL10A,SNRPE,MRP…
AD	GO_RIBONUCLEOPROTEIN_COMPLEX_BIOGENESIS	1.00e-10	5.63e-09	NA	-0.45	-2.33	315	RPP40,UTP11,DROSHA,DDX1,ABCE1,IMP3,IMP4,WDR12,DDX10,RSL24D1,ATR,C1D,BRIX1,UTP18,PRPF19,EXOSC9,HEATR3,NOLC1,EIF3K,STRAP,EIF3I,DENR,LSM4,NOC2L,POP7,EXOSC4,SNRPD1,SNU13,MPHOSPH6,ZNHIT3,FASTKD2,MRPL22,UTP14A,NHP2,GTPBP4,MRPS7,ADAR,ZNF593,RPL10A,SNRPE,HSP90AB1,PTBP2,EIF3M,ERI3,POLR2D,C1QBP,TXNL4A,DDX28,WBP11,MTREX,UTP25,GNL2,EIF6,EXOSC5,POP4,BYSL,RPL26L1,MRPS11,MRPL20,NOL9,SNRPF,MRPS2,EMG1,MPHOSPH10,T…
AD	GO_RIBOSOME_BIOGENESIS	1.00e-10	5.63e-09	NA	-0.45	-2.23	211	RPP40,UTP11,DROSHA,ABCE1,IMP3,IMP4,WDR12,DDX10,RSL24D1,C1D,BRIX1,UTP18,EXOSC9,HEATR3,NOLC1,NOC2L,POP7,EXOSC4,SNU13,MPHOSPH6,ZNHIT3,FASTKD2,MRPL22,UTP14A,NHP2,GTPBP4,MRPS7,ZNF593,RPL10A,ERI3,C1QBP,DDX28,WBP11,MTREX,UTP25,GNL2,EIF6,EXOSC5,POP4,BYSL,RPL26L1,MRPS11,MRPL20,NOL9,MRPS2,EMG1,MPHOSPH10,TFB2M,NAT10,RRS1,RPUSD2,TRMT61B,TRMT112,NOL11,RPF1,MYBBP1A,MDN1,RIOK2,EXOSC1,TSR2,SDAD1,BUD23,SHQ1,MRTO4…
AD	GO_RNA_BINDING	1.00e-10	5.63e-09	NA	-0.33	-1.84	1178	MAK16,RPP40,SLIRP,SLC25A11,SLC4A1AP,FKBP3,UTP11,SUB1,MRPL15,CCT6A,PUS7,SIDT1,DROSHA,PAIP1,SLBP,ATP5F1C,DYNC1LI1,MRPS15,DDX1,UBE2N,IMMT,G3BP2,RALYL,TSFM,FASTKD3,PNO1,SRSF8,UCHL5,RARS1,IMP3,RBFOX1,COPS5,IMP4,SSB,DDX10,EIF1B,PPIA,MRPL3,FAM98A,RSL24D1,CARS1,DAP3,TRAP1,SYNJ1,DDX25,CORO1A,CLTC,THOC7,STXBP1,C1D,MRPS35,RTF1,DHX57,SRP72,BRIX1,UTP18,HABP4,YWHAZ,NOVA1,IFIT1,MDH2,EXOSC9,NOLC1,RTN4,CS,MRPL39,…
AD	GO_RNA_PROCESSING	1.00e-10	5.63e-09	NA	-0.33	-1.83	653	RPP40,UTP11,PUS7,DROSHA,SEPHS2,BCAS2,SLBP,DDX1,POLR3K,SRSF8,IMP3,RBFOX1,SNRNP25,IMP4,SSB,WDR12,DDX10,MAP2K1,FTSJ1,THOC7,C1D,UTP18,HABP4,PRPF19,NOVA1,EXOSC9,NOLC1,TRIT1,STRAP,RTCA,LSM4,POP7,RNMT,EXOSC4,CCNH,CDK7,DUSP11,QTRT2,SNRPD1,SNU13,MPHOSPH6,CDC5L,DHX35,ZNHIT3,RNPS1,UTP14A,HNRNPA0,NHP2,DDX41,GTPBP4,ELP1,TARBP1,DYRK1A,ADAR,DHX8,PPP2R1A,RPL10A,SNRPE,AFF2,PTBP2,ERI3,POLR2D,C1QBP,SF3B5,UBL5,TXNL4…
AD	GO_SCF_DEPENDENT_PROTEASOMAL_UBIQUITIN_DEPENDENT_PROTEIN_CATABOLIC_PROCESS	1.00e-10	5.63e-09	NA	-0.61	-2.56	69	PSMD14,FBXL2,PSMD12,RBX1,PSMD6,PSMD5,CUL2,FBXL15,PSMA3,PSMD8,PSMC6,CUL1,PSMC3,RNF7,PSMA5,FBXW11,PSMA4,PSMB6,PSMA1,FBXO38,PSMB5,SKP1,PSMB2,CUL5,PSMB3,PSMD1,FBXW7,PSMD10,PSMD3,PSMC1,PSMC4,PSMB4,PSMC5,PSMC2,PSMA2,PSMD4,PSMD11,PSMD13,PSMB7,CUL4B,FBXO9,PSMB10,PSMF1,PSMD2,PSMD9,DMAC2,PSMB1,PSMD7
AD	GO_SENSORY_ORGAN_DEVELOPMENT	1.00e-10	5.63e-09	NA	0.34	2.11	432	PPP1R13L,PAX6,MAPKAPK2,EGFR,LAMB2,IRX5,BCL2,GATA2,SIX5,TBX2,GLI2,MSX1,BCAR3,NES,FOXC1,BMP4,TULP3,ECE1,NINJ1,LRP10,ROR2,SOX2,LIMK2,COL5A1,NPHP1,BMPR1B,PAX2,HIPK2,BNC2,NIPBL,HEY2,ROM1,NOTCH2,KCNQ1,EPHA2,RXRA,HES1,NOTCH1,CYTL1,RAX,MAF,PHACTR4,COL8A1,PRDM1,SDC4,ANP32B,RARG,TRIOBP,PDGFRB,YY1,MAN2A1,ZHX2,LRP5L,IFT140,CRYBA1,MYH15,SIX1,FOXI1,SALL2,HDAC1,PITX3,NEUROG1,SCRIB,ASCL1,GDF3,RHO,RBPJ,GJA8,VSX1,…
AD	GO_SEQUENCE_SPECIFIC_DNA_BINDING	1.00e-10	5.63e-09	NA	0.35	2.28	861	PAX6,POU3F2,MUC1,RFX4,FOXO1,FOXJ1,NFKB1,USF2,TCF7L1,IRX5,ZFHX3,BCL2,GATA2,SIX5,TBX2,TCF7,SMAD5,GLI2,MSX1,KLF15,TBX5,MED12,FOXC1,NFATC4,RELA,LYL1,STAT5A,AEBP1,FOXD2,NFATC1,BPTF,DLX4,SOX2,ERF,RFX2,MXI1,PRDM14,TEAD3,SOX12,BCL6,SP1,TGIF1,PAX2,HEY2,FOXD1,FOXO4,SOX21,TCF3,YBX3,RXRA,HES1,CENPB,ELF4,NOTCH1,SMG6,ZIC4,E2F2,CHD4,HNF1B,RAX,NR5A1,MAF,EVX1,PPARA,CREB3L2,ZBTB20,ELF5,ZHX3,ZBTB16,ZNF217,PRDM1,ZNF…
AD	GO_SEQUENCE_SPECIFIC_DOUBLE_STRANDED_DNA_BINDING	1.00e-10	5.63e-09	NA	0.37	2.36	680	PAX6,POU3F2,MUC1,RFX4,FOXJ1,NFKB1,ZFHX3,GATA2,SIX5,TBX2,TCF7,SMAD5,GLI2,MSX1,KLF15,TBX5,MED12,FOXC1,NFATC4,RELA,LYL1,STAT5A,AEBP1,NFATC1,DLX4,SOX2,RFX2,MXI1,PRDM14,SOX12,BCL6,SP1,TGIF1,PAX2,HEY2,FOXD1,SOX21,TCF3,YBX3,RXRA,HES1,CENPB,ELF4,NOTCH1,ZIC4,E2F2,CHD4,HNF1B,RAX,NR5A1,MAF,PPARA,CREB3L2,ZBTB20,ELF5,ZHX3,ZBTB16,ZNF217,PRDM1,ZNF395,FOXF1,ELF1,RARG,SPI1,EMX2,YY1,TBX3,ELF3,TCF7L2,MYEF2,TBX10,HE…
AD	GO_SKELETAL_SYSTEM_DEVELOPMENT	1.00e-10	5.63e-09	NA	0.38	2.33	419	PRELP,PHEX,SCIN,GJA1,GH1,IRX5,ITGB8,SMAD5,GLI2,MSX1,LTF,MED12,FOXC1,BMP1,BMP4,TULP3,RELA,LOX,ROR2,RYR1,ACAN,ACP5,WASF2,SFRP4,BMPR1B,SLC39A1,NIPBL,LTBP3,NOTCH2,EPHA2,BMPR1A,INPPL1,CMKLR1,CYTL1,MMP14,DHRS3,MAF,PAPSS2,CREB3L2,BGN,ZBTB16,LILRB1,RARG,COL6A1,PLXNB1,TBX3,LRP5L,IFT140,FLI1,HOXB1,CD44,HOXA3,HOXB2,TGFBI,SIX1,PAPPA2,ALX4,FGR,ANXA9,NFIB,SNAI1,SIGLEC15,COL6A2,SCARA3,COL1A1,AKAP13,NEUROG1,VCAN…
AD	GO_SKELETAL_SYSTEM_MORPHOGENESIS	1.00e-10	5.63e-09	NA	0.43	2.38	191	IRX5,MSX1,LTF,MED12,FOXC1,BMP1,BMP4,TULP3,ROR2,ACAN,ACP5,SFRP4,BMPR1B,SLC39A1,NIPBL,LTBP3,INPPL1,MMP14,DHRS3,RARG,COL6A1,LRP5L,IFT140,HOXB1,HOXA3,HOXB2,SIX1,PAPPA2,ALX4,FGR,ANXA9,COL6A2,SCARA3,COL1A1,NEUROG1,SGPL1,RAB23,FUZ,PRRX1,GLG1,FGF4,EYA1,RUNX2,ANXA2,TGFBR1,LRP5,ALX3,TBX1,LHX1,HAS2,TRPV4,MMP2,TGFB3,WWOX,HOXB3,COL13A1,PAX1,PAX5,MATN2,TBX4,LRP6,CER1,SERPINH1,MATN4,TCF15,HYAL1,HOXD10,SOX9,CHST…
AD	GO_SKIN_DEVELOPMENT	1.00e-10	5.63e-09	NA	0.38	2.18	238	ITGB4,PAX6,EGFR,SMO,BCL2,EXPH5,ALOX15B,FOXC1,RELA,RYR1,COL5A1,ZFP36L1,IGFBP5,KRT23,SAV1,SOX21,EPHA2,NOTCH1,LGR4,CLDN4,TRADD,SHARPIN,ALX4,IVL,HDAC1,NUMA1,SNAI1,COL1A1,KLK13,YAP1,ADAMTS2,RBPJ,FUZ,DSC2,CBFB,PCSK6,ST14,PKP1,EVPL,KRT75,IFT74,GJB3,KRT19,COL5A3,LRP4,PALLD,KRT84,TGFB2,SPRR3,KRTAP5-8,JUP,TXNIP,ITGA6,TGM1,EDA,CELSR1,ANXA1,FOXE1,LATS1,KRT36,AKR1C3,TP63,STK4,KRT9,MED1,KRT33B,SPRR1A,KRT7,OVOL…
AD	GO_SOMATODENDRITIC_COMPARTMENT	1.00e-10	5.63e-09	NA	-0.35	-1.92	672	OPA1,SERPINI1,ATXN10,ACTN2,RPH3A,CD200,PVALB,NECTIN3,CHL1,INPP5F,MAPK10,TRIM9,SACS,GNB1,GLRX2,CNIH3,ASIC2,CCK,STAT1,MAP2K4,DNM3,NSG2,RIT2,BRINP2,SLC4A8,SMURF1,RAPGEF2,SNAP25,CAMK2N1,NPTN,GRM7,FGF13,ANK3,KPNA1,TAC1,PGRMC1,APBA2,SNCA,UCHL1,GNG3,NSF,GPHN,SHANK2,KIF21B,PAFAH1B1,ENO2,CX3CL1,DLG4,SCN1A,STMN2,RTN4,RAC1,GNAS,FRMPD4,PAM,DLG3,SH3GL2,BSN,NDN,PRKCZ,NDFIP1,ATP2B1,NDEL1,ASTN1,GRM1,NLGN1,EEF1A2…
AD	GO_SYNAPSE	1.00e-10	5.63e-09	NA	-0.37	-2.1	1035	GAD1,ARPC5L,INA,PLCB1,GAD2,CDH13,EPS15,TOR1A,ACTN2,RPH3A,PPFIA4,NETO2,SEPTIN6,NECTIN3,SORCS3,MAPK10,TRIM9,RAB11A,RUSC1,ADAM22,GUCY1B1,DROSHA,GNB1,DGKB,DMXL2,CNIH3,ASIC2,ADD2,CCK,RAB40B,SLC1A1,LIN7B,DNM3,RIT2,CNR1,VDAC2,RAPGEF2,SYT1,ERC2,CDH10,SNAP25,KCNQ2,NEFL,SLC12A5,YWHAQ,GRIK1,GRM5,CAMK2N1,NPTN,PPP3CB,FLOT1,SNAP91,COPS5,GRM7,NMNAT2,ATP2A2,DLGAP2,ANK3,KPNA1,SH3GL3,SLC17A6,GOT1,RAB6B,PPM1H,TAC1,…
AD	GO_SYNAPTIC_MEMBRANE	1.00e-10	5.63e-09	NA	-0.4	-2.13	337	GAD2,ACTN2,RPH3A,NECTIN3,SORCS3,RUSC1,ADAM22,CNIH3,LIN7B,DNM3,CNR1,SYT1,ERC2,CDH10,SNAP25,GRIK1,GRM5,CAMK2N1,NPTN,SNAP91,GRM7,DLGAP2,ANK3,CLTA,SYNJ1,STXBP1,GABRG2,GPHN,SHANK2,SLC6A1,ATP6AP2,DLG4,SLITRK3,GABRD,STX1A,DNM1L,ATP2B1,GRM1,NLGN1,PCDH8,ROGDI,CDK5,FAIM2,NSG1,GABBR2,CACNG3,DNM1,ARHGEF9,NRGN,ADAM23,HTR2A,NIPSNAP1,ZC4H2,CABP1,NDUFS7,NEURL1,GRIA1,CLSTN1,RIMS3,NRCAM,RIMS1,ABHD6,PJA2,GLRB,GRIK2…
AD	GO_SYNAPTIC_SIGNALING	1.00e-10	5.63e-09	NA	-0.36	-1.97	575	GAD1,PLCB1,GAD2,TOR1A,RPH3A,LGMN,PPFIA4,SORCS3,TRIM9,RAB11A,GUCY1B1,GNB1,DGKB,PREPL,CNIH3,ASIC2,SLC1A1,LIN7B,RIT2,CNR1,RAPGEF2,SYT1,ERC2,SNAP25,KCNQ2,SLC12A5,GRIK1,GRM5,NPTN,PPP3CB,FLOT1,GRM7,ATP2A2,DLGAP2,KPNA1,SLC17A6,TAC1,DOC2A,SYNJ1,APBA2,STXBP1,SNCA,GABRG2,SHANK2,FGF12,HRAS,PAFAH1B1,SLC6A1,NOVA1,CX3CL1,DLG4,NPY5R,GABRD,BSN,SV2B,STX1A,PRKCZ,DNM1L,GRM1,NLGN1,RGS4,SYN2,NISCH,PCDH8,RAB26,SYNGR1,…
AD	GO_TRANSCRIPTION_REGULATOR_ACTIVITY	1.00e-10	5.63e-09	NA	0.3	1.98	1212	PPP1R13L,TBL1X,PAX6,PAWR,POU3F2,MUC1,RFX4,LPIN1,FOXO1,FOXJ1,HIF3A,NFKB1,USF2,PBXIP1,KDM5A,TCF7L1,IRX5,ZFHX3,HDGF,GATA2,KAT6A,SIX5,TBX2,PXN,TCF7,HBP1,SMAD5,GLI2,MSX1,KLF15,TBX5,MED12,FOXC1,NFATC4,RELA,LYL1,STAT5A,AEBP1,MED13L,ZFP36L2,FOXD2,NFATC1,DLX4,SOX2,ERF,TOB2,RFX2,ID3,ZFP36L1,MXI1,PRDM14,ID4,TEAD3,PIAS4,SOX12,ZNF423,BCL6,SP1,TGIF1,PAX2,MECOM,HIPK2,HEY2,FOXD1,FOXO4,CD3D,HDAC7,SPEN,SOX21,ZXDC,…
AD	GO_TRANSLATIONAL_ELONGATION	1.00e-10	5.63e-09	NA	-0.62	-2.73	90	MRPS22,MRPS33,DPH2,MRPL15,DIO2,MRPS10,MRPS15,TSFM,GRM5,MRPL3,DAP3,DNAJC24,MRPL35,MRPS35,MRPL39,EEF1A2,MRPL16,SELENOT,MRPL22,MRPL17,MRPS7,MRPL13,MRPL58,MRPS27,MRPS11,MRPL44,MRPL20,MRPS16,MRPL42,AARS1,MRPL4,CPEB3,MRPS2,MRPL9,MRPS17,MRPL40,MRPL18,MRPL34,MRPS30,GFM1,EIF5A2,MRPS31,MRPS18C,MRPS28,MRPS18A,MRPL46,OXA1L,MRPL12,ALKBH1,EFL1,MRPL28,MRPL48,EIF4A3,MRPL49,LTN1,GADD45GIP1,MRPL11,MRPS12,MRPL19
AD	GO_TRANSLATIONAL_TERMINATION	1.00e-10	5.63e-09	NA	-0.65	-2.76	72	MRPS22,MRPS33,MRPL15,MRPS10,MRPS15,ABCE1,MRPL3,DAP3,MRPL35,MRPS35,MRPL39,GSPT2,MRPL16,MRPL22,MRPL17,MRPS7,MRPL13,MRPL58,OGFOD1,MRPS27,MRPS11,MRPL44,MRPL20,MRPS16,MRPL42,MRPL4,MRPS2,MRPL9,MRPS17,MRPL40,MRPL18,TRMT112,MRPL34,MRPS30,EIF5A2,MRPS31,MRPS18C,MRPS28,MRPS18A,MRPL46,OXA1L,MRPL12,APEH,MRPL28,MRPL48,MRPL49,GADD45GIP1,MRPL11,ETF1,MRPS12,MRPL19
AD	GO_TRANSPORT_VESICLE	1.00e-10	5.63e-09	NA	-0.41	-2.15	293	GAD2,TOR1A,RPH3A,SEPTIN6,TRIM9,NCALD,RAB11A,DMXL2,AP3S1,CNIH3,RAB40B,VDAC2,SYT1,SNAP25,SNAP91,COPS5,SLC17A6,CLTA,DOC2A,APBA2,CLTC,SNCA,RABEPK,STX12,DLG4,SLC30A3,LAMP5,PAM,SH3GL2,BSN,SV2B,RAB1A,STX1A,SCG3,RAB15,DNM1L,NDEL1,WDR7,SYN2,SEC23A,RAB26,ROGDI,SYNGR1,VDAC1,PCSK1,STX6,COPA,AMPH,DNM1,YIPF3,MFF,ARCN1,VAMP7,NRGN,BET1,SPRED2,VAMP1,PEF1,CLCN3,RAB5A,TMEM30A,GRIA1,COPS4,CHP1,AP1G1,SYN1,VTI1B,CA4,C…
AD	GO_TRNA_METABOLIC_PROCESS	1.00e-10	5.63e-09	NA	-0.53	-2.47	126	RPP40,PUS7,SEPHS2,WARS1,DDX1,POLR3K,NARS1,RARS1,SSB,CARS1,FTSJ1,HARS1,EXOSC9,GATB,TRIT1,POP7,IARS1,QTRT2,ELP1,TARBP1,IARS2,FARSA,METTL1,LAGE3,POP4,SARS1,TPRKB,ELP5,AARS1,CDK5RAP1,GARS1,NAT10,DUS4L,TRMT61B,TRMT112,YARS1,TRMT5,AIMP2,RTRAF,MTO1,RTCB,DALRD3,YARS2,PPA1,ALKBH1,POP5,TRMT1,KARS1,TARS1,OSGEP,RPP30,TRMT1L,TRMT12,TRMT11,PUS1,METTL2B,LARS2,PPA2,THUMPD2,ELAC2,RPP38,POP1,ELP6,NARS2,HARS2,EXOSC…
AD	GO_TUBE_DEVELOPMENT	1.00e-10	5.63e-09	NA	0.36	2.35	858	ITGB4,APLNR,PAX6,RARRES2,PHEX,CSF1,ANGPT1,FOXJ1,PRKX,PLCD1,HIF3A,EGFR,PLXNB2,TGFBR3,GJA1,SMO,SYK,BCL2,GATA2,TNS3,TBX2,TCF7,ITGB8,SMAD5,GLI2,SRPX2,SGCD,TBX5,MED12,FOXC1,NFATC4,BMP4,CXCR4,TULP3,LOX,PGF,ITGAX,HSPB6,DVL3,ZFP36L1,GPR161,WASF2,SP1,PAX2,PDPN,IGFBP5,HIPK2,NIPBL,HEY2,FOXD1,RRAS,FSTL3,LTBP3,FOXO4,HDAC7,NOTCH2,SAV1,SASH1,SH2D2A,C6,PAK4,TIE1,EPHA2,BMPR1A,HES1,WWTR1,NOTCH1,SLC4A2,C3AR1,MMP14,…
AD	GO_TUBE_MORPHOGENESIS	1.00e-10	5.63e-09	NA	0.36	2.34	694	APLNR,CSF1,ANGPT1,PRKX,PLCD1,HIF3A,EGFR,PLXNB2,TGFBR3,SMO,SYK,BCL2,GATA2,TBX2,TCF7,ITGB8,GLI2,SRPX2,SGCD,TBX5,MED12,FOXC1,NFATC4,BMP4,CXCR4,TULP3,LOX,PGF,ITGAX,HSPB6,DVL3,ZFP36L1,WASF2,SP1,PAX2,HIPK2,NIPBL,HEY2,FOXD1,RRAS,FOXO4,HDAC7,NOTCH2,SASH1,SH2D2A,C6,PAK4,TIE1,EPHA2,BMPR1A,HES1,NOTCH1,C3AR1,MMP14,EMILIN1,E2F2,HNF1B,LGR4,PHACTR4,CD40,COL8A1,SPINT1,LRP1,APAF1,VASP,AQP1,EMP2,CSF1R,MAPK7,PRDM1,…
AD	GO_T_CELL_ACTIVATION	1.00e-10	5.63e-09	NA	0.36	2.18	373	ITPKB,FYN,PAWR,FOXJ1,WAS,SYK,BCL2,TCF7,GLI2,FCGR2B,BMP4,PDCD1LG2,ZFP36L2,LRRC32,CD151,ZAP70,SASH3,ZFP36L1,LILRB2,BCL6,CSK,CD3D,TNFRSF1B,RAB27A,HES1,ELF4,F2RL1,EBI3,ZBTB16,PRDM1,MAP3K8,CCL2,LILRB1,SDC4,APBB1IP,CASP8,GNRH1,TNFSF8,LCP1,YES1,NCKAP1L,CD44,HLA-DOA,RORC,CCL5,PDCD1,ERBB2,IRF4,HLA-DPA1,LAG3,IL7R,IL12RB1,CLEC7A,PIK3CG,CD86,BATF,SOX13,CBFB,SPN,GPNMB,SIT1,JMJD6,TNFRSF4,CD70,RUNX2,PTPRC,CD80,…
AD	GO_UROGENITAL_SYSTEM_DEVELOPMENT	1.00e-10	5.63e-09	NA	0.36	2.13	284	ITGB4,PLCE1,ANGPT1,FOXJ1,PRKX,LAMB2,SMO,BCL2,GATA2,SMAD5,GLI2,ALOX15B,KLF15,FOXC1,BMP4,PGF,ID3,ID4,PAX2,NIPBL,FOXD1,FSTL3,NOTCH2,TNS2,RXRA,HES1,WWTR1,NOTCH1,HNF1B,LGR4,APAF1,ZBTB16,SDC4,FOXF1,KANK2,RARG,EMX2,NID1,PDGFRB,IFT140,HEYL,IQGAP1,SIX1,CD34,POU3F3,SMARCC1,SGPL1,YAP1,NKX3-1,CTSH,JMJD6,EYA1,NUP160,CRLF1,TGFBR1,PYGO1,PECAM1,LRP4,PTCH1,TGFB2,LHX1,GLI1,SMAD6,HAS2,DCN,PAX8,GPC3,PCSK5,WNT6,ITGA6…
AD	GO_VESICLE_MEDIATED_TRANSPORT_IN_SYNAPSE	1.00e-10	5.63e-09	NA	-0.49	-2.35	161	EPS15,TOR1A,MAPK10,TRIM9,RAB11A,PREPL,DNM3,CNR1,SYT1,ERC2,SNAP25,PPP3CB,SNAP91,ATP2A2,SLC17A6,DOC2A,SYNJ1,APBA2,STXBP1,SNCA,CALY,SH3GL2,BSN,STX1A,DNM1L,AP3D1,NLGN1,SYN2,CDK5,NSG1,AMPH,DNM1,FGF14,SNCB,VAMP1,PLAA,HTR2A,RAB5A,PFN2,CLSTN1,SYN1,AP2B1,RIMS3,RIMS1,RAB3B,PRKAR1B,KIAA1109,BACE1,SLC17A7,ACTB,VAMP2,ARC,NAPA,ADCY1,SYT5,SYP,STX3,VPS35,RIMS2,CADPS2,PPFIA2,VAMP4,RAPGEF4
AD	GO_WOUND_HEALING	1.00e-10	5.63e-09	NA	0.33	2.02	461	PLEC,FYN,EGFR,CBX5,GJA1,CPQ,WAS,SYK,GATA2,CLDN3,PLEK,CXCR4,LOX,NINJ1,HMG20B,SOX2,SGCA,CD151,COL5A1,CSRP1,KANK1,TLN1,PDPN,F5,NOTCH2,RAB27A,NOTCH1,F13A1,PPARA,PAPSS2,F2RL1,CLDN4,CD40,SDC4,ENTPD2,PLCG2,CYP4F2,DOCK6,TNFRSF12A,PDGFRB,TSPAN32,MPL,MYOZ1,CD44,GATA4,SH2B2,MAFF,F2R,FZD9,ERBB2,ANXA9,CD34,HDAC1,GNA12,KNG1,PF4,MYOF,COL1A1,EHD2,P2RX1,SCRIB,YAP1,CLEC7A,PIK3CG,CD177,PLG,ODAM,PIK3R5,TFPI,EVPL,HBE…
AD	GO_ENDOPEPTIDASE_COMPLEX	1.04e-10	5.80e-09	0.84	-0.65	-2.61	55	PSMD14,PSMD12,UCHL5,PSMD6,PSMD5,PSMA3,PSMD8,PSMC6,PSMC3,PSMA5,PSMA4,PSMB6,HTRA2,PSMA1,PSMB5,TXNL1,RAD23B,PSMB2,PSMB3,ECPAS,PSMD1,PSMD10,PSMD3,PSMC1,PSMC4,PSMB4,PSMC5,PSMC2,PSMA2,PSMD4,PSMD11,PSMD13,USP14,PSMB7,PSMB10,PSMF1,PSMD2,PSMD9,PSMB1,PSMD7
AD	GO_RIBOSOME	1.36e-10	7.59e-09	0.83	-0.49	-2.33	149	MRPS22,MRPS33,MRPL15,MRPS10,MRPS15,MRPL3,RSL24D1,DAP3,MRPL35,SNCA,MRPS35,MRPL39,MRPL16,NDUFAB1,NDUFA7,MRPL22,MRPL17,MRPS7,RPL10A,MRPL13,APEX1,HSPA14,MRPL58,EIF2AK2,ABCF1,MRPS27,RPL26L1,MRPS11,MRPL44,MRPL20,MRPS16,MRPL42,MRPL4,MRPS2,MRPL9,RPL15,MRPS17,MRPL40,MRPL18,RPL31,MRPL34,MRPS30,MRPS31,NUFIP1,MRPS18C,MRPS28,MRPS18A,MRPL46,MCTS1,MRPL12,PPARGC1A,LARP1,RPS4Y1,MRPL28,MRPL48,MRPL49,GADD45GIP1,MRP…
AD	GO_CELLULAR_AMINO_ACID_METABOLIC_PROCESS	1.42e-10	7.85e-09	0.83	-0.41	-2.11	257	GAD1,GAD2,AASDHPPT,SEPHS2,WARS1,PSMD14,ENOPH1,PSMD12,NARS1,RARS1,CRYM,CTPS1,PSMD6,GOT1,CARS1,PSMD5,ADSS2,OAZ1,OAT,SLC25A12,HARS1,ASNS,PSMA3,PSMD8,GATB,PSMC6,PSMC3,DLD,PSMA5,IARS1,PFAS,PCYOX1L,GSS,AZIN1,PSMA4,GLS2,NIT2,TDO2,PSMB6,PTS,PSMA1,GOT2,PSMB5,IARS2,BCKDK,MTHFD1,PSMB2,ASNSD1,FARSA,BLMH,ERO1A,PSMB3,ACAD8,PSMD1,NAALAD2,PSMD10,AHCY,SARS1,AARS1,ALDH18A1,PSMD3,PSMC1,GARS1,PSMC4,ALDH5A1,PSMB4,CDO…
AD	GO_POSITIVE_REGULATION_OF_CELL_ADHESION	1.49e-10	8.21e-09	0.83	0.33	2	333	ITPKB,FYN,CSF1,ANGPT1,SYK,ZFHX3,GLI2,RELA,NINJ1,PDCD1LG2,ECM2,SOX2,ZAP70,SASH3,LILRB2,BCL6,PDPN,CSK,FSTL3,HES1,PIEZO1,EMILIN1,COL8A1,EBI3,PTAFR,EMP2,ZBTB16,MAP3K8,CCL2,LILRB1,SDC4,FOXF1,RHOD,APBB1IP,TRIOBP,NID1,APOA1,YES1,NCKAP1L,CD44,IQGAP1,CCL5,PDCD1,ERBB2,HLA-DPA1,CASS4,PRKD2,IL7R,IL12RB1,CD86,CBFB,CD70,PTPRC,CD80,ADAM8,MYO10,PTPN6,ETS1,IFT74,CD4,IL4,LGALS9,IL18,FLNA,ITGA5,SERPINF2,CD3E,TGFB2,…
AD	GO_REGULATION_OF_LEUKOCYTE_DIFFERENTIATION	1.54e-10	8.43e-09	0.83	0.38	2.13	218	ITPKB,CSF1,FOXJ1,EVI2B,SYK,GATA2,GLI2,LTF,FCGR2B,BMP4,ZFP36L2,ROR2,TOB2,ZAP70,SASH3,ZFP36L1,LILRB2,BCL6,FSTL3,NOTCH2,TMEM176A,MMP14,ZBTB16,PRDM1,FES,LILRB1,CASP8,NCKAP1L,IKZF3,HLA-DOA,ERBB2,IRF4,LAG3,SIGLEC15,FLT3LG,IL7R,IL12RB1,PF4,INPP5D,CD86,CLDN18,SOX13,CBFB,PTPRC,CD80,ADAM8,CD2,PTPN6,CD4,IL4,LGALS9,BTK,IL18,MITF,TREM2,SLAMF8,IL4R,IFNB1,TFE3,CTLA4,IL15,PGLYRP1,ABL1,TMEM176B,LEF1,ANXA1,PGLYRP4…
AD	GO_EPIDERMAL_CELL_DIFFERENTIATION	1.55e-10	8.47e-09	0.83	0.4	2.26	189	PAX6,EXPH5,ALOX15B,FOXC1,BMP4,ZFP36L1,SFRP4,HEY2,KRT23,SAV1,EPHA2,HES1,NOTCH1,TRIOBP,SHARPIN,MAFF,IVL,HDAC1,NUMA1,KLK13,SCRIB,YAP1,GDF3,RBPJ,DSC2,CBFB,KLF4,PCSK6,ST14,PKP1,EVPL,KRT75,IFT74,KRT19,PALLD,KRT84,PTCH1,GLI1,SPRR3,KRTAP5-8,ATOH1,JUP,TXNIP,TGM1,ANXA1,LATS1,KRT36,AKR1C3,TP63,STK4,KRT9,MED1,KRT33B,SPRR1A,KLF7,KRT7,OVOL1,KRT81,KLK14,PRKCH,DNASE1L2,ZFP36,TGM5,KRT4,KRT3,KRT16,KRT13,IRF6,SULT2…
AD	GO_CELLULAR_PROTEIN_COMPLEX_DISASSEMBLY	1.70e-10	9.23e-09	0.83	-0.47	-2.27	160	MRPS22,MRPS33,ACTN2,MRPL15,MRPS10,CAMSAP1,ADD2,MRPS15,ABCE1,FGF13,MRPL3,DAP3,MRPL35,SYNJ1,MRPS35,NSF,STMN2,MRPL39,GSPT2,SH3GL2,MRPL16,TMOD1,BMERB1,MRPL22,MRPL17,MRPS7,CLASP1,NAV3,MRPL13,DSTN,SPAST,MRPL58,STMN4,OGFOD1,CKAP2,CKAP5,MRPS27,MRPS11,CAPZA2,MRPL44,MRPL20,MRPS16,MRPL42,DMTN,NAPA,VPS4B,MRPL4,MAP1S,MRPS2,MRPL9,CAMSAP2,MRPS17,MRPL40,MRPL18,TRMT112,SPTBN2,CFL1,MRPL34,MRPS30,STMN3,EIF5A2,MRPS3…
AD	GO_RESPONSE_TO_CYTOKINE	2.07e-10	1.12e-08	0.83	0.24	1.6	972	FYN,PAX6,MUC1,CSF1,CDC42EP4,FOXO1,ANGPT1,MAPKAPK2,NFKB1,ACKR2,WAS,SYK,CTF1,BCL2,HDGF,TCF7,LIFR,PCOLCE,FOXC1,IL2RG,DOK1,CXCR4,RELA,IL16,STAT5A,LOX,ZFP36L2,ITGAX,SOX2,ERBIN,AGPAT2,RFX2,MYLK3,IL13RA1,ZFP36L1,PIAS4,IL10RA,ACP5,BCL6,KAT6B,IL20RA,CD58,MYO1C,TNFRSF1B,IL3RA,YBX3,INPPL1,CMKLR1,NFKBIA,F13A1,F2RL1,CD40,TRIM5,EBI3,PTAFR,MAPKAPK3,CSF1R,TNIP2,MAPK7,MAP3K8,CCL2,FOXF1,LRAT,ELF1,RARG,SPI1,HNMT,SE…
AD	GO_T_CELL_DIFFERENTIATION	2.27e-10	1.22e-08	0.83	0.39	2.22	197	ITPKB,FOXJ1,SYK,BCL2,TCF7,GLI2,BMP4,ZFP36L2,ZAP70,SASH3,ZFP36L1,LILRB2,BCL6,CD3D,ZBTB16,PRDM1,TNFSF8,NCKAP1L,HLA-DOA,RORC,ERBB2,IRF4,LAG3,IL7R,IL12RB1,CD86,BATF,SOX13,CBFB,SPN,JMJD6,RUNX2,PTPRC,CD80,ADAM8,CD2,LFNG,CD4,GPR18,IL4,LGALS9,IL18R1,IL18,RORA,DOCK2,TP53,CD3E,GPR183,IL4R,IFNB1,CHD7,CTLA4,IL15,PLA2G2D,ABL1,STAT3,WNT1,LEF1,ANXA1,LEP,PAX1,TCIRG1,FUT7,SOX4,CR1,VNN1,STK11,IL23A,CD27,LY9,RIPK2,…
AD	GO_CYTOKINE_RECEPTOR_ACTIVITY	2.50e-10	1.33e-08	0.81	0.53	2.6	84	ACKR2,LIFR,IL2RG,CXCR4,IL13RA1,IL10RA,IL20RA,IL3RA,CMKLR1,EBI3,MPL,ACKR4,CD44,IL7R,IL12RB1,IL1R1,CCR5,IL18RAP,OSMR,CD4,CRLF1,IL18R1,CSF2RA,IL15RA,IL4R,GPR35,CRLF2,CSF3R,ACKR3,IL17RA,IL17RB,IFNAR2,CXCR6,IL10RB,CXCR5,CCR3,IL1R2,IL2RB,CXCR2,IL2RA,EPOR,CSF2RB,CNTFR,CD74,CCR1,IL22RA1,IL17RC,CCR7,IL9R,IL21R,CCRL2,XCR1,IL1RAPL2,CCR4,IL1RL1,GFRA4,IL12B,IL6R,FZD4
AD	GO_DENDRITIC_TREE	3.18e-10	1.69e-08	0.81	-0.35	-1.87	476	OPA1,ATXN10,ACTN2,RPH3A,NECTIN3,CHL1,INPP5F,TRIM9,SACS,GNB1,GLRX2,CNIH3,ASIC2,CCK,STAT1,MAP2K4,DNM3,NSG2,RIT2,BRINP2,CAMK2N1,NPTN,GRM7,FGF13,ANK3,KPNA1,APBA2,GNG3,NSF,GPHN,SHANK2,KIF21B,DLG4,RAC1,GNAS,FRMPD4,DLG3,SH3GL2,BSN,NDFIP1,GRM1,NLGN1,SLC9A6,PCDH8,ROGDI,CDK5,GLRX5,NSG1,PAK1,PLK2,CACNG3,DNM1,NECAB2,CNTNAP2,NRGN,MCRS1,DYRK1A,MYH10,PPP2R1A,SLC8A2,HTR2A,PTK2B,RAB5A,NCDN,ARHGAP44,HSP90AB1,NEURL…
AD	GO_RIBOSE_PHOSPHATE_METABOLIC_PROCESS	3.21e-10	1.70e-08	0.81	-0.39	-2.02	328	OPA1,ATP5PD,PDHB,SEH1L,HMGCR,SUCLA2,COX5B,GUCY1B1,ELOVL4,NUDT11,ATP5F1C,GUK1,ATP5MG,PID1,BPGM,PDHX,HPRT1,ELOVL6,AK5,ATP5F1B,MPP1,PGK1,TIGAR,CTPS1,ACLY,OGDHL,SNCA,ADSS2,ATP5F1D,PDE4A,PANK2,ENO2,SLC25A12,PDP1,DLAT,MPC2,GPI,SULT4A1,NUP42,ACOT7,DLD,ATP5PO,PAPSS1,ATP5PB,PRPS2,HINT1,PFAS,GAPDH,CYC1,ATP5MC3,SUCLG1,HMGCS1,ATP5MC1,PANK4,PDHA1,FAR2,ATP5F1A,ATP5PF,TDO2,ADSL,OXSM,HTR2A,LDHA,PFKM,PTHLH,TPI1,E…
AD	GO_NEGATIVE_REGULATION_OF_CYTOKINE_PRODUCTION	3.49e-10	1.83e-08	0.81	0.37	2.12	220	ANGPT1,FOXJ1,INHBB,NFKB1,LTF,BANK1,FCGR2B,PDCD1LG2,ERBIN,LRRC32,ACP5,BCL6,CSK,CD33,HDAC7,EPHA2,CMKLR1,LGR4,F2RL1,EZR,LILRB1,YY1,APOA1,CRYBA1,NCKAP1L,LILRA5,HSF1,LILRA4,CD34,LAG3,DICER1,INPP5D,TLR8,GPNMB,KLF4,CD84,TNFRSF4,PTPRC,KLF2,SLC11A1,PTPN6,GPR18,IL4,LGALS9,BTK,IRAK3,NFKBIL1,TREM2,APOD,IRF3,TGFB2,IFNB1,IKBKE,ARG1,RPS6KA5,TGFB3,TSPO,EPX,APPL2,TNFAIP3,PGLYRP1,WNT11,REL,LEF1,ANXA1,PGLYRP4,HFE,T…
AD	GO_RIBOSOMAL_SUBUNIT	3.50e-10	1.83e-08	0.81	-0.51	-2.35	121	MRPS22,MRPS33,MRPL15,MRPS10,MRPS15,MRPL3,RSL24D1,DAP3,MRPL35,MRPS35,MRPL39,MRPL16,NDUFAB1,MRPL22,MRPL17,MRPS7,RPL10A,MRPL13,MRPL58,MRPS27,RPL26L1,MRPS11,MRPL44,MRPL20,MRPS16,MRPL42,MRPL4,MRPS2,MRPL9,RPL15,MRPS17,MRPL40,MRPL18,RPL31,MRPL34,MRPS30,MRPS31,MRPS18C,MRPS28,MRPS18A,MRPL46,MCTS1,MRPL12,RPS4Y1,MRPL28,MRPL48,MRPL49,MRPL11,RPS24,UBA52,MRPS12,MRPL19,RPL38
AD	GO_MEMBRANE_ORGANIZATION	3.66e-10	1.90e-08	0.81	-0.33	-1.78	616	OPA1,ATP5PD,STAM,EPS15,C2CD5,TOR1A,AGK,TRIM9,PPP3R1,ATP5F1C,MOAP1,CNIH3,ATP5MG,ARPC1A,DNM3,IMMT,SMURF1,SYT1,SNAP25,SLC25A46,YWHAQ,VAPA,ATP5F1B,ARL6IP1,FLOT1,SNAP91,ATP2A2,PDCD5,TFDP1,NECAP1,ANK3,PPIA,ELMO1,CLTA,SYNJ1,TRAPPC2,CHCHD3,CORO1A,CLTC,EPB41L3,STXBP1,ATP5IF1,SNCA,NSF,ATP5F1D,GPHN,STX12,YWHAZ,PAFAH1B1,SCFD1,MIA3,DLG4,RTN4,RAC1,TIMM10,SLC66A2,SH3GL2,RAB1A,STX1A,ATP8A2,ACTR2,TMEM14A,DNM1L,ND…
AD	GO_RIBOSE_PHOSPHATE_BIOSYNTHETIC_PROCESS	4.13e-10	2.13e-08	0.81	-0.47	-2.26	151	ATP5PD,PDHB,COX5B,GUCY1B1,ELOVL4,ATP5F1C,GUK1,ATP5MG,PID1,PDHX,HPRT1,ELOVL6,AK5,ATP5F1B,CTPS1,ACLY,SNCA,ADSS2,ATP5F1D,PANK2,SLC25A12,PDP1,DLAT,MPC2,ACOT7,DLD,ATP5PO,PAPSS1,ATP5PB,PRPS2,PFAS,CYC1,ATP5MC3,ATP5MC1,PANK4,PDHA1,ATP5F1A,ATP5PF,ADSL,RFK,ACSL3,ATP5ME,ACSL4,PPCS,PRPS1,PRPSAP2,ADCY1,ACACA,ADK,PPT1,ELOVL2,NME5,ALDOA,ACAT1,STOML2,PPARGC1A,ATP5MC2,PRKAG2,UMPS,ADCY3,MPC1
AD	GO_REGULATION_OF_CELL_CELL_ADHESION	4.61e-10	2.37e-08	0.81	0.32	1.96	332	ITPKB,FYN,PAWR,FOXJ1,SWAP70,SYK,GLI2,FCGR2B,BMP4,RELA,PDCD1LG2,SOX2,LRRC32,ZAP70,SASH3,LILRB2,BCL6,PDPN,CSK,FSTL3,HES1,PIEZO1,PPARA,EBI3,PTAFR,ZBTB16,MAPK7,MAP3K8,CCL2,LILRB1,SDC4,APOA1,GNRH1,YES1,NCKAP1L,CD44,CCL5,PDCD1,ERBB2,HLA-DPA1,LAG3,IL7R,IL12RB1,CD86,PLG,CBFB,SPN,GPNMB,KLF4,CD70,PTPRC,CD80,ADAM8,MYO10,LAX1,PTPN6,ETS1,CD4,IL4,LGALS9,IL18,SERPINF2,CD3E,SIRPG,IL4R,GRAP2,IFNB1,HAS2,FGA,ARG1,T…
AD	GO_RENAL_SYSTEM_DEVELOPMENT	5.19e-10	2.66e-08	0.8	0.36	2.09	249	ITGB4,PLCE1,ANGPT1,FOXJ1,PRKX,LAMB2,SMO,BCL2,SMAD5,GLI2,KLF15,FOXC1,BMP4,PGF,ID3,PAX2,NIPBL,FOXD1,FSTL3,NOTCH2,TNS2,HES1,WWTR1,NOTCH1,HNF1B,LGR4,APAF1,ZBTB16,SDC4,FOXF1,KANK2,EMX2,NID1,PDGFRB,IFT140,HEYL,IQGAP1,SIX1,CD34,POU3F3,SGPL1,YAP1,NKX3-1,CTSH,JMJD6,EYA1,NUP160,CRLF1,TGFBR1,PYGO1,PECAM1,LRP4,PTCH1,TGFB2,LHX1,SMAD6,HAS2,DCN,PAX8,GPC3,PCSK5,WNT6,ITGA6,WNT11,UPK3A,WNT1,AGTR2,TP73,MYC,SIM1,MMP…
AD	GO_DEFENSE_RESPONSE_TO_OTHER_ORGANISM	5.40e-10	2.75e-08	0.8	0.25	1.62	805	PSTPIP1,FYN,RARRES2,ALPK1,MUC1,CSF1,CDC42EP4,PGC,MAPKAPK2,NFKB1,WAS,COLEC12,SYK,BCL2,TLR5,LTF,C8A,FCGR2B,RELA,ERBIN,LILRA2,TRIL,ACP5,CD58,RNASE3,NOTCH2,MYO1C,RAB27A,C6,APOBEC3C,EPHA2,ELF4,NFKBIA,LGR4,TLR7,CD180,F2RL1,CD40,TRIM5,FCN1,PTAFR,MAPKAPK3,CSF1R,TNIP2,PRDM1,CCL2,LILRB1,MAP3K1,CNPY3,PLCG2,UNC93B1,AEN,ARID5A,IRF5,CASP8,AIM2,TSPAN32,TSPAN6,RAB20,TNFSF8,LY86,LILRA5,CD44,MT2A,CCL5,SOCS3,FGR,LI…
AD	GO_SENSORY_SYSTEM_DEVELOPMENT	5.86e-10	2.97e-08	0.8	0.33	2	297	PPP1R13L,PAX6,EGFR,LAMB2,IRX5,BCL2,SIX5,TBX2,BCAR3,NES,FOXC1,BMP4,TULP3,NINJ1,SOX2,LIMK2,COL5A1,NPHP1,BMPR1B,PAX2,HIPK2,NIPBL,ROM1,NOTCH2,EPHA2,RXRA,RAX,MAF,PHACTR4,COL8A1,PRDM1,RARG,PDGFRB,YY1,MAN2A1,ZHX2,LRP5L,IFT140,CRYBA1,MYH15,SALL2,HDAC1,PITX3,GDF3,RHO,GJA8,VSX1,KLF4,FAT1,LAMA1,JMJD6,MYOM1,ACTL6A,COL8A2,HIPK1,ACVRL1,CRYBB3,TGFBR1,LRP5,MITF,TMEM231,TGFB2,LHX1,VAX2,PDE6A,CHD7,NAGLU,CRB1,WNT6,…
AD	GO_PROTEIN_TARGETING	6.52e-10	3.29e-08	0.8	-0.38	-1.99	306	C2CD5,MPV17,AGK,GCC2,PEX19,AKAP6,SMURF1,YWHAQ,ARL6IP1,NAGPA,UQCRC2,PDCD5,ANK3,TIMM8B,TIMM17A,PMPCB,SPCS3,ATP5IF1,ITGB1BP1,SRP72,YWHAZ,HRAS,TOMM70,SPCS1,TIMM10,SEC61A2,AP3D1,NLGN1,GET3,SRP19,UBB,SYNGR1,CDK5,SRPRA,PIK3R4,PAK1,CACNG3,MFF,HTRA2,VAMP7,BAG4,GDAP1,SAMM50,RPL10A,PITRM1,CHP1,UBL5,VTI1B,SAE1,GRPEL1,TOMM20,FBXW7,TIMM9,GDI1,DMTN,SRP54,TOMM34,PMM2,AKAP12,RPL15,VPS13A,BAP1,UBE2D2,AGPS,ACOT8,MT…
AD	GO_TRANSPORT_VESICLE_MEMBRANE	6.82e-10	3.42e-08	0.8	-0.48	-2.28	149	GAD2,RPH3A,NCALD,DMXL2,CNIH3,SYT1,SLC17A6,CLTA,DOC2A,CLTC,SNCA,STX12,SLC30A3,LAMP5,PAM,SH3GL2,BSN,SV2B,RAB1A,STX1A,SCG3,DNM1L,SYN2,SEC23A,RAB26,SYNGR1,STX6,AMPH,VAMP7,NRGN,SPRED2,VAMP1,PEF1,CLCN3,RAB5A,TMEM30A,GRIA1,AP1G1,SYN1,VTI1B,CA4,CNIH1,SCAMP5,RAB3B,ICA1,SLC17A7,VAMP2,SYT5,SYP,SCAMP1,RAB11FIP5,USO1,KLHL12,VAMP4,PTPRS,TMED2
AD	GO_APPENDAGE_MORPHOGENESIS	7.26e-10	3.63e-08	0.8	0.46	2.42	120	MAP3K20,TBX2,GLI2,MSX1,TBX5,BMP4,TULP3,ECE1,ROR2,BMPR1B,NIPBL,NOTCH2,BMPR1A,FBXW4,NOTCH1,ZBTB16,RARG,TBX3,IFT140,ALX4,HDAC1,GNA12,PRRX1,HOXD12,FGF4,RUNX2,GDF5,ALX3,LRP4,PTCH1,TMEM231,TGFB2,MKS1,PITX1,GPC3,CHD7,PCSK5,CREBBP,LEF1,TP63,MED1,TBX4,LRP6,ZNF358,SOX4,HAND2,HOXC10,HOXD10,SOX9,CHST11,HOXD9,SMAD4,TFAP2B,ALX1,GLI3,DLX6,SALL1
AD	GO_REGULATION_OF_CELL_CYCLE_G2_M_PHASE_TRANSITION	7.36e-10	3.66e-08	0.8	-0.45	-2.18	173	RAB11A,BABAM2,RINT1,PSMD14,PSMD12,RBX1,PSMD6,DCTN3,PSMD5,TUBA4A,CEP72,PAFAH1B1,PSMA3,RAD51C,PSMD8,PSMC6,ACTR1A,CUL1,PSMC3,PSMA5,PSMA4,DYNLL1,PCNT,CDC7,TOPBP1,PSMB6,DCTN1,PSMA1,DCTN2,PSMB5,CLASP1,PPP2R1A,BABAM1,SKP1,PSMB2,TUBB,TUBG1,PSMB3,DYNC1H1,PSMD1,CKAP5,DYNC1I2,PSMD10,PRKAR2B,NAE1,VPS4B,PSMD3,PSMC1,PSMC4,PSMB4,TUBB4B,MACROH2A1,PSMC5,PSMC2,PSMA2,WNT10B,PSMD4,PSMD11,CSNK1D,CEP76,PSMD13,YWHAE,CE…
AD	GO_HUMORAL_IMMUNE_RESPONSE	8.54e-10	4.22e-08	0.8	0.39	2.19	194	RARRES2,FOXJ1,PGC,BCL2,LTF,C8A,FCGR2B,RNASE3,NOTCH2,C6,NOTCH1,C3AR1,FCN1,EBI3,CCL2,PDCD1,FCN3,TFEB,POU2F2,C1RL,C8B,PF4,CD19,LCN2,CFD,RBPJ,SH2D1A,C5AR1,PTPRC,TRAF3IP2,SLC11A1,PTPN6,CFP,CFI,DEFA6,CPN2,TREM2,GPR183,IFNB1,CFH,FGA,TFE3,CAMP,MNX1,PGLYRP1,PPBP,SERPING1,C2,PGLYRP4,PAX5,LYZ,VSIG4,CR1,C1R,CFB,HRG,CD81,C7,HPX,C3,RNASE6,POU2AF1,ELANE,C4BPB,CTSG,CPN1,GNLY,LTA,S100A9,C4BPA,PLA2G1B,H2BC11,KLK3,…
AD	GO_REGULATION_OF_TRANS_SYNAPTIC_SIGNALING	9.47e-10	4.66e-08	0.79	-0.37	-1.96	355	PLCB1,TOR1A,LGMN,SORCS3,RAB11A,GUCY1B1,DGKB,PREPL,CNR1,RAPGEF2,SYT1,SNAP25,GRIK1,GRM5,NPTN,PPP3CB,FLOT1,GRM7,ATP2A2,TAC1,APBA2,STXBP1,SNCA,SHANK2,HRAS,SLC6A1,CX3CL1,DLG4,NPY5R,STX1A,PRKCZ,DNM1L,GRM1,NLGN1,RGS4,NISCH,RAB26,SYNGR1,CDK5,MEF2C,NSG1,YWHAH,PLK2,DNM1,NRGN,FGF14,VAMP1,SLC8A2,HTR2A,PTK2B,RAB5A,NCDN,NEURL1,GRIA1,SNCG,PFN2,NPTX2,SYBU,CLSTN1,ADCYAP1,SYN1,SRF,RIMS3,RIMS1,RAB3B,ABHD6,PRKAR1B,G…
AD	GO_MITOCHONDRIAL_TRANSMEMBRANE_TRANSPORT	9.67e-10	4.73e-08	0.79	-0.6	-2.48	64	OPA1,ATP5PD,SLC25A32,COX5B,ATP5F1C,ATP5MG,ATP5F1B,MICU1,TIMM17A,ATP5F1D,SLC25A12,MPC2,ATP5PO,ATP5PB,CYC1,ATP5MC3,ATP5MC1,ATP5F1A,ATP5PF,MICU2,SLC25A22,ATP5ME,GRPEL1,TOMM20,SLC25A38,LETM1,ACACA,MRS2,MRPL18,PSEN2,SLC25A15,STOML2,ATP5MC2,PRKAG2,MPC1,TIMM17B,TIMM50,TOMM40,SFXN3,AFG3L2
AD	GO_HEART_DEVELOPMENT	1.01e-09	4.92e-08	0.79	0.29	1.82	460	PPP1R13L,APLNR,MYL3,PLCE1,FOXJ1,EGFR,TGFBR3,GJA1,SMO,TBX2,GLI2,MSX1,SGCD,TBX5,MED12,FOXC1,NFATC4,BMP4,LOX,ECE1,NFATC1,RYR1,MYLK3,COL5A1,ACACB,ID3,ZFP36L1,LMNA,ACAN,CSRP3,NIPBL,HEY2,NOTCH2,SAV1,TNFRSF1B,RXRA,BMPR1A,HES1,NOTCH1,EMILIN1,DHRS3,PPARA,PRDM1,FOXF1,OXT,PDGFRB,YY1,TBX3,TTN,IFT140,HEYL,TNNI1,EPHB4,GATA4,SIX1,ZIC3,FOLR1,ERBB2,HSPB7,ANXA9,SNAI1,TBX6,TBX19,FGF3,AKAP13,JPH2,VEGFB,YAP1,NKX3-1,A…
AD	GO_OXIDOREDUCTASE_ACTIVITY_ACTING_ON_NAD_P_H_QUINONE_OR_SIMILAR_COMPOUND_AS_ACCEPTOR	1.02e-09	4.96e-08	0.79	-0.69	-2.6	38	NDUFA4,NDUFA3,NDUFA5,NDUFA9,NDUFS3,NDUFA8,NDUFB8,NDUFS4,NDUFB5,NDUFV2,NDUFB3,NDUFB4,NDUFB2,NDUFAB1,NDUFB7,NDUFA7,NDUFB6,NDUFS7,NDUFA10,NDUFS2,NDUFA1,NDUFV1,NDUFS1,NDUFC1
AD	GO_GLAND_DEVELOPMENT	1.04e-09	4.99e-08	0.79	0.31	1.9	375	PAX6,POU3F2,CSF1,EGFR,TGFBR3,USF2,SMO,BCL2,GATA2,TBX2,GLI2,MSX1,ALOX15B,FOXC1,BMP4,RELA,STAT5A,SOX2,ID4,IGFBP5,FSTL3,NOTCH2,EPHA2,RXRA,BMPR1A,HES1,NOTCH1,HNF1B,NR5A1,ONECUT1,ELF5,CSF1R,RPS6KA1,FOXF1,RARG,MAN2A1,TBX3,LRP5L,ELF3,APOA1,HOXA3,SIX1,ZIC3,NFIB,TBX19,SMARCC1,SCRIB,NKX3-1,ASCL1,RBPJ,LAMA1,NTN1,PGR,ETS1,SOX10,TGFBR1,LRP5,PTCH1,TBX1,HNF1A,PCK1,TGFB2,GLI1,ARHGAP5,ARG1,PITX1,TGFB3,TSPO,CPS1,P…
AD	GO_MUSCLE_STRUCTURE_DEVELOPMENT	1.04e-09	4.99e-08	0.79	0.28	1.76	505	MYL3,TGFBR3,GJA1,SMO,ZFHX3,CTF1,BCL2,TBX2,MSX1,SGCD,TBX5,FOXC1,NFATC4,BMP4,LOX,NFATC1,HMG20B,SGCA,RYR1,MYLK3,ID3,ZFP36L1,CSRP1,LMNA,CEACAM5,CSRP3,IGFBP5,HEY2,FOXO4,SAV1,TCF3,VAMP5,YBX3,RXRA,BMPR1A,HES1,NOTCH1,MMP14,SVIL,TMOD3,PGM5,PPARA,PTBP1,FOXF1,PDGFRB,YY1,RBM38,TBX3,TCF7L2,TTN,MYEF2,NUPR1,FHL3,HEYL,TNNI1,MYOZ1,GATA4,MYH15,SIX1,MAFF,ALX4,FLT3LG,MYOF,FGF3,AKAP13,NEUROG1,EHD2,JPH2,NFATC3,YAP1,ZN…
AD	GO_CYTOKINE_BINDING	1.08e-09	5.18e-08	0.79	0.47	2.4	111	TGFBR3,ACKR2,LIFR,IL2RG,CXCR4,LRRC32,IL13RA1,IL10RA,PDPN,IL20RA,LTBP3,TNFRSF1B,IL3RA,EBI3,CSF1R,ACKR4,IL18BP,IL12RB1,IL1R1,CCR5,TNFRSF1A,OSMR,GDF5,ACVRL1,CD4,CRLF1,IL18R1,TGFBR1,CSF2RA,ITGB3,TGFB3,CRLF2,CSF3R,ACKR3,LTBP1,TCAP,CER1,PLP2,ZFP36,CXCR6,TWSG1,CXCR5,CCR3,LTBP4,IL1R2,ELANE,IL2RB,CXCR2,COMP,IL2RA,TNFRSF14,CNTFR,CD74,HYAL2,ENG,THBS1,TGFBR2,CCR1,IL22RA1
AD	GO_INNER_MITOCHONDRIAL_MEMBRANE_ORGANIZATION	1.19e-09	5.65e-08	0.79	-0.73	-2.58	31	OPA1,ATP5PD,AGK,ATP5F1C,ATP5MG,IMMT,ATP5F1B,CHCHD3,ATP5F1D,TIMM10,APOO,ATP5PO,ATP5PB,ATP5MC3,ATP5MC1,ATP5F1A,ATP5PF,APOOL,SAMM50,ATP5ME,TIMM9,LETM1,TIMM13,DNAJC11,OXA1L,ATP5MC2,NDUFA13,AFG3L2,TIMM22
AD	GO_REGULATION_OF_IMMUNE_RESPONSE	1.38e-09	6.55e-08	0.79	0.25	1.62	775	FYN,ALPK1,PAWR,MUC1,PILRA,ANGPT1,FCGRT,FOXJ1,PGC,MAPKAPK2,NFKB1,WAS,COLEC12,DNASE2,SYK,BCL2,GATA2,TLR5,LTF,C8A,FCGR2B,RELA,NFATC1,ERBIN,LILRA2,ZAP70,SASH3,TRIL,LILRB2,BCL6,WASF2,CSK,CD33,CD3D,MYO1C,TNFRSF1B,C6,CMKLR1,NFKBIA,C3AR1,LGR4,TLR7,F2RL1,CD40,TRIM5,FCN1,PTAFR,MAPKAPK3,AZGP1,TNIP2,EZR,FES,LILRB1,MAP3K1,FOXF1,CNPY3,ELF1,PLCG2,UNC93B1,CASP8,AIM2,PIGR,APOA1,TSPAN6,YES1,NCKAP1L,PKN1,SH2B2,CCL5…
AD	GO_REGULATION_OF_CELLULAR_AMINO_ACID_METABOLIC_PROCESS	1.48e-09	6.99e-08	0.79	-0.64	-2.56	52	PSMD14,PSMD12,PSMD6,PSMD5,OAZ1,PSMA3,PSMD8,PSMC6,PSMC3,PSMA5,AZIN1,PSMA4,PSMB6,PSMA1,PSMB5,PSMB2,PSMB3,PSMD1,PSMD10,PSMD3,PSMC1,PSMC4,PSMB4,PSMC5,PSMC2,PSMA2,PSMD4,PSMD11,PSMD13,PSMB7,PSMB10,PSMF1,PSMD2,PSMD9,PSMB1,PARK7,PSMD7
AD	GO_POSITIVE_REGULATION_OF_CELL_ACTIVATION	1.55e-09	7.28e-08	0.79	0.35	2.06	263	ITPKB,FYN,SYK,BCL2,GATA2,PLEK,GLI2,PDCD1LG2,LILRA2,ZAP70,SASH3,LILRB2,BCL6,PDPN,CSK,HES1,MMP14,F2RL1,CD40,EBI3,PTAFR,ZBTB16,RPS6KA1,TNIP2,MAP3K8,CCL2,LILRB1,PDGFRB,MPL,YES1,NCKAP1L,LILRA5,CCL5,PDCD1,FGR,HLA-DPA1,FLT3LG,IL7R,IL12RB1,INPP5D,CLEC7A,CD86,CD177,CBFB,CLCF1,TNFRSF4,ATAD5,CD70,PTPRC,CD80,ADAM8,CD2,PTPN6,CD4,IL4,LGALS9,BTK,IL18,SOX15,TREM2,CD3E,GPR183,SIRPG,IL4R,GRAP2,HLA-DMB,CTLA4,IL15,E…
AD	GO_REGULATION_OF_IMMUNE_EFFECTOR_PROCESS	1.65e-09	7.72e-08	0.79	0.33	1.98	314	ANGPT1,FCGRT,FOXJ1,PGC,WAS,SYK,GATA2,C8A,FCGR2B,SASH3,TRIL,BCL6,TNFRSF1B,C6,C3AR1,F2RL1,CD40,PTAFR,AZGP1,FES,LILRB1,FOXF1,AIM2,TSPAN32,APOA1,TSPAN6,MZB1,PKN1,FGR,IRF4,LAG3,C8B,STXBP2,IL7R,IL12RB1,CD19,IL1R1,CD86,SH2D1A,CD177,C5AR1,CLCF1,CD84,TNFRSF4,IL18RAP,APOBEC3G,ATAD5,PTPRC,CD80,TRAF3IP2,PTPN6,CFP,APOBEC3F,CFI,IL4,LGALS9,IL18R1,BTK,IRAK3,IL18,CPN2,RAC2,SLAMF8,TGFB2,IL4R,IFNB1,NCR3,CFH,ARG1,TG…
AD	GO_NEGATIVE_REGULATION_OF_CELL_DIFFERENTIATION	1.83e-09	8.51e-08	0.79	0.28	1.72	539	ITPKB,PAX6,FOXO1,FOXJ1,EGFR,CTDSP1,SMO,MMP11,BCL2,GATA2,SINHCAF,GLI2,MSX1,LTF,TBX5,FCGR2B,NFATC4,BMP4,ZFP36L2,NFATC1,SOX2,TOB2,COL5A1,ID3,ZFP36L1,ID4,KANK1,BCL6,CEACAM5,IGFBP5,HEY2,FSTL3,LTBP3,FOXO4,HDAC7,TMEM176A,BMPR1A,HES1,WWTR1,NOTCH1,NFKBIA,PPARA,ELF5,LRP1,PTBP1,ZBTB16,ENPP1,LILRB1,ANP32B,RARG,ABCA1,YY1,ZHX2,TBX3,GNRH1,TGFB1I1,ERBB2,LIMD1,LAG3,PLXNA3,SNAI1,DRD3,PF4,TBX6,PITX3,DICER1,INPP5D,N…
AD	GO_B_CELL_ACTIVATION	1.90e-09	8.71e-08	0.77	0.38	2.11	191	PAWR,FOXJ1,SWAP70,SYK,BCL2,BANK1,FCGR2B,LYL1,ZFP36L2,ZAP70,SASH3,ZFP36L1,BCL6,NOTCH2,TCF3,MMP14,CD180,CD40,ONECUT1,TNIP2,PLCG2,CASP8,MZB1,NCKAP1L,IKZF3,PKN1,FZD9,POU2F2,IL7R,CD19,INPP5D,RBPJ,BATF,CLCF1,TNFRSF4,ATAD5,CD70,PTPRC,DCLRE1C,LAX1,LFNG,PTPN6,IL4,BTK,TP53,GPR183,SLAMF8,IFNB1,EP300,CD300A,ADGRG3,CTLA4,TNFAIP3,ABL1,MFNG,LEF1,CD79A,IL11,LAT2,TYROBP,TCIRG1,TLR4,UNG,CD81,CD27,CXCR5,VCAM1
AD	GO_CATALYTIC_ACTIVITY_ACTING_ON_A_TRNA	1.89e-09	8.71e-08	0.77	-0.55	-2.42	83	RPP40,WARS1,NARS1,RARS1,CARS1,FTSJ1,HARS1,GATB,TRIT1,PTRH2,POP7,IARS1,QTRT2,TARBP1,IARS2,LRRC47,FARSA,METTL1,MRPL58,POP4,SARS1,AARS1,FTO,GARS1,DUS4L,TRMT61B,YARS1,TRMT5,DALRD3,YARS2,ALKBH1,POP5,TRMT1,KARS1,TARS1,RPP30,TRMT1L,TRMT12,TRMT11,PUS1,METTL2B,LARS2,THUMPD2,ELAC2,RPP38,POP1,NARS2,HARS2,SARS2,VARS1,NSUN3,PUS3,QTRT1,QRSL1
AD	GO_SYNAPTIC_VESICLE_MEMBRANE	1.90e-09	8.71e-08	0.77	-0.57	-2.44	76	GAD2,RPH3A,DMXL2,SYT1,SLC17A6,CLTA,DOC2A,SNCA,STX12,SLC30A3,LAMP5,SH3GL2,BSN,SV2B,STX1A,DNM1L,SYN2,RAB26,SYNGR1,STX6,AMPH,VAMP7,VAMP1,RAB5A,SYN1,SCAMP5,RAB3B,ICA1,SLC17A7,VAMP2,SYT5,SYP,SCAMP1,VAMP4,PTPRS
AD	GO_REGULATION_OF_T_CELL_ACTIVATION	1.98e-09	9.03e-08	0.77	0.36	2.07	256	ITPKB,FYN,PAWR,FOXJ1,SYK,GLI2,FCGR2B,BMP4,PDCD1LG2,LRRC32,ZAP70,SASH3,LILRB2,BCL6,CSK,TNFRSF1B,HES1,EBI3,ZBTB16,PRDM1,MAP3K8,CCL2,LILRB1,SDC4,GNRH1,TNFSF8,YES1,NCKAP1L,HLA-DOA,CCL5,PDCD1,ERBB2,IRF4,HLA-DPA1,LAG3,IL7R,IL12RB1,CD86,SOX13,CBFB,SPN,GPNMB,SIT1,CD70,PTPRC,CD80,ADAM8,LAX1,CD2,PTPN6,CD4,IL4,LGALS9,IL18,CD3E,RAC2,SIRPG,IL4R,GRAP2,IFNB1,ARG1,HLA-DMB,PDE5A,CD300A,CTLA4,IL15,PLA2G2D,ABL1,EFN…
AD	GO_PROTEIN_CATABOLIC_PROCESS	2.00e-09	9.09e-08	0.77	-0.31	-1.72	648	UBE2V2,NELL1,ELOC,TOR1A,LGMN,HMGCR,TRIM9,UCHL3,RNF139,PSMD14,FBXL2,USP11,PSMD12,SMURF1,UBXN8,UCHL5,RNF14,COPS3,RBX1,PSMD6,GLMN,CLTA,CLTC,PSMD5,ATP5IF1,SNCA,UCHL1,NSF,OAZ1,PRPF19,CUL2,FBXL15,PSMA3,PSMD8,UBE2K,PSMC6,CUL1,NDFIP1,ANAPC15,PSMC3,RNF7,EEF1A2,AP2S1,PSMA5,MAPK9,RNF41,UBB,PCYOX1L,RAB26,ANAPC10,FBXW11,TOLLIP,AZIN1,PSMA4,PLK2,UBQLN2,VLDLR,AP2M1,PSMB6,HTRA2,KLHL3,VPS28,RMND5B,RNF4,UBE2S,PSMA1…
AD	GO_CELL_BODY	2.02e-09	9.15e-08	0.77	-0.34	-1.83	468	SERPINI1,ATXN10,CD200,PVALB,INPP5F,MAPK10,GNB1,GLRX2,ASIC2,CCK,MAP2K4,RIT2,BRINP2,SLC4A8,SMURF1,RAPGEF2,CAMK2N1,TAC1,CCT8,PGRMC1,SNCA,UCHL1,GNG3,SHANK2,PAFAH1B1,ENO2,CX3CL1,ATP6AP2,SCN1A,STMN2,RTN4,PAM,DLG3,SH3GL2,NDN,PRKCZ,ATP2B1,NDEL1,ASTN1,EEF1A2,UBB,ROGDI,CCT2,CDK5,GLRX5,DCTN1,SRD5A1,CNTNAP2,NRGN,GOT2,MCRS1,MYH10,SLC8A2,HTR2A,PTK2B,RAB5A,TMEM50A,NDUFS7,NCDN,HSP90AB1,PTBP2,CCT4,NEURL1,GRIA1,SN…
AD	GO_EMBRYO_DEVELOPMENT_ENDING_IN_BIRTH_OR_EGG_HATCHING	2.14e-09	9.65e-08	0.77	0.28	1.75	508	PAX6,ANGPT1,RBBP6,PLCD1,EGFR,PLXNB2,SMO,IRX5,GATA2,TCF7,GLI2,MSX1,MED12,FOXC1,BMP4,TULP3,ECE1,ROR2,BPTF,DVL3,ZFP36L1,PRDM14,GPR161,SLC39A1,PAX2,NIPBL,HEY2,NOTCH2,C6,TIE1,EPHA2,YBX3,RXRA,BMPR1A,HES1,NOTCH1,MMP14,HNF1B,EVX1,PHACTR4,SPINT1,APAF1,VASP,PRDM1,SDC4,FOXF1,RARG,CASP8,MAN2A1,TBX3,ELF3,IFT140,HOXB1,HSF1,HOXA3,HOXB2,SIX1,MAFF,SOCS3,FOXI1,PHGDH,ALX4,SALL2,XRCC2,GINS4,FOLR1,TFEB,SNAI1,GNA12,TB…
AD	GO_MORPHOGENESIS_OF_A_BRANCHING_STRUCTURE	2.28e-09	1.02e-07	0.77	0.39	2.16	172	CSF1,SMO,BCL2,GLI2,NFATC4,BMP4,PGF,PAX2,FOXD1,EPHA2,RXRA,NOTCH1,MMP14,HNF1B,LGR4,SPINT1,PRDM1,FOXF1,TBX3,LRP5L,SIX1,SOCS3,YAP1,NKX3-1,CTSH,GDF2,LAMA1,EYA1,ST14,PGR,SOX10,LRP5,PTCH1,LHX1,GNA13,MKS1,GCM1,CTSZ,PAX8,GPC3,WNT6,ABL1,CELSR1,WNT1,LEF1,AGTR2,BTBD7,COL13A1,TP63,STK4,TIMELESS,MYC,MED1,LRP6,SEMA3A,GBX2,SOX9,SMAD4,TACSTD2,ESR1,FOXC2,TCF21,GLI3,LAMA5,TNC,SIRT6,SALL1,SETD2,EGF,COL19A1,DLX2,ENG,…
AD	GO_REGULATION_OF_CELL_DIFFERENTIATION	2.50e-09	1.12e-07	0.77	0.22	1.46	1408	ITPKB,PPP1R13L,FYN,PAX6,RARRES2,POU3F2,CSF1,FOXO1,FOXJ1,SCIN,PRKX,EGFR,PLXNB2,NFKB1,AGO3,GJA1,CTDSP1,SMO,MMP11,EVI2B,SYK,ZFHX3,BCL2,GATA2,SINHCAF,SMAD5,GLI2,MSX1,ALOX15B,LTF,TBX5,FOXC1,FCGR2B,NFATC4,BMP4,CXCR4,RELA,GDPD2,LOX,ZFP36L2,NFATC1,ROR2,HMG20B,SOX2,TOB2,DVL3,MYLK3,COL5A1,ZAP70,ID3,SASH3,ZFP36L1,ID4,LILRB2,KANK1,BCL6,CEACAM5,SFRP4,BMPR1B,PAX2,PDPN,IGFBP5,NIPBL,HEY2,FSTL3,RND2,LTBP3,FOXO4,H…
AD	GO_RIBONUCLEOTIDE_BINDING	2.87e-09	1.28e-07	0.77	-0.27	-1.54	1386	OPA1,KALRN,RPS6KC1,TOR1A,SRPRB,SEPTIN6,STK39,CCT6A,SUCLA2,AGK,MAPK10,RAB11A,GUCY1B1,SEPHS2,TUBG2,DGKB,ENTPD3,RAB22A,PRKACB,GUK1,DYNC1LI1,SCG5,WARS1,AACS,RAB40B,DDX1,MAP2K4,DNAJA2,UBE2N,NLK,DNM3,RIT2,ABCE1,NARS1,RAPGEF2,AK5,HSPA12A,RARS1,ATP6V1B2,ATP5F1B,PGK1,AKT3,CTPS1,CDK8,NMNAT2,DDX10,ATP2A2,MAP2K1,HSPA13,ACLY,MKKS,CARS1,RAB6B,DAP3,TRAP1,CCT8,ORC4,PRKAR1A,DDX25,ATR,RAB2A,CDK14,NSF,ADSS2,DHX57,A…
AD	GO_NUCLEOLUS	3.01e-09	1.33e-07	0.77	-0.31	-1.72	667	MAK16,RPP40,JPT1,LDB2,UTP11,SUB1,CAMTA1,DROSHA,MTX2,BCAS2,CIAPIN1,SLBP,MEAF6,MRPS15,STAT1,UBE2N,POLR3K,PNO1,UBXN8,TSPYL1,IMP3,ZBTB11,IMP4,WDR12,CDK8,FGF13,AKAP11,RSL24D1,SNAPC5,DOC2A,ORC4,GTF3C3,DCTN3,C1D,RTF1,BRIX1,UTP18,HABP4,NOVA1,CUL2,EXOSC9,NOLC1,OXR1,NOC2L,POP7,RNMT,RSAD2,OLA1,EXOSC4,SENP5,GET3,DUSP11,SRP19,SNU13,PNMA2,TDP2,PNMA1,MPHOSPH6,PDHA1,TBCA,WDR37,UTP14A,NHP2,LETMD1,GTPBP4,MCRS1,EDF…
AD	GO_EMBRYONIC_APPENDAGE_MORPHOGENESIS	3.18e-09	1.40e-07	0.77	0.47	2.39	105	MAP3K20,TBX2,GLI2,MSX1,TBX5,BMP4,TULP3,ECE1,ROR2,NIPBL,NOTCH2,BMPR1A,FBXW4,NOTCH1,ZBTB16,RARG,TBX3,IFT140,ALX4,HDAC1,GNA12,PRRX1,HOXD12,FGF4,RUNX2,GDF5,ALX3,LRP4,PTCH1,TMEM231,TGFB2,MKS1,PITX1,GPC3,CHD7,CREBBP,LEF1,TP63,MED1,TBX4,LRP6,ZNF358,HAND2,HOXC10,HOXD10,CHST11,HOXD9,SMAD4,ALX1,GLI3,DLX6,SALL1
AD	GO_ORGANOPHOSPHATE_METABOLIC_PROCESS	3.33e-09	1.46e-07	0.77	-0.3	-1.67	771	OPA1,ATP5PD,PDHB,MTMR6,PLCB1,LPCAT4,SEH1L,HMGCR,PTDSS1,INPP5F,SUCLA2,AGK,COX5B,GUCY1B1,ELOVL4,NUDT11,ENTPD3,ATP5F1C,GUK1,DDHD2,ATP5MG,MTMR4,PID1,BPGM,PDHX,HPRT1,ELOVL6,AK5,ATP5F1B,MPP1,PGK1,TBPL1,TIGAR,CTPS1,FIG4,GPD1L,NMNAT2,ACLY,SERINC1,OGDHL,SYNJ1,SNCA,ADSS2,ATP5F1D,GPHN,PDE4A,DPM1,PANK2,PAFAH1B1,ENO2,SLC25A12,PDP1,DGUOK,DLAT,MPC2,GPI,SULT4A1,NUP42,ACOT7,DLD,PIP4K2C,ATP5PO,PAPSS1,ATP5PB,PRPS2,…
AD	GO_REGULATION_OF_SYNAPTIC_PLASTICITY	3.74e-09	1.63e-07	0.76	-0.46	-2.19	150	LGMN,SORCS3,RAB11A,RAPGEF2,SNAP25,GRM5,NPTN,PPP3CB,STXBP1,SNCA,SHANK2,HRAS,CX3CL1,DLG4,PRKCZ,NLGN1,SYNGR1,CDK5,MEF2C,NSG1,YWHAH,PLK2,NRGN,FGF14,SLC8A2,PTK2B,RAB5A,NCDN,NEURL1,GRIA1,SRF,RIMS3,RIMS1,ABHD6,GRIK2,MAPK1,GRIN2A,VAMP2,ARC,ADCY1,CPEB3,SYP,BAIAP2,STX3,ADORA1,RASGRF1,ITPKA,PTGS2,RIMS2,KIT,NF1,CAMK2A,CAMK2B,LRRTM2,STAR,EGR2,PRNP,SLC24A2,JPH3,GRIN1,CALB1,CALB2,EPHA4,PSEN1,DGKI,PPFIA3,KCNB1,U…
AD	GO_BRANCHING_MORPHOGENESIS_OF_AN_EPITHELIAL_TUBE	3.78e-09	1.64e-07	0.76	0.44	2.31	129	CSF1,SMO,BCL2,GLI2,NFATC4,BMP4,PGF,PAX2,FOXD1,EPHA2,NOTCH1,MMP14,HNF1B,LGR4,FOXF1,TBX3,LRP5L,SIX1,YAP1,NKX3-1,CTSH,GDF2,LAMA1,EYA1,PGR,LRP5,PTCH1,LHX1,GNA13,MKS1,CTSZ,PAX8,GPC3,WNT6,ABL1,CELSR1,WNT1,LEF1,AGTR2,STK4,TIMELESS,MYC,MED1,LRP6,GBX2,SOX9,SMAD4,TACSTD2,ESR1,FOXC2,TCF21,GLI3,LAMA5,TNC,SIRT6,SALL1,EGF,ENG,VDR,TGFBR2,FGF2,IHH,RBM15
AD	GO_CELL_CYCLE_G2_M_PHASE_TRANSITION	3.77e-09	1.64e-07	0.76	-0.41	-2.07	218	PLCB1,PPME1,RAB11A,BABAM2,RINT1,PSMD14,PSMD12,RBX1,PSMD6,DCTN3,PSMD5,CDK14,TUBA4A,CEP72,PAFAH1B1,FBXL15,PSMA3,RAD51C,PSMD8,PSMC6,ACTR1A,CUL1,PSMC3,CCNH,CDK7,PSMA5,FBXW11,PSMA4,DYNLL1,PCNT,CDC7,TOPBP1,PSMB6,DCTN1,LCMT1,ENSA,PSMA1,DCTN2,PSMB5,CLASP1,PPP2R1A,BABAM1,SKP1,PSMB2,TUBB,TUBG1,PSMB3,DYNC1H1,PSMD1,CKAP5,DYNC1I2,PSMD10,PRKAR2B,NAE1,VPS4B,PSMD3,PSMC1,PSMC4,PSMB4,PPP1R12A,TUBB4B,MACROH2A1,PSMC…
AD	GO_T_CELL_PROLIFERATION	3.85e-09	1.66e-07	0.76	0.41	2.21	154	FYN,PAWR,FOXJ1,SYK,BMP4,PDCD1LG2,LRRC32,CD151,ZAP70,SASH3,LILRB2,TNFRSF1B,HES1,ELF4,EBI3,LILRB1,SDC4,GNRH1,TNFSF8,NCKAP1L,CCL5,ERBB2,HLA-DPA1,IL12RB1,PIK3CG,CD86,SPN,GPNMB,TNFRSF4,CD70,PTPRC,CD80,SLC11A1,PTPN6,CD4,IL4,LGALS9,IL18,DOCK2,TP53,CD3E,RAC2,ARG1,HLA-DMB,BTN3A1,PDE5A,CTLA4,IL15,PLA2G2D,ABL1,EFNB1,HLA-DPB1,ANXA1,LEP,VSIG4,XCL1,TWSG1,CD6,IL23A,PLA2G2F,CD81,RIPK2,VCAM1
AD	GO_POSITIVE_REGULATION_OF_INTRACELLULAR_SIGNAL_TRANSDUCTION	3.91e-09	1.67e-07	0.76	0.25	1.6	794	ITPKB,LPAR4,FYN,ALPK1,PLCE1,CSF1,SORBS3,ANGPT1,MAPKAPK2,EGFR,AGO3,GJA1,MAP3K20,GH1,SYK,BCL2,MSX1,LTF,BANK1,PLEKHF1,FCGR2B,BMP4,CXCR4,RELA,ROR2,SOX2,TRIP6,DVL3,ZAP70,PIAS4,SSTR4,IGFBP5,HIPK2,IL20RA,CSK,GNAI2,EEF1D,NOTCH2,SASH1,NOTCH1,GPR20,TLR7,F2RL1,CD40,TRIM5,LRP1,TNFRSF10B,FGFR4,MAPKAPK3,PTBP1,CSF1R,TNIP2,MAP3K8,CCL2,MAP3K1,MAP3K6,IGF1R,PLXNB1,PDGFRB,CASP8,TCF7L2,NUPR1,TRADD,OSM,SHARPIN,APOA1,T…
AD	GO_RECEPTOR_COMPLEX	3.91e-09	1.67e-07	0.76	0.32	1.93	323	ITGB4,EGFR,PLXNB2,TGFBR3,GH1,SYK,LIFR,ITGB8,IL2RG,ITGAX,ROR2,GPRC5C,ITGB5,ZAP70,IL13RA1,TRIL,BMPR1B,LRRC1,CD3D,NOTCH2,TNFRSF1B,IL3RA,TIE1,EPHA2,RXRA,BMPR1A,NOTCH1,EMILIN1,GPR20,TLR7,CD40,LRP1,EBI3,FGFR4,CSF1R,IGF1R,APBB1IP,PLXNB1,NID1,PDGFRB,LRP5L,PIGR,TSPAN32,TRADD,AMHR2,ITGA10,CD44,EPHB4,CHRNG,ERBB2,PLXNA3,IL12RB1,CALCR,DDR2,SCRIB,MTTP,IL18RAP,TNFRSF1A,OSMR,CACNG5,CHRNE,RAMP3,KLRD1,PTPN6,ACVRL1…
AD	GO_KERATINOCYTE_DIFFERENTIATION	3.95e-09	1.68e-07	0.76	0.41	2.21	147	PAX6,EXPH5,ALOX15B,FOXC1,ZFP36L1,KRT23,SAV1,EPHA2,NOTCH1,SHARPIN,IVL,NUMA1,KLK13,YAP1,RBPJ,DSC2,CBFB,PCSK6,ST14,PKP1,EVPL,KRT75,IFT74,KRT19,PALLD,KRT84,SPRR3,KRTAP5-8,JUP,TXNIP,TGM1,ANXA1,LATS1,KRT36,AKR1C3,TP63,STK4,KRT9,MED1,KRT33B,SPRR1A,KRT7,KRT81,KLK14,PRKCH,DNASE1L2,ZFP36,TGM5,KRT4,KRT3,KRT16,KRT13,IRF6,KRT85,KRT14,PKP2,PERP,KRTAP5-9,VDR,KRT8,KRT2,DSC1,SFN,ROCK1,PLAAT4,KRT12,PI3,HOXA7,DSC3,…
AD	GO_KIDNEY_EPITHELIUM_DEVELOPMENT	4.26e-09	1.81e-07	0.76	0.45	2.34	120	FOXJ1,LAMB2,SMO,BCL2,SMAD5,KLF15,FOXC1,BMP4,PGF,PAX2,FOXD1,NOTCH2,HES1,WWTR1,NOTCH1,HNF1B,LGR4,SDC4,KANK2,HEYL,IQGAP1,SIX1,CD34,POU3F3,YAP1,EYA1,CRLF1,PECAM1,PTCH1,LHX1,SMAD6,PAX8,GPC3,WNT6,WNT11,WNT1,AGTR2,MYC,SIM1,CER1,CAT,SOX9,GDF11,SMAD4,TACSTD2,TFAP2B,NPHS1,FOXC2,UMOD,TCF21,CXCR2,ADIPOQ,GLI3,LAMA5,LIF,SALL1
AD	GO_PROTEIN_POLYUBIQUITINATION	4.34e-09	1.83e-07	0.76	-0.41	-2.06	219	UBE2V2,RUSC1,PSMD14,UBE2N,PSMD12,SMURF1,RNF14,RBX1,PSMD6,PSMD5,PRPF19,FBXL15,PSMA3,PSMD8,UBE2K,PSMC6,CUL1,PSMC3,PSMA5,RNF41,UBB,MARCHF5,ANAPC10,FBXW11,PSMA4,MAGEL2,PSMB6,KLHL3,RNF4,UBE2S,PSMA1,FBXO38,PSMB5,TRIM36,PLAA,SKP1,ANAPC13,PSMB2,HERC6,BLMH,PSMB3,UBE4B,DZIP3,PSMD1,TRIM32,UBE2A,RNF6,RMND5A,FBXW7,FBXO21,PSMD10,UBE2E1,RNF187,CDC23,PSMD3,TNKS,UBE3B,PSMC1,UBE2D2,PSMC4,ARIH2,PSMB4,TRIM27,FBXO41,…
AD	GO_DIGESTIVE_SYSTEM_DEVELOPMENT	4.38e-09	1.84e-07	0.76	0.45	2.34	120	ITGB4,RARRES2,EGFR,SMO,BCL2,TBX2,TCF7,GLI2,BMP4,NIPBL,SAV1,HES1,NOTCH1,SLC4A2,HNF1B,LGR4,PRDM1,FOXF1,GATA4,ALX4,ZIC3,ASCL1,CLDN18,PTK6,SOX10,GIP,TGFB2,GLI1,CDX2,TGFB3,HIP1R,CPS1,PCSK5,ITGA6,WNT11,FOXE1,TP63,FOXL1,SOX17,RB1,PDGFC,TCF21,OTC,NKX3-2,GLI3,SALL1,GATA6,BARX1,TGFBR2,CDKN1A,DNAAF1,EPB41L5,PDX1,IHH,WLS,NODAL,PYY,SCT,CTNNB1,FOXF2,TNF,ACVR2B,COBL
AD	GO_REGULATION_OF_SYNAPTIC_VESICLE_CYCLE	4.84e-09	2.03e-07	0.76	-0.54	-2.36	86	TOR1A,PREPL,DNM3,CNR1,SYT1,PPP3CB,ATP2A2,APBA2,STXBP1,SNCA,BSN,STX1A,DNM1L,NLGN1,CDK5,DNM1,FGF14,VAMP1,PLAA,HTR2A,RAB5A,PFN2,SYN1,RIMS3,RIMS1,RAB3B,PRKAR1B,BACE1,SLC17A7,NAPA,ADCY1,SYP,RIMS2,PPFIA2,VAMP4,RAPGEF4
AD	GO_TRICARBOXYLIC_ACID_CYCLE	5.18e-09	2.16e-07	0.76	-0.72	-2.53	30	PDHB,SUCLA2,MDH1,FH,SDHB,OGDHL,MDH2,DLAT,CS,DLD,SUCLG1,PDHA1,IDH3A,IDH3B,SDHA,ME3,ACO2,SDHD,ME2,IDH3G,SDHC
AD	GO_ODONTOGENESIS_OF_DENTIN_CONTAINING_TOOTH	5.20e-09	2.16e-07	0.76	0.51	2.42	74	ITGB4,CSF1,FOXO1,SMO,GLI2,MSX1,FOXC1,BMP4,BMPR1A,PPARA,NFIC,HDAC1,SCN10A,ODAM,FGF4,RUNX2,DSPP,LRP4,TBX1,TNFRSF11B,WNT6,ITGA6,AMELX,EDA,CSF3R,LEF1,TP63,TCIRG1,LRP6,HAND2,EDAR,AMBN,MMP20,GLI3,LAMA5,TNC,SERPINE1,HAND1,DLX2,PERP,SLC34A1,BCL2L11
AD	GO_NUCLEOSIDE_PHOSPHATE_BIOSYNTHETIC_PROCESS	5.59e-09	2.31e-07	0.76	-0.42	-2.08	210	ATP5PD,PDHB,COX5B,GUCY1B1,ELOVL4,ATP5F1C,GUK1,ATP5MG,PID1,PDHX,HPRT1,ELOVL6,AK5,ATP5F1B,TBPL1,CTPS1,NMNAT2,ACLY,SNCA,ADSS2,ATP5F1D,PANK2,SLC25A12,PDP1,DGUOK,DLAT,MPC2,ACOT7,DLD,ATP5PO,PAPSS1,ATP5PB,PRPS2,NAXD,PFAS,CYC1,ATP5MC3,SUCLG1,ATP5MC1,PANK4,PDHA1,ATP5F1A,ATP5PF,ADSL,AGPAT4,MTHFD1,RFK,ACSL3,ATP5ME,ACSL4,MAPK1,PPCS,PRPS1,PRPSAP2,ADCY1,ACACA,NMRK1,GARS1,ADK,PTGS2,PPT1,ELOVL2,ME1,PNKP,NME5,ALD…
AD	GO_ENDOPLASMIC_RETICULUM_TO_GOLGI_VESICLE_MEDIATED_TRANSPORT	5.88e-09	2.42e-07	0.76	-0.45	-2.16	157	RINT1,DDHD2,DYNC1LI1,CNIH3,RNF139,SEC22A,DYNC1I1,VAPA,ACTR10,ANK3,TRAPPC2,DCTN3,DCTN6,NSF,SCFD1,MIA3,RAB1A,ACTR1A,ARFGAP2,SEC23A,COPA,DYNLL1,ARCN1,DCTN1,VAMP7,BET1,DCTN2,PEF1,HYOU1,GRIA1,DCTN4,TRAPPC2L,SPAST,VTI1B,TRAPPC11,CNIH1,DYNC1H1,PGAP1,DYNC1I2,CAPZA2,BCAP29,ARF4,COPG1,NAPA,IER3IP1,VAPB,F8,USO1,SPTBN2,BCAP31,KLHL12,CSNK1D,TMED2,TMED3,YIPF5,COPB2,PREB,SEC16A,COPE,CUL3,ANK2,NRBP1,STX18,TFG,MC…
AD	GO_ARTERY_MORPHOGENESIS	5.93e-09	2.43e-07	0.76	0.57	2.58	59	TBX2,FOXC1,BMP4,HEY2,BMPR1A,HES1,NOTCH1,LRP1,PRDM1,FOXF1,PDGFRB,SIX1,FOLR1,RBPJ,PRRX1,EYA1,ACVRL1,TGFBR1,TBX1,TGFB2,APOB,CHD7,WNT11,NPRL3,ADAMTS9,SOX4,HAND2,FOXH1,TFAP2B,FOXC2,COMP,NOTCH3,ENG
AD	GO_PURINE_CONTAINING_COMPOUND_BIOSYNTHETIC_PROCESS	6.62e-09	2.71e-07	0.76	-0.44	-2.13	162	ATP5PD,PDHB,COX5B,GUCY1B1,ELOVL4,ATP5F1C,GUK1,ATP5MG,PID1,PDHX,HPRT1,ELOVL6,AK5,ATP5F1B,ACLY,SNCA,ADSS2,ATP5F1D,PANK2,SLC25A12,PDP1,DGUOK,DLAT,MPC2,ACOT7,DLD,ATP5PO,PAPSS1,ATP5PB,PRPS2,PFAS,CYC1,ATP5MC3,ATP5MC1,PANK4,PDHA1,ATP5F1A,ATP5PF,ADSL,MTHFD1,ACSL3,ATP5ME,ACSL4,GMPR2,PPCS,PRPS1,PRPSAP2,ADCY1,ACACA,ADK,PPT1,ELOVL2,NME5,ALDOA,ACAT1,STOML2,PPARGC1A,ATP5MC2,PRKAG2,DCK,ADCY3,MPC1,NT5E
AD	GO_INTRINSIC_COMPONENT_OF_MITOCHONDRIAL_MEMBRANE	6.67e-09	2.72e-07	0.76	-0.64	-2.49	46	AGK,TMEM70,CNR1,IMMT,SLC25A3,MICU1,TIMM17A,CHCHD3,MPC2,SLC25A4,PPOX,APOO,COQ2,COA3,MFF,APOOL,GDAP1,COA1,TMEM177,COX11,TOMM20,BNIP3,DNAJC11,MFN1,OXA1L,SFXN1,ARMCX3,MPC1,TIMM17B,TOMM40,MFN2,AFG3L2
AD	GO_CYTOCHROME_COMPLEX	6.97e-09	2.83e-07	0.76	-0.81	-2.52	20	NDUFA4,COX6A1,COX7B,COX4I1,UQCRC2,COX8A,COX6B1,UQCRC1,CYC1,COA3,COX5A,UQCR10,UQCRFS1,UQCRB,BCS1L,UQCRQ
AD	GO_DENDRITIC_SPINE_DEVELOPMENT	7.02e-09	2.83e-07	0.76	-0.54	-2.34	81	OPA1,KALRN,ZNF365,DNM3,SLC12A5,SHANK2,PAFAH1B1,DLG4,ACTR2,DNM1L,NLGN1,HDAC2,SLC9A6,CDK5,MEF2C,BHLHB9,CAMK1,PLK2,CAPRIN2,MAPK6,ARHGAP44,NEURL1,ACSL4,LRP8,ARF4,ARC,CPEB3,BAIAP2,ITPKA,CFL1,PTPRS,TIAM1,CAMK2A,CAMK2B,CDC42,CUX2,CDK5R1,WASL,CAPRIN1
AD	GO_ADAPTIVE_IMMUNE_RESPONSE_BASED_ON_SOMATIC_RECOMBINATION_OF_IMMUNE_RECEPTORS_BUILT_FROM_IMMUNOGLOBULIN_SUPERFAMILY_DOMAINS	7.52e-09	3.03e-07	0.75	0.36	2.02	206	FCGRT,FOXJ1,SWAP70,WAS,C8A,FCGR2B,SASH3,BCL6,TNFRSF1B,RAB27A,C6,CD40,EBI3,EMP2,AZGP1,LILRB1,PKN1,RORC,IRF4,POU2F2,C1RL,IL18BP,C8B,IL7R,IL12RB1,CD19,INPP5D,TLR8,IL1R1,PRF1,BATF,NFKB2,SPN,CLCF1,CTSH,IL18RAP,ATAD5,CD70,PTPRC,CD80,SLC11A1,PTPN6,CD4,CFI,IL4,IL18R1,BTK,IL18,RORA,IL4R,IFNB1,ARG1,TNFAIP3,STAT3,CD1B,LEF1,ANXA1,SERPING1,C2,HFE,TCIRG1,BACH2,IRF7,TLR4,UNG,XCL1,CR1,CD226,C1R,IL23A,CD81,C7,CD2…
AD	GO_NEGATIVE_REGULATION_OF_CELL_CYCLE_G2_M_PHASE_TRANSITION	7.71e-09	3.09e-07	0.75	-0.53	-2.33	84	BABAM2,RINT1,PSMD14,PSMD12,RBX1,PSMD6,PSMD5,PSMA3,PSMD8,PSMC6,CUL1,PSMC3,PSMA5,PSMA4,TOPBP1,PSMB6,PSMA1,PSMB5,BABAM1,SKP1,PSMB2,PSMB3,PSMD1,PSMD10,NAE1,PSMD3,PSMC1,PSMC4,PSMB4,MACROH2A1,PSMC5,PSMC2,PSMA2,PSMD4,PSMD11,PSMD13,PSMB7,PSMB10,CDC6,PSMF1,BRCC3,RAD17,PSMD2,PSMD9
AD	GO_NUCLEOBASE_CONTAINING_SMALL_MOLECULE_METABOLIC_PROCESS	8.38e-09	3.35e-07	0.75	-0.33	-1.8	475	OPA1,ATP5PD,PDHB,SEH1L,HMGCR,SUCLA2,COX5B,GUCY1B1,ELOVL4,NUDT11,ENTPD3,GLRX,ATP5F1C,GUK1,ATP5MG,PID1,BPGM,PDHX,HPRT1,ELOVL6,AK5,ATP5F1B,MPP1,PGK1,TBPL1,TIGAR,CTPS1,NMNAT2,ACLY,OGDHL,SNCA,EXTL2,ADSS2,ATP5F1D,PDE4A,PANK2,ENO2,SLC25A12,PDP1,DGUOK,DLAT,MPC2,GPI,SULT4A1,NUP42,ACOT7,DLD,ATP5PO,PAPSS1,ATP5PB,PRPS2,NAXD,HINT1,PFAS,GAPDH,ASMTL,CYC1,ATP5MC3,SUCLG1,HMGCS1,ATP5MC1,PANK4,PDHA1,FAR2,ATP5F1A,AT…
AD	GO_SENSORY_ORGAN_MORPHOGENESIS	8.76e-09	3.49e-07	0.75	0.37	2.08	204	PAX6,IRX5,BCL2,GATA2,TBX2,GLI2,MSX1,BCAR3,BMP4,ROR2,COL5A1,PAX2,HIPK2,NIPBL,ROM1,NOTCH2,EPHA2,PHACTR4,COL8A1,PRDM1,RARG,TRIOBP,YY1,MAN2A1,ZHX2,SIX1,FOXI1,HDAC1,PITX3,NEUROG1,SCRIB,VSX1,PRRX1,FAT1,EYA1,DVL2,COL8A2,HIPK1,NTN1,PTK7,LRP5,TBX1,LHX1,VAX2,ATOH1,PAX8,CHD7,NAGLU,CRB1,MYO3A,STAT3,CELSR1,POU3F4,WNT1,NR2E3,TSKU,SIX3,LRP6,TCAP,ZIC1,RPGRIP1,GBX2,FOXE3,SOX9,GDF11,COL11A1,GNGT1,TFAP2B,NKX3-2,GLI…
AD	GO_CELL_FATE_SPECIFICATION	1.02e-08	4.03e-07	0.75	0.51	2.43	76	PAX6,POU3F2,SMO,TBX2,GLI2,TBX5,SOX2,PRDM14,PAX2,BMPR1A,NOTCH1,HNF1B,EVX1,TBX3,TBX10,SIX1,TBX6,TBX19,MGA,ASCL1,RBPJ,EYA1,PTCH1,TBX1,EYA2,ATOH1,MNX1,TBX4,HOXC10,HOXD10,SOX9,SOX17,SOX18,FOXA2,GLI3,NKX6-1,LHX3,LBX1,TBX21,FZD7,FGF2,IHH,FEV,NODAL,ETV2
AD	GO_PROTEIN_MODIFICATION_BY_SMALL_PROTEIN_REMOVAL	1.03e-08	4.07e-07	0.75	-0.41	-2.03	218	POLB,MINDY3,STAM,TOR1A,COPS7A,BABAM2,UCHL3,TFPT,PSMD14,USP11,PSMD12,UCHL5,COPS3,COPS5,PSMD6,PSMD5,UCHL1,PSMA3,PSMD8,ABRAXAS2,PSMC6,PSMC3,SENP5,PSMA5,UBB,PSMA4,GPS1,COPS2,PSMB6,PSMA1,COPS8,MCRS1,PSMB5,RNF128,ENY2,BABAM1,RAD23B,PSMB2,COPS4,TOMM20,PSMB3,PSMD1,COPS6,PSMD10,ACTB,PSMD3,USP9Y,COPS7B,PSMC1,BAP1,PSMC4,UFD1,USP32,PSMB4,OTUD3,RNF123,TADA3,PSMC5,PSMC2,PSMA2,PSMD4,PSMD11,HGS,TRAF3,USP25,PSMD1…
AD	GO_MYELOID_CELL_DIFFERENTIATION	1.09e-08	4.28e-07	0.75	0.31	1.88	329	ITPKB,CSF1,SCIN,PRKX,TGFBR3,AGO3,EVI2B,DNASE2,GATA2,KAT6A,SMAD5,LTF,BMP4,LOX,ROR2,TOB2,ZFP36L1,BCL6,WASF2,HIPK2,FSTL3,NOTCH2,EPHA2,NFKBIA,TMOD3,F2RL1,CSF1R,ZBTB16,FES,LILRB1,RARG,SPI1,CASP8,MPL,FLI1,NCKAP1L,EPB42,IRF4,ANXA9,HDAC1,SIGLEC15,PF4,INPP5D,FOXO3,GPR171,CLEC5A,RBPJ,CLDN18,BATF,CBFB,JMJD6,MFHAS1,MT1G,KLF2,CSF2,PTPN6,ETS1,CD4,ANXA2,IL4,SETD1A,NFE2,MITF,SIRT1,H4C9,TREM2,GPR183,GP1BA,TFE3,H3…
AD	GO_UBIQUITIN_LIKE_PROTEIN_TRANSFERASE_ACTIVITY	1.16e-08	4.55e-07	0.75	-0.39	-1.98	257	HERC1,UBE2V2,ELOC,TRIM9,OBI1,RNF139,UBE2N,FBXL2,SMURF1,FBXO3,RNF14,RBX1,RNF10,TRIM37,PRPF19,FBXL15,UBE2K,RNF38,RNF7,RNF41,MARCHF5,FBXW11,MAGEL2,RMND5B,RNF4,MARCHF2,UBE2S,RNF128,TRIM36,DTX4,SKP1,PJA1,NEURL1,MAEA,HERC6,RCHY1,CUL5,UBA3,PJA2,UBE4B,DZIP3,MED27,PPP1R11,RNF11,TRIM32,UBE2A,RNF6,RMND5A,CBLL1,FBXO21,UBE2Q1,RNF113A,UBE2E1,KLHL9,RNF187,CDC23,TNFAIP1,RNF170,UBR7,UBE2M,UBE3B,UBE2D2,ARIH2,TRIM2…
AD	GO_TISSUE_MORPHOGENESIS	1.23e-08	4.82e-07	0.75	0.27	1.69	537	ITGB4,MYL3,CSF1,PRKX,EGFR,PLXNB2,TGFBR3,GJA1,SMO,BCL2,TBX2,GPC4,GLI2,MSX1,PLEKHA4,TBX5,MED12,FOXC1,NFATC4,BMP4,CXCR4,TULP3,PGF,ITGAX,ROR2,DVL3,CD151,COL5A1,ID4,PAX2,PDPN,IGFBP5,HEY2,FOXD1,NOTCH2,EPHA2,RXRA,BMPR1A,HES1,NOTCH1,MMP14,HNF1B,LGR4,PHACTR4,SPINT1,APAF1,VASP,CSF1R,SDC4,FOXF1,RARG,COL6A1,DAB2,TBX3,LRP5L,TTN,HEYL,TGFB1I1,TNNI1,CD44,GATA4,HOXB2,SIX1,SOCS3,ZIC3,FOLR1,PRKD2,SNAI1,COL6A2,TBX6,…
AD	GO_PURINE_CONTAINING_COMPOUND_METABOLIC_PROCESS	1.30e-08	5.04e-07	0.75	-0.35	-1.87	358	OPA1,ATP5PD,PDHB,SEH1L,HMGCR,SUCLA2,COX5B,GUCY1B1,ELOVL4,NUDT11,ATP5F1C,GUK1,ATP5MG,PID1,BPGM,PDHX,HPRT1,ELOVL6,AK5,ATP5F1B,MPP1,PGK1,TIGAR,ACLY,OGDHL,SNCA,ADSS2,ATP5F1D,PDE4A,PANK2,ENO2,SLC25A12,PDP1,DGUOK,DLAT,MPC2,GPI,SULT4A1,NUP42,ACOT7,DLD,ATP5PO,PAPSS1,ATP5PB,PRPS2,HINT1,PFAS,GAPDH,CYC1,ATP5MC3,SUCLG1,HMGCS1,ATP5MC1,PANK4,PDHA1,FAR2,ATP5F1A,ATP5PF,TDO2,ADSL,OXSM,HTR2A,ENPP4,LDHA,MTHFD1,PFKM…
AD	GO_PROTEIN_LOCALIZATION_TO_ORGANELLE	1.32e-08	5.09e-07	0.75	-0.3	-1.65	715	EPS15,TOR1A,MPV17,CCT6A,AGK,RAB11A,ADAM22,PPP3R1,MOAP1,DDX1,DNM3,GCC2,PEX19,TERF2,SMURF1,SNAP25,SNX10,YWHAQ,VAPA,MTCH2,NAGPA,SSB,UQCRC2,PDCD5,TFDP1,KPNA1,TIMM8B,CCT8,TIMM17A,TSC2,ATR,PMPCB,SPCS3,ATP5IF1,SRP72,GPHN,YWHAZ,HRAS,CEP72,TOMM70,SPCS1,MIA3,DLG4,HEATR3,CALY,NOLC1,FGF9,RTN4,LAMP5,KPNA3,TIMM10,TERF2IP,TXN,SEC61A2,SCG3,CSE1L,PRKCZ,DNM1L,ATP6V1D,MAGED1,AP3D1,HIKESHI,GET3,SRP19,KAT7,UBB,MARCHF…
AD	GO_ESTABLISHMENT_OF_PROTEIN_LOCALIZATION_TO_ORGANELLE	1.50e-08	5.78e-07	0.73	-0.33	-1.8	434	EPS15,MPV17,CCT6A,AGK,RAB11A,PPP3R1,MOAP1,DNM3,GCC2,PEX19,SMURF1,SNAP25,YWHAQ,NAGPA,UQCRC2,PDCD5,TFDP1,KPNA1,TIMM8B,CCT8,TIMM17A,TSC2,ATR,PMPCB,SPCS3,ATP5IF1,SRP72,YWHAZ,TOMM70,SPCS1,HEATR3,CALY,NOLC1,FGF9,LAMP5,KPNA3,TIMM10,SEC61A2,CSE1L,AP3D1,HIKESHI,GET3,SRP19,UBB,RANBP6,CCT2,SRPRA,PIK3R4,YWHAH,CACNG3,DNM1,MFF,HTRA2,VAMP7,VPS28,BAG4,GDAP1,SAMM50,RPL10A,CABP1,CCT4,PITRM1,CHP1,UBL5,AP2B1,VTI1B,H…
AD	GO_CYTOKINE_ACTIVITY	1.57e-08	6.02e-07	0.73	0.39	2.14	162	CSF1,INHBB,CTF1,BMP1,BMP4,IL16,EBI3,CCL2,OSM,TNFSF8,IL37,CCL5,FLT3LG,PF4,GDF3,CLCF1,IL3,GDF2,CCL16,CD70,GDF5,CSF2,GDF15,CRLF1,IL4,CCL17,IL18,IL36A,TGFB2,TNFRSF11B,IFNB1,TGFB3,CCL25,IL15,WNT1,CCL22,IL11,PPBP,CCL1,IL24,CER1,XCL1,BMP10,IL23A,GDF11,IL1A,ADIPOQ,LIF,LTA,CCL7,BMP15,CXCL12,TNFSF11,CCL24,CCL23,CCL21,CCL13,FGF2,IFNA2,SLURP1,NODAL,GDF9,CD40LG,FASLG,IFNW1,CXCL2,IFNG,TNF,BMP6,IFNA16,EDN1,IL13…
AD	GO_TUMOR_NECROSIS_FACTOR_SUPERFAMILY_CYTOKINE_PRODUCTION	1.57e-08	6.02e-07	0.73	0.43	2.24	124	ANGPT1,MAPKAPK2,SYK,LTF,NFATC4,LILRA2,SASH3,ACP5,CD33,ZBTB20,PTAFR,LILRB1,LILRA5,HSF1,LILRA4,CD34,PF4,DICER1,CLEC7A,CD86,SPN,GPNMB,PTPRC,ADAM8,CD2,CYBA,PTPN6,GPR18,IL4,LGALS9,IRAK3,NFKBIL1,TREM2,TSPO,TNFAIP3,LEP,TYROBP,TLR4,SLAMF1,TLR3,ZFP36,MMP8,LBP,IL23A,RIPK2,MAVS,ADIPOQ,ORM1,PTPN22,PYCARD,CLEC4A,AXL,THBS1,FADD,POMC,FRMD8,NOD1,HSPB1,GAS6,GSTP1,TLR2,IFIH1,FCER1G,IFNG,AGER,BCL10,TICAM1,NR1H4,RIP…
AD	GO_REGULATION_OF_EPITHELIAL_CELL_DIFFERENTIATION	1.64e-08	6.26e-07	0.73	0.43	2.24	125	PAX6,FOXJ1,PRKX,SMO,ALOX15B,FOXC1,BMP4,ZFP36L1,SFRP4,PAX2,HEY2,HES1,WWTR1,NOTCH1,TBX3,MAFF,NUMA1,YAP1,ASCL1,GDF3,CLDN5,CBFB,GDF2,TNFRSF1A,DSPP,VEZF1,ACVRL1,KRT84,PTCH1,LHX1,IKBKB,ATOH1,PAX8,CAV1,KRT36,TP63,MMP9,MED1,KLF7,PRKCH,ZFP36,FOXE3,SOX9,APOLD1,ADIPOQ,NKX6-1,XDH,RFX3,LIF,SERPINE1,SULT2B1,BTG1,CEACAM1,ZEB1,VDR,S1PR2,SFN,ROCK1,GATA3,PLAAT4,HOXA7,NODAL,ETV2,CTNNB1,NCOA3,IFNG,ESRP1,TNF,BMP6,IL1…
AD	GO_POSTSYNAPTIC_MEMBRANE	1.81e-08	6.89e-07	0.73	-0.39	-1.99	249	ACTN2,RPH3A,NECTIN3,SORCS3,RUSC1,ADAM22,CNIH3,LIN7B,DNM3,CDH10,GRIK1,GRM5,CAMK2N1,NPTN,GRM7,DLGAP2,ANK3,GABRG2,GPHN,SHANK2,SLC6A1,DLG4,SLITRK3,GABRD,GRM1,NLGN1,PCDH8,CDK5,FAIM2,NSG1,GABBR2,CACNG3,DNM1,ARHGEF9,NRGN,HTR2A,ZC4H2,CABP1,NEURL1,GRIA1,CLSTN1,NRCAM,ABHD6,PJA2,GLRB,GRIK2,GABRA5,CLSTN3,DLG2,ARHGAP32,GRIN2A,GRIA2,INPP4A,CHRM3,ARC,ADCY1,CPEB3,SEMA4F,CTNNA2,KCND2,DNAJA3,CLSTN2,ADORA1,EFNB3,CA…
AD	GO_GLAND_MORPHOGENESIS	1.86e-08	7.02e-07	0.73	0.45	2.28	109	PAX6,CSF1,EGFR,BCL2,TBX2,GLI2,BMP4,ID4,IGFBP5,NOTCH2,EPHA2,RXRA,NOTCH1,CSF1R,RPS6KA1,RARG,TBX3,LRP5L,ELF3,NFIB,SCRIB,NKX3-1,LAMA1,NTN1,PGR,LRP5,PTCH1,TGFB2,GLI1,ARG1,TGFB3,TNFAIP3,PROP1,EDA,CAV1,BTBD7,TP63,MED1,LRP6,SEMA3A,LIMS2,EDAR,TWSG1,SOX9,SERPINB5,ESR1,GLI3,LAMA5,TNC,MSN
AD	GO_G_PROTEIN_COUPLED_RECEPTOR_ACTIVITY	1.99e-08	7.50e-07	0.73	0.31	1.86	345	LPAR4,APLNR,ACKR2,SMO,CXCR4,PTGER1,NPFFR1,GPRC5C,GPR161,SSTR4,GLP1R,CMKLR1,C3AR1,GPR20,LGR4,F2RL1,PTAFR,RGR,S1PR4,P2RY2,PDGFRB,SPHK1,ACKR4,GPR135,F2R,FZD9,PTGER2,DRD3,P2RY14,RXFP3,OR2H1,CALCR,GPR31,GPR171,RHO,OR2C1,C5AR1,CCR5,MC3R,RAMP3,GPR18,P2RY6,PTGDR,OR5I1,LPAR3,OR7C1,GPR183,SCTR,TAS2R4,GP1BA,TAAR5,NPY6R,GPR32,GALR3,HTR1D,OR52A1,GPER1,GPRC5B,ADGRG3,PAX8,OR1D2,GPR35,OR51E2,OR10H3,GIPR,ADGRE1,F…
AD	GO_ELECTRON_TRANSFER_ACTIVITY	2.12e-08	7.98e-07	0.73	-0.52	-2.29	90	NDUFA4,COX6A1,COX5B,COX7A2,COX7C,GLRX2,NDUFS3,CIAPIN1,COX7B,GLRX,COX4I1,COX6C,SDHB,NDUFV2,COX8A,COX6B1,UQCRC1,DLD,CYC1,GLRX5,COX5A,ETFB,SRD5A1,IDH3B,UQCR10,UQCR11,AKR1A1,UQCRFS1,NDUFS2,UQCRB,COX11,CYCS,COX7A1,SDHA,PTGES2,UQCRQ,NDUFS1,ETFA,ME1,NQO2,SDHD,TSTA3,ME2
AD	GO_SIDE_OF_MEMBRANE	2.13e-08	7.99e-07	0.73	0.29	1.8	407	FYN,FCGRT,TGFBR3,KCNJ5,ACKR2,GPC4,LIFR,PLEKHA4,IL2RG,FCGR2B,CXCR4,ECE1,PDCD1LG2,IL13RA1,CEACAM5,BCAM,GNAI2,CD33,CD3D,IL3RA,BMPR1A,GEM,PGM5,CD40,FCN1,EBI3,AZGP1,EZR,FES,LILRB1,ABCA1,DNAI2,GNRH1,ACKR4,YES1,IQGAP1,PDCD1,FGR,FOLR1,HLA-DPA1,CD34,LAG3,GNA12,FLT3LG,IL7R,IL12RB1,CD19,ANTXR1,TLR8,P2RX1,GLRA1,GNG12,IL1R1,CD86,SELL,BTNL3,PLG,CCR5,TNFRSF4,PTK6,PTPRC,OSMR,CD80,CAV2,CD2,KLRD1,F10,CD248,CD4,LY6…
AD	GO_POSITIVE_REGULATION_OF_LEUKOCYTE_CELL_CELL_ADHESION	2.46e-08	9.19e-07	0.73	0.37	2.08	183	ITPKB,FYN,SYK,GLI2,RELA,PDCD1LG2,ZAP70,SASH3,LILRB2,BCL6,CSK,HES1,EBI3,PTAFR,ZBTB16,MAP3K8,CCL2,LILRB1,YES1,NCKAP1L,CD44,CCL5,PDCD1,HLA-DPA1,IL7R,IL12RB1,CD86,CBFB,CD70,PTPRC,CD80,ADAM8,PTPN6,ETS1,CD4,IL4,LGALS9,IL18,CD3E,SIRPG,IL4R,GRAP2,HAS2,HLA-DMB,CTLA4,IL15,EFNB1,SIRPB1,CAV1,HLA-DPB1,ANXA1,LEP,XCL1,VNN1,CD6,IL23A,CD81,IRAK1,CD27,RIPK2,VCAM1,RUNX3,ELANE,GLI3,IL2RA,TNFRSF14,CD74,PYCARD,CD160,T…
AD	GO_OXIDATION_REDUCTION_PROCESS	2.51e-08	9.32e-07	0.73	-0.3	-1.65	730	NDUFA4,COX6A1,PDHB,NDUFA3,HMGCR,SUCLA2,COX5B,COX7A2,COX7C,DIO2,NDUFA5,MDH1,GSTO1,NDUFA9,GLRX2,NDUFS3,CIAPIN1,COX7B,GLRX,PPP1R2,NDUFA8,FH,COQ10B,CYP26B1,PID1,COX4I1,BPGM,CNR1,NDUFB8,HIGD1A,RDH11,PGK1,CRYM,TIGAR,UQCRC2,ISCU,NDUFS4,COX6C,SDHB,TRAP1,MGST3,OGDHL,DNAJC24,SC5D,SNCA,ATP5F1D,GPHN,NDUFB5,NDUFV2,COX8A,PANK2,ENO2,SLC25A12,MDH2,P4HTM,DLAT,CS,GNAS,PAM,GPI,COX6B1,TXN,NDUFB3,NDUFB4,UQCRC1,PPOX,O…
AD	GO_TRANSFERASE_COMPLEX	2.55e-08	9.44e-07	0.73	-0.31	-1.71	565	UBE2V2,DCAF6,BABAM2,POLR3F,MEAF6,UBE2N,FBXL2,POLR3K,ACTL6B,RNF14,TBPL1,RBX1,TRIM37,GLMN,OGDHL,PRKAR1A,CDK14,RTF1,DPM1,CUL2,NRBF2,FBXL15,CUL1,YEATS2,ANAPC15,POLR3B,RNMT,RNF7,DLD,CCNH,CDK7,HDAC2,PRPS2,KAT7,SNRPD1,ANAPC10,FBXW11,YPEL5,CDK5,PIK3R4,SUPT7L,MAT2B,CDKN2D,KLHL3,UBE2S,FBXO38,MCRS1,CAB39,PEF1,ENY2,SNRPE,SKP1,DCAF11,ANAPC13,MAEA,PFKM,CRBN,UVRAG,POLR2D,KANSL2,ACVR2A,DPM2,RCHY1,POLR2B,KCTD2,PI…
AD	GO_RESPIRATORY_SYSTEM_DEVELOPMENT	2.64e-08	9.76e-07	0.73	0.38	2.09	167	PHEX,FOXJ1,EGFR,TNS3,GLI2,TBX5,BMP4,TULP3,LOX,PDPN,IGFBP5,FSTL3,LTBP3,SAV1,BMPR1A,HES1,NOTCH1,MMP14,FOXF1,RARG,PDGFRB,MAN2A1,SIX1,ZIC3,NFIB,RCN3,YAP1,ASCL1,ADAMTS2,RBPJ,CTSH,CYP1A2,LAMA1,JMJD6,EIF4EBP1,KLF2,PGR,PTK7,GLI1,PLOD3,ARG1,CIC,TGFB3,EP300,CTSZ,GPC3,CHD7,WNT11,EDA,CELSR1,LEF1,ASXL1,NKX2-8,TIMELESS,TBX4,LRP6,SIM2,SOX9,FGF18,TCF21,CRISPLD2,GLI3,LAMA5,TNC,CEBPA,LIF,LHX3,SLC7A11
AD	GO_CELLULAR_RESPONSE_TO_BIOTIC_STIMULUS	2.93e-08	1.07e-06	0.73	0.36	2.05	194	NFKB1,SYK,LTF,FCGR2B,RELA,PDCD1LG2,PLSCR4,LILRA2,LILRB2,TNFRSF1B,SASH1,NFKBIA,CD180,CD40,TRIM5,APAF1,PTAFR,TNIP2,CCL2,LILRB1,CDK19,ABCA1,LY86,IL37,HSF1,CCL5,PF4,LCN2,CLEC7A,CD86,GFI1,CCR5,TFPI,CD80,CSF2,BTK,NFKBIL1,DEFA6,IL18,IL36A,TP53,TREM2,IRF3,ARG1,TSPO,TXNIP,TNFAIP3,ABL1,CEBPE,PPBP,NFKBIB,IL24,ABCC2,TLR4,MYD88,ZFP36,LBP,CD6,TLR6,IRAK1,RIPK2,IL1A,NR1H3,CTSG,WFS1,SBNO2,PTPN22,SERPINE1,PYCARD,S…
AD	GO_EPITHELIAL_CELL_DEVELOPMENT	2.93e-08	1.07e-06	0.73	0.37	2.08	174	PAX6,FOXJ1,LAMB2,SMO,EXPH5,CLDN3,BMP4,CXCR4,RAB13,NOTCH2,EPHA2,NOTCH1,ADAMTSL4,F2RL1,ONECUT1,EZR,PRDM1,RARG,TRIOBP,ARHGEF26,IQGAP1,TJP1,SCRIB,CLDN5,FAT1,TNFRSF1A,ST14,PGR,VEZF1,IFT74,FLNA,PECAM1,PALLD,IKBKB,PLOD3,SIX3,TP63,TJP2,RAPGEF3,HNF4A,DNASE1L2,SOX9,SOX18,ESR1,NPHS1,FOXC2,NKX3-2,ADIPOQ,NKX6-1,RFX3,MSN,NTRK1,BMP15,PDGFB,ENG,ICAM1,WHRN,CDKN1A,VIM,S1PR2,KRT2,SLC4A5,EPB41L5,B4GALT1,SFN,IHH,ROCK…
AD	GO_NEPHRON_EPITHELIUM_DEVELOPMENT	3.25e-08	1.19e-06	0.72	0.47	2.31	92	FOXJ1,LAMB2,SMO,BCL2,KLF15,FOXC1,BMP4,PGF,PAX2,FOXD1,NOTCH2,HES1,WWTR1,NOTCH1,HNF1B,LGR4,HEYL,IQGAP1,SIX1,CD34,POU3F3,YAP1,EYA1,PECAM1,PTCH1,LHX1,PAX8,GPC3,WNT6,WNT11,WNT1,AGTR2,MYC,SOX9,SMAD4,TACSTD2,TFAP2B,NPHS1,FOXC2,UMOD,TCF21,ADIPOQ,GLI3,LAMA5,LIF,SALL1
AD	GO_MITOCHONDRIAL_LARGE_RIBOSOMAL_SUBUNIT	3.45e-08	1.25e-06	0.72	-0.67	-2.46	35	MRPL15,MRPL3,MRPL35,MRPL39,MRPL16,NDUFAB1,MRPL22,MRPL17,MRPL13,MRPL58,MRPL44,MRPL20,MRPL42,MRPL4,MRPL9,MRPL40,MRPL18,MRPL34,MRPS30,MRPS18A,MRPL46,MRPL12,MRPL28,MRPL48,MRPL49,MRPL11,MRPL19
AD	GO_PROTEIN_TARGETING_TO_MITOCHONDRION	3.55e-08	1.29e-06	0.72	-0.54	-2.3	71	AGK,UQCRC2,PDCD5,TIMM8B,TIMM17A,PMPCB,ATP5IF1,TOMM70,TIMM10,MFF,HTRA2,BAG4,GDAP1,SAMM50,PITRM1,UBL5,SAE1,GRPEL1,TOMM20,FBXW7,TIMM9,TOMM34,BAP1,ARIH2,TIMM13,TOMM22,PARL,OXA1L,HAX1,BNIP3L,VPS11,PMPCA,TIMM17B,TIMM50,NDUFA13,TOMM40,MFN2,HSP90AA1,TIMM22,FBXO7,HSPA4,ATG13,PRKN,BID,UBE2L3
AD	GO_POSTTRANSCRIPTIONAL_REGULATION_OF_GENE_EXPRESSION	3.65e-08	1.32e-06	0.72	-0.34	-1.81	445	DPH2,SEH1L,PUS7,DIO2,DROSHA,PAIP1,RNF139,PSMD14,DDX1,PSMD12,METAP1,TSFM,FASTKD3,GRM5,UQCC1,EIF1B,MAP2K1,PSMD6,TRAP1,DNAJC24,DDX25,PSMD5,HABP4,YWHAZ,EXOSC9,PSMA3,NOLC1,PSMD8,PSMC6,EIF3K,NUP42,PSMC3,EXOSC4,PSMA5,UBB,GAPDH,COA3,YTHDF2,PSMA4,SELENOT,PSMB6,FASTKD2,CAPRIN2,CNOT7,HNRNPA0,PSMA1,PSMB5,LRPPRC,ADAR,PTK2B,MRPL13,EIF4H,NEURL1,PSMB2,POLR2D,C1QBP,ROCK2,POLR2B,APEX1,EIF2AK2,RBM8A,PSMB3,OGFOD1,PO…
AD	GO_PROTON_TRANSPORTING_ATP_SYNTHASE_COMPLEX	3.74e-08	1.35e-06	0.72	-0.82	-2.42	16	ATP5PD,ATP5MPL,ATP5F1C,ATP5MG,ATP5F1B,ATP5F1D,ATP5PO,ATP5PB,ATP5MC3,ATP5MC1,ATP5F1A,ATP5PF,ATP5ME
AD	GO_TISSUE_REMODELING	3.90e-08	1.40e-06	0.72	0.39	2.12	145	EGFR,GJA1,SYK,FOXC1,ACP5,IGFBP5,IL20RA,CSK,LTBP3,NOTCH2,EPHA2,MMP14,LGR4,BGN,CSF1R,LRP5L,ELF3,HOXA3,F2R,SIGLEC15,INPP5D,DDR2,RBPJ,CLDN18,PLG,GPNMB,P3H4,GDF5,ADAM8,ACVRL1,IL18,LRP5,MITF,TP53,RAC2,ITGB3,TNFRSF11B,ARG1,MMP2,TGFB3,SPP2,CHD7,IL15,TNFAIP3,CAV1,ANXA1,AGTR2,LEP,TCIRG1,LRP6,ADRB2,HAND2,HTR1B,HRG,IL23A,PDK4,IL1A,FOXC2,EFNA4,LIF,PLEKHM1,TNFSF11,CEACAM1,AXL,VDR,CSPG4,S1PR1,IHH,ROCK1
AD	GO_REGULATION_OF_CELLULAR_AMINE_METABOLIC_PROCESS	4.19e-08	1.50e-06	0.72	-0.56	-2.36	70	PSMD14,PSMD12,HPRT1,PSMD6,PSMD5,SNCA,OAZ1,PSMA3,PSMD8,PSMC6,PSMC3,PSMA5,AZIN1,PSMA4,PSMB6,PSMA1,PSMB5,PSMB2,PSMB3,PSMD1,PSMD10,PSMD3,PSMC1,PSMC4,PSMB4,VPS35,PSMC5,PSMC2,PSMA2,PSMD4,PSMD11,PSMD13,PSMB7,PSMB10,PSMF1,PSMD2,PSMD9,PSMB1,PARK7,PSMD7
AD	GO_DEFENSE_RESPONSE_TO_BACTERIUM	4.25e-08	1.51e-06	0.72	0.39	2.11	157	RARRES2,PGC,SYK,TLR5,LTF,ACP5,RNASE3,NOTCH2,EPHA2,F2RL1,TNFSF8,FGR,GSDMD,LCN2,RBPJ,C5AR1,SPN,TNFRSF1A,SLC11A1,CYBA,CFP,LYZL6,CD4,DEFA6,TREM2,SLAMF8,FGA,CAMP,EPX,PGLYRP1,CEBPE,PPBP,PGLYRP4,GBP2,LYZ,ANXA3,TLR4,MYD88,SELP,TLR3,STATH,LBP,IL23A,TLR6,RIPK2,MAVS,RNASE6,ELANE,CTSG,GNLY,LPO,SERPINE1,TNFRSF14,LTA,MAPKBP1,PYCARD,S100A9,CD160,PLA2G1B,MR1,H2BC11,KLK3,IL22RA1,STAB1,NOD1,HP,CRP,H2BC6,SIRT2,CLEC…
AD	GO_POSITIVE_REGULATION_OF_RECEPTOR_SIGNALING_PATHWAY_VIA_STAT	4.29e-08	1.52e-06	0.72	0.49	2.33	75	FYN,GH1,CTF1,IL10RA,HES1,NOTCH1,CD40,CSF1R,OSM,HSF1,CRLF3,CCL5,SOCS3,F2R,IL7R,CLCF1,IL3,TNFRSF1A,PTK6,CSF2,CSHL1,CRLF1,IL4,IL18,PECAM1,CD300A,IL15,STAT3,CRLF2,LEP,IL24,HCLS1,IL23A,IL10RB,GH2,HPX
AD	GO_NEGATIVE_REGULATION_OF_LYMPHOCYTE_ACTIVATION	4.58e-08	1.62e-06	0.72	0.43	2.23	120	PAWR,FOXJ1,BANK1,FCGR2B,BMP4,PDCD1LG2,LRRC32,LILRB2,BCL6,LILRB1,SDC4,GNRH1,PKN1,FGR,ERBB2,LAG3,INPP5D,CD86,CBFB,SPN,GPNMB,CD80,LAX1,PTPN6,LGALS9,BTK,LST1,IL4R,IFNB1,ARG1,PDE5A,CD300A,CTLA4,PLA2G2D,TNFAIP3,PGLYRP1,ANXA1,PGLYRP4,RHBDD3,HFE,TYROBP,VSIG4,XCL1,TWSG1,PLA2G2F,RUNX3,GLI3,IL2RA,PTPN22,TNFRSF14,CD74,IDO1,TBX21,CEACAM1,AXL
AD	GO_NEGATIVE_REGULATION_OF_CELL_ACTIVATION	4.80e-08	1.69e-06	0.72	0.39	2.13	159	PAWR,FOXJ1,BANK1,FCGR2B,BMP4,PDCD1LG2,LRRC32,LILRB2,BCL6,EMILIN1,LILRB1,SDC4,FOXF1,TSPAN32,GNRH1,PKN1,FGR,ERBB2,LAG3,INPP5D,CD86,CBFB,SPN,GPNMB,CD84,PTPRC,CD80,LAX1,PTPN6,LGALS9,BTK,CST7,LST1,IL4R,IFNB1,ARG1,GPER1,PDE5A,CD300A,CTLA4,PLA2G2D,TNFAIP3,C1QTNF1,PGLYRP1,ANXA1,PGLYRP4,RHBDD3,HFE,TYROBP,VSIG4,XCL1,TWSG1,PLA2G2F,RUNX3,NR1H3,GLI3,HMOX1,IL2RA,PTPN22,TNFRSF14,CNR2,CD74,PRKG1,IDO1,TBX21,PDGFB…
AD	GO_STRUCTURAL_CONSTITUENT_OF_RIBOSOME	4.99e-08	1.75e-06	0.72	-0.49	-2.22	105	MRPS22,MRPS33,MRPL15,MRPS15,MRPL3,RSL24D1,DAP3,MRPL35,MRPS35,MRPL16,NDUFA7,MRPL22,MRPL17,MRPS7,RPL10A,MRPL13,RPL26L1,MRPS11,MRPL20,MRPS16,MRPL42,MRPL4,MRPS2,MRPL9,RPL15,MRPS17,MRPL18,RPL31,MRPL34,MRPS30,MRPS31,MRPS18C,MRPS18A,MRPL46,MRPL12,RPS4Y1,MRPL28,MRPL49,MRPL11,RPS24,UBA52,MRPS12,MRPL19,RPL38
AD	GO_INTERLEUKIN_6_PRODUCTION	5.17e-08	1.81e-06	0.72	0.42	2.19	115	FOXJ1,MAPKAPK2,SYK,BANK1,LILRA2,LILRB2,CSK,TLR7,F2RL1,ZBTB20,PTAFR,NCKAP1L,LILRA5,IL37,F2R,INPP5D,TLR8,CLEC7A,IL18RAP,KLF2,CYBA,PTPN6,LGALS9,IRAK3,IL18,IL36A,TREM2,TRPV4,TNFAIP3,STAT3,LEP,TYROBP,TLR4,MYD88,SLAMF1,TLR3,MMP8,LBP,TLR6,PAEP,RIPK2,MAVS,IL1A,ORM1,PTPN22,CD74,PYCARD,HYAL2,IL17RC,NOD1,GAS6,INAVA,TLR2,IFIH1,CAPN2,FCER1G,TNF,AGER,BCL10,IL36RN,TICAM1,NR1H4,FOXP3,NLRX1,IL6R
AD	GO_ARTERY_DEVELOPMENT	5.31e-08	1.85e-06	0.72	0.5	2.37	78	TBX2,FOXC1,BMP4,LOX,HEY2,BMPR1A,HES1,NOTCH1,LRP1,PRDM1,FOXF1,PDGFRB,SIX1,FOLR1,NKX3-1,RBPJ,PRRX1,EYA1,ACVRL1,TGFBR1,TBX1,TGFB2,SMAD6,APOB,CHD7,WNT11,LEP,LTBP1,NPRL3,ADAMTS9,SOX4,HAND2,FOXH1,LOXL1,TFAP2B,FOXC2,COMP,GLI3
AD	GO_B_CELL_DIFFERENTIATION	5.30e-08	1.85e-06	0.72	0.45	2.27	102	SYK,BCL2,FCGR2B,LYL1,ZFP36L2,ZFP36L1,BCL6,NOTCH2,TCF3,MMP14,ONECUT1,PLCG2,NCKAP1L,IKZF3,FZD9,POU2F2,CD19,INPP5D,RBPJ,CLCF1,PTPRC,DCLRE1C,LFNG,PTPN6,IL4,BTK,TP53,GPR183,SLAMF8,IFNB1,EP300,ADGRG3,ABL1,MFNG,CD79A,IL11,TCIRG1
AD	GO_T_CELL_ACTIVATION_INVOLVED_IN_IMMUNE_RESPONSE	5.34e-08	1.85e-06	0.72	0.49	2.34	79	FCGR2B,BCL6,RAB27A,F2RL1,LILRB1,APBB1IP,LCP1,RORC,IRF4,IL12RB1,CD86,BATF,SPN,CD80,SLC11A1,LGALS9,IL18R1,IL18,RORA,TP53,GPR183,IL4R,IFNB1,HLA-DMB,STAT3,LEF1,ANXA1,IL23A,CD81,LY9,RIPK2,TBX21,ITGAL,CEACAM1,PTGER4,ICAM1,IFNA2,GATA3,RELB,CLEC4E,IFNW1,FCER1G,IFNG,IFNA16,LGALS3,IL12B,IL2,CCL19,FOXP3,JAK3,TNFSF18,IFNA8,HLX,MYB,TNFSF4,NLRP3,MALT1
AD	GO_CRISTAE_FORMATION	5.65e-08	1.95e-06	0.72	-0.75	-2.46	23	ATP5PD,ATP5F1C,ATP5MG,IMMT,ATP5F1B,CHCHD3,ATP5F1D,APOO,ATP5PO,ATP5PB,ATP5MC3,ATP5MC1,ATP5F1A,ATP5PF,APOOL,SAMM50,ATP5ME,LETM1
AD	GO_EPITHELIAL_CELL_PROLIFERATION	5.67e-08	1.95e-06	0.72	0.3	1.82	321	APLNR,PAX6,PRKX,EGFR,TGFBR3,GJA1,SMO,GATA2,BMP4,STAT5A,PGF,SOX2,ZFP36L1,SP1,PAX2,IGFBP5,NOTCH2,SAV1,EPHA2,BMPR1A,HES1,NOTCH1,MMP14,HNF1B,LGR4,COL8A1,RPS6KA1,CCL2,TCF7L2,NUPR1,APOA1,KRIT1,CCL5,SIX1,ERBB2,CD34,NFIB,PRKD2,LAMC1,VEGFB,YAP1,NKX3-1,C5AR1,ODAM,GDF2,EYA1,GDF5,CAV2,COL8A2,PGR,EPPK1,CYBA,ACVRL1,IFT74,TGFBR1,SIRT1,PTCH1,VEGFC,TBX1,ITGB3,TGFB2,GLI1,HAS2,ARG1,RREB1,GPC3,OR51E2,TGM1,TNFAIP3,ST…
AD	GO_POSITIVE_REGULATION_OF_LOCOMOTION	5.70e-08	1.96e-06	0.72	0.27	1.66	467	RARRES2,SYDE1,CSF1,ANGPT1,SWAP70,EGFR,GPSM3,SMO,BCL2,GATA2,CLDN3,SRPX2,BMP4,CXCR4,IL16,STAT5A,PGF,ITGAX,ROR2,TRIP6,CD151,PRDM14,SP1,PDPN,IGFBP5,NIPBL,GNAI2,FOXO4,HDAC7,MYO1C,SASH1,GRB7,NOTCH1,CMKLR1,C3AR1,MMP14,F2RL1,CLDN4,CD40,ONECUT1,LRP1,PTAFR,CSF1R,IGF1R,FOXF1,RHOD,PLCG2,DAB2,PDGFRB,TRADD,CLDN7,SPHK1,NCKAP1L,IQGAP1,CCL5,FGR,F2R,CAVIN1,CASS4,PRKD2,SNAI1,COL1A1,VEGFB,DDR2,ZNF609,CLEC7A,IL1R1,C5…
AD	GO_ORGANELLE_LOCALIZATION	5.91e-08	2.02e-06	0.72	-0.32	-1.73	479	OPA1,AP3M2,SEH1L,TOR1A,RAB11A,AP3S1,CNIH3,SHROOM2,DYNC1I1,DNM3,ABCE1,KIFAP3,SYT1,SNAP25,NEFL,SNAP91,ACTR10,AP3B2,FAM98A,MKKS,SYNJ1,TRAPPC2,DCTN3,STXBP1,SNCA,UCHL1,NSF,TUBA4A,RABEPK,STX12,YWHAZ,CEP72,PAFAH1B1,STK25,SCFD1,ARL8B,MLH1,ATP6AP1,RAB1A,STX1A,ACTR2,ACTR1A,NDRG4,RAB15,PRKCZ,DNM1L,NDEL1,AP3D1,ARFGAP2,NLGN1,SYN2,UBB,SEC23A,CDK5,VPS33A,STX6,KIF3C,LRMP,DYNLL1,PCNT,DNM1,CHMP2B,ARCN1,DCTN1,VAMP7…
AD	GO_LIGASE_ACTIVITY	6.02e-08	2.05e-06	0.7	-0.49	-2.2	101	SUCLA2,WARS1,AACS,NARS1,RARS1,CTPS1,CARS1,UCHL1,ADSS2,HARS1,ASNS,UBA5,GATB,RTCA,IARS1,PFAS,SUCLG1,GSS,IARS2,LRRC47,MTHFD1,ASNSD1,FARSA,ACSL3,ACSL4,SAE1,PCCA,UBA3,PPCS,SARS1,NAE1,PCCB,AARS1,ACACA,ATG7,UBA1,GARS1,YARS1,TTLL1,RTCB,DALRD3,YARS2,UBA2,KARS1,LIG4,TARS1,GMPS,LARS2,ASS1,SLC27A2,NARS2,HARS2,PAICS,TTLL7,BTRC,MOCS3,SARS2,VARS1,HLCS,NADSYN1
AD	GO_PROTEIN_CONTAINING_COMPLEX_DISASSEMBLY	6.09e-08	2.06e-06	0.7	-0.39	-1.96	238	MRPS22,MRPS33,ACTN2,MRPL15,MRPS10,CAMSAP1,ADD2,MRPS15,ABCE1,FGF13,MRPL3,DAP3,MRPL35,SYNJ1,MRPS35,NSF,STMN2,MRPL39,GSPT2,SH3GL2,MRPL16,VPS33A,TMOD1,ZFAND1,BMERB1,CHMP2B,MRPL22,MRPL17,MRPS7,CLASP1,DHX8,NAV3,MRPL13,CHMP2A,UVRAG,DSTN,SPAST,GABARAPL1,MRPL58,STMN4,OGFOD1,CKAP2,CKAP5,MRPS27,BNIP3,MRPS11,CAPZA2,MRPL44,MRPL20,MRPS16,MRPL42,DMTN,NAPA,VPS4B,MRPL4,MAP1S,MRPS2,MRPL9,CAMSAP2,KLC1,MRPS17,MRPL40…
AD	GO_REPRODUCTIVE_SYSTEM_DEVELOPMENT	6.09e-08	2.06e-06	0.7	0.29	1.77	362	INHBB,PLCD1,EGFR,KDM5A,GJA1,IRX5,BCL2,GATA2,TCF7,ITGB8,GLI2,ALOX15B,FOXC1,BMP4,ROR2,BPTF,RETN,RAB13,ZFP36L1,PLEKHA5,ID4,BMPR1B,NIPBL,HEY2,FSTL3,NOTCH2,YBX3,RXRA,HES1,NOTCH1,MMP14,LGR4,NR5A1,SPINT1,PRDM1,RARG,PDGFRB,CASP8,TBX3,NUPR1,GNRH1,AMHR2,HSF1,GATA4,SOCS3,BIK,TFEB,SNAI1,SRY,MMP19,NEUROG1,TAF4,SMARCC1,SGPL1,NKX3-1,RBPJ,PLG,ST14,PGR,CSF2,LFNG,GJB3,TGFBR1,KRT19,FLNA,SOX15,SIRT1,PTCH1,TGFB2,LHX1…
AD	GO_ALPHA_BETA_T_CELL_DIFFERENTIATION	6.23e-08	2.09e-06	0.7	0.49	2.36	81	ITPKB,SYK,BCL2,TCF7,ZAP70,SASH3,BCL6,ZBTB16,PRDM1,TNFSF8,NCKAP1L,RORC,IRF4,IL12RB1,CD86,BATF,CBFB,SPN,CD80,GPR18,LGALS9,IL18R1,IL18,RORA,GPR183,IL4R,PLA2G2D,ABL1,STAT3,LEF1,ANXA1,PAX1,FUT7,IL23A,LY9,RIPK2,RUNX3,GLI3,RPL22,TBX21,PTGER4,TGFBR2,IHH,GATA3,RELB
AD	GO_RRNA_METABOLIC_PROCESS	6.22e-08	2.09e-06	0.7	-0.44	-2.1	158	RPP40,UTP11,DROSHA,IMP3,IMP4,WDR12,DDX10,C1D,UTP18,EXOSC9,NOLC1,POP7,EXOSC4,SNU13,MPHOSPH6,ZNHIT3,UTP14A,NHP2,GTPBP4,RPL10A,ERI3,WBP11,MTREX,UTP25,EXOSC5,POP4,BYSL,MRPS11,NOL9,EMG1,MPHOSPH10,TFB2M,NAT10,RRS1,RPUSD2,TRMT61B,TRMT112,NOL11,RPF1,MDN1,RIOK2,EXOSC1,TSR2,BUD23,SHQ1,MRTO4,NOP10,POP5,NOL6,EIF4A3,NPM3,WDR18,MRM3,WDR74,RPS24,DIMT1,UTP6,RPP30,UTP3,WDR46,MRM2,TEX10,PIH1D1,NSA2,ISG20L2,RRP7A,R…
AD	GO_REGULATION_OF_CELLULAR_COMPONENT_MOVEMENT	6.55e-08	2.19e-06	0.7	0.24	1.54	803	PAX6,RARRES2,SYDE1,CSF1,ANGPT1,PRKX,SWAP70,EGFR,PLXNB2,TGFBR3,GJA1,GPSM3,SMO,WAS,BCL2,GATA2,CLDN3,SINHCAF,SRPX2,ALOX15B,TBX5,BMP4,CXCR4,STAT5A,PGF,ITGAX,ROR2,TRIP6,CD151,LMNA,PRDM14,KANK1,BCL6,SP1,PDPN,IGFBP5,NIPBL,RRAS,GNAI2,RND2,FOXO4,HDAC7,MYO1C,SASH1,TIE1,GRB7,EPHA2,BMPR1A,NOTCH1,CMKLR1,C3AR1,MMP14,EMILIN1,F2RL1,CLDN4,CD40,ONECUT1,LRP1,PTAFR,EMP2,CSF1R,CCL2,FES,SDC4,IGF1R,FOXF1,RHOD,PLCG2,PLX…
AD	GO_MITOCHONDRIAL_MEMBRANE_ORGANIZATION	6.76e-08	2.26e-06	0.7	-0.49	-2.21	97	OPA1,ATP5PD,AGK,PPP3R1,ATP5F1C,MOAP1,ATP5MG,IMMT,YWHAQ,ATP5F1B,PDCD5,TFDP1,CHCHD3,ATP5IF1,SNCA,ATP5F1D,YWHAZ,TIMM10,TMEM14A,APOO,ATP5PO,ATP5PB,ATP5MC3,ATP5MC1,ATP5F1A,YWHAH,ATP5PF,APOOL,SAMM50,SLC25A5,ATP5ME,TOMM20,BNIP3,TIMM9,LETM1,TIMM13,DNAJC11,TOMM22,MFN1,YWHAE,YWHAB,OXA1L,CAMK2A,ATP5MC2,BNIP3L,SLC9A1,TIMM50,NDUFA13,MFN2,AFG3L2,HSP90AA1,TIMM22
AD	GO_COGNITION	6.96e-08	2.31e-06	0.7	-0.38	-1.94	242	PLCB1,KALRN,LGMN,HMGCR,CHL1,SORCS3,DDHD2,CCK,CNR1,SNAP25,SLC12A5,GRM5,NPTN,PPP3CB,FGF13,TAC1,SYNJ1,SHANK2,PAFAH1B1,SLC6A1,DLG4,ACTR2,NDRG4,PRKCZ,VDAC1,CDK5,MEF2C,TBR1,BHLHB9,NRXN3,PLK2,VLDLR,CHMP2B,CNTNAP2,NRGN,SLC8A2,HTR2A,ATP8A1,AFF2,GRIA1,NPTX2,SRF,PJA2,KCNAB1,PRKAR1B,GABRA5,SLC17A7,MAPK1,PRKAR2B,GRIN2A,FEN1,ARF4,TUSC3,SCN2A,ARC,DEAF1,ADCY1,ADGRB3,CPEB3,MAPK8IP2,CRHBP,VIP,ADORA1,RASGRF1,CAMK4,…
AD	GO_ENDOCRINE_SYSTEM_DEVELOPMENT	6.96e-08	2.31e-06	0.7	0.42	2.2	117	PAX6,POU3F2,FOXO1,SMO,GATA2,GLI2,MSX1,BMP4,SOX2,FSTL3,BMPR1A,HES1,NR5A1,ONECUT1,APOA1,HOXA3,SIX1,TBX19,ASCL1,RBPJ,ETS1,PAX4,TGFBR1,GIP,TBX1,GLI1,PITX1,TSPO,MNX1,PAX8,GIPR,WNT11,PROP1,HOXB3,ANXA1,SOX3,FOXE1,PAX1,SIX3,SOX4,GHRH,HNF4A,SOX9,FOXA2,NKX6-1,RFX3,LHX3,SALL1
AD	GO_GROWTH_FACTOR_BINDING	7.15e-08	2.36e-06	0.7	0.42	2.21	120	ITGB4,EGFR,TGFBR3,LIFR,SRPX2,IL2RG,RHBDF1,LRRC32,COL5A1,IL13RA1,IL10RA,IGFBP5,LTBP3,RHBDF2,FGFR4,IGF1R,COL6A1,PDGFRB,ERBB2,COL1A1,IGFALS,IL1R1,GLG1,PCSK6,OSMR,ACVRL1,TGFBR1,ITGB3,TGFB3,DUSP1,ITGA6,IGFBP7,CRLF2,LTBP1,CCN6,FGFBP1,IGFBP1,TWSG1,LTBP4,IL1R2,IL2RB,COL1A2,IL2RA,HAP1,IGF2R,NTRK1,PDGFB,HYAL2,ENG,THBS1,TGFBR2
AD	GO_PROTEIN_LOCALIZATION_TO_MITOCHONDRION	7.36e-08	2.43e-06	0.7	-0.47	-2.16	107	AGK,PPP3R1,MOAP1,YWHAQ,MTCH2,UQCRC2,PDCD5,TFDP1,TIMM8B,TIMM17A,PMPCB,ATP5IF1,YWHAZ,TOMM70,TIMM10,DNM1L,MARCHF5,YWHAH,MFF,HTRA2,BAG4,GDAP1,SAMM50,PITRM1,UBL5,HK1,SAE1,GRPEL1,TOMM20,FBXW7,TIMM9,TOMM34,BAP1,ARIH2,TIMM13,DNAJA1,TOMM22,PARL,YWHAE,YWHAB,OXA1L,HAX1,BNIP3L,VPS11,PMPCA,TIMM17B,TIMM50,NDUFA13,DDIT3,TOMM40,MFN2,HSP90AA1,TIMM22,FBXO7,HSPA4,ATG13,PRKN,PPP1R13B
AD	GO_POSITIVE_REGULATION_OF_CELL_CELL_ADHESION	7.74e-08	2.54e-06	0.7	0.35	1.96	217	ITPKB,FYN,SYK,GLI2,RELA,PDCD1LG2,SOX2,ZAP70,SASH3,LILRB2,BCL6,PDPN,CSK,FSTL3,HES1,PIEZO1,EBI3,PTAFR,ZBTB16,MAP3K8,CCL2,LILRB1,YES1,NCKAP1L,CD44,CCL5,PDCD1,HLA-DPA1,IL7R,IL12RB1,CD86,CBFB,CD70,PTPRC,CD80,ADAM8,MYO10,PTPN6,ETS1,CD4,IL4,LGALS9,IL18,SERPINF2,CD3E,SIRPG,IL4R,GRAP2,HAS2,FGA,HLA-DMB,ITGA6,CTLA4,IL15,EFNB1,SIRPB1,CAV1,HLA-DPB1,ANXA1,LEP,XCL1,VNN1,CD6,IL23A,CD81,IRAK1,CD27,RIPK2,VCAM1,FOX…
AD	GO_MONOVALENT_INORGANIC_CATION_TRANSPORT	7.92e-08	2.59e-06	0.7	-0.34	-1.81	373	NDUFA4,COX6A1,ATP5PD,MTMR6,ACTN2,NETO2,STK39,COX5B,COX7A2,COX7C,NDUFA9,COX7B,GLRX,ATP5F1C,ATP6V1E1,ASIC2,ATP5MG,SHROOM2,COX4I1,AKAP6,SLC4A8,KCNF1,SNAP25,KCNQ2,SLC12A5,ATP6V1B2,ATP5F1B,GPD1L,ATP2A2,SLC25A3,FGF13,ANK3,COX6C,SLC17A6,NSF,ATP5F1D,COX8A,ATP6V0B,FGF12,SCN1A,ATP6AP1,COX6B1,ATP6V1D,ATP1A1,ATP5PO,ATP5PB,RGS4,SLC9A6,ATP6V0E2,CYC1,ATP5MC3,DPP6,ATP6V1A,TESC,ATP5MC1,COX5A,SLC25A14,ATP5F1A,YWHA…
AD	GO_ATP_SYNTHESIS_COUPLED_PROTON_TRANSPORT	8.04e-08	2.62e-06	0.7	-0.79	-2.39	18	ATP5PD,COX5B,ATP5F1C,ATP5MG,ATP5F1B,ATP5F1D,ATP5PO,ATP5PB,CYC1,ATP5MC3,ATP5MC1,ATP5F1A,ATP5PF,ATP5ME
AD	GO_AMINO_ACID_ACTIVATION	8.09e-08	2.63e-06	0.7	-0.66	-2.44	36	WARS1,NARS1,RARS1,CARS1,HARS1,GATB,IARS1,IARS2,FARSA,SARS1,AARS1,GARS1,YARS1,AIMP2,DALRD3,YARS2,PPA1,KARS1,TARS1,LARS2,PPA2,NARS2,HARS2,SARS2,VARS1,AIMP1,QRSL1
AD	GO_OXIDOREDUCTASE_ACTIVITY_ACTING_ON_NAD_P_H	8.67e-08	2.80e-06	0.7	-0.54	-2.29	74	NDUFA4,NDUFA3,NDUFA5,NDUFA9,NDUFS3,NDUFA8,NDUFB8,PGK1,NDUFS4,NDUFB5,NDUFV2,TXN,NDUFB3,NDUFB4,DLD,NDUFB2,NDUFAB1,NDUFB7,SELENOT,NDUFA7,NDUFB6,NDUFS7,NDUFA10,NDUFS2,GMPR2,NDUFA1,NDUFV1,PRDX3,NDUFS1,NDUFC1,CYB5R4,AIFM1
AD	GO_TRANSCRIPTION_COUPLED_NUCLEOTIDE_EXCISION_REPAIR	8.67e-08	2.80e-06	0.7	-0.55	-2.29	65	COPS7A,COPS3,COPS5,RBX1,PRPF19,RPA3,CCNH,CDK7,UBB,GPS1,COPS2,RFC3,COPS8,COPS4,POLR2D,POLR2B,POLR2K,RFC5,COPS6,ERCC3,RPA2,COPS7B,MNAT1,POLR2C,DDB1,POLR2I,CUL4B,RFC2,POLR2G,RFC4,UBA52,POLR2F,GTF2H4,UBC,ERCC8,POLR2H,GTF2H1,PCNA,POLR2A,POLR2L,GTF2H5,ERCC1
AD	GO_MRNA_METABOLIC_PROCESS	8.90e-08	2.87e-06	0.7	-0.31	-1.67	614	PUS7,PAIP1,BCAS2,SLBP,PSMD14,DDX1,PSMD12,FASTKD3,SRSF8,RBFOX1,SNRNP25,SSB,PSMD6,THOC7,PSMD5,HABP4,PRPF19,YWHAZ,NOVA1,EXOSC9,PSMA3,PSMD8,MLH1,PSMC6,GSPT2,STRAP,LSM4,PSMC3,RNMT,EXOSC4,CCNH,CDK7,PSMA5,SNRPD1,SNU13,UBB,YTHDF2,PSMA4,CDC5L,DHX35,PSMB6,RNPS1,CNOT7,HNRNPA0,PSMA1,DDX41,DYRK1A,PSMB5,ADAR,DHX8,PPP2R1A,RPL10A,SNRPE,AFF2,PTBP2,PSMB2,POLR2D,C1QBP,SF3B5,ROCK2,UBL5,TXNL4A,LSM3,POLR2B,SNRPB2,SRF,…
AD	GO_CYTOKINE_METABOLIC_PROCESS	9.31e-08	2.99e-06	0.7	0.44	2.23	100	PAWR,FOXJ1,INHBB,MAPKAPK2,NFKB1,SYK,RELA,TLR7,EBI3,PTAFR,LILRB1,IGF2BP2,IRF4,LAG3,INPP5D,TLR8,CLEC7A,CD86,SPN,KLF4,PTPRC,CD80,CD4,IL4,IL18,CD3E,IRF3,PCSK5,STAT3,CEBPE,TYROBP,IRF7,TLR4,TLR3,ZFP36,LBP,TLR6,IL1A,ELANE,HMOX1,CD74,SIGIRR,THBS1,PRG3,GATA3,NOD1,HSPB1
AD	GO_RNA_POLYMERASE_II_TRANSCRIPTION_FACTOR_BINDING	9.38e-08	3.00e-06	0.7	0.55	2.44	55	NFATC1,ID3,ID4,TEAD3,PIAS4,SPEN,SPI1,TBX3,GATA4,HDAC1,TBX6,PITX3,KLF4,PIAS1,TP53,ATN1,GFI1B,PITX1,EP300,TEAD1,CREBBP,ELK1,HCLS1,GBX2,GATA1,FBP1,SMAD4
AD	GO_HEART_MORPHOGENESIS	1.00e-07	3.20e-06	0.7	0.34	1.93	209	PPP1R13L,MYL3,TGFBR3,SMO,TBX2,MSX1,TBX5,FOXC1,BMP4,RYR1,COL5A1,NIPBL,HEY2,NOTCH2,SAV1,RXRA,BMPR1A,HES1,NOTCH1,DHRS3,FOXF1,TBX3,TTN,HEYL,TNNI1,EPHB4,GATA4,SIX1,ZIC3,FOLR1,SNAI1,TBX6,TBX19,YAP1,RBPJ,CLDN5,EYA1,MYOM1,NEDD4,DVL2,SYNPO2L,KDM6A,ACVRL1,ELN,TGFBR1,TP53,PTCH1,TBX1,TGFB2,SMAD6,HAS2,MKS1,CHD7,WNT11,EFNA1,ASXL1,MED1,TCAP,SOX4,HAND2,PIM1,FOXH1,MYBPC3,BMP10,SOX9,SOX17,FZD1,COL11A1,SOX18,SMAD4
AD	GO_MESONEPHROS_DEVELOPMENT	1.11e-07	3.53e-06	0.7	0.45	2.21	87	FOXJ1,SMO,BCL2,SMAD5,FOXC1,BMP4,PGF,PAX2,FOXD1,HES1,HNF1B,LGR4,ZBTB16,SDC4,SIX1,EYA1,CRLF1,PTCH1,LHX1,SMAD6,PAX8,GPC3,WNT6,WNT11,WNT1,AGTR2,MYC,SIM1,CER1,CAT,SOX9,GDF11,SMAD4,TACSTD2,FOXC2,TCF21,GLI3,LAMA5,SALL1
AD	GO_UNFOLDED_PROTEIN_BINDING	1.24e-07	3.94e-06	0.69	-0.51	-2.22	84	TOR1A,CCT6A,SCG5,PFDN4,DNAJA2,CLGN,PPIA,HSPA13,MKKS,TRAP1,CCT8,HEATR3,PFDN1,TTC1,CCT2,NDUFAF1,HTRA2,CDC37L1,HSP90AB1,CCT4,NUDCD3,HSPA14,GRPEL1,TOMM20,CCT5,PFDN2,DNAJA3,RUVBL2,TUBB4B,PPIH,CCT7,DNAJA1,CCT3,MDN1,PPID,SHQ1,CHAF1B,HSPA5,DNAJA4,UGGT2,AFG3L2,HSP90AA1,DNAJB5,PTGES3,APCS,HSPA9,ERO1B,SCAP
AD	GO_CYTOKINE_RECEPTOR_BINDING	1.27e-07	4.02e-06	0.69	0.34	1.9	219	CSF1,INHBB,TGFBR3,GH1,SYK,CTF1,TLR5,LIFR,BMP4,PGF,TRIP6,EBI3,CCL2,CASP8,TRADD,OSM,TNFSF8,IL37,CCL5,IL12RB1,PF4,VEGFB,GDF3,CLCF1,IL3,GDF2,CCL16,CD70,GDF5,CSF2,GDF15,CSHL1,CRLF1,IL4,CCL17,IL18,TGFBR1,ITGA5,IL36A,VEGFC,ITGB3,TGFB2,IFNB1,SMAD6,PIDD1,TGFB3,CCL25,IL15,SMURF2,STAT3,EDA,TRAF1,CCL22,IL11,PPBP,CCL1,MYD88,BAMBI,XCL1,BMP10,IL23A,GDF11,GH2,IL1A,LIF,LTA,PYCARD,CCL7,NTRK1,BMP15,TYK2,CXCL12,TNFS…
AD	GO_COFACTOR_BIOSYNTHETIC_PROCESS	1.31e-07	4.12e-06	0.69	-0.41	-1.99	174	PDHB,ALAS1,SUCLA2,ELOVL4,NDUFA9,CIAPIN1,COQ10B,UROS,PDHX,ELOVL6,ISCU,NMNAT2,ACLY,ATP5IF1,SNCA,GPHN,PANK2,PDP1,DLAT,MPC2,ACOT7,PPOX,DLD,COQ2,NAXD,GGCT,GSS,PANK4,PDHA1,NFU1,MAT2B,PTS,ISCA1,MOCS2,COQ9,AKR1A1,MTHFD1,RFK,ACSL3,MMS19,TPK1,ACSL4,HMBS,FECH,MMADHC,HAGH,PPCS,SLC25A38,GCH1,ACACA,FXN,NMRK1,COQ6,SOD1,PTGS2,PPT1,ELOVL2,MMACHC,ACAT1,CIAO1,PNPO,COQ3,SRRD,LIAS,UROD
AD	GO_RECEPTOR_REGULATOR_ACTIVITY	1.41e-07	4.43e-06	0.69	0.28	1.73	364	CSF1,SPX,INHBB,GH1,CTF1,HDGF,BMP1,BMP4,IL16,PGF,AGRP,RETN,NMB,METRN,EBI3,CCL2,OXT,OSM,APOA1,GNRH1,TNFSF8,IL37,CCL5,DKKL1,HCRT,IL18BP,FLT3LG,PF4,FGF3,VEGFB,GDF3,CLCF1,GPNMB,IL3,GDF2,CCL16,FGF4,CD70,GDF5,PYY2,CGA,CSF2,GDF15,CSHL1,RABEP2,CRLF1,IL4,CCL17,IL18,ANGPT4,IL36A,GIP,VEGFC,PPY,TGFB2,GNRH2,FGF22,TNFRSF11B,IFNB1,TGFB3,ANGPTL8,NRG2,CCL25,IL15,OSGIN2,AMELX,PRLH,WNT1,CCL22,GAST,AGTR2,IL11,PPBP,LE…
AD	GO_GASTRULATION	1.44e-07	4.50e-06	0.69	0.39	2.08	143	ITGB4,APLNR,GJA1,FOXC1,BMP4,SOX2,ITGB5,COL5A1,PAX2,EPHA2,BMPR1A,MMP14,HNF1B,COL8A1,ELF5,MAPK7,FOXF1,COL6A1,LRP5L,APOA1,SNAI1,TBX6,TBX19,GDF3,KLF4,EYA1,DVL2,KDM6A,LRP5,ITGA5,TP53,ITGB3,LHX1,PHLDB1,EYA2,MMP2,LAMA3,GPC3,ITGA7,WNT11,LEF1,MMP9,LRP6,CER1,HNF4A,MMP8,TWSG1,AMOT,SOX17,COL11A1,SMAD4,FOXA2,FOXC2,ADIPOQ,ITGA2,SETD2,HMGA2,HAND1,WNT8B,ITGA8,TLX2,FZD7,GATA6,TGFBR2,EPB41L5,ITGB2,TAL1,WLS,NODAL,E…
AD	GO_NEGATIVE_REGULATION_OF_HEMOPOIESIS	1.53e-07	4.79e-06	0.69	0.43	2.19	113	ITPKB,FOXJ1,GATA2,LTF,FCGR2B,BMP4,TOB2,ZFP36L1,BCL6,FSTL3,TMEM176A,HES1,NOTCH1,NFKBIA,ZBTB16,LILRB1,ERBB2,LAG3,PF4,INPP5D,GPR171,CLDN18,CBFB,IL4,H4C9,IL4R,N4BP2L2,IFNB1,CTLA4,PGLYRP1,TMEM176B,ANXA1,PGLYRP4,MYC,TLR4,TLR3,ZFP36,RUNX3,HOXB8,ADIPOQ,GLI3,H4C5,CD74,H4C4,TBX21,CEACAM1,MAFB,IFNA2,MEIS2,IHH,RBM15,TAL1,HOXA7
AD	GO_EPITHELIAL_CELL_APOPTOTIC_PROCESS	1.57e-07	4.88e-06	0.69	0.46	2.26	90	ANGPT1,GATA2,ZFP36L1,PIAS4,SFRP4,PAK4,E2F2,CD40,TNIP2,MAPK7,CCL2,TCF7L2,NUPR1,KRIT1,PIK3CG,HIPK1,CD248,IL4,FGA,GPER1,MAP3K5,STK3,DNMT3A,TNFAIP3,ABL1,AKR1C3,SIX3,STK4,RAMP2,ZFP36,ANGPTL4,RB1,FGF21,TERT,WFS1,HMOX1,SERPINE1,NDNF,COL4A3,CD160,KRT8,ICAM1,THBS1,TGFBR2,PDX1,GATA3,CFLAR,GAS6,PLCG1,CD40LG,FASLG,RGCC,TNF,IL13,COL18A1,KRT18
AD	GO_TRANSCRIPTION_FACTOR_COMPLEX	1.61e-07	4.99e-06	0.69	0.31	1.84	299	POU3F2,TCF7L1,ZFHX3,SIX5,TBX2,TCF7,SMAD5,NFATC4,RELA,NFATC1,SOX2,MXI1,TEAD3,SOX12,HIPK2,CDK2,SOX21,TCF3,RXRA,WWTR1,SMAD9,MED25,E2F2,HNF1B,NR5A1,PPARA,FOXF1,RARG,SPI1,YY1,TCF7L2,GATA4,SIX1,ALX4,LIMD1,HDAC1,RBL2,SRY,TAF4,NFATC3,RBPJL,YAP1,ASCL1,RBPJ,CBFB,HOXD12,KLF4,ATF1,RUNX2,ETS1,SOX15,TP53,GFI1B,LHX1,SMAD6,PITX1,GCM1,EP300,JUNB,TEAD1,RXRG,WWOX,PROP1,STAT3,REL,NR2E3,LEF1,SOX3,SNAPC1,SIX3,RBL1,TAF…
AD	GO_SIGNALING_RECEPTOR_BINDING	1.62e-07	5.03e-06	0.69	0.21	1.4	1185	ITGB4,FYN,RARRES2,CSF1,PILRA,ANGPT1,SPX,INHBB,EGFR,LAMB2,TGFBR3,SMO,GH1,SYK,CTF1,HDGF,PXN,TLR5,LIFR,ITGB8,SRPX2,BANK1,MED12,NFATC4,BMP1,BMP4,TULP3,IL16,PTGER1,PGF,ITGAX,ECM2,ROR2,PLSCR4,TRIP6,ERBIN,TOB2,DVL3,ITGB5,CD151,COL5A1,AGRP,RETN,LILRB2,SLC39A1,TLN1,PDPN,NMB,CD58,GNAI2,MYO1C,METRN,RXRA,NOTCH1,CYTL1,MMP14,EMILIN1,TSPAN4,MED25,F2RL1,LRP1,FCN1,SNED1,EBI3,EMP2,ITPRID2,CCL2,ENPP1,FES,LILRB1,IGF…
AD	GO_SMALL_MOLECULE_METABOLIC_PROCESS	1.64e-07	5.06e-06	0.69	-0.26	-1.45	1473	GAD1,OPA1,ATP5PD,PDHB,PLCB1,GAD2,SLC25A11,SEH1L,LGMN,SLC25A32,HMGCR,AASDHPPT,SUCLA2,COX5B,B4GALT6,NFYC,GUCY1B1,ELOVL4,NUDT11,MDH1,SEPHS2,GSTO1,NDUFA9,ENTPD3,GLRX,ATP5F1C,GUK1,FH,ATP5MG,WARS1,AACS,PSMD14,COQ10B,CYP26B1,PID1,UROS,BPGM,ENOPH1,PSMD12,CNR1,PDHX,NARS1,HPRT1,ELOVL6,AK5,RDH11,RARS1,ATP5F1B,MPP1,PGK1,TBPL1,CRYM,TIGAR,CTPS1,ISCU,NMNAT2,RBP4,PSMD6,GOT1,ACLY,CARS1,SDHB,MGST3,OGDHL,SYNJ1,SC5D…
AD	GO_RIBONUCLEOPROTEIN_COMPLEX_SUBUNIT_ORGANIZATION	1.65e-07	5.07e-06	0.69	-0.43	-2.07	151	DDX1,RSL24D1,ATR,BRIX1,PRPF19,EIF3K,STRAP,EIF3I,DENR,LSM4,SNRPD1,SNU13,ZFAND1,ZNHIT3,FASTKD2,MRPS7,ADAR,DHX8,SNRPE,HSP90AB1,PTBP2,EIF3M,POLR2D,TXNL4A,DDX28,EIF6,MRPS11,MRPL20,SNRPF,KLC1,RRS1,RUVBL2,SNRPD2,NUDT21,MDN1,SNRPB,NUFIP1,PRPF18,WDR77,MCTS1,SNRPD3,CRNKL1,SHQ1,MRTO4,GEMIN7,PRMT7,PRPF6,MRPL11,EIF3J,EIF3H,DHX30,PRPF39,SRPK1,EIF5,HSP90AA1,RPL38,PTGES3,TARBP2,CD2BP2,EIF2S2,PIH1D1,SRSF6,GEMIN2,…
AD	GO_PROTEIN_FOLDING	1.77e-07	5.43e-06	0.69	-0.42	-2.04	157	TOR1A,CCT6A,RGS7,NFYC,SACS,GNB1,PFDN4,DNAJA2,PEX19,CLGN,PDCD5,VBP1,PPIA,HSPA13,MKKS,TRAP1,CCT8,DNAJC24,GNB5,TBCE,FKBP1B,PFDN1,TTC1,CCT2,TBCC,TBCA,BAG4,CDC37L1,HSP90AB1,CCT4,RAD23B,FKBP1A,ERO1A,NUDCD3,HSPA14,DNAJC2,GRPEL1,RIC3,HSPH1,CCT5,PFDN2,PSMC1,DERL1,DNAJA3,RUVBL2,PPIH,CCT7,BAG1,DNAJA1,CCT3,PPID,PRDX4,CSNK2B,TOR1B,GNAI1,GNAZ,PDIA2,HSPA5,DNAJA4,HSPA4L,HSP90AA1,DNAJB5,ENTPD5,PTGES3,P4HB,APCS,DN…
AD	GO_INTERLEUKIN_8_PRODUCTION	1.79e-07	5.47e-06	0.69	0.52	2.38	62	SYK,TLR5,LILRA2,CD58,CD33,TLR7,F2RL1,FCN1,F2R,PRKD2,TLR8,CLEC7A,KLF4,GDF2,PTPRC,CD2,LGALS9,ANXA1,LEP,TLR4,MYD88,TLR3,LBP,TLR6,MAVS,ELANE,ADIPOQ,PTPN22,SERPINE1,MAPKBP1,CD74,PYCARD,CD244,PLA2G1B,HYAL2,FADD,PRG3,NOD1,CRP,TLR2
AD	GO_MUSCLE_ORGAN_DEVELOPMENT	1.95e-07	5.95e-06	0.69	0.31	1.86	308	MYL3,TGFBR3,GJA1,SMO,ZFHX3,CTF1,BCL2,TBX2,MSX1,SGCD,TBX5,FOXC1,BMP4,LOX,HMG20B,SGCA,RYR1,ID3,CSRP3,HEY2,FOXO4,SAV1,VAMP5,YBX3,RXRA,BMPR1A,NOTCH1,SVIL,PPARA,YY1,TTN,NUPR1,FHL3,HEYL,TNNI1,MYOZ1,MYH15,SIX1,MAFF,ALX4,FGF3,NEUROG1,JPH2,YAP1,ZNF609,RBPJ,H1-5,LAMA2,EVC,PRR14,MYOM1,CAV2,ELN,TGFBR1,SOX15,TAZ,SIRT1,MYLPF,TBX1,TGFB2,GLI1,PITX1,DCN,EP300,CHD7,PAX3,ITGA7,KEL,CAV1,LEF1,MYH14,PAX5,TP73,MED1,SRP…
AD	GO_POSITIVE_REGULATION_OF_PHOSPHATIDYLINOSITOL_3_KINASE_SIGNALING	2.00e-07	6.06e-06	0.69	0.48	2.31	80	FYN,ANGPT1,GH1,ROR2,F2RL1,IGF1R,PLXNB1,PDGFRB,OSM,CCL5,FGR,F2R,NKX3-1,PIK3CG,PIK3R5,NEDD4,PTPN6,IL18,SIRT1,GAB1,TGFB2,DCN,GPER1,MUSK,LEP,CAT,SELP,HCLS1,SOX9,RGL2,PDGFC,ROR1,EPOR,CBL,NTRK1,FSHR,PDGFB
AD	GO_LARGE_RIBOSOMAL_SUBUNIT	2.03e-07	6.16e-06	0.69	-0.53	-2.25	73	MRPL15,MRPL3,RSL24D1,MRPL35,MRPL39,MRPL16,NDUFAB1,MRPL22,MRPL17,RPL10A,MRPL13,MRPL58,RPL26L1,MRPL44,MRPL20,MRPL42,MRPL4,MRPL9,RPL15,MRPL40,MRPL18,RPL31,MRPL34,MRPS30,MRPS18A,MRPL46,MRPL12,MRPL28,MRPL48,MRPL49,MRPL11,UBA52,MRPL19,RPL38
AD	GO_ODONTOGENESIS	2.21e-07	6.67e-06	0.69	0.43	2.18	109	ITGB4,PHEX,CSF1,FOXO1,SMO,GLI2,MSX1,FOXC1,BMP4,ID3,BMPR1A,PPARA,AQP1,NFIC,CD34,HDAC1,COL1A1,SCN10A,ODAM,FGF4,RUNX2,DSPP,AQP6,LRP4,TBX1,TGFB2,TNFRSF11B,TGFB3,WNT6,ITGA6,AMELX,EDA,CSF3R,LEF1,TP63,TCIRG1,LRP6,HAND2,CEMP1,EDAR,AMBN,MMP20,COL1A2,GLI3,LAMA5,PAX9,TNC,SERPINE1,HAND1,DLX2,TNFSF11,PERP,SLC34A1,BCL2L11
AD	GO_FORMATION_OF_PRIMARY_GERM_LAYER	2.23e-07	6.70e-06	0.69	0.45	2.21	94	ITGB4,GJA1,FOXC1,BMP4,SOX2,ITGB5,COL5A1,PAX2,EPHA2,BMPR1A,MMP14,HNF1B,COL8A1,ELF5,FOXF1,COL6A1,SNAI1,TBX6,TBX19,KLF4,EYA1,KDM6A,ITGA5,ITGB3,LHX1,EYA2,MMP2,LAMA3,ITGA7,WNT11,LEF1,MMP9,MMP8,TWSG1,SOX17,COL11A1,FOXC2,ITGA2,SETD2,HMGA2,HAND1,ITGA8,TLX2,FZD7,GATA6,EPB41L5,ITGB2,TAL1,WLS,NODAL,ETV2
AD	GO_RESPONSE_TO_GROWTH_FACTOR	2.32e-07	6.97e-06	0.69	0.25	1.56	572	MTSS2,FYN,MAPKAPK2,EGFR,TGFBR3,ZFHX3,PXN,SMAD5,MSX1,FOXC1,BMP4,RELA,LOX,PGF,ZFP36L2,ROR2,SOX2,LRRC32,ITGB5,ZFP36L1,PRDM14,ZNF423,SFRP4,BMPR1B,TGIF1,PAX2,HIPK2,FOXD1,FSTL3,LTBP3,NOTCH2,MYO1C,TNFRSF1B,EPHA2,BMPR1A,PDE3A,HES1,NOTCH1,SMAD9,EMILIN1,ONECUT1,SPINT1,APAF1,FGFR4,PTBP1,MAPK7,CCL2,GAS1,DAB2,PDGFRB,SPHK1,HEYL,AMHR2,TGFB1I1,YES1,CD44,GATA4,IQGAP1,CCL5,FOLR1,ERBB2,PRKD2,NUMA1,MYOF,PITX3,FGF3,C…
AD	GO_METANEPHROS_DEVELOPMENT	2.34e-07	7.02e-06	0.69	0.48	2.29	78	FOXJ1,LAMB2,SMO,BCL2,BMP4,ID3,PAX2,NIPBL,FOXD1,HES1,WWTR1,HNF1B,LGR4,PDGFRB,SIX1,CD34,POU3F3,YAP1,NKX3-1,CTSH,EYA1,PTCH1,LHX1,PAX8,GPC3,AGTR2,MYC,SOX9,SOX17,GDF11,SMAD4,TFAP2B,FOXC2,UMOD,TCF21,CXCR2,ADIPOQ,GLI3,LIF,SALL1,ITGA8,PDGFB,HOXC11,GATA3,NPHS2,AQP2,CTNNB1,SPRY1
AD	GO_COLLAGEN_TRIMER	2.39e-07	7.14e-06	0.67	0.54	2.39	55	COLEC12,LOX,EMID1,COL5A1,EMILIN1,COL8A1,FCN1,COL6A1,C1QL1,FCN3,COL6A2,SCARA3,COL1A1,COL21A1,COL8A2,COL5A3,DCN,C1QTNF1,EDA,COL13A1,MARCO,COL11A2,COL11A1,COL4A6,COL1A2,ADIPOQ,COL4A3,COL19A1,MSR1,EMILIN2,C1QA,C1QB,COL4A4,COL18A1,COL6A3,COLEC11,COL10A1,COL4A2,COL4A5,COLEC10,FCN2,COL9A2,COL15A1,COL2A1
AD	GO_PATTERN_RECOGNITION_RECEPTOR_SIGNALING_PATHWAY	2.41e-07	7.18e-06	0.67	0.38	2.04	154	ALPK1,MAPKAPK2,COLEC12,TLR5,LTF,RELA,ERBIN,LILRA2,TRIL,NFKBIA,LGR4,TLR7,F2RL1,TRIM5,FCN1,MAPKAPK3,TNIP2,MAP3K1,CNPY3,UNC93B1,CASP8,TSPAN6,LILRA4,IRF4,TLR8,CLEC7A,GFI1,MFHAS1,CYBA,BTK,IRAK3,NFKBIL1,IRF3,IKBKB,IKBKE,FGA,APOB,RIOK3,TAB2,CD300A,APPL2,TNFAIP3,PGLYRP1,CAV1,ITGAM,PGLYRP4,CTSS,IRF7,TLR4,MYD88,MARCO,TLR3,LBP,TLR6,IRAK1,RIPK2,TNIP1,ESR1,NR1H3
AD	GO_NEPHRON_DEVELOPMENT	2.52e-07	7.47e-06	0.67	0.41	2.14	120	PLCE1,ANGPT1,FOXJ1,LAMB2,SMO,BCL2,KLF15,FOXC1,BMP4,PGF,PAX2,FOXD1,NOTCH2,HES1,WWTR1,NOTCH1,HNF1B,LGR4,NID1,PDGFRB,HEYL,IQGAP1,SIX1,CD34,POU3F3,YAP1,EYA1,NUP160,PECAM1,PTCH1,LHX1,PAX8,GPC3,WNT6,WNT11,WNT1,AGTR2,MYC,SOX9,SMAD4,TACSTD2,TFAP2B,NPHS1,FOXC2,UMOD,TCF21,ADIPOQ,GLI3,LAMA5,LIF,SALL1,COL4A3,PDGFB,NOTCH3
AD	GO_OSSIFICATION	2.56e-07	7.58e-06	0.67	0.3	1.8	320	PHEX,CSF1,EGFR,SMO,BCL2,SMAD5,GLI2,LTF,FOXC1,BMP1,BMP4,GDPD2,LOX,ROR2,SOX2,TOB2,RYR1,ID3,ID4,ACP5,BMPR1B,IGFBP5,NIPBL,FSTL3,LTBP3,HDAC7,EPHA2,BMPR1A,WWTR1,INPPL1,NOTCH1,MMP14,DHRS3,LGR4,ZHX3,ASGR2,ZBTB16,ENPP1,OXT,COL6A1,PLXNB1,LRP5L,RRBP1,FGR,FZD9,LIMD1,SNAI1,COL1A1,VCAN,DDR2,CLEC5A,RBPJ,OMD,CBFB,GPNMB,GDF2,RUNX2,GDF5,DSPP,LRP5,LRP4,PTCH1,TGFB2,GLI1,SMAD6,REST,MMP2,TGFB3,CEBPD,JUNB,GPC3,TNN,WWOX…
AD	GO_MICROTUBULE_CYTOSKELETON	2.70e-07	7.96e-06	0.67	-0.28	-1.56	836	POLB,TXNDC9,ZNF365,C2CD5,SRPRB,SEPTIN6,CCT6A,DYNLRB1,RAB11A,RUSC1,CAMSAP1,TUBG2,BCAS2,PRKACB,DDHD2,FSD1,DYNC1LI1,SHROOM2,DYNC1I1,DNM3,RANBP1,KIFAP3,SNX10,AK5,VAPA,MPP1,FLOT1,ACTR10,FGF13,MAP2K1,AKAP11,DYNLT3,MKKS,MLLT11,CCT8,CLTA,SYNJ1,CLTC,DCTN3,ITGB1BP1,DCTN6,TUBA4A,CCSER2,TOGARAM1,BEX4,PRPF19,KIF21B,CEP72,PAFAH1B1,TBCE,ARL8B,WDR47,ABRAXAS2,SSX2IP,NDN,ACTR1A,PRKCZ,DNM1L,ATP6V1D,YEATS2,NDEL1,PRC…
AD	GO_POSITIVE_REGULATION_OF_TYROSINE_PHOSPHORYLATION_OF_STAT_PROTEIN	2.74e-07	8.06e-06	0.67	0.53	2.38	55	FYN,GH1,CTF1,HES1,CD40,CSF1R,OSM,HSF1,CCL5,SOCS3,CLCF1,IL3,TNFRSF1A,PTK6,CSF2,CSHL1,CRLF1,IL4,IL18,PECAM1,IL15,STAT3,LEP,IL24,HCLS1,IL23A,GH2,HPX
AD	GO_POSITIVE_REGULATION_OF_INTERLEUKIN_8_PRODUCTION	2.78e-07	8.16e-06	0.67	0.59	2.46	41	SYK,TLR5,CD58,TLR7,F2RL1,FCN1,F2R,PRKD2,TLR8,CLEC7A,GDF2,CD2,LGALS9,TLR4,MYD88,TLR3,LBP,MAVS,ELANE,ADIPOQ,SERPINE1,CD74,PYCARD,CD244,HYAL2,FADD,PRG3,TLR2,TNF,BCL10,RIPK1
AD	GO_MICROTUBULE	2.80e-07	8.19e-06	0.67	-0.36	-1.84	284	POLB,SRPRB,CCT6A,DYNLRB1,RAB11A,RUSC1,CAMSAP1,TUBG2,FSD1,DYNC1LI1,SHROOM2,DYNC1I1,DNM3,KIFAP3,FGF13,DYNLT3,CCT8,SYNJ1,CLTC,DCTN3,TUBA4A,TOGARAM1,BEX4,KIF21B,PAFAH1B1,TBCE,WDR47,ABRAXAS2,DNM1L,NDEL1,PRC1,ATAT1,TBCB,TUBA1B,CCT2,CDK5,LRRC49,KIF3C,TBCC,DYNLL1,PCNT,TBCA,DNM1,TUBB2A,DCTN1,TPPP,RNF4,KCNAB2,DCTN2,CLASP1,LRPPRC,TUBGCP2,NAV3,CCT4,TUBB,CFAP20,SYBU,TUBG1,SPAST,GABARAPL1,MYO5A,HSPH1,DYNC1H1,C…
AD	GO_CELL_SUBSTRATE_ADHESION	3.00e-07	8.74e-06	0.67	0.31	1.83	284	ITGB4,CSF1,SORBS3,ANGPT1,PRKX,LAMB2,BCL2,PXN,NINJ1,ECM2,TRIP6,ITGB5,ATXN3L,KANK1,BCL6,BCAM,PDPN,NOTCH1,MMP14,EMILIN1,COL8A1,ONECUT1,LRP1,SNED1,EMP2,SDC4,FOXF1,RHOD,TNFRSF12A,TRIOBP,NID1,APOA1,MICALL2,TGFB1I1,ITGA10,CD44,IQGAP1,PPFIA1,CASS4,CD34,LAMC1,COL1A1,ANTXR1,PLG,CDKN2A,ACVRL1,FLNA,ITGA5,PECAM1,COL5A3,CD3E,RAC2,APOD,ITGB3,EPHA1,SMAD6,HAS2,FGA,ITGBL1,JUP,RREB1,TNN,CCL25,ITGA7,ITGA6,ABL1,EDA,E…
AD	GO_REGULATION_OF_TRANSCRIPTION_FROM_RNA_POLYMERASE_II_PROMOTER_IN_RESPONSE_TO_HYPOXIA	3.04e-07	8.83e-06	0.67	-0.54	-2.27	70	ELOC,PSMD14,PSMD12,HIGD1A,RBX1,PSMD6,PSMD5,CUL2,PSMA3,PSMD8,PSMC6,EGR1,PSMC3,PSMA5,UBB,PSMA4,PSMB6,PSMA1,PSMB5,PSMB2,PSMB3,PSMD1,PSMD10,PSMD3,PSMC1,PSMC4,PSMB4,PSMC5,PSMC2,PSMA2,PSMD4,PSMD11,PSMD13,PSMB7,ELOB,PSMB10,CITED2,PSMF1,PSMD2,PSMD9,UBA52,PSMB1,PSMD7,UBC
AD	GO_VESICLE_ORGANIZATION	3.52e-07	1.02e-05	0.67	-0.37	-1.88	244	STAM,EPS15,C2CD5,TRIM9,RAB11A,RAB22A,CNIH3,SHROOM2,DNM3,SYT1,SNAP25,SNX10,VAPA,TBPL1,SNAP91,SYNJ1,TRAPPC2,CORO1A,STXBP1,SNCA,NSF,STX12,PAFAH1B1,SCFD1,MIA3,DLG4,RAB1A,STX1A,AP3D1,ARFGAP2,SEC23A,STX6,LRMP,AP2M1,DNM1,CHMP2B,VAMP7,VPS28,VPS41,BET1,VAMP1,PEF1,CLCN3,CHMP2A,VPS33B,GRIA1,UVRAG,AP1G1,TRAPPC2L,VTI1B,CNIH1,SLC17A7,VPS8,PDCD6IP,NAPA,SNF8,VPS4B,VAPB,SYP,F8,STX3,USO1,TSG101,VPS39,KLHL12,VAMP4,…
AD	GO_POSITIVE_REGULATION_OF_MAPK_CASCADE	3.74e-07	1.08e-05	0.67	0.27	1.65	437	PLCE1,SORBS3,ANGPT1,MAPKAPK2,EGFR,MAP3K20,GH1,SYK,BANK1,FCGR2B,BMP4,CXCR4,ROR2,SOX2,DVL3,SSTR4,HIPK2,CSK,GNAI2,NOTCH2,SASH1,NOTCH1,F2RL1,CD40,TRIM5,LRP1,FGFR4,MAPKAPK3,CSF1R,MAP3K8,CCL2,MAP3K1,MAP3K6,IGF1R,PDGFRB,OSM,SPHK1,LILRA5,CD44,PKN1,IL37,GATA4,IQGAP1,CCL5,F2R,ERBB2,PRKD2,PELI2,TPD52L1,AKAP13,CALCR,PIK3CG,C5AR1,DUSP9,PIK3R5,FGD2,GPNMB,CCL16,FGF4,MAP3K3,MFHAS1,PTPRC,CAV2,ADAM8,DVL2,GDF15,RAM…
AD	GO_AEROBIC_ELECTRON_TRANSPORT_CHAIN	4.27e-07	1.23e-05	0.67	-0.82	-2.35	14	NDUFA4,COX6A1,COX5B,COX7C,COX7B,COX4I1,COX6C,COX8A,COX6B1,COX5A,CYCS
AD	GO_RESPONSE_TO_BMP	4.28e-07	1.23e-05	0.67	0.4	2.12	122	TGFBR3,SMAD5,MSX1,BMP4,ROR2,ZNF423,SFRP4,BMPR1B,HIPK2,FOXD1,FSTL3,NOTCH2,BMPR1A,HES1,NOTCH1,SMAD9,SPINT1,HEYL,AMHR2,GATA4,NUMA1,GDF3,RBPJ,PCSK6,GDF2,RUNX2,GDF5,GDF15,ACVRL1,TGFB2,SMAD6,TGFB3,GPC3,SMURF2,ABL1,TOB1,SPART,WNT1,LEF1,HFE,CER1,BMP10,TWSG1,SOX9,FZD1,SMAD4,TFAP2B,COMP,SMAD1,BMP15,ADAMTS7,ENG,GATA6,SKI,GATA3,NEO1,NODAL,GDF9,ETV2,TMPRSS6
AD	GO_REGULATION_OF_LYMPHOCYTE_DIFFERENTIATION	4.32e-07	1.24e-05	0.67	0.39	2.06	136	ITPKB,FOXJ1,SYK,GLI2,BMP4,ZFP36L2,ZAP70,SASH3,ZFP36L1,LILRB2,BCL6,MMP14,ZBTB16,PRDM1,NCKAP1L,IKZF3,HLA-DOA,ERBB2,IRF4,LAG3,FLT3LG,IL7R,IL12RB1,INPP5D,CD86,SOX13,CBFB,PTPRC,CD80,ADAM8,CD2,PTPN6,IL4,LGALS9,BTK,IL18,SLAMF8,IL4R,IFNB1,CTLA4,IL15,PGLYRP1,ABL1,ANXA1,PGLYRP4,CR1,VNN1,IL23A,CD27,RIPK2,RUNX3,GLI3,IL2RA,CD74,TBX21,ZEB1,AXL,TGFBR2,IFNA2,IHH,GATA3,GAS6
AD	GO_ADENYL_NUCLEOTIDE_BINDING	4.33e-07	1.24e-05	0.67	-0.26	-1.48	1147	KALRN,RPS6KC1,TOR1A,STK39,CCT6A,SUCLA2,AGK,MAPK10,SEPHS2,DGKB,ENTPD3,PRKACB,GUK1,DYNC1LI1,WARS1,AACS,DDX1,MAP2K4,DNAJA2,UBE2N,NLK,ABCE1,NARS1,RAPGEF2,AK5,HSPA12A,RARS1,ATP6V1B2,ATP5F1B,PGK1,AKT3,CTPS1,CDK8,NMNAT2,DDX10,ATP2A2,MAP2K1,HSPA13,ACLY,MKKS,CARS1,TRAP1,CCT8,ORC4,PRKAR1A,DDX25,ATR,CDK14,NSF,DHX57,ATP5F1D,GPHN,PDE4A,KIF21B,PANK2,STK25,TLK1,HARS1,MAP4K3,DGUOK,ASNS,RAD51C,NOLC1,MLH1,UBA5,MAS…
AD	GO_OXIDOREDUCTASE_ACTIVITY_ACTING_ON_A_HEME_GROUP_OF_DONORS	4.45e-07	1.27e-05	0.67	-0.76	-2.33	19	NDUFA4,COX6A1,COX5B,COX7A2,COX7C,COX7B,COX4I1,COX6C,COX8A,COX6B1,COX5A,COX7A1
AD	GO_LEARNING	4.51e-07	1.27e-05	0.67	-0.45	-2.11	123	KALRN,LGMN,HMGCR,SORCS3,DDHD2,CCK,SNAP25,SLC12A5,GRM5,NPTN,PPP3CB,FGF13,TAC1,SYNJ1,SHANK2,SLC6A1,DLG4,ACTR2,NDRG4,VDAC1,CDK5,TBR1,NRXN3,CNTNAP2,NRGN,SLC8A2,ATP8A1,NPTX2,SRF,GABRA5,PRKAR2B,GRIN2A,ARF4,ARC,DEAF1,ADGRB3,MAPK8IP2,PTGS2,GMFB,PPT1,KIT,NF1,ATXN1,VDAC3,ADCY3,EIF4A3,SLC24A2,JPH3,GRIN1,NRXN1,BCHE,SYT11,NLGN4X,MTOR
AD	GO_PROTON_CHANNEL_ACTIVITY	4.50e-07	1.27e-05	0.67	-0.84	-2.34	13	ATP5PD,ATP5F1C,ATP5MG,ATP5F1B,ATP5F1D,ATP6AP1,ATP5PO,ATP5PB,ATP5MC3,ATP5MC1,ATP5F1A,ATP6V0C
AD	GO_PROTON_TRANSPORTING_ATP_SYNTHASE_ACTIVITY_ROTATIONAL_MECHANISM	4.50e-07	1.27e-05	0.67	-0.84	-2.34	13	ATP5PD,ATP5F1C,ATP5MG,ATP5F1B,ATP5F1D,ATP6AP1,ATP5PO,ATP5PB,ATP5MC3,ATP5MC1,ATP5F1A,ATP6V0C
AD	GO_RESPIRATORY_CHAIN_COMPLEX_IV	4.48e-07	1.27e-05	0.67	-0.86	-2.33	12	NDUFA4,COX6A1,COX7B,COX4I1,UQCRC2,COX8A,COX6B1,COA3,COX5A,UQCRFS1
AD	GO_VESICLE_LOCALIZATION	4.52e-07	1.27e-05	0.67	-0.41	-2	160	AP3M2,TOR1A,RAB11A,AP3S1,CNIH3,SHROOM2,DYNC1I1,DNM3,KIFAP3,SNAP91,AP3B2,MKKS,SYNJ1,TRAPPC2,SNCA,NSF,PAFAH1B1,SCFD1,RAB1A,PRKCZ,NDEL1,AP3D1,ARFGAP2,NLGN1,SYN2,SEC23A,CDK5,VPS33A,LRMP,DNM1,VAMP7,BET1,DCTN2,CLASP1,PEF1,VPS33B,GRIA1,SYBU,SYN1,TRAPPC2L,CNIH1,MYO5A,DYNC1H1,NAPA,BBS7,F8,TMEM230,USO1,KIF5C,KLHL12,CSNK1D,TMED2,RASGRP1,PREB,SEC16A,CUL3,SYNDIG1,C17orf75,MAP2,TFG,WASL,MCFD2,CLASP2,SNAP29,KIF…
AD	GO_COLLAGEN_FIBRIL_ORGANIZATION	4.62e-07	1.30e-05	0.67	0.57	2.4	43	MMP11,FOXC1,AEBP1,LOX,COL5A1,ACAN,PLOD2,EMILIN1,ANXA9,COL1A1,DDR2,ADAMTS2,P3H4,ANXA2,TGFBR1,COL5A3,SERPINF2,TGFB2,PLOD3,FMOD,SERPINH1,RB1,COL11A2,COL11A1,FOXC2,COL1A2,COMP,PLOD1,CYP1B1
AD	GO_INNATE_IMMUNE_RESPONSE	4.66e-07	1.30e-05	0.67	0.24	1.54	671	PSTPIP1,FYN,RARRES2,ALPK1,MUC1,CSF1,CDC42EP4,MAPKAPK2,NFKB1,WAS,COLEC12,SYK,TLR5,LTF,C8A,FCGR2B,RELA,ERBIN,LILRA2,TRIL,CD58,RNASE3,MYO1C,RAB27A,C6,APOBEC3C,ELF4,NFKBIA,LGR4,TLR7,CD180,F2RL1,CD40,TRIM5,FCN1,PTAFR,MAPKAPK3,CSF1R,TNIP2,PRDM1,CCL2,LILRB1,MAP3K1,CNPY3,PLCG2,UNC93B1,ARID5A,IRF5,CASP8,AIM2,TSPAN6,RAB20,LY86,LILRA5,CD44,MT2A,CCL5,SOCS3,FGR,LILRA4,FCN3,IRF4,HLA-DPA1,GZMB,C1RL,LAG3,C8B,SIG…
AD	GO_PHOSPHOTRANSFERASE_ACTIVITY_PHOSPHATE_GROUP_AS_ACCEPTOR	4.98e-07	1.39e-05	0.66	-0.62	-2.33	38	ATP5PD,ATP5F1C,GUK1,ATP5MG,AK5,ATP5F1B,MPP1,ATP5F1D,ATP6AP1,ATP5PO,ATP5PB,ATP5MC3,SUCLG1,ATP5MC1,ATP5F1A,PPIP5K1,ATP6V0C,PPIP5K2,IP6K2,DLG2,PNKP,NME5
AD	GO_ANTIGEN_PROCESSING_AND_PRESENTATION_OF_PEPTIDE_ANTIGEN	5.12e-07	1.42e-05	0.66	-0.42	-2	154	LGMN,DYNC1LI1,PSMD14,DYNC1I1,PSMD12,KIFAP3,ACTR10,PSMD6,CLTA,CLTC,DCTN3,PSMD5,DCTN6,PSMA3,PSMD8,PSMC6,SH3GL2,ACTR1A,PSMC3,AP2S1,PSMA5,SEC23A,PSMA4,KIF3C,DYNLL1,AP2M1,PSMB6,DCTN1,PSMA1,DCTN2,PSMB5,DCTN4,PSMB2,AP1G1,AP2B1,ACTR1B,PSMB3,DYNC1H1,PSMD1,DYNC1I2,PSMD10,CAPZA2,PSMD3,PSMC1,KLC1,PSMC4,PSMB4,SPTBN2,PSMC5,BCAP31,PSMC2,AP2A2,PSMA2,PSMD4,PSMD11,PSMD13,PSMB7,OSBPL1A,PSMB10,KIF2A,PSMF1,PSMD2,PSMD…
AD	GO_REGULATION_OF_BODY_FLUID_LEVELS	5.27e-07	1.46e-05	0.66	0.27	1.66	419	APLNR,FYN,USF2,CBX5,GJA1,WAS,SYK,GATA2,PLEK,STAT5A,HMG20B,CSRP1,TLN1,PDPN,F5,GNAI2,RAB27A,F13A1,PAPSS2,F2RL1,CLDN4,CD40,AQP1,EMP2,ENTPD2,CYP4F12,OXT,PLCG2,CYP4F2,DOCK6,P2RY2,TSPAN32,MPL,FLI1,GATA4,SH2B2,MAFF,GUCA2B,F2R,ANXA9,CD34,HDAC1,GNA12,KNG1,PF4,COL1A1,NEUROG1,EHD2,P2RX1,PIK3CG,CD177,PLG,PIK3R5,TFPI,HBE1,F10,CYBA,PTPN6,ANXA2,TRPC7,NFE2,FLNA,SERPINF2,PROZ,CYP4F11,GP1BA,ITGB3,GNA13,IFNB1,MYL12…
AD	GO_SYNAPTIC_VESICLE_EXOCYTOSIS	5.34e-07	1.48e-05	0.66	-0.5	-2.2	85	TRIM9,PREPL,CNR1,SYT1,ERC2,SNAP25,ATP2A2,DOC2A,SYNJ1,APBA2,STXBP1,SNCA,STX1A,DNM1L,NLGN1,CDK5,VAMP1,HTR2A,RAB5A,PFN2,SYN1,RIMS3,RIMS1,BACE1,VAMP2,NAPA,ADCY1,SYT5,SYP,STX3,RIMS2,CADPS2,PPFIA2
AD	GO_DISTAL_AXON	5.49e-07	1.51e-05	0.66	-0.37	-1.87	231	GAD1,TOR1A,SEPTIN6,CCK,CYTH2,CNR1,ERC2,SNAP25,NEFL,FGF13,GOT1,SYNJ1,SNCA,SHANK2,KIF21B,PAFAH1B1,STMN2,LAMP5,DLG3,NDEL1,AP3D1,SLC9A6,CDK5,KCNAB2,DCTN2,MYH10,PTK2B,RAB5A,BASP1,HSP90AB1,PTBP2,ADCYAP1,THY1,MYO5A,GAP43,STMN4,FSCN1,OLFM1,ATP6V0D1,GRIK2,TSPOAP1,ACTB,CHRM3,ELAVL4,SYP,CRHBP,KLC1,STX3,INPP5J,KIF5C,ADORA1,RASGRF1,ABITRAM,ARPC5,CXADR,STMN3,PSEN2,TIAM1,RAC3,YWHAE,EXOC3,PNOC,EXOC7,MAP3K12,NMU,…
AD	GO_BEHAVIOR	6.17e-07	1.70e-05	0.66	-0.31	-1.69	472	GAD1,PLCB1,KALRN,LGMN,HMGCR,CHL1,SORCS3,INPP5F,DYNLRB1,ADAM22,DDHD2,CCK,CNR1,HPRT1,C12orf10,SNAP25,SLC12A5,GRM5,NPTN,PPP3CB,FIG4,FGF13,MKKS,TAC1,SYNJ1,APBA2,SNCA,UCHL1,GABRG2,SHANK2,FGF12,PAFAH1B1,SLC6A1,NOVA1,DLG4,SCN1A,NPY5R,EGR1,ATP8A2,ACTR2,NDRG4,PRKCZ,OXR1,ASTN1,GRM1,NLGN1,HDAC2,VDAC1,CDK5,MEF2C,TBR1,TMOD1,BHLHB9,NRXN3,PLK2,VLDLR,ARCN1,HTRA2,DCTN1,SRD5A1,CNTNAP2,NRGN,SLC8A2,HTR2A,ATP8A1,AFF2…
AD	GO_MACROMOLECULE_CATABOLIC_PROCESS	6.24e-07	1.71e-05	0.66	-0.27	-1.5	998	SLIRP,UBE2V2,NELL1,ELOC,TOR1A,LGMN,HMGCR,TRIM9,UCHL3,DROSHA,PAIP1,RNF139,PSMD14,FBXL2,USP11,PSMD12,FASTKD3,SMURF1,UBXN8,UCHL5,RNF14,COPS3,SSB,RBX1,KPNA1,GPRASP1,PSMD6,GLMN,CLTA,CLTC,PSMD5,ATP5IF1,SNCA,UCHL1,NSF,OAZ1,PRPF19,YWHAZ,CUL2,EXOSC9,FBXL15,PSMA3,PSMD8,MLH1,UBE2K,PSMC6,GSPT2,CUL1,NDFIP1,LSM4,ANAPC15,PSMC3,RNF7,EXOSC4,EEF1A2,AP2S1,PSMA5,MAPK9,RNF41,UBB,PCYOX1L,RAB26,ANAPC10,FBXW11,TOLLIP,CD…
AD	GO_REGULATION_OF_DENDRITIC_SPINE_DEVELOPMENT	6.33e-07	1.73e-05	0.66	-0.55	-2.25	61	OPA1,KALRN,DNM3,SHANK2,PAFAH1B1,ACTR2,DNM1L,NLGN1,HDAC2,CDK5,MEF2C,BHLHB9,CAMK1,PLK2,CAPRIN2,MAPK6,ARHGAP44,NEURL1,LRP8,ARC,CPEB3,BAIAP2,ITPKA,CFL1,PTPRS,TIAM1,CAMK2B,CUX2,CDK5R1,CAPRIN1
AD	GO_POSITIVE_REGULATION_OF_SIGNALING	6.39e-07	1.74e-05	0.66	0.2	1.36	1439	ITPKB,LPAR4,TBL1X,FYN,ALPK1,PLCE1,CSF1,SORBS3,ANGPT1,INHBB,MAPKAPK2,EGFR,NFKB1,TGFBR3,AGO3,GJA1,MAP3K20,SMO,GH1,SYK,CTF1,BCL2,TLR5,PDCL,MSX1,PLEKHA4,ALOX15B,LTF,BANK1,PLEKHF1,FCGR2B,NFATC4,DOK1,CTDNEP1,BMP4,SH3BP2,CXCR4,RELA,ECE1,ROR2,SOX2,TRIP6,AGPAT2,DVL3,GCK,ZAP70,RETN,LILRB2,PIAS4,KANK1,ZNF423,IL10RA,SFRP4,SSTR4,BMPR1B,IGFBP5,NMB,HIPK2,IL20RA,CSK,FOXD1,GNAI2,EEF1D,NOTCH2,MYO1C,SASH1,SH2D2A,GR…
AD	GO_BONE_MORPHOGENESIS	6.51e-07	1.77e-05	0.66	0.45	2.2	91	MSX1,LTF,FOXC1,BMP4,ACP5,SFRP4,BMPR1B,LTBP3,INPPL1,MMP14,DHRS3,RARG,COL6A1,LRP5L,PAPPA2,ANXA9,COL6A2,SCARA3,COL1A1,NEUROG1,RAB23,GLG1,FGF4,RUNX2,ANXA2,LRP5,HAS2,TRPV4,TGFB3,COL13A1,PAX1,MATN2,LRP6,CER1,SERPINH1,MATN4,SOX9,FGF18,CSGALNACT1,COMP,GLI3
AD	GO_CYTOKINE_SECRETION	6.70e-07	1.82e-05	0.66	0.35	1.94	175	ANGPT1,SYK,TLR5,ALOX15B,BANK1,FCGR2B,LILRA2,LRRC32,CD58,NOTCH2,TNFRSF1B,NOTCH1,LGR4,F2RL1,LRP1,FCN1,CSF1R,EZR,LILRB1,ABCA1,AIM2,OSM,APOA1,LILRA5,FGR,F2R,CD34,GSDMD,TLR8,CLEC5A,RBPJ,TNFRSF4,CD2,LGALS9,IRF3,IL4R,TRPV4,BTN3A1,TNFAIP3,ABL1,CRLF2,ANXA1,AGTR2,LEP,CCL1,IL17RA,TCIRG1,IL17RB,TLR4,MMP8,TLR6,PAEP,RIPK2,MAVS,IL1R2,DYSF,IL1A,ORM1,PTPN22,TNFRSF14,MAPKBP1,PYCARD,CD244,CD160,HYAL2,PTGER4,SRGN,IL…
AD	GO_NEUROTRANSMITTER_SECRETION	6.92e-07	1.87e-05	0.66	-0.44	-2.06	130	GAD1,GAD2,RPH3A,PPFIA4,TRIM9,PREPL,LIN7B,CNR1,SYT1,ERC2,SNAP25,ATP2A2,DOC2A,SYNJ1,APBA2,STXBP1,SNCA,STX1A,DNM1L,NLGN1,SYN2,CDK5,MEF2C,VAMP1,HTR2A,RAB5A,SNCG,PFN2,SYN1,RIMS3,RIMS1,BACE1,TSPOAP1,VAMP2,NAPA,ADCY1,SYT5,SYP,STX3,RIMS2,CADPS2,PPT1,PPFIA2,NF1
AD	GO_POSITIVE_REGULATION_OF_INTERLEUKIN_6_PRODUCTION	7.21e-07	1.95e-05	0.66	0.47	2.21	76	SYK,LILRA2,LILRB2,TLR7,F2RL1,ZBTB20,PTAFR,LILRA5,IL37,F2R,TLR8,CLEC7A,CYBA,LGALS9,IL36A,TRPV4,STAT3,TYROBP,TLR4,MYD88,TLR3,MMP8,LBP,TLR6,PAEP,RIPK2,MAVS,IL1A,CD74,PYCARD,HYAL2,IL17RC,NOD1,INAVA,TLR2,IFIH1,FCER1G,TNF,AGER,IL36RN,TICAM1
AD	GO_PRESYNAPTIC_MEMBRANE	7.53e-07	2.03e-05	0.66	-0.44	-2.06	130	GAD2,CNR1,SYT1,ERC2,CDH10,SNAP25,GRIK1,NPTN,SNAP91,CLTA,STXBP1,SLC6A1,STX1A,DNM1L,ATP2B1,PCDH8,ROGDI,DNM1,ADAM23,HTR2A,RIMS3,RIMS1,GRIK2,GABRA5,GRIN2A,CHRM3,SCN2A,CNTNAP1,SYP,CTNNA2,STX3,ADORA1,EFNB3,RIMS2,CADPS2,GRM3,PSEN2,SLC1A6,PTPRS,PDE2A,PI4K2A,CDH9,EXOC3,SLC1A2,KCNJ9,ZDHHC17,KCNA2,GABBR1,CLTB,NRXN1,GPM6A,SYT11,APBB1,EPHA4,FLOT2,KCNJ3,PSEN1,DGKI,UNC13A,PICALM,PSENEN,STX4,UNC13B,LRFN3,CNTN1,A…
AD	GO_IMMUNE_EFFECTOR_PROCESS	7.70e-07	2.07e-05	0.66	0.22	1.43	924	FYN,VAT1,ANGPT1,FCGRT,FOXJ1,PGC,SWAP70,NFKB1,WAS,SYK,BCL2,GATA2,LTF,C8A,FCGR2B,RELA,ITGAX,AGPAT2,LILRA2,RETN,PLEKHO2,SASH3,TRIL,LILRB2,BCL6,WASF2,CD58,RNASE3,CD33,NOTCH2,MYO1C,TNFRSF1B,RAB27A,C6,APOBEC3C,C3AR1,TLR7,CD180,F2RL1,CD40,TRIM5,LRP1,APAF1,FCN1,PTAFR,EMP2,AZGP1,FES,LILRB1,FOXF1,APBB1IP,PLCG2,UNC93B1,AEN,IRF5,AIM2,PIGR,TSPAN32,APOA1,TSPAN6,MZB1,LCP1,YES1,NCKAP1L,CD44,PKN1,RORC,IQGAP1,FGR,…
AD	GO_MITOCHONDRIAL_SMALL_RIBOSOMAL_SUBUNIT	7.77e-07	2.08e-05	0.66	-0.74	-2.35	21	MRPS22,MRPS33,MRPS10,MRPS15,DAP3,MRPS35,MRPS7,MRPS27,MRPS11,MRPS16,MRPL42,MRPS2,MRPS17,MRPS31,MRPS18C,MRPS28,MRPS18A
AD	GO_POSITIVE_REGULATION_OF_LEUKOCYTE_PROLIFERATION	7.81e-07	2.09e-05	0.66	0.42	2.12	109	CSF1,SYK,BCL2,PDCD1LG2,ZAP70,SASH3,LILRB2,BCL6,HES1,CD40,EBI3,MPL,NCKAP1L,CCL5,HLA-DPA1,FLT3LG,IL12RB1,CD86,CLCF1,TNFRSF4,ATAD5,CD70,PTPRC,CD80,CD4,IL4,LGALS9,IL18,CD3E,GPR183,HLA-DMB,IL15,EFNB1,HLA-DPB1,ANXA1,LEP,TLR4,XCL1,CD6,IL23A,CD81,RIPK2,VCAM1,IL2RA,CD74,PYCARD,TGFBR2,CDKN1A,FADD
AD	GO_REGULATION_OF_CARTILAGE_DEVELOPMENT	7.84e-07	2.09e-05	0.66	0.52	2.32	56	SCIN,GLI2,BMP1,BMP4,RELA,BMPR1B,LTBP3,MAF,ZBTB16,RARG,ANXA9,GLG1,GDF2,RUNX2,GDF5,ACVRL1,ANXA2,TGFBR1,WNT11,LEP,SOX5,TRPS1,BMP10,SOX9,FGF18,NKX3-2,GLI3,ADAMTS7,TAPT1,CCN4,CTNNB1,LOXL2,EFEMP1,BMP6
AD	GO_INTRINSIC_COMPONENT_OF_MITOCHONDRIAL_INNER_MEMBRANE	8.06e-07	2.14e-05	0.66	-0.71	-2.35	25	AGK,IMMT,SLC25A3,TIMM17A,CHCHD3,MPC2,PPOX,APOO,COQ2,COA3,APOOL,COA1,TMEM177,COX11,DNAJC11,OXA1L,SFXN1,MPC1,TIMM17B,AFG3L2
AD	GO_EMBRYONIC_SKELETAL_SYSTEM_MORPHOGENESIS	8.19e-07	2.17e-05	0.66	0.46	2.23	78	IRX5,MED12,BMP4,TULP3,SLC39A1,NIPBL,MMP14,IFT140,HOXB1,HOXA3,HOXB2,SIX1,ALX4,FUZ,PRRX1,EYA1,RUNX2,TGFBR1,ALX3,TBX1,LHX1,TGFB3,HOXB3,PAX5,HYAL1,HOXD10,CHST11,HOXD9,COL11A1,FOXC2,ALX1,HOXB8,GLI3,SETD2,DLX2,ZEB1,TGFBR2,HOXC11,HOXA7,NODAL,CTNNB1,HOXA2,HOXA4,HOXD4,HOXA6,BMP7,MDFI,WDR60,PCGF2,TWIST1,TFAP2A,GRHL2,HOXA11
AD	GO_GOLGI_LUMEN	8.63e-07	2.28e-05	0.66	0.46	2.2	76	PRELP,MUC1,MMP11,GPC4,AGRP,ACAN,MMP14,BGN,SDC4,SOD3,VCAN,BCAN,OMD,PCSK6,CGA,F10,DEFA6,HSPG2,PROZ,DCN,FMOD,GPC3,PCSK5,WNT6,WNT1,MUC2,MUC16,GOLIM4,UMOD,OGN,MUC4,SDC2,HS3ST1,MUC13,PDGFB,MUC6,CSPG4
AD	GO_POSITIVE_REGULATION_OF_IMMUNE_RESPONSE	8.80e-07	2.32e-05	0.66	0.24	1.54	609	FYN,ALPK1,PAWR,MUC1,FCGRT,PGC,MAPKAPK2,NFKB1,WAS,COLEC12,SYK,BCL2,GATA2,TLR5,LTF,C8A,FCGR2B,RELA,ERBIN,LILRA2,ZAP70,SASH3,TRIL,WASF2,CSK,CD3D,MYO1C,C6,CMKLR1,NFKBIA,C3AR1,LGR4,TLR7,F2RL1,CD40,TRIM5,FCN1,PTAFR,MAPKAPK3,AZGP1,TNIP2,EZR,LILRB1,MAP3K1,CNPY3,ELF1,PLCG2,UNC93B1,CASP8,AIM2,TSPAN6,YES1,NCKAP1L,SH2B2,CCL5,FGR,LILRA4,FCN3,IRF4,HLA-DPA1,C1RL,PRKD2,LAG3,C8B,IL12RB1,CD19,INPP5D,TLR8,GPR31,CFD…
AD	GO_POSITIVE_REGULATION_OF_PHOSPHORUS_METABOLIC_PROCESS	9.12e-07	2.40e-05	0.66	0.22	1.44	905	APLNR,FYN,RARRES2,PLCE1,CSF1,SORBS3,ANGPT1,INHBB,MAPKAPK2,EGFR,MAP3K20,GH1,SYK,CTF1,BCL2,PLEK,BCAR3,LTF,BANK1,FCGR2B,CCNT1,BMP4,CXCR4,PGF,ROR2,SOX2,GPRC5C,DVL3,MAP3K19,PFKFB3,LILRB2,SSTR4,HIPK2,CSK,GNAI2,CD33,NOTCH2,SASH1,PAK4,BMPR1A,HES1,NOTCH1,ARAF,TCL1B,F2RL1,CD40,TRIM5,ZBTB20,LRP1,TNFRSF10B,FGFR4,PTAFR,MAPKAPK3,EMP2,PTBP1,CSF1R,MAP3K8,CCL2,MAP3K1,MAP3K6,SDC4,IGF1R,DAB2,PDGFRB,NUPR1,OSM,SPHK1,…
AD	GO_REGULATION_OF_MYELOID_CELL_DIFFERENTIATION	9.38e-07	2.46e-05	0.66	0.34	1.88	184	ITPKB,CSF1,SCIN,AGO3,EVI2B,GATA2,LTF,LOX,ROR2,TOB2,ZFP36L1,FSTL3,NOTCH2,NFKBIA,ZBTB16,FES,LILRB1,RARG,SPI1,CASP8,MPL,NCKAP1L,HDAC1,SIGLEC15,PF4,INPP5D,FOXO3,GPR171,CLDN18,CBFB,CSF2,ETS1,CD4,IL4,SETD1A,NFE2,MITF,H4C9,TREM2,GP1BA,TFE3,H3C3,EP300,H3C7,CREBBP,STAT3,CSF3R,LEF1,MYC,KMT2A,H3C2,MED1,TYROBP,IRF7,TLR4,TLR3,ZFP36,HCLS1,IL23A,RB1,H3C11,GATA1,KAT2B,HOXB8,ADIPOQ,KMT2B,H4C5,LIF,CD74,H4C4,TNFSF1…
AD	GO_POSITIVE_REGULATION_OF_CYTOKINE_PRODUCTION	9.72e-07	2.55e-05	0.64	0.28	1.7	365	MAPKAPK2,NFKB1,GPSM3,SYK,TLR5,ALOX15B,NFATC4,RELA,AGPAT2,LILRA2,SASH3,LILRB2,CD58,C3AR1,TLR7,F2RL1,CD40,ZBTB20,LRP1,FCN1,EBI3,PTAFR,CSF1R,LILRB1,PLCG2,IRF5,CASP8,AIM2,OSM,TSPAN6,SPHK1,LILRA5,IL37,GATA4,FGR,F2R,IRF4,HLA-DPA1,CD34,PRKD2,IL12RB1,PF4,GSDMD,TLR8,CLEC7A,IL1R1,CD86,CLEC5A,C5AR1,NFKB2,SPN,GDF2,PTPRC,CD80,ADAM8,CD2,CSF2,SLC11A1,CYBA,BRCA1,CD4,IL4,LGALS9,IL18R1,IL18,RORA,IL36A,SERPINF2,TRE…
AD	GO_DENDRITIC_SPINE_MORPHOGENESIS	9.95e-07	2.60e-05	0.64	-0.57	-2.27	51	OPA1,KALRN,ZNF365,DNM3,SHANK2,PAFAH1B1,DLG4,ACTR2,DNM1L,NLGN1,CDK5,BHLHB9,CAPRIN2,ARHGAP44,LRP8,ARC,BAIAP2,ITPKA,CFL1,TIAM1,CAMK2B,CDC42,CUX2,CDK5R1,WASL,CAPRIN1
AD	GO_MICROTUBULE_BASED_PROCESS	1.01e-06	2.64e-05	0.64	-0.31	-1.66	513	OPA1,AP3M2,DYNLRB1,RAB11A,CAMSAP1,CLIP3,TUBG2,AP3S1,FSD1,DYNC1LI1,DYNC1I1,GCC2,RANBP1,TERF2,KIFAP3,NEFL,ACTR10,AP3B2,VBP1,FGF13,TRIM37,MKKS,CLTC,DCTN3,SNCA,UCHL1,TUBA4A,CCSER2,TOGARAM1,KIF21B,CEP72,PAFAH1B1,TBCE,STMN2,ARL8B,RAC1,MLH1,ABRAXAS2,SSX2IP,CABYR,RAB1A,ACTR2,ACTR1A,PRKCZ,NDEL1,AP3D1,PRC1,TACC2,ATAT1,UBB,GAPDH,TUBA1B,CDK5,LRRC49,KIF3C,HSPB11,PAK1,BMERB1,DYNLL1,PCNT,PLK2,CHMP2B,TUBB2A,DCTN…
AD	GO_CELL_CHEMOTAXIS	1.04e-06	2.70e-05	0.64	0.31	1.81	246	RARRES2,CSF1,SWAP70,ACKR2,GPSM3,SYK,CXCR4,IL16,LOX,PGF,RAB13,EPHA2,NOTCH1,CMKLR1,C3AR1,F2RL1,CCL2,PDGFRB,ACKR4,NCKAP1L,IL37,CCL5,PRKD2,PF4,VEGFB,PIK3CG,C5AR1,CCR5,CCL16,FGF4,ADAM8,SLC8B1,GPR18,CCL17,LGALS9,IL36A,BIN2,VEGFC,GAB1,RAC2,GPR183,SLAMF8,TGFB2,TRPV4,DUSP1,CCL25,CCL22,CSF3R,LEF1,ANXA1,PPBP,CCL1,ACKR3,IL17RA,XCL1,CXCR6,HRG,LBP,IL23A,FGF18,RHOG,CXCR5,CCR3,PRKD1,VCAM1,DYSF,IL1A,CXCR2,TRPM4,S…
AD	GO_PROTEASOME_ACCESSORY_COMPLEX	1.05e-06	2.73e-05	0.64	-0.71	-2.35	23	PSMD14,PSMD12,PSMD6,PSMD5,PSMD8,PSMC6,PSMC3,PSMD1,PSMD10,PSMD3,PSMC1,PSMC4,PSMC5,PSMC2,PSMD4,PSMD11,PSMD13,PSMD2,PSMD9,PSMD7
AD	GO_GOLGI_MEMBRANE	1.14e-06	2.94e-05	0.64	-0.31	-1.66	516	GAD2,ST3GAL5,B4GALT6,SLC35A1,CLIP3,CNIH3,B4GALNT1,B3GALT2,CYTH2,NSG2,VAPA,NAGPA,FIG4,NMNAT2,RAB6B,CLTA,TRAPPC2,CLTC,RAB2A,NSF,RABEPK,STX12,PITPNB,HRAS,STK25,SCFD1,MIA3,RAC1,SH3GL2,RAB1A,DNM1L,NDFIP1,AP3D1,ARFGAP2,APOO,ABCA5,ST8SIA5,SLC35B1,SEC23A,RAB26,STX6,COPA,CAMK1G,TMEM59L,NSG1,DOP1A,ZDHHC13,ARCN1,ENTPD6,RTN3,B4GAT1,BET1,ST6GALNAC5,PEF1,CLCN3,CASD1,CABP1,DHCR24,GRIA1,CHP1,SYBU,AP1G1,CLSTN1,CH…
AD	GO_REGULATION_OF_PHAGOCYTOSIS	1.16e-06	2.99e-05	0.64	0.45	2.18	79	SYK,GATA2,IL2RG,FCGR2B,CSK,RAB27A,F2RL1,LRP1,CCL2,APOA1,SPHK1,NCKAP1L,FGR,CLEC7A,PTPRC,SLC11A1,CYBA,DOCK2,TREM2,IL15RA,SIRPG,CD300A,APPL2,IL15,SIRPB1,C2,C3,DYSF,IL2RB,C4BPB,ADIPOQ,PYCARD,ITGA2,C4BPA,HCK,TULP1,GAS6,TLR2,AHSG,FCER1G,PRTN3,IFNG,MERTK,TNF
AD	GO_AXON_CYTOPLASM	1.18e-06	3.04e-05	0.64	-0.6	-2.27	40	OPA1,AP3M2,AP3S1,TERF2,NEFL,ACTR10,AP3B2,UCHL1,PAFAH1B1,ARL8B,NDEL1,AP3D1,SYBU,SPAST,DYNC1H1,DLG2,RANGAP1,KIF5C,SOD1
AD	GO_COENZYME_BIOSYNTHETIC_PROCESS	1.19e-06	3.06e-05	0.64	-0.45	-2.04	110	PDHB,ELOVL4,NDUFA9,COQ10B,PDHX,ELOVL6,NMNAT2,ACLY,SNCA,GPHN,PANK2,PDP1,DLAT,MPC2,ACOT7,DLD,COQ2,NAXD,PANK4,PDHA1,MAT2B,PTS,MOCS2,COQ9,AKR1A1,MTHFD1,RFK,ACSL3,TPK1,ACSL4,MMADHC,PPCS,GCH1,ACACA,NMRK1,COQ6,PTGS2,PPT1,ELOVL2,ACAT1,PNPO,COQ3,LIAS,MPC1,NFS1
AD	GO_MORPHOGENESIS_OF_AN_EPITHELIUM	1.19e-06	3.06e-05	0.64	0.26	1.6	439	CSF1,PRKX,EGFR,PLXNB2,GJA1,SMO,BCL2,TBX2,GPC4,GLI2,PLEKHA4,TBX5,MED12,NFATC4,BMP4,CXCR4,TULP3,PGF,ITGAX,ROR2,DVL3,CD151,COL5A1,ID4,PAX2,PDPN,IGFBP5,FOXD1,NOTCH2,EPHA2,RXRA,HES1,NOTCH1,MMP14,HNF1B,LGR4,PHACTR4,SPINT1,APAF1,VASP,CSF1R,SDC4,FOXF1,RARG,DAB2,TBX3,LRP5L,TGFB1I1,CD44,GATA4,HOXB2,SIX1,SOCS3,ZIC3,FOLR1,PRKD2,SNAI1,TBX6,SCRIB,YAP1,NKX3-1,CA9,RBPJ,FUZ,KLF4,OPHN1,CTSH,GDF2,LAMA1,EYA1,ST14,DV…
AD	GO_MONOVALENT_INORGANIC_CATION_TRANSMEMBRANE_TRANSPORTER_ACTIVITY	1.22e-06	3.11e-05	0.64	-0.35	-1.8	279	NDUFA4,COX6A1,ATP5PD,MTMR6,COX5B,COX7A2,COX7C,COX7B,ATP5F1C,ATP6V1E1,ASIC2,ATP5MG,SHROOM2,SLC1A1,COX4I1,SLC4A8,KCNF1,SNAP25,KCNQ2,SLC12A5,ATP6V1B2,ATP5F1B,GRIK1,ATP2A2,SLC25A3,COX6C,ATP5F1D,COX8A,ATP6V0B,SLC6A1,SCN1A,ATP6AP1,COX6B1,ATP6V1D,ATP1A1,ATP5PO,ATP5PB,SLC9A6,ATP6V0E2,ATP5MC3,ATP6V1A,ATP5MC1,COX5A,ATP5F1A,ATP5PF,ATP6V1G1,KCNAB2,ATP6V1F,ATP6V0A1,CLCN3,SLC8A2,KCNQ3,ABCC8,ATP5ME,KCNV1,CLCN4,…
AD	GO_MULTICELLULAR_ORGANISMAL_HOMEOSTASIS	1.24e-06	3.17e-05	0.64	0.27	1.65	388	PPP1R13L,CSF1,LPIN1,FOXO1,EGFR,GJA1,SMO,SYK,BCL2,GATA2,LTF,FOXC1,CXCR4,ACACB,SASH3,PRDM14,ZNF423,ACP5,IL20RA,CSK,LTBP3,TNS2,WWTR1,NOTCH1,CMKLR1,CYTL1,ALMS1,LGR4,CLDN4,AQP1,CSF1R,AZGP1,IGF1R,CYP4F12,OXT,CYP4F2,PIP,BARD1,PIGR,HSF1,MAK,F2R,SERPINA3,IRF4,CD34,HCRT,SIGLEC15,FLT3LG,LCN2,RCN3,INPP5D,YAP1,ZNF516,RHO,RBPJ,CLDN18,CTSH,ADAM8,MC3R,OPRPN,SLC11A1,IL4,IL18R1,IL18,LCN1,UCP2,RAC2,TFF3,ITGB3,IL4R,…
AD	GO_GLOMERULUS_DEVELOPMENT	1.32e-06	3.36e-05	0.64	0.51	2.3	56	PLCE1,ANGPT1,FOXJ1,LAMB2,BCL2,KLF15,FOXC1,BMP4,PAX2,NOTCH2,HES1,WWTR1,NOTCH1,LGR4,NID1,PDGFRB,HEYL,IQGAP1,CD34
AD	GO_VENTRICULAR_CARDIAC_MUSCLE_TISSUE_DEVELOPMENT	1.34e-06	3.39e-05	0.64	0.54	2.38	50	PPP1R13L,MYL3,TGFBR3,TBX5,FOXC1,HEY2,RXRA,BMPR1A,NOTCH1,TBX3,TNNI1,RBPJ,TGFBR1,TGFB2,CHD7,MED1,ADAMTS9,FOXH1,MYBPC3,BMP10,COL11A1,SMAD4,FOXC2,HAND1,PKP2,ENG
AD	GO_POSITIVE_REGULATION_OF_LEUKOCYTE_DIFFERENTIATION	1.36e-06	3.43e-05	0.64	0.38	2.01	127	ITPKB,CSF1,EVI2B,SYK,GLI2,ROR2,ZAP70,SASH3,ZFP36L1,LILRB2,BCL6,NOTCH2,MMP14,ZBTB16,FES,CASP8,NCKAP1L,FLT3LG,IL7R,IL12RB1,PF4,INPP5D,CD86,CBFB,PTPRC,CD80,ADAM8,CD4,IL4,LGALS9,BTK,IL18,TREM2,IL4R,IL15,LEF1,ANXA1,TYROBP,VNN1,HCLS1,IL23A,RB1,CD27,RIPK2,RUNX3,GLI3,IL2RA,LIF,CD74,TNFSF11,AXL,TGFBR2,FADD,CCR1,IHH,GATA3,GAS6,CD101,IFNG,TNF,AGER,FOS,SART1,KITLG,BTN2A2,RIPK1,IL12B,IL2,CCL19,FOXP3,ACIN1,IL5…
AD	GO_TRNA_PROCESSING	1.40e-06	3.53e-05	0.64	-0.48	-2.11	89	RPP40,PUS7,SEPHS2,DDX1,POLR3K,SSB,FTSJ1,TRIT1,POP7,QTRT2,ELP1,TARBP1,METTL1,LAGE3,POP4,SARS1,TPRKB,ELP5,AARS1,CDK5RAP1,NAT10,DUS4L,TRMT61B,TRMT112,TRMT5,RTRAF,MTO1,RTCB,ALKBH1,POP5,TRMT1,KARS1,OSGEP,RPP30,TRMT1L,TRMT12,TRMT11,PUS1,METTL2B,THUMPD2,ELAC2,RPP38,POP1,ELP6
AD	GO_POSITIVE_REGULATION_OF_CELL_DIFFERENTIATION	1.46e-06	3.67e-05	0.64	0.23	1.47	794	ITPKB,PPP1R13L,FYN,PAX6,RARRES2,CSF1,FOXJ1,SCIN,PLXNB2,NFKB1,GJA1,SMO,EVI2B,SYK,BCL2,GATA2,SMAD5,GLI2,ALOX15B,LTF,TBX5,FOXC1,BMP4,CXCR4,RELA,GDPD2,ROR2,HMG20B,SOX2,DVL3,MYLK3,ZAP70,SASH3,ZFP36L1,LILRB2,BCL6,SFRP4,BMPR1B,PAX2,PDPN,NIPBL,RND2,LTBP3,NOTCH2,SAV1,SPEN,TNFRSF1B,METRN,TCF3,BMPR1A,PDE3A,HES1,WWTR1,NOTCH1,CMKLR1,MMP14,CREB3L2,ZHX3,SPINT1,LRP1,ZBTB16,RPS6KA1,FES,PLXNB1,DAB2,TNFRSF12A,TRIOB…
AD	GO_REGULATION_OF_SYNAPTIC_VESICLE_EXOCYTOSIS	1.49e-06	3.73e-05	0.64	-0.54	-2.17	57	PREPL,CNR1,SYT1,ATP2A2,APBA2,STXBP1,STX1A,DNM1L,NLGN1,CDK5,VAMP1,HTR2A,RAB5A,PFN2,SYN1,RIMS3,RIMS1,BACE1,NAPA,ADCY1,SYP,RIMS2,PPFIA2
AD	GO_VACUOLAR_TRANSPORT	1.50e-06	3.74e-05	0.64	-0.46	-2.06	100	GCC2,SMURF1,NAGPA,GPRASP1,NDFIP1,AP3D1,VPS33A,EHD3,PIK3R4,CACNG3,CHMP2B,LEPROTL1,VAMP7,VPS28,VPS41,VIPAS39,TMEM50A,CHMP2A,AP1G1,VTI1B,ATP6V0D1,SNF8,VPS4B,HGSNAT,VPS13A,TSG101,CCDC91,VPS35,VPS39,HGS,CHMP5,USE1,AKTIP,CACNG2,VPS11,VPS53,M6PR,CHMP1B,VPS51,SCYL2,MGRN1,SORT1,CHMP7,RAB7A,CHMP1A,BECN1,TGFBRAP1,PRKN,STX8,CLEC16A,BIN1,GNPTAB,VPS37B,ZFYVE16
AD	GO_REGULATION_OF_NEURONAL_SYNAPTIC_PLASTICITY	1.53e-06	3.81e-05	0.64	-0.59	-2.25	42	RAB11A,GRM5,NPTN,SNCA,HRAS,DLG4,SYNGR1,SLC8A2,RAB5A,NCDN,NEURL1,GRIK2,ARC,SYP,RASGRF1,KIT,NF1,CAMK2A,CAMK2B,STAR,EGR2,JPH3,GRIN1,PPFIA3,UNC13A,UNC13B,RAB3A
AD	GO_NEURAL_TUBE_DEVELOPMENT	1.59e-06	3.95e-05	0.64	0.38	2.03	129	PAX6,PLXNB2,SMO,TCF7,GLI2,MED12,BMP4,TULP3,DVL3,ZFP36L1,GPR161,PAX2,EPHA2,HES1,NOTCH1,PHACTR4,SPINT1,APAF1,VASP,SDC4,RARG,IFT140,PHGDH,SALL2,FOLR1,SCRIB,FUZ,ST14,DVL2,KDM6A,PTK7,PTCH1,TGFB2,PLOD3,MKS1,STK3,ABL1,CELSR1,WNT1,STK4,LRP6,ZNF358,SOX4,GBX2,SOX17,FZD1
AD	GO_REGULATION_OF_LEUKOCYTE_MEDIATED_IMMUNITY	1.59e-06	3.95e-05	0.64	0.35	1.91	161	FCGRT,FOXJ1,WAS,SYK,GATA2,FCGR2B,SASH3,BCL6,TNFRSF1B,F2RL1,CD40,PTAFR,AZGP1,FES,LILRB1,FOXF1,FGR,LAG3,STXBP2,IL7R,IL12RB1,IL1R1,SH2D1A,CD177,CLCF1,CD84,IL18RAP,ATAD5,PTPRC,PTPN6,IL4,LGALS9,IL18R1,BTK,IL18,RAC2,IL4R,IFNB1,NCR3,ARG1,CD300A,CD1B,LEP,ITGAM,HFE,TLR4,DNASE1L3,XCL1,CR1,TLR3,CD226,IL23A,CD81,MAVS,HPX,C3,GAB2,C4BPB,HMOX1,TRPM4,LTA,C4BPA,TBX21,CD160,CD96,CEACAM1,FADD,IFNA2,GATA3,ITGB2,CD1A…
AD	GO_PITUITARY_GLAND_DEVELOPMENT	1.61e-06	3.98e-05	0.64	0.6	2.4	36	PAX6,POU3F2,GATA2,GLI2,MSX1,BMP4,SOX2,BMPR1A,HES1,TBX19,RBPJ,ETS1,GLI1,PITX1,PROP1,SOX3,SIX3,GHRH,LHX3,SALL1
AD	GO_LIGASE_ACTIVITY_FORMING_CARBON_OXYGEN_BONDS	1.63e-06	4.02e-05	0.64	-0.67	-2.32	30	WARS1,NARS1,RARS1,CARS1,HARS1,IARS1,IARS2,LRRC47,FARSA,SARS1,AARS1,GARS1,YARS1,DALRD3,YARS2,KARS1,TARS1,LARS2,NARS2,HARS2,SARS2,VARS1
AD	GO_POSTSYNAPTIC_DENSITY_MEMBRANE	1.70e-06	4.18e-05	0.64	-0.53	-2.19	60	ACTN2,NECTIN3,SORCS3,ADAM22,GRIK1,GRM5,NPTN,DLG4,SLITRK3,GRM1,CACNG3,GRIA1,CLSTN1,NRCAM,GRIK2,CLSTN3,DLG2,GRIN2A,GRIA2,CHRM3,ARC,ADCY1,CLSTN2,EFNB3,PTPRS,TIAM1,ATP2B2,LRRTM2,CACNG2,PLPPR4,AKAP9,ABHD17A,GRIN1
AD	GO_OXIDOREDUCTASE_ACTIVITY	1.71e-06	4.21e-05	0.64	-0.3	-1.62	537	NDUFA4,COX6A1,PDHB,NDUFA3,HMGCR,COX5B,COX7A2,COX7C,DIO2,NDUFA5,MDH1,GSTO1,NDUFA9,GLRX2,NDUFS3,CIAPIN1,COX7B,GLRX,NDUFA8,CYP26B1,COX4I1,PDHX,NDUFB8,RDH11,PGK1,CRYM,NDUFS4,COX6C,SDHB,MGST3,OGDHL,SC5D,SNCA,GPHN,NDUFB5,NDUFV2,COX8A,MDH2,P4HTM,DLAT,PAM,COX6B1,TXN,NDUFB3,NDUFB4,UQCRC1,PPOX,OXR1,DLD,GLYR1,NDUFB2,GAPDH,PCYOX1L,CYC1,NDUFAB1,DHRS11,GLRX5,ASPHD1,PDHA1,NDUFB7,COX5A,FAR2,TDO2,SELENOT,ETFB,NDU…
AD	GO_ENDODERM_DEVELOPMENT	1.74e-06	4.27e-05	0.64	0.5	2.27	60	MED12,BMP4,BPTF,SOX2,ITGB5,COL5A1,ZFP36L1,BMPR1A,NOTCH1,MMP14,HNF1B,COL8A1,ONECUT1,COL6A1,GATA4,HDAC1,LAMC1,GDF3,ITGA5,LHX1,MMP2,LAMA3,ITGA7,MMP9,MMP8,SOX17,COL11A1,SMAD4,PAX9,SETD2,HMGA2,GATA6,EPB41L5,HOXC11,ITGB2,NODAL
AD	GO_CELLULAR_RESPONSE_TO_LIPID	1.75e-06	4.28e-05	0.64	0.25	1.56	509	PHEX,FOXO1,EGFR,NFKB1,SMO,MLC1,LTF,NFATC4,BMP4,RELA,PDCD1LG2,ZFP36L2,PLSCR4,LILRA2,ID3,ZFP36L1,LILRB2,SSTR4,PAX2,TNFRSF1B,SASH1,RXRA,NFKBIA,NR5A1,CD180,PPARA,CD40,TRIM5,AQP1,PTAFR,TNIP2,CCL2,FES,LILRB1,KANK2,CDK19,PAGR1,RARG,ABCA1,DAB2,HEYL,TGFB1I1,LY86,YES1,IL37,HSF1,RORC,CCL5,HDAC1,PTGER2,PF4,LCN2,COL1A1,AKAP13,YAP1,NKX3-1,CD86,GRAMD1C,GFI1,CBFB,KLF4,CCR5,PTK6,TFPI,CD80,EIF4EBP1,NEDD4,PGR,CSF2,…
AD	GO_NEGATIVE_REGULATION_OF_LEUKOCYTE_CELL_CELL_ADHESION	1.76e-06	4.28e-05	0.64	0.42	2.11	99	PAWR,FOXJ1,FCGR2B,BMP4,PDCD1LG2,LRRC32,LILRB2,BCL6,PPARA,LILRB1,SDC4,GNRH1,ERBB2,LAG3,CD86,CBFB,SPN,GPNMB,KLF4,CD80,LAX1,PTPN6,LGALS9,IL4R,IFNB1,ARG1,PDE5A,CD300A,CCL25,CTLA4,PLA2G2D,ANXA1,HFE,VSIG4,XCL1,TWSG1,PLA2G2F,RUNX3,GLI3,IL2RA,PTPN22,TNFRSF14,CD74,IDO1,TBX21,CXCL12,CEACAM1,CCL21,IFNA2,IHH
AD	GO_ORGANELLE_ENVELOPE_LUMEN	1.75e-06	4.28e-05	0.64	-0.52	-2.14	65	OPA1,AGK,CIAPIN1,NDUFA8,TIMM8B,TRAP1,MICU1,SNCA,PANK2,TIMM10,COX6B1,PPOX,NDUFB7,CHCHD2,HTRA2,COA7,MICU2,TUBB,CYCS,TIMM9,NDUFS1,AIFM1,SOD1,TIMM13,TIMM8A,PLAAT1,HAX1,STOML2,TRIAP1,CHCHD7,DIABLO,STAR,CACYBP,SIRT5,PARK7,SHMT2,BCHE
AD	GO_ORGANELLE_TRANSPORT_ALONG_MICROTUBULE	1.86e-06	4.52e-05	0.64	-0.53	-2.18	60	OPA1,AP3M2,AP3S1,DYNC1I1,KIFAP3,NEFL,ACTR10,AP3B2,UCHL1,PAFAH1B1,RAB1A,ACTR1A,PRKCZ,NDEL1,AP3D1,UBB,KIF3C,VAMP7,LRPPRC,SYBU,SPAST,ACTR1B,DYNC1H1,COPG1,MAP1S
AD	GO_GRANULOCYTE_MIGRATION	1.88e-06	4.55e-05	0.64	0.38	2.01	119	RARRES2,CSF1,SYK,CMKLR1,C3AR1,CCL2,NCKAP1L,IL37,CCL5,PF4,IL1R1,PIK3CG,CD177,C5AR1,CCL16,ADAM8,CCL17,PECAM1,IL36A,RAC2,SLAMF8,TGFB2,TRPV4,EPX,CD300A,CCL25,CCL22,CSF3R,ANXA1,PPBP,CCL1,IL17RA,CD99,XCL1,LBP,IL23A,RHOG,DYSF,IL1A,UMOD,CXCR2,CD74,CCL7,S100A9,PLA2G1B,CCL24,CCL23,PTGER4,THBS1,CCL21,CCL13,IL17RC,CCR7,ITGB2,VAV1,S100A7,EDN2,FCER1G,CXCL2,PRTN3,S100A14,EDN1,IL36RN,LGALS3,BST1,CCL4,CCL19,ADGRE…
AD	GO_POSTSYNAPTIC_SPECIALIZATION_MEMBRANE	1.90e-06	4.59e-05	0.64	-0.49	-2.11	81	ACTN2,NECTIN3,SORCS3,ADAM22,CDH10,GRIK1,GRM5,NPTN,GPHN,DLG4,SLITRK3,GRM1,NLGN1,CACNG3,GRIA1,CLSTN1,NRCAM,GRIK2,GABRA5,CLSTN3,DLG2,GRIN2A,GRIA2,CHRM3,ARC,ADCY1,KCND2,CLSTN2,EFNB3,KPNA2,PTPRS,TIAM1,ATP2B2,KCND3,LRRTM2,CACNG2,PLPPR4,AKAP9,ABHD17A,GRIN1,GABRA1,GABRA4,DGKI,GRIA4,CNKSR2,LRFN3,CHRNA1,DLG1
AD	GO_POSITIVE_REGULATION_OF_EPITHELIAL_CELL_DIFFERENTIATION	1.90e-06	4.59e-05	0.64	0.51	2.26	54	PAX6,FOXJ1,ALOX15B,FOXC1,BMP4,SFRP4,PAX2,NOTCH1,NUMA1,CLDN5,GDF2,VEZF1,ACVRL1,PTCH1,LHX1,ATOH1,PAX8,MED1,PRKCH,SOX9,ADIPOQ,NKX6-1,RFX3,LIF,SERPINE1,SULT2B1,BTG1,VDR,S1PR2,SFN,PLAAT4,ETV2,CTNNB1,NCOA3,BMP6,IL13,FOXN1
AD	GO_POSITIVE_REGULATION_OF_T_CELL_PROLIFERATION	1.91e-06	4.59e-05	0.64	0.45	2.13	75	SYK,PDCD1LG2,ZAP70,SASH3,LILRB2,HES1,EBI3,NCKAP1L,CCL5,HLA-DPA1,IL12RB1,CD86,CD70,PTPRC,CD80,CD4,IL4,LGALS9,IL18,CD3E,HLA-DMB,IL15,EFNB1,HLA-DPB1,ANXA1,LEP,XCL1,CD6,IL23A,CD81,RIPK2,VCAM1,IL2RA,PYCARD,TGFBR2,FADD,RPS3,CD40LG,NCK1,AGER,IL12B,IL2,CCL19,FOXP3,JAK3,CD24,VTCN1
AD	GO_PROCESS_UTILIZING_AUTOPHAGIC_MECHANISM	1.91e-06	4.59e-05	0.63	-0.33	-1.73	362	HERC1,STAM,ATG2B,ATP6V1E1,FBXL2,SMURF1,ATP6V1B2,TIGAR,LGALS8,TSC2,CLTC,ATP5IF1,SNCA,UCHL1,STX12,ATP6V0B,SCFD1,TOMM70,NRBF2,TBK1,RAB1A,DNM1L,CAPNS1,ATP6V1D,PIP4K2C,EEF1A2,ATP6V0E2,RNF41,EXOC1,GAPDH,VDAC1,TOLLIP,CDK5,VPS33A,ATP6V1A,RRAGB,PIK3R4,DYNLL1,PLK2,UBQLN2,LAMTOR3,MTMR9,CHMP2B,HTRA2,ATP6V1G1,KLHL3,VPS28,VPS41,ATP6V0A1,PLAA,TMEM208,RRAGA,RAB5A,CHMP2A,UVRAG,GABARAPL1,PIK3CB,RETREG1,CTSA,TOMM20…
AD	GO_ORGANELLE_DISASSEMBLY	1.95e-06	4.66e-05	0.63	-0.49	-2.12	77	ATG2B,SMURF1,TIGAR,TSC2,ATP5IF1,DNM1L,DENR,RNF41,VDAC1,ZFAND1,HTRA2,SPAST,GABARAPL1,RETREG1,VRK1,FBXW7,BNIP3,ATP13A2,ATG7,KLC1,ATG3,RB1CC1,GABARAPL2,ATG5,MAP1LC3B,MCTS1,HAX1,PPARGC1A,BNIP3L,PARK7,MFN2,TEX264,FBXO7,OPTN,ATG13,BECN1,PRKN,CLEC16A
AD	GO_NEGATIVE_REGULATION_OF_CELL_CELL_ADHESION	2.02e-06	4.82e-05	0.63	0.37	1.96	140	PAWR,FOXJ1,SWAP70,FCGR2B,BMP4,PDCD1LG2,LRRC32,LILRB2,BCL6,PPARA,MAPK7,LILRB1,SDC4,APOA1,GNRH1,ERBB2,LAG3,CD86,PLG,CBFB,SPN,GPNMB,KLF4,CD80,LAX1,PTPN6,LGALS9,IL4R,IFNB1,ARG1,TRPV4,PDE5A,CD300A,CCL25,CTLA4,PLA2G2D,C1QTNF1,ABL1,WNT1,ANXA1,HFE,VSIG4,XCL1,TWSG1,PLA2G2F,RUNX3,ADIPOQ,GLI3,IL2RA,PTPN22,TNFRSF14,CD74,PRKG1,IDO1,TBX21,CXCL12,CEACAM1,CCL21,EPB41L5,IFNA2,IHH
AD	GO_UBIQUITIN_LIGASE_COMPLEX	2.02e-06	4.82e-05	0.63	-0.38	-1.88	184	DCAF6,BABAM2,UBE2N,FBXL2,RNF14,RBX1,GLMN,CUL2,FBXL15,CUL1,ANAPC15,RNF7,ANAPC10,FBXW11,YPEL5,KLHL3,UBE2S,FBXO38,PEF1,SKP1,DCAF11,ANAPC13,MAEA,CRBN,RCHY1,KCTD2,CUL5,UBE4B,MED27,CBX7,RNF11,UBE2A,RMND5A,FBXW7,CBLL1,FBXO21,UBE2E1,ENC1,KLHL9,CDC23,TNFAIP1,DERL1,UBE2D2,ZER1,CAND1,ARIH2,RANBP9,MED7,WDR26,RNF2,UBE4A,ATG3,CDC27,PCGF3,KLHL12,DDB1,STUB1,DCUN1D4,ELOB,CUL4B,RNF8,FBXO9,UBE2D1,CUL3,RNF40,BRCC3,A…
AD	GO_TOLL_LIKE_RECEPTOR_SIGNALING_PATHWAY	2.05e-06	4.88e-05	0.63	0.39	2.02	115	MAPKAPK2,COLEC12,TLR5,LTF,LILRA2,TRIL,NFKBIA,LGR4,TLR7,F2RL1,MAPKAPK3,TNIP2,MAP3K1,CNPY3,UNC93B1,CASP8,LILRA4,IRF4,TLR8,GFI1,MFHAS1,CYBA,BTK,IRAK3,NFKBIL1,IRF3,IKBKB,IKBKE,FGA,APOB,TAB2,CD300A,APPL2,TNFAIP3,CAV1,ITGAM,CTSS,IRF7,TLR4,MYD88,TLR3,LBP,TLR6,IRAK1,RIPK2,TNIP1,ESR1,NR1H3
AD	GO_RNA_SPLICING_VIA_TRANSESTERIFICATION_REACTIONS	2.10e-06	4.97e-05	0.63	-0.35	-1.79	261	BCAS2,DDX1,SRSF8,RBFOX1,SNRNP25,PRPF19,NOVA1,STRAP,LSM4,SNRPD1,SNU13,CDC5L,DHX35,RNPS1,HNRNPA0,DDX41,DYRK1A,DHX8,SNRPE,PTBP2,POLR2D,C1QBP,SF3B5,UBL5,TXNL4A,LSM3,POLR2B,SNRPB2,WBP11,MTREX,KHDRBS3,RBM8A,POLR2K,PRCC,LSM5,CSTF2T,RNF113A,TRA2B,SNRPF,MPHOSPH10,MBNL2,PPIH,GTF2F1,SNRPD2,NUDT21,SNRNP27,KDM1A,POLR2C,SNRPB,PRPF18,PRPF4,WDR77,POLR2I,SNRPD3,CWF19L1,CRNKL1,GEMIN7,PRMT7,PRPF6,CSTF3,HNRNPD,UPF3B…
AD	GO_CATION_TRANSMEMBRANE_TRANSPORT	2.12e-06	5.01e-05	0.63	-0.29	-1.6	614	NDUFA4,OPA1,COX6A1,ATP5PD,MTMR6,PLCB1,ACTN2,NETO2,CACNA2D3,STK39,COX5B,COX7A2,COX7C,GSTO1,COX7B,GLRX,ATP5F1C,ATP6V1E1,CNIH3,ASIC2,ATP5MG,SHROOM2,SLC1A1,COX4I1,AKAP6,KCNF1,SNAP25,KCNQ2,NEFL,SLC12A5,ATP6V1B2,ATP5F1B,SLC30A9,ISCU,GPD1L,TSPAN13,ATP2A2,SLC25A3,ANK3,COX6C,MICU1,CORO1A,PMPCB,SNCA,ATP5F1D,GNB5,COX8A,SHANK2,ATP6V0B,FGF12,CX3CL1,DLG4,SLC30A3,FKBP1B,SCN1A,ATP6AP1,DLG3,COX6B1,ATP2B1,ATP6V1D,…
AD	GO_NEURON_PROJECTION_CYTOPLASM	2.20e-06	5.19e-05	0.63	-0.54	-2.23	62	OPA1,AP3M2,AP3S1,MAP2K4,TERF2,NEFL,ACTR10,AP3B2,UCHL1,PAFAH1B1,DLG4,ARL8B,NDEL1,AP3D1,SYBU,SPAST,GABARAPL1,DYNC1H1,KCNAB1,GRIK2,MAPK1,DLG2,RANGAP1,BAIAP2,KIF5C,SOD1,KIF17,MAP2,KIF1B,RAB27B,HPCA,KIF3A,PQBP1,FLOT2,KIF5A,MAPK8IP3,RAB21
AD	GO_MEMBRANE_COAT	2.22e-06	5.22e-05	0.63	-0.51	-2.14	67	AP3M2,EPS15,NCALD,AP3S1,AP3B2,NECAP1,CLTA,SYNJ1,CLTC,AP3D1,ARFGAP2,AP2S1,SEC23A,VPS33A,COPA,AP2M1,DNM1,ARCN1,VPS41,PEF1,CHMP2A,AP1G1,AP2B1,COPG1,VPS39,KLHL12,AP2A2,TMED3,COPB2,COPE,CHMP1B,CLTB,AP1S1,AP5M1,SEC24C,PICALM,AP4S1,SAR1B,COPZ1,AFTPH,AP1S2,SAR1A
AD	GO_COAGULATION	2.24e-06	5.27e-05	0.63	0.29	1.72	285	FYN,CBX5,WAS,SYK,GATA2,PLEK,HMG20B,CSRP1,TLN1,PDPN,F5,RAB27A,F13A1,PAPSS2,F2RL1,CD40,ENTPD2,PLCG2,CYP4F2,DOCK6,TSPAN32,MPL,GATA4,SH2B2,MAFF,F2R,ANXA9,CD34,HDAC1,GNA12,KNG1,PF4,COL1A1,EHD2,P2RX1,PIK3CG,CD177,PLG,PIK3R5,TFPI,HBE1,F10,PTPN6,ANXA2,TRPC7,NFE2,FLNA,SERPINF2,PROZ,CYP4F11,GP1BA,ITGB3,GNA13,IFNB1,MYL12A,FGA,H3C3,PHF21A,C1QTNF1,H3C7,CAV1,ADRA2C,MPIG6B,F11,SERPING1,H3C2,PAFAH2,SLC4A1,IRF2,R…
AD	GO_ENDOTHELIAL_CELL_APOPTOTIC_PROCESS	2.29e-06	5.38e-05	0.63	0.53	2.32	48	ANGPT1,GATA2,PAK4,CD40,TNIP2,MAPK7,CCL2,KRIT1,HIPK1,CD248,IL4,FGA,GPER1,MAP3K5,TNFAIP3,ABL1,AKR1C3,RAMP2,ANGPTL4,FGF21,TERT,SERPINE1,NDNF,COL4A3,CD160,ICAM1,THBS1,GATA3,GAS6,PLCG1,CD40LG,FASLG,RGCC,TNF,IL13,COL18A1
AD	GO_REGULATION_OF_RESPONSE_TO_EXTERNAL_STIMULUS	2.33e-06	5.45e-05	0.63	0.22	1.45	845	FYN,RARRES2,ALPK1,MUC1,CSF1,SPX,PGC,MAPKAPK2,SWAP70,EGFR,NFKB1,GJA1,GPSM3,COLEC12,SYK,TLR5,PLEK,LTF,FCGR2B,CXCR4,RELA,IL16,PGF,ERBIN,LILRA2,TRIL,ACP5,BCL6,PDPN,TNFRSF1B,SASH1,NOTCH1,CMKLR1,NFKBIA,C3AR1,LGR4,TLR7,CD180,PPARA,F2RL1,TRIM5,LRP1,FCN1,MAPKAPK3,TNIP2,MAPK7,CCL2,LILRB1,MAP3K1,FOXF1,KANK2,CNPY3,CDK19,PLCG2,UNC93B1,PDGFRB,CASP8,AIM2,TSPAN32,NUPR1,TRADD,OSM,CASP5,SHARPIN,APOA1,TSPAN6,SPHK1,…
AD	GO_PRI_MIRNA_TRANSCRIPTION_BY_RNA_POLYMERASE_II	2.33e-06	5.45e-05	0.63	0.56	2.33	41	GATA2,NFATC4,BMP4,RELA,BMPR1A,PPARA,SPI1,YY1,NFIB,NFATC3,KLF4,ETS1,TP53,TGFB2,SMAD6,TEAD1,STAT3,SOX9,SMAD4,TERT
AD	GO_REGULATION_OF_EMBRYONIC_DEVELOPMENT	2.42e-06	5.64e-05	0.63	0.42	2.09	97	GJA1,GATA2,TBX2,BMP4,TULP3,DVL3,COL5A1,GPR161,NIPBL,BMPR1A,HES1,NOTCH1,MAPK7,APOA1,SIX1,SNAI1,FUZ,LAMA2,KLF4,LAMA1,DVL2,LFNG,PTK7,LHX1,PHLDB1,CDX2,MKS1,LAMA3,GCM1,STK3,CELSR1,WNT1,STK4,HNF4A,AMOT,SOX17,FZD1,GATA1,FOXA2,EHMT1,ADIPOQ,PHLDA2,LAMA5
AD	GO_MESODERM_DEVELOPMENT	2.51e-06	5.83e-05	0.63	0.41	2.06	101	ITGB4,GJA1,SMO,FOXC1,CTDNEP1,BMP4,ZFP36L1,PAX2,TIE1,EPHA2,BMPR1A,FOXF1,TBX3,IKZF3,SNAI1,TBX6,TBX19,BMX,YAP1,GDF3,KLF4,EYA1,KDM6A,BTK,TBX1,ITGB3,LHX1,EYA2,WNT11,IKZF1,LEF1,TP63,CER1,FOXH1,OVOL1,TCF15,TWSG1,GDF11,SMAD4,FOXC2,ITGA2,SETD2,HMGA2,HAND1,ITGA8,TLX2,HCK,EPB41L5,TAL1,WLS,NODAL,ETV2
AD	GO_TRANSMEMBRANE_TRANSPORT	2.59e-06	6.01e-05	0.63	-0.26	-1.46	1116	LRRC8B,NDUFA4,OPA1,COX6A1,ATP5PD,MTMR6,PLCB1,SLC25A11,C2CD5,MPV17,ACTN2,SLC25A32,NETO2,CACNA2D3,STK39,COX5B,COX7A2,COX7C,SLC35A1,CLIP3,GSTO1,COX7B,GLRX,ATP5F1C,ATP6V1E1,CNIH3,ASIC2,ADD2,ATP5MG,SHROOM2,PSMD14,SLC1A1,PID1,COX4I1,PSMD12,PEX19,VDAC2,AKAP6,SLC4A8,KCNF1,SNAP25,KCNQ2,NEFL,SLC12A5,YWHAQ,ATP6V1B2,ATP5F1B,GRIK1,GRM5,ARL6IP1,SLC30A9,ISCU,GPD1L,TSPAN13,ATP2A2,SLC25A3,ANK3,COX6C,SLC17A6,PSMD6…
AD	GO_BASEMENT_MEMBRANE	2.61e-06	6.03e-05	0.63	0.46	2.16	71	LAMB2,EFEMP2,ERBIN,CD151,COL5A1,ACAN,LAD1,COL8A1,ENTPD2,NID1,TGFBI,LAMC1,NTN3,LAMA2,LAMA1,COL8A2,NTN1,ANXA2,HSPG2,LAMA3,ITGA6,P3H2,MATN2,LOXL1,COL4A6,MMRN2,LAMA5,TIMP3,TNC,COL4A3,LAMC3,LAMA4,CASK,SPARC,LAMB4
AD	GO_RNA_CATABOLIC_PROCESS	2.62e-06	6.04e-05	0.63	-0.34	-1.74	294	SLIRP,DROSHA,PAIP1,PSMD14,PSMD12,FASTKD3,SSB,PSMD6,PSMD5,YWHAZ,EXOSC9,PSMA3,PSMD8,MLH1,PSMC6,GSPT2,LSM4,PSMC3,EXOSC4,PSMA5,UBB,YTHDF2,PSMA4,PSMB6,RNPS1,CNOT7,HNRNPA0,PSMA1,PSMB5,LRPPRC,PPP2R1A,RPL10A,PSMB2,POLR2D,ROCK2,LSM3,APEX1,MTREX,RBM8A,PSMB3,TENT4A,PSMD1,EXOSC5,LSM5,PSMD10,FEN1,PSMD3,CPEB3,FTO,VIP,PSMC1,RPL15,PSMC4,PSMB4,DCP2,RPL31,PSMC5,PSMC2,PSMA2,PSMD4,PSMD11,PSMD13,PRPF18,EXOSC1,YWHAB,M…
AD	GO_REGULATION_OF_HEMOPOIESIS	2.77e-06	6.39e-05	0.63	0.27	1.66	365	ITPKB,CSF1,FOXJ1,SCIN,AGO3,EVI2B,SYK,GATA2,GLI2,LTF,FOXC1,FCGR2B,BMP4,LOX,ZFP36L2,ROR2,TOB2,ZAP70,SASH3,ZFP36L1,LILRB2,BCL6,FSTL3,NOTCH2,TMEM176A,TCF3,HES1,NOTCH1,NFKBIA,MMP14,ZBTB16,PRDM1,FES,LILRB1,RARG,SPI1,CASP8,OSM,MPL,NCKAP1L,IKZF3,HLA-DOA,ERBB2,IRF4,HDAC1,LAG3,SIGLEC15,FLT3LG,IL7R,IL12RB1,PF4,INPP5D,YAP1,FOXO3,CD86,GPR171,CLDN18,SOX13,CBFB,PTPRC,CD80,ADAM8,CD2,CSF2,PTPN6,ETS1,CD4,IL4,LGALS…
AD	GO_REGULATION_OF_CHONDROCYTE_DIFFERENTIATION	2.95e-06	6.79e-05	0.63	0.55	2.28	42	SCIN,GLI2,BMP4,RELA,BMPR1B,LTBP3,MAF,ZBTB16,RARG,ANXA9,GLG1,RUNX2,GDF5,ACVRL1,ANXA2,TGFBR1,SOX5,TRPS1,SOX9,FGF18,NKX3-2,GLI3,ADAMTS7,CCN4,CTNNB1,LOXL2,EFEMP1,BMP6
AD	GO_COLLAGEN_METABOLIC_PROCESS	3.06e-06	7.03e-05	0.63	0.42	2.07	93	MFAP4,MMP11,BMP4,COL5A1,TNS2,PLOD2,MMP14,EMILIN1,PDGFRB,F2R,MMP19,RCN3,COL1A1,ADAMTS2,P3H4,SERPINF2,PLOD3,ARG1,MMP2,TGFB3,CIITA,AMELX,P3H2,COL13A1,MMP9,CTSS,SERPINH1,MMP8,MMP26,MMP20,COL1A2,MRC2,TRAM2,ITGA2,COL19A1,ENG,PLOD1,MMP25,CBX8,VIM,MMP12,IHH,P3H1,TMPRSS6,MMP7,CTSB,RGCC,PRTN3,ADAM15
AD	GO_ENDOSOMAL_TRANSPORT	3.16e-06	7.23e-05	0.63	-0.4	-1.9	154	STAM,EPS15,ACTN2,INPP5F,RAB11A,PREPL,GCC2,NSG2,RAB6B,CLTC,CALY,SLC66A2,EIPR1,NDRG4,DNM1L,AP3D1,ARL4C,UBB,STX6,NSG1,MAGEL2,EHD3,CHMP2B,LEPROTL1,DCTN1,VPS28,TMEM50A,CHMP2A,ARHGAP44,SNX4,VTI1B,DCLK1,SNF8,VPS4B,WASHC5,TSG101,TRIM27,VPS35,VPS39,VAMP4,HGS,CHMP5,ZFYVE9,VPS50,ANKRD27,VPS53,ARL1,CHMP1B,VPS26C,VPS51,UBA52,RNF126,PIKFYVE,UBC,SORT1,CHMP7,SNX17,RAB7A,AP1S1,AP5M1,TOM1,SNX1,CHMP1A,SNX2,TBC1D10B…
AD	GO_PRESYNAPTIC_ACTIVE_ZONE	3.41e-06	7.79e-05	0.63	-0.53	-2.16	60	GAD1,PPFIA4,GUCY1B1,ERC2,CDH10,NPTN,FLOT1,GRM7,STXBP1,BSN,STX1A,ATP2B1,ARHGAP44,C1QBP,SYN1,RIMS3,RIMS1,SLC17A7,CNTNAP1,SYP,CTNNA2,STX3,ADORA1,RIMS2,PPFIA2,NUFIP1,PHB2,NRXN1,GPM6A,SYT11,SV2A,CTBP1,FLOT2,DGKI,PPFIA3,UNC13A,STX4,UNC13B,LRFN3,RAB3A
AD	GO_AORTA_MORPHOGENESIS	3.46e-06	7.89e-05	0.63	0.64	2.43	29	TBX2,HEY2,BMPR1A,HES1,NOTCH1,LRP1,PDGFRB,SIX1,RBPJ,EYA1,ACVRL1,TBX1,TGFB2,CHD7,NPRL3,ADAMTS9,SOX4,FOXH1,TFAP2B
AD	GO_EMBRYONIC_DIGIT_MORPHOGENESIS	3.52e-06	8.00e-05	0.63	0.53	2.29	49	MAP3K20,TBX2,GLI2,MSX1,BMP4,TULP3,ECE1,ROR2,BMPR1A,NOTCH1,ZBTB16,TBX3,IFT140,ALX4,HDAC1,GNA12,HOXD12,LRP4,TMEM231,MKS1,CREBBP,HAND2,CHST11,SMAD4,GLI3,SALL1,BCL2L11,IHH,HOXC11
AD	GO_REGULATION_OF_INFLAMMATORY_RESPONSE	3.57e-06	8.09e-05	0.63	0.3	1.77	256	EGFR,NFKB1,GPSM3,FCGR2B,RELA,ACP5,BCL6,TNFRSF1B,NFKBIA,TLR7,PPARA,MAPK7,FOXF1,CDK19,NUPR1,TRADD,OSM,CASP5,SHARPIN,APOA1,SPHK1,LILRA5,CCL5,SOCS3,CLEC7A,IL1R1,SLC7A2,PIK3CG,KLF4,MFHAS1,TNFRSF1A,PTPRC,OSMR,ADAM8,ETS1,IL4,BTK,CST7,IL18,RORA,TREM2,SLAMF8,APOD,IRF3,TRPV4,GPER1,GPRC5B,APPL2,IL15,TNFAIP3,PGLYRP1,ANXA1,LEP,CCL1,IL17RA,RHBDD3,MMP9,ABCD1,IL17RB,TLR4,MYD88,DNASE1L3,XCL1,TLR3,CALCRL,MMP8,MMP2…
AD	GO_REGULATION_OF_BMP_SIGNALING_PATHWAY	3.60e-06	8.13e-05	0.63	0.47	2.16	67	MSX1,BMP4,ZNF423,SFRP4,HIPK2,FOXD1,FSTL3,NOTCH2,HES1,NOTCH1,GATA4,NUMA1,GDF3,RBPJ,PCSK6,GDF2,GDF5,ACVRL1,SMAD6,GPC3,SMURF2,ABL1,TOB1,SPART,WNT1,CER1,TWSG1,FZD1,SMAD4,TFAP2B
AD	GO_GABA_ERGIC_SYNAPSE	3.81e-06	8.60e-05	0.63	-0.53	-2.17	63	PLCB1,CDH13,CNR1,ERC2,CDH10,NPTN,FLOT1,GABRG2,SLC6A1,SLITRK3,GABRD,BSN,ATP2B1,C1QBP,CLSTN1,GAP43,ABHD6,GLRB,GABRA5,CLSTN3,KCND2,PHB2,ATP2B2,KCND3,LRRTM2,GABBR1,GABRG3,NRXN1,GABRA1,SV2A,CALB1,NLGN4X,IQSEC3,CTBP1,GABRA4,CSPG5
AD	GO_ERK1_AND_ERK2_CASCADE	3.90e-06	8.79e-05	0.61	0.3	1.76	245	ANGPT1,EGFR,SYK,BMP4,ZFP36L2,ZFP36L1,SSTR4,CSK,RRAS,GNAI2,NOTCH2,EPHA2,NOTCH1,EMILIN1,F2RL1,LRP1,FGFR4,CSF1R,EZR,CCL2,PDGFRB,CRYBA1,CD44,GATA4,CCL5,F2R,ERBB2,PRKD2,CALCR,C5AR1,GPNMB,KLF4,CTSH,CCL16,FGF4,MFHAS1,PTPRC,RAMP3,PTPN6,CD4,CCL17,LGALS9,P2RY6,SERPINF2,TREM2,GPR183,FGA,TRPV4,GPER1,DUSP1,CCL25,ABL1,CCL22,CCL1,ACKR3,MYC,MED1,TLR4,HAND2,HCRTR1,XCL1,MARCO,SLAMF1,SOX9,FGF21,GAREM1,RIPK2,FGF18,S…
AD	GO_PROTEIN_CONTAINING_COMPLEX_LOCALIZATION	3.93e-06	8.83e-05	0.61	-0.36	-1.8	214	EPS15,SEH1L,MAPK10,DYNLRB1,RAB11A,ADAM22,SLBP,DNM3,ABCE1,TERF2,KIFAP3,SNAP25,NPTN,SSB,DDX25,ATR,THOC7,GPHN,HRAS,CEP72,DLG4,CALY,SSX2IP,DLG3,NUP42,PRKCZ,AP3D1,NLGN1,EXOC1,KIF3C,NSG1,HSPB11,DYNLL1,CACNG3,DNM1,RNPS1,ZNF593,ENY2,ARHGAP44,POLR2D,CLSTN1,AP2B1,RBM8A,EIF6,DLG2,THOC5,NUP155,ARC,NUP93,RALB,STX3,RRS1,KIF5C,ARL3,IFT52,VPS35,IFT27,KIF17,DYNC2LI1,NUP85,NDC1,RIOK2,NUP50,EXOC3,SDAD1,STX7,NUP58,U…
AD	GO_PROTEIN_LOCALIZATION_TO_MEMBRANE	4.08e-06	9.15e-05	0.61	-0.31	-1.64	456	C2CD5,ACTN2,NECTIN3,AGK,MAPK10,RAB11A,ADAM22,CLIP3,PREPL,PPP3R1,MOAP1,RAB40B,LIN7B,PID1,PEX19,SMURF1,RAPGEF2,SNAP25,YWHAQ,ARL6IP1,FLOT1,PDCD5,TFDP1,FGF13,ANK3,CLTC,EPB41L3,STXBP1,ITGB1BP1,NSF,SRP72,GPHN,YWHAZ,HRAS,DLG4,TIMM10,DLG3,STX1A,SEC61A2,RAB15,PRKCZ,AP3D1,NLGN1,GET3,SRP19,SEC23A,RAB26,DPP6,CDK5,SRPRA,TM9SF4,NSG1,TESC,EHD3,PAK1,YWHAH,CACNG3,AP2M1,MFF,NECAB2,VAMP7,BAG4,TM9SF2,REEP1,SAMM50,RP…
AD	GO_LYMPHOCYTE_MEDIATED_IMMUNITY	4.11e-06	9.19e-05	0.61	0.32	1.81	200	FCGRT,FOXJ1,SWAP70,WAS,C8A,FCGR2B,SASH3,BCL6,TNFRSF1B,RAB27A,C6,CD40,EMP2,AZGP1,LILRB1,GZMB,POU2F2,C1RL,LAG3,C8B,IL7R,IL12RB1,CD19,INPP5D,TLR8,IL1R1,PRF1,BATF,SH2D1A,CLCF1,CTSH,IL18RAP,ATAD5,CD70,PTPRC,KLRD1,SLC11A1,PTPN6,CFI,IL4,LGALS9,IL18R1,BTK,IL18,IL4R,IFNB1,NCR3,ARG1,CD1B,LEP,SERPING1,C2,HFE,TCIRG1,IRF7,UNG,XCL1,CR1,CD226,C1R,IL23A,CD81,C7,CD27,HPX,C3,C4BPB,TRPM4,LTA,CD74,C4BPA,TBX21,CD160,…
AD	GO_NEGATIVE_REGULATION_OF_CELL_POPULATION_PROLIFERATION	4.14e-06	9.24e-05	0.61	0.24	1.49	580	PAX6,PAWR,FOXJ1,SCIN,TGFBR3,GJA1,CDKN2C,BCL2,GATA2,SIX5,MSX1,ALOX15B,DLEC1,TBX5,FCGR2B,BMP4,PDCD1LG2,ROR2,SOX2,TOB2,LRRC32,MXI1,LMNA,LILRB2,BCL6,SFRP4,SSTR4,BMPR1B,PDPN,IGFBP5,CSK,FOXO4,CD33,SAV1,TNS2,PPM1D,HES1,INPPL1,NOTCH1,MED25,SRPX,SPINT1,CSF1R,ZBTB16,AZGP1,CCL2,LILRB1,SDC4,KANK2,RARG,PLXNB1,TSPAN32,NUPR1,OSM,GNRH1,TGFB1I1,KRIT1,PKN1,HSF1,FBXO2,F2R,ERBB2,NFIB,DICER1,INPP5D,NKX3-1,CD86,RBPJ,F…
AD	GO_REGULATION_OF_EPITHELIAL_CELL_APOPTOTIC_PROCESS	4.16e-06	9.26e-05	0.61	0.47	2.18	69	ANGPT1,GATA2,ZFP36L1,PIAS4,SFRP4,PAK4,CD40,TNIP2,MAPK7,CCL2,TCF7L2,NUPR1,KRIT1,CD248,IL4,FGA,GPER1,TNFAIP3,ABL1,AKR1C3,RAMP2,ZFP36,ANGPTL4,FGF21,TERT,WFS1,HMOX1,SERPINE1,NDNF,CD160,ICAM1,THBS1,PDX1,GATA3,CFLAR,GAS6,PLCG1,CD40LG,FASLG,RGCC,TNF,IL13,COL18A1
AD	GO_PROTEIN_DENEDDYLATION	4.33e-06	9.62e-05	0.61	-0.86	-2.24	10	TOR1A,COPS7A,COPS3,COPS5,GPS1,COPS2,COPS8,COPS4,COPS6,COPS7B
AD	GO_SYNAPTIC_VESICLE_RECYCLING	4.44e-06	9.85e-05	0.61	-0.55	-2.2	53	TOR1A,DNM3,SYT1,PPP3CB,SNAP91,SYNJ1,SNCA,SH3GL2,STX1A,DNM1L,AP3D1,NLGN1,CDK5,AMPH,DNM1,FGF14,SNCB,PLAA,RAB5A,KIAA1109,SLC17A7,ACTB,SYT5,SYP
AD	GO_RIBONUCLEOPROTEIN_COMPLEX_BINDING	4.46e-06	9.86e-05	0.61	-0.45	-2.02	97	ABCE1,WDR12,EIF1B,SRP72,NOLC1,EIF3K,SEC61A2,OLA1,SRP19,SNRPD1,SRPRA,LETMD1,ZNF593,C1QBP,SNRPB2,EIF6,MRPS27,DHX29,LETM1,SRP54,CPEB3,PPIH,SNRPD2,GUF1,CPEB1,EIF5A2,SNRPB,EIF2S1,SNRPD3,PPP1CA,OXA1L,PRMT7,EFL1,PRPF6,LARP1,CSNK2B,EIF4A3,LTN1,TIMM50,ETF1,HSPA5,YTHDF3,CD2BP2,MTOR,PQBP1,SNRPC,DHX9,PRMT5,BAG6,CPSF6,EEF2,ERAL1,PRPF31,NVL,NAA10,SRP9,EZH2,NMD3,EIF5A,NPM1,SHFL,MTIF2,SEC61A1,SNRPA,MTRF1,PES1,RB…
AD	GO_CELL_DIFFERENTIATION_INVOLVED_IN_KIDNEY_DEVELOPMENT	4.54e-06	1.00e-04	0.61	0.51	2.25	51	FOXJ1,PRKX,LAMB2,SMO,KLF15,BMP4,PAX2,NOTCH2,HES1,WWTR1,NOTCH1,LGR4,IQGAP1,CD34,POU3F3,YAP1,PTCH1,LHX1,PAX8,MMP9,NPHS1,FOXC2,TCF21,ADIPOQ,GLI3,LIF,SALL1,PDGFB
AD	GO_ANCHORING_JUNCTION	4.56e-06	1.01e-04	0.61	0.23	1.46	659	PLEC,MXRA8,ITGB4,SORBS3,CDC42EP4,EGFR,GJA1,KLHL24,WAS,ASAP3,TNS3,PXN,ITGB8,CLDN3,MLC1,TRIP6,ERBIN,SGCA,ITGB5,CD151,ZAP70,RAB13,CSRP1,GJA4,FXYD1,WASF2,NPHP1,TLN1,LRRC1,CSK,AHNAK,RRAS,TNS2,PAK4,GRB7,VAMP5,CLDN15,EPHA2,YBX3,NOTCH1,SLC4A2,MMP14,TSPAN4,SVIL,TMOD3,PGM5,CLDN4,USP53,LRP1,VASP,LPP,FGFR4,EZR,FES,SDC4,APBB1IP,DAB2,TRIOBP,PDGFRB,GJA3,CDH4,TNS1,MICALL2,FHL3,CLDN7,TGFB1I1,LCP1,YES1,CD44,KRIT1,…
AD	GO_POSITIVE_REGULATION_OF_PHAGOCYTOSIS	4.58e-06	1.01e-04	0.61	0.49	2.22	57	GATA2,IL2RG,FCGR2B,RAB27A,F2RL1,LRP1,CCL2,APOA1,NCKAP1L,CLEC7A,PTPRC,SLC11A1,CYBA,DOCK2,TREM2,IL15RA,SIRPG,APPL2,IL15,SIRPB1,C2,C3,IL2RB,PYCARD,ITGA2,TULP1,GAS6,AHSG,FCER1G,IFNG,MERTK,TNF,RAPGEF1
AD	GO_REGULATION_OF_STEROL_TRANSPORT	4.63e-06	1.02e-04	0.61	0.59	2.34	34	NFKB1,PLTP,APOC1,NFKBIA,LRP1,ABCA1,APOA1,ANXA9,ANXA2,SIRT1,PTCH1,APOA4,TSPO,LEP,NR1H3,ADIPOQ,EGF
AD	GO_POSITIVE_REGULATION_OF_HEMOPOIESIS	4.66e-06	1.02e-04	0.61	0.35	1.9	156	ITPKB,CSF1,SCIN,EVI2B,SYK,GATA2,GLI2,FOXC1,ROR2,ZAP70,SASH3,ZFP36L1,LILRB2,BCL6,NOTCH2,MMP14,ZBTB16,FES,CASP8,MPL,NCKAP1L,FLT3LG,IL7R,IL12RB1,PF4,INPP5D,FOXO3,CD86,CBFB,PTPRC,CD80,ADAM8,ETS1,CD4,IL4,LGALS9,BTK,IL18,TREM2,IL4R,N4BP2L2,IL15,STAT3,LEF1,ANXA1,MED1,TYROBP,VNN1,HCLS1,IL23A,RB1,CD27,GATA1,RIPK2,RUNX3,GLI3,IL2RA,LIF,CD74,TNFSF11,AXL,TGFBR2,FADD,CCR1,IHH,GATA3,GAS6,TAL1
AD	GO_NUCLEOSIDE_TRIPHOSPHATE_METABOLIC_PROCESS	4.94e-06	1.08e-04	0.61	-0.48	-2.09	78	OPA1,ATP5PD,COX5B,ENTPD3,ATP5F1C,GUK1,ATP5MG,PID1,AK5,ATP5F1B,TBPL1,CTPS1,ATP5F1D,SLC25A12,DGUOK,ATP5PO,ATP5PB,CYC1,ATP5MC3,SUCLG1,ATP5MC1,ATP5F1A,ATP5PF,ATP5ME,ITPA,ADK,SMPDL3A,NME5,ALDOA,MFN1,STOML2,EFL1,PPARGC1A,ATP5MC2,PRKAG2
AD	GO_CARDIAC_SEPTUM_MORPHOGENESIS	4.96e-06	1.08e-04	0.61	0.46	2.11	65	TGFBR3,SMO,TBX2,TBX5,BMP4,HEY2,NOTCH2,SAV1,BMPR1A,HES1,NOTCH1,DHRS3,TBX3,HEYL,GATA4,RBPJ,TGFBR1,TP53,TBX1,TGFB2,SMAD6,MKS1,CHD7,WNT11,SOX4,FZD1,SMAD4,HAND1,ENG,GATA6,TGFBR2
AD	GO_DENDRITE_DEVELOPMENT	5.13e-06	1.12e-04	0.61	-0.37	-1.83	197	OPA1,KALRN,ZNF365,SS18L1,SS18L2,DNM3,HPRT1,RAPGEF2,ACTL6B,SLC12A5,SHANK2,PAFAH1B1,MCF2,DLG4,ACTR2,DNM1L,NLGN1,HDAC2,SLC9A6,CDK5,MEF2C,BTBD3,BHLHB9,KIDINS220,CAMK1,YWHAH,PLK2,VLDLR,CAPRIN2,VAMP7,MAPK6,PARP6,KIAA0319,ARHGAP44,NEURL1,ACSL4,DCLK1,LRP8,ARF4,ARC,ADGRB3,MAP1S,CPEB3,MAPK8IP2,CAMSAP2,CTNNA2,BAIAP2,ITPKA,ABITRAM,SLITRK5,CFL1,PTPRS,TIAM1,CELSR2,STRN,NEDD4L,CAMK2A,CAMK2B,CDC42,CRKL,MARK1,ANK…
AD	GO_DIENCEPHALON_DEVELOPMENT	5.26e-06	1.14e-04	0.61	0.48	2.18	63	PAX6,POU3F2,SMO,GATA2,GLI2,MSX1,BMP4,SOX2,BMPR1A,HES1,RAX,TBX19,RBPJ,ETS1,GLI1,PITX1,PROP1,WNT1,SOX3,SIX3,LRP6,SEMA3A,GHRH,GBX2,LHX3,SALL1,HAP1
AD	GO_NUCLEOTIDE_EXCISION_REPAIR	5.26e-06	1.14e-04	0.61	-0.46	-2.06	94	COPS7A,SLC30A9,COPS3,COPS5,RBX1,PRPF19,RPA3,CCNH,CDK7,UBB,GPS1,COPS2,RFC3,COPS8,RAD23B,COPS4,POLR2D,POLR2B,MMS19,POLR2K,RFC5,COPS6,ERCC3,RPA2,COPS7B,PNKP,MNAT1,POLR2C,DDB1,RNF111,POLR2I,CUL4B,RFC2,POLR2G,RFC4,LIG4,UBA52,POLR2F,GTF2H4,UBC,ERCC8,STN1,PARP1,POLR2H,GTF2H1,RAD23A,PCNA,FAN1,POLR2A,POLR2L,GTF2H5
AD	GO_SNARE_BINDING	5.32e-06	1.15e-04	0.61	-0.49	-2.07	74	TRIM9,RAB11A,SYT1,SNAP25,SNAP91,STXBP1,SNCA,NSF,STX12,SCFD1,STX1A,STX6,VAMP7,UVRAG,SYBU,VTI1B,VAMP2,NAPA,NAPG,SYT5,SYP,STX3,GABARAPL2,EXOC3,NBAS,STX7,VPS50,VPS11,RNF40,ANKRD27,SYT13,SNAP29,DAPK1,SYT11,STX8,SEC24C,UNC13A,CPLX2,PICALM,STX4,UNC13B
AD	GO_NEUROTRANSMITTER_TRANSPORT	5.41e-06	1.17e-04	0.61	-0.36	-1.82	219	GAD1,GAD2,TOR1A,RPH3A,PPFIA4,TRIM9,PREPL,SLC1A1,LIN7B,CNR1,SYT1,ERC2,SNAP25,ARL6IP1,FLOT1,ATP2A2,SLC17A6,DOC2A,SYNJ1,APBA2,STXBP1,SNCA,SLC6A1,SLC25A12,SV2B,STX1A,DNM1L,NLGN1,RGS4,SYN2,CDK5,MEF2C,VAMP7,VAMP1,HTR2A,RAB5A,SNCG,PFN2,SLC25A22,SNX4,ADCYAP1,SYN1,RIMS3,RIMS1,RAB3B,ICA1,BACE1,TSPOAP1,SLC17A7,SLC25A38,VAMP2,NAPA,ADCY1,SYT5,SLC36A1,SYP,RGS2,STX3,RIMS2,CADPS2,PPT1,PPFIA2,SLC6A15,NF1,SLC1A6
AD	GO_ENDOTHELIUM_DEVELOPMENT	5.50e-06	1.18e-04	0.61	0.4	2.03	105	GJA1,CLDN3,BMP4,CXCR4,ITGAX,GJA4,PDPN,HEY2,NOTCH1,F2RL1,EZR,ARHGEF26,ANXA9,CD34,TJP1,PRKD2,RBPJ,CLDN5,GDF2,TNFRSF1A,VEZF1,ACVRL1,ANXA2,PECAM1,IKBKB,PLOD3,TJP2,RAPGEF3,SOX17,SOX18,SMAD4,FOXC2,APOLD1,LAMA5,XDH,MSN,BTG1,CEACAM1,ZEB1,ENG,ICAM1,S1PR2,S1PR1,ROCK1,ETV2,NR2F2,CTNNB1,TNF,HEG1,BMP6,ACVR2B,RAPGEF1,COL18A1,GJA5,TNMD,PROC,KDM6B,CNMD
AD	GO_MESENCHYME_DEVELOPMENT	5.74e-06	1.23e-04	0.61	0.32	1.81	210	TGFBR3,SMO,BCL2,TBX2,MSX1,TBX5,FOXC1,BMP4,ZFP36L1,PAX2,PDPN,BNC2,HEY2,FOXD1,BMPR1A,HES1,WWTR1,NOTCH1,PHACTR4,FOXF1,DAB2,PDGFRB,TCF7L2,HEYL,TGFB1I1,GATA4,S100A4,SIX1,ELL3,FOLR1,SNAI1,COL1A1,YAP1,RBPJ,FUZ,NEDD4,ACVRL1,SOX10,PTK7,TGFBR1,TBX1,TGFB2,PHLDB1,HAS2,TGFB3,EFNB1,AMELX,WNT11,EFNA1,LEF1,PAX1,MYC,LRP6,SEMA3B,CER1,SEMA3A,HAND2,FOXH1,BAMBI,TCF15,GBX2,SOX9,SMAD4,FOXA2,FOXC2,SEMA6A,ALX1,MDM4,TCF21…
AD	GO_NEGATIVE_REGULATION_OF_LEUKOCYTE_PROLIFERATION	5.78e-06	1.24e-04	0.61	0.45	2.11	71	PAWR,FOXJ1,FCGR2B,BMP4,PDCD1LG2,LRRC32,LILRB2,LILRB1,SDC4,GNRH1,PKN1,ERBB2,INPP5D,CD86,SPN,GPNMB,CD80,PTPN6,LGALS9,BTK,LST1,ARG1,PDE5A,CD300A,CTLA4,PLA2G2D,TNFAIP3,TYROBP,VSIG4,XCL1,TWSG1,PLA2G2F,IL2RA,TNFRSF14,CCL7,IDO1
AD	GO_REGULATION_OF_ALPHA_BETA_T_CELL_ACTIVATION	5.78e-06	1.24e-04	0.61	0.45	2.11	71	ITPKB,SYK,ZAP70,SASH3,BCL6,EBI3,ZBTB16,PRDM1,LILRB1,NCKAP1L,IRF4,IL12RB1,CD86,CBFB,PTPRC,CD80,LGALS9,IL18,CD3E,IL4R,CD300A,ANXA1,HFE,XCL1,TWSG1,IL23A,CD81,RIPK2,RUNX3,GLI3,TNFRSF14,TBX21,CD160,TGFBR2,IHH,GATA3
AD	GO_SITE_OF_POLARIZED_GROWTH	5.83e-06	1.24e-04	0.61	-0.4	-1.92	141	TOR1A,CYTH2,CNR1,ERC2,SNAP25,NEFL,FGF13,SNCA,SHANK2,KIF21B,PAFAH1B1,STMN2,LAMP5,DLG3,NDEL1,CDK5,DCTN2,MYH10,PTK2B,BASP1,HSP90AB1,PTBP2,THY1,MYO5A,GAP43,STMN4,FSCN1,OLFM1,ELAVL4,KLC1,STX3,INPP5J,KIF5C,RASGRF1,ABITRAM,ARPC5,CXADR,STMN3,PSEN2,TIAM1,PI4K2A,RAC3,YWHAE,EXOC3,EXOC7,MAP3K12,MAP2,CDK5R1,ZPR1,TMOD2,HNRNPR,HSP90AA1,TWF2,GPM6A,APBB1,EPHA4,SETX,PSEN1,ITGA4,MAPK8IP3,SIGMAR1,APBB2,CDK5R2,ABI1,L…
AD	GO_PROTON_TRANSPORTING_TWO_SECTOR_ATPASE_COMPLEX_CATALYTIC_DOMAIN	5.96e-06	1.27e-04	0.61	-0.82	-2.23	12	ATP5F1C,ATP6V1E1,ATP6V1B2,ATP5F1B,ATP5F1D,ATP6AP1,ATP6V1A,ATP5F1A,ATP6V1F,ATP6V1C1
AD	GO_CELLULAR_DEFENSE_RESPONSE	6.00e-06	1.27e-04	0.61	0.53	2.25	45	RELA,LILRB2,RAB23,PRF1,CLEC5A,SH2D1A,C5AR1,SPN,CCR5,CD300C,NCR2,VEZF1,FCMR,TYROBP,TCIRG1,ZNF148,LBP,CCR3,UMOD,CXCR2,LSP1,GNLY
AD	GO_CELL_ADHESION_MEDIATED_BY_INTEGRIN	6.03e-06	1.28e-04	0.61	0.5	2.25	58	ITGB4,MUC1,SWAP70,SYK,ITGB8,ITGB5,EPHA2,PIEZO1,NCKAP1L,CCL5,PIK3CG,PTPN6,IFT74,ITGA5,CD3E,ITGB3,TGFB2,ITGBL1,EFNA1,HRG,ITGB7,FOXC2,SERPINE1,ITGA2,CYP1B1,ICAM1,CCL21,LPXN,PLAU,ITGB2,PDE3B
AD	GO_OUTFLOW_TRACT_MORPHOGENESIS	6.14e-06	1.30e-04	0.61	0.46	2.14	72	TGFBR3,TBX2,FOXC1,BMP4,RYR1,NIPBL,HEY2,BMPR1A,HES1,NOTCH1,DHRS3,TBX3,HEYL,SIX1,FOLR1,RBPJ,CLDN5,EYA1,NEDD4,DVL2,ELN,TBX1,TGFB2,SMAD6,WNT11,HAND2,FOXH1,SOX17,FZD1,SOX18,SMAD4,FOXC2
AD	GO_SCAVENGER_RECEPTOR_ACTIVITY	6.13e-06	1.30e-04	0.61	0.58	2.32	36	ACKR2,COLEC12,TMPRSS5,LRP1,ENPP1,ACKR4,TINAGL1,SCARA3,CFI,ACKR3,MARCO,CD6,CD163,TMPRSS3,STAB1,MSR1,TMPRSS4,CD5,LOXL2,AGER,SBSPON,ENPP3,CD5L,SCARB1,TMPRSS15,SCARF1
AD	GO_B_CELL_PROLIFERATION	6.24e-06	1.32e-04	0.61	0.44	2.07	75	PAWR,BCL2,FCGR2B,SASH3,BCL6,CD180,CD40,MZB1,NCKAP1L,IKZF3,PKN1,IL7R,CD19,INPP5D,CLCF1,TNFRSF4,ATAD5,CD70,PTPRC,IL4,BTK,GPR183,IFNB1,CD300A,CTLA4,ABL1,LEF1,CD79A,TYROBP,TLR4
AD	GO_REGULATION_OF_DENDRITIC_SPINE_MORPHOGENESIS	6.74e-06	1.42e-04	0.61	-0.59	-2.21	38	OPA1,KALRN,DNM3,PAFAH1B1,ACTR2,DNM1L,NLGN1,CDK5,BHLHB9,CAPRIN2,ARHGAP44,LRP8,ARC,BAIAP2,ITPKA,CFL1,TIAM1,CAMK2B,CUX2,CDK5R1,CAPRIN1
AD	GO_COMPLEMENT_ACTIVATION	6.81e-06	1.43e-04	0.61	0.48	2.18	60	C8A,C6,C3AR1,FCN1,FCN3,C1RL,C8B,CD19,CFD,C5AR1,CFP,CFI,CPN2,CFH,SERPING1,C2,VSIG4,CR1,C1R,CFB,CD81,C7,C3,C4BPB,CPN1,C4BPA,CRP,CFHR2,C1QA,RGCC,MASP1,IGLL1,C1QB,C1S,CFHR4,CR2,CD5L,COLEC11,CPB2,C5,C5AR2,CLU,COLEC10,FCN2
AD	GO_HINDLIMB_MORPHOGENESIS	6.93e-06	1.45e-04	0.61	0.6	2.32	31	MSX1,BMP4,BMPR1A,NOTCH1,ZBTB16,RARG,TBX3,ALX4,FGF4,GDF5,ALX3,PTCH1,PITX1,GPC3,CHD7,TP63,MED1,HOXD10,HOXD9,TFAP2B
AD	GO_MICROTUBULE_BASED_TRANSPORT	6.96e-06	1.45e-04	0.61	-0.42	-1.95	124	OPA1,AP3M2,DYNLRB1,AP3S1,DYNC1I1,TERF2,KIFAP3,NEFL,ACTR10,AP3B2,UCHL1,PAFAH1B1,ARL8B,SSX2IP,CABYR,RAB1A,ACTR1A,PRKCZ,NDEL1,AP3D1,UBB,KIF3C,HSPB11,DYNLL1,VAMP7,LRPPRC,SYBU,SPAST,ACTR1B,DYNC1H1,DLG2,COPG1,MAP1S,KIF5C,SOD1,ARL3,NEFH,IFT52,IFT27,KIF17,DYNC2LI1,TTLL1,NME5
AD	GO_AORTA_DEVELOPMENT	6.98e-06	1.46e-04	0.61	0.53	2.26	47	TBX2,LOX,HEY2,BMPR1A,HES1,NOTCH1,LRP1,PRDM1,PDGFRB,SIX1,NKX3-1,RBPJ,EYA1,ACVRL1,TBX1,TGFB2,SMAD6,CHD7,LEP,LTBP1,NPRL3,ADAMTS9,SOX4,FOXH1,LOXL1,TFAP2B
AD	GO_SENSORY_PERCEPTION_OF_LIGHT_STIMULUS	7.44e-06	1.55e-04	0.61	0.35	1.87	156	PAX6,LAMB2,IRX5,PDCL,PAX2,ROM1,DHRS3,RAX,CNGB3,LRAT,RGR,GJA3,CRYBA1,TGFBI,RBP3,COL1A1,GLRA1,RGS9,RHO,VSX1,RDH8,CRYBB3,CNGA1,BEST1,VAX2,PDE6A,GABRR2,MYO3A,CLN8,GJD2,ATXN7,NR2E3,GUCA1B,SIX3,CRYGC,CEP250,RPGRIP1,NYX,COL11A1,TACSTD2,PDE6G,SLC45A2,RPGR,TIMP3,WFS1,RS1,GUCY2F,GRK1,LAMC3,FSCN2,GNAT2,GJC1,CYP1B1,TULP1,NRL,WHRN,RGS16,EYA3,CNGA3,RP2,BFSP2,KRT12,CACNA1F,GUCA1A,CRYGB,SOX14,USH1C,AIPL1,KCNJ10,…
AD	GO_ION_TRANSMEMBRANE_TRANSPORT	7.64e-06	1.59e-04	0.59	-0.27	-1.49	814	LRRC8B,NDUFA4,OPA1,COX6A1,ATP5PD,MTMR6,PLCB1,SLC25A11,ACTN2,SLC25A32,NETO2,CACNA2D3,STK39,COX5B,COX7A2,COX7C,SLC35A1,GSTO1,COX7B,GLRX,ATP5F1C,ATP6V1E1,CNIH3,ASIC2,ATP5MG,SHROOM2,SLC1A1,COX4I1,VDAC2,AKAP6,SLC4A8,KCNF1,SNAP25,KCNQ2,NEFL,SLC12A5,YWHAQ,ATP6V1B2,ATP5F1B,GRIK1,GRM5,ARL6IP1,SLC30A9,ISCU,GPD1L,TSPAN13,ATP2A2,SLC25A3,ANK3,COX6C,SLC17A6,MICU1,CORO1A,PMPCB,SNCA,GABRG2,ATP5F1D,GNB5,COX8A,SHA…
AD	GO_ROOF_OF_MOUTH_DEVELOPMENT	7.82e-06	1.62e-04	0.59	0.44	2.06	76	TGFBR3,TBX2,MSX1,LRRC32,BNC2,BMPR1A,DHRS3,ANP32B,TBX3,ALX4,SNAI1,SGPL1,CLDN5,PRRX1,TGFBR1,TBX1,TGFB2,TGFB3,CHD7,WNT11,LEF1,FOXE1,PRDM16,NPRL3,LRP6,HAND2,FZD1,COL11A2,GDF11,SMAD4,IRF6,ALX1,TCF21,GLI3,DLX6
AD	GO_CHONDROCYTE_DIFFERENTIATION	7.94e-06	1.64e-04	0.59	0.41	2.04	96	SCIN,GLI2,BMP4,RELA,ACAN,BMPR1B,LTBP3,BMPR1A,CYTL1,MAF,CREB3L2,ZBTB16,RARG,COL6A1,TGFBI,ANXA9,NFIB,COL6A2,SCARA3,GLG1,RUNX2,GDF5,ACVRL1,ANXA2,TGFBR1,AMELX,SOX5,MATN2,TRPS1,MEX3C,SERPINH1,MATN4,SOX9,CHST11,COL11A1,FGF18,RUNX3,NKX3-2,COMP,GLI3,HMGA2,ADAMTS7,TRIP11,TGFBR2,CCN4,IHH
AD	GO_MITOCHONDRIAL_ELECTRON_TRANSPORT_UBIQUINOL_TO_CYTOCHROME_C	8.12e-06	1.67e-04	0.59	-0.87	-2.19	9	UQCRC2,UQCRC1,CYC1,UQCR10,UQCR11,UQCRFS1,UQCRB,CYCS,UQCRQ
AD	GO_RNA_LOCALIZATION	8.13e-06	1.67e-04	0.59	-0.37	-1.83	176	SEH1L,CCT6A,SIDT1,SLBP,ABCE1,G3BP2,TERF2,RBFOX1,FLOT1,SSB,CCT8,DDX25,ATR,THOC7,NUP42,CCT2,ZNHIT3,RNPS1,NHP2,LRPPRC,ZNF593,ENY2,CCT4,POLR2D,TOMM20,RBM8A,EIF6,CKAP5,CCT5,THOC5,NUP155,ARC,NUP93,TNKS,RRS1,KIF5C,RUVBL2,DCP2,MRPL18,CCT7,RTRAF,NUP85,CCT3,NDC1,RIOK2,EIF5A2,NUP50,PRPF18,SDAD1,PARN,SHQ1,PRPF6,NUP58,NOP10,UPF3B,NOL6,EIF4A3,ATXN2,AGFG1,SRSF3,SMG7,PIH1D1,SRSF6,NUP133,DHX9,MAGOHB,RANBP2,EXOSC2…
AD	GO_PANCREAS_DEVELOPMENT	8.20e-06	1.69e-04	0.59	0.46	2.12	67	PAX6,FOXO1,SMO,BMP4,HES1,HNF1B,ONECUT1,FOXF1,TCF7L2,ZIC3,PAX4,GIP,HNF1A,MNX1,GIPR,ANXA1,SOX4,HNF4A,SOX9,GDF11,FOXA2,NKX3-2,NKX6-1,WFS1,RFX3,MSLN,GATA6,NR5A2,DNAAF1,PDX1,MEIS2,IHH,NEUROG3,WLS,CTNNB1,BMP6,ACVR2B,BMP5,CDK6,IL6R
AD	GO_PROTEASOME_CORE_COMPLEX	8.24e-06	1.69e-04	0.59	-0.74	-2.18	16	PSMA3,PSMA5,PSMA4,PSMB6,PSMA1,PSMB5,PSMB2,PSMB3,PSMB4,PSMA2,PSMB7,PSMB10,PSMF1,PSMB1
AD	GO_EYE_MORPHOGENESIS	8.33e-06	1.71e-04	0.59	0.36	1.92	127	PAX6,IRX5,BCL2,TBX2,BCAR3,BMP4,COL5A1,PAX2,HIPK2,NIPBL,ROM1,NOTCH2,EPHA2,PHACTR4,COL8A1,PRDM1,RARG,YY1,MAN2A1,ZHX2,PITX3,VSX1,FAT1,COL8A2,HIPK1,LRP5,LHX1,VAX2,NAGLU,CRB1,STAT3,NR2E3,TSKU,SIX3,LRP6,RPGRIP1,FOXE3,SOX9,GDF11,GNGT1,TFAP2B,GLI3,RS1,FSCN2,GNAT2,ZEB1,TULP1,NRL,RING1,SKI,IHH,CRYGB,CTNNB1,USH1C,FASLG,SDK2,FOXF2,PDE6C,EFEMP1
AD	GO_NUCLEAR_OUTER_MEMBRANE_ENDOPLASMIC_RETICULUM_MEMBRANE_NETWORK	8.48e-06	1.73e-04	0.59	-0.27	-1.5	740	LRRC8B,LPCAT4,TOR1A,SRPRB,HMGCR,PTDSS1,ELOVL4,RINT1,STS,CNIH3,RNF139,CYP26B1,SEC22A,CLGN,AKAP6,ELOVL6,UBXN8,RDH11,VAPA,ARL6IP1,ATP2A2,SERINC1,MGST3,SC5D,PGRMC1,RAB2A,SPCS3,SNCA,UCHL1,EXTL2,DPM1,PITPNB,ATP6AP2,SCFD1,SPCS1,MIA3,P4HTM,FKBP1B,RTN4,RAC1,ATP6AP1,SEC61A2,TMEM14A,NDRG4,DNM1L,APOO,RSAD2,GET3,SLC9A6,SLC35B1,UBB,MARCHF5,SEC23A,SRPRA,COPA,MGLL,NSG1,SARAF,LRMP,FAAH,SELENOT,ARCN1,HTRA2,SRD5A1,…
AD	GO_KERATINIZATION	8.50e-06	1.73e-04	0.59	0.44	2.11	81	KRT23,SHARPIN,IVL,KLK13,DSC2,PCSK6,ST14,PKP1,EVPL,KRT75,KRT19,KRT84,SPRR3,KRTAP5-8,JUP,TGM1,KRT36,KRT9,KRT33B,SPRR1A,KRT7,KRT81,KLK14,TGM5,KRT4,KRT3,KRT16,KRT13,KRT85,KRT14,PKP2,PERP,KRTAP5-9,KRT8,KRT2,DSC1,SFN,KRT12,PI3,DSC3,KLK12,CDSN,KRT18,KRT6B,KRT76,CAPN1,PRSS8,KRT5,FURIN,FLG,KRT15,DSG2,KRT38,LOR,CSTA
AD	GO_ANTIGEN_PROCESSING_AND_PRESENTATION_OF_EXOGENOUS_PEPTIDE_ANTIGEN_VIA_MHC_CLASS_I	8.67e-06	1.76e-04	0.59	-0.52	-2.14	61	PSMD14,PSMD12,PSMD6,PSMD5,PSMA3,PSMD8,PSMC6,PSMC3,PSMA5,PSMA4,PSMB6,PSMA1,PSMB5,PSMB2,PSMB3,PSMD1,PSMD10,PSMD3,PSMC1,PSMC4,PSMB4,PSMC5,PSMC2,PSMA2,PSMD4,PSMD11,PSMD13,PSMB7,PSMB10,PSMF1,PSMD2,PSMD9,PSMB1,PSMD7
AD	GO_REGULATION_OF_T_CELL_DIFFERENTIATION	8.78e-06	1.78e-04	0.59	0.39	2	113	ITPKB,FOXJ1,SYK,GLI2,BMP4,ZAP70,SASH3,LILRB2,BCL6,ZBTB16,PRDM1,NCKAP1L,HLA-DOA,ERBB2,IRF4,LAG3,IL7R,IL12RB1,CD86,SOX13,CBFB,PTPRC,CD80,ADAM8,CD2,IL4,LGALS9,IL18,IL4R,IFNB1,CTLA4,IL15,ABL1,ANXA1,CR1,VNN1,IL23A,CD27,RIPK2,RUNX3,GLI3,IL2RA,CD74,TBX21,ZEB1,TGFBR2,IFNA2,IHH,GATA3
AD	GO_AXO_DENDRITIC_TRANSPORT	9.00e-06	1.82e-04	0.59	-0.55	-2.15	47	OPA1,AP3M2,AP3S1,TERF2,NEFL,ACTR10,AP3B2,UCHL1,PAFAH1B1,ARL8B,NDEL1,AP3D1,SYBU,SPAST,DYNC1H1,DLG2,KIF5C,SOD1,KIF17,MAP2,KIF1B,RAB27B,KIF3A,FLOT2,KIF5A,MAPK8IP3,RAB21
AD	GO_CYTOSKELETON_DEPENDENT_INTRACELLULAR_TRANSPORT	9.08e-06	1.84e-04	0.59	-0.42	-1.95	127	OPA1,AP3M2,DYNLRB1,AP3S1,DYNC1I1,TERF2,KIFAP3,NEFL,ACTR10,AP3B2,UCHL1,PAFAH1B1,ARL8B,SSX2IP,RAB1A,ACTR1A,PRKCZ,NDEL1,AP3D1,UBB,TUBA1B,KIF3C,HSPB11,DYNLL1,VAMP7,LRPPRC,TUBB,SYBU,SPAST,ACTR1B,MYO5A,DYNC1H1,DLG2,COPG1,MAP1S,KIF5C,SOD1,ARL3,NEFH,IFT52,IFT27,KIF17,DYNC2LI1
AD	GO_INORGANIC_ION_TRANSMEMBRANE_TRANSPORT	9.70e-06	1.96e-04	0.59	-0.28	-1.54	602	NDUFA4,OPA1,COX6A1,ATP5PD,MTMR6,PLCB1,ACTN2,NETO2,CACNA2D3,STK39,COX5B,COX7A2,COX7C,GSTO1,COX7B,GLRX,ATP5F1C,ATP6V1E1,ASIC2,ATP5MG,SHROOM2,SLC1A1,COX4I1,AKAP6,KCNF1,SNAP25,KCNQ2,SLC12A5,ATP6V1B2,ATP5F1B,GRM5,ISCU,GPD1L,TSPAN13,ATP2A2,SLC25A3,ANK3,COX6C,MICU1,CORO1A,PMPCB,SNCA,GABRG2,ATP5F1D,GNB5,COX8A,ATP6V0B,FGF12,CX3CL1,SLC30A3,FKBP1B,SCN1A,ATP6AP1,GABRD,COX6B1,ATP2B1,ATP6V1D,ATP1A1,ATP5PO,ANO3…
AD	GO_TAXIS	9.72e-06	1.96e-04	0.59	0.24	1.5	516	FYN,PAX6,RARRES2,CSF1,ANGPT1,SWAP70,PLXNB2,LAMB2,ACKR2,GPSM3,SMO,SYK,GLI2,DOK1,BMP4,CXCR4,IL16,LOX,PGF,RAB13,MYOT,BMPR1B,FOXD1,GRB7,EPHA2,NOTCH1,CMKLR1,C3AR1,F2RL1,LRP1,VASP,PTAFR,CSF1R,MAPK7,EZR,CCL2,FES,PLXNB1,PDGFRB,CDH4,APOA1,ACKR4,NCKAP1L,IL37,CCL5,ERBB2,NFIB,ROBO4,PRKD2,PLXNA3,PF4,NTN3,VEGFB,SCRIB,PIK3CG,SPTBN5,LAMA2,C5AR1,SPN,GPNMB,OPHN1,CCR5,CCL16,LAMA1,FGF4,ROBO3,ADAM8,SLC8B1,NTN1,GPR18,…
AD	GO_EMBRYONIC_CAMERA_TYPE_EYE_DEVELOPMENT	9.77e-06	1.97e-04	0.59	0.58	2.29	34	PPP1R13L,PAX6,TBX2,NES,TULP3,PAX2,HIPK2,PHACTR4,RARG,IFT140,HIPK1,SIX3,LRP6,ZEB1,IHH,FOXF2,WNT16,BMP7,STRA6,TWIST1,TFAP2A,TRAF3IP1,SP3,FZD5,PROX1
AD	GO_REGULATION_OF_MRNA_CATABOLIC_PROCESS	9.91e-06	1.99e-04	0.59	-0.39	-1.88	156	PAIP1,PSMD14,PSMD12,FASTKD3,PSMD6,PSMD5,YWHAZ,EXOSC9,PSMA3,PSMD8,PSMC6,PSMC3,EXOSC4,PSMA5,UBB,YTHDF2,PSMA4,PSMB6,CNOT7,HNRNPA0,PSMA1,PSMB5,PSMB2,ROCK2,APEX1,PSMB3,TENT4A,PSMD1,EXOSC5,PSMD10,PSMD3,CPEB3,FTO,VIP,PSMC1,PSMC4,PSMB4,DCP2,PSMC5,PSMC2,PSMA2,PSMD4,PSMD11,PSMD13,EXOSC1,YWHAB,MAPK14,PARN,PSMB7,NBAS,LARP1,HNRNPD,PSMB10,PUM2,PSMF1,PSMD2,PSMD9,POLR2G,TBRG4,UBA52,RIDA,PSMB1,ANGEL2,HNRNPR,YTHDF…
AD	GO_ORGANELLE_SUBCOMPARTMENT	1.02e-05	2.05e-04	0.59	-0.34	-1.74	259	RAB11A,B4GALT6,CLIP3,PREPL,GCC2,NSG2,SNAP25,RBFOX1,REEP5,NAGPA,NMNAT2,CLTA,CLTC,NSF,RABEPK,PCSK1N,SCFD1,RTN4,RAC1,PAM,EIPR1,ATP8A2,RNF41,STX6,OCRL,NSG1,DOP1A,VAMP7,BET1,REEP1,PARP6,ATP8A1,AP1G1,FKBP1A,CHST1,CA4,SCAMP5,VRK1,KIAA1324,UXS1,ARFGEF1,CHST2,BACE1,MGAT2,VAMP2,B4GALT7,SCAMP1,TMEM230,USO1,SCAMP3,YIPF1,CCDC91,MBTPS1,NBEA,ARFIP2,BCAP31,ASAP2,VAMP4,DOP1B,C2CD2L,TMED2,PI4K2A,TMED3,ARFGEF2,GOLG…
AD	GO_I_KAPPAB_KINASE_NF_KAPPAB_SIGNALING	1.07e-05	2.15e-04	0.59	0.31	1.77	202	FYN,ALPK1,ANGPT1,NFKB1,GJA1,LTF,RELA,EEF1D,NFKBIA,TLR7,F2RL1,CD40,TRIM5,TNFRSF10B,TNIP2,CASP8,TRADD,SHARPIN,TSPAN6,IL37,S100A4,F2R,HDAC1,PELI2,AKAP13,TLR8,NFKB2,MAP3K3,TNFRSF1A,TRAF3IP2,CD4,LGALS9,BTK,NFKBIL1,RORA,FLNA,SIRT1,IL36A,IRF3,CASP10,IKBKB,IKBKE,PIDD1,TRIM8,RIOK3,TAB2,GPRC5B,TNFAIP3,ABL1,EDA,REL,LTBR,TLR4,AVPR2,MYD88,TRIM38,TLR3,EDAR,TLR6,RBCK1,IRAK1,RIPK2,MAVS,PRKD1,TNIP1,ESR1,IL1A,ADIP…
AD	GO_VASCULOGENESIS	1.09e-05	2.17e-04	0.59	0.44	2.07	70	APLNR,TGFBR3,SMO,ITGB8,TBX5,ZFP36L1,HEY2,HDAC7,TIE1,EPHA2,NOTCH1,EMP2,FOXF1,PDGFRB,CD34,ASB4,TBX6,SGPL1,YAP1,GDF2,HAS2,JUNB,CAV1,ACKR3,RAMP2,AMOT,SOX17,SOX18,XDH,SETD2,QKI,GJC1,CEACAM1,ENG,TGFBR2
AD	GO_POSTSYNAPSE_ORGANIZATION	1.10e-05	2.19e-04	0.59	-0.4	-1.9	132	OPA1,INA,KALRN,ZNF365,LGMN,DGKB,DNM3,NEFL,GPHN,SHANK2,PAFAH1B1,DLG4,FRMPD4,DLG3,ACTR2,DNM1L,NLGN1,CDK5,BHLHB9,CHMP2B,CAPRIN2,MYH10,ARHGAP44,NRCAM,GAP43,GLRB,DLG2,ACTB,LRP8,ARF4,ETV5,ARC,BAIAP2,DNAJA3,MTMR2,ITPKA,NEFH,VPS35,SPTBN2,CFL1,PTPRS,TIAM1,CAMK2B,LRRTM2,CDC42,CRKL,PRNP,CUX2,CDK5R1,WASL,CAPRIN1,ABHD17A,ACTN1
AD	GO_NEGATIVE_REGULATION_OF_CELL_ADHESION	1.11e-05	2.21e-04	0.59	0.3	1.73	230	PAWR,MUC1,ANGPT1,FOXJ1,SWAP70,PLXNB2,FCGR2B,BMP4,PDCD1LG2,LRRC32,LILRB2,KANK1,BCL6,NOTCH1,MMP14,PPARA,LRP1,MAPK7,LILRB1,SDC4,PLXNB1,APOA1,GNRH1,CLDN7,TGFBI,ERBB2,LAG3,PLXNA3,KNG1,COL1A1,CD86,PLG,CBFB,SPN,GPNMB,KLF4,PTPRC,CD80,LAX1,PTPN6,CDKN2A,ACVRL1,LGALS9,APOD,IL4R,IFNB1,ARG1,TRPV4,PDE5A,CD300A,DUSP1,CCL25,CTLA4,PLA2G2D,C1QTNF1,ABL1,WNT1,FAM107A,ANXA1,MAP4K4,HFE,VSIG4,XCL1,TWSG1,HRG,PLA2G2F,TAC…
AD	GO_REGULATION_OF_HUMORAL_IMMUNE_RESPONSE	1.13e-05	2.24e-04	0.59	0.47	2.14	60	FOXJ1,PGC,C8A,FCGR2B,C6,C3AR1,C8B,CD19,C5AR1,PTPRC,PTPN6,CFP,CFI,CPN2,CFH,SERPING1,C2,VSIG4,CR1,C1R,CFB,CD81,C7,HPX,C3,C4BPB,CPN1,LTA,C4BPA,CCR7,CFHR2,C1QA,TNF,C1QB,C1S,CFHR4,CR2,CD5L,CXCL13,CPB2,C5,C5AR2,CLU
AD	GO_EMBRYONIC_SKELETAL_SYSTEM_DEVELOPMENT	1.18e-05	2.33e-04	0.59	0.4	1.98	101	IRX5,MED12,BMP4,TULP3,SLC39A1,NIPBL,MMP14,IFT140,HOXB1,HOXA3,HOXB2,SIX1,ALX4,COL1A1,FUZ,PRRX1,EYA1,RUNX2,TGFBR1,ALX3,TBX1,LHX1,MKS1,TGFB3,PCSK5,WNT11,HOXB3,PAX5,HYAL1,HOXD10,CHST11,HOXD9,COL11A1,FOXC2,ALX1,NKX3-2,HOXB8,GLI3,SETD2,SLC35D1,DLX2,ZEB1,TGFBR2,TAPT1,IHH,HOXC11,HOXA7,NODAL,CTNNB1,HOXA2,HOXA4,HOXB9,HOXD4
AD	GO_CELL_PROLIFERATION_INVOLVED_IN_HEART_MORPHOGENESIS	1.19e-05	2.35e-04	0.59	0.72	2.32	17	TBX5,BMP4,HES1,NOTCH1,SIX1,RBPJ,EYA1,MKS1,HAND2,PIM1,BMP10,SOX9,SMAD4
AD	GO_CELLULAR_COMPONENT_DISASSEMBLY	1.21e-05	2.39e-04	0.59	-0.31	-1.64	414	MRPS22,MRPS33,ACTN2,MRPL15,ATG2B,MRPS10,CAMSAP1,ADD2,MRPS15,ABCE1,SMURF1,FLOT1,TIGAR,FGF13,KPNA1,MRPL3,DAP3,MRPL35,SYNJ1,TSC2,ATP5IF1,MRPS35,NSF,PAFAH1B1,CX3CL1,STMN2,MRPL39,GSPT2,SH3GL2,DNM1L,DENR,CAPNS1,NDEL1,RNF41,MRPL16,VDAC1,CDK5,VPS33A,TMOD1,ZFAND1,BMERB1,CHMP2B,HTRA2,DCTN1,MRPL22,MRPL17,BLCAP,MRPS7,CLASP1,DHX8,NAV3,MRPL13,CHMP2A,UVRAG,DSTN,SPAST,GABARAPL1,RETREG1,MRPL58,STMN4,VRK1,OGFOD1,F…
AD	GO_EAR_DEVELOPMENT	1.22e-05	2.40e-04	0.59	0.33	1.82	168	MAPKAPK2,BCL2,GATA2,GLI2,MSX1,BMP4,ECE1,LRP10,ROR2,SOX2,PAX2,NIPBL,HEY2,KCNQ1,HES1,NOTCH1,CYTL1,MAF,SDC4,ANP32B,TRIOBP,PDGFRB,SIX1,FOXI1,NEUROG1,SCRIB,RBPJ,PRRX1,EYA1,DVL2,NTN1,PTK7,TBX1,TGFB2,MKS1,TGFB3,ATOH1,CEBPD,PAX8,CHD7,NAGLU,MYO3A,CELSR1,POU3F4,WNT1,ATP8B1,TCAP,TCF15,ZIC1,GBX2,SOX9,COL11A1,NKX3-2,GLI3,ROR1,DLX6,CEBPA,LHX3,SALL1,CHRNA10,ITGA8,TRIP11,ZEB1,MAFB,SPARC,WHRN
AD	GO_POSITIVE_REGULATION_OF_PROTEIN_MODIFICATION_PROCESS	1.23e-05	2.41e-04	0.59	0.21	1.38	964	APLNR,FYN,RARRES2,MUC1,PLCE1,CSF1,SORBS3,ANGPT1,INHBB,MAPKAPK2,EGFR,MAP3K20,GH1,SYK,CTF1,BCL2,BCAR3,LTF,BANK1,FCGR2B,CCNT1,BMP4,CXCR4,PGF,ROR2,SOX2,GPRC5C,DVL3,MAP3K19,LMNA,LILRB2,PIAS4,BCL6,SSTR4,HIPK2,NIPBL,CSK,GNAI2,CD33,NOTCH2,SASH1,PAK4,BMPR1A,HES1,NOTCH1,ARAF,TCL1B,F2RL1,CD40,TRIM5,LRP1,TNFRSF10B,FGFR4,MAPKAPK3,EMP2,PTBP1,CSF1R,MAP3K8,CCL2,MAP3K1,MAP3K6,SDC4,IGF1R,DAB2,PDGFRB,NSD3,NUPR1,OSM…
AD	GO_CARDIAC_MUSCLE_TISSUE_MORPHOGENESIS	1.28e-05	2.51e-04	0.59	0.48	2.14	55	MYL3,TGFBR3,FOXC1,HEY2,RXRA,BMPR1A,NOTCH1,TTN,TNNI1,RBPJ,MYOM1,TGFBR1,TGFB2,CHD7,MED1,TCAP,FOXH1,MYBPC3,BMP10,COL11A1,SMAD4,FOXC2,SIRT6,HAND1,PKP2,ENG,S1PR1
AD	GO_NUCLEAR_ENVELOPE	1.28e-05	2.51e-04	0.59	-0.31	-1.66	357	MINDY3,JPT1,MTMR6,PLCB1,NELL1,SEH1L,TOR1A,TFPT,RAB40B,RANBP1,CLGN,AKAP6,VAPA,KPNA1,MGST3,LEMD3,GTF3C3,SNCA,UTP18,PAFAH1B1,RTN4,KPNA3,TERF2IP,STX1A,NUP42,CSE1L,NDUFB4,PRKCZ,NDEL1,GAPDH,ROGDI,PAK1,LRMP,DCTN1,GTPBP4,PARP6,LRPPRC,ENY2,NAV3,CHMP2A,CBX3,TUBB,TXNL4A,SPAST,MAD2L1,DNAJC2,TM7SF2,ABCF1,TENT4A,MAD2L1BP,FAF1,EBP,HACD3,LRRC59,RNF6,BNIP3,CUEDC2,PLA2G4C,SCAI,TMX4,NUP155,RANGAP1,GCH1,TRA2B,NUP93,…
AD	GO_MESONEPHRIC_TUBULE_MORPHOGENESIS	1.30e-05	2.54e-04	0.59	0.48	2.16	56	SMO,BCL2,BMP4,PGF,PAX2,FOXD1,HES1,HNF1B,LGR4,SIX1,EYA1,PTCH1,LHX1,PAX8,GPC3,WNT6,WNT11,WNT1,AGTR2,MYC,SOX9,SMAD4,TACSTD2,TCF21,GLI3,LAMA5,SALL1
AD	GO_GLUTATHIONE_DISULFIDE_OXIDOREDUCTASE_ACTIVITY	1.33e-05	2.59e-04	0.59	-0.97	-1.85	4	GSTO1,GLRX2,GLRX
AD	GO_REGULATION_OF_EPIDERMIS_DEVELOPMENT	1.33e-05	2.59e-04	0.59	0.45	2.09	72	SMO,ALOX15B,FOXC1,BMP4,ZFP36L1,SFRP4,HEY2,HES1,NOTCH1,TRADD,MAFF,NUMA1,GDF3,CBFB,KRT84,PTCH1,TGFB2,ATOH1,KRT36,TP63,MED1,KLF7,PRKCH,ZFP36,SMAD4,SULT2B1,VDR,KRT2,SFN,ROCK1,PLAAT4,HOXA7,CTNNB1,NCOA3,ESRP1,TNF,HPSE,FOXN1,PPARD,CDSN,AQP3
AD	GO_MAMMARY_GLAND_MORPHOGENESIS	1.35e-05	2.62e-04	0.59	0.53	2.22	41	CSF1,TBX2,GLI2,BMP4,IGFBP5,EPHA2,CSF1R,TBX3,LRP5L,ELF3,SCRIB,NTN1,PGR,LRP5,PTCH1,ARG1,CAV1,MED1,LRP6,ESR1,GLI3,VDR,TGFBR2
AD	GO_SOMITE_DEVELOPMENT	1.39e-05	2.69e-04	0.59	0.45	2.1	69	RBBP6,SMO,MED12,FOXC1,ROR2,BMPR1A,NOTCH1,FOXF1,SIX1,XRCC2,TBX6,TBX19,NKX3-1,GDF3,RBPJ,LFNG,KDM6A,TP53,PTCH1,LHX1,CDX2,EP300,WNT11,WNT1,LEF1,PAX1,LRP6,TCAP,TCF15,SMAD4,FOXC2
AD	GO_LATE_ENDOSOME_MEMBRANE	1.41e-05	2.73e-04	0.59	-0.45	-1.99	91	SLC1A1,NSG2,FIG4,SLC30A3,ARL8B,LAMP5,ABCA5,VPS33A,NSG1,LAMTOR3,CHMP2B,VAMP7,VPS28,VPS41,CLCN3,CHMP2A,VPS33B,VTI1B,ABHD6,KIAA1324,CLCN4,ANXA6,STOML1,ATP13A2,SNF8,VPS4B,LAMTOR5,RMC1,YIPF1,TSG101,VPS39,HGS,LAMTOR2,MCOLN1,MMD,TMEM59,VPS11,CHMP1B,PIKFYVE,RAB27B,SLC30A4,RAB7A,TSPAN15,AP5M1
AD	GO_AMINE_METABOLIC_PROCESS	1.42e-05	2.73e-04	0.59	-0.43	-1.96	111	PSMD14,SRM,PSMD12,HPRT1,PSMD6,PSMD5,SNCA,OAZ1,PSMA3,PSMD8,DHPS,PSMC6,PSMC3,PSMA5,AZIN1,PSMA4,TDO2,PSMB6,PSMA1,PSMB5,GDE1,PSMB2,PSMB3,PSMD1,PSMD10,PSMD3,PSMC1,PSMC4,PSMB4,MOXD1,AGMAT,VPS35,PSMC5,PSMC2,PSMA2,PSMD4,PSMD11,SULT1A2,PSMD13,SMS,PSMB7,PSMB10,CHKA,PSMF1,PSMD2,PSMD9,SULT1A1,PSMB1,PARK7,PSMD7
AD	GO_REGULATION_OF_B_CELL_ACTIVATION	1.42e-05	2.73e-04	0.59	0.4	2	94	PAWR,FOXJ1,SYK,BCL2,BANK1,FCGR2B,ZFP36L2,SASH3,ZFP36L1,BCL6,MMP14,CD40,TNIP2,MZB1,NCKAP1L,IKZF3,PKN1,CD19,INPP5D,CLCF1,TNFRSF4,ATAD5,PTPRC,PTPN6,IL4,BTK,GPR183,SLAMF8,CD300A,CTLA4,TNFAIP3
AD	GO_PHAGOCYTOSIS	1.45e-05	2.79e-04	0.59	0.3	1.72	214	FYN,WAS,COLEC12,SYK,GATA2,IL2RG,FCGR2B,WASF2,CSK,MYO1C,RAB27A,SRPX,F2RL1,LRP1,FCN1,CCL2,PLCG2,ABCA1,APOA1,RAB20,SPHK1,YES1,NCKAP1L,FGR,FCN3,CLEC7A,JMJD6,PTPRC,MYO10,SLC11A1,CYBA,P2RY6,PECAM1,DOCK2,BIN2,XKR8,TREM2,ARPC1B,RAC2,IL15RA,ITGB3,SIRPG,PLD2,CD300A,APPL2,IL15,SH3BP1,ABL1,CEBPE,SIRPB1,NCF4,ANXA1,LEP,ITGAM,C2,TYROBP,ANXA3,TLR4,MYD88,MARCO,SLAMF1,LBP,RHOG,C3,DYSF,NR1H3,CEACAM4,ELANE,IL2RB,C4B…
AD	GO_NEURAL_PRECURSOR_CELL_PROLIFERATION	1.45e-05	2.79e-04	0.59	0.38	1.98	118	PAX6,POU3F2,FOXO1,PLXNB2,SMO,GATA2,GLI2,NES,ID4,TEAD3,GNAI2,NOTCH1,SPINT1,EMX2,ELL3,FZD9,PITX3,POU3F3,ASCL1,C5AR1,SOX10,RORA,FLNA,DCT,TP53,VEGFC,NDE1,LHX1,GLI1,CTSZ,APPL2,WNT1,LEF1,SOX5,SIX3,NEUROD4,ADGRG1,LIMS2,RPGRIP1,GBX2,LHX5,ARTN
AD	GO_AUTOPHAGY_OF_MITOCHONDRION	1.48e-05	2.85e-04	0.59	-0.51	-2.07	59	ATG2B,SMURF1,TIGAR,TSC2,ATP5IF1,DNM1L,RNF41,VDAC1,HTRA2,GABARAPL1,FBXW7,BNIP3,ATP13A2,ATG7,ATG3,RB1CC1,GABARAPL2,ATG5,MAP1LC3B,HAX1,PPARGC1A,BNIP3L,PARK7,MFN2,FBXO7,OPTN,ATG13,BECN1,PRKN,CLEC16A
AD	GO_ESTABLISHMENT_OF_PROTEIN_LOCALIZATION_TO_MEMBRANE	1.50e-05	2.86e-04	0.59	-0.35	-1.78	224	C2CD5,NECTIN3,AGK,MAPK10,RAB11A,PREPL,PPP3R1,MOAP1,PEX19,SNAP25,YWHAQ,ARL6IP1,PDCD5,TFDP1,ANK3,ITGB1BP1,NSF,SRP72,YWHAZ,HRAS,TIMM10,SEC61A2,GET3,SRP19,RAB26,CDK5,SRPRA,NSG1,PAK1,YWHAH,MFF,VAMP7,REEP1,SAMM50,RPL10A,ARHGAP44,CHP1,CLSTN1,ACSL3,TIMM9,GDI1,DMTN,VAMP2,SRP54,RPL15,STX3,GET1,MTCL1,CACNB3,ADORA1,RPL31,UBL4A,VPS35,PEX26,ATG3,TIMM13,TOMM22,YWHAE,YWHAB,OXA1L,MIEF1,ZDHHC3,RPS4Y1,CACNG2,SEC16A…
AD	GO_PEPTIDE_RECEPTOR_ACTIVITY	1.50e-05	2.86e-04	0.59	0.37	1.96	122	APLNR,ACKR2,CXCR4,NPFFR1,SSTR4,GLP1R,CMKLR1,LGR4,F2RL1,ACKR4,F2R,RXFP3,CALCR,CCR5,MC3R,RAMP3,SCTR,GP1BA,NPY6R,GPR32,GALR3,GPR35,GIPR,FPR3,AGTR2,ACKR3,RAMP2,AVPR2,HCRTR1,CYSLTR2,CALCRL,CXCR6,OGFRL1,CXCR5,CCR3,OPRM1,GPR37L1,CXCR2,TACR1,GUCY2F,FSHR,F2RL2,NMBR,RAMP1,MAS1,F2RL3,CCR1,TACR2,TACR3,CCR7,NPR1,MC2R,NMUR1,CCRL2,GALR2,XCR1,GUCY2D,CCR4,BRS3,LHCGR
AD	GO_DRUG_BINDING	1.51e-05	2.88e-04	0.59	-0.25	-1.4	1289	GAD1,GAD2,KALRN,RPS6KC1,TOR1A,FKBP3,STK39,ALAS1,CCT6A,SUCLA2,AGK,MAPK10,SEPHS2,DGKB,PPP3R1,ENTPD3,PRKACB,GUK1,DYNC1LI1,WARS1,AACS,DDX1,MAP2K4,DNAJA2,UBE2N,NLK,CNR1,ABCE1,NARS1,AK5,HSPA12A,RARS1,ATP6V1B2,ATP5F1B,PGK1,AKT3,PPP3CB,CTPS1,CDK8,NMNAT2,DDX10,ATP2A2,MAP2K1,PPIA,HSPA13,GOT1,ACLY,MKKS,CARS1,TRAP1,CCT8,ORC4,DDX25,ATR,CDK14,NSF,DHX57,ATP5F1D,GPHN,OAT,KIF21B,PANK2,STK25,TLK1,HARS1,MAP4K3,DGUO…
AD	GO_PROTEASOMAL_UBIQUITIN_INDEPENDENT_PROTEIN_CATABOLIC_PROCESS	1.52e-05	2.89e-04	0.59	-0.71	-2.15	18	PSMA3,PSMA5,PSMA4,PSMB6,PSMA1,PSMB5,PSMB2,PSMB3,ENC1,PSMB4,PSMA2,PSMB7,PSMB10,PSMB1
AD	GO_COENZYME_METABOLIC_PROCESS	1.53e-05	2.91e-04	0.58	-0.37	-1.83	188	PDHB,SLC25A32,HMGCR,AASDHPPT,SUCLA2,ELOVL4,GSTO1,NDUFA9,COQ10B,ENOPH1,PDHX,ELOVL6,NMNAT2,ACLY,SNCA,GPHN,PANK2,PDP1,DLAT,MPC2,ACOT7,DLD,COQ2,NAXD,SUCLG1,HMGCS1,PANK4,PDHA1,FAR2,TDO2,MAT2B,PTS,MOCS2,COQ9,OXSM,AKR1A1,MTHFD1,RFK,ACSL3,TPK1,ACSL4,PCCA,MMADHC,PPCS,AHCY,PCCB,GCH1,ACACA,ACOT13,NMRK1,SLC23A2,COQ6,ACOT8,GGH,PTGS2,SLC2A3,PPT1,ELOVL2
AD	GO_REGULATION_OF_MACROAUTOPHAGY	1.58e-05	3.00e-04	0.58	-0.41	-1.92	127	ATP6V1E1,SMURF1,ATP6V1B2,TIGAR,TSC2,UCHL1,ATP6V0B,SCFD1,TBK1,CAPNS1,ATP6V1D,PIP4K2C,ATP6V0E2,RNF41,EXOC1,GAPDH,CDK5,ATP6V1A,RRAGB,UBQLN2,LAMTOR3,HTRA2,ATP6V1G1,ATP6V0A1,RRAGA,RAB5A,UVRAG,KIAA1324,ATP6V1C1,ATP6V0C,ATP6V0D1,BNIP3,ATP13A2,PIP4K2B,PRKAG1,LAMTOR5,RALB,VPS35,SPTLC1,RHEB,NPRL2,RB1CC1,LAMTOR2,EXOC7,BNIP3L,PRKAG2,LARP1,CDK5R1,PIM2,PIKFYVE,MFN2,MTOR,POLDIP2,ULK1,FEZ2,MAP3K7,OPTN,ATP6V1H,AT…
AD	GO_RESPIRATORY_CHAIN_COMPLEX_III	1.59e-05	3.02e-04	0.58	-0.87	-2.12	8	UQCRC2,UQCRC1,CYC1,UQCR10,UQCRFS1,UQCRB,BCS1L,UQCRQ
AD	GO_SMOOTHENED_SIGNALING_PATHWAY	1.64e-05	3.09e-04	0.58	0.39	1.97	99	PAX6,RFX4,SMO,PDCL,GLI2,BMP4,TULP3,ROR2,GPR161,HIPK2,HES1,ENPP1,FOXF1,GAS1,IFT140,SCUBE3,FUZ,PRRX1,EVC,RUNX2,HIPK1,RORA,PTCH1,TMEM231,CD3E,GLI1,MKS1,TTC23,GPC3,CREBBP,ZIC1,TUBD1,RB1,RO60,TTC26,GPR37L1,GLI3,NKX6-1
AD	GO_SYNAPSE_ORGANIZATION	1.64e-05	3.10e-04	0.58	-0.32	-1.69	315	OPA1,UBE2V2,INA,KALRN,ZNF365,LGMN,DGKB,ASIC2,ADD2,DNM3,ERC2,NEFL,GRM5,NPTN,ANK3,SNCA,GABRG2,GPHN,SHANK2,YWHAZ,PAFAH1B1,CX3CL1,DLG4,SLITRK3,FRMPD4,DLG3,BSN,ACTR2,DNM1L,NLGN1,SLC9A6,PCDH8,CDK5,MEF2C,BHLHB9,CAMK1,CHMP2B,DCTN1,CAPRIN2,SNCB,SPOCK2,MYH10,CAMKV,ZC4H2,PIN1,ARHGAP44,NEURL1,SNCG,PFN2,TUBB,SYBU,CLSTN1,SYN1,NRCAM,MYO5A,GAP43,GLRB,CLSTN3,DLG2,ACTB,SEMA3E,LRRN3,LRP8,ARF4,ETV5,ARC,ADGRB3,CTNNA2…
AD	GO_ATPASE_ACTIVITY_COUPLED_TO_TRANSMEMBRANE_MOVEMENT_OF_IONS_ROTATIONAL_MECHANISM	1.68e-05	3.15e-04	0.58	-0.71	-2.14	18	ATP6V1E1,ATP6V1B2,ATP5F1B,ATP6V0B,ATP6AP1,ATP6V1D,ATP6V0E2,ATP6V1A,ATP6V1F,ATP6V0A1,ATP6V1C1,ATP6V0C,ATP6V0D1
AD	GO_TRANSLATION_FACTOR_ACTIVITY_RNA_BINDING	1.70e-05	3.19e-04	0.58	-0.51	-2.1	62	TSFM,COPS5,EIF1B,GSPT2,EIF3K,EIF3I,DENR,EEF1A2,EIF4H,EIF3M,MRPL58,ABCF1,EIF6,DHX29,CPEB3,EIF2B1,CPEB1,GFM1,EIF5A2,EIF2S1,EIF4G2,MCTS1,EFL1,EIF2B5,ETF1,EIF1AY,EIF3J,EIF3H,EIF5,EIF2S2,TUFM,EIF3D,EIF4E,EEF2,GTPBP2
AD	GO_TYROSINE_PHOSPHORYLATION_OF_STAT_PROTEIN	1.72e-05	3.22e-04	0.58	0.43	2	66	FYN,GH1,CTF1,HES1,CD40,CSF1R,OSM,HSF1,CCL5,SOCS3,CLCF1,IL3,TNFRSF1A,PTK6,CSF2,CSHL1,CRLF1,IL4,IL18,PECAM1,IL15,STAT3,CAV1,LEP,IL24,HCLS1,IL23A,GH2,HPX
AD	GO_CYTOLYSIS	1.75e-05	3.27e-04	0.58	0.57	2.27	33	C8A,PAX2,GZMA,C6,LILRB1,GZMB,C8B,PF4,GSDMD,PRF1,CSF2,LYZL6,PGLYRP1,GZMH,PGLYRP4,LYZ,HRG,LBP,C7
AD	GO_GLUTAMATE_RECEPTOR_SIGNALING_PATHWAY	1.75e-05	3.27e-04	0.58	-0.46	-2.01	79	PLCB1,ACTN2,NETO2,CNIH3,NEFL,GRIK1,GRM5,GRM7,SHANK2,CX3CL1,DLG4,DLG3,GRM1,NLGN1,FRRS1L,MEF2C,CACNG3,NECAB2,PTK2B,SSTR1,GRIA1,GRIK2,DLG2,GRIN2A,GRIA2,ARC,MAPK8IP2,CRHBP,RASGRF1,GRM3,TIAM1,PPARGC1A,CACNG2,PRNP,GRM8,CDK5R1
AD	GO_ESTABLISHMENT_OF_ORGANELLE_LOCALIZATION	1.78e-05	3.31e-04	0.58	-0.32	-1.69	316	OPA1,AP3M2,SEH1L,TOR1A,RAB11A,AP3S1,CNIH3,SHROOM2,DYNC1I1,DNM3,ABCE1,KIFAP3,NEFL,SNAP91,ACTR10,AP3B2,MKKS,SYNJ1,TRAPPC2,STXBP1,SNCA,UCHL1,NSF,YWHAZ,PAFAH1B1,STK25,SCFD1,MLH1,ATP6AP1,RAB1A,ACTR2,ACTR1A,PRKCZ,NDEL1,AP3D1,ARFGAP2,NLGN1,UBB,SEC23A,CDK5,KIF3C,LRMP,DNM1,CHMP2B,DCTN1,VAMP7,BET1,DCTN2,MYH10,CLASP1,LRPPRC,PEF1,ZNF593,ACTR3,C12orf4,CHMP2A,GRIA1,SNX4,SYBU,TRAPPC2L,SPAST,MAD2L1,CNIH1,ACTR1B,…
AD	GO_NUCLEOSIDE_TRIPHOSPHATE_BIOSYNTHETIC_PROCESS	1.81e-05	3.37e-04	0.58	-0.52	-2.1	56	ATP5PD,COX5B,ATP5F1C,ATP5MG,PID1,AK5,ATP5F1B,TBPL1,CTPS1,ATP5F1D,SLC25A12,ATP5PO,ATP5PB,CYC1,ATP5MC3,SUCLG1,ATP5MC1,ATP5F1A,ATP5PF,ATP5ME,ADK,NME5,ALDOA,STOML2,PPARGC1A,ATP5MC2,PRKAG2,PKM,VPS9D1,IMPDH2,PARP1,CMPK1
AD	GO_ALPHA_BETA_T_CELL_PROLIFERATION	1.87e-05	3.48e-04	0.58	0.63	2.29	24	SYK,ZAP70,ELF4,EBI3,PTPRC,LGALS9,IL18,DOCK2,CD3E,IL15,XCL1,TWSG1,IL23A,CD81,RIPK2,TNFRSF14,TGFBR2
AD	GO_CHROMATIN_BINDING	1.89e-05	3.51e-04	0.58	0.25	1.51	432	PAX6,FOXO1,EGFR,NFKB1,CBX5,KDM5A,TCF7L1,GATA2,GLI2,MED12,FOXC1,NFATC4,CCNT1,H1-2,RELA,NFATC1,PRDM14,BCL6,NIPBL,FOXO4,HDAC7,RXRA,CENPB,NOTCH1,CHD4,NR5A1,ONECUT1,PRDM1,H1-4,TCF7L2,NUPR1,H1-3,FLI1,MCMBP,PKN1,HSF1,POLD1,SIX1,H1-6,ARID3A,HDAC1,RBL2,NEUROG1,NFATC3,RBPJL,SMARCC1,YAP1,FOXO3,ASCL1,RBPJ,STAG2,H1-5,VSX1,NFKB2,KLF4,ACTL6A,RUNX2,KDM6A,IFT74,SOX10,HMGN5,SOX15,POLQ,MITF,TP53,CTBP2,CDC45,GLI1,VA…
AD	GO_STEM_CELL_PROLIFERATION	1.96e-05	3.63e-04	0.58	0.4	1.98	93	PAX6,PLXNB2,AGO3,GJA1,SMO,NES,ZFP36L1,ID4,TEAD3,MECOM,LTBP3,NOTCH1,TBX3,FZD9,CD34,YAP1,ASCL1,PTPRC,SOX10,DCT,TP53,VEGFC,NDE1,N4BP2L2,ETV6,WNT1,LEF1,SOX5,SIX3,NEUROD4,PIM1,OVOL1,SOX17,ARTN,SOX18,TERT,GLI3,SIRT6,HMGA2
AD	GO_REGULATION_OF_HEART_MORPHOGENESIS	2.00e-05	3.70e-04	0.58	0.58	2.29	32	SMO,TBX2,TBX5,FOXC1,BMP4,HES1,NOTCH1,SIX1,RBPJ,EYA1,TGFBR1,TGFB2,MKS1,HAND2,PIM1,BMP10,SOX9,SMAD4,FOXC2,ENG,TGFBR2
AD	GO_REGULATION_OF_WOUND_HEALING	2.01e-05	3.70e-04	0.58	0.36	1.89	124	GJA1,SYK,CLDN3,PLEK,CXCR4,KANK1,PDPN,F2RL1,CLDN4,TNFRSF12A,MYOZ1,F2R,ANXA9,CD34,KNG1,CLEC7A,PLG,TFPI,EPPK1,ANXA2,SOX15,SERPINF2,GP1BA,FGA,RREB1,TNFAIP3,C1QTNF1,CAV1,ANXA1,F11,SERPING1,TLR4,SELP,HRG,FOXA2,FOXC2,VIL1,SERPINE1,PRKG1,PDGFB,CEACAM1,CASK,THBS1,TGFBR2,CDKN1A,PLPP3,FGF2,MYOD1,DUOX1,CCN4,PLAU
AD	GO_2_IRON_2_SULFUR_CLUSTER_BINDING	2.01e-05	3.70e-04	0.58	-0.74	-2.16	15	GLRX2,CIAPIN1,ISCU,SDHB,NDUFV2,GLRX5,ISCA1,UQCRFS1,CISD1,FECH,NDUFS1,FXN
AD	GO_POSITIVE_REGULATION_OF_SYNAPTIC_VESICLE_RECYCLING	2.03e-05	3.73e-04	0.58	-0.87	-2.11	8	TOR1A,DNM3,DNM1L,NLGN1,DNM1,PLAA
AD	GO_REGULATION_OF_DENDRITE_DEVELOPMENT	2.10e-05	3.85e-04	0.58	-0.41	-1.92	125	OPA1,KALRN,SS18L1,SS18L2,DNM3,RAPGEF2,SHANK2,PAFAH1B1,ACTR2,DNM1L,NLGN1,HDAC2,CDK5,MEF2C,BHLHB9,CAMK1,YWHAH,PLK2,VLDLR,CAPRIN2,VAMP7,MAPK6,PARP6,KIAA0319,ARHGAP44,NEURL1,LRP8,ARC,ADGRB3,CPEB3,CAMSAP2,BAIAP2,ITPKA,CFL1,PTPRS,TIAM1,NEDD4L,CAMK2B,CRKL,MARK1,ANKRD27,CUX2,CDK5R1,PPP3CA,CAPRIN1,GRIN1,MTOR,PQBP1,EPHA4,HECW1,PSEN1,SEMA4D
AD	GO_NEGATIVE_REGULATION_OF_LEUKOCYTE_DIFFERENTIATION	2.12e-05	3.88e-04	0.58	0.43	2.04	77	FOXJ1,GATA2,LTF,FCGR2B,BMP4,TOB2,BCL6,FSTL3,TMEM176A,LILRB1,ERBB2,LAG3,INPP5D,CLDN18,CBFB,IL4,IL4R,IFNB1,CTLA4,PGLYRP1,TMEM176B,ANXA1,PGLYRP4,MYC,TLR4,TLR3,RUNX3,ADIPOQ,GLI3,CD74,TBX21,CEACAM1,MAFB,IFNA2,IHH
AD	GO_TRNA_BINDING	2.12e-05	3.88e-04	0.58	-0.57	-2.15	38	RARS1,SSB,CARS1,IARS1,IARS2,FARSA,METTL1,MRPS27,SARS1,AARS1,IFIT5,YRDC,YARS1,YARS2,ALKBH1,TRMT1,KARS1,TARS1,TRMT1L,TRMT11,PUS1
AD	GO_DNA_PACKAGING_COMPLEX	2.14e-05	3.90e-04	0.58	0.43	1.99	66	KAT6A,H1-2,TNP1,KAT6B,H1-4,H1-3,IRF4,H1-6,H1-5,H2BC14,H3-4,H4C9,H2BC5,NCAPD2,H3C3,NCAPG,H1-1,H3C7,HP1BP3,H3C2,H3C11,H4C5,H4C4,TNP2,H2BC11,H2BC13,H2BC6,PRM2,H2BC15,H2AC6,NCAPH2,H2AC17,H2AC4,CENPA,H2AJ,H4C7,H2AC15,H3C8,H2AZ2
AD	GO_NEGATIVE_REGULATION_OF_TUMOR_NECROSIS_FACTOR_SUPERFAMILY_CYTOKINE_PRODUCTION	2.14e-05	3.90e-04	0.58	0.5	2.18	48	LTF,ACP5,CD33,LILRB1,HSF1,LILRA4,CD34,DICER1,GPNMB,PTPN6,GPR18,IL4,LGALS9,IRAK3,NFKBIL1,TREM2,TSPO,TNFAIP3,TLR4,SLAMF1,LBP,ADIPOQ,ORM1,PTPN22,CLEC4A,AXL,POMC,GAS6,GSTP1
AD	GO_ANATOMICAL_STRUCTURE_REGRESSION	2.16e-05	3.93e-04	0.58	0.85	2.19	9	SMAD5,GLI2,NINJ1,BMPR1A,SPI1,AMHR2,CD248,GLI1,LEF1
AD	GO_DYNACTIN_COMPLEX	2.17e-05	3.93e-04	0.58	-0.89	-2.08	7	ACTR10,DCTN3,DCTN6,ACTR1A,DCTN2,DCTN4,ACTR1B
AD	GO_MYELOID_LEUKOCYTE_MIGRATION	2.17e-05	3.93e-04	0.58	0.31	1.75	175	RARRES2,CSF1,SWAP70,SYK,PGF,ROR2,CMKLR1,C3AR1,MMP14,EMILIN1,CCL2,NCKAP1L,IL37,CCL5,PF4,VEGFB,IL1R1,PIK3CG,CD177,C5AR1,CCL16,ADAM8,CCL17,PECAM1,IL36A,TREM2,VEGFC,RAC2,SLAMF8,TGFB2,TRPV4,EPX,CD300A,DUSP1,CCL25,CCL22,CSF3R,ANXA1,PPBP,CCL1,IL17RA,CD99,XCL1,LBP,IL23A,CD81,RHOG,DYSF,IL1A,UMOD,CXCR2,SERPINE1,CD74,CCL7,S100A9,CYP19A1,PLA2G7,PLA2G1B,CXCL12,PDGFB,TNFSF11,CCL24,CCL23,PTGER4,THBS1,CCL21,CCR1…
AD	GO_PROTEIN_LOCALIZATION_TO_SYNAPSE	2.17e-05	3.93e-04	0.58	-0.49	-2.04	64	MAPK10,RAB11A,ADAM22,ASIC2,TERF2,SNAP25,NPTN,GPHN,HRAS,DLG4,DLG3,BSN,PRKCZ,NLGN1,CDK5,NSG1,CACNG3,ARHGAP44,CLSTN1,CLSTN3,DLG2,GRIN2A,BAIAP2,STX3,KIF5C,VPS35,KIF17
AD	GO_REGULATION_OF_CATABOLIC_PROCESS	2.27e-05	4.09e-04	0.58	-0.27	-1.49	747	SLIRP,HERC1,UBE2V2,NELL1,SEH1L,HMGCR,PAIP1,ATP6V1E1,RNF139,PSMD14,FBXL2,PSMD12,CNR1,FASTKD3,SMURF1,UCHL5,ATP6V1B2,RNF14,TIGAR,RBX1,PSMD6,GLMN,TSC2,PSMD5,ATP5IF1,SNCA,UCHL1,NSF,OAZ1,ATP6V0B,YWHAZ,SLC25A12,SCFD1,EXOSC9,PSMA3,PSMD8,UBE2K,PSMC6,TBK1,NUP42,DNM1L,CAPNS1,NDFIP1,ATP6V1D,PSMC3,PIP4K2C,EXOSC4,EEF1A2,PSMA5,MAPK9,ATP6V0E2,RNF41,EXOC1,UBB,GAPDH,RAB26,VDAC1,CDK5,YTHDF2,ATP6V1A,AZIN1,PSMA4,RRAG…
AD	GO_ANTIGEN_PROCESSING_AND_PRESENTATION	2.32e-05	4.17e-04	0.58	-0.36	-1.77	184	LGMN,DYNC1LI1,PSMD14,DYNC1I1,PSMD12,KIFAP3,ACTR10,PSMD6,CLTA,CLTC,DCTN3,PSMD5,DCTN6,PSMA3,PSMD8,PSMC6,SH3GL2,ACTR1A,PSMC3,AP3D1,AP2S1,PSMA5,SEC23A,PSMA4,KIF3C,DYNLL1,AP2M1,PSMB6,DCTN1,PSMA1,DCTN2,PSMB5,DCTN4,PSMB2,AP1G1,AP2B1,ACTR1B,RAB3B,PSMB3,DYNC1H1,PSMD1,DYNC1I2,PSMD10,CAPZA2,RAB33A,PSMD3,PSMC1,KLC1,PSMC4,PSMB4,SPTBN2,PSMC5,BCAP31,PSMC2,AP2A2,PSMA2,PSMD4,PSMD11,ATG5,PSMD13,PSMB7,OSBPL1A,PSMB1…
AD	GO_EAR_MORPHOGENESIS	2.37e-05	4.27e-04	0.58	0.4	1.94	88	GATA2,GLI2,MSX1,ROR2,PAX2,NIPBL,TRIOBP,SIX1,FOXI1,NEUROG1,SCRIB,PRRX1,EYA1,DVL2,NTN1,PTK7,TBX1,ATOH1,PAX8,CHD7,NAGLU,MYO3A,CELSR1,POU3F4,WNT1,TCAP,ZIC1,GBX2,SOX9,COL11A1,NKX3-2,DLX6,SALL1,CHRNA10,ITGA8,ZEB1,MAFB,WHRN
AD	GO_POSITIVE_REGULATION_OF_EPITHELIAL_CELL_PROLIFERATION	2.40e-05	4.31e-04	0.58	0.34	1.81	155	APLNR,EGFR,SMO,GATA2,BMP4,STAT5A,PGF,SP1,PAX2,NOTCH2,BMPR1A,NOTCH1,TCF7L2,CCL5,ERBB2,PRKD2,LAMC1,VEGFB,C5AR1,ODAM,GDF2,EYA1,CAV2,CYBA,ACVRL1,TGFBR1,SIRT1,VEGFC,TBX1,ITGB3,HAS2,ARG1,RREB1,TGM1,TNFAIP3,STAT3,TP63,MYC,MED1,TLR4,FGFBP1,HYAL1,FOXE3,SOX9,CCR3,PRKD1,DYSF,DLX6,HMOX1,SIRT6,NR4A1,CXCL12,PDGFB,FZD7,CCL24,FGF2,B4GALT1,MMP12,IHH,CFLAR,PLCG1,NODAL
AD	GO_SCHAFFER_COLLATERAL_CA1_SYNAPSE	2.40e-05	4.31e-04	0.58	-0.49	-2.04	66	INA,RAB11A,DGKB,NEFL,GRM5,NPTN,APBA2,SH3GL2,BSN,PRKCZ,GRM1,SYN2,CDK5,CACNG3,PFN2,SYN1,PRKAR1B,ACTB,ADCY1,SYP,AKAP12,BAIAP2,STX3,NEFH,PTPRS,LRRTM2,CDC42,CACNG2,ABR,GABBR1,PRKCI,PPP3CA,NRXN1,SYT11
AD	GO_EMBRYONIC_EYE_MORPHOGENESIS	2.42e-05	4.33e-04	0.58	0.57	2.26	33	PAX6,TBX2,PAX2,HIPK2,PHACTR4,RARG,HIPK1,VAX2,SIX3,LRP6,ZEB1,IHH,FOXF2,EFEMP1,WNT16,BMP7,FOXL2,STRA6,TWIST1,TFAP2A,SP3,FZD5,PROX1,RARB,ARID1A,TH
AD	GO_POSITIVE_REGULATION_OF_NEURAL_PRECURSOR_CELL_PROLIFERATION	2.42e-05	4.33e-04	0.58	0.5	2.13	45	PAX6,SMO,GLI2,NES,GNAI2,NOTCH1,ELL3,FZD9,PITX3,ASCL1,SOX10,FLNA,DCT,VEGFC,LHX1,GLI1,CTSZ,ADGRG1,LHX5,GPR37L1,GLI3,EGF
AD	GO_REGULATION_OF_NEURON_PROJECTION_DEVELOPMENT	2.44e-05	4.35e-04	0.58	-0.3	-1.62	405	OPA1,SERPINI1,UBE2V2,KALRN,ZNF365,SS18L1,INPP5F,RAB11A,SS18L2,DNM3,RIT2,CNR1,XK,SMURF1,RAPGEF2,SYT1,SNAP25,NEFL,NPTN,FIG4,CHN1,FGF13,MAP2K1,MINAR1,SHANK2,RASAL1,PAFAH1B1,STK25,MCF2,CX3CL1,DLG4,DGUOK,FKBP1B,STMN2,RTN4,ATP8A2,ACTR2,NDRG4,DNM1L,NDEL1,NLGN1,HDAC2,CDK5,MEF2C,TBR1,BHLHB9,KIDINS220,PAK1,CAMK1,YWHAH,PLK2,VLDLR,CAPRIN2,VAMP7,MAPK6,FBXO38,PARP6,KIAA0319,PLAA,PTK2B,CRMP1,ARHGAP44,NEURL1,TME…
AD	GO_NEURON_PROJECTION_ORGANIZATION	2.45e-05	4.36e-04	0.58	-0.47	-2	73	OPA1,KALRN,ZNF365,LGMN,DNM3,SHANK2,PAFAH1B1,DLG4,ACTR2,DNM1L,NLGN1,CDK5,BHLHB9,DCTN1,CAPRIN2,ARHGAP44,LRP8,ATP1A3,ARC,BAIAP2,MTMR2,ITPKA,VPS35,CFL1,TIAM1,CAMK2B,CDC42,PRNP,CUX2,CDK5R1,WASL,CAPRIN1
AD	GO_TELOMERASE_RNA_LOCALIZATION	2.49e-05	4.42e-04	0.58	-0.72	-2.12	16	CCT6A,CCT8,CCT2,NHP2,CCT4,CCT5,RUVBL2,DCP2,CCT7,CCT3,PARN,SHQ1,NOP10
AD	GO_REGULATION_OF_SYNAPTIC_VESICLE_RECYCLING	2.50e-05	4.43e-04	0.58	-0.69	-2.14	19	TOR1A,DNM3,PPP3CB,SNCA,DNM1L,NLGN1,CDK5,DNM1,FGF14,PLAA,SLC17A7
AD	GO_NEURONAL_STEM_CELL_POPULATION_MAINTENANCE	2.53e-05	4.48e-04	0.58	0.71	2.22	16	FOXO1,FANCC,SOX2,HES1,NOTCH1,SS18,PRRX1,REST
AD	GO_CORNIFICATION	2.58e-05	4.56e-04	0.58	0.43	2.05	73	KRT23,IVL,KLK13,DSC2,PCSK6,ST14,PKP1,EVPL,KRT75,KRT19,KRT84,SPRR3,JUP,TGM1,KRT36,KRT9,KRT33B,SPRR1A,KRT7,KRT81,KLK14,TGM5,KRT4,KRT3,KRT16,KRT13,KRT85,KRT14,PKP2,PERP,KRT8,KRT2,DSC1,KRT12,PI3,DSC3,KLK12,CDSN,KRT18,KRT6B,KRT76,CAPN1,PRSS8,KRT5,FURIN,FLG,KRT15,DSG2,KRT38,LOR,CSTA
AD	GO_RENAL_TUBULE_DEVELOPMENT	2.61e-05	4.60e-04	0.58	0.42	2.02	78	SMO,BCL2,BMP4,PGF,PAX2,FOXD1,NOTCH2,HES1,WWTR1,NOTCH1,HNF1B,LGR4,HEYL,SIX1,POU3F3,YAP1,EYA1,PTCH1,LHX1,PAX8,GPC3,WNT6,WNT11,WNT1,AGTR2,MYC,SOX9,SMAD4,TACSTD2,TFAP2B,UMOD,TCF21,GLI3,LAMA5,LIF,SALL1
AD	GO_LYMPHOCYTE_ACTIVATION_INVOLVED_IN_IMMUNE_RESPONSE	2.64e-05	4.66e-04	0.58	0.36	1.88	133	SWAP70,FCGR2B,BCL6,NOTCH2,RAB27A,CD180,F2RL1,CD40,LILRB1,APBB1IP,PLCG2,LCP1,RORC,IRF4,IL12RB1,CD19,CD86,BATF,SPN,CLCF1,ATAD5,PTPRC,CD80,LFNG,SLC11A1,IL4,LGALS9,IL18R1,IL18,RORA,TP53,GPR183,IL4R,IFNB1,HLA-DMB,PGLYRP1,ABL1,MFNG,STAT3,LEF1,ANXA1,PGLYRP4,TLR4,UNG,IL23A,CD81,LY9,RIPK2
AD	GO_REGULATION_OF_SMOOTHENED_SIGNALING_PATHWAY	2.68e-05	4.71e-04	0.58	0.47	2.1	57	RFX4,SMO,PDCL,TULP3,GPR161,ENPP1,GAS1,IFT140,SCUBE3,FUZ,PRRX1,EVC,RUNX2,RORA,PTCH1,CD3E,GLI1,MKS1,TTC23,GPC3,CREBBP,ZIC1,TUBD1,RB1,GPR37L1,GLI3
AD	GO_TUBULIN_BINDING	2.73e-05	4.80e-04	0.58	-0.34	-1.73	245	POLB,OPA1,NEFM,NCALD,RAB11A,CAMSAP1,CLIP3,FSD1,DYNC1I1,DNM3,VAPA,PDCD5,VBP1,FGF13,SNCA,CCSER2,BEX4,KIF21B,PAFAH1B1,TBCE,STMN2,ARL8B,ABRAXAS2,NDN,DNM1L,NDEL1,ARL4C,PRC1,GAPDH,KIF3C,TBCC,TBCA,DNM1,DCTN1,TPPP,VPS41,REEP1,TRIM36,CLASP1,LRPPRC,DRG1,TUBGCP2,NAV3,CHP1,SYBU,SPAST,GABARAPL1,AGTPBP1,STMN4,HSPH1,CCT5,MAP1S,VAPB,RGS2,CAMSAP2,RAB11FIP5,KIF5C,MTCL1,ARL3,NEFH,KIF17,MAPRE2,ALDOA,STMN3,GABARAPL2,…
AD	GO_RETROGRADE_VESICLE_MEDIATED_TRANSPORT_GOLGI_TO_ENDOPLASMIC_RETICULUM	2.77e-05	4.85e-04	0.58	-0.47	-1.98	71	RINT1,KIFAP3,RAB6B,NSF,PITPNB,SCFD1,RAB1A,ARFGAP2,COPA,KIF3C,ARCN1,ARF5,UVRAG,ARF4,COPG1,NAPA,KLC1,TMED2,TMED3,COPB2,USE1,NBAS,KIF2A,ARF3,COPE,STX18,KIF3A,ATP9A,BNIP1,KIF5A,RER1,KDELR2,ZW10,BICD2,COPZ1,LMAN2,TMEM115,RACGAP1,KIF22,TAPBP
AD	GO_ORGANONITROGEN_COMPOUND_CATABOLIC_PROCESS	2.77e-05	4.85e-04	0.58	-0.26	-1.43	911	GAD1,UBE2V2,GAD2,NELL1,ELOC,TOR1A,LGMN,HMGCR,TRIM9,DIO2,UCHL3,NUDT11,RNF139,PSMD14,FBXL2,USP11,PSMD12,HPRT1,SMURF1,UBXN8,UCHL5,RNF14,CRYM,COPS3,RBX1,TRHDE,PSMD6,GOT1,GLMN,CLTA,CLTC,PSMD5,ATP5IF1,SNCA,UCHL1,NSF,OAZ1,PDE4A,OAT,PRPF19,CUL2,FBXL15,PSMA3,PSMD8,UBE2K,PSMC6,ACOT7,CUL1,NDFIP1,ANAPC15,PSMC3,RNF7,DLD,EEF1A2,AP2S1,PSMA5,MAPK9,RNF41,UBB,HINT1,PCYOX1L,RAB26,ANAPC10,FBXW11,TOLLIP,AZIN1,PSMA4,G…
AD	GO_REGULATION_OF_ADAPTIVE_IMMUNE_RESPONSE	2.78e-05	4.85e-04	0.58	0.36	1.88	129	FCGRT,FOXJ1,WAS,FCGR2B,SASH3,BCL6,TNFRSF1B,CD40,AZGP1,LILRB1,PKN1,CD48,IL7R,IL12RB1,IL1R1,CLCF1,ATAD5,PTPRC,CD80,SLC11A1,PTPN6,CD4,IL4,IL18R1,BTK,IL18,SIRT1,IL4R,IFNB1,ARG1,TNFAIP3,CD1B,ANXA1,HFE,IRF7,XCL1,CR1,CD226,IL23A,CD81,RIPK2,HPX,C3,C4BPB,TRPM4,TNFRSF14,LTA,PYCARD,ADCY7,C4BPA,TBX21,CD160,CEACAM1,FADD,IFNA2,GATA3,CD1A
AD	GO_REGULATION_OF_CELL_KILLING	2.84e-05	4.95e-04	0.58	0.42	1.96	75	FCGRT,SYK,FCGR2B,F2RL1,AZGP1,LILRB1,LAG3,IL7R,IL12RB1,CLEC7A,PRF1,SH2D1A,IL18RAP,PTPRC,IL4,LGALS9,NCR3,CFH,ARG1,PGLYRP1,CD1B,LEP,ITGAM,PGLYRP4,HFE,TYROBP,DNASE1L3,XCL1,CD226,IL23A,CD160,CEACAM1,ICAM1,FADD,BCL2L11,CD1A,VAV1,DNASE1,IFNG,AGER,IL13,NCR1,IL12B,NECTIN2,CD5L,LAMP1,STAP1
AD	GO_POSITIVE_REGULATION_OF_TUMOR_NECROSIS_FACTOR_SUPERFAMILY_CYTOKINE_PRODUCTION	2.91e-05	5.07e-04	0.58	0.43	2.03	73	MAPKAPK2,SYK,NFATC4,LILRA2,SASH3,ZBTB20,PTAFR,LILRA5,PF4,CLEC7A,CD86,SPN,PTPRC,ADAM8,CD2,CYBA,LGALS9,LEP,TYROBP,TLR4,TLR3,MMP8,LBP,IL23A,RIPK2,MAVS,ORM1,PYCARD,THBS1,FADD,FRMD8,NOD1,HSPB1,TLR2,IFIH1,FCER1G,IFNG,AGER,TICAM1,RIPK1,IL12B,CCL19
AD	GO_MEMORY	2.97e-05	5.16e-04	0.58	-0.43	-1.94	96	PLCB1,KALRN,LGMN,SORCS3,CCK,CNR1,PPP3CB,FGF13,TAC1,PRKCZ,PLK2,VLDLR,SLC8A2,HTR2A,GRIA1,SRF,PJA2,SLC17A7,GRIN2A,FEN1,SCN2A,ARC,ADCY1,CPEB3,RASGRF1,CAMK4,PTGS2,NQO2,BDNF,ATXN1,PRNP,SLC24A2,CUX2,JPH3,KCNK2,SERPINF1,GRIN1,SYT11,CALB1,MTOR,ASIC1,PSEN1,BRINP1
AD	GO_CELL_KILLING	3.01e-05	5.23e-04	0.58	0.35	1.85	125	FCGRT,SYK,LTF,FCGR2B,RAB27A,F2RL1,EMP2,AZGP1,LILRB1,GZMB,LAG3,STXBP2,IL7R,IL12RB1,PF4,CLEC7A,PRF1,SH2D1A,CTSH,IL18RAP,PTPRC,PTPN6,IL4,LGALS9,DEFA6,IL18,NCR3,CFH,ARG1,CAMP,PGLYRP1,CD1B,LEP,ITGAM,PGLYRP4,HFE,TYROBP,LYZ,DNASE1L3,XCL1,CD226,HRG,IL23A,C3,ELANE,CTSG,GNLY,CD160,CEACAM1,ICAM1,H2BC11,FADD,CCL13,BCL2L11
AD	GO_ATPASE_ACTIVITY	3.06e-05	5.30e-04	0.56	-0.32	-1.66	320	ATP5PD,TOR1A,ATP5F1C,ATP5MG,DDX1,DYNC1I1,GINS1,ABCE1,ATP5F1B,DDX10,HSPA13,PSMD6,CCT8,DDX25,NSF,DHX57,ATP5F1D,KIF21B,RAD51C,MLH1,PSMC6,YTHDC2,ATP2B1,PSMC3,OLA1,ATP5PO,CCNH,ABCA5,ATP5PB,GET3,CDK7,KIF3C,DHX35,ATP5F1A,DYNLL1,ATP5PF,RFC3,ATP6V1G1,DDX41,ATP6V1F,MYH10,DHX8,HSP90AB1,PFN2,ABCC8,SMARCA2,SPAST,CHD5,WRNIP1,ATP5ME,DDX28,HSPA14,MTREX,DYNC1H1,ABCF1,RFC5,TNNT1,MCM2,DYNC1I2,DHX29,ATP13A2,ERCC3,AB…
AD	GO_SYNAPTIC_VESICLE_ENDOCYTOSIS	3.07e-05	5.30e-04	0.56	-0.55	-2.11	44	TOR1A,DNM3,SYT1,PPP3CB,SNAP91,SYNJ1,SNCA,SH3GL2,STX1A,DNM1L,NLGN1,CDK5,AMPH,DNM1,SNCB,KIAA1109,SLC17A7,ACTB,SYT5,SYP
AD	GO_B_CELL_RECEPTOR_SIGNALING_PATHWAY	3.09e-05	5.33e-04	0.56	0.5	2.12	43	SYK,BCL2,FCGR2B,ELF1,PLCG2,NCKAP1L,CD19,CBFB,PTPRC,PTPN6,BTK,CD300A,CTLA4,ABL1,CD79A,LAT2,PAX5,PRKCH,ELF2,CD81,PTPN22,LIME1,LCK,LPXN,CD22
AD	GO_FC_EPSILON_RECEPTOR_SIGNALING_PATHWAY	3.19e-05	5.50e-04	0.56	-0.43	-1.96	102	MAPK10,PPP3R1,PSMD14,MAP2K4,PSMD12,PPP3CB,PSMD6,PSMD5,PSMA3,PSMD8,RAC1,PSMC6,CUL1,PSMC3,PSMA5,MAPK9,FBXW11,PSMA4,PAK1,PSMB6,PSMA1,PSMB5,SKP1,PSMB2,PIK3CB,PSMB3,PSMD1,MAPK1,PSMD10,NR4A3,PSMD3,PSMC1,PSMC4,PSMB4,PSMC5,PSMC2,PSMA2,PSMD4,PSMD11,PSMD13,PSMB7,GRB2,PSMB10,PSMF1,VAV3,PSMD2,PSMD9,PPP3CA,PSMB1,PSMD7
AD	GO_PROTON_TRANSPORTING_V_TYPE_ATPASE_COMPLEX	3.42e-05	5.88e-04	0.56	-0.69	-2.13	19	ATP6V1B2,ATP6V0B,ATP6AP2,ATP6AP1,ATP6V1D,ATP6V0E2,ATP6V1A,ATP6V1G1,ATP6V1F,ATP6V0A1,ATP6V1C1,ATP6V0C,ATP6V0D1
AD	GO_POST_TRANSLATIONAL_PROTEIN_MODIFICATION	3.46e-05	5.94e-04	0.56	-0.33	-1.67	270	ELOC,COPS7A,DCAF6,RAB11A,UCHL3,PSMD14,PSMD12,WSB2,COPS3,COPS5,RBX1,PSMD6,RAB2A,PSMD5,CUL2,MIA3,FBXL15,PSMA3,PSMD8,PSMC6,RAB1A,SCG3,CUL1,PSMC3,RNF7,LAMB1,PSMA5,FBXW11,PSMA4,SCG2,CHGB,GPS1,COPS2,PSMB6,KLHL3,BTBD1,LCMT1,PSMA1,COPS8,VIPAS39,PSMB5,RAB5A,SKP1,DCAF11,PSMB2,COPS4,CUL5,AGTPBP1,UBA3,PSMB3,PSMD1,COPS6,FBXW7,FBXO21,PSMD10,NAE1,KLHL9,FEM1B,GPLD1,RBBP7,PSMD3,COPS7B,UBE2M,ATG7,PSMC1,CHRDL1,PSMC…
AD	GO_INTERLEUKIN_1_MEDIATED_SIGNALING_PATHWAY	3.50e-05	5.98e-04	0.56	-0.44	-1.96	88	PLCB1,PSMD14,UBE2N,PSMD12,RBX1,PSMD6,PSMD5,PSMA3,PSMD8,PSMC6,EGR1,CUL1,PSMC3,PSMA5,UBB,FBXW11,TOLLIP,PSMA4,PSMB6,PSMA1,PSMB5,SKP1,PSMB2,PSMB3,PSMD1,PSMD10,PSMD3,PSMC1,PSMC4,PSMB4,PSMC5,PSMC2,PSMA2,PSMD4,PSMD11,PSMD13,PSMB7,PSMB10,PSMF1,PSMD2,PSMD9,UBA52,PSMB1,PSMD7,UBC
AD	GO_PHARYNGEAL_SYSTEM_DEVELOPMENT	3.50e-05	5.98e-04	0.56	0.64	2.23	23	BMP4,ECE1,BMPR1A,HES1,SIX1,FOLR1,NKX3-1,EYA1,TGFBR1,PTCH1,TBX1,TGFB2
AD	GO_POSITIVE_REGULATION_OF_LYMPHOCYTE_DIFFERENTIATION	3.50e-05	5.98e-04	0.56	0.41	2	83	ITPKB,SYK,GLI2,ZAP70,SASH3,LILRB2,BCL6,MMP14,ZBTB16,NCKAP1L,FLT3LG,IL7R,IL12RB1,INPP5D,CD86,CBFB,PTPRC,CD80,ADAM8,IL4,LGALS9,BTK,IL18,IL4R,IL15,ANXA1,VNN1,IL23A,CD27,RIPK2,RUNX3,GLI3,IL2RA,CD74,AXL,TGFBR2,IHH,GATA3,GAS6
AD	GO_REGULATION_OF_CELLULAR_CATABOLIC_PROCESS	3.58e-05	6.11e-04	0.56	-0.27	-1.5	627	SLIRP,HERC1,UBE2V2,NELL1,PAIP1,ATP6V1E1,RNF139,PSMD14,FBXL2,PSMD12,CNR1,FASTKD3,SMURF1,UCHL5,ATP6V1B2,RNF14,TIGAR,RBX1,PSMD6,GLMN,TSC2,PSMD5,ATP5IF1,SNCA,UCHL1,ATP6V0B,YWHAZ,SCFD1,EXOSC9,PSMA3,PSMD8,UBE2K,PSMC6,TBK1,DNM1L,CAPNS1,ATP6V1D,PSMC3,PIP4K2C,EXOSC4,EEF1A2,PSMA5,MAPK9,ATP6V0E2,RNF41,EXOC1,UBB,GAPDH,VDAC1,CDK5,YTHDF2,ATP6V1A,PSMA4,RRAGB,PLK2,UBQLN2,LAMTOR3,MTMR9,PSMB6,HTRA2,ATP6V1G1,CNOT7,…
AD	GO_REGULATION_OF_FAT_CELL_DIFFERENTIATION	3.62e-05	6.16e-04	0.56	0.39	1.9	88	RARRES2,FOXO1,MMP11,GATA2,ZFP36L2,ZFP36L1,ID4,SAV1,HES1,WWTR1,CMKLR1,ZBTB16,ENPP1,TGFB1I1,RORC,DKKL1,GDF3,RORA,LRP5,SIRT1,TRPV4,GPER1,STK3,ASXL2,WNT1,ASXL1,LEP,STK4,PRDM16,MEX3C,ZFP36
AD	GO_BLOOD_MICROPARTICLE	3.72e-05	6.32e-04	0.56	0.4	1.98	85	PZP,CP,C8A,F13A1,APOA1,FCN3,SERPINA3,KNG1,PLG,GC,HBE1,CPN2,SERPINF2,APOA4,CFH,FGA,ACSM1,SERPING1,HSPA1L,SLC4A1,C1R,CFB,HRG,ANGPTL4,SLC2A1,HPX,C3,ORM1,MSN,C4BPA,STOM,KDM4D,ENG,CLIC1,HSPA2,HP,AGT,ZBTB38,AHSG,AMBP,C1QB,C1S,ITIH1,HPR,ITIH2,CD5L,ANXA5
AD	GO_POSITIVE_REGULATION_OF_LEUKOCYTE_MIGRATION	3.73e-05	6.33e-04	0.56	0.36	1.88	114	RARRES2,CSF1,SWAP70,GPSM3,PGF,CMKLR1,C3AR1,MMP14,F2RL1,PTAFR,NCKAP1L,CCL5,VEGFB,IL1R1,C5AR1,SPN,ADAM8,LGALS9,TP53,TREM2,VEGFC,RAC2,TRPV4,PLVAP,CCL1,CD99,XCL1,SELP,LBP,IL23A,DYSF,ELANE,CXCR2,SERPINE1,TNFRSF14,CD74,PYCARD,CCL7,ITGA2,PLA2G7,CXCL12,CCL24,ICAM1,THBS1,CCL21,FADD,CCR1,CCR7,GAS6,S100A7,P2RX4,EDN2,TNF,F7,AGER,S100A14,EDN1,LGALS3,CCL4,KITLG,CCL19,JAM2,WNK1,IL6R,MADCAM1,EDN3,CCL20,TNFSF18,C…
AD	GO_CYTOPLASMIC_TRANSLATION	3.81e-05	6.45e-04	0.56	-0.47	-1.99	68	DPH2,FTSJ1,DNAJC24,GSPT2,EIF3K,EIF3I,DENR,YTHDF2,DRG1,RPL10A,EIF3M,HSPA14,RPL26L1,AARS1,CPEB3,RPL15,RPL31,TMA7,CPEB1,ZC3H15,MCTS1,ETF1,RWDD1,EIF3J,EIF3H,EIF5,RPL38,MTOR,EIF2S2,DRG2,DHX9,EIF3D
AD	GO_MITOCHONDRIAL_RESPIRATORY_CHAIN_COMPLEX_IV	3.82e-05	6.46e-04	0.56	-0.85	-2.12	9	NDUFA4,COX6A1,COX4I1,UQCRC2,COA3,COX5A,UQCRFS1
AD	GO_MOLTING_CYCLE	3.89e-05	6.57e-04	0.56	0.41	1.99	83	PPP1R13L,EGFR,SMO,BCL2,RELA,IGFBP5,NIPBL,SAV1,SOX21,NOTCH1,LGR4,TRADD,ALX4,HDAC1,NUMA1,SNAI1,RBPJ,FUZ,LRP4,KRT84,TGFB2,EDA,CELSR1,FOXE1,TP63,KRT33B,EDAR,DNASE1L2,SOX9,KRT16,SOX18,SMAD4,TERT,LAMA5
AD	GO_POSITIVE_REGULATION_OF_RESPONSE_TO_EXTERNAL_STIMULUS	3.90e-05	6.57e-04	0.56	0.23	1.43	498	FYN,RARRES2,ALPK1,MUC1,CSF1,PGC,MAPKAPK2,SWAP70,EGFR,NFKB1,GPSM3,COLEC12,SYK,TLR5,LTF,CXCR4,RELA,IL16,PGF,ERBIN,LILRA2,TRIL,SASH1,CMKLR1,NFKBIA,C3AR1,LGR4,TLR7,CD180,F2RL1,TRIM5,LRP1,FCN1,MAPKAPK3,TNIP2,MAP3K1,CNPY3,CDK19,PLCG2,UNC93B1,PDGFRB,CASP8,AIM2,NUPR1,TRADD,OSM,TSPAN6,LY86,NCKAP1L,LILRA5,CCL5,LILRA4,IRF4,PRKD2,LAG3,VEGFB,TLR8,CLEC7A,PIK3CG,SH2D1A,GFI1,PLG,C5AR1,MFHAS1,IL18RAP,TNFRSF1A,OSM…
AD	GO_PROTEIN_COMPLEX_INVOLVED_IN_CELL_ADHESION	3.94e-05	6.62e-04	0.56	0.59	2.27	29	ITGB4,ITGB8,ITGAX,ITGB5,EMILIN1,TSPAN32,ITGA10,CD80,ITGA5,ITGB3,ITGBL1,ITGA7,ITGA6,CTLA4,ITGAM,ITGB7,ITGA2,ITGA8,ITGAL
AD	GO_NEGATIVE_REGULATION_OF_EPITHELIAL_CELL_APOPTOTIC_PROCESS	3.96e-05	6.65e-04	0.56	0.53	2.2	40	ANGPT1,GATA2,PAK4,TNIP2,MAPK7,TCF7L2,NUPR1,KRIT1,IL4,FGA,TNFAIP3,ABL1,RAMP2,ANGPTL4,FGF21,TERT,WFS1,HMOX1,SERPINE1,NDNF,ICAM1,PDX1,GATA3,CFLAR,GAS6
AD	GO_VESICLE_TETHERING_COMPLEX	3.98e-05	6.67e-04	0.56	-0.54	-2.09	44	RINT1,TRAPPC2,EIPR1,EXOC1,VPS33A,VPS41,EXOC2,VPS33B,TRAPPC2L,TRAPPC11,VPS8,MYRIP,VPS39,EXOC3,GOLGA3,EXOC7,NBAS,CDC42,AKTIP,VPS11,VPS53,VPS51,EXOC6B,STXBP6,TGFBRAP1,COG5,ZW10
AD	GO_CARDIAC_CHAMBER_MORPHOGENESIS	3.99e-05	6.67e-04	0.56	0.36	1.88	114	PPP1R13L,MYL3,TGFBR3,SMO,TBX2,TBX5,FOXC1,BMP4,HEY2,NOTCH2,SAV1,RXRA,BMPR1A,HES1,NOTCH1,DHRS3,FOXF1,TBX3,HEYL,TNNI1,GATA4,RBPJ,TGFBR1,TP53,TBX1,TGFB2,SMAD6,MKS1,CHD7,WNT11,MED1,SOX4,HAND2,FOXH1,MYBPC3,BMP10,FZD1,COL11A1,SMAD4,FOXC2
AD	GO_REGULATION_OF_SYNAPSE_STRUCTURE_OR_ACTIVITY	3.99e-05	6.67e-04	0.56	-0.36	-1.76	176	OPA1,UBE2V2,KALRN,DGKB,ASIC2,DNM3,SLC17A6,SNCA,YWHAZ,PAFAH1B1,SLITRK3,FRMPD4,ACTR2,DNM1L,NLGN1,PCDH8,CDK5,MEF2C,BHLHB9,CAMK1,DNM1,CHMP2B,DCTN1,CAPRIN2,CAMKV,ARHGAP44,NEURL1,TUBB,SYBU,CLSTN1,NRCAM,GAP43,SLC17A7,CLSTN3,LRRN3,LRP8,ARF4,ETV5,ARC,ADGRB3,CTNNA2,BAIAP2,ADGRB2,CLSTN2,ITPKA,SLITRK5,VPS35,PPT1,CFL1,PTPRS,TIAM1,BDNF,SEMA4A,MAPK14,CAMK2B,LRRTM2,CDC42,CRKL,PRNP,SYNDIG1,CUX2,TUBA1A,CDK5R1,CAPR…
AD	GO_SEGMENTATION	4.01e-05	6.69e-04	0.56	0.43	2.01	72	MED12,FOXC1,BMP4,ROR2,BMPR1A,NOTCH1,FOXF1,TBX3,XRCC2,TBX6,TBX19,NEUROG1,NKX3-1,GDF3,RBPJ,PCSK6,DVL2,LFNG,KDM6A,TP53,LHX1,CDX2,EP300,LEF1,PAX1,LRP6,TCAP,SEMA3A,TCF15,SMAD4,FOXC2
AD	GO_REGULATION_OF_LYMPHOCYTE_MEDIATED_IMMUNITY	4.03e-05	6.72e-04	0.56	0.36	1.83	115	FCGRT,FOXJ1,WAS,FCGR2B,SASH3,BCL6,TNFRSF1B,CD40,AZGP1,LILRB1,LAG3,IL7R,IL12RB1,IL1R1,SH2D1A,CLCF1,IL18RAP,ATAD5,PTPRC,PTPN6,IL4,LGALS9,IL18R1,BTK,IL18,IFNB1,NCR3,ARG1,CD1B,LEP,HFE,XCL1,CR1,CD226,IL23A,CD81,HPX,C3,C4BPB,TRPM4,LTA,C4BPA,TBX21,CD160,CD96,CEACAM1,FADD,IFNA2,GATA3,CD1A,VAV1
AD	GO_PROTEASOME_REGULATORY_PARTICLE_BASE_SUBCOMPLEX	4.04e-05	6.72e-04	0.56	-0.79	-2.14	12	PSMD5,PSMC6,PSMC3,PSMD1,PSMD10,PSMC1,PSMC4,PSMC5,PSMC2,PSMD4,PSMD2,PSMD9
AD	GO_CD4_POSITIVE_ALPHA_BETA_T_CELL_ACTIVATION	4.08e-05	6.77e-04	0.56	0.42	1.96	70	SASH3,BCL6,NCKAP1L,RORC,IRF4,IL12RB1,CD86,BATF,CBFB,SPN,CD80,LGALS9,IL18R1,IL18,RORA,GPR183,IL4R,PLA2G2D,STAT3,LEF1,ANXA1,PAX1,TCIRG1,FUT7,XCL1,TWSG1,IL23A,CD81,LY9,RIPK2,RUNX3,TBX21,CD160,PTGER4,TGFBR2,GATA3,RELB
AD	GO_ENDOPLASMIC_RETICULUM_LUMEN	4.12e-05	6.82e-04	0.56	0.28	1.63	246	MXRA8,CSF1,LAMB2,CP,CES1,BMP4,COL5A1,IGFBP5,F5,FSTL3,ADAMTSL4,HRC,COL8A1,EBI3,CNPY3,COL6A1,PNPLA2,APOA1,MZB1,CRTAP,KNG1,COL6A2,LAMC1,RCN3,COL1A1,VCAN,COL21A1,TOR4A,MTTP,FKBP10,COL8A2,F10,H6PD,CFP,CD4,COL5A3,GIP,PROZ,APOA4,PLOD3,FGA,APOB,SPP2,CTSZ,CYP2W1,GPC3,WNT6,KTN1,AMELX,POGLUT2,IGFBP7,WNT1,P3H2,COL13A1,LTBP1,ARSD,CASQ2,SERPINH1,IGFBP1,IL23A,COL11A2,RNASET2,COL11A1,COL4A6,FKBP14,PDGFC,ARSJ,AMB…
AD	GO_MUSCLE_ORGAN_MORPHOGENESIS	4.12e-05	6.82e-04	0.56	0.43	2.02	69	MYL3,TGFBR3,FOXC1,HEY2,RXRA,BMPR1A,NOTCH1,TTN,TNNI1,RBPJ,MYOM1,TGFBR1,TBX1,TGFB2,CHD7,MED1,TCAP,FOXH1,MYBPC3,TCF15,BMP10,FZD1,COL11A1,SMAD4,FOXC2,LIF,SIRT6,HAND1,PKP2,ENG,S1PR1
AD	GO_ATP_BIOSYNTHETIC_PROCESS	4.19e-05	6.93e-04	0.56	-0.57	-2.13	37	ATP5PD,COX5B,ATP5F1C,ATP5MG,PID1,ATP5F1B,ATP5F1D,SLC25A12,ATP5PO,ATP5PB,CYC1,ATP5MC3,ATP5MC1,ATP5F1A,ATP5PF,ATP5ME,ALDOA,STOML2,PPARGC1A,ATP5MC2,PRKAG2
AD	GO_CORONARY_VASCULATURE_DEVELOPMENT	4.20e-05	6.93e-04	0.56	0.55	2.21	37	APLNR,TGFBR3,SGCD,TBX5,BMP4,HEY2,NOTCH1,PRDM1,PDGFRB,VEGFB,PTK7,TGFBR1,TBX1,SMAD6,GPER1,GPC3,PCSK5,LTBP1,HAND2
AD	GO_GROWTH_FACTOR_ACTIVITY	4.20e-05	6.93e-04	0.56	0.35	1.86	133	CSF1,INHBB,GH1,HDGF,BMP1,BMP4,PGF,OSM,FGF3,VEGFB,GDF3,CLCF1,IL3,GDF2,FGF4,GDF5,CSF2,GDF15,CSHL1,RABEP2,IL4,VEGFC,TGFB2,FGF22,TGFB3,NRG2,OSGIN2,AMELX,IL11,PPBP,CCN6,BMP10,ARTN,FGF21,GDF11,FGF18,GH2,PDGFC,AMBN,ADA2,OGN,LIF,EGF,BMP15,CXCL12,PDGFB,GFER,FGF2,AGT,NODAL,GDF9,TFF1,FGF17,EFEMP1,BMP6,GRN,FGF8,NRTN,BMP5,BMP7,KITLG,IL12B,IL2,BMP3,FGF6,IL5,CCN2,DKK1,MSTN,FGF16
AD	GO_POSITIVE_REGULATION_OF_PEPTIDYL_TYROSINE_PHOSPHORYLATION	4.24e-05	6.97e-04	0.56	0.33	1.79	159	FYN,ANGPT1,GH1,SYK,CTF1,BANK1,HES1,CD40,CSF1R,OSM,YES1,LILRA5,CD44,HSF1,IQGAP1,CCL5,SOCS3,CASS4,CLCF1,IL3,TNFRSF1A,PTK6,PTPRC,CD80,DVL2,CSF2,CSHL1,CD4,CRLF1,IL4,IL18,ITGA5,PECAM1,ANGPT4,LRP4,TP53,TREM2,CD3E,ITGB3,GPRC5B,IL15,ABL1,STAT3,EFNA1,IL11,LEP,IL24,NEDD9,HCLS1,IL23A,CD81,GATA1,RIPK2,GH2,HPX
AD	GO_ACTIVATION_OF_IMMUNE_RESPONSE	4.25e-05	6.97e-04	0.56	0.24	1.49	475	FYN,ALPK1,PAWR,MUC1,MAPKAPK2,NFKB1,WAS,COLEC12,SYK,BCL2,TLR5,LTF,C8A,FCGR2B,RELA,ERBIN,LILRA2,ZAP70,TRIL,WASF2,CSK,CD3D,MYO1C,C6,CMKLR1,NFKBIA,C3AR1,LGR4,TLR7,F2RL1,TRIM5,FCN1,MAPKAPK3,TNIP2,EZR,MAP3K1,CNPY3,ELF1,PLCG2,UNC93B1,CASP8,AIM2,TSPAN6,YES1,NCKAP1L,SH2B2,FGR,LILRA4,FCN3,IRF4,HLA-DPA1,C1RL,PRKD2,C8B,CD19,INPP5D,TLR8,CFD,CLEC7A,BTNL3,GFI1,C5AR1,CBFB,MFHAS1,PTPRC,MYO10,LAX1,CYBA,PTPN6,CFP,R…
AD	GO_RIBONUCLEOSIDE_TRIPHOSPHATE_METABOLIC_PROCESS	4.29e-05	7.03e-04	0.56	-0.49	-1.97	58	OPA1,ATP5PD,COX5B,ATP5F1C,ATP5MG,PID1,ATP5F1B,CTPS1,ATP5F1D,SLC25A12,ATP5PO,ATP5PB,CYC1,ATP5MC3,ATP5MC1,ATP5F1A,ATP5PF,ATP5ME,ITPA,NME5,ALDOA,MFN1,STOML2,EFL1,PPARGC1A,ATP5MC2,PRKAG2
AD	GO_T_CELL_SELECTION	4.36e-05	7.13e-04	0.56	0.51	2.14	41	ITPKB,SYK,BCL2,ZAP70,CD3D,IRF4,IL12RB1,BATF,SPN,PTPRC,CD4,DOCK2,CD3E,IL15,STAT3,STK11,IL23A,LY9,GLI3,CD74,TBX21,CD3G,GATA3,CCR7
AD	GO_MUSCLE_SYSTEM_PROCESS	4.41e-05	7.21e-04	0.56	0.25	1.54	374	PPP1R13L,SSPN,MYL3,PLCE1,SORBS3,FOXO1,SPX,KCNE4,GJA1,KCNJ5,PXN,SMAD5,SGCD,KLF15,CXCR4,HSPB6,SGCA,ITGB5,RYR1,MYOT,LMNA,FXYD1,CSRP3,TLN1,IGFBP5,HEY2,TNFRSF1B,KCNQ1,NOTCH1,HRC,TMOD3,PPARA,PGAM2,PTAFR,OXT,YY1,TTN,SPHK1,TNNI1,MYOZ1,GATA4,CHRNG,F2R,MYOF,AKAP13,NEUROG1,VEGFB,CLCN1,SCN10A,P2RX1,GLRA1,FOXO3,MYBPH,PIK3CG,DSC2,KLF4,MYOM1,TNFRSF1A,TNNT3,SYNM,CHRNE,CYBA,DTNA,FLNA,PDE9A,TAZ,MYLPF,MYL1,MYL12A,A…
AD	GO_MOLTING_CYCLE_PROCESS	4.51e-05	7.36e-04	0.56	0.43	2.01	69	EGFR,SMO,BCL2,RELA,IGFBP5,SAV1,SOX21,NOTCH1,LGR4,TRADD,ALX4,HDAC1,NUMA1,SNAI1,RBPJ,FUZ,LRP4,KRT84,TGFB2,EDA,CELSR1,FOXE1,TP63,EDAR,DNASE1L2,SOX9,SOX18,SMAD4
AD	GO_INTRINSIC_COMPONENT_OF_SYNAPTIC_VESICLE_MEMBRANE	4.54e-05	7.40e-04	0.56	-0.59	-2.11	34	SYT1,SLC17A6,STX12,SLC30A3,STX1A,RAB26,SYNGR1,STX6,VAMP7,VAMP1,RAB5A,SYN1,RAB3B,SLC17A7,SYP,VAMP4,PTPRS,RAB27B,SYT11,SV2A
AD	GO_GTPASE_ACTIVITY	4.66e-05	7.57e-04	0.56	-0.35	-1.73	222	OPA1,SEPTIN6,RGS7,RAB11A,GNB1,TUBG2,RAB22A,RAB40B,DNM3,RIT2,RAB6B,RAB2A,GNG3,TUBA4A,GNB5,HRAS,ARL8B,RAC1,GNAS,GSPT2,RAB1A,RAB15,DNM1L,ARL4C,EEF1A2,RGS4,TUBA1B,RAB26,SRPRA,RRAGB,TBCC,DIRAS2,DNM1,TUBB2A,ARF5,GTPBP4,RGS17,RASL11B,DRG1,RRAGA,RAB5A,GPN3,RND1,TUBB,TUBG1,GPN1,RAB3B,GNL2,RASA1,AGAP2,RND3,ARF4,GCH1,SRP54,RAB33A,RGS2,RALB,RASL10A,ARL3,TUBB4B,IFT27,GUF1,RHEB,GFM1,ARL4D,MFN1,RAC3,EFL1,DIRAS3…
AD	GO_INTERFERON_GAMMA_PRODUCTION	4.66e-05	7.57e-04	0.56	0.39	1.9	87	PDCD1LG2,SASH3,TLR7,F2RL1,EBI3,LILRB1,HLA-DPA1,IL12RB1,TLR8,CLEC7A,IL1R1,SPN,IL18RAP,CD2,SLC11A1,LGALS9,IL18R1,IL18,CD3E,BTN3A1,PGLYRP1,ABL1,HLA-DPB1,PGLYRP4,TCIRG1,TLR4,AVPR2,XCL1,TLR3,CD226,IL23A,RIPK2,PTPN22,LTA,PYCARD,CD244,CD160,CD96,AXL,FADD,GATA3,CCR7,GAS6,IRF8,TNF,IL36RN,SCGB1A1,IL1RL1,NR1H4,IL12B,IL2,FOXP3,CD14,VTCN1,HMHB1
AD	GO_CARDIAC_VENTRICLE_DEVELOPMENT	4.68e-05	7.59e-04	0.56	0.37	1.86	106	PPP1R13L,MYL3,TGFBR3,TBX5,FOXC1,BMP4,HEY2,SAV1,RXRA,BMPR1A,HES1,NOTCH1,PRDM1,FOXF1,TBX3,HEYL,TNNI1,GATA4,RBPJ,PTK7,TGFBR1,TGFB2,SMAD6,PAX8,CHD7,WNT11,LTBP1,MED1,NPRL3,SOX4,HAND2,FOXH1,MYBPC3,BMP10,FZD1,COL11A1,SMAD4,FOXC2,MDM4,SALL1,HAND1,TRIP11,PKP2,ENG,TGFBR2,RBM15,GATA3
AD	GO_MESODERM_MORPHOGENESIS	4.72e-05	7.63e-04	0.56	0.46	2.09	58	ITGB4,GJA1,FOXC1,BMP4,PAX2,EPHA2,BMPR1A,FOXF1,TBX3,SNAI1,TBX6,TBX19,KLF4,EYA1,KDM6A,ITGB3,EYA2,WNT11,LEF1,TWSG1,FOXC2,ITGA2,SETD2,HMGA2,HAND1,ITGA8,TLX2,EPB41L5,TAL1,WLS,NODAL,ETV2
AD	GO_UBIQUITIN_LIKE_PROTEIN_LIGASE_BINDING	4.81e-05	7.77e-04	0.56	-0.33	-1.7	255	STAM,DIO2,PRKACB,MOAP1,STAT1,UBE2N,NLK,RBX1,TRIM37,GLMN,PRKAR1A,UCHL1,YWHAZ,CUL2,PSMA3,RTN4,UBE2K,DLG3,GPI,UQCRC1,DNM1L,CUL1,UBB,TUBA1B,CCT2,TOLLIP,BAG4,LRPPRC,SLC25A5,PTK2B,RRAGA,HSP90AB1,TUBB,NDUFS2,TPI1,GABARAPL1,TRIB1,CUL5,FAF1,PSMD1,ATP6V0C,UBE2A,GRIK2,FBXW7,MC4R,PRKAR2B,NAE1,RANGAP1,CKB,RPA2,TRAF5,DERL1,RALB,SUMO1,UBE2D2,ISG15,SCAMP3,TSG101,BAG1,JAK1,XRCC5,DDRGK1,DNAJA1,ANKRA2,HGS,GABARAPL2…
AD	GO_CARDIAC_VENTRICLE_MORPHOGENESIS	4.84e-05	7.81e-04	0.56	0.43	1.99	65	PPP1R13L,MYL3,TGFBR3,TBX5,FOXC1,HEY2,RXRA,BMPR1A,NOTCH1,FOXF1,HEYL,TNNI1,GATA4,RBPJ,TGFBR1,TGFB2,CHD7,MED1,SOX4,HAND2,FOXH1,MYBPC3,BMP10,COL11A1,SMAD4,FOXC2,HAND1,PKP2,ENG,TGFBR2
AD	GO_DENDRITE_MORPHOGENESIS	4.92e-05	7.92e-04	0.56	-0.4	-1.89	126	OPA1,KALRN,ZNF365,SS18L1,SS18L2,DNM3,HPRT1,RAPGEF2,SHANK2,PAFAH1B1,DLG4,ACTR2,DNM1L,NLGN1,CDK5,BTBD3,BHLHB9,KIDINS220,YWHAH,VLDLR,CAPRIN2,VAMP7,PARP6,ARHGAP44,DCLK1,LRP8,ARC,ADGRB3,MAPK8IP2,CTNNA2,BAIAP2,ITPKA,ABITRAM,SLITRK5,CFL1,TIAM1,CELSR2,NEDD4L,CAMK2B,CDC42,ANKRD27,MAP2,CUX2,CDK5R1,WASL,PPP3CA,CAPRIN1,PHACTR1,GRIN1,PQBP1,EPHA4,HECW1,SEMA4D,ABI1,RAB21,PICALM,PAK3,PTPRD,SHANK1,RBFOX2,PTN
AD	GO_PEPTIDYL_TYROSINE_MODIFICATION	4.96e-05	7.98e-04	0.56	0.27	1.64	308	FYN,ANGPT1,EGFR,GH1,SYK,CTF1,BANK1,ROR2,ZAP70,HIPK2,CSK,TIE1,EPHA2,HES1,WEE1,CD40,FGFR4,CSF1R,FES,IGF1R,PDGFRB,TTN,OSM,YES1,LILRA5,CD44,HSF1,EPHB4,IQGAP1,CCL5,SOCS3,FGR,NEK1,ERBB2,CASS4,BMX,DDR2,CLCF1,IL3,TNFRSF1A,PTK6,PTPRC,CD80,DVL2,HIPK1,CSF2,CSHL1,PTPN6,CD4,CRLF1,IL4,BTK,IL18,ITGA5,PECAM1,ANGPT4,LRP4,TP53,TREM2,CD3E,ITGB3,EPHA1,INSRR,GPRC5B,CD300A,IL15,ABL1,MUSK,STAT3,SPINK1,CBLB,EFNA1,CAV1,I…
AD	GO_SPLICEOSOMAL_TRI_SNRNP_COMPLEX	5.04e-05	8.09e-04	0.56	-0.62	-2.13	27	LSM4,SNRPD1,SNU13,SNRPE,TXNL4A,LSM3,LSM5,SNRPF,PPIH,SNRPD2,SNRPB,PRPF18,PRPF4,SNRPD3,PRPF6,LSM7
AD	GO_CELLULAR_RESPONSE_TO_VASCULAR_ENDOTHELIAL_GROWTH_FACTOR_STIMULUS	5.05e-05	8.09e-04	0.56	0.5	2.13	46	MAPKAPK2,FOXC1,RELA,PGF,MYO1C,NOTCH1,GAS1,PDGFRB,SPHK1,PRKD2,VEGFB,MT1G,VEGFC,GAB1,DCN,ANXA1,RAMP2,HRG,ERN1,PRKD1,VCAM1,SEMA6A,XDH,PTP4A3,NR4A1
AD	GO_RIBOSOME_BINDING	5.08e-05	8.13e-04	0.56	-0.57	-2.12	37	SRP72,EIF3K,SEC61A2,OLA1,SRP19,LETMD1,C1QBP,EIF6,MRPS27,LETM1,CPEB3,GUF1,CPEB1,EIF5A2,EIF2S1,OXA1L,EFL1,ETF1,HSPA5,YTHDF3,MTOR,BAG6,EEF2
AD	GO_TRNA_MODIFICATION	5.10e-05	8.15e-04	0.56	-0.48	-1.96	58	PUS7,SEPHS2,SSB,FTSJ1,TRIT1,QTRT2,ELP1,TARBP1,METTL1,TPRKB,ELP5,AARS1,CDK5RAP1,NAT10,DUS4L,TRMT61B,TRMT112,TRMT5,MTO1,ALKBH1,TRMT1,OSGEP,TRMT1L,TRMT12,TRMT11,PUS1,METTL2B,THUMPD2,ELP6,MOCS3,NSUN3,PUS3,QTRT1
AD	GO_REGULATION_OF_CELLULAR_RESPONSE_TO_GROWTH_FACTOR_STIMULUS	5.14e-05	8.20e-04	0.56	0.3	1.7	205	TGFBR3,MSX1,BMP4,LOX,PRDM14,ZNF423,SFRP4,HIPK2,FOXD1,FSTL3,NOTCH2,MYO1C,HES1,NOTCH1,EMILIN1,ONECUT1,DAB2,TGFB1I1,GATA4,FOLR1,PRKD2,NUMA1,MYOF,GDF3,RBPJ,FUZ,GLG1,PCSK6,GDF2,FGF4,RUNX2,GDF5,CAV2,NEDD4,ACVRL1,TGFBR1,ITGA5,SIRT1,TP53,VEGFC,ITGB3,SMAD6,TGFB3,DCN,EP300,GPC3,SMURF2,CREBBP,ABL1,TOB1,SPART,WNT1,CAV1,AGTR2,LTBP1,PRDM16,CER1,FGFBP1,BAMBI,TWSG1,STK11,HRG,FZD1,CHST11,FGF18,SMAD4,MMRN2,LTBP4,T…
AD	GO_CRANIAL_SKELETAL_SYSTEM_DEVELOPMENT	5.33e-05	8.50e-04	0.56	0.46	2.06	56	IRX5,MED12,BMP4,TULP3,SLC39A1,NIPBL,MMP14,IFT140,SIX1,NEUROG1,RAB23,PRRX1,FGF4,RUNX2,TGFBR1,ALX3,TBX1,TGFB2,LHX1,TGFB3,FOXE1,PAX5,TP63,CHST11,FOXC2,GLI3,SETD2,DLX2,TGFBR2,FOXN3,NODAL,CTNNB1,HOXA2
AD	GO_MESODERMAL_CELL_DIFFERENTIATION	5.53e-05	8.80e-04	0.56	0.6	2.29	28	ITGB4,GJA1,BMP4,PAX2,BMPR1A,FOXF1,KLF4,EYA1,KDM6A,ITGB3,EYA2,FOXC2,ITGA2,HMGA2,ITGA8,TAL1,NODAL,ETV2,TRIM15,KDM6B,DKK1,HOXA11
AD	GO_MESENCHYME_MORPHOGENESIS	5.61e-05	8.88e-04	0.56	0.49	2.08	45	TBX2,MSX1,FOXC1,HEY2,BMPR1A,NOTCH1,FOXF1,HEYL,SNAI1,RBPJ,ACVRL1,TGFBR1,TGFB2,WNT11,LEF1,MYC,SOX9,SMAD4,FOXC2,MDM4,ENG,TGFBR2,MDM2,ACTA2,FGF8,BMP5,BMP7
AD	GO_PROTON_TRANSPORTING_TWO_SECTOR_ATPASE_COMPLEX_PROTON_TRANSPORTING_DOMAIN	5.60e-05	8.88e-04	0.56	-0.69	-2.07	18	ATP5PD,ATP5MG,ATP6V0B,ATP5PB,ATP6V0E2,ATP5MC3,ATP5MC1,ATP5PF,ATP6V0A1,ATP5ME,ATP6V0C,ATP6V0D1
AD	GO_PURINE_NUCLEOSIDE_TRIPHOSPHATE_METABOLIC_PROCESS	5.60e-05	8.88e-04	0.56	-0.5	-2.04	61	OPA1,ATP5PD,COX5B,ATP5F1C,GUK1,ATP5MG,PID1,ATP5F1B,ATP5F1D,SLC25A12,DGUOK,ATP5PO,ATP5PB,CYC1,ATP5MC3,ATP5MC1,ATP5F1A,ATP5PF,ATP5ME,ITPA,ADK,NME5,ALDOA,MFN1,STOML2,EFL1,PPARGC1A,ATP5MC2,PRKAG2
AD	GO_CYTOPLASMIC_DYNEIN_COMPLEX	5.66e-05	8.95e-04	0.56	-0.71	-2.08	16	DYNLRB1,DYNC1LI1,DYNC1I1,DYNLT3,DYNLL1,SNX4,NUDCD3,DYNC1H1,DYNC1I2,DYNC2LI1
AD	GO_NOTOCHORD_DEVELOPMENT	5.68e-05	8.97e-04	0.56	0.71	2.17	15	GLI2,ID3,EPHA2,YAP1,GDF3,KDM6A,GLI1,WNT11,EFNA1,SOX9
AD	GO_NUCLEOTIDE_EXCISION_REPAIR_DNA_DAMAGE_RECOGNITION	5.70e-05	8.98e-04	0.56	-0.65	-2.13	23	COPS7A,COPS3,COPS5,RBX1,UBB,GPS1,COPS2,COPS8,RAD23B,COPS4,COPS6,COPS7B,DDB1,CUL4B,UBA52,UBC,PARP1
AD	GO_B_CELL_MEDIATED_IMMUNITY	5.81e-05	9.14e-04	0.56	0.38	1.92	97	FOXJ1,SWAP70,C8A,FCGR2B,BCL6,C6,CD40,POU2F2,C1RL,C8B,CD19,INPP5D,TLR8,BATF,CLCF1,ATAD5,CD70,PTPRC,PTPN6,CFI,IL4,BTK,IL4R,SERPING1,C2,TCIRG1,IRF7,UNG,XCL1,CR1,CD226,C1R,CD81,C7,CD27,HPX,C3,C4BPB,LTA,CD74,C4BPA,TBX21,CRP,C1QA,CD40LG,FCER1G,IGLL1,TNF,C1QB,C1S,BCL10,GCNT3,IL2,NECTIN2,FOXP3,AICDA,CR2
AD	GO_POSITIVE_REGULATION_OF_ERK1_AND_ERK2_CASCADE	5.85e-05	9.19e-04	0.56	0.32	1.75	168	ANGPT1,EGFR,BMP4,SSTR4,GNAI2,NOTCH2,NOTCH1,F2RL1,LRP1,FGFR4,CSF1R,CCL2,PDGFRB,CD44,GATA4,CCL5,F2R,PRKD2,CALCR,C5AR1,GPNMB,CCL16,FGF4,MFHAS1,PTPRC,RAMP3,CD4,CCL17,LGALS9,P2RY6,SERPINF2,TREM2,GPR183,FGA,TRPV4,GPER1,CCL25,ABL1,CCL22,CCL1,ACKR3,TLR4,HAND2,HCRTR1,XCL1,MARCO,SLAMF1,FGF21,GAREM1,RIPK2,FGF18,PDGFC,OPRM1,PTPN22,CD74,PYCARD,CCL7,NTRK1,FSHR,PDGFB,TNFSF11,CCL24,CCL23,ICAM1,CCL21,CCR1,CCL13,F…
AD	GO_DORSAL_VENTRAL_PATTERN_FORMATION	5.87e-05	9.19e-04	0.56	0.41	1.91	66	PAX6,RFX4,SMO,GLI2,BMP4,TULP3,GPR161,BMPR1B,BMPR1A,EVX1,HOXB2,ASCL1,LRP4,PTCH1,LHX1,GLI1,VAX2,SMAD6,MKS1,PROP1,LMX1B,SIX3,CER1
AD	GO_MUSCLE_CELL_PROLIFERATION	5.87e-05	9.19e-04	0.56	0.31	1.7	173	ANGPT1,EGFR,TGFBR3,GJA1,SIX5,TBX2,TBX5,FOXC1,BMP4,IGFBP5,HEY2,GNAI2,SAV1,RXRA,BMPR1A,NOTCH1,PTAFR,PDGFRB,TCF7L2,CCL5,SIX1,YAP1,RBPJ,KLF4,CYBA,ELN,P2RY6,IL18,TGFBR1,TP53,SERPINF2,APOD,TGFB2,GLI1,MMP2,TGFB3,GPER1,MAP3K5,IL15,TNFAIP3,NOX1,STAT3,PTGIR,TP73,MMP9,COMT,PIM1,HTR1B,CALCRL,BMP10,IRAK1,ABCC4,ERN1,TERT,FOXC2,ELANE,JARID2,ADIPOQ,OGN,HMOX1,MYOG,ITGA2,PRKG1,PDGFB,NOTCH3,GATA6,THBS1,TGFBR2,CDKN1…
AD	GO_MICROTUBULE_BASED_MOVEMENT	5.93e-05	9.22e-04	0.56	-0.36	-1.73	178	OPA1,AP3M2,DYNLRB1,AP3S1,DYNC1LI1,DYNC1I1,TERF2,KIFAP3,NEFL,ACTR10,AP3B2,MKKS,UCHL1,KIF21B,PAFAH1B1,ARL8B,SSX2IP,CABYR,RAB1A,ACTR2,ACTR1A,PRKCZ,NDEL1,AP3D1,UBB,KIF3C,HSPB11,DYNLL1,VAMP7,LRPPRC,ACTR3,CFAP20,SYBU,SPAST,ACTR1B,DYNC1H1,DYNC1I2,DLG2,COPG1,MAP1S,KLC1,KIF5C,SOD1,ARL3,NEFH,IFT52,IFT27,KIF17,DYNC2LI1,TTLL1,NME5,CFAP298,DNAL4,CELSR2,RASGRP1
AD	GO_ORGANELLE_FUSION	5.93e-05	9.22e-04	0.56	-0.43	-1.91	91	OPA1,C2CD5,TRIM9,PID1,SYT1,SNAP25,CHCHD3,CORO1A,STXBP1,SNCA,STX12,STX1A,DNM1L,STX6,LRMP,CHMP2B,MFF,VAMP7,VPS41,BET1,GDAP1,VAMP1,UVRAG,VTI1B,BNIP3,VPS8,STX3,USO1,VPS39,VAMP4,MFN1,STOML2,STX7,VPS11,ANKRD27,VAV3,SNAP29,MFN2,VCPIP1,AFG3L2,RAB7A,BNIP1,STXBP6,TAP2,TGFBRAP1,PRKN,STX8,CALR,CPLX2,STX4,SEPTIN8,RAB8B,RAB3A
AD	GO_REGULATION_OF_ANATOMICAL_STRUCTURE_MORPHOGENESIS	5.93e-05	9.22e-04	0.56	0.21	1.36	852	APLNR,FYN,POU3F2,CSF1,VAT1,CDC42EP4,FOXJ1,PLXNB2,GJA1,SMO,BCL2,GATA2,RHOQ,TBX2,GPC4,ITGB8,CLDN3,MSX1,SRPX2,PLEKHA4,TBX5,MED12,FOXC1,NFATC4,BMP4,CXCR4,PGF,ITGAX,ROR2,HSPB6,DVL3,MYLK3,COL5A1,KANK1,BCL6,SP1,PAX2,PDPN,HIPK2,HEY2,RRAS,RND2,PRPF40A,FOXO4,HDAC7,TNFRSF1B,SASH1,C6,PAK4,METRN,TIE1,EPHA2,RXRA,BMPR1A,HES1,NOTCH1,C3AR1,EMILIN1,E2F2,HNF1B,LGR4,CLDN4,CD40,LRP1,AQP1,EMP2,CSF1R,MAPK7,EZR,CCL2,FES…
AD	GO_STEROL_TRANSPORT	5.92e-05	9.22e-04	0.56	0.43	1.97	65	NFKB1,PLTP,CES1,APOC1,NFKBIA,LRP1,ABCA1,APOA1,ANXA9,APOM,GRAMD1C,STARD3,ANXA2,SOAT2,SIRT1,PTCH1,APOA4,APOB,NPC1L1,TSPO,CAV1,LEP,LRP6
AD	GO_TRANSMEMBRANE_RECEPTOR_PROTEIN_SERINE_THREONINE_KINASE_SIGNALING_PATHWAY	5.91e-05	9.22e-04	0.56	0.28	1.64	256	INHBB,TGFBR3,PXN,SMAD5,MSX1,BMP4,LOX,ROR2,LRRC32,ITGB5,ZNF423,SFRP4,BMPR1B,HIPK2,FOXD1,FSTL3,LTBP3,NOTCH2,BMPR1A,HES1,WWTR1,NOTCH1,SMAD9,EMILIN1,ONECUT1,DAB2,AMHR2,TGFB1I1,GATA4,FOLR1,NUMA1,GDF3,RBPJ,CLDN5,GLG1,PARD3,PCSK6,GDF2,RUNX2,GDF5,CAV2,GDF15,ACVRL1,TGFBR1,SIRT1,TP53,TGFB2,SMAD6,TGFB3,FMOD,EP300,APPL2,GPC3,SMURF2,CREBBP,ABL1,TOB1,SPART,WNT1,CAV1,LEF1,AKAP3,LTBP1,PRDM16,HFE,CER1,FOXH1,BAMBI…
AD	GO_POSITIVE_REGULATION_OF_BMP_SIGNALING_PATHWAY	6.04e-05	9.37e-04	0.56	0.58	2.23	29	MSX1,BMP4,ZNF423,FOXD1,NOTCH2,HES1,NOTCH1,GATA4,NUMA1,RBPJ,GDF2,GDF5,ACVRL1,GPC3,TWSG1,SMAD4
AD	GO_KIDNEY_MORPHOGENESIS	6.14e-05	9.51e-04	0.54	0.42	1.97	73	FOXJ1,PRKX,SMO,BCL2,BMP4,PGF,PAX2,FOXD1,HES1,WWTR1,HNF1B,LGR4,PDGFRB,SIX1,EYA1,PTCH1,LHX1,PAX8,GPC3,WNT6,WNT11,WNT1,AGTR2,MYC,SOX4,SOX9,SMAD4,TACSTD2,TCF21,GLI3,LAMA5,LIF,SALL1
AD	GO_COP9_SIGNALOSOME	6.24e-05	9.65e-04	0.54	-0.62	-2.11	27	COPS7A,FLOT1,COPS3,COPS5,TMOD1,ATP5F1A,DYNLL1,GPS1,COPS2,COPS8,BASP1,HSP90AB1,COPS4,COPS6,COPS7B,GRB2,STOML2
AD	GO_COMPLEMENT_ACTIVATION_ALTERNATIVE_PATHWAY	6.29e-05	9.72e-04	0.54	0.73	2.16	14	C8A,C8B,CFD,CFP,CFH,VSIG4,CR1,CFB,C7,C3
AD	GO_CIRCULATORY_SYSTEM_PROCESS	6.47e-05	9.98e-04	0.54	0.24	1.47	462	PPP1R13L,FYN,MYL3,ANGPT1,SPX,KCNE4,EGFR,GJA1,KCNJ5,IRX5,TBX2,SMAD5,SGCD,CES1,FOXC1,CXCR4,ECE1,RYR1,MYLK3,FXYD1,CSRP3,HEY2,F5,GNAI2,GLP1R,KCNQ1,PDE3A,WWTR1,C3AR1,HRC,PPARA,F2RL1,RENBP,PTAFR,EMP2,CYP11B1,CYP4F12,OXT,CYP4F2,P2RY2,TTN,NAV2,TNNI1,FLI1,YES1,GATA4,HOXB2,GUCA2B,F2R,HSPB7,CD34,PTGER2,DRD3,KNG1,MYOF,AKAP13,VEGFB,SCN10A,P2RX1,YAP1,PIK3CG,DSC2,FXYD3,TNNT3,CACNG5,MC3R,RAMP3,CYBA,KCNMB1,ACVRL1…
AD	GO_TISSUE_HOMEOSTASIS	6.53e-05	1.01e-03	0.54	0.31	1.74	169	CSF1,EGFR,SMO,SYK,BCL2,GATA2,LTF,FOXC1,SASH3,PRDM14,ACP5,IL20RA,CSK,LTBP3,WWTR1,NOTCH1,CYTL1,CSF1R,AZGP1,PIP,BARD1,PIGR,MAK,F2R,SERPINA3,CD34,SIGLEC15,FLT3LG,RCN3,INPP5D,YAP1,RHO,CLDN18,CTSH,ADAM8,OPRPN,LCN1,RAC2,TFF3,ITGB3,TNFRSF11B,MKS1,CUBN,CROCC,TNFAIP3,CLN8,PRLH,TCIRG1,LYZ,TLR4,ADRB2,STK11,SOX9,MUC2,RB1,GATA1,PDK4
AD	GO_INNER_EAR_MORPHOGENESIS	6.61e-05	1.02e-03	0.54	0.42	1.97	73	GATA2,GLI2,ROR2,PAX2,TRIOBP,SIX1,FOXI1,NEUROG1,SCRIB,PRRX1,EYA1,DVL2,NTN1,PTK7,TBX1,ATOH1,PAX8,CHD7,MYO3A,CELSR1,POU3F4,WNT1,TCAP,ZIC1,GBX2,SOX9,COL11A1,DLX6,CHRNA10,ITGA8,ZEB1,MAFB,WHRN
AD	GO_NUCLEOSIDE_BISPHOSPHATE_BIOSYNTHETIC_PROCESS	6.63e-05	1.02e-03	0.54	-0.5	-1.99	54	PDHB,ELOVL4,PDHX,ELOVL6,ACLY,SNCA,PANK2,PDP1,DLAT,MPC2,ACOT7,DLD,PAPSS1,PANK4,PDHA1,ACSL3,ACSL4,PPCS,ACACA,PPT1,ELOVL2,ACAT1
AD	GO_POSITIVE_T_CELL_SELECTION	6.66e-05	1.02e-03	0.54	0.58	2.23	29	ITPKB,BCL2,ZAP70,CD3D,IRF4,IL12RB1,BATF,SPN,PTPRC,DOCK2,CD3E,STAT3,STK11,IL23A,LY9,CD74,TBX21,CD3G
AD	GO_CELL_SURFACE_RECEPTOR_SIGNALING_PATHWAY_INVOLVED_IN_HEART_DEVELOPMENT	6.71e-05	1.03e-03	0.54	0.63	2.18	22	MSX1,BMP4,HEY2,NOTCH2,BMPR1A,NOTCH1,HEYL,SNAI1,RBPJ,MKS1,HAND2,SOX17
AD	GO_REGULATION_OF_ANTIGEN_PROCESSING_AND_PRESENTATION	6.75e-05	1.03e-03	0.54	0.66	2.22	19	WAS,FCGR2B,LILRB2,HLA-DOA,SLC11A1,TREM2,HFE,CD74,PYCARD,TAPBPL,HLA-DOB,THBS1,CCL21,CCR7,NOD1
AD	GO_ACTININ_BINDING	6.88e-05	1.05e-03	0.54	0.55	2.15	31	NFKB1,RELA,MYOT,CSRP1,CSRP3,TTN,MICALL2,MYOM1,PALLD,NRAP,PDLIM4,PDLIM2,PDLIM1,KCNA5
AD	GO_POSITIVE_REGULATION_OF_DENDRITIC_SPINE_DEVELOPMENT	6.88e-05	1.05e-03	0.54	-0.55	-2.08	38	OPA1,KALRN,SHANK2,PAFAH1B1,ACTR2,DNM1L,NLGN1,BHLHB9,CAMK1,CAPRIN2,MAPK6,NEURL1,LRP8,CPEB3,BAIAP2,ITPKA,TIAM1,CAMK2B,CUX2,CAPRIN1
AD	GO_RNA_SPLICING	6.94e-05	1.06e-03	0.54	-0.31	-1.63	320	BCAS2,DDX1,SRSF8,RBFOX1,SNRNP25,THOC7,HABP4,PRPF19,NOVA1,STRAP,LSM4,SNRPD1,SNU13,CDC5L,DHX35,RNPS1,HNRNPA0,DDX41,DYRK1A,DHX8,PPP2R1A,SNRPE,AFF2,PTBP2,POLR2D,C1QBP,SF3B5,UBL5,TXNL4A,LSM3,POLR2B,SNRPB2,WBP11,MTREX,KHDRBS3,RBM8A,POLR2K,PRCC,LSM5,CSTF2T,RNF113A,THOC5,TRA2B,SNRPF,ELAVL4,MPHOSPH10,MBNL2,PPIH,GTF2F1,SNRPD2,NUDT21,SNRNP27,KDM1A,RTRAF,SUGP2,POLR2C,SNRPB,RTCB,PRPF18,PRPF4,AHNAK2,WDR77,POLR…
AD	GO_COCHLEA_MORPHOGENESIS	6.99e-05	1.06e-03	0.54	0.68	2.2	17	GLI2,PAX2,SIX1,NEUROG1,EYA1,DVL2,PTK7,TBX1,MYO3A,POU3F4,SOX9,ZEB1
AD	GO_GOLGI_VESICLE_BUDDING	7.03e-05	1.07e-03	0.54	-0.46	-1.93	65	CNIH3,VAPA,TRAPPC2,NSF,SCFD1,MIA3,RAB1A,ARFGAP2,SEC23A,BET1,PEF1,GRIA1,TRAPPC2L,CNIH1,NAPA,VAPB,F8,USO1,KLHL12,CSNK1D,TMED2,PREB,SEC16A,CUL3,TFG,MCFD2,PRKCI
AD	GO_SOMITOGENESIS	7.17e-05	1.09e-03	0.54	0.45	2.02	54	MED12,FOXC1,ROR2,BMPR1A,NOTCH1,FOXF1,XRCC2,TBX6,TBX19,NKX3-1,GDF3,RBPJ,LFNG,KDM6A,TP53,LHX1,CDX2,EP300,LEF1,PAX1,LRP6,TCAP,TCF15,SMAD4,FOXC2
AD	GO_TUBE_FORMATION	7.35e-05	1.11e-03	0.54	0.35	1.83	116	PLXNB2,MED12,BMP4,TULP3,DVL3,PAX2,NOTCH1,HNF1B,PHACTR4,SPINT1,APAF1,VASP,SDC4,RARG,SIX1,FOLR1,NFIB,DICER1,SCRIB,FUZ,ST14,DVL2,KDM6A,PTK7,PTCH1,TGFB2,MKS1,PAX8,STK3,WNT6,ABL1,EDA,CELSR1,STK4,LRP6,TCAP,SOX4,EDAR,SOX9,FZD1
AD	GO_SENSORY_PERCEPTION_OF_BITTER_TASTE	7.42e-05	1.12e-03	0.54	0.62	2.17	23	AZGP1,PIP,PIGR,PLCB2,TAS2R4,CST1,CA6,TAS2R16,CST4,LPO,GNAT2,RTP4,ITPR3
AD	GO_POSITIVE_REGULATION_OF_TELOMERASE_RNA_LOCALIZATION_TO_CAJAL_BODY	7.53e-05	1.14e-03	0.54	-0.77	-2.09	12	CCT6A,CCT8,CCT2,NHP2,CCT4,CCT5,RUVBL2,CCT7,CCT3,SHQ1,NOP10
AD	GO_INTEGRIN_MEDIATED_SIGNALING_PATHWAY	7.70e-05	1.16e-03	0.54	0.39	1.93	90	ITGB4,SYK,ITGB8,PLEK,ITGAX,ERBIN,ITGB5,TLN1,PHACTR4,EMP2,TSPAN32,APOA1,ITGA10,FGR,CD177,FLNA,ITGA5,ITGB3,FYB1,LAMA3,ITGBL1,ITGA7,ITGA6,ABL1,MPIG6B,ITGAM,NEDD9,TYROBP,LIMS2,PRKD1,ITGB7,LAMA5,ZYX,ITGA2,ITGA8,ITGAL,CEACAM1,HCK
AD	GO_INTRINSIC_COMPONENT_OF_SYNAPTIC_MEMBRANE	7.72e-05	1.16e-03	0.54	-0.38	-1.78	134	NECTIN3,SORCS3,ADAM22,CNR1,CDH10,NPTN,SLC6A1,SLITRK3,GABRD,STX1A,ATP2B1,NLGN1,PCDH8,CACNG3,ADAM23,HTR2A,GRIA1,CLSTN1,NRCAM,ABHD6,GABRA5,CLSTN3,GRIN2A,CHRM3,SCN2A,ADCY1,KCND2,CLSTN2,ADORA1,EFNB3,GRM3,PSEN2,SLC1A6,PTPRS,CDH9,KCND3,SLC1A2,LRRTM2,KCNJ9,CACNG2,KCNA2,PLPPR4,GABRG3,ABHD17A,GRIN1,NRXN1,GPM6A,GABRA1,SYT11,EPHA4,FLOT2,KCNJ3,GABRA4,PSEN1,CSPG5,PSENEN,LRFN3,CNTN1,CHRNA1,GRM2
AD	GO_MUSCLE_TISSUE_DEVELOPMENT	7.73e-05	1.16e-03	0.54	0.26	1.57	318	PPP1R13L,MYL3,TGFBR3,GJA1,SMO,BCL2,TBX2,SGCD,TBX5,FOXC1,BMP4,LOX,HMG20B,RYR1,MYLK3,CSRP1,LMNA,CSRP3,IGFBP5,HEY2,SAV1,VAMP5,YBX3,RXRA,BMPR1A,NOTCH1,SVIL,PGM5,PPARA,PDGFRB,YY1,TBX3,TTN,NUPR1,HEYL,TNNI1,MYOZ1,GATA4,MYH15,SIX1,MAFF,FGF3,AKAP13,JPH2,YAP1,RBPJ,EYA1,MYOM1,CAV2,ELN,TGFBR1,SOX15,TAZ,MYLPF,TBX1,TGFB2,GLI1,EYA2,MYH11,PITX1,DCN,EP300,CHD7,KEL,CAV1,LEF1,AGTR2,MYH14,PAX5,TP73,NRAP,MED1,NPRL3,S…
AD	GO_CELL_DIFFERENTIATION_IN_SPINAL_CORD	7.81e-05	1.17e-03	0.54	0.54	2.16	35	PAX6,GATA2,GLI2,NOTCH1,EVX1,ASCL1,PTCH1,LHX1,MNX1,PHOX2A,CLN8,WNT1,SOX4,HOXC10,HOXD10,LHX5,GLI3,NKX6-1,LHX3,LBX1
AD	GO_ENDOCRINE_PROCESS	7.80e-05	1.17e-03	0.54	0.4	1.89	75	INHBB,GJA1,CES1,ECE1,RETN,FOXD1,F2RL1,TBX3,RAB11FIP1,F2R,DRD3,NKX3-1,CYBA,SERPINF2,CTSZ,PCSK5,OR51E2,C1QTNF1,NOX1,AGTR2,LEP,AVPR2,SMAD4,CTSG,CORIN,CYP11B2,TACR2,POMC,GATA3,AGT,CRY1,GDF9,HSD11B2,EDN2,BMP6,EDN1,KISS1,GJA5,FOXL2,MME,FZD4,EDN3,NPVF
AD	GO_AUTOPHAGOSOME_ORGANIZATION	7.88e-05	1.18e-03	0.54	-0.46	-1.92	65	ATG2B,SMURF1,STX12,SCFD1,RAB1A,PIP4K2C,UBQLN2,RAB5A,GABARAPL1,KIAA1324,ATP13A2,TMEM41B,PIP4K2B,ATG7,RALB,ATG3,NPRL2,RB1CC1,GABARAPL2,ATG5,ULK2,MAP1LC3B,EMC6,PIKFYVE,MFN2,RAB7A,ULK1,FEZ2,ATG13,BECN1,PSEN1,NSFL1C,FEZ1,ATG16L1,ATG101,ATG9A,TBC1D12
AD	GO_CARDIAC_SEPTUM_DEVELOPMENT	7.92e-05	1.18e-03	0.54	0.38	1.87	92	TGFBR3,SMO,TBX2,TBX5,BMP4,HEY2,NOTCH2,SAV1,BMPR1A,HES1,NOTCH1,DHRS3,PRDM1,TBX3,HEYL,GATA4,RBPJ,PTK7,TGFBR1,TP53,TBX1,TGFB2,SMAD6,MKS1,PAX8,CHD7,PCSK5,WNT11,LTBP1,NPRL3,SOX4,FZD1,SMAD4,MDM4,SALL1,HAND1,TRIP11,ENG,GATA6,TGFBR2,RBM15,GATA3
AD	GO_SUPEROXIDE_ANION_GENERATION	7.94e-05	1.18e-03	0.54	0.55	2.14	31	EGFR,SYK,ACP5,GNAI2,F2RL1,CLEC7A,CD177,CYBA,NOX1,ITGAM,TYROBP,PON3,DUOX1,PRG3,ITGB2,GSTP1,CRP,AGT,NOX3,EDN1,GNAI3
AD	GO_REPRODUCTION	7.98e-05	1.19e-03	0.54	0.2	1.32	1027	SYDE1,CSF1,PMFBP1,FOXJ1,INHBB,PLCD1,EGFR,PLTP,FANCC,KDM5A,GJA1,PZP,IRX5,BCL2,GATA2,SIX5,TCF7,ITGB8,SMAD5,GLI2,MSX1,ALOX15B,FOXC1,CTDNEP1,BMP4,PGF,ROR2,BPTF,LIMK2,TOB2,RFX2,TNP1,AGRP,RETN,RAB13,ZFP36L1,PRDM14,ID4,TEAD3,BCL6,NPHP1,BMPR1B,IGFBP5,NIPBL,HEY2,FSTL3,NOTCH2,CDK2,SPAG6,YBX3,RXRA,BMPR1A,PDE3A,HES1,NOTCH1,SLC4A2,MMP14,LGR4,NR5A1,CLDN4,SPINT1,PGAM2,PTAFR,EMP2,ZBTB16,PRDM1,OXT,RARG,PSG9,PDGFR…
AD	GO_NEGATIVE_REGULATION_OF_IMMUNE_EFFECTOR_PROCESS	8.09e-05	1.20e-03	0.54	0.37	1.86	99	ANGPT1,FOXJ1,FCGR2B,BCL6,LILRB1,FOXF1,APOA1,TSPAN6,IL7R,CD84,PTPRC,PTPN6,LGALS9,IRAK3,SLAMF8,TGFB2,IL4R,IFNB1,ARG1,TGFB3,RIOK3,CD300A,PGLYRP1,ANXA1,SERPING1,PGLYRP4,HFE,VSIG4,XCL1,TRIM38,CR1,C4BPB,HMOX1,IL2RA,C4BPA,TBX21,CD96,CEACAM1,IFNA2,CD22
AD	GO_REGULATION_OF_NEUROTRANSMITTER_SECRETION	8.09e-05	1.20e-03	0.54	-0.44	-1.92	81	PREPL,CNR1,SYT1,ATP2A2,APBA2,STXBP1,SNCA,STX1A,DNM1L,NLGN1,CDK5,MEF2C,VAMP1,HTR2A,RAB5A,SNCG,PFN2,SYN1,RIMS3,RIMS1,BACE1,NAPA,ADCY1,SYP,RIMS2,PPFIA2,NF1,CAMK2A,PRKCB,SYT11,ASIC1,DGKI,CSPG5,PRKN,UNC13A,CPLX2,UNC13B,ADORA2B,RAB3A,KCNMB4,PRKCG,KMO,CACNB2
AD	GO_REGULATION_OF_LEUKOCYTE_APOPTOTIC_PROCESS	8.16e-05	1.21e-03	0.54	0.42	1.94	67	ITPKB,BMP4,BCL6,LILRB1,PIP,CCL5,PDCD1,LGALS14,IL7R,CCR5,PTCRA,ADAM8,CDKN2A,LGALS9,BTK,SIRT1,TP53,EFNA1,ANXA1,IRF7,HCLS1,CD27,CXCR2,SLC7A11,CD74,IDO1,CXCL12,AXL,CD3G,CCL21,FADD,CCR7,GAS6,AURKB,BIRC7,FCER1G,MERTK,BCL10,LGALS3,KITLG,IL2,CCL19
AD	GO_MRNA_PROCESSING	8.17e-05	1.21e-03	0.54	-0.3	-1.6	365	BCAS2,SLBP,DDX1,SRSF8,RBFOX1,SNRNP25,THOC7,HABP4,PRPF19,NOVA1,STRAP,LSM4,RNMT,CCNH,CDK7,SNRPD1,SNU13,CDC5L,DHX35,RNPS1,HNRNPA0,DDX41,DYRK1A,ADAR,DHX8,SNRPE,AFF2,PTBP2,POLR2D,C1QBP,SF3B5,UBL5,TXNL4A,LSM3,POLR2B,SNRPB2,WBP11,MTREX,KHDRBS3,RBM8A,ADARB1,POLR2K,TENT4A,PRCC,LSM5,CSTF2T,RNF113A,THOC5,ERCC3,TRA2B,SNRPF,CPEB3,ELAVL4,MBNL2,PPIH,GTF2F1,SNRPD2,NUDT21,SNRNP27,KDM1A,CPEB1,SUGP2,MNAT1,POLR2C,SN…
AD	GO_FAT_CELL_DIFFERENTIATION	8.35e-05	1.23e-03	0.54	0.31	1.72	162	RARRES2,FOXO1,INHBB,MMP11,GATA2,ZFP36L2,RETN,ZFP36L1,ID4,NIPBL,SAV1,HES1,WWTR1,CMKLR1,ZBTB16,ENPP1,TCF7L2,TGFB1I1,RORC,DKKL1,ZNF516,GDF3,KLF4,PIAS1,RORA,LRP5,SIRT1,CTBP2,SMAD6,TRPV4,ANGPTL8,GPER1,EP300,CEBPD,STK3,ITGA6,ASXL2,PRLH,WNT1,ASXL1,IL11,LEP,STK4,PRDM16,MED1,MEX3C,ADRB2,MB,ALDH6A1,ZFP36,UCP1,STEAP4,TFAP2B,DYSF,ADIPOQ,EBF2,CEBPA,TRPM4,HMGA2,NR4A1
AD	GO_POSITIVE_REGULATION_OF_NEUROTRANSMITTER_TRANSPORT	8.36e-05	1.23e-03	0.54	-0.57	-2.05	33	CNR1,SYT1,ARL6IP1,STXBP1,SNCA,SLC6A1,STX1A,DNM1L,NLGN1,CDK5,VAMP7,SNX4,RAB3B
AD	GO_OLFACTORY_RECEPTOR_ACTIVITY	8.38e-05	1.23e-03	0.54	0.53	2.14	36	OR2H1,OR2C1,OR5I1,OR7C1,OR52A1,OR1D2,OR51E2,OR10H3,OR3A3,OR11A1,OR7A5,OR10J1,OR10H2,OR3A2,OR1F1,OR2J3,OR1A2,OR1A1,OR3A1,OR1G1,OR10C1,OR7C2
AD	GO_RIBONUCLEOSIDE_TRIPHOSPHATE_BIOSYNTHETIC_PROCESS	8.49e-05	1.25e-03	0.54	-0.51	-2.01	48	ATP5PD,COX5B,ATP5F1C,ATP5MG,PID1,ATP5F1B,CTPS1,ATP5F1D,SLC25A12,ATP5PO,ATP5PB,CYC1,ATP5MC3,ATP5MC1,ATP5F1A,ATP5PF,ATP5ME,NME5,ALDOA,STOML2,PPARGC1A,ATP5MC2,PRKAG2
AD	GO_MYELOID_LEUKOCYTE_DIFFERENTIATION	8.60e-05	1.26e-03	0.54	0.31	1.71	168	CSF1,EVI2B,GATA2,LTF,BMP4,ROR2,TOB2,ZFP36L1,FSTL3,NOTCH2,EPHA2,F2RL1,CSF1R,FES,LILRB1,SPI1,CASP8,IRF4,ANXA9,SIGLEC15,PF4,INPP5D,RBPJ,CLDN18,BATF,MT1G,CSF2,CD4,ANXA2,IL4,MITF,SIRT1,TREM2,GPR183,TFE3,JUNB,GPC3,IL15,CEBPE,LEF1,LTBR,MYC,MMP9,MED1,TYROBP,TCIRG1,IRF7,TLR4,TLR3,HCLS1,IL23A,RB1,CD81,GATA1,GAB2,ADIPOQ,EFNA4,CEBPA,SBNO2,LIF,CD74,TNFSF11,CEACAM1,MAFB,TGFBR2,FADD,CCR1,CCN4,GATA3,CCR7,RELB,TA…
AD	GO_MEGAKARYOCYTE_DIFFERENTIATION	8.65e-05	1.27e-03	0.54	0.43	1.98	64	SCIN,AGO3,GATA2,LOX,WASF2,FLI1,HDAC1,PF4,CBFB,PTPN6,SETD1A,NFE2,H4C9,GP1BA,H3C3,EP300,H3C7,MPIG6B,IL11,KMT2A,H3C2,MED1,H3C11,GATA1,KAT2B,KMT2B,H4C5,H4C4,MYL9,TNRC6B,THBS1,KMT2D,RBM15,CDKN2B,TAL1
AD	GO_ACIDIC_AMINO_ACID_TRANSPORT	8.66e-05	1.27e-03	0.54	-0.48	-1.95	57	PPFIA4,CCK,SLC1A1,SYT1,SNAP25,ARL6IP1,GRM7,SLC17A6,STXBP1,SNCA,SLC6A1,SLC25A12,NPY5R,STX1A,GLS2,SLC25A22,RIMS1,TSPOAP1,SLC17A7,VAMP2,ADORA1,PPFIA2,NF1,SLC1A6,LRRC8D,SLC1A2,ARL6IP5
AD	GO_PHOSPHOLIPID_BIOSYNTHETIC_PROCESS	8.72e-05	1.28e-03	0.54	-0.35	-1.72	196	MTMR6,LPCAT4,PTDSS1,INPP5F,AGK,DDHD2,MTMR4,FIG4,GPD1L,SERINC1,SYNJ1,DPM1,PIP4K2C,MTMR1,HMGCS1,OCRL,PIK3R4,MTMR9,PI4KA,HTR2A,RAB5A,AGPAT4,DPM2,IDI1,ACSL3,PIK3CB,LPIN2,ETNK1,PIGK,PGAP1,PIP5K1B,FABP3,AGAP2,PIGP,INPP4B,DGKE,INPP4A,FDPS,IMPA1,PIK3R3,PIP4K2B,INPP5J,PIGN,SRD5A3,MTMR2,DOLPP1,SACM1L,SPTLC1,CDS1,PI4K2A,LPCAT1,DHDDS,MTMR7,SYNJ2,PCYT2,CSNK2B,CHKA,HDHD5,CDS2,ARF3,PEMT,GPAA1,PIGB,PIKFYVE,DGKZ,…
AD	GO_KERATIN_FILAMENT	8.82e-05	1.29e-03	0.54	0.61	2.15	23	EPPK1,KRT75,KRT84,KRTAP5-8,GPER1,KRT7,KRT81,KRT4,KRT3,KRT13,KRT85,KRT14,KRTAP5-9,KRT8,KRT2,KRT18,KRT6B,KRT76,KRT5
AD	GO_EMBRYONIC_PLACENTA_DEVELOPMENT	8.86e-05	1.29e-03	0.54	0.41	1.94	78	PLCD1,EGFR,GATA2,BPTF,ZFP36L1,HEY2,HES1,SPINT1,PRDM1,CASP8,HSF1,SOCS3,TFEB,SNAI1,RBPJ,PLG,ST14,CSF2,KRT19,CDX2,GCM1,JUNB,STK3,LEF1,STK4,MED1,CDX4,PHLDA2,CEBPA,LIF,SETD2,HAND1,PDGFB,KRT8
AD	GO_REGULATION_OF_ANTIGEN_RECEPTOR_MEDIATED_SIGNALING_PATHWAY	8.89e-05	1.29e-03	0.54	0.47	2.06	49	PAWR,FCGR2B,RELA,EZR,ELF1,PRKD2,CD19,CBFB,PTPRC,PTPN6,RAB29,UBASH3A,CD300A,PAX5,CD226,PRKCH,ELF2,CD81,PTPN22,PVRIG,CD160,CEACAM1,KCNN4,LCK,LPXN,CD22,CCR7,CACNA1F,RPS3,TRAT1,BCL10,LGALS3,BTN2A2,NECTIN2
AD	GO_CLATHRIN_COAT	9.20e-05	1.34e-03	0.54	-0.57	-2.04	33	AP3M2,EPS15,NCALD,NECAP1,CLTA,SYNJ1,CLTC,AP2S1,VPS33A,AP2M1,VPS41,AP1G1,AP2B1
AD	GO_SENSORY_PERCEPTION	9.21e-05	1.34e-03	0.54	0.24	1.47	429	TBL1X,FYN,PAX6,SPX,LAMB2,IRX5,PDCL,CXCR4,EPS8L2,PAX2,NIPBL,ROM1,CDC14A,KCNQ1,DHRS3,RAX,USP53,PTAFR,CNGB3,AZGP1,CCL2,LRAT,OXT,RGR,PIP,TRIOBP,GJA3,PIGR,NAV2,PLCB2,CRYBA1,TGFBI,SIX1,F2R,RBP3,COL1A1,OR2H1,SCN10A,GLRA1,RGS9,RHO,OR2C1,VSX1,C5AR1,RDH8,EYA1,OPRPN,CRYBB3,LCN1,ZFHX2,CNGA1,OR5I1,GIP,BEST1,TBX1,OR7C1,TAS2R4,TAAR5,VAX2,GJB4,OR52A1,PDE6A,GABRR2,MYO6,OR1D2,CHD7,PAX3,MYO3A,OR51E2,OR10H3,CLN8,GJD…
AD	GO_TRANSFERRIN_TRANSPORT	9.21e-05	1.34e-03	0.54	-0.6	-2.07	29	ATP6V1E1,ATP6V1B2,CLTC,ATP6V0B,ATP6AP1,ATP6V1D,ATP6V0E2,ATP6V1A,ATP6V1G1,ATP6V1F,ATP6V0A1,TFRC,ATP6V1C1,ATP6V0C,ATP6V0D1
AD	GO_T_CELL_APOPTOTIC_PROCESS	9.24e-05	1.34e-03	0.54	0.51	2.06	39	BMP4,PIP,CCL5,PDCD1,LGALS14,IL7R,PTCRA,ADAM8,LGALS9,TP53,EFNA1,CD27,GLI3,IL2RA,IDO1,LMBR1L,FADD,BCL2L11,DFFA,KDELR1,FASLG,BCL10,LGALS3,RIPK1,JAK3
AD	GO_POSITIVE_REGULATION_OF_CARTILAGE_DEVELOPMENT	9.27e-05	1.34e-03	0.54	0.59	2.25	28	BMP1,BMP4,RELA,BMPR1B,ZBTB16,ANXA9,GDF2,RUNX2,GDF5,ACVRL1,ANXA2,SOX5,BMP10,SOX9,FGF18,GLI3
AD	GO_CARBOHYDRATE_DERIVATIVE_BIOSYNTHETIC_PROCESS	9.32e-05	1.35e-03	0.54	-0.28	-1.53	493	ATP5PD,PDHB,PLCB1,ST3GAL5,COX5B,B4GALT6,GUCY1B1,ELOVL4,ATP5F1C,GUK1,ATP5MG,B4GALNT1,B3GALT2,PID1,PDHX,HPRT1,ELOVL6,AK5,ATP5F1B,TBPL1,NAGPA,CTPS1,ACLY,CLTC,SNCA,EXTL2,ADSS2,ATP5F1D,DPM1,PANK2,SLC25A12,PDP1,DLAT,MPC2,ACOT7,DLD,ATP5PO,PAPSS1,ATP5PB,ST8SIA5,PRPS2,PFAS,CYC1,ATP5MC3,ATP5MC1,PANK4,PDHA1,ATP5F1A,ATP5PF,NECAB2,ADSL,B4GAT1,ST6GALNAC5,AKR1A1,UAP1,CHP1,DPM2,TPI1,CHST1,RFK,ACSL3,ATP5ME,FKTN,A…
AD	GO_BONE_REMODELING	9.54e-05	1.38e-03	0.54	0.39	1.89	79	EGFR,GJA1,SYK,ACP5,IL20RA,CSK,LTBP3,NOTCH2,EPHA2,LGR4,CSF1R,LRP5L,SIGLEC15,INPP5D,CLDN18,P3H4,GDF5,ADAM8,LRP5,MITF,RAC2,ITGB3,TNFRSF11B,TGFB3,SPP2,TNFAIP3,LEP,TCIRG1,LRP6,ADRB2,HTR1B
AD	GO_NEGATIVE_REGULATION_OF_LEUKOCYTE_APOPTOTIC_PROCESS	9.61e-05	1.38e-03	0.54	0.5	2.09	41	ITPKB,BMP4,BCL6,LILRB1,PIP,CCL5,IL7R,CCR5,PTCRA,EFNA1,IRF7,HCLS1,CD27,CXCR2,CD74,IDO1,CXCL12,AXL,CCL21,FADD,CCR7,GAS6,AURKB,FCER1G,MERTK,BCL10,KITLG,IL2,CCL19,JAK3
AD	GO_REGULATION_OF_LONG_TERM_NEURONAL_SYNAPTIC_PLASTICITY	9.61e-05	1.38e-03	0.54	-0.66	-2.15	22	RAB11A,GRM5,NPTN,SNCA,HRAS,DLG4,SYNGR1,RAB5A,NEURL1,GRIK2,SYP,KIT,NF1,CAMK2B
AD	GO_SM_LIKE_PROTEIN_FAMILY_COMPLEX	9.73e-05	1.40e-03	0.54	-0.48	-1.93	58	STRAP,LSM4,SNRPD1,SNU13,SNRPE,SF3B5,TXNL4A,LSM3,SNRPB2,ARFGEF1,LSM5,SNRPF,PPIH,SNRPD2,SNRPB,PRPF18,PRPF4,SNRPD3,GEMIN7,PRPF6,LSM7,PRPF39,CD2BP2,GEMIN2,PRPF8,SNRPC,SF3A3,SF3A1,LSM1,USP39,SNRNP40,PRPF31,HTATSF1
AD	GO_NEURON_FATE_COMMITMENT	9.83e-05	1.41e-03	0.54	0.48	2.06	47	PAX6,POU3F2,GATA2,GLI2,BMP4,NOTCH1,EVX1,SIX1,ASCL1,RBPJ,PRRX1,EYA1,TGFBR1,ATOH1,MNX1,WNT1,HOXC10,HOXD10,SMAD4,GLI3,NKX6-1,LHX3,LBX1,DLX2,NOTCH3,IHH,FEV
AD	GO_REGULATION_OF_DEFENSE_RESPONSE	9.95e-05	1.42e-03	0.54	0.23	1.42	577	FYN,ALPK1,MUC1,PGC,MAPKAPK2,EGFR,NFKB1,GJA1,GPSM3,COLEC12,SYK,TLR5,LTF,FCGR2B,RELA,ERBIN,LILRA2,TRIL,ACP5,BCL6,TNFRSF1B,NFKBIA,LGR4,TLR7,PPARA,F2RL1,TRIM5,FCN1,MAPKAPK3,TNIP2,MAPK7,LILRB1,MAP3K1,FOXF1,CNPY3,CDK19,PLCG2,UNC93B1,CASP8,AIM2,TSPAN32,NUPR1,TRADD,OSM,CASP5,SHARPIN,APOA1,TSPAN6,SPHK1,LILRA5,CCL5,SOCS3,FGR,LILRA4,IRF4,LAG3,IL12RB1,TLR8,SCRIB,CLEC7A,IL1R1,SLC7A2,PIK3CG,SH2D1A,GFI1,KLF4,MF…
AD	GO_DIGESTIVE_TRACT_MORPHOGENESIS	1.00e-04	1.43e-03	0.54	0.49	2.05	42	EGFR,BCL2,TCF7,GLI2,BMP4,NIPBL,NOTCH1,HNF1B,FOXF1,GATA4,SOX10,GLI1,WNT11,TP63,SOX17,TCF21,GLI3,EPB41L5,IHH,NODAL,CTNNB1,ACVR2B,HOXD13,STRA6,DACT1,HLX,SFRP5,SFRP1
AD	GO_LATE_ENDOSOME	1.02e-04	1.45e-03	0.54	-0.35	-1.72	182	LGMN,RAB11A,RAB22A,SLC1A1,NSG2,RAPGEF2,FIG4,NMNAT2,MAP2K1,SLC30A3,ARL8B,LAMP5,ABCA5,SLC9A6,VPS33A,NSG1,PIK3R4,KIDINS220,LAMTOR3,CHMP2B,VAMP7,VPS28,VPS41,VIPAS39,RNF128,CLCN3,CHMP2A,VPS33B,UVRAG,VTI1B,MYO5A,ABHD6,KIAA1324,CLCN4,ECPAS,ANXA6,STOML1,BACE1,MAPK1,ATP13A2,SNF8,VPS4B,CRHBP,LAMTOR5,DERL1,TMEM230,RMC1,YIPF1,TSG101,VPS35,VPS39,HGS,LAMTOR2,MCOLN1,NEDD4L,OSBPL1A,STX7,MMD,TMEM59,VPS11,ANKRD27,…
AD	GO_LEUKOCYTE_APOPTOTIC_PROCESS	1.03e-04	1.48e-03	0.54	0.38	1.86	89	ITPKB,BMP4,BCL6,LILRB1,PIP,PKN1,CCL5,PDCD1,LGALS14,IL7R,CCR5,PTCRA,ADAM8,TRAF3IP2,CDKN2A,LGALS9,BTK,SIRT1,TP53,IRF3,EFNA1,ANXA1,IRF7,HCLS1,CD27,CXCR2,GLI3,IL2RA,SLC7A11,CD74,IDO1,CXCL12,LMBR1L,AXL,CD3G,CCL21,FADD,BCL2L11,DFFA,CCR7,GAS6,KDELR1,AURKB,BIRC7,FASLG,FCER1G,MERTK,BCL10,LGALS3,KITLG,RIPK1,IL2,CCL19
AD	GO_INTRINSIC_COMPONENT_OF_POSTSYNAPTIC_DENSITY_MEMBRANE	1.04e-04	1.48e-03	0.54	-0.55	-2.07	37	NECTIN3,SORCS3,ADAM22,NPTN,SLITRK3,CACNG3,GRIA1,CLSTN1,NRCAM,CLSTN3,GRIN2A,CHRM3,ADCY1,CLSTN2,EFNB3,PTPRS,LRRTM2,CACNG2,PLPPR4,ABHD17A,GRIN1
AD	GO_TRANSLATION_REGULATOR_ACTIVITY_NUCLEIC_ACID_BINDING	1.05e-04	1.50e-03	0.54	-0.45	-1.93	76	PAIP1,TSFM,COPS5,EIF1B,GSPT2,EIF3K,EIF3I,DENR,EEF1A2,EIF4H,EIF3M,C1QBP,MRPL58,ABCF1,EIF6,DHX29,CPEB3,EIF2B1,CPEB1,GFM1,EIF5A2,EIF2S1,EIF4G2,MCTS1,EFL1,LARP1,EIF2B5,ETF1,EIF1AY,EIF3J,EIF3H,EIF5,EIF2S2,TUFM,EIF3D,EIF4E,EEF2,GTPBP2
AD	GO_MORPHOGENESIS_OF_EMBRYONIC_EPITHELIUM	1.08e-04	1.53e-03	0.54	0.34	1.79	119	PLXNB2,GLI2,MED12,BMP4,TULP3,DVL3,PAX2,HNF1B,PHACTR4,SPINT1,APAF1,VASP,SDC4,RARG,TGFB1I1,SIX1,FOLR1,SCRIB,FUZ,ST14,DVL2,KDM6A,PTK7,PTCH1,VEGFC,TGFB2,MKS1,PAX8,STK3,WNT6,ABL1,CELSR1,TP63,STK4,LRP6,SOX4,SOX9,FZD1,ALX1,LAMA5,SETD2,MTHFR,HAND1,KIF20B,EPB41L5,PDX1,SKI,GATA3,NODAL,TCTN1,CTNNB1,FZD2,AR,COBL,BCL10,WNT16,FGF8,BMP5,BMP7,SEMA4C
AD	GO_PHOSPHATIDYLINOSITOL_3_4_BISPHOSPHATE_BINDING	1.09e-04	1.54e-03	0.54	0.63	2.17	21	PLEK,PLEKHA4,PHLDA3,DAPP1,ADAP2,PLEK2,HIP1R,HIP1,ARAP3,FCHSD2,GAB2,RS1
AD	GO_COFACTOR_METABOLIC_PROCESS	1.10e-04	1.55e-03	0.54	-0.3	-1.58	334	PDHB,SLC25A32,HMGCR,AASDHPPT,ALAS1,SUCLA2,ELOVL4,GSTO1,NDUFA9,GLRX2,CIAPIN1,COQ10B,UROS,ENOPH1,PDHX,ELOVL6,ISCU,NMNAT2,ACLY,ATP5IF1,SNCA,GPHN,PANK2,GSTA4,PDP1,DLAT,MPC2,RAC1,ACOT7,PPOX,DLD,COQ2,NAXD,GGCT,SUCLG1,GSS,HMGCS1,PANK4,PDHA1,FAR2,NFU1,TDO2,MAT2B,PTS,ISCA1,PRSS3,MOCS2,COQ9,OXSM,AKR1A1,MTHFD1,GLO1,RFK,ACSL3,MMS19,TPK1,ACSL4,HMBS,PCCA,FECH,MMADHC,HMOX2,HAGH,PPCS,AHCY,PRDX3,SLC25A38,PCCB,GCH…
AD	GO_EXCITATORY_SYNAPSE	1.11e-04	1.57e-03	0.54	-0.52	-1.97	41	SYT1,SLC17A6,DLG4,BSN,NLGN1,CACNG3,GRIA1,SLC17A7,GRIA2,SYP,CTNNA2,BAIAP2,SPTBN2,CADPS2,LRRTM2,KCNJ9,SYNDIG1,GRIN1,SYT11,NLGN4X,CALB2,KCNJ3,DGKI,NLGN4Y,PDE4B,SHANK1,CBLN1
AD	GO_REGULATION_OF_NEUROTRANSMITTER_TRANSPORT	1.12e-04	1.58e-03	0.54	-0.4	-1.85	115	TOR1A,PREPL,CNR1,SYT1,ARL6IP1,FLOT1,ATP2A2,APBA2,STXBP1,SNCA,SLC6A1,STX1A,DNM1L,NLGN1,RGS4,CDK5,MEF2C,VAMP7,VAMP1,HTR2A,RAB5A,SNCG,PFN2,SNX4,SYN1,RIMS3,RIMS1,RAB3B,BACE1,NAPA,ADCY1,SYP,RGS2,RIMS2,PPFIA2,NF1
AD	GO_MACROPHAGE_DIFFERENTIATION	1.14e-04	1.61e-03	0.54	0.53	2.11	33	CSF1,GATA2,BMP4,ROR2,CSF1R,SPI1,CASP8,PF4,CSF2,CD4,SIRT1,IL15,CEBPE,MMP9,HCLS1,RB1,ADIPOQ,CEBPA,LIF
AD	GO_CORECEPTOR_ACTIVITY	1.15e-04	1.62e-03	0.54	0.53	2.12	36	TGFBR3,GPC4,CXCR4,ROR2,LRP1,LILRA4,CD86,CCR5,CD80,RAMP3,CD4,PTK7,LRP5,ITGB3,ACKR3,LRP6,RAMP2,CXCR6,ROR1,RAMP1
AD	GO_LEUKOCYTE_CHEMOTAXIS	1.16e-04	1.63e-03	0.54	0.29	1.63	185	RARRES2,CSF1,SWAP70,GPSM3,SYK,CXCR4,IL16,PGF,CMKLR1,C3AR1,F2RL1,CCL2,NCKAP1L,IL37,CCL5,PF4,VEGFB,PIK3CG,C5AR1,CCR5,CCL16,ADAM8,SLC8B1,GPR18,CCL17,LGALS9,IL36A,VEGFC,RAC2,GPR183,SLAMF8,TGFB2,TRPV4,DUSP1,CCL25,CCL22,CSF3R,ANXA1,PPBP,CCL1,IL17RA,XCL1,LBP,IL23A,CXCR5,DYSF,IL1A,CXCR2,TRPM4,SERPINE1,CNR2,CD74,CCL7,S100A9,CYP19A1,PLA2G7,PLA2G1B,CXCL12,PDGFB,TNFSF11,CCL24,CCL23,THBS1,CCL21,CCR1,CCL13,S1P…
AD	GO_SENSORY_PERCEPTION_OF_CHEMICAL_STIMULUS	1.16e-04	1.63e-03	0.54	0.38	1.88	93	AZGP1,PIP,PIGR,NAV2,PLCB2,OR2H1,OR2C1,C5AR1,LCN1,OR5I1,OR7C1,TAS2R4,TAAR5,GJB4,OR52A1,OR1D2,OR51E2,OR10H3,CST1,LEF1,CA6,OR3A3,TAS2R16,SCNN1A,OR11A1,OR7A5,SCNN1B,CST4,LPO,OR10J1,BEST2,GNAT2,OMP,OR10H2,OR3A2,RTP4,ITPR3,SCNN1D,OR1F1,OBP2A,OR2J3,OR1A2,CFAP69,FZD2,OR1A1,P2RX3,OR3A1,TRPA1,CST2,OR1G1,SLC6A3,OR10C1,OR7C2
AD	GO_NUCLEOSIDE_BISPHOSPHATE_METABOLIC_PROCESS	1.18e-04	1.65e-03	0.54	-0.41	-1.84	100	PDHB,HMGCR,SUCLA2,ELOVL4,PDHX,ELOVL6,ACLY,SNCA,PANK2,PDP1,DLAT,MPC2,SULT4A1,ACOT7,DLD,PAPSS1,SUCLG1,HMGCS1,PANK4,PDHA1,FAR2,TDO2,OXSM,ACSL3,ACSL4,PPCS,ACACA,IMPAD1,ACOT13,ACOT8,PPT1,ELOVL2,SULT1A2,ACAT1
AD	GO_POSITIVE_REGULATION_OF_DENDRITIC_SPINE_MORPHOGENESIS	1.19e-04	1.66e-03	0.54	-0.67	-2.06	19	OPA1,KALRN,PAFAH1B1,ACTR2,DNM1L,BHLHB9,CAPRIN2,LRP8,BAIAP2,ITPKA,TIAM1,CAMK2B,CUX2,CAPRIN1
AD	GO_REGULATION_OF_NEURAL_PRECURSOR_CELL_PROLIFERATION	1.19e-04	1.66e-03	0.54	0.41	1.93	71	PAX6,FOXO1,SMO,GATA2,GLI2,NES,GNAI2,NOTCH1,SPINT1,ELL3,FZD9,PITX3,ASCL1,SOX10,FLNA,DCT,TP53,VEGFC,LHX1,GLI1,CTSZ,APPL2,SIX3,ADGRG1,LIMS2,LHX5,GPR37L1,GLI3,BTG2,EGF
AD	GO_ENDOCARDIAL_CUSHION_DEVELOPMENT	1.20e-04	1.67e-03	0.54	0.51	2.11	40	TBX2,MSX1,TBX5,BMP4,HEY2,BMPR1A,NOTCH1,FOXF1,HEYL,GATA4,SNAI1,RBPJ,NEDD4,ACVRL1,TGFBR1,TGFB2
AD	GO_U2_TYPE_SPLICEOSOMAL_COMPLEX	1.22e-04	1.70e-03	0.54	-0.46	-1.93	70	BCAS2,PRPF19,LSM4,SNRPD1,SNU13,CDC5L,DHX8,SNRPE,SF3B5,TXNL4A,LSM3,SNRPB2,RBM8A,LSM5,RNF113A,SNRPF,SNRPD2,SNRPB,PRPF18,PRPF4,SNRPD3,CRNKL1,PRPF6,EIF4A3,LSM7,RBM22,BUD31,PRPF39,PRPF8,SNRPC,SMU1,MAGOHB,SF3A3,SF3A1,SF3B3,SNIP1,SNRNP40,PRPF31,HTATSF1
AD	GO_REGULATION_OF_CELL_DEATH	1.23e-04	1.72e-03	0.52	0.19	1.27	1313	ITPKB,FYN,PAWR,MUC1,CSF1,GZMK,FOXO1,ANGPT1,SCIN,INHBB,EGFR,NFKB1,GJA1,MAP3K20,SMO,EVI2B,CASP6,SYK,BCL2,GATA2,TCF7,GLI2,MSX1,LTF,NES,FOXC1,PLEKHF1,FCGR2B,NFATC4,BMP4,CXCR4,RELA,LOX,SOX2,HSPB6,ID3,ZFP36L1,LMNA,STEAP3,PIAS4,BCL6,CEACAM5,SFRP4,BMPR1B,PAX2,MECOM,PDPN,HIPK2,IL20RA,HEY2,GZMA,GNAI2,NOTCH2,SAV1,TP53AIP1,TNFRSF1B,PHLDA3,PAK4,YBX3,PDE3A,CIDEB,NOTCH1,ARAF,NFKBIA,ADAMTSL4,HNF1B,PPARA,SRPX,CD4…
AD	GO_TRANSFORMING_GROWTH_FACTOR_BETA_BINDING	1.26e-04	1.76e-03	0.52	0.66	2.17	18	TGFBR3,LRRC32,LTBP3,ACVRL1,TGFBR1,TGFB3,LTBP1,TWSG1,LTBP4,HYAL2,ENG,THBS1,TGFBR2,CD93
AD	GO_TIGHT_JUNCTION_ORGANIZATION	1.27e-04	1.77e-03	0.52	0.48	2.07	46	GJA1,CLDN3,RAB13,NPHP1,MYO1C,EPHA2,MICALL2,CLDN9,TJP1,SNAI1,CLDN5,CBFB,PARD3,TGFBR1,PATJ,PECAM1,IKBKB,MPP5,TGFB3,PARD6B,WNT11,RAMP2,PRKCH
AD	GO_CELL_CYCLE_PHASE_TRANSITION	1.30e-04	1.81e-03	0.52	-0.27	-1.49	479	PLCB1,KLHL18,PPME1,RAB11A,BABAM2,RINT1,DYNC1LI1,PSMD14,PSMD12,TMEM14B,RBX1,TFDP1,PSMD6,ORC4,DCTN3,PSMD5,CDK14,TUBA4A,CEP72,PAFAH1B1,CUL2,FBXL15,PSMA3,RAD51C,PSMD8,PSMC6,RPA3,ORC5,ACTR1A,CUL1,ANAPC15,PSMC3,CCNH,CDK7,PSMA5,ANAPC10,FBXW11,PSMA4,DYNLL1,PCNT,PLK2,CDC7,TOPBP1,PSMB6,CDKN2D,DCTN1,CNOT7,LCMT1,ENSA,UBE2S,PSMA1,DCTN2,PSMB5,CLASP1,PPP2R1A,BABAM1,SKP1,CHMP2A,PSMB2,TUBB,TUBG1,SPAST,MAD2L1,APEX…
AD	GO_CD4_POSITIVE_ALPHA_BETA_T_CELL_DIFFERENTIATION	1.32e-04	1.82e-03	0.52	0.44	2.01	58	SASH3,BCL6,NCKAP1L,RORC,IRF4,IL12RB1,CD86,BATF,CBFB,SPN,CD80,LGALS9,IL18R1,IL18,RORA,GPR183,IL4R,PLA2G2D,STAT3,LEF1,ANXA1,PAX1,FUT7,IL23A,LY9,RIPK2,RUNX3,TBX21,PTGER4,GATA3,RELB,IFNG,IL12B,IL2,CCL19,FOXP3,JAK3,SOCS1,HLX,MYB,TNFSF4,NLRP3,MALT1
AD	GO_GUANYL_NUCLEOTIDE_BINDING	1.33e-04	1.84e-03	0.52	-0.31	-1.61	270	OPA1,SRPRB,SEPTIN6,RAB11A,GUCY1B1,TUBG2,RAB22A,DYNC1LI1,SCG5,RAB40B,DNM3,RIT2,RAB6B,DAP3,RAB2A,ADSS2,TUBA4A,HRAS,ARL8B,NOLC1,RAC1,GNAS,GSPT2,RAB1A,RAB15,DNM1L,ARL4C,OLA1,EEF1A2,PRPS2,TUBA1B,RAB26,SRPRA,MPPED2,RRAGB,EHD3,DIRAS2,DNM1,TUBB2A,ARF5,GTPBP4,RASL11B,DRG1,RRAGA,RAB5A,GPN3,RND1,HSP90AB1,TUBB,NUDT2,TUBG1,GPN1,RAB3B,GNL2,ANXA6,AGAP2,LANCL2,RND3,ARF4,GCH1,SRP54,RAB33A,RALB,RASL10A,ARL3,TUBB4B…
AD	GO_MESENCHYMAL_CELL_DIFFERENTIATION	1.34e-04	1.85e-03	0.52	0.3	1.68	167	TGFBR3,SMO,BCL2,MSX1,TBX5,FOXC1,BMP4,PAX2,PDPN,HEY2,BMPR1A,HES1,WWTR1,NOTCH1,PHACTR4,DAB2,TCF7L2,HEYL,TGFB1I1,S100A4,ELL3,FOLR1,SNAI1,COL1A1,RBPJ,FUZ,SOX10,TGFBR1,TBX1,TGFB2,PHLDB1,HAS2,TGFB3,EFNB1,AMELX,WNT11,EFNA1,LEF1,LRP6,SEMA3B,SEMA3A,HAND2,BAMBI,GBX2,SOX9,SMAD4,FOXA2,FOXC2,SEMA6A,ALX1,TCF21,LAMA5
AD	GO_REGULATION_OF_OSSIFICATION	1.35e-04	1.86e-03	0.52	0.32	1.75	157	CSF1,BCL2,SMAD5,LTF,BMP4,GDPD2,TOB2,ID3,BMPR1B,IGFBP5,NIPBL,LTBP3,HDAC7,BMPR1A,NOTCH1,DHRS3,ZHX3,ZBTB16,ENPP1,OXT,FZD9,LIMD1,DDR2,RBPJ,OMD,RUNX2,LRP5,LRP4,PTCH1,TGFB2,GLI1,SMAD6,REST,TGFB3,CEBPD,TNN,TOB1,TP63,TCIRG1,ADRB2,HAND2,STATH,TWSG1,SOX9,KREMEN2,GATA1,PRKD1,COMP,GLI3,BMP2K,CEBPA,TRPM4,GPM6B,PTGER4,SRGN,CCR1,CLIC1,S1PR1,SKI,CCN4,BCOR,FBXO5,CTNNB1,HOXA2,AHSG,JUND,MATN1,CALCA,MGP,TNF,CHSY1,BM…
AD	GO_SYNAPTIC_TRANSMISSION_GLUTAMATERGIC	1.35e-04	1.86e-03	0.52	-0.44	-1.9	79	CNIH3,CNR1,SYT1,GRIK1,GRM5,GRM7,SLC17A6,STXBP1,SHANK2,GRM1,NLGN1,CDK5,MEF2C,HTR2A,PTK2B,GRIA1,ADCYAP1,GRIK2,SLC17A7,CLSTN3,GRIN2A,GRIA2,NAPA,MAPK8IP2,ADORA1,PTGS2,GRM3,NF1,SLC1A4,GRM8,SHC3,DGKZ,NPY2R,GRIN1,NRXN1,PSEN1,DGKI,PRKN,GRIA4,UNC13A,UNC13B,GRM2,SHANK1
AD	GO_REGULATION_OF_MAPK_CASCADE	1.37e-04	1.88e-03	0.52	0.22	1.4	594	PLCE1,SORBS3,FOXO1,ANGPT1,INHBB,MAPKAPK2,EGFR,MAP3K20,GH1,SYK,BANK1,FCGR2B,BMP4,CXCR4,ROR2,SOX2,DVL3,SSTR4,MECOM,HIPK2,CSK,RRAS,GNAI2,NOTCH2,SASH1,EPHA2,NOTCH1,EMILIN1,F2RL1,CD40,TRIM5,LRP1,FGFR4,MAPKAPK3,CSF1R,EZR,MAP3K8,CCL2,MAP3K1,MAP3K6,IGF1R,PDGFRB,OSM,SPHK1,CRYBA1,LILRA5,CD44,PKN1,IL37,GATA4,IQGAP1,CCL5,PHLPP1,F2R,ERBB2,PRKD2,PELI2,TPD52L1,AKAP13,CALCR,PIK3CG,GDF3,C5AR1,DUSP9,PIK3R5,FGD2,GP…
AD	GO_PYRUVATE_DEHYDROGENASE_ACTIVITY	1.37e-04	1.88e-03	0.52	-0.89	-1.92	6	PDHB,PDHX,DLAT,DLD,PDHA1
AD	GO_REGULATION_OF_ALPHA_BETA_T_CELL_DIFFERENTIATION	1.39e-04	1.91e-03	0.52	0.45	1.99	51	ITPKB,SYK,ZAP70,SASH3,BCL6,ZBTB16,PRDM1,NCKAP1L,IRF4,IL12RB1,CD86,CBFB,CD80,LGALS9,IL18,IL4R,ANXA1,IL23A,RIPK2,RUNX3,GLI3,TBX21,TGFBR2,IHH,GATA3,IFNG,IL12B,IL2,CCL19,FOXP3,JAK3,SOCS1,HLX,MYB,TNFSF4,NLRP3,MALT1
AD	GO_REGULATION_OF_LEUKOCYTE_MEDIATED_CYTOTOXICITY	1.40e-04	1.92e-03	0.52	0.44	1.97	57	FCGRT,FCGR2B,F2RL1,AZGP1,LILRB1,LAG3,IL7R,IL12RB1,SH2D1A,IL18RAP,PTPRC,LGALS9,NCR3,ARG1,CD1B,LEP,ITGAM,HFE,TYROBP,DNASE1L3,XCL1,CD226,IL23A,CD160,CEACAM1,ICAM1,FADD,CD1A,VAV1,DNASE1
AD	GO_RESPONSE_TO_INTERFERON_GAMMA	1.41e-04	1.92e-03	0.52	0.32	1.72	148	CDC42EP4,WAS,CD58,MYO1C,CD40,TRIM5,PTAFR,CCL2,IRF5,RAB20,CD44,MT2A,CCL5,SOCS3,IRF4,HLA-DPA1,STXBP2,IL12RB1,CCL16,SLC11A1,CCL17,PIAS1,LGALS9,TP53,IRF3,ARG1,TRIM8,CCL25,CIITA,CCL22,HLA-DPB1,CCL1,TRIM31,MED1,GBP2,IRF7,IRF2,TLR4,AQP4,XCL1,TRIM38,TLR3,HPX,VCAM1,NR1H3,IRF6,SP100,CCL7,ZYX,HLA-DQB2,HCK,CCL24,CCL23,ICAM1,CCL21,VIM,CCL13,KIF5B,IFITM2,HLA-DQA1,IRF8,CALCOCO2,TLR2,TRIM21,KYNU,IFITM3,MID1,IFNG…
AD	GO_APOPTOTIC_PROCESS_INVOLVED_IN_MORPHOGENESIS	1.41e-04	1.93e-03	0.52	0.59	2.14	25	FOXC1,PAX2,TNFRSF1B,NOTCH1,HNF1B,SPI1,SCRIB,FGF4,TNFRSF1A,TGFB2,PAX8,LEF1,HAND2,FOXC2,VDR,BCL2L11
AD	GO_GLIAL_CELL_DIFFERENTIATION	1.43e-04	1.95e-03	0.52	0.3	1.69	178	MXRA8,PAX6,POU3F2,EGFR,LAMB2,SMO,CDKN2C,KLF15,MED12,CXCR4,RELA,ROR2,SOX2,ID4,PAX2,CSK,TNFRSF1B,METRN,HES1,NOTCH1,SPINT1,LRP1,PHGDH,ERBB2,NFIB,HDAC1,DRD3,DICER1,ASCL1,LAMA2,C5AR1,CLCF1,PARD3,SOX10,TREM2,BACE2,MPP5,GCM1,ABL1,STAT3,LEF1,TP73,NEUROD4,SOX4,TLR4
AD	GO_INOSITOL_LIPID_MEDIATED_SIGNALING	1.46e-04	1.98e-03	0.52	0.31	1.69	162	FYN,PLCE1,ANGPT1,PLCD1,EGFR,GH1,ROR2,ZFP36L1,F2RL1,PTAFR,CSF1R,EZR,IGF1R,PLCG2,PLXNB1,PDGFRB,OSM,PLCB2,CRYBA1,CA8,CCL5,FGR,F2R,ERBB2,NKX3-1,PIK3CG,PIK3R5,KLF4,NEDD4,PTPN6,IL18,SIRT1,GAB1,TGFB2,PLD2,DCN,GPER1,MUSK,PTPN13,LEP,PREX2,CAT,SELP,PLCB3,HCLS1,SOX9,RGL2,PDGFC,GAB2,ROR1,EPOR,CBL,NTRK1,FSHR,CD160,PDGFB,CEACAM1,LIME1
AD	GO_REGULATION_OF_ESTABLISHMENT_OF_PLANAR_POLARITY	1.49e-04	2.02e-03	0.52	-0.43	-1.88	88	PSMD14,PSMD12,SMURF1,PSMD6,CLTC,PSMD5,PSMA3,PSMD8,RAC1,PSMC6,PSMC3,AP2S1,PSMA5,PSMA4,AP2M1,PSMB6,PSMA1,PSMB5,PSMB2,AP2B1,PSMB3,PSMD1,PSMD10,PSMD3,PSMC1,PSMC4,PSMB4,PSMC5,PSMC2,AP2A2,PSMA2,PSMD4,PSMD11,TIAM1,PSMD13,PARD6A,CELSR2,PSMB7,CDC42,PSMB10,PSMF1,PSMD2,PSMD9,ANKRD6,PSMB1,PSMD7
AD	GO_NUCLEAR_TRANSCRIBED_MRNA_CATABOLIC_PROCESS_EXONUCLEOLYTIC	1.51e-04	2.05e-03	0.52	-0.58	-2.03	29	EXOSC9,LSM4,EXOSC4,CNOT7,LSM3,EXOSC5,LSM5,DCP2,EXOSC1,POLR2G,LSM7,SKIV2L,TTC37,DCPS,WDR61,EXOSC2,EDC4,LSM1
AD	GO_SNARE_COMPLEX_ASSEMBLY	1.51e-04	2.05e-03	0.52	-0.71	-2.05	15	TRIM9,STXBP1,SNCA,STX1A,VAMP7,VPS41,VAMP1,UVRAG,VAMP4,VPS11,ANKRD27,STXBP6,STX4,SEPTIN8
AD	GO_SYNAPTIC_VESICLE_TRANSPORT	1.51e-04	2.05e-03	0.52	-0.58	-2.03	29	AP3M2,TOR1A,AP3S1,DNM3,SNAP91,AP3B2,SYNJ1,SNCA,AP3D1,NLGN1,CDK5,DNM1
AD	GO_REGULATION_OF_EPIDERMAL_CELL_DIFFERENTIATION	1.52e-04	2.06e-03	0.52	0.45	1.98	51	ALOX15B,FOXC1,BMP4,ZFP36L1,SFRP4,HEY2,HES1,NOTCH1,MAFF,NUMA1,GDF3,CBFB,KRT84,PTCH1,ATOH1,KRT36,TP63,MED1,KLF7,PRKCH,ZFP36,SULT2B1,VDR,SFN,ROCK1,PLAAT4,HOXA7,NCOA3,ESRP1,CDSN,AQP3
AD	GO_REGULATION_OF_POSTSYNAPTIC_MEMBRANE_POTENTIAL	1.53e-04	2.07e-03	0.52	-0.39	-1.8	113	GRIK1,GRM5,SNCA,GABRG2,SHANK2,DLG4,GABRD,STX1A,PRKCZ,GRM1,NLGN1,RGS4,CDK5,MEF2C,FGF14,PTK2B,GRIA1,ADCYAP1,RIMS1,GLRB,GRIK2,GABRA5,SLC17A7,GRIN2A,GRIA2,MAPK8IP2,BAIAP2,KCND2,CACNB3,ADORA1,MTMR2,RIMS2,EIF4A3,CUX2,GABBR1,PPP3CA,GABRG3,NPY2R,GRIN1,NRXN1,GABRA1,NLGN4X,GABRA4,DGKI,GRIA4,SLC29A1,UNC13B,CHRNA1,SHANK1,GABRA2,CBLN1
AD	GO_SMALL_RIBOSOMAL_SUBUNIT	1.53e-04	2.07e-03	0.52	-0.49	-1.97	52	MRPS22,MRPS33,MRPS10,MRPS15,DAP3,MRPS35,MRPS7,MRPS27,MRPS11,MRPS16,MRPL42,MRPS2,MRPS17,MRPS31,MRPS18C,MRPS28,MRPS18A,MCTS1,RPS4Y1,RPS24,UBA52,MRPS12
AD	GO_THIOESTER_METABOLIC_PROCESS	1.53e-04	2.07e-03	0.52	-0.44	-1.89	74	PDHB,SUCLA2,ELOVL4,PDHX,ELOVL6,ACLY,SNCA,PDP1,DLAT,MPC2,ACOT7,DLD,SUCLG1,HMGCS1,PDHA1,FAR2,TDO2,OXSM,ACSL3,ACSL4,PPCS,ACACA,ACOT13,ACOT8,PPT1,ELOVL2,ACAT1
AD	GO_REGULATION_OF_EXTRACELLULAR_MATRIX_ORGANIZATION	1.54e-04	2.07e-03	0.52	0.52	2.08	33	AEBP1,PDPN,TNFRSF1B,NOTCH1,EMILIN1,LRP1,FGFR4,ANTXR1,DDR2,TNFRSF1A,ETS1,PHLDB1,HAS2,ABL1,TCF15,SOX9,RB1
AD	GO_EPIDERMIS_MORPHOGENESIS	1.57e-04	2.11e-03	0.52	0.65	2.16	19	SMO,BCL2,IGFBP5,NOTCH1,SNAI1,KLF4,TGFB2,PLOD3,FOXE1,TP63,KLK14
AD	GO_AUTONOMIC_NERVOUS_SYSTEM_DEVELOPMENT	1.57e-04	2.11e-03	0.52	0.49	2.06	41	HES1,PHACTR4,NAV2,HOXB1,HOXB2,SIX1,PLXNA3,ASCL1,SOX10,TBX1,PHOX2A,PRLH,TP63,SOX4,SEMA3A,HAND2,GBX2,VCAM1,TFAP2B,NTRK1,TLX2,GATA3
AD	GO_VESICLE_BUDDING_FROM_MEMBRANE	1.58e-04	2.12e-03	0.52	-0.43	-1.89	85	CNIH3,DNM3,VAPA,SNAP91,TRAPPC2,NSF,SCFD1,MIA3,RAB1A,AP3D1,ARFGAP2,SEC23A,AP2M1,DNM1,BET1,PEF1,GRIA1,TRAPPC2L,CNIH1,NAPA,VAPB,F8,USO1,KLHL12,CSNK1D,TMED2,SNX3,PREB,SEC16A,CUL3,TFG,WASL,MCFD2,PRKCI
AD	GO_IMMUNOGLOBULIN_BINDING	1.60e-04	2.14e-03	0.52	0.64	2.16	19	FCGRT,FCGR2B,LILRA2,PIP,CD4,HRG,FCER1A,UMOD,FCGR2A,FCAR,CD22,MS4A2,FCER1G,AMBP,LGALS3,VWF
AD	GO_TRANSCRIPTION_FACTOR_BINDING	1.60e-04	2.14e-03	0.52	0.22	1.4	546	PPP1R13L,TBL1X,PAX6,SORBS3,FOXO1,NFKB1,USF2,CBX5,BCL2,HDGF,GATA2,KAT6A,TBX2,GLI2,TBX5,MED12,FOXC1,NFATC4,CCNT1,RELA,ZNHIT6,NFATC1,BPTF,TRIP6,TOB2,ID3,ID4,TEAD3,PIAS4,SP1,KAT6B,PAX2,HIPK2,HEY2,FOXO4,HDAC7,NOTCH2,SPEN,TCF3,RXRA,HES1,NFKBIA,MED25,E2F2,CHD4,PPARA,PAGR1,RARG,SPI1,ARID5A,ATF7,TBX3,TCF7L2,TBX10,HEYL,TGFB1I1,PKN1,GATA4,RORC,SIX1,IRF4,CD34,HDAC1,RBL2,SRY,TBX6,TBX19,PITX3,TAF4,NFATC3,YAP1,…
AD	GO_REGULATION_OF_KERATINOCYTE_PROLIFERATION	1.60e-04	2.14e-03	0.52	0.58	2.16	27	ZFP36L1,NOTCH2,YAP1,EPPK1,HAS2,TGM1,TP63,MED1,TLR4,KLF9,ZFP36,PRKD1,CASK,VDR,SFN,SLURP1
AD	GO_REGULATION_OF_TRANSMEMBRANE_RECEPTOR_PROTEIN_SERINE_THREONINE_KINASE_SIGNALING_PATHWAY	1.61e-04	2.15e-03	0.52	0.31	1.72	180	INHBB,TGFBR3,MSX1,BMP4,LOX,ZNF423,SFRP4,HIPK2,FOXD1,FSTL3,NOTCH2,BMPR1A,HES1,WWTR1,NOTCH1,EMILIN1,ONECUT1,DAB2,TGFB1I1,GATA4,FOLR1,NUMA1,GDF3,RBPJ,GLG1,PCSK6,GDF2,GDF5,CAV2,GDF15,ACVRL1,TGFBR1,SIRT1,TP53,TGFB2,SMAD6,TGFB3,EP300,GPC3,SMURF2,CREBBP,ABL1,TOB1,SPART,WNT1,CAV1,LTBP1,PRDM16,HFE,CER1,BAMBI,BMP10,TWSG1,STK11,FZD1,CHST11,GDF11,SMAD4,LTBP4,TFAP2B
AD	GO_MAINTENANCE_OF_CELL_NUMBER	1.63e-04	2.18e-03	0.52	0.34	1.78	129	FOXO1,FANCC,SMO,GATA2,MED12,ZFP36L2,SOX2,PRDM14,PAX2,NIPBL,NOTCH2,SAV1,BMPR1A,HES1,NOTCH1,HNF1B,ELF5,SPI1,ZHX2,TBX3,ZIC3,SS18,YAP1,RBPJ,PRRX1,KLF4,FGF4,EPHA1,PIWIL2,REST,CDX2,TRIM8,PAX8,PADI4,STAT3,TP63,PRDM16,MYC,ZNF358,SOX4,SOX9,SMAD4,LIF,SALL1,HMGA2,DPPA4,FZD7,CNOT2,FGF2,SKI,ZNF322,SRRT,TAL1,SMC3,NODAL,SETD6,CTNNB1,NCOA3,LOXL2
AD	GO_EPITHELIAL_CELL_DIFFERENTIATION_INVOLVED_IN_KIDNEY_DEVELOPMENT	1.64e-04	2.19e-03	0.52	0.48	2.01	43	FOXJ1,PRKX,LAMB2,SMO,KLF15,BMP4,PAX2,NOTCH2,WWTR1,NOTCH1,IQGAP1,CD34,YAP1,LHX1,PAX8,MMP9,NPHS1,FOXC2,ADIPOQ,LIF,SALL1,PDGFB
AD	GO_RECEPTOR_LOCALIZATION_TO_SYNAPSE	1.66e-04	2.20e-03	0.52	-0.52	-2	43	MAPK10,RAB11A,ADAM22,SNAP25,NPTN,GPHN,HRAS,DLG4,DLG3,PRKCZ,NLGN1,NSG1,CACNG3,ARHGAP44,CLSTN1,DLG2,STX3,KIF5C,VPS35,KIF17
AD	GO_COPII_COATED_VESICLE_BUDDING	1.70e-04	2.25e-03	0.52	-0.47	-1.88	58	CNIH3,VAPA,TRAPPC2,NSF,SCFD1,MIA3,RAB1A,SEC23A,BET1,PEF1,GRIA1,TRAPPC2L,CNIH1,NAPA,VAPB,F8,USO1,KLHL12,CSNK1D,TMED2,PREB,SEC16A,CUL3,TFG,MCFD2
AD	GO_MICROTUBULE_POLYMERIZATION	1.70e-04	2.25e-03	0.52	-0.47	-1.93	63	CAMSAP1,CLIP3,TUBG2,FGF13,SNCA,TOGARAM1,STMN2,RAC1,NDEL1,PAK1,DCTN1,TPPP,DYRK1A,CLASP1,DRG1,TUBGCP2,NAV3,TUBG1,CKAP5,CAMSAP2,INPP5J,RANBP9,CSNK1D,STMN1,TUBGCP5,MAP2,CDK5R1,AKAP9,PRUNE1,CLASP2,RANGRF,MAPRE3
AD	GO_PATTERN_RECOGNITION_RECEPTOR_ACTIVITY	1.71e-04	2.26e-03	0.52	0.66	2.15	18	COLEC12,TLR7,TRIM5,FCN1,PTAFR,TLR8,CLEC7A,PGLYRP1,PGLYRP4,TLR4,MARCO
AD	GO_VESICLE_COAT	1.71e-04	2.26e-03	0.52	-0.52	-2	43	EPS15,NCALD,NECAP1,CLTA,CLTC,ARFGAP2,AP2S1,SEC23A,COPA,AP2M1,ARCN1,PEF1,AP1G1,AP2B1,COPG1,KLHL12,AP2A2,TMED3,COPB2,COPE,CLTB,AP1S1,SEC24C,PICALM,SAR1B,COPZ1,AFTPH,SAR1A
AD	GO_REGULATION_OF_NEUROTRANSMITTER_RECEPTOR_ACTIVITY	1.71e-04	2.26e-03	0.52	-0.48	-1.92	54	ACTN2,NETO2,CNIH3,NEFL,SHANK2,DLG4,DLG3,NLGN1,CDK5,MEF2C,CACNG3,PTK2B,GRIA1,NPTX2,NPTXR,DLG2,GRIN2A,GRIA2,ARC,MAPK8IP2,CRHBP,RASGRF1,NPTX1
AD	GO_CORONARY_VASCULATURE_MORPHOGENESIS	1.74e-04	2.29e-03	0.52	0.71	2.09	14	TGFBR3,SGCD,TBX5,HEY2,NOTCH1,PDGFRB,TGFBR1,TBX1,HAND2,SETD2
AD	GO_FAT_SOLUBLE_VITAMIN_BIOSYNTHETIC_PROCESS	1.74e-04	2.29e-03	0.52	0.69	2.1	15	NFKB1,PLTP,CYP3A4,SNAI1,GFI1,CYP27A1,UBIAD1
AD	GO_REGULATION_OF_PROTEIN_CONTAINING_COMPLEX_ASSEMBLY	1.74e-04	2.29e-03	0.52	-0.3	-1.58	321	ARPC5L,TRIM9,CAMSAP1,CLIP3,ADD2,WARS1,CCK,ARPC1A,VDAC2,RBX1,MKKS,ATR,CORO1A,STXBP1,SNCA,TOGARAM1,STMN2,RAC1,PSMC6,RPA3,STX1A,ACTR2,PRKCZ,DNM1L,PSMC3,MAPK9,ATAT1,TMSB10,WASF1,TMOD1,MAGEL2,PAK1,DCTN1,LCMT1,TPPP,RNF4,VPS41,BAG4,DYRK1A,CLASP1,DRG1,PTK2B,ACTR3B,NAV3,ACTR3,PFN2,CRBN,CTNNBIP1,EIF2AK2,FAF1,ARFGEF1,FSCN1,RASA1,NCKAP1,CAPZA2,ERCC3,DMTN,RPA2,NAPA,SPIDR,CAMSAP2,CTNNA2,BAIAP2,ICE1,RALB,SUMO1,…
AD	GO_EXCRETION	1.75e-04	2.30e-03	0.52	0.44	1.95	55	SPX,NPHP1,GNAI2,OXT,GUCA2B,DRD3,POU3F3,AQP6,CLCN5,CLCNKB,AGTR2,NPPB,COMT,AVPR2,NPHS1,UMOD,SCNN1B,CORIN,SNX5,HMOX1,AVP,TACR2,AGT,NPR1,NPHS2,CLDN16
AD	GO_PRERIBOSOME	1.78e-04	2.33e-03	0.52	-0.49	-1.97	53	MAK16,UTP11,IMP3,IMP4,WDR12,UTP18,NOC2L,SNU13,WDR37,UTP14A,ZNF593,UTP25,EIF6,BYSL,EMG1,MPHOSPH10,RRS1,RPF1,RIOK2,MRTO4,NOL6,WDR74,UTP6,UTP3,WDR46,NSA2,RRP7A,BMS1,WDR3,BTRC,RRP9,NGDN,RRP15,DCAF13
AD	GO_PROTEIN_KINASE_B_SIGNALING	1.79e-04	2.33e-03	0.52	0.29	1.66	212	FYN,ANGPT1,EGFR,BANK1,LOX,ZFP36L1,PAX2,IGFBP5,RRAS,PHLDA3,EPHA2,CD40,FGFR4,CCL2,IGF1R,PDGFRB,TCF7L2,OSM,CRYBA1,GATA4,CCL5,PHLPP1,ERBB2,DRD3,CD19,FGF3,RCN3,CALCR,NKX3-1,PIK3CG,CD86,PIK3R5,KLF4,FGF4,MFHAS1,CD80,ADAM8,GDF15,RAMP3,F10,IL18,TGFBR1,SIRT1,GAB1,RAC2,FGF22,GPER1,NRG2,STK3,HIP1,C1QTNF1,LEP,AKR1C3,MTM1,HCLS1,STK11,SOX9,FGF18,RHOG,ITSN1,ESR1,XDH,NTRK1,EGF,PDGFB,HYAL2,TNFSF11,AXL,ENG,AKR1C2,T…
AD	GO_REGULATION_OF_POSTSYNAPTIC_MEMBRANE_NEUROTRANSMITTER_RECEPTOR_LEVELS	1.78e-04	2.33e-03	0.52	-0.49	-1.97	53	EPS15,MAPK10,RAB11A,ADAM22,DNM3,SNAP25,GPHN,HRAS,DLG4,CALY,DLG3,PRKCZ,FRRS1L,NSG1,CACNG3,DNM1,ARHGAP44,PORCN,CLSTN1,AP2B1,DLG2,ARC,STX3,VPS35
AD	GO_T_CELL_DIFFERENTIATION_INVOLVED_IN_IMMUNE_RESPONSE	1.78e-04	2.33e-03	0.52	0.45	1.99	52	BCL6,RORC,IRF4,IL12RB1,CD86,BATF,SPN,CD80,LGALS9,IL18R1,IL18,RORA,GPR183,IL4R,STAT3,LEF1,ANXA1,IL23A,LY9,RIPK2,TBX21,PTGER4,GATA3,RELB,CLEC4E,FCER1G,IFNG,IL12B,IL2,CCL19,FOXP3,JAK3,HLX,MYB,TNFSF4,NLRP3,MALT1
AD	GO_LIPID_HOMEOSTASIS	1.79e-04	2.34e-03	0.52	0.36	1.83	102	ABHD4,USF2,ZBTB20,ASGR2,FGFR4,ACOX2,ABCA1,LRP5L,PNPLA2,APOA1,POLD1,APOM,RCN3,CYP39A1,MTTP,IL18,RORA,LRP5,SOAT2,SIRT1,GIP,MED13,APOA4,ABHD5,APOB,ANGPTL8,ACSM1,CAV1,ABCD1,HNF4A,ANGPTL4,NR1H3,GCKR,CEBPA,VDR,MYLIP,NR5A2,NR1I2,NR1D2,SOAT1,TM6SF2,SEC24A
AD	GO_POSITIVE_REGULATION_OF_MITOCHONDRIAL_TRANSLATION	1.79e-04	2.34e-03	0.52	-0.79	-2.06	10	FASTKD3,UQCC1,COA3,FASTKD2,C1QBP,MRPS27,NGRN,CDK5RAP1,RMND1
AD	GO_COLLAGEN_BINDING	1.81e-04	2.35e-03	0.52	0.43	1.96	60	PCOLCE,AEBP1,LOX,ECM2,COL6A1,NID1,ITGA10,CD44,TGFBI,COL6A2,ANTXR1,DDR2,DSPP,COL5A3,DCN,C1QTNF1,MMP9,CTSS,SERPINH1,ADGRG1,SMAD4,COMP,MRC2,ITGA2,PDGFB,THBS1,SPARC,MMP12,LRRC15,P3H1,CTSB,GP6
AD	GO_POSITIVE_REGULATION_OF_IMMUNE_EFFECTOR_PROCESS	1.81e-04	2.35e-03	0.52	0.29	1.63	175	FCGRT,PGC,SYK,GATA2,SASH3,C6,F2RL1,CD40,PTAFR,AZGP1,FES,LILRB1,FOXF1,MZB1,FGR,LAG3,STXBP2,IL12RB1,IL1R1,CD86,SH2D1A,CD177,CLCF1,CD84,TNFRSF4,IL18RAP,ATAD5,PTPRC,CD80,IL4,LGALS9,IL18R1,BTK,IL18,RAC2,IL4R,NCR3,ARG1,HLA-DMB,GPRC5B,CD300A,APPL2,CD1B,ANXA1,ITGAM,HFE,TLR4,XCL1,CD226,LBP,IL23A,CD81,RIPK2,MAVS,HPX,C3,GAB2,HMOX1,TNFRSF14,LTA,CD74,CD244,TBX21,CD160
AD	GO_LIPID_BINDING	1.82e-04	2.35e-03	0.52	0.22	1.39	530	MTSS2,TRIP10,PSD4,LPAR4,SCIN,PLCD1,PLTP,IRX5,PLEK,PLEKHA4,ALOX15B,LTF,PLEKHF1,TULP3,ID3,PLEKHA5,TRIL,CEACAM5,PXDC1,TLN1,RNASE3,SHBG,APOC1,PHLDA3,KCNQ1,GRB7,ACBD4,NME4,RXRA,PACSIN3,NR5A1,PPARA,CYP3A4,PTAFR,ACOX2,FES,LRAT,ANXA13,ABCA1,HS1BP3,S1PR4,CYTH4,ARAP1,APOA1,SPHK1,KRIT1,RORC,IQGAP1,STARD8,IQGAP2,RBP3,DAPP1,ANXA9,NUMA1,APOM,DPEP1,GSDMD,MYOF,JPH2,TSPO2,RHO,GRAMD1C,SELL,GC,FGD2,MTTP,PARD3,OPHN1…
AD	GO_REGULATION_OF_COAGULATION	1.81e-04	2.35e-03	0.52	0.39	1.82	74	SYK,PLEK,PDPN,F2RL1,F2R,ANXA9,CD34,KNG1,PLG,TFPI,ANXA2,SERPINF2,GP1BA,FGA,C1QTNF1,CAV1,F11,SERPING1,TLR4,SELP,HRG,FOXA2,SERPINE1,PRKG1,PDGFB,CEACAM1,THBS1,PLAU,FCER1G,F7,HPSE,EDN1,TSPAN8,PROC,PLAUR,ANXA5,TBXA2R,CPB2
AD	GO_REGULATION_OF_B_CELL_DIFFERENTIATION	1.82e-04	2.36e-03	0.52	0.61	2.11	22	SYK,ZFP36L2,ZFP36L1,MMP14,NCKAP1L,IKZF3,INPP5D,PTPN6,BTK,SLAMF8
AD	GO_RESPONSE_TO_STEROID_HORMONE	1.82e-04	2.36e-03	0.52	0.25	1.52	335	FOXO1,EGFR,BCL2,BMP4,RELA,LOX,ZFP36L2,ZFP36L1,SSTR4,RXRA,NOTCH1,NR5A1,PPARA,CLDN4,AQP1,PTAFR,OXT,KANK2,PAGR1,RARG,HNMT,DAB2,GNRH1,HEYL,TGFB1I1,RORC,HDAC1,PTGER2,ALDH3A1,COL1A1,AKAP13,CALCR,YAP1,NKX3-1,CBFB,TFPI,EIF4EBP1,NEDD4,PGR,SCGB2A1,CYBA,BRCA1,SOX10,PIAS1,RORA,SIRT1,PCK1,TGFB2,REST,ATP1A2,ARG1,TGFB3,TSPO,GPER1,EP300,CPS1,SCGB2A2,DUSP1,TXNIP,OR51E2,CAD,RXRG,SAFB2,IGFBP7,CAV1,TFAP4,FAM107A,NR2…
AD	GO_AXIS_SPECIFICATION	1.84e-04	2.36e-03	0.52	0.4	1.88	67	PAX6,SMO,BMP4,HEY2,NOTCH2,BMPR1A,NOTCH1,TBX3,TBX6,NEUROG1,GDF3,PCSK6,IRX4,KDM6A,PTCH1,LHX1,VAX2,SMAD6,CDX2,GPC3,WNT6,WNT1,SIX3,LRP6,CER1,CDX4,SMAD4,FOXA2
AD	GO_CLATHRIN_COAT_ASSEMBLY	1.83e-04	2.36e-03	0.52	-0.68	-2	16	EPS15,NSG2,SNAP91,CLTA,CLTC,CALY,AP2S1,NSG1,AP2B1
AD	GO_NEUTROPHIL_MIGRATION	1.83e-04	2.36e-03	0.52	0.37	1.85	97	SYK,C3AR1,CCL2,NCKAP1L,IL37,CCL5,PF4,IL1R1,PIK3CG,CD177,C5AR1,CCL16,ADAM8,CCL17,PECAM1,IL36A,RAC2,SLAMF8,TGFB2,CCL25,CCL22,CSF3R,PPBP,CCL1,CD99,XCL1,LBP,IL23A,RHOG,DYSF,IL1A,UMOD,CXCR2,CD74,CCL7,S100A9,PLA2G1B,CCL24,CCL23,CCL21,CCL13,CCR7,ITGB2,VAV1,EDN2,FCER1G,CXCL2,PRTN3,EDN1,IL36RN,LGALS3,BST1,CCL4,CCL19,EDN3,CCL20,CXCL13
AD	GO_POSITIVE_REGULATION_OF_T_HELPER_1_TYPE_IMMUNE_RESPONSE	1.83e-04	2.36e-03	0.52	0.67	2.08	16	IL12RB1,IL1R1,CD80,SLC11A1,IL18R1,IL18,ANXA1,XCL1,IL23A,RIPK2
AD	GO_CRANIAL_NERVE_DEVELOPMENT	1.86e-04	2.39e-03	0.52	0.49	2.04	41	PAX2,HES1,NAV2,HOXB1,HOXA3,HOXB2,SIX1,PLXNA3,NEUROG1,TBX1,CHD7,PHOX2A,HOXB3,ATP8B1,TCIRG1,SEMA3A,GLI3,SALL1,NTRK1,MAFB
AD	GO_ELASTIC_FIBER_ASSEMBLY	1.87e-04	2.40e-03	0.52	0.82	2.06	8	MFAP4,EFEMP2,LOX,EMILIN1,THSD4,MYH11
AD	GO_NEGATIVE_REGULATION_OF_LEUKOCYTE_MEDIATED_IMMUNITY	1.88e-04	2.41e-03	0.52	0.5	2.07	40	FOXJ1,FCGR2B,BCL6,LILRB1,FOXF1,IL7R,CD84,PTPRC,PTPN6,LGALS9,IFNB1,ARG1,CD300A,HFE,XCL1,CR1,C4BPB,HMOX1,C4BPA,TBX21,CD96,CEACAM1,IFNA2
AD	GO_MUSCLE_CONTRACTION	1.89e-04	2.42e-03	0.52	0.26	1.55	299	PPP1R13L,SSPN,MYL3,PLCE1,SORBS3,SPX,KCNE4,GJA1,KCNJ5,PXN,SMAD5,SGCD,CXCR4,HSPB6,SGCA,ITGB5,RYR1,MYOT,FXYD1,CSRP3,TLN1,KCNQ1,HRC,TMOD3,PGAM2,PTAFR,OXT,TTN,SPHK1,TNNI1,GATA4,CHRNG,F2R,MYOF,NEUROG1,VEGFB,CLCN1,SCN10A,P2RX1,GLRA1,MYBPH,PIK3CG,DSC2,MYOM1,TNNT3,SYNM,CHRNE,DTNA,FLNA,TAZ,MYLPF,MYL1,MYL12A,ATP1A2,MYH11,LMOD1,HTR1D,KCNE2,GPER1,MYH4,PDE5A,JUP,CAV1,ADRA2C,DMPK,MYH14,KCNJ8,TPM2,MYL7,CASQ2,TCA…
AD	GO_CARGO_RECEPTOR_ACTIVITY	1.91e-04	2.44e-03	0.52	0.43	1.96	60	ACKR2,COLEC12,LRP10,TMPRSS5,ASGR2,LRP1,ENPP1,ABCA1,DAB2,ACKR4,FOLR1,TINAGL1,SCARA3,CFI,CUBN,ITGAM,ACKR3,LRP6,MARCO,CD6,APOBR,CD163,FOLR2,TMPRSS3,STAB1,ITGB2,MSR1,TMPRSS4,CD5,LOXL2,AGER,SBSPON,ENPP3,CD5L,SCARB1,TMPRSS15
AD	GO_EXOGENOUS_PROTEIN_BINDING	1.91e-04	2.44e-03	0.52	0.42	1.91	63	EGFR,SLC1A5,CXCR4,ITGB5,EPHA2,SELPLG,CLDN9,CD86,CLEC5A,CCR5,TNFRSF4,CD80,SLC52A1,CD4,ITGA5,ITGB3,SLC10A1,CR1,SLAMF1,CLEC4M,CD81,ITGB7,TNFRSF14,ANPEP,ITGA2,HYAL2,AXL,ICAM1,CDK1,SLC52A2,SERPINB3
AD	GO_REGULATION_OF_B_CELL_PROLIFERATION	1.92e-04	2.45e-03	0.52	0.45	1.99	52	PAWR,BCL2,FCGR2B,SASH3,BCL6,CD40,MZB1,NCKAP1L,IKZF3,PKN1,INPP5D,CLCF1,TNFRSF4,ATAD5,PTPRC,IL4,BTK,GPR183,CD300A,CTLA4,TYROBP,TLR4,CD81
AD	GO_POSITIVE_REGULATION_OF_ANIMAL_ORGAN_MORPHOGENESIS	1.94e-04	2.47e-03	0.52	0.41	1.91	69	CSF1,SMO,BMP4,PAX2,NOTCH1,LGR4,SIX1,CD34,RBPJ,TGFBR1,TGFB2,LHX1,PAX8,WNT6,TNFAIP3,AMELX,AGTR2,MYC,MED1,HAND2,PIM1,BMP10,SOX9,SMAD4,LIF,ENG,VDR,TGFBR2,HOXC11,GATA3,CFLAR,AGT,CTNNB1,SPRY1,AR,EDN1,WT1,FGF8,BMP7,TWIST1,DKK1,TFAP2A,XBP1,HOXA11
AD	GO_DICARBOXYLIC_ACID_METABOLIC_PROCESS	1.95e-04	2.48e-03	0.52	-0.45	-1.89	70	GAD1,GAD2,SLC25A32,SUCLA2,MDH1,FH,GOT1,ACLY,SDHB,ADSS2,OAT,SLC25A12,MDH2,DLD,SUCLG1,GLS2,NIT2,GOT2,MTHFD1,SDHA,ME3,ALDH18A1,ACOT8,ALDH5A1,ME1
AD	GO_HEMIDESMOSOME_ASSEMBLY	1.95e-04	2.48e-03	0.52	0.73	2.09	12	PLEC,ITGB4,CD151,LAMC1,LAMA3,ITGA6
AD	GO_HEART_VALVE_DEVELOPMENT	1.96e-04	2.48e-03	0.52	0.44	1.95	51	TBX5,BMP4,NFATC1,HEY2,NOTCH2,TNFRSF1B,BMPR1A,NOTCH1,EMILIN1,PRDM1,HEYL,GATA4,SNAI1,RBPJ,TNFRSF1A,ELN,TGFB2,SMAD6,EFNA1,ADAMTS9,SOX4,SOX9,RB1,SMAD4,MDM4
AD	GO_REGULATION_OF_RENAL_SYSTEM_PROCESS	1.96e-04	2.48e-03	0.52	0.52	2.07	34	SPX,GJA1,GNAI2,F2RL1,EMP2,OXT,F2R,DRD3,CYBA,OR51E2,AGTR2,NPPB,COMT,AVPR2,ADIPOQ,CORIN,SNX5,PDGFB,AVP,GAS6,AGT,NPR1
AD	GO_NEPHRON_MORPHOGENESIS	1.99e-04	2.53e-03	0.52	0.43	1.94	62	SMO,BCL2,BMP4,PGF,PAX2,FOXD1,HES1,HNF1B,LGR4,PDGFRB,SIX1,EYA1,PTCH1,LHX1,PAX8,GPC3,WNT6,WNT11,WNT1,AGTR2,MYC,SOX9,SMAD4,TACSTD2,TCF21,GLI3,LAMA5,LIF,SALL1
AD	GO_HUMORAL_IMMUNE_RESPONSE_MEDIATED_BY_CIRCULATING_IMMUNOGLOBULIN	2.00e-04	2.53e-03	0.52	0.49	2.03	41	FOXJ1,C8A,FCGR2B,C6,C1RL,C8B,PTPRC,PTPN6,CFI,SERPING1,C2,CR1,C1R,CD81,C7,HPX,C3,C4BPB,LTA,C4BPA,CRP,C1QA,IGLL1,TNF,C1QB,C1S
AD	GO_ENDOSOME_ORGANIZATION	2.03e-04	2.56e-03	0.52	-0.5	-1.97	51	STAM,RAB11A,RAB22A,SNX10,SYNJ1,STX6,DNM1,CHMP2B,VPS28,CLCN3,CHMP2A,VPS33B,PDCD6IP,SNF8,VPS4B,TSG101,HGS,PI4K2A,CHMP5,ARFGEF2,SNX3,AKTIP,VPS11,CHMP1B,CHMP7,RAB7A,CHMP1A,PRKN,CORO1C,LAPTM4B,VPS37B
AD	GO_POSITIVE_REGULATION_OF_TRANSMEMBRANE_RECEPTOR_PROTEIN_SERINE_THREONINE_KINASE_SIGNALING_PATHWAY	2.03e-04	2.56e-03	0.52	0.38	1.86	90	INHBB,TGFBR3,MSX1,BMP4,ZNF423,HIPK2,FOXD1,NOTCH2,BMPR1A,HES1,NOTCH1,DAB2,TGFB1I1,GATA4,NUMA1,GDF3,RBPJ,GDF2,GDF5,GDF15,ACVRL1,TGFBR1,TGFB2,TGFB3,EP300,GPC3,CREBBP,HFE,BMP10,TWSG1,STK11,GDF11,SMAD4,BMP15,ITGA8,ENG,THBS1,CDKN2B,GIPC1,NEO1,NODAL,GDF9
AD	GO_G_PROTEIN_COUPLED_CHEMOATTRACTANT_RECEPTOR_ACTIVITY	2.03e-04	2.56e-03	0.52	0.59	2.12	24	ACKR2,CXCR4,CMKLR1,ACKR4,CCR5,GPR35,ACKR3,CXCR6,CXCR5,CCR3,CXCR2,CCR1,CCR7,CCRL2,XCR1,CCR4
AD	GO_FAT_SOLUBLE_VITAMIN_METABOLIC_PROCESS	2.06e-04	2.59e-03	0.52	0.5	2.07	40	NFKB1,PLTP,CYP11A1,PIAS4,CYP3A4,CYP4F12,LRAT,CYP4F2,SNAI1,GFI1,GC,CYP27A1,UBIAD1,CYP4F11,CUBN
AD	GO_PROTON_TRANSPORTING_ATP_SYNTHASE_COMPLEX_COUPLING_FACTOR_F_O	2.06e-04	2.59e-03	0.52	-0.81	-2.03	9	ATP5PD,ATP5MG,ATP5PB,ATP5MC3,ATP5MC1,ATP5PF,ATP5ME
AD	GO_OXIDOREDUCTASE_ACTIVITY_ACTING_ON_DIPHENOLS_AND_RELATED_SUBSTANCES_AS_DONORS	2.08e-04	2.61e-03	0.52	-0.85	-1.98	7	UQCRC1,UQCR10,UQCR11,UQCRFS1,UQCRB,UQCRQ
AD	GO_CYTOSOLIC_TRANSPORT	2.11e-04	2.64e-03	0.52	-0.4	-1.83	115	EPS15,PREPL,GCC2,MAP2K1,RAB6B,CORO1A,CLTC,SLC66A2,EIPR1,ACTR2,STX6,MAGEL2,DOP1A,EHD3,DCTN1,RAB5A,SYBU,AP1G1,VTI1B,MAPK1,SNF8,VPS13A,MTMR2,TRIM27,CCDC91,VPS35,DOP1B,SNX3,AKTIP,VPS11,ANKRD27,VPS53,MAP2,ARL1,VPS51,MAP2K2,RNF126,KIF1B,PIKFYVE,SORT1,RAB7A,AP1S1,SNX1,SNX2,BECN1,TBC1D10B,KIF5A,PRKN,STX8,VPS26A,RAB21,LMTK2
AD	GO_NEGATIVE_REGULATION_OF_ENDOTHELIAL_CELL_APOPTOTIC_PROCESS	2.11e-04	2.64e-03	0.52	0.57	2.18	28	ANGPT1,GATA2,PAK4,TNIP2,MAPK7,KRIT1,IL4,FGA,TNFAIP3,ABL1,RAMP2,ANGPTL4,FGF21,TERT,SERPINE1,NDNF,ICAM1,GATA3,GAS6
AD	GO_TOLL_LIKE_RECEPTOR_4_SIGNALING_PATHWAY	2.12e-04	2.66e-03	0.52	0.57	2.11	26	LTF,LILRA2,TRIL,NFKBIA,F2RL1,MFHAS1,APPL2,TNFAIP3,ITGAM,TLR4,LBP,IRAK1,RIPK2,NR1H3,PTPN22
AD	GO_PROTEIN_POLYMERIZATION	2.14e-04	2.67e-03	0.52	-0.33	-1.62	202	ARPC5L,CAMSAP1,CLIP3,TUBG2,ADD2,ARPC1A,VDAC2,NEFL,FGF13,MKKS,CORO1A,SNCA,TOGARAM1,STMN2,RAC1,UBE2K,ACTR2,DNM1L,NDEL1,TMSB10,WASF1,TMOD1,MAGEL2,PAK1,DCTN1,TPPP,BAG4,UBE2S,DYRK1A,CLASP1,DRG1,PTK2B,ACTR3B,TUBGCP2,NAV3,ACTR3,CHMP2A,PFN2,TUBG1,ARFGEF1,RASA1,CKAP5,NCKAP1,CAPZA2,DMTN,CAMSAP2,CTNNA2,BAIAP2,WASHC3,SLIT2,INPP5J,RANBP9,TRIM27,ABITRAM,CDC42EP3,EVL,GMFB,SPTBN2,ARPC5,GPX4,CSNK1D,FHOD3,HAX1,STM…
AD	GO_THREONINE_TYPE_PEPTIDASE_ACTIVITY	2.15e-04	2.68e-03	0.52	-0.69	-2.05	17	TASP1,PSMA3,PSMA5,PSMA4,PSMB6,PSMA1,PSMB5,PSMB2,PSMB3,PSMB4,PSMA2,PSMB7,PSMB10,PSMB1
AD	GO_CARDIAC_CHAMBER_DEVELOPMENT	2.18e-04	2.71e-03	0.52	0.32	1.71	144	PPP1R13L,MYL3,TGFBR3,SMO,TBX2,TBX5,FOXC1,BMP4,HEY2,NOTCH2,SAV1,RXRA,BMPR1A,HES1,NOTCH1,DHRS3,PRDM1,FOXF1,TBX3,HEYL,TNNI1,GATA4,RBPJ,PTK7,TGFBR1,TP53,TBX1,TGFB2,SMAD6,MKS1,PAX8,CHD7,PCSK5,WNT11,LTBP1,MED1,NPRL3,SOX4,HAND2,FOXH1,MYBPC3,BMP10,FZD1,COL11A1,SMAD4,FOXC2,MDM4,SALL1,HAND1,TRIP11,PKP2,ENG,GATA6,TGFBR2
AD	GO_CELL_JUNCTION_ORGANIZATION	2.19e-04	2.72e-03	0.52	0.27	1.59	239	PLEC,ITGB4,GJA1,BCL2,CLDN3,TRIP6,CD151,RAB13,GJA4,NPHP1,TLN1,CSK,HDAC7,MYO1C,EPHA2,MMP14,F2RL1,LRP1,VASP,CSF1R,SDC4,RHOD,CDH4,TNS1,MICALL2,IQGAP1,PKN2,F2R,CLDN9,TJP1,SNAI1,LAMC1,CLDN5,CD177,CBFB,PARD3,OPHN1,PKP1,HIPK1,ACVRL1,RASSF8,TGFBR1,ARVCF,PATJ,FLNA,ITGA5,PECAM1,CDH15,APOD,TGFB2,IKBKB,TRPV4,LAMA3,MPP5,TGFB3,JUP,ITGA6,SH3BP1,PARD6B,ABL1,WNT11,CAV1,FAM107A
AD	GO_CELLULAR_RESPONSE_TO_MECHANICAL_STIMULUS	2.25e-04	2.79e-03	0.52	0.4	1.87	73	EGFR,NFKB1,GJA1,TLR5,PIEZO1,TLR7,CD40,TNFRSF10B,AQP1,MAP3K1,CASP8,CASP5,COL1A1,TLR8,TNFRSF1A,CYBA,SLC38A2,ATP1A2,MAP3K2,BAG3,WNT11,LTBR,CNN2,TLR4,MYD88,TLR3,SOX9,FAS,SLC2A1,MAP3K14,ITGA2,KCNJ2,ENG,PTGER4,FADD
AD	GO_PHOSPHATIDYLINOSITOL_BIOSYNTHETIC_PROCESS	2.25e-04	2.79e-03	0.52	-0.4	-1.81	98	MTMR6,INPP5F,MTMR4,FIG4,SYNJ1,DPM1,PIP4K2C,MTMR1,OCRL,PIK3R4,MTMR9,PI4KA,HTR2A,RAB5A,DPM2,PIK3CB,PIGK,PGAP1,PIP5K1B,AGAP2,PIGP,INPP4B,INPP4A,IMPA1,PIK3R3,PIP4K2B,INPP5J,PIGN,MTMR2,SACM1L,CDS1,PI4K2A,MTMR7,SYNJ2,ARF3,GPAA1,PIGB,PIKFYVE,PIGH,PIP5K1A,PGAP2,PIGZ,PIGL,PIGF
AD	GO_POSITIVE_REGULATION_OF_I_KAPPAB_KINASE_NF_KAPPAB_SIGNALING	2.25e-04	2.79e-03	0.52	0.31	1.67	143	FYN,ALPK1,GJA1,LTF,RELA,EEF1D,F2RL1,CD40,TRIM5,TNFRSF10B,TNIP2,CASP8,TRADD,SHARPIN,TSPAN6,IL37,S100A4,F2R,PELI2,AKAP13,MAP3K3,TNFRSF1A,TRAF3IP2,CD4,LGALS9,FLNA,IL36A,IRF3,CASP10,IKBKB,IKBKE,TRIM8,TAB2,GPRC5B,ABL1,EDA,REL,LTBR,TLR4,MYD88,TRIM38,TLR3,EDAR,TLR6,RBCK1,IRAK1,RIPK2,MAVS,PRKD1,IL1A,ADIPOQ,ROR1,HMOX1,MAP3K14,CD74
AD	GO_PYROPHOSPHATE_HYDROLYSIS_DRIVEN_PROTON_TRANSMEMBRANE_TRANSPORTER_ACTIVITY	2.26e-04	2.80e-03	0.52	-0.59	-2.03	27	ATP6V1E1,ATP6V1B2,ATP5F1B,ATP2A2,ATP6V0B,ATP6AP1,ATP6V1D,ATP6V0E2,ATP6V1A,ATP6V1G1,ATP6V1F,ATP6V0A1,ATP6V1C1,ATP6V0C,ATP6V0D1
AD	GO_CATION_TRANSMEMBRANE_TRANSPORTER_ACTIVITY	2.31e-04	2.85e-03	0.52	-0.28	-1.49	462	NDUFA4,COX6A1,ATP5PD,MTMR6,CACNA2D3,COX5B,COX7A2,COX7C,COX7B,ATP5F1C,ATP6V1E1,ASIC2,ATP5MG,SHROOM2,SLC1A1,COX4I1,CNR1,SLC4A8,KCNF1,SNAP25,KCNQ2,SLC12A5,ATP6V1B2,ATP5F1B,GRIK1,SLC30A9,ATP2A2,SLC25A3,COX6C,ATP5F1D,COX8A,ATP6V0B,SLC6A1,SLC30A3,FKBP1B,SCN1A,ATP6AP1,COX6B1,ATP2B1,ATP6V1D,ATP1A1,ATP5PO,ATP5PB,SLC9A6,ATP6V0E2,ATP5MC3,CDK5,ATP6V1A,ATP5MC1,COX5A,ZDHHC13,ATP5F1A,ATP5PF,CACNG3,ATP6V1G1,SLC4…
AD	GO_MICROTUBULE_POLYMERIZATION_OR_DEPOLYMERIZATION	2.31e-04	2.85e-03	0.52	-0.42	-1.86	90	CAMSAP1,CLIP3,TUBG2,FGF13,SNCA,TOGARAM1,STMN2,RAC1,NDEL1,PAK1,BMERB1,DCTN1,TPPP,DYRK1A,CLASP1,DRG1,TUBGCP2,NAV3,TUBG1,SPAST,STMN4,CKAP2,CKAP5,MAP1S,CAMSAP2,INPP5J,RANBP9,MAPRE2,STMN3,CSNK1D,STMN1,KIF2A,TUBGCP5,MAP2,CDK5R1,AKAP9,PRUNE1,CLASP2,RANGRF,MAPRE3
AD	GO_ORGANIC_ACID_METABOLIC_PROCESS	2.31e-04	2.85e-03	0.52	-0.25	-1.4	878	GAD1,PDHB,GAD2,SEH1L,SLC25A32,AASDHPPT,SUCLA2,B4GALT6,ELOVL4,MDH1,SEPHS2,GSTO1,FH,WARS1,AACS,PSMD14,CYP26B1,UROS,BPGM,ENOPH1,PSMD12,CNR1,PDHX,NARS1,ELOVL6,RARS1,PGK1,CRYM,TIGAR,CTPS1,PSMD6,GOT1,ACLY,CARS1,SDHB,MGST3,OGDHL,CLTC,PSMD5,SNCA,ADSS2,OAZ1,OAT,PANK2,ENO2,SLC25A12,HARS1,MDH2,PDP1,ASNS,DLAT,MPC2,PSMA3,PSMD8,CS,GATB,PSMC6,PAM,GPI,SULT4A1,NUP42,ACOT7,PSMC3,DLD,PAPSS1,PSMA5,IARS1,PFAS,GAPDH,P…
AD	GO_PERIKARYON	2.31e-04	2.85e-03	0.52	-0.39	-1.79	111	SERPINI1,MAPK10,CCK,MAP2K4,ENO2,PAM,NDN,ASTN1,ROGDI,CDK5,CNTNAP2,GOT2,MCRS1,SLC8A2,NEURL1,ADCYAP1,GAP43,KCNAB1,OLFM1,GRIK2,MAPK1,TRPM2,ELAVL4,CRHBP,SEMA4F,VIP,ENDOG,KCND2,SLC2A3,KCNK1,PTPRS,PPP1CA,KCNA2,TMEM100,PCSK2,ZPR1,WDFY3,HPCA,KCNB2,CTSV,ASS1,DRP2,ERCC8,EPHA4,PENK,PTPRN,PDE10A,KCNB1,TTLL7
AD	GO_REGULATION_OF_BICELLULAR_TIGHT_JUNCTION_ASSEMBLY	2.30e-04	2.85e-03	0.52	0.63	2.12	19	GJA1,CLDN3,NPHP1,MYO1C,EPHA2,TJP1,SNAI1,CLDN5,CBFB,IKBKB
AD	GO_REGULATION_OF_SYSTEMIC_ARTERIAL_BLOOD_PRESSURE	2.31e-04	2.85e-03	0.52	0.38	1.85	85	SPX,GJA1,CES1,ECE1,F2RL1,EMP2,CYP4F12,CYP4F2,NAV2,F2R,DRD3,CYBA,SERPINF2,CTSZ,PCSK5,OR51E2,NOX1,AGTR2,NPPB,ADRB2,AVPR2,ADRB3,KLK1,PLCB3,GPR37L1,CTSG,CORIN,SLC2A5,PDGFB,CYP11B2,KLK3,AVP,SLC4A5,GAS6,AGT,KLK2,NR2F2,HSD11B2,CYP4A11,EDN2,CALCA,AR,EDN1,PRCP,GJA5,MME,ADM
AD	GO_ENDOCARDIUM_DEVELOPMENT	2.34e-04	2.87e-03	0.52	0.71	2.07	13	NOTCH1,ANXA9,RBPJ,ANXA2,STK3,STK4,SOX17,SOX18,SMAD4
AD	GO_INTEGRAL_COMPONENT_OF_SYNAPTIC_VESICLE_MEMBRANE	2.34e-04	2.87e-03	0.52	-0.61	-1.99	24	SYT1,SLC17A6,STX12,SLC30A3,STX1A,SYNGR1,STX6,VAMP7,VAMP1,SLC17A7,SYP,VAMP4,PTPRS
AD	GO_REGULATION_OF_T_CELL_APOPTOTIC_PROCESS	2.35e-04	2.88e-03	0.52	0.58	2.11	24	BMP4,PIP,CCL5,PDCD1,LGALS14,IL7R,PTCRA,ADAM8,LGALS9,TP53,EFNA1,CD27,IDO1,FADD
AD	GO_GLUTAMATE_SECRETION	2.37e-04	2.90e-03	0.52	-0.53	-2	39	PPFIA4,CCK,SLC1A1,SYT1,SNAP25,GRM7,STXBP1,SNCA,NPY5R,STX1A,GLS2,RIMS1,TSPOAP1,SLC17A7,VAMP2,ADORA1,PPFIA2,NF1,SLC1A6
AD	GO_KINETOCHORE	2.37e-04	2.90e-03	0.52	-0.39	-1.78	101	SEH1L,SS18L1,SEPTIN6,DYNC1LI1,MEAF6,DYNC1I1,FBXO28,DYNLT3,DCTN3,DCTN6,PAFAH1B1,NDEL1,DYNLL1,SUMO3,DCTN1,DCTN2,CLASP1,DCTN4,TP53BP1,MAD2L1,ZWILCH,CKAP5,RANGAP1,CENPC,PPP1R12A,BUB3,NUP85,PSEN2
AD	GO_MESENCHYMAL_CELL_APOPTOTIC_PROCESS	2.37e-04	2.90e-03	0.52	0.71	2.07	13	MSX1,PAX2,HNF1B,GDF5,TBX1,PAX8,ETV6,POU3F4,SOX9
AD	GO_POSITIVE_REGULATION_OF_CYTOKINE_BIOSYNTHETIC_PROCESS	2.38e-04	2.90e-03	0.52	0.43	1.94	60	MAPKAPK2,SYK,RELA,TLR7,EBI3,PTAFR,IRF4,TLR8,CLEC7A,CD86,SPN,PTPRC,CD80,CD4,CD3E,STAT3,TYROBP,TLR4,TLR3,LBP,TLR6,IL1A,ELANE,HMOX1,CD74,THBS1,PRG3,HSPB1,IFNG,TNF,AGER,BCL10,TICAM1,IL12B
AD	GO_PYRUVATE_METABOLIC_PROCESS	2.39e-04	2.91e-03	0.52	-0.37	-1.74	132	PDHB,SEH1L,BPGM,PDHX,PGK1,TIGAR,OGDHL,ENO2,PDP1,DLAT,MPC2,GPI,NUP42,DLD,GAPDH,VDAC1,PDHA1,HTR2A,LDHA,PFKM,TPI1,GLO1,HK1,EIF6,HAGH,NUP155,ME3,NUP93,NR4A3,PRKAG1,NUP85,ME1,NDC1,ALDOA,NUP50,ALDOC,ME2,PPARGC1A,LDHB,OGT,PRKAG2,NUP58,MPC1,PKM,ECD,PFKP,PDK3,ENTPD5,ADPGK,BSG,FOXK2,NUP133,PSEN1,GPD1,RANBP2,RAE1,SDS
AD	GO_REGULATION_OF_LIPID_LOCALIZATION	2.43e-04	2.95e-03	0.52	0.34	1.76	112	NFKB1,PLTP,SYK,RETN,ACACB,SSTR4,APOC1,NFKBIA,PPARA,LRP1,LRAT,OXT,CYP4F2,ABCA1,PNPLA2,APOA1,ANXA9,NKX3-1,ANXA2,SIRT1,PTCH1,ITGB3,APOA4,ABHD5,IKBKE,APOB,TSPO,C1QTNF1,AGTR2,LEP,C3,NR1H3,ADIPOQ,EGF,CYP19A1,TNFSF11,THBS1,POMC,HILPDA,CRP,AGT,OSBPL11,MSR1,CRY1,GDF9,P2RX4,CYP4A11,TNF,BMP6,EDN1,PPARD
AD	GO_NEGATIVE_REGULATION_OF_CELL_DEATH	2.43e-04	2.95e-03	0.52	0.2	1.33	793	ITPKB,FYN,MUC1,CSF1,FOXO1,ANGPT1,EGFR,NFKB1,SMO,EVI2B,BCL2,GATA2,TCF7,GLI2,MSX1,LTF,NES,FOXC1,NFATC4,BMP4,RELA,HSPB6,LMNA,BCL6,CEACAM5,PAX2,MECOM,PDPN,HIPK2,HEY2,GNAI2,NOTCH2,TNFRSF1B,PAK4,YBX3,PDE3A,NOTCH1,ARAF,NFKBIA,HNF1B,PPARA,LRP1,TNFRSF10B,AQP1,CSF1R,RPS6KA1,TNIP2,MAPK7,CCL2,LILRB1,IGF1R,KANK2,MT1F,PLCG2,DAB2,PIP,BARD1,PDGFRB,CASP8,TBX3,TCF7L2,NUPR1,TRADD,GNRH1,CLDN7,SPHK1,NCKAP1L,CD44,KRIT…
AD	GO_AMINOGLYCAN_CATABOLIC_PROCESS	2.44e-04	2.96e-03	0.52	0.43	1.92	55	PRELP,GPC4,ACAN,CTBS,BGN,SDC4,CD44,VCAN,BCAN,OMD,HYAL4,HPSE2,HSPG2,DCN,FMOD,GPC3,NAGLU,PGLYRP1,PGLYRP4,LYVE1,HYAL1,OGN,GNS,SDC2,HYAL2,CSPG4,FGF2
AD	GO_THIOESTER_BIOSYNTHETIC_PROCESS	2.46e-04	2.98e-03	0.5	-0.51	-1.96	43	PDHB,ELOVL4,PDHX,ELOVL6,ACLY,SNCA,PDP1,DLAT,MPC2,DLD,PDHA1,ACSL3,ACSL4,PPCS,ACACA,PPT1,ELOVL2,ACAT1
AD	GO_NEGATIVE_REGULATION_OF_T_CELL_PROLIFERATION	2.46e-04	2.98e-03	0.5	0.45	1.97	52	PAWR,FOXJ1,BMP4,PDCD1LG2,LRRC32,LILRB2,LILRB1,SDC4,GNRH1,ERBB2,CD86,SPN,GPNMB,CD80,PTPN6,LGALS9,ARG1,PDE5A,CTLA4,PLA2G2D,VSIG4,XCL1,TWSG1,PLA2G2F,IL2RA,TNFRSF14,IDO1
AD	GO_MITOCHONDRIAL_PROTON_TRANSPORTING_ATP_SYNTHASE_COMPLEX_COUPLING_FACTOR_F_O	2.48e-04	2.99e-03	0.5	-0.82	-2	8	ATP5PD,ATP5MG,ATP5PB,ATP5MC3,ATP5MC1,ATP5PF,ATP5ME
AD	GO_LOCOMOTORY_BEHAVIOR	2.52e-04	3.04e-03	0.5	-0.34	-1.66	159	GAD1,KALRN,CHL1,INPP5F,ADAM22,DDHD2,HPRT1,C12orf10,SNAP25,GRM5,PPP3CB,FIG4,APBA2,SNCA,UCHL1,FGF12,PAFAH1B1,NOVA1,DLG4,SCN1A,EGR1,OXR1,ASTN1,GRM1,TMOD1,ARCN1,HTRA2,SNCG,MYO5A,GLRB,ETV5,CEND1,FXN,KCND2,VPS13A,SOD1,EFNB3,VPS35,GMFB,PPT1
AD	GO_SPLICEOSOMAL_COMPLEX	2.56e-04	3.09e-03	0.5	-0.37	-1.74	135	BCAS2,SNRNP25,PRPF19,API5,LSM4,SNRPD1,SNU13,CDC5L,DHX35,DDX41,ADAR,DHX8,SNRPE,PTBP2,SF3B5,TXNL4A,LSM3,SNRPB2,MTREX,RBM8A,LSM5,RNF113A,TRA2B,SNRPF,PPIH,SNRPD2,RHEB,SNRPB,PRPF18,PRPF4,SNRPD3,CWF19L1,CRNKL1,PPP1R8,PRPF6,EIF4A3,LSM7,RBM22,HNRNPR,BUD31,CIRBP,PRPF39,GEMIN2,PRPF8,SNRPC,SMU1,MAGOHB,SF3A3,SF3A1,SF3B3,PPWD1,UPF1,GPKOW,SNIP1,SF1,USP39,SNRNP40,PRPF31,HTATSF1
AD	GO_CATION_CHANNEL_COMPLEX	2.57e-04	3.10e-03	0.5	-0.36	-1.72	161	CACNA2D3,CNIH3,AKAP6,KCNF1,SNAP25,KCNQ2,GRIK1,MICU1,DLG4,FKBP1B,SCN1A,DLG3,STX1A,NLGN1,DPP6,CACNG3,CNTNAP2,KCNAB2,PTK2B,MICU2,KCNQ3,PORCN,GRIA1,ABCC8,FKBP1A,KCNV1,ABHD6,KCNAB1,GRIK2,PDE4D,KCNJ6,DLG2,SCN3B,GRIN2A,GRIA2,SCN2A,VAMP2,KCND2,SUMO1,CACNB3,KCNIP1,KCNS3,KCNMB2,KCNK1,TRPC1,SCN2B,KCND3,KCNA4,CACNG2,KCNA2,AKAP9,CACNA2D2,SCN3A,HCN2,KCNK2
AD	GO_CULLIN_RING_UBIQUITIN_LIGASE_COMPLEX	2.58e-04	3.10e-03	0.5	-0.4	-1.8	98	DCAF6,FBXL2,RBX1,GLMN,CUL2,FBXL15,CUL1,ANAPC15,RNF7,ANAPC10,FBXW11,KLHL3,UBE2S,FBXO38,PEF1,SKP1,DCAF11,ANAPC13,CRBN,KCTD2,CUL5,FBXW7,ENC1,KLHL9,CDC23,TNFAIP1,ZER1,CAND1,ARIH2,CDC27,KLHL12,DDB1,ELOB,CUL4B,FBXO9,CUL3,CACYBP,ANAPC5,DEPDC5,DMAC2,DET1,TRPC4AP,DCAF4,FBXO7,ERCC8,DDA1,KLHL22,BTRC,KLHL7,CDC16,FBXO4
AD	GO_PROTEIN_TYROSINE_KINASE_ACTIVITY	2.58e-04	3.10e-03	0.5	0.33	1.74	121	FYN,EGFR,SYK,ROR2,ZAP70,HIPK2,CSK,TIE1,EPHA2,WEE1,FGFR4,CSF1R,FES,IGF1R,PDGFRB,TTN,YES1,EPHB4,FGR,NEK1,ERBB2,BMX,DDR2,PTK6,HIPK1,BTK,EPHA1,INSRR,ABL1,MUSK
AD	GO_EMBRYONIC_HINDLIMB_MORPHOGENESIS	2.60e-04	3.12e-03	0.5	0.58	2.09	25	MSX1,BMP4,NOTCH1,ZBTB16,RARG,TBX3,ALX4,FGF4,ALX3,PITX1,GPC3,CHD7,TP63,MED1
AD	GO_REGULATION_OF_PH	2.61e-04	3.14e-03	0.5	-0.42	-1.8	77	DMXL2,ATP6V1E1,SLC4A8,ATP6V1B2,ATP5F1B,ATP6V0B,ATP6AP1,ATP6V1D,SLC9A6,ATP6V0E2,ROGDI,VPS33A,ATP6V1A,TM9SF4,ATP6V1G1,ATP6V1F,ATP6V0A1,CLCN3,CCKBR,SLC26A4,CHP1,ATP6V1C1,ATP6V0C,ATP6V0D1,MAPK1
AD	GO_REGULATION_OF_CELL_CYCLE_PHASE_TRANSITION	2.62e-04	3.14e-03	0.5	-0.29	-1.54	351	PLCB1,KLHL18,RAB11A,BABAM2,RINT1,DYNC1LI1,PSMD14,PSMD12,TMEM14B,RBX1,TFDP1,PSMD6,DCTN3,PSMD5,TUBA4A,CEP72,PAFAH1B1,PSMA3,RAD51C,PSMD8,PSMC6,ACTR1A,CUL1,ANAPC15,PSMC3,PSMA5,ANAPC10,PSMA4,DYNLL1,PCNT,PLK2,CDC7,TOPBP1,PSMB6,CDKN2D,DCTN1,CNOT7,LCMT1,PSMA1,DCTN2,PSMB5,CLASP1,PPP2R1A,BABAM1,SKP1,PSMB2,TUBB,TUBG1,MAD2L1,APEX1,PSMB3,DYNC1H1,MAD2L1BP,PSMD1,PRMT1,CKAP5,FBXW7,DYNC1I2,PRKDC,PSMD10,PRKAR2B,UB…
AD	GO_OSTEOBLAST_DIFFERENTIATION	2.64e-04	3.16e-03	0.5	0.3	1.66	169	SMO,SMAD5,GLI2,LTF,BMP4,GDPD2,LOX,SOX2,ID3,ID4,BMPR1B,IGFBP5,HDAC7,EPHA2,BMPR1A,WWTR1,NOTCH1,LGR4,ZHX3,COL6A1,LRP5L,RRBP1,LIMD1,SNAI1,COL1A1,VCAN,DDR2,CLEC5A,CBFB,GPNMB,GDF2,RUNX2,LRP5,PTCH1,GLI1,SMAD6,REST,CEBPD,JUNB,TNN,WWOX,TOB1,AMELX,WNT11,LEF1,TP63,TCIRG1,HAND2,CAT,TWSG1,FZD1,PRKD1,GLI3,MRC2,TNC,CEBPA,TRPM4
AD	GO_CELLULAR_NITROGEN_COMPOUND_CATABOLIC_PROCESS	2.67e-04	3.20e-03	0.5	-0.28	-1.49	427	SLIRP,NUDT11,DROSHA,PAIP1,ENTPD3,PSMD14,PSMD12,FASTKD3,HPRT1,SSB,KPNA1,PSMD6,PSMD5,PDE4A,YWHAZ,EXOSC9,PSMA3,PSMD8,MLH1,PSMC6,GSPT2,ACOT7,LSM4,PSMC3,EXOSC4,PSMA5,UBB,HINT1,YTHDF2,PSMA4,TDO2,PSMB6,TDG,ENTPD6,RNPS1,CNOT7,HNRNPA0,PSMA1,PSMB5,LRPPRC,PPP2R1A,RPL10A,ENPP4,PSMB2,ERI3,POLR2D,ROCK2,LSM3,ENTPD4,SMUG1,APEX1,MTREX,RBM8A,HMOX2,PSMB3,TENT4A,PSMD1,EXOSC5,PDE4D,LSM5,PSMD10,AHCY,FEN1,PSMD3,CPEB3,I…
AD	GO_CELL_SUBSTRATE_JUNCTION	2.71e-04	3.23e-03	0.5	0.24	1.48	352	PLEC,ITGB4,SORBS3,EGFR,GJA1,ASAP3,TNS3,PXN,ITGB8,TRIP6,ERBIN,ITGB5,CD151,CSRP1,TLN1,AHNAK,RRAS,TNS2,PAK4,GRB7,EPHA2,SLC4A2,MMP14,TSPAN4,SVIL,PGM5,LRP1,VASP,LPP,EZR,FES,SDC4,APBB1IP,DAB2,TRIOBP,PDGFRB,TNS1,FHL3,TGFB1I1,LCP1,YES1,CD44,IQGAP1,STARD8,PPFIA1,LIMD1,CASS4,GNA12,SNTB2,DDR2,PABPC1,ZNF185,SNAP23,FAT1,PTPRC,CAV2,EPPK1,CYBA,PTK7,FLNA,ITGA5,PALLD,HSPG2,ARPC1B,RAC2,ITGB3,GNA13,TRPV4,TNS4,ITGBL…
AD	GO_AXONAL_TRANSPORT_OF_MITOCHONDRION	2.72e-04	3.24e-03	0.5	-0.74	-2.02	12	OPA1,NEFL,ACTR10,UCHL1,SYBU,SPAST
AD	GO_RECEPTOR_SIGNALING_PATHWAY_VIA_STAT	2.75e-04	3.27e-03	0.5	0.33	1.73	124	FYN,GH1,CTF1,STAT5A,IL10RA,HES1,NOTCH1,CD40,CSF1R,CCL2,OSM,HSF1,CRLF3,CCL5,SOCS3,F2R,IL7R,CLCF1,IL3,TNFRSF1A,PTK6,PTPRC,CSF2,CSHL1,CRLF1,IL4,PIAS1,IL18,PECAM1,IFNB1,CD300A,IL15,STAT3,CRLF2,CAV1,LEP,IL24,IFNAR2,HCLS1,IL23A,IL10RB,GH2,HPX
AD	GO_TRANSCRIPTION_COACTIVATOR_BINDING	2.76e-04	3.28e-03	0.5	0.63	2.1	19	FOXO1,FOXC1,RELA,NFATC1,PPARA,RORC,SIX1,VGLL4,RORA,TEAD1,ESR1,TERT
AD	GO_CARDIOBLAST_PROLIFERATION	2.77e-04	3.29e-03	0.5	0.76	2.04	10	TBX5,HES1,NOTCH1,SIX1,EYA1,MKS1,HAND2,PIM1
AD	GO_REGULATION_OF_DENDRITE_MORPHOGENESIS	2.79e-04	3.31e-03	0.5	-0.43	-1.86	80	OPA1,KALRN,SS18L1,SS18L2,DNM3,RAPGEF2,PAFAH1B1,ACTR2,DNM1L,NLGN1,CDK5,BHLHB9,YWHAH,CAPRIN2,VAMP7,PARP6,ARHGAP44,LRP8,ARC,ADGRB3,BAIAP2,ITPKA,CFL1,TIAM1,NEDD4L,CAMK2B,ANKRD27,CUX2,CDK5R1,PPP3CA,CAPRIN1,GRIN1,PQBP1,EPHA4,HECW1,SEMA4D
AD	GO_NUCLEOSOME_POSITIONING	2.79e-04	3.31e-03	0.5	0.69	2.05	14	H1-2,H1-4,H1-3,H1-6,H1-5,RSF1,H1-1
AD	GO_HEART_FORMATION	2.80e-04	3.31e-03	0.5	0.6	2.07	22	TBX5,BMP4,BMPR1A,HES1,NOTCH1,SIX1,FOLR1,RBPJ,EYA1,MKS1,HAND2,PIM1,FOXH1,SOX17
AD	GO_REGULATION_OF_MEMBRANE_POTENTIAL	2.81e-04	3.32e-03	0.5	-0.29	-1.54	340	ACTN2,GLRX,CNIH3,ASIC2,CCK,PID1,CNR1,AKAP6,GRIK1,GRM5,GPD1L,ATP2A2,FGF13,ANK3,GOT1,MLLT11,TAC1,ATP5IF1,SNCA,GABRG2,SHANK2,IFI6,FGF12,PANK2,DLG4,FKBP1B,SCN1A,GABRD,STX1A,PRKCZ,GRM1,DLD,ATP1A1,NLGN1,RGS4,TUSC2,UBB,CDK5,MEF2C,EHD3,YWHAH,FGF14,POPDC3,PTK2B,KCNQ3,GRIA1,ADCYAP1,RIMS3,NRCAM,RIMS1,GLRB,GRIK2,GABRA5,SLC17A7,BNIP3,PTPN3,SCN3B,PRDX3,GRIN2A,GRIA2,NUP155,SCN2A,ATP1A3,NDUFS1,CNTNAP1,MAPK8IP2,B…
AD	GO_ENDOMEMBRANE_SYSTEM_ORGANIZATION	2.81e-04	3.32e-03	0.5	-0.3	-1.56	296	STAM,TOR1A,RAB11A,RAB22A,GCC2,SNX10,ARL6IP1,TBPL1,FLOT1,ATP2A2,ANK3,MAP2K1,SYNJ1,RAB2A,EPB41L3,YWHAZ,PAFAH1B1,STK25,MIA3,RTN4,SH3GL2,RAB1A,NDEL1,AP3D1,HIKESHI,ANO3,GET3,SYNGR1,STX6,EHD3,DNM1,CHMP2B,DCTN1,RTN3,VPS28,REEP1,MYH10,CLASP1,PPP2R1A,CLCN3,CHMP2A,VPS33B,SPAST,TRAPPC11,VRK1,ARFGEF1,ANXA6,MAPK1,PDCD6IP,NUP155,SNF8,NUP93,VPS4B,VAPB,SYP,CAMSAP2,BAIAP2,GET1,PDCD10,USO1,SOD1,TSG101,UBL4A,VAMP4,…
AD	GO_POSITIVE_REGULATION_OF_NEURON_PROJECTION_DEVELOPMENT	2.83e-04	3.33e-03	0.5	-0.32	-1.64	241	OPA1,SERPINI1,UBE2V2,KALRN,SS18L1,RAB11A,SS18L2,RIT2,CNR1,SMURF1,RAPGEF2,SYT1,NEFL,NPTN,FIG4,MAP2K1,SHANK2,RASAL1,PAFAH1B1,STK25,CX3CL1,DLG4,FKBP1B,STMN2,ATP8A2,ACTR2,NDRG4,DNM1L,NDEL1,NLGN1,BHLHB9,KIDINS220,PAK1,CAMK1,VLDLR,CAPRIN2,VAMP7,MAPK6,FBXO38,PARP6,PLAA,PTK2B,NEURL1,TMEM30A,ADCYAP1,SRF,RIMS1,ROBO1,ENC1,LRP8,GDI1,CPEB3,RGS2,BAIAP2,WASHC5,SLIT2,ITPKA,RIMS2,KDM1A,TIAM1,BDNF,SNX3,NEDD4L,CAMK…
AD	GO_ANTEROGRADE_AXONAL_TRANSPORT	2.83e-04	3.34e-03	0.5	-0.55	-1.95	31	AP3M2,AP3S1,TERF2,NEFL,AP3B2,ARL8B,AP3D1,SYBU,SPAST,DLG2,KIF5C,SOD1,MAP2,KIF1B,RAB27B,KIF3A,KIF5A,MAPK8IP3,RAB21,FEZ1,TRIM46
AD	GO_CHEMOKINE_BINDING	2.87e-04	3.37e-03	0.5	0.52	2.04	31	ACKR2,CXCR4,PDPN,ACKR4,CCR5,ITGB3,ACKR3,PLP2,ZFP36,CXCR6,CXCR5,CCR3,CXCR2,CCR1,CCR7,CCRL2,XCR1,CCR4
AD	GO_MEMBRANE_FUSION	2.87e-04	3.37e-03	0.5	-0.4	-1.81	108	C2CD5,TRIM9,SYT1,SNAP25,VAPA,PPIA,CORO1A,STXBP1,SNCA,NSF,STX12,STX1A,DNM1L,STX6,LRMP,CHMP2B,VAMP7,VPS41,BET1,VAMP1,VPS33B,CHP1,UVRAG,VTI1B,RIMS1,VPS8,VAMP2,NAPA,NAPG,ATG7,STX3,RABIF,USO1,VPS39,VAMP4,MFN1,ANXA7,STX7,VPS11,ANKRD27,VAV3,STX18,SNAP29,VCPIP1,RAB7A,BNIP1,STXBP6,TAP2,TGFBRAP1,STX8,CALR,CPLX2,GCA,STX4,NSFL1C,SEPTIN8,RAB8B,RAB3A,CD9
AD	GO_REGULATION_OF_PHOSPHATIDYLINOSITOL_3_KINASE_SIGNALING	2.88e-04	3.38e-03	0.5	0.35	1.76	109	FYN,ANGPT1,EGFR,GH1,ROR2,F2RL1,IGF1R,PLXNB1,PDGFRB,OSM,CRYBA1,CCL5,FGR,F2R,NKX3-1,PIK3CG,PIK3R5,KLF4,NEDD4,PTPN6,IL18,SIRT1,GAB1,TGFB2,DCN,GPER1,MUSK,PTPN13,LEP,CAT,SELP,HCLS1,SOX9,RGL2,PDGFC,ROR1,EPOR,CBL,NTRK1,FSHR,PDGFB,CEACAM1,LIME1
AD	GO_NEGATIVE_REGULATION_OF_CYTOKINE_PRODUCTION_INVOLVED_IN_IMMUNE_RESPONSE	2.89e-04	3.39e-03	0.5	0.58	2.09	24	ANGPT1,BCL6,LILRB1,APOA1,IRAK3,TGFB2,IFNB1,ARG1,TGFB3,HFE,XCL1,HMOX1,TBX21,CD96,IFNA2,TNF,FOXP3,JAK3
AD	GO_RIBOSOMAL_LARGE_SUBUNIT_BIOGENESIS	2.90e-04	3.39e-03	0.5	-0.49	-1.93	48	WDR12,RSL24D1,BRIX1,HEATR3,NOC2L,SNU13,ZNHIT3,FASTKD2,NHP2,GTPBP4,RPL10A,DDX28,EIF6,RPL26L1,MRPL20,NOL9,RRS1,MDN1,SDAD1,MRTO4,WDR74,MRPL11,DHX30,RPL38
AD	GO_ATPASE_COUPLED_ION_TRANSMEMBRANE_TRANSPORTER_ACTIVITY	2.91e-04	3.41e-03	0.5	-0.48	-1.92	49	ATP6V1E1,ATP6V1B2,ATP5F1B,ATP2A2,ATP6V0B,SLC30A3,ATP6AP1,ATP2B1,ATP6V1D,ATP1A1,ATP6V0E2,ATP6V1A,ATP6V1G1,ATP6V1F,ATP6V0A1,ATP8A1,ATP6V1C1,ATP6V0C,ATP6V0D1,ATP13A2,ATP1A3
AD	GO_STEROID_HORMONE_RECEPTOR_ACTIVITY	2.97e-04	3.47e-03	0.5	0.44	1.95	52	RXRA,NR5A1,PPARA,RARG,RORC,NKX3-1,PGR,RORA,GPER1,OR51E2,RXRG,NR2E3,LEF1,NR0B2,HNF4A,ESR1,NR1H3,NR4A1,VDR,NR5A2,NR1I2,NR6A1,NR1D2,HNF4G,NR2F2,AR,PPARD,NR1H4,ESRRB,NR2F6,ESR2,NR1I3
AD	GO_ENZYME_LINKED_RECEPTOR_PROTEIN_SIGNALING_PATHWAY	2.99e-04	3.48e-03	0.5	0.2	1.33	827	FYN,RARRES2,PLCE1,CSF1,FOXO1,ANGPT1,INHBB,MAPKAPK2,EGFR,TGFBR3,GH1,SYK,ATP6V0E1,CTF1,RHOQ,PXN,LIFR,SMAD5,MSX1,FOXC1,NFATC4,DOK1,BMP4,RELA,STAT5A,LOX,PGF,ROR2,RHBDF1,ERBIN,LRRC32,ITGB5,PRDM14,KANK1,ZNF423,WASF2,SFRP4,CSRP3,BMPR1B,IGFBP5,HIPK2,FOXD1,FSTL3,GNAI2,LTBP3,FOXO4,NOTCH2,MYO1C,SH2D2A,TIE1,GRB7,RHBDF2,EPHA2,BMPR1A,HES1,WWTR1,NOTCH1,SMAD9,EMILIN1,ONECUT1,LRP1,FGFR4,MAPKAPK3,PTBP1,CSF1R,ENPP1…
AD	GO_HEMATOPOIETIC_STEM_CELL_DIFFERENTIATION	2.99e-04	3.48e-03	0.5	-0.43	-1.86	75	PUS7,PSMD14,PSMD12,PSMD6,PSMD5,PSMA3,PSMD8,PSMC6,PSMC3,PSMA5,YTHDF2,PSMA4,PSMB6,PSMA1,PSMB5,PSMB2,SRF,EIF2AK2,PSMB3,PSMD1,PSMD10,PSMD3,PSMC1,PSMC4,PSMB4,PSMC5,PSMC2,XRCC5,PSMA2,PSMD4,PSMD11,PSMD13,PSMB7,PSMB10,PSMF1,PSMD2,PSMD9,PSMB1,PSMD7
AD	GO_SYNAPTIC_VESICLE_LOCALIZATION	2.99e-04	3.48e-03	0.5	-0.52	-1.98	39	AP3M2,TOR1A,AP3S1,DNM3,SNAP91,AP3B2,SYNJ1,SNCA,AP3D1,NLGN1,SYN2,CDK5,DNM1,SYN1,TMEM230,KIF5C
AD	GO_INTERLEUKIN_12_PRODUCTION	3.01e-04	3.50e-03	0.5	0.45	1.98	50	NFKB1,SYK,RELA,ACP5,CMKLR1,CD40,LILRB1,IRF5,LILRA5,TLR8,CLEC7A,LGALS9,IRAK3,LEP,TLR4,SLAMF1,TLR3,IL23A,RIPK2,IDO1,THBS1,CCR7,IRF8,TLR2,CD40LG,IFNG,AGER,IL12B,CCL19,JAK3,MEFV,MAST2
AD	GO_EXTRACELLULAR_MATRIX_STRUCTURAL_CONSTITUENT_CONFERRING_TENSILE_STRENGTH	3.04e-04	3.53e-03	0.5	0.52	2.04	31	COL5A1,COL8A1,COL6A1,COL6A2,COL1A1,COL21A1,COL8A2,COL5A3,COL13A1,COL11A2,COL11A1,COL4A6,COL1A2,COL4A3,COL19A1,COL4A4,COL18A1,COL6A3,COL10A1,COL4A2,COL4A5,COL9A2,COL15A1,COL2A1
AD	GO_POSITIVE_REGULATION_OF_CELL_KILLING	3.04e-04	3.53e-03	0.5	0.44	1.95	52	FCGRT,SYK,F2RL1,AZGP1,LAG3,IL12RB1,CLEC7A,PRF1,SH2D1A,IL18RAP,PTPRC,NCR3,ARG1,PGLYRP1,CD1B,ITGAM,PGLYRP4,HFE,TYROBP,XCL1,CD226,IL23A,CD160,FADD,BCL2L11,CD1A,VAV1
AD	GO_HYDROLASE_ACTIVITY_ACTING_ON_ACID_PHOSPHORUS_NITROGEN_BONDS	3.04e-04	3.53e-03	0.5	0.33	1.76	130	GZMK,LTF,GZMA,TMPRSS5,RBP3,GZMB,C1RL,CELA3A,KLK13,CFD,PLG,CTSH,PCSK6,ST14,ADAM8,F10,SEC11A,PRSS50,CFI,CTRC,PROZ,MMP2,CTRL,CELA2B,CELA3B,PCSK5,PRSS53,GZMH,PRSS21,F11,KLK11,C2,RHBDD3,MMP9,PRSS22,KLK1,KLK14,C1R,MMP8,CFB,CPVL,ELANE,LPAL2,CTSG,CORIN,TMPRSS3,TPSD1,KLK3,TMPRSS11E,PLAU,HP,ACR,KLK2,TMPRSS6,GZMM,MMP7,TMPRSS4,KLK12,MASP1,PRTN3,F7,RELN,LIPE,HABP2,PRCP,C1S
AD	GO_LIPID_LOCALIZATION	3.07e-04	3.56e-03	0.5	0.25	1.51	295	SPX,NFKB1,PLTP,SYK,MID1IP1,CES1,ABCC3,ABCA6,LRP10,PLSCR4,RETN,ACACB,SSTR4,NMB,APOC1,NME4,RXRA,NFKBIA,PPARA,LRP1,ENPP1,LRAT,OXT,CYP4F2,ABCA1,PNPLA2,APOA1,ANXA9,APOM,DRD3,NKX3-1,GRAMD1C,MTTP,STARD3,CROT,ANXA2,LCN1,SOAT2,SIRT1,XKR8,PTCH1,APOD,ITGB3,APOA4,ABHD5,SLC10A1,IKBKE,APOB,NPC1L1,TSPO,PLEKHA8P1,PLA2G2D,C1QTNF1,PITPNC1,CLN8,SLC10A2,CAV1,ANXA1,AGTR2,LEP,SLC27A6,ATP8B1,ABCD1,LRP6,ABCC2,SLC4A1,SLC…
AD	GO_MHC_PROTEIN_COMPLEX	3.15e-04	3.64e-03	0.5	0.71	2.05	13	HLA-DOA,HLA-DPA1,HLA-DMB,HLA-DPB1,CD74,HLA-DQB2,HLA-DOB,MR1,HLA-DMA,HLA-DQA1
AD	GO_ESTABLISHMENT_OF_PROTEIN_LOCALIZATION_TO_MITOCHONDRIAL_MEMBRANE	3.16e-04	3.65e-03	0.5	-0.74	-2.01	12	AGK,PDCD5,TIMM10,SAMM50,TIMM9,TIMM13,TOMM22,OXA1L,NDUFA13,HSP90AA1,TIMM22,HSPA4
AD	GO_POSITIVE_REGULATION_OF_CYTOKINE_SECRETION	3.22e-04	3.71e-03	0.5	0.35	1.76	109	SYK,ALOX15B,LILRA2,CD58,F2RL1,LRP1,FCN1,CSF1R,AIM2,OSM,LILRA5,FGR,F2R,CD34,GSDMD,TLR8,CLEC5A,CD2,LGALS9,IRF3,IL4R,TRPV4,ABL1,CRLF2,AGTR2,CCL1,IL17RA,IL17RB,TLR4,MMP8,PAEP,RIPK2,MAVS,IL1A,ORM1,PTPN22,TNFRSF14,PYCARD,CD244,CD160,HYAL2,PTGER4,IL17RC,MMP12,GATA3,CARD8,FRMD8,CLEC4E,TLR2,IFIH1,RGCC,IFNG,TNF,AGER
AD	GO_EPITHELIAL_TUBE_FORMATION	3.23e-04	3.72e-03	0.5	0.35	1.77	104	PLXNB2,MED12,BMP4,TULP3,DVL3,PAX2,HNF1B,PHACTR4,SPINT1,APAF1,VASP,SDC4,RARG,SIX1,FOLR1,SCRIB,FUZ,ST14,DVL2,KDM6A,PTK7,PTCH1,TGFB2,MKS1,PAX8,STK3,WNT6,ABL1,CELSR1,STK4,LRP6,TCAP,SOX4,SOX9,FZD1
AD	GO_REGULATION_OF_APOPTOTIC_PROCESS_INVOLVED_IN_DEVELOPMENT	3.23e-04	3.72e-03	0.5	0.72	2.06	12	FOXC1,PAX2,TNFRSF1B,NOTCH1,HNF1B,TNFRSF1A,TGFB2,PAX8,FOXC2,VDR
AD	GO_LEUKOCYTE_MEDIATED_IMMUNITY	3.26e-04	3.74e-03	0.5	0.21	1.33	622	VAT1,FCGRT,FOXJ1,SWAP70,NFKB1,WAS,SYK,GATA2,LTF,C8A,FCGR2B,ITGAX,AGPAT2,RETN,PLEKHO2,SASH3,LILRB2,BCL6,CD58,RNASE3,CD33,TNFRSF1B,RAB27A,C6,C3AR1,F2RL1,CD40,APAF1,FCN1,PTAFR,EMP2,AZGP1,FES,LILRB1,FOXF1,PIGR,NCKAP1L,CD44,IQGAP1,FGR,IQGAP2,SERPINA3,GZMB,POU2F2,C1RL,LAG3,C8B,STXBP2,IL7R,IL12RB1,CD19,GSDMD,LCN2,INPP5D,TLR8,P2RX1,CFD,IL1R1,PRF1,PIK3CG,CLEC5A,BATF,SELL,SH2D1A,MAN2B1,CD177,C5AR1,CLCF1,SN…
AD	GO_POSITIVE_REGULATION_OF_ALPHA_BETA_T_CELL_PROLIFERATION	3.26e-04	3.74e-03	0.5	0.64	2.08	17	SYK,ZAP70,EBI3,PTPRC,LGALS9,IL18,CD3E,XCL1,IL23A,CD81,RIPK2,TGFBR2
AD	GO_MYELOID_DENDRITIC_CELL_ACTIVATION	3.27e-04	3.75e-03	0.5	0.58	2.08	24	NOTCH2,SPI1,TSPAN32,IRF4,FLT3LG,RBPJ,BATF,CD2,CSF2,IL4,DOCK2,LTBR,SLAMF1,PYCARD,TGFBR2,RELB
AD	GO_REGULATION_OF_RECEPTOR_SIGNALING_PATHWAY_VIA_STAT	3.28e-04	3.77e-03	0.5	0.35	1.77	105	FYN,GH1,CTF1,IL10RA,HES1,NOTCH1,CD40,CSF1R,OSM,HSF1,CRLF3,CCL5,SOCS3,F2R,IL7R,CLCF1,IL3,TNFRSF1A,PTK6,PTPRC,CSF2,CSHL1,CRLF1,IL4,IL18,PECAM1,IFNB1,CD300A,IL15,STAT3,CRLF2,CAV1,LEP,IL24,HCLS1,IL23A,IL10RB,GH2,HPX
AD	GO_AP_TYPE_MEMBRANE_COAT_ADAPTOR_COMPLEX	3.30e-04	3.78e-03	0.5	-0.58	-2.01	30	AP3M2,EPS15,AP3S1,AP3B2,AP3D1,AP2S1,VPS33A,AP2M1,VPS41,AP1G1,AP2B1,VPS39,AP2A2
AD	GO_VIRION_ASSEMBLY	3.31e-04	3.78e-03	0.5	-0.58	-1.97	28	PPIA,SPCS1,RAB1A,UBB,CHMP2B,VPS28,CHMP2A,PDCD6IP,SNF8,VPS4B,TSG101,CHMP5,CHMP1B,UBA52,UBC,CHMP7,CHMP1A
AD	GO_IMMUNE_RESPONSE_REGULATING_SIGNALING_PATHWAY	3.35e-04	3.82e-03	0.5	0.23	1.43	438	FYN,ALPK1,PAWR,MUC1,MAPKAPK2,NFKB1,WAS,COLEC12,SYK,BCL2,TLR5,LTF,FCGR2B,RELA,NFATC1,ERBIN,LILRA2,ZAP70,TRIL,LILRB2,WASF2,CSK,CD33,CD3D,MYO1C,CMKLR1,NFKBIA,C3AR1,LGR4,TLR7,F2RL1,CD40,TRIM5,FCN1,MAPKAPK3,TNIP2,EZR,LILRB1,MAP3K1,CNPY3,ELF1,PLCG2,UNC93B1,CASP8,PIGR,TSPAN6,YES1,NCKAP1L,SH2B2,FGR,LILRA4,IRF4,HLA-DPA1,PRKD2,CD19,INPP5D,TLR8,NFATC3,CLEC7A,BTNL3,GFI1,C5AR1,CBFB,CTSH,MFHAS1,PTPRC,MYO10,LAX…
AD	GO_ACTIVATING_TRANSCRIPTION_FACTOR_BINDING	3.37e-04	3.85e-03	0.5	0.39	1.84	71	TBX2,TBX5,RELA,HIPK2,HEY2,HDAC7,TBX3,TBX10,GATA4,HDAC1,RBL2,TBX6,TBX19,YAP1,ZNF516,MGA,TP53,TBX1,EP300,CREBBP,CIITA,PRDM16,MYC,RBL1,TBX4,HAND2,HNF4A,RB1
AD	GO_DNA_REPAIR	3.38e-04	3.85e-03	0.5	-0.28	-1.5	394	POLB,UBE2V2,ZNF365,COPS7A,BABAM2,FH,TFPT,PSMD14,DDX1,UBE2N,TERF2,UCHL5,SLC30A9,TIGAR,COPS3,COPS5,RBX1,ATR,PRPF19,RAD51C,MLH1,RPA3,TERF2IP,ACTR2,CCNH,CDK7,UBB,TDP2,CDC5L,GPS1,CDC7,COPS2,TOPBP1,RFC3,CDKN2D,TDG,COPS8,MCRS1,PARP2,MAGEF1,BABAM1,RAD23B,COPS4,PDS5B,UVRAG,POLR2D,TP53BP1,RCHY1,POLR2B,WRNIP1,SMUG1,APEX1,MMS19,CINP,MARF1,POLR2K,TENT4A,RFC5,COPS6,UBE2A,APTX,MCM2,PRKDC,RNF113A,ERCC3,FEN1,RPA2…
AD	GO_MITOCHONDRIAL_FISSION	3.42e-04	3.89e-03	0.5	-0.59	-2	27	OPA1,DDHD2,DNM3,SLC25A46,DNM1L,MARCHF5,DNM1,MFF,GDAP1,BNIP3,VPS35,MIEF1,PPARGC1A
AD	GO_MITOCHONDRIAL_RNA_METABOLIC_PROCESS	3.43e-04	3.90e-03	0.5	-0.55	-1.94	32	SLIRP,TRIT1,LRPPRC,AARS1,CDK5RAP1,TFB2M,GARS1,TRMT61B,TRMT5,POLRMT,MTO1,YARS2,SUPV3L1,MRPL12,TBRG4,MTERF3,FASTKD1,PUS1,ELAC2
AD	GO_ANTIGEN_PROCESSING_AND_PRESENTATION_OF_PEPTIDE_ANTIGEN_VIA_MHC_CLASS_I	3.48e-04	3.95e-03	0.5	-0.42	-1.84	79	PSMD14,PSMD12,PSMD6,PSMD5,PSMA3,PSMD8,PSMC6,PSMC3,PSMA5,SEC23A,PSMA4,PSMB6,PSMA1,PSMB5,PSMB2,PSMB3,PSMD1,PSMD10,PSMD3,PSMC1,PSMC4,PSMB4,PSMC5,BCAP31,PSMC2,PSMA2,PSMD4,PSMD11,PSMD13,PSMB7,PSMB10,PSMF1,PSMD2,PSMD9,PSMB1,PSMD7
AD	GO_REGULATION_OF_ODONTOGENESIS	3.49e-04	3.96e-03	0.5	0.64	2.09	18	CSF1,MSX1,BMP4,CD34,RUNX2,TNFRSF11B,WNT6,AMELX,MMP20,PAX9,DMP1,BCOR,EDN1,FGF8,ASPN,TFAP2A
AD	GO_APICAL_PLASMA_MEMBRANE	3.52e-04	3.99e-03	0.5	0.27	1.55	256	MUC1,KCNE4,EGFR,GJA1,ZMYND10,MLC1,FXYD1,CEACAM5,PDPN,RAB27A,NOTCH1,SLC4A2,CLDN4,AQP1,EMP2,EZR,CYP4F12,ANXA13,CYP4F2,PDGFRB,CD44,PAPPA2,NAALADL1,FOLR1,ERBB2,CD34,STXBP2,DPEP1,SLC22A8,RHCG,DDR2,SLC14A2,PARD3,FAT1,OSMR,CYBA,AQP6,SLC7A9,P2RY6,PATJ,SLC17A4,CUBN,TRPV4,MPP5,UPK1A,NPC1L1,TRPV5,HIP1R,SLC17A3,CRB1,ATP1B2,PARD6B,SLC2A9,SLC10A2,UPK3A,ANXA1,SLC17A1,CDHR5,SLC3A2,ATP8B1,TCIRG1,ABCC2,ADRB2,CLCA4…
AD	GO_POSITIVE_REGULATION_OF_DENDRITE_DEVELOPMENT	3.54e-04	4.01e-03	0.5	-0.44	-1.84	64	OPA1,KALRN,SS18L1,SS18L2,SHANK2,PAFAH1B1,ACTR2,DNM1L,NLGN1,BHLHB9,CAMK1,VLDLR,CAPRIN2,VAMP7,MAPK6,PARP6,NEURL1,LRP8,CPEB3,BAIAP2,ITPKA,TIAM1,CAMK2B,ANKRD27,CUX2,CAPRIN1,MTOR,EPHA4,PSEN1,RAB21,PAK3,PTPRD,SHANK1,PTN
AD	GO_POSITIVE_REGULATION_OF_NIK_NF_KAPPAB_SIGNALING	3.54e-04	4.01e-03	0.5	0.41	1.85	63	EGFR,AGO3,RELA,TRIP6,SASH1,TLR7,TNFRSF10B,TRADD,SPHK1,LGALS9,IL18R1,IL18,TREM2,EP300,EDA,CARD10,TLR4,TLR3,EDAR,MMP8,IL23A,TLR6,RBCK1,IRAK1,CD27,PTP4A3,MAS1,NOD1,ACTN4,RPS3,TLR2,TNF,AGER,EDN1,IL12B,CCL19,LRRC19,CD14
AD	GO_CYTOPLASMIC_REGION	3.63e-04	4.10e-03	0.5	-0.35	-1.67	157	OPA1,AP3M2,AP3S1,MAP2K4,TERF2,KIFAP3,ERC2,NEFL,ACTR10,AP3B2,MYL12B,CLTA,PRKAR1A,UCHL1,PAFAH1B1,DLG4,ARL8B,BSN,ACTR1A,PRKCZ,NDEL1,AP3D1,PIK3R4,DCTN1,CLASP1,SYBU,SPAST,GABARAPL1,ACTR1B,RIMS3,RIMS1,DYNC1H1,KCNAB1,GRIK2,MAPK1,DLG2,RANGAP1,BBS7,CTNNA2,ATG7,BAIAP2,KIF5C,SOD1,KIF17,RIMS2,RPGRIP1L,DYNC2LI1,ATG5,ARFGEF2,MAP1LC3B
AD	GO_CELLULAR_KETONE_METABOLIC_PROCESS	3.64e-04	4.11e-03	0.5	-0.33	-1.63	197	HMGCR,NDUFA9,PSMD14,COQ10B,PSMD12,CNR1,PSMD6,PSMD5,SNCA,OAZ1,PANK2,PDP1,OXCT1,PSMA3,PSMD8,PSMC6,EGR1,PSMC3,COQ2,PSMA5,AZIN1,PSMA4,TDO2,PSMB6,SRD5A1,PSMA1,GOT2,PSMB5,COQ9,INSIG2,AKR1A1,PSMB2,TPI1,GLO1,PSMB3,EIF6,PSMD1,FABP3,HAGH,PSMD10,NR4A3,PSMD3,PSMC1,COQ6,PSMC4,PSMB4,PTGS2,PSMC5,PSMC2,PSMA2,ADIPOR1,PSMD4,PSMD11,PSMD13,PSMB7,COQ3,PPARGC1A,PRKAG2,PSMB10,STAR,PSMF1,PSMD2,PSMD9,SIRT5,PSMB1,ALDH8A1,…
AD	GO_REGULATION_OF_CELLULAR_KETONE_METABOLIC_PROCESS	3.66e-04	4.13e-03	0.5	-0.36	-1.7	141	PSMD14,PSMD12,CNR1,PSMD6,PSMD5,SNCA,OAZ1,PANK2,PDP1,PSMA3,PSMD8,PSMC6,EGR1,PSMC3,PSMA5,AZIN1,PSMA4,PSMB6,PSMA1,PSMB5,INSIG2,PSMB2,PSMB3,EIF6,PSMD1,FABP3,PSMD10,NR4A3,PSMD3,PSMC1,PSMC4,PSMB4,PTGS2,PSMC5,PSMC2,PSMA2,ADIPOR1,PSMD4,PSMD11,PSMD13,PSMB7,COQ3,PPARGC1A,PRKAG2,PSMB10,STAR,PSMF1,PSMD2,PSMD9,SIRT5,PSMB1,PARK7,PSMD7,PDK3,LPGAT1,MTOR,DKK3
AD	GO_INTERMEDIATE_FILAMENT_BINDING	3.67e-04	4.14e-03	0.5	0.75	2.01	10	NES,PKP1,EVPL,SYNM,EPPK1,SIRT1,MTM1,KRT14,PKP2,VIM
AD	GO_DEVELOPMENTAL_PROCESS_INVOLVED_IN_REPRODUCTION	3.68e-04	4.14e-03	0.5	0.21	1.34	681	CSF1,PMFBP1,FOXJ1,INHBB,PLCD1,EGFR,FANCC,KDM5A,GJA1,IRX5,BCL2,GATA2,SIX5,TCF7,ITGB8,SMAD5,GLI2,ALOX15B,FOXC1,BMP4,ROR2,BPTF,LIMK2,RFX2,TNP1,RETN,RAB13,ZFP36L1,PRDM14,ID4,BCL6,NPHP1,BMPR1B,NIPBL,HEY2,FSTL3,NOTCH2,SPAG6,YBX3,RXRA,BMPR1A,PDE3A,HES1,NOTCH1,SLC4A2,MMP14,LGR4,NR5A1,SPINT1,PGAM2,ZBTB16,PRDM1,RARG,PDGFRB,CASP8,YY1,TBX3,NUPR1,GNRH1,AMHR2,HSF1,GATA4,KIFC1,MAK,SOCS3,ELL3,BIK,TFEB,H1-6,SNAI1…
AD	GO_CELLULAR_RESPONSE_TO_OXYGEN_LEVELS	3.70e-04	4.16e-03	0.5	-0.33	-1.63	197	OPA1,ELOC,GNB1,PSMD14,PSMD12,HIGD1A,FAM162A,PGK1,TIGAR,RBX1,PSMD6,PSMD5,CUL2,PSMA3,PSMD8,PSMC6,ATP6AP1,EGR1,DNM1L,PSMC3,PSMA5,UBB,ATP6V1A,PSMA4,CHCHD2,PSMB6,ATP6V1G1,PSMA1,PSMB5,HYOU1,PSMB2,ROCK2,ERO1A,PSMB3,PSMD1,ATP6V0D1,BNIP3,PSMD10,SCN2A,PSMD3,ENDOG,ATG7,PSMC1,AIFM1,KCND2,PSMC4,CACNB3,PSMB4,PTGS2,PSMC5,CPEB1,PSMC2,PSMA2,PSMD4,PSMD11,PHB2,STUB1,PSMD13,PSMB7,ELOB,PPARGC1A,BNIP3L,PSMB10,CITED2,P…
AD	GO_GLOMERULAR_EPITHELIUM_DEVELOPMENT	3.72e-04	4.17e-03	0.5	0.59	2.05	22	FOXJ1,LAMB2,KLF15,FOXC1,BMP4,NOTCH2,IQGAP1,CD34,PECAM1,NPHS1,FOXC2,ADIPOQ
AD	GO_NEURON_FATE_SPECIFICATION	3.73e-04	4.18e-03	0.5	0.57	2.07	25	PAX6,POU3F2,GLI2,EVX1,SIX1,ASCL1,EYA1,ATOH1,MNX1,HOXC10,HOXD10,GLI3,NKX6-1,LHX3,LBX1
AD	GO_PULMONARY_VALVE_DEVELOPMENT	3.77e-04	4.22e-03	0.5	0.62	2.08	19	BMP4,NFATC1,HEY2,NOTCH2,TNFRSF1B,NOTCH1,HEYL,RBPJ,TNFRSF1A,TGFB2,SMAD6
AD	GO_POSITIVE_REGULATION_OF_INTERFERON_GAMMA_PRODUCTION	3.82e-04	4.27e-03	0.5	0.45	1.96	50	SASH3,TLR7,EBI3,HLA-DPA1,IL12RB1,TLR8,CLEC7A,IL1R1,CD2,SLC11A1,LGALS9,IL18R1,IL18,CD3E,ABL1,HLA-DPB1,TLR4,TLR3,CD226,IL23A,RIPK2,PTPN22,LTA,PYCARD,CD244,CD160,FADD
AD	GO_EMBRYONIC_CAMERA_TYPE_EYE_MORPHOGENESIS	3.85e-04	4.30e-03	0.5	0.57	2.07	25	PAX6,TBX2,PAX2,HIPK2,PHACTR4,HIPK1,SIX3,LRP6,ZEB1,IHH,FOXF2,WNT16,BMP7,STRA6,TWIST1,TFAP2A,SP3,FZD5,PROX1
AD	GO_VACUOLAR_MEMBRANE	3.85e-04	4.30e-03	0.5	-0.3	-1.56	292	SEH1L,GNB1,ATP6V1E1,ATP6V1B2,VAPA,FLOT1,ACP2,CLTA,CLTC,RAB2A,NSF,ATP6V0B,ATP6AP2,SLC30A3,ARL8B,LAMP5,ATP6V1D,AP3D1,ABCA5,EEF1A2,AP2S1,SYNGR1,VPS33A,ATP6V1A,RRAGB,LRMP,LAMTOR3,VLDLR,AP2M1,VAMP7,ATP6V1G1,VPS41,MARCHF2,ATP6V1F,ATP6V0A1,RRAGA,ATP8A1,VPS33B,HSP90AB1,TMEM30A,UVRAG,AP1G1,AP2B1,ENTPD4,VTI1B,GABARAPL1,CTSA,ABHD6,KIAA1324,ATP6V1C1,MFSD12,ATP6V0C,ATP6V0D1,ANXA6,TRPM2,ATP13A2,GPLD1,NAPA,NEU1…
AD	GO_CD8_POSITIVE_ALPHA_BETA_T_CELL_ACTIVATION	3.88e-04	4.33e-03	0.5	0.68	2.02	14	BCL2,LILRB1,TNFSF8,NCKAP1L,CBFB,GPR18,PAX1,HFE,XCL1,RUNX3,CLEC4A
AD	GO_REGULATION_OF_MITOCHONDRION_ORGANIZATION	3.89e-04	4.33e-03	0.5	-0.36	-1.7	145	OPA1,MPV17,PPP3R1,DDHD2,MOAP1,PID1,HIGD1A,SMURF1,YWHAQ,FAM162A,TIGAR,PDCD5,TFDP1,MLLT11,TSC2,ATP5IF1,YWHAZ,TMEM14A,DNM1L,RNF41,MARCHF5,VDAC1,YWHAH,MFF,HTRA2,BAG4,SLC25A5,UBL5,SAE1,FBXW7,BNIP3,PSMD10,ATP13A2,FXN,BAP1,ARIH2,VPS35,PDE2A,PARL,YWHAE,YWHAB,HAX1,MIEF1,TRIAP1,PPARGC1A,BNIP3L
AD	GO_REGULATION_OF_SYSTEMIC_ARTERIAL_BLOOD_PRESSURE_BY_HORMONE	3.89e-04	4.33e-03	0.5	0.49	1.97	38	CES1,ECE1,F2RL1,F2R,DRD3,CYBA,SERPINF2,CTSZ,PCSK5,OR51E2,NOX1,AGTR2,AVPR2,CTSG,CORIN,CYP11B2,AGT,HSD11B2,EDN2,EDN1,GJA5,MME,EDN3
AD	GO_SEX_DIFFERENTIATION	3.93e-04	4.37e-03	0.5	0.27	1.55	217	INHBB,KDM5A,IRX5,BCL2,TCF7,SMAD5,FOXC1,ROR2,RETN,RAB13,BMPR1B,NIPBL,FSTL3,YBX3,BMPR1A,MMP14,LGR4,NR5A1,PDGFRB,TBX3,NUPR1,GNRH1,AMHR2,GATA4,BIK,SRY,MMP19,NEUROG1,TAF4,SGPL1,NKX3-1,PGR,LFNG,TGFBR1,FLNA,SOX15,SIRT1,TGFB2,LHX1,CHD7,SAFB2,TEX11,LEP,AKR1C3,TP63,LRP6,SEMA3A,ADGRG1,TLR3,HNF4A,SOX9,GATA1,SMAD4,ESR1,TCF21,CYP17A1,KMT2B,DMC1,RHOBTB3,CBL,SALL1,CNTFR,NTRK1,FSHR,CYP19A1,BMP15,AXL,GATA6,ICAM1,M…
AD	GO_MACROPHAGE_ACTIVATION	3.97e-04	4.41e-03	0.5	0.39	1.82	72	SYK,FCGR2B,TLR7,TNIP2,SPHK1,TLR8,SLC7A2,C5AR1,JMJD6,MFHAS1,PTPRC,CSF2,SLC11A1,CST7,RORA,TREM2,IL4R,ITGAM,TYROBP,TLR4,VSIG4,TLR3,MMP8,LBP,TLR6,DYSF,NR1H3,CEBPA,SBNO2,CD74,THBS1,ITGB2,TLR2,C1QA,EDN2,CD93,IFNG,TNF,AGER,IL13,IL1RL1,GRN,TICAM1
AD	GO_ASTROCYTE_DIFFERENTIATION	4.00e-04	4.44e-03	0.5	0.4	1.84	65	PAX6,POU3F2,EGFR,LAMB2,SMO,ROR2,ID4,HES1,NOTCH1,LRP1,C5AR1,CLCF1,TREM2,BACE2,GCM1,ABL1,STAT3,TLR4,SOX9,GPR37L1,ROR1,LIF,LAMC3,VIM,TAL1,C1QA,IFNG,TNF,AGER,GRN,CDK6
AD	GO_SPLICEOSOMAL_SNRNP_ASSEMBLY	4.01e-04	4.45e-03	0.5	-0.55	-1.96	33	PRPF19,STRAP,LSM4,SNRPD1,SNRPE,SNRPF,SNRPD2,SNRPB,WDR77,SNRPD3,GEMIN7,PRMT7,PRPF6,CD2BP2,GEMIN2,PRPF8,SNRPC,PRMT5,COIL,SNUPN
AD	GO_REGULATION_OF_LEUKOCYTE_MIGRATION	4.05e-04	4.48e-03	0.5	0.3	1.65	164	RARRES2,CSF1,SWAP70,GPSM3,PGF,CMKLR1,C3AR1,MMP14,EMILIN1,F2RL1,PTAFR,CCL2,NCKAP1L,CCL5,VEGFB,IL1R1,C5AR1,SPN,ADAM8,SLC8B1,STK10,GPR18,LGALS9,TP53,TREM2,VEGFC,RAC2,SLAMF8,APOD,TRPV4,PLVAP,CD300A,DUSP1,CCL25,ANXA1,CCL1,CD99,XCL1,SELP,LBP,IL23A,CD81,RHOG,DYSF,ELANE,CXCR2,HMOX1,SERPINE1,MSN,TNFRSF14,CD74,PYCARD,CCL7,ITGA2,CYP19A1,PLA2G7,CXCL12,CCL24,PTGER4,ICAM1,THBS1,CCL21,FADD,CCR1,CCR7,GAS6,HOXA7,…
AD	GO_GOLGI_ORGANIZATION	4.06e-04	4.49e-03	0.5	-0.41	-1.81	90	GCC2,MAP2K1,RAB2A,YWHAZ,STK25,RAB1A,HIKESHI,STX6,EHD3,CLASP1,TRAPPC11,VRK1,ARFGEF1,MAPK1,CAMSAP2,PDCD10,USO1,VAMP4,CSNK1D,TMED2,PI4K2A,TMED3,CDC42,ARHGEF7,SEC16A,BCAS3,STX18,ARL1,AKAP9,CLASP2,VPS51,MAP2K2,VCPIP1,GOLGA5,OPTN,BAG5,PRMT5,GORASP2,ZW10,GOLGB1,NSFL1C
AD	GO_PROTON_TRANSPORTING_ATP_SYNTHASE_COMPLEX_CATALYTIC_CORE_F_1	4.06e-04	4.49e-03	0.5	-0.93	-1.76	4	ATP5F1C,ATP5F1B,ATP5F1D,ATP5F1A
AD	GO_CATALYTIC_STEP_2_SPLICEOSOME	4.10e-04	4.52e-03	0.5	-0.44	-1.83	64	BCAS2,PRPF19,SNRPD1,CDC5L,DHX35,DDX41,DHX8,SNRPE,LSM3,SNRPB2,MTREX,RBM8A,SNRPF,SNRPD2,SNRPB,SNRPD3,CRNKL1,PRPF6,EIF4A3,LSM7,RBM22,HNRNPR,BUD31,PRPF8,MAGOHB,SF3A3,SF3A1,SF3B3,PPWD1
AD	GO_POSITIVE_REGULATION_OF_CHOLESTEROL_EFFLUX	4.10e-04	4.52e-03	0.5	0.68	2.02	14	PLTP,NFKBIA,LRP1,ABCA1,APOA1,SIRT1,PTCH1,NR1H3,ADIPOQ
AD	GO_DISULFIDE_OXIDOREDUCTASE_ACTIVITY	4.11e-04	4.53e-03	0.5	-0.57	-1.99	30	GSTO1,GLRX2,GLRX,PGK1,TXN,GLRX5,SELENOT,TXNL1,ERO1A,PTGES2,GLRX3,PDIA2,P4HB,TXNRD2,PDIA6,ERO1B,DNAJC10,SCO2
AD	GO_POSITIVE_REGULATION_OF_ALPHA_BETA_T_CELL_ACTIVATION	4.13e-04	4.54e-03	0.5	0.43	1.91	52	ITPKB,SYK,ZAP70,SASH3,EBI3,ZBTB16,NCKAP1L,IL12RB1,CD86,CBFB,PTPRC,CD80,LGALS9,IL18,CD3E,IL4R,ANXA1,XCL1,IL23A,CD81,RIPK2,RUNX3,GLI3,CD160,TGFBR2,IHH
AD	GO_REGULATION_OF_PEPTIDYL_TYROSINE_PHOSPHORYLATION	4.16e-04	4.57e-03	0.5	0.27	1.55	209	FYN,ANGPT1,EGFR,GH1,SYK,CTF1,BANK1,HES1,CD40,CSF1R,OSM,YES1,LILRA5,CD44,HSF1,IQGAP1,CCL5,SOCS3,CASS4,CLCF1,IL3,TNFRSF1A,PTK6,PTPRC,CD80,DVL2,CSF2,CSHL1,PTPN6,CD4,CRLF1,IL4,IL18,ITGA5,PECAM1,ANGPT4,LRP4,TP53,TREM2,CD3E,ITGB3,GPRC5B,CD300A,IL15,ABL1,STAT3,SPINK1,CBLB,EFNA1,CAV1,IL11,LEP,IL24,NEDD9,CBLC,HCLS1,HRG,IL23A,CD81,GATA1,RIPK2,GH2,HPX,PDGFC,ADIPOQ,LIF,CBL,TNFRSF14,CD74,EGF,PDGFB,HYAL2
AD	GO_NEGATIVE_REGULATION_OF_IMMUNE_RESPONSE	4.18e-04	4.58e-03	0.5	0.32	1.67	120	ANGPT1,FOXJ1,FCGR2B,BCL6,LILRB1,FOXF1,APOA1,PDCD1,IL7R,INPP5D,SCRIB,CD84,PTPRC,PTPN6,LGALS9,IRAK3,SLAMF8,TGFB2,IL4R,IFNB1,ARG1,TGFB3,CD300A,CTLA4,TNFAIP3,PGLYRP1,ANXA1,SERPING1,PGLYRP4,HFE,SAMHD1,VSIG4,XCL1,CR1,NR1H3,C4BPB,HMOX1,IL2RA,TNFRSF14,C4BPA,TBX21,CD160,CD96,CEACAM1
AD	GO_RECEPTOR_CATABOLIC_PROCESS	4.18e-04	4.58e-03	0.5	-0.57	-1.95	28	LGMN,SMURF1,GPRASP1,CLTA,CLTC,AP2S1,CDK5,PIK3R4,VLDLR,AP2M1,UVRAG,AP2B1,MTMR2,AP2A2
AD	GO_REGULATION_OF_EXTRINSIC_APOPTOTIC_SIGNALING_PATHWAY	4.18e-04	4.58e-03	0.5	0.33	1.74	130	FYN,BCL2,BMP4,RELA,LMNA,BMPR1B,SRPX,TNFRSF10B,MAPK7,TNFRSF12A,CASP8,TCF7L2,TRADD,PF4,YAP1,EYA1,PTPRC,CSF2,BRCA1,TGFBR1,EYA2,FGA,DEPTOR,GPER1,STK3,ITGA6,TNFAIP3,WWOX,TRAF1,CAV1,LTBR,AGTR2,STK4,RBCK1,G0S2,FAS,GATA1,TERT,IL1A,TIMP3,HMOX1,SERPINE1,PYCARD,SP100,HYAL2,ICAM1,THBS1,EYA3,FADD,PMAIP1,CFLAR,GSTP1,AGT,FASLG,UNC5B,PHIP,AR,TNF,PML,BCL10,LGALS3,DBH,BMP5,RIPK1
AD	GO_ORGAN_GROWTH	4.26e-04	4.66e-03	0.5	0.3	1.64	149	TGFBR3,GJA1,SMO,BCL2,TBX2,TBX5,FOXC1,ACACB,SASH3,BNC2,HEY2,WWC3,SAV1,YBX3,RXRA,BMPR1A,NOTCH1,PPARA,RARG,COL6A1,PDGFRB,YY1,GATA4,ANXA9,COL6A2,SCARA3,AKAP13,DDR2,YAP1,RBPJ,EVC,ANXA2,TGFBR1,TGFB2,GLI1,STK3,LATS1,AGTR2,LEP,MATN2,STK4,TP73,CER1,PIM1,MATN4,BMP10,SOX9,ESR1,FOXC2,JARID2,COMP,SIRT6,WWC1,CYP19A1,GATA6,TGFBR2,S1PR1,BCL2L11,FGF2
AD	GO_SODIUM_ION_HOMEOSTASIS	4.26e-04	4.66e-03	0.5	0.44	1.93	49	SPX,ATP4B,GNAI2,CYP4F12,OXT,CYP4F2,DRD3,ATP4A,MC3R,ATP1A2,ATP1B2,UPK3A,AGTR2,NPPB,COMT,AVPR2,SCNN1A,C7,TFAP2B,SCNN1B,CORIN,SNX5,TMPRSS3,CYP11B2,AVP,AGT,NPR1
AD	GO_TRANSLATION_REGULATOR_ACTIVITY	4.29e-04	4.68e-03	0.5	-0.39	-1.76	99	PAIP1,TSFM,COPS5,EIF1B,GSPT2,EIF3K,EIF3I,DENR,EEF1A2,EIF4H,NEURL1,EIF3M,C1QBP,MRPL58,EIF2AK2,ABCF1,EIF6,DHX29,AARS1,CPEB3,EIF2B1,CPEB1,GFM1,EIF5A2,EIF2S1,EIF4G2,MCTS1,EFL1,LARP1,EIF2AK1,EIF2AK3,EIF4A3,EIF2B5,ETF1,EIF1AY,EIF3J,EIF3H,CIRBP,EIF5,MTOR,EIF2S2,TUFM
AD	GO_INTRINSIC_COMPONENT_OF_POSTSYNAPTIC_SPECIALIZATION_MEMBRANE	4.30e-04	4.69e-03	0.5	-0.48	-1.92	55	NECTIN3,SORCS3,ADAM22,CDH10,NPTN,SLITRK3,NLGN1,CACNG3,GRIA1,CLSTN1,NRCAM,GABRA5,CLSTN3,GRIN2A,CHRM3,ADCY1,KCND2,CLSTN2,EFNB3,PTPRS,KCND3,LRRTM2,CACNG2,PLPPR4,ABHD17A,GRIN1,GABRA1
AD	GO_PYRUVATE_DEHYDROGENASE_COMPLEX	4.31e-04	4.69e-03	0.5	-0.81	-1.97	8	PDHB,PDHX,DLAT,DLD,PDHA1
AD	GO_EMBRYONIC_CRANIAL_SKELETON_MORPHOGENESIS	4.34e-04	4.72e-03	0.5	0.49	2	40	IRX5,MED12,BMP4,TULP3,SLC39A1,NIPBL,MMP14,IFT140,SIX1,PRRX1,RUNX2,TGFBR1,ALX3,TBX1,LHX1,TGFB3,PAX5,CHST11,FOXC2,SETD2,DLX2,TGFBR2
AD	GO_CELL_CELL_JUNCTION	4.36e-04	4.73e-03	0.5	0.24	1.45	379	MXRA8,CDC42EP4,GJA1,KLHL24,WAS,PXN,CLDN3,MLC1,SGCA,ZAP70,RAB13,GJA4,FXYD1,WASF2,NPHP1,LRRC1,CSK,AHNAK,PAK4,VAMP5,CLDN15,EPHA2,YBX3,NOTCH1,TMOD3,PGM5,CLDN4,USP53,VASP,FGFR4,GJA3,CDH4,MICALL2,CLDN7,KRIT1,IQGAP1,PKN2,LIMD1,CLDN9,TJP1,SCRIB,RHO,CLDN18,CLDN5,DSC2,GJA8,SNAP23,PARD3,FAT1,LAMA1,PKP1,PCDH9,EVPL,SYNM,CD2,EPPK1,PTPN6,ANXA2,PTK7,GJB3,TGFBR1,ARVCF,PATJ,FLNA,ITGA5,PECAM1,CDCA3,CDH15,CD3E,GAB1,…
AD	GO_POSITIVE_REGULATION_OF_INFLAMMATORY_RESPONSE	4.36e-04	4.73e-03	0.5	0.33	1.71	112	EGFR,GPSM3,NFKBIA,TLR7,CDK19,NUPR1,TRADD,OSM,LILRA5,CLEC7A,PIK3CG,TNFRSF1A,OSMR,ADAM8,ETS1,BTK,IL18,TREM2,TRPV4,GPRC5B,IL15,CCL1,IL17RA,IL17RB,TLR4,MYD88,TLR3,MMP8,LBP,CD6,IL23A,TLR6,CD81,TNIP1,C3,CEBPA,SERPINE1,LTA,S100A9,ITGA2,IDO1,PLA2G7,HYAL2,TNFSF11,CCL24,PTGER4,IL17RC,CCN4,CCR7,AGT,TLR2,VAMP8
AD	GO_SPINAL_CORD_PATTERNING	4.39e-04	4.75e-03	0.5	0.64	2.06	17	PAX6,RFX4,SMO,GLI2,TULP3,EVX1,ASCL1,GDF11,GLI3,NKX6-1,LHX3
AD	GO_VASCULOGENESIS_INVOLVED_IN_CORONARY_VASCULAR_MORPHOGENESIS	4.39e-04	4.75e-03	0.5	0.96	1.7	3	TGFBR3,TBX5,NOTCH1
AD	GO_POSITIVE_REGULATION_OF_STEROL_TRANSPORT	4.42e-04	4.78e-03	0.5	0.62	2.1	20	PLTP,NFKBIA,LRP1,ABCA1,APOA1,ANXA9,ANXA2,SIRT1,PTCH1,NR1H3,ADIPOQ
AD	GO_HEMIDESMOSOME	4.52e-04	4.88e-03	0.5	0.84	1.99	7	PLEC,ITGB4,ERBIN,EPPK1,ITGA6
AD	GO_REGULATION_OF_STEM_CELL_PROLIFERATION	4.53e-04	4.88e-03	0.5	0.42	1.89	56	PAX6,AGO3,GJA1,SMO,ZFP36L1,LTBP3,NOTCH1,TBX3,YAP1,PTPRC,SOX10,DCT,TP53,VEGFC,N4BP2L2,SIX3,PIM1,OVOL1,SOX17,SOX18,TERT,GLI3,SIRT6,HMGA2
AD	GO_REGULATION_OF_TOLL_LIKE_RECEPTOR_SIGNALING_PATHWAY	4.52e-04	4.88e-03	0.5	0.43	1.89	51	TLR5,LTF,LILRA2,LGR4,F2RL1,LILRA4,IRF4,GFI1,MFHAS1,CYBA,IRAK3,NFKBIL1,CD300A,APPL2,TNFAIP3,CAV1,IRF7,TLR4,TLR3,LBP,TLR6,ESR1,NR1H3,PTPN22
AD	GO_TUBE_CLOSURE	4.53e-04	4.88e-03	0.5	0.39	1.81	72	PLXNB2,MED12,BMP4,TULP3,DVL3,PAX2,PHACTR4,SPINT1,APAF1,VASP,SDC4,RARG,FOLR1,SCRIB,FUZ,ST14,DVL2,KDM6A,PTK7,PTCH1,TGFB2,MKS1,ABL1,CELSR1
AD	GO_CELL_MATRIX_ADHESION	4.61e-04	4.96e-03	0.5	0.28	1.58	187	ITGB4,CSF1,BCL2,NINJ1,ECM2,TRIP6,ITGB5,BCL6,BCAM,MMP14,EMILIN1,ONECUT1,LRP1,SNED1,EMP2,SDC4,RHOD,NID1,ITGA10,CD44,IQGAP1,PPFIA1,CD34,CDKN2A,ACVRL1,PECAM1,COL5A3,CD3E,APOD,ITGB3,EPHA1,FGA,ITGBL1,JUP,TNN,CCL25,ITGA7,ITGA6,ABL1,EDA,FAM107A,COL13A1,MAP4K4,LYVE1,ADAMTS9,HRG,LYPD3,VCAM1,ITGB7,LAMA5,MUC4,SERPINE1,S100A10,UTRN,ZYX,ITGA2,CEACAM6,COL19A1,ITGA8,ITGAL,GPM6B,CD96,MSLN,CASK,THBS1,CCL21,SORBS1,…
AD	GO_NEGATIVE_REGULATION_OF_T_CELL_DIFFERENTIATION	4.61e-04	4.96e-03	0.5	0.5	1.99	34	FOXJ1,BMP4,BCL6,ERBB2,LAG3,CBFB,IL4R,IFNB1,CTLA4,ANXA1,RUNX3,GLI3,CD74,TBX21,IFNA2,IHH,IL2,FOXP3,JAK3,SOCS1,HLX,TNFSF4,IRF1,FGL2,SHH,RC3H1,PTPN2
AD	GO_CLATHRIN_BINDING	4.66e-04	5.00e-03	0.5	-0.5	-1.91	43	NCALD,NSG2,SYT1,SNAP91,CLTA,CLTC,CALY,DNM1L,AP2S1,NSG1,AP2M1,SMAP1,AP2B1,GPR107,SYT5,AP2A2,ARRB1,SYT13,CLTB,SYT11,TOM1L1,TOM1,BIN1,PICALM,CLINT1
AD	GO_NEURON_SPINE	4.68e-04	5.02e-03	0.5	-0.35	-1.68	140	ACTN2,RPH3A,ASIC2,DNM3,APBA2,SHANK2,DLG4,RAC1,FRMPD4,NLGN1,SLC9A6,DNM1,NRGN,MYH10,SLC8A2,PTK2B,ARHGAP44,NEURL1,GRIA1,CLSTN1,PRKAR2B,ARHGAP32,GRIN2A,GRIA2,ARF4,ARC,BAIAP2,KCND2,ADORA1,MTMR2,ITPKA,GRM3,PSMC2,TIAM1,ARFGEF2,ARRB1,PPP1CA,STRN,CAMK2A,CDC42,KCNA4,SYNDIG1,ABR,CDK5R1,PPP3CA,ABHD17A,HPCA,GRIN1,GPM6A,SYT11,CALB1,APBB1,EPHA4,DGKI,GRIA4,PTK2,STX4,RGS14,PDE4B,SHANK1,MAP1B,ADGRB1,MX1,MPP2,CANX,…
AD	GO_MICROFIBRIL	4.69e-04	5.02e-03	0.5	0.8	2.01	8	MFAP4,THSD4,MFAP5,LTBP1
AD	GO_REGULATION_OF_MITOCHONDRIAL_GENE_EXPRESSION	4.70e-04	5.04e-03	0.5	-0.67	-2	17	TSFM,FASTKD3,UQCC1,COA3,FASTKD2,LRPPRC,C1QBP,MRPS27,NGRN,CDK5RAP1,RMND1,ALKBH1
AD	GO_AP_3_ADAPTOR_COMPLEX	4.73e-04	5.06e-03	0.5	-0.83	-1.92	7	AP3S1,AP3B2,AP3D1,VPS33A,VPS41,VPS39
AD	GO_NEGATIVE_REGULATION_OF_LYMPHOCYTE_MEDIATED_IMMUNITY	4.74e-04	5.06e-03	0.5	0.51	2	31	FOXJ1,FCGR2B,BCL6,LILRB1,IL7R,PTPRC,PTPN6,LGALS9,IFNB1,ARG1,HFE,XCL1,CR1,C4BPB,C4BPA,TBX21,CD96,CEACAM1,IFNA2
AD	GO_METANEPHRIC_NEPHRON_DEVELOPMENT	4.75e-04	5.07e-03	0.5	0.5	1.98	33	LAMB2,SMO,BMP4,PAX2,FOXD1,HES1,LGR4,PDGFRB,CD34,LHX1,PAX8,AGTR2,SOX9,TFAP2B,TCF21,ADIPOQ,LIF,SALL1,PDGFB
AD	GO_PROTEIN_LOCALIZATION_TO_CHROMOSOME_TELOMERIC_REGION	4.77e-04	5.08e-03	0.5	-0.6	-1.99	25	CCT6A,TERF2,CCT8,ATR,TERF2IP,CCT2,CCT4,CCT5,TNKS,CCT7,MACROH2A1,XRCC5,CCT3
AD	GO_REGULATION_OF_MRNA_METABOLIC_PROCESS	4.79e-04	5.10e-03	0.5	-0.31	-1.59	250	PAIP1,PSMD14,PSMD12,FASTKD3,SRSF8,RBFOX1,PSMD6,PSMD5,PRPF19,YWHAZ,EXOSC9,PSMA3,PSMD8,PSMC6,PSMC3,EXOSC4,PSMA5,UBB,YTHDF2,PSMA4,PSMB6,RNPS1,CNOT7,HNRNPA0,PSMA1,DYRK1A,PSMB5,PSMB2,C1QBP,ROCK2,APEX1,KHDRBS3,RBM8A,PSMB3,TENT4A,PSMD1,EXOSC5,PSMD10,TRA2B,PSMD3,CPEB3,FTO,VIP,PSMC1,PSMC4,MBNL2,PSMB4,DCP2,NUDT21,PSMC5,CPEB1,PSMC2,PSMA2,PSMD4,PSMD11,PSMD13,EXOSC1,YWHAB,MAPK14,PARN,PSMB7,NBAS,LARP1,HNRNPD,P…
AD	GO_MYELOID_LEUKOCYTE_ACTIVATION	4.85e-04	5.15e-03	0.5	0.22	1.35	528	CSF1,VAT1,NFKB1,SYK,GATA2,LTF,FCGR2B,ITGAX,AGPAT2,LILRA2,RETN,PLEKHO2,LILRB2,CD58,RNASE3,CD33,NOTCH2,TNFRSF1B,RAB27A,C3AR1,TLR7,F2RL1,APAF1,FCN1,PTAFR,TNIP2,FES,FOXF1,SPI1,PIGR,TSPAN32,SPHK1,NCKAP1L,CD44,IQGAP1,CCL5,FGR,IQGAP2,SERPINA3,IRF4,STXBP2,FLT3LG,GSDMD,LCN2,TLR8,P2RX1,CFD,SLC7A2,PIK3CG,CLEC5A,RBPJ,BATF,SELL,MAN2B1,CD177,C5AR1,SNAP23,CTSH,CD84,JMJD6,METTL7A,MFHAS1,IL18RAP,CDK13,PTPRC,PKP1,…
AD	GO_REGULATION_OF_RESPONSE_TO_CYTOKINE_STIMULUS	4.88e-04	5.18e-03	0.48	0.32	1.69	138	CSF1,ANGPT1,SYK,LIFR,CXCR4,AGPAT2,PIAS4,F2RL1,MAPK7,ELF1,CASP8,TRADD,SHARPIN,APOA1,SPHK1,CCL5,SOCS3,SCRIB,IL1R1,GFI1,CBFB,KLF4,IL3,TNFRSF1A,PTPRC,HIPK1,PTPN6,PIAS1,IRAK3,TREM2,IRF3,IKBKB,IKBKE,ARG1,TNFAIP3,TRAF1,CAV1,MED1,SAMHD1,IFNAR2,IRF7,TLR4,RBCK1,IRAK1,RIPK2,MAVS,HPX,IL1R2,NR1H3,ADIPOQ,CD74,PYCARD,SIGIRR,AXL,H2BC11,FADD,MMP12,CARD8,GAS6,GSTP1
AD	GO_T_CELL_DIFFERENTIATION_IN_THYMUS	4.88e-04	5.18e-03	0.48	0.4	1.83	63	ITPKB,FOXJ1,BCL2,GLI2,BMP4,ZFP36L2,ZAP70,ZFP36L1,CD3D,ERBB2,IL7R,JMJD6,PTPRC,ADAM8,DOCK2,TP53,CD3E,WNT1,VNN1,STK11,GLI3,CD74,FZD7,ZEB1,CD3G,MAFB,FADD,IHH,GATA3,CCR7
AD	GO_SEMI_LUNAR_VALVE_DEVELOPMENT	4.93e-04	5.23e-03	0.48	0.52	2.03	32	BMP4,NFATC1,HEY2,NOTCH2,TNFRSF1B,NOTCH1,EMILIN1,HEYL,GATA4,SNAI1,RBPJ,TNFRSF1A,ELN,TGFB2,SMAD6,EFNA1,SOX9,RB1
AD	GO_POSITIVE_REGULATION_OF_SYNAPTIC_VESICLE_ENDOCYTOSIS	4.95e-04	5.24e-03	0.48	-0.86	-1.86	6	TOR1A,DNM1L,NLGN1,DNM1
AD	GO_DE_NOVO_PROTEIN_FOLDING	4.97e-04	5.26e-03	0.48	-0.57	-1.94	28	TOR1A,HSPA13,FKBP1B,CCT2,FKBP1A,ERO1A,HSPA14,DNAJC2,HSPH1,BAG1,TOR1B,HSPA5,DNAJB5,ENTPD5,PTGES3,DNAJC7,HSPA9
AD	GO_LIPOSACCHARIDE_METABOLIC_PROCESS	4.97e-04	5.26e-03	0.48	-0.41	-1.8	85	ST3GAL5,B4GALT6,STS,B4GALNT1,B3GALT2,DPM1,ST8SIA5,ST6GALNAC5,DPM2,CTSA,PIGK,PGAP1,PIGP,LARGE1,B3GALNT1,ST3GAL6,GPLD1,NEU1,PIGN,ALDH5A1,NEU3,KIT,B4GALT5,FUCA1,GPAA1,PIGB,B4GALT3,PIGH,SMPD1,PGAP2,PIGZ,PIGL,PIGF,CERK,ST8SIA3,PRKCD,MPPE1,GALC,PGAP3,SMPD3,PIGG
AD	GO_RNA_EXPORT_FROM_NUCLEUS	4.98e-04	5.26e-03	0.48	-0.38	-1.72	101	SEH1L,SLBP,ABCE1,SSB,DDX25,THOC7,NUP42,RNPS1,ZNF593,ENY2,POLR2D,RBM8A,EIF6,THOC5,NUP155,NUP93,RRS1,NUP85,NDC1,RIOK2,NUP50,SDAD1,NUP58,UPF3B,NOL6,EIF4A3,AGFG1,SRSF3,SMG7,SRSF6,NUP133,DHX9,MAGOHB,RANBP2,NXF1,RAE1,EIF4E,CPSF6,UPF1,NUP54,TSC1,CHTOP,GLE1,THOC6,UPF2,NCBP1,NCBP2,SRSF5,DDX19A,NMD3,EIF5A,NPM1
AD	GO_NUCLEAR_EXPORT	4.99e-04	5.27e-03	0.48	-0.35	-1.66	148	SEH1L,SLBP,ABCE1,SMURF1,SSB,DDX25,THOC7,TXN,NUP42,CSE1L,CDK5,CAMK1,RNPS1,ZNF593,ENY2,CHP1,POLR2D,RBM8A,EIF6,THOC5,NUP155,RANGAP1,NUP93,RRS1,NUP85,NDC1,RIOK2,NUP50,YWHAE,SDAD1,ATXN1,NUP58,UPF3B,EGR2,NOL6,EIF4A3,EIF4ENIF1,PPM1A,RBM22,RITA1,PARK7,XPO6,XPO4,AGFG1,SRSF3,SMG7,HSPA9,SRSF6,NUP133,STRADA,DHX9,MAGOHB,RANBP2,NXF1,RAE1,CALR,EIF4E,CPSF6,UPF1,IFI27,NUP54,NUTF2,LSG1,TSC1,CHTOP,GLE1,THOC6,UPF2,N…
AD	GO_RENAL_SYSTEM_PROCESS	5.04e-04	5.31e-03	0.48	0.34	1.74	104	SPX,GJA1,BCL2,BMP4,GNAI2,KCNQ1,F2RL1,CLDN4,AQP1,EMP2,CYP4F12,OXT,CYP4F2,XPNPEP3,PKN1,F2R,CD34,DRD3,CYBA,SERPINF2,HNF1A,HAS2,TRPV5,PCSK5,OR51E2,AGTR2,AKR1C3,NPPB,ADCY2,SLC4A1,COMT,AQP4,AVPR2,TFAP2B,ADIPOQ,CORIN,WFS1,SNX5,ADCY7,PDGFB,HYAL2,CYP11B2,TBC1D8B,AVP,SLC4A5,GAS6,AGT,NPR1,AQP2,HSD11B2
AD	GO_REGULATION_OF_DNA_TEMPLATED_TRANSCRIPTION_IN_RESPONSE_TO_STRESS	5.05e-04	5.31e-03	0.48	-0.38	-1.73	104	ELOC,PSMD14,PSMD12,HIGD1A,RBX1,PSMD6,PSMD5,CUL2,PSMA3,PSMD8,PSMC6,EGR1,PSMC3,PSMA5,UBB,PSMA4,PSMB6,PSMA1,PSMB5,PSMB2,PSMB3,PSMD1,PSMD10,PSMD3,PSMC1,PSMC4,PSMB4,PSMC5,PSMC2,PSMA2,PSMD4,PSMD11,TCIM,PSMD13,PSMB7,ELOB,PSMB10,CITED2,PSMF1,PSMD2,PSMD9,DDIT3,UBA52,PSMB1,HSPA5,PSMD7,UBC,BCLAF1
AD	GO_GLUTAMATE_CATABOLIC_PROCESS	5.12e-04	5.38e-03	0.48	-0.86	-1.86	6	GAD1,GAD2,GOT1,GOT2
AD	GO_TRANSLATION_INITIATION_FACTOR_ACTIVITY	5.20e-04	5.47e-03	0.48	-0.51	-1.94	39	COPS5,EIF1B,EIF3K,EIF3I,DENR,EIF4H,EIF3M,EIF6,DHX29,EIF2B1,EIF2S1,EIF4G2,MCTS1,EIF2B5,EIF1AY,EIF3J,EIF3H,EIF5,EIF2S2,EIF3D,EIF4E
AD	GO_CELL_JUNCTION_ASSEMBLY	5.23e-04	5.48e-03	0.48	0.27	1.51	206	PLEC,ITGB4,GJA1,BCL2,CLDN3,TRIP6,CD151,RAB13,GJA4,NPHP1,TLN1,HDAC7,MYO1C,EPHA2,MMP14,LRP1,VASP,SDC4,RHOD,CDH4,TNS1,MICALL2,IQGAP1,PKN2,TJP1,SNAI1,LAMC1,CLDN5,CBFB,PARD3,OPHN1,PKP1,HIPK1,ACVRL1,ARVCF,PATJ,FLNA,ITGA5,PECAM1,CDH15,APOD,IKBKB,TRPV4,LAMA3,MPP5,JUP,ITGA6,SH3BP1,PARD6B,ABL1,WNT11,CAV1,FAM107A
AD	GO_SPINAL_CORD_MOTOR_NEURON_CELL_FATE_SPECIFICATION	5.22e-04	5.48e-03	0.48	0.77	1.99	9	PAX6,GLI2,MNX1,HOXC10,HOXD10,GLI3,NKX6-1,LHX3
AD	GO_ESTABLISHMENT_OF_RNA_LOCALIZATION	5.27e-04	5.52e-03	0.48	-0.35	-1.69	150	SEH1L,SIDT1,SLBP,ABCE1,G3BP2,TERF2,RBFOX1,FLOT1,SSB,DDX25,ATR,THOC7,NUP42,RNPS1,LRPPRC,ZNF593,ENY2,POLR2D,TOMM20,RBM8A,EIF6,CKAP5,THOC5,NUP155,ARC,NUP93,TNKS,RRS1,KIF5C,MRPL18,RTRAF,NUP85,NDC1,RIOK2,EIF5A2,NUP50,SDAD1,NUP58,UPF3B,NOL6,EIF4A3,ATXN2,AGFG1,SRSF3,SMG7,SRSF6,NUP133,DHX9,MAGOHB,RANBP2,NXF1,RAE1,EIF4E,CPSF6,UPF1,SNUPN,NUP54,NUTF2,TSC1,SENP2,BICD2,CHTOP,GLE1,SIDT2,THOC6,UPF2,NCBP1
AD	GO_WHOLE_MEMBRANE	5.28e-04	5.52e-03	0.48	-0.23	-1.3	1261	GAD1,PEX11B,OPA1,GAD2,STAM,CDH13,EPS15,SEH1L,MPV17,RPH3A,HMGCR,INPP5F,AGK,NCALD,RAB11A,ATG2B,MTX2,CLIP3,GNB1,DMXL2,RAB22A,ATP6V1E1,DYNC1LI1,MOAP1,CNIH3,ADD2,SLC1A1,MTMR4,NSG2,RIT2,CNR1,PEX19,VDAC2,AKAP6,SYT1,SNAP25,SNX10,SLC25A46,ATP6V1B2,VAPA,PGK1,FLOT1,TIGAR,FIG4,ACP2,AP3B2,NECAP1,SH3GL3,SLC17A6,CLTA,DOC2A,PGRMC1,PRKAR1A,CORO1A,CLTC,RAB2A,SNCA,NSF,RABEPK,STX12,ATP6V0B,ARMCX2,ARMCX1,ATP6AP2,TOMM…
AD	GO_ACETYL_COA_BIOSYNTHETIC_PROCESS_FROM_PYRUVATE	5.30e-04	5.53e-03	0.48	-0.67	-1.96	15	PDHB,PDHX,PDP1,DLAT,MPC2,DLD,PDHA1
AD	GO_ENDOSOME_MEMBRANE	5.29e-04	5.53e-03	0.48	-0.29	-1.53	348	STAM,EPS15,INPP5F,RAB11A,CLIP3,RAB22A,SLC1A1,MTMR4,NSG2,SNX10,FIG4,SH3GL3,CLTA,CLTC,RABEPK,STX12,ATP6V0B,SLC30A3,ARL8B,RAC1,LAMP5,ATP6AP1,TBK1,RAB15,NDFIP1,AP3D1,ABCA5,AP2S1,SLC9A6,ATP6V0E2,UBB,VPS33A,OCRL,NSG1,EHD3,LAMTOR3,AP2M1,CHMP2B,VAMP7,VPS28,VPS41,MARCHF2,TM9SF2,ATP6V0A1,KIAA0319,CLCN3,RAB5A,TFRC,CHMP2A,VPS33B,GRIA1,SNX4,AP2B1,VTI1B,SCAMP5,ABHD6,KIAA1324,CLCN4,ATP6V0C,ATP6V0D1,ANXA6,STOML1…
AD	GO_FEMALE_PREGNANCY	5.30e-04	5.53e-03	0.48	0.29	1.59	167	SYDE1,GJA1,PZP,BCL2,PGF,AGRP,PRDM14,TEAD3,IGFBP5,RXRA,CLDN4,EMP2,PRDM1,OXT,PSG9,GNRH1,HSF1,SLC38A3,PGR,ETS1,LGALS9,ITGA5,PSG11,GIP,SLC38A2,ARG1,MMP2,TGFB3,JUNB,PCSK5,CAD,SMURF2,IGFBP7,ADRA2C,LEP,MMP9,MED1,HFE,ABCC2,KLF1,COMT,RAMP2,PSG1,SLC2A1,ESR1,PSG6,CORIN,EPOR,NPFF,LIF,ITGA2,ADCY7,IDO1,VDR,TGFBR2,ADRA2B,IHH,AGT,NODAL,FBLN1,NR2F2,HSD11B2,MMP7,CAPN2,CTSB,LNPEP,AMBP,DAZAP1,CALCA,AR,TFCP2L1,FOS,PP…
AD	GO_RNA_POLYMERASE_II_HOLOENZYME	5.29e-04	5.53e-03	0.48	-0.44	-1.81	64	TBPL1,RTF1,CCNH,CDK7,POLR2D,POLR2B,MMS19,GTF2B,POLR2K,ERCC3,GTF2F1,TADA3,MNAT1,POLR2C,POLR2I,SUPT3H,RPRD1A,TAF7,POLR2G,TAF12,POLR2F,TAF4B,GTF2A2,GTF2H4,TAF13,TBP,TAF9B,WDR61,POLR2H,GTF2H1,GTF2E2,POLR2A,POLR2L,GTF2H5,ERCC1,CTR9
AD	GO_POSITIVE_REGULATION_OF_SYNAPTIC_VESICLE_EXOCYTOSIS	5.31e-04	5.53e-03	0.48	-0.8	-1.95	8	CNR1,SYT1,DNM1L,NLGN1,CDK5
AD	GO_OXALOACETATE_METABOLIC_PROCESS	5.37e-04	5.59e-03	0.48	-0.82	-1.91	7	MDH1,GOT1,ACLY,MDH2,NIT2,GOT2
AD	GO_COLUMNAR_CUBOIDAL_EPITHELIAL_CELL_DIFFERENTIATION	5.38e-04	5.59e-03	0.48	0.35	1.76	94	PAX6,SMO,BMP4,HEY2,SAV1,RXRA,HES1,NOTCH1,PRDM1,RARG,TRIOBP,GATA4,SCRIB,ASCL1,RBPJ,PTK6,DSPP,TMEM231,CDX2,ATOH1,ABL1,WNT11,LEF1,TP63,SOX4,HNF4A,NKX3-2,NKX6-1,RFX3,SERPINE1,GATA6,WHRN,CDKN1A,PDX1,NODAL,PYY,USH1C,ESRP1,BMP6,IL13,SLC4A7,FGF8,BMP5,MYO7A,CDK6
AD	GO_MYELOID_CELL_DEVELOPMENT	5.39e-04	5.59e-03	0.48	0.41	1.88	58	EVI2B,LTF,BCL6,WASF2,NOTCH2,TMOD3,LILRB1,FLI1,NCKAP1L,EPB42,ANXA9,SIGLEC15,CLDN18,JMJD6,KLF2,PTPN6,ANXA2,EP300,MPIG6B,RHAG,MED1,TYROBP,SLC4A1
AD	GO_POSITIVE_REGULATION_OF_SYNAPTIC_TRANSMISSION	5.38e-04	5.59e-03	0.48	-0.37	-1.73	137	LGMN,CNR1,SYT1,SNAP25,NPTN,FLOT1,TAC1,STXBP1,SNCA,SHANK2,DLG4,STX1A,PRKCZ,DNM1L,NLGN1,RGS4,CDK5,NSG1,PLK2,NRGN,SLC8A2,PTK2B,CLSTN1,ADCYAP1,RIMS3,RIMS1,RAB3B,GRIK2,MAPK1,CLSTN3,GRIN2A,VAMP2,ARC,ADCY1,BAIAP2,STX3,CLSTN2,CACNB3,ADORA1,PTGS2,RIMS2
AD	GO_ACETYL_COA_BIOSYNTHETIC_PROCESS	5.42e-04	5.61e-03	0.48	-0.63	-1.95	19	PDHB,PDHX,ACLY,PDP1,DLAT,MPC2,DLD,PDHA1,PPCS,ACAT1,MPC1,PDK3
AD	GO_TRANSCRIPTION_COFACTOR_BINDING	5.42e-04	5.61e-03	0.48	0.49	1.97	33	FOXO1,HDGF,FOXC1,RELA,NFATC1,PPARA,RORC,SIX1,VGLL4,KLF4,RORA,TP53,TEAD1,SIX3,MAFK,ESR1,TERT
AD	GO_PLASMA_MEMBRANE_SIGNALING_RECEPTOR_COMPLEX	5.45e-04	5.64e-03	0.48	0.3	1.61	150	ITGB4,SYK,ITGB8,ITGAX,ITGB5,ZAP70,IL13RA1,BMPR1B,LRRC1,CD3D,BMPR1A,EMILIN1,CD40,IGF1R,APBB1IP,TSPAN32,ITGA10,CHRNG,IL12RB1,CALCR,SCRIB,IL18RAP,OSMR,CACNG5,CHRNE,RAMP3,PTPN6,ACVRL1,CD4,IL18R1,TGFBR1,ITGA5,CD3E,ITGB3,IKBKB,INSRR,ITGBL1,ITGA7,ITGA6,TRAF1,CD79A,ITGAM,HFE,RAMP2,CALCRL,CD6,TLR6,IRAK1,IL10RB,ITGB7,IL2RB,CHRND,IL2RA,CSF2RB,CNTFR,ITGA2,RAMP1,ITGA8,ITGAL,CEACAM1,LIME1,CD3G,SORBS1,HTR3B
AD	GO_POSITIVE_REGULATION_OF_NEUROTRANSMITTER_SECRETION	5.48e-04	5.66e-03	0.48	-0.67	-1.98	17	CNR1,SYT1,STXBP1,SNCA,STX1A,DNM1L,NLGN1,CDK5
AD	GO_MITOCHONDRIAL_PROTON_TRANSPORTING_ATP_SYNTHASE_COMPLEX_CATALYTIC_CORE_F_1	5.54e-04	5.71e-03	0.48	-0.96	-1.64	3	ATP5F1C,ATP5F1B,ATP5F1D
AD	GO_NEGATIVE_REGULATION_OF_LIPID_LOCALIZATION	5.54e-04	5.71e-03	0.48	0.49	1.98	37	NFKB1,APOC1,NFKBIA,PPARA,CYP4F2,ABCA1,PNPLA2,ITGB3,ABHD5,AGTR2,LEP,NR1H3,EGF,THBS1,CRP,CRY1,TNF,PPARD
AD	GO_TRANS_GOLGI_NETWORK	5.58e-04	5.74e-03	0.48	-0.35	-1.69	165	RAB11A,CLIP3,PREPL,GCC2,NSG2,SNAP25,RBFOX1,NMNAT2,CLTA,CLTC,RABEPK,PCSK1N,RAC1,PAM,EIPR1,ATP8A2,STX6,OCRL,NSG1,DOP1A,VAMP7,ATP8A1,AP1G1,CHST1,CA4,SCAMP5,KIAA1324,ARFGEF1,CHST2,BACE1,VAMP2,SCAMP1,TMEM230,SCAMP3,YIPF1,CCDC91,NBEA,ARFIP2,VAMP4,DOP1B,PI4K2A,ARFGEF2,OSBP,VPS53,C17orf75,ATP7B,M6PR,PCSK2,ARL1,CLASP2,VPS51,ATXN2,CLTB,ATP9A,SYT11,AP1S1,OPTN,C16orf70,BECN1,MYO1B,RGS20,TGOLN2,STX8,RAB21,COG…
AD	GO_SPINAL_CORD_DEVELOPMENT	5.61e-04	5.77e-03	0.48	0.37	1.76	76	PAX6,RFX4,SMO,GATA2,GLI2,MED12,TULP3,SOX12,NOTCH1,EVX1,PHGDH,ASCL1,ACTL6A,PTCH1,LHX1,MNX1,BAG3,PHOX2A,CLN8,WNT1,MPST,SOX4,HOXC10,ZIC1,HOXD10,LHX5,GDF11,HOXB8,GLI3,NKX6-1,DAAM2,PBX3,NPFF,LHX3,LBX1
AD	GO_INTERFERON_GAMMA_MEDIATED_SIGNALING_PATHWAY	5.64e-04	5.79e-03	0.48	0.38	1.73	66	TRIM5,PTAFR,IRF5,CD44,MT2A,SOCS3,IRF4,HLA-DPA1,PIAS1,TP53,IRF3,ARG1,TRIM8,CIITA,HLA-DPB1,TRIM31,MED1,GBP2,IRF7,IRF2,TRIM38,HPX,VCAM1,NR1H3,IRF6,SP100,HLA-DQB2,HCK,ICAM1,HLA-DQA1,IRF8,TRIM21,MID1,IFNG,OASL,PML
AD	GO_FORELIMB_MORPHOGENESIS	5.70e-04	5.85e-03	0.48	0.51	1.97	31	MSX1,TBX5,NIPBL,ZBTB16,TBX3,ALX4,RUNX2,GDF5,ALX3,TP63,ZNF358,HOXD10,HOXD9,TFAP2B
AD	GO_OUTER_MEMBRANE	5.85e-04	6.00e-03	0.48	-0.35	-1.71	155	OPA1,AGK,MTX2,MOAP1,CNR1,VDAC2,SLC25A46,TIGAR,SNCA,ARMCX2,ARMCX1,TOMM70,PPP2R2B,DNM1L,RSAD2,QTRT2,UBB,MARCHF5,ATP5MC3,VDAC1,MFF,LETMD1,GDAP1,SAMM50,LRPPRC,VAMP1,NAV3,AGPAT4,CISD1,HK1,ACSL3,ACSL4,TOMM20,BNIP3,RMDN3,TOMM34,RAB11FIP5,DNAJC11,CYB5B,PDE2A,TOMM22,PHB2,ANKH,MFN1,NIPSNAP2,HAX1,MIEF1,ATP5MC2,BNIP3L,VDAC3,ARMCX3,MARC2,TOMM40,UBA52,MFN2,MTERF3,UBC,RETSAT,MTOR,ASS1,ULK1,ATF2,EPHA4,PSEN1,SIGM…
AD	GO_DETECTION_OF_CHEMICAL_STIMULUS_INVOLVED_IN_SENSORY_PERCEPTION_OF_TASTE	5.90e-04	6.03e-03	0.48	0.59	2.04	21	AZGP1,PIP,PIGR,TAS2R4,CST1,CA6,TAS2R16,CST4,LPO,GNAT2,RTP4
AD	GO_INSULIN_LIKE_GROWTH_FACTOR_BINDING	5.90e-04	6.03e-03	0.48	0.55	2.01	26	ITGB4,IGFBP5,IGF1R,IGFALS,ITGB3,ITGA6,IGFBP7,CCN6,IGFBP1,IGF2R,CCN4,IGFBP6,CRIM1,CCN5,KAZALD1,IGFBP4,CCN2
AD	GO_REGULATION_OF_MICROTUBULE_POLYMERIZATION	5.89e-04	6.03e-03	0.48	-0.48	-1.84	41	CAMSAP1,CLIP3,SNCA,TOGARAM1,STMN2,RAC1,PAK1,DCTN1,DYRK1A,CLASP1,DRG1,NAV3,CAMSAP2,INPP5J,STMN1,MAP2,CDK5R1,AKAP9,PRUNE1,RANGRF,MAPRE3
AD	GO_REGULATION_OF_MACROPHAGE_DERIVED_FOAM_CELL_DIFFERENTIATION	5.91e-04	6.04e-03	0.48	0.54	2.08	28	CSF1,NFKB1,ALOX15B,NFKBIA,PPARA,ABCA1,PF4,CSF2,IL18,ITGB3,APOB,PRKCH,NR1H3,ADIPOQ,CRP,AGT,MSR1
AD	GO_REGULATION_OF_LIPID_TRANSPORT	5.98e-04	6.10e-03	0.48	0.35	1.74	89	NFKB1,PLTP,SYK,RETN,SSTR4,APOC1,NFKBIA,PPARA,LRP1,LRAT,OXT,CYP4F2,ABCA1,APOA1,ANXA9,NKX3-1,ANXA2,SIRT1,PTCH1,ITGB3,APOA4,TSPO,C1QTNF1,AGTR2,LEP
AD	GO_CELL_FATE_DETERMINATION	6.02e-04	6.12e-03	0.48	0.49	1.96	36	PAX6,GATA2,TBX2,BMP4,PAX2,NOTCH2,HES1,ASCL1,PRRX1,KLF4,PTCH1,ATOH1,WNT1,SOX17,IFRD1,EBF2,LBX1,GATA6,MYOD1,GATA3,CTNNB1,HOXA2,TRIM15
AD	GO_DICARBOXYLIC_ACID_TRANSPORT	6.02e-04	6.12e-03	0.48	-0.41	-1.79	78	SLC25A11,SLC25A32,PPFIA4,CCK,SLC1A1,SYT1,SNAP25,ARL6IP1,GRM7,SLC17A6,STXBP1,SNCA,SLC25A12,NPY5R,STX1A,GLS2,SLC26A4,SLC25A22,RIMS1,TSPOAP1,SLC17A7,VAMP2,ADORA1,PPFIA2,NF1,SLC1A6,SLC26A10,SLC19A2,LRRC8D,SLC1A2,ARL6IP5
AD	GO_LYSOSOMAL_TRANSPORT	6.02e-04	6.12e-03	0.48	-0.4	-1.74	77	GCC2,NAGPA,GPRASP1,AP3D1,VPS33A,EHD3,CACNG3,CHMP2B,VAMP7,VPS41,VIPAS39,AP1G1,VPS4B,HGSNAT,TSG101,CCDC91,VPS35,VPS39,HGS,CHMP5,USE1,AKTIP,CACNG2,VPS11,VPS53,M6PR,VPS51,SCYL2,MGRN1,SORT1,RAB7A,TGFBRAP1,PRKN,STX8,CLEC16A,BIN1,GNPTAB,ZFYVE16
AD	GO_RESPONSE_TO_CHEMOKINE	6.22e-04	6.32e-03	0.48	0.36	1.78	85	ACKR2,FOXC1,CXCR4,LOX,CMKLR1,CCL2,MPL,ACKR4,CCL5,PF4,CCR5,CCL16,CCL17,TREM2,DUSP1,CCL25,GPR35,CCL22,PPBP,CCL1,ACKR3,XCL1,CXCR6,CXCR5,CCR3,CXCR2,CCL7,CXCL12,CCL24,CCL23,CCL21,CCR1,CCL13,RBM15,CCR7,TFF2,CCRL2,XCR1,CXCL2,CCR4,EDN1,CCL4,CCL19,WNK1,CCL20,CXCL13
AD	GO_MEMBRANE_DOCKING	6.27e-04	6.36e-03	0.48	-0.36	-1.71	142	RAB11A,SYT1,SNAP25,DCTN3,STXBP1,NSF,TUBA4A,RABEPK,STX12,CEP72,PAFAH1B1,SCFD1,STX1A,ACTR1A,NDRG4,RAB15,VPS33A,STX6,DYNLL1,PCNT,DCTN1,DCTN2,CLASP1,PPP2R1A,VPS33B,TUBB,CHP1,TUBG1,VTI1B,RAB3B,DYNC1H1,CKAP5,DYNC1I2,PRKAR2B,AHI1,VAPB,RALB,STX3,USO1,TUBB4B,RPGRIP1L,PSEN2,CSNK1D,CEP76,SNX3,YWHAE,CEP41,STX7,VPS11,CEP290,TUBA1A,AKAP9,SNAP29,HSP90AA1,EXOC6B,RAB7A,PPFIA3,SSNA1,STX8,KCNB1,UNC13A,CPLX2,STX4,UN…
AD	GO_PROTEASOME_ASSEMBLY	6.30e-04	6.38e-03	0.48	-0.74	-1.96	11	POMP,PSMG1,PSMD5,ECPAS,PSMD10,PSMD4,PSMD11,PSMD13,PSMD9,PSMG2
AD	GO_REGULATION_OF_SUPEROXIDE_ANION_GENERATION	6.36e-04	6.45e-03	0.48	0.59	2.03	21	EGFR,SYK,ACP5,GNAI2,F2RL1,CLEC7A,CD177,CYBA,ITGAM,TYROBP,PON3,ITGB2,GSTP1,CRP,AGT
AD	GO_HIPPOCAMPAL_MOSSY_FIBER_TO_CA3_SYNAPSE	6.42e-04	6.47e-03	0.48	-0.55	-1.92	29	NECTIN3,SYT1,YWHAZ,SLC30A3,SH3GL2,VAMP7,PRKAR1B,GRIK2,BACE1,ADCY1,CTNNA2,EFNB3,RAPGEF4,LRRTM2,CACNG2
AD	GO_HIPPO_SIGNALING	6.42e-04	6.47e-03	0.48	0.53	2.04	29	TEAD3,WWC3,SAV1,WWTR1,MOB3B,LIMD1,TJP1,YAP1,DVL2,TEAD1,STK3,LATS1,STK4,TJP2,AMOT
AD	GO_MICROTUBULE_CYTOSKELETON_ORGANIZATION	6.42e-04	6.47e-03	0.48	-0.28	-1.49	389	RAB11A,CAMSAP1,CLIP3,TUBG2,FSD1,DYNC1LI1,GCC2,RANBP1,NEFL,ACTR10,FGF13,TRIM37,CLTC,SNCA,TUBA4A,CCSER2,TOGARAM1,CEP72,PAFAH1B1,TBCE,STMN2,RAC1,MLH1,ABRAXAS2,SSX2IP,ACTR1A,PRKCZ,NDEL1,PRC1,TACC2,ATAT1,GAPDH,TUBA1B,CDK5,LRRC49,PAK1,BMERB1,PCNT,PLK2,CHMP2B,TUBB2A,DCTN1,TPPP,RNF4,DCTN2,DYRK1A,TRIM36,CLASP1,PPP2R1A,DRG1,TUBGCP2,NAV3,CRMP1,CHMP2A,NEURL1,TUBB,CHP1,UVRAG,ROCK2,TUBG1,SPAST,MAD2L1,ACTR1B,ST…
AD	GO_NEUROMUSCULAR_PROCESS	6.42e-04	6.47e-03	0.48	-0.41	-1.79	81	HERC1,CAMTA1,NEFL,UCHL1,FGF12,PAFAH1B1,DLG4,SCN1A,UBA5,ATP8A2,DCTN1,KCNAB2,MYH10,AGTPBP1,ADARB1,GLRB,BACE1,GRIN2A,GCH1,AARS1,CNTNAP1,NR4A3,FXN,CTNNA2
AD	GO_ORGANELLE_ASSEMBLY	6.39e-04	6.47e-03	0.48	-0.26	-1.41	571	STAM,ATXN10,ACTN2,SEPTIN6,DYNLRB1,RAB11A,ATG2B,G3BP2,KIFAP3,SMURF1,SNX10,TBPL1,TRIM37,RSL24D1,MKKS,PRKAR1A,CORO1A,DCTN3,TUBA4A,TOGARAM1,BRIX1,STX12,SHANK2,CEP72,PAFAH1B1,SCFD1,C5orf30,MLH1,ABRAXAS2,SSX2IP,RAB1A,ACTR2,ACTR1A,ATP6V1D,LSM4,PIP4K2C,NLGN1,MAPK9,ATAT1,MEF2C,LRRC49,OCRL,KIF3C,TMOD1,EHD3,HSPB11,DYNLL1,PCNT,PLK2,UBQLN2,CHMP2B,FASTKD2,DCTN1,MRPL22,CNOT7,VPS28,RNF4,MRPS7,DCTN2,MYH10,CLASP1,…
AD	GO_PH_REDUCTION	6.41e-04	6.47e-03	0.48	-0.49	-1.89	43	DMXL2,ATP6V1E1,ATP6V1B2,ATP6V0B,ATP6AP1,ATP6V1D,ATP6V0E2,ROGDI,ATP6V1A,ATP6V1G1,ATP6V1F,ATP6V0A1,CLCN3,CCKBR,ATP6V1C1,ATP6V0C,ATP6V0D1
AD	GO_ANTIGEN_BINDING	6.43e-04	6.47e-03	0.48	0.48	1.92	38	LILRA2,TSPAN4,CD40,FCN3,HLA-DPA1,LAG3,CD48,IL7R,PLG,KLRD1,SLC7A9,CD1B,HLA-DPB1,LILRA1,SLAMF1,CLEC4M
AD	GO_NEUROFILAMENT	6.48e-04	6.52e-03	0.48	-0.8	-1.94	8	NEFM,INA,NEFL,DLGAP2,SHANK2
AD	GO_APICAL_JUNCTION_ASSEMBLY	6.50e-04	6.52e-03	0.48	0.45	1.95	48	GJA1,CLDN3,RAB13,NPHP1,MYO1C,EPHA2,MICALL2,PKN2,TJP1,SNAI1,CLDN5,CBFB,PARD3,PATJ,PECAM1,IKBKB,MPP5,PARD6B,WNT11,RAMP2,PRKCH
AD	GO_FLUID_TRANSPORT	6.55e-04	6.55e-03	0.48	0.58	2	22	AQP1,SLC14A1,CSF2,AQP6,HAS2,UPK3A,AQP4,AHCYL1,HYAL2,PDZD3,AVP,AQP8,AQP2,EDN1,AQP3
AD	GO_HOMEOSTASIS_OF_NUMBER_OF_CELLS_WITHIN_A_TISSUE	6.54e-04	6.55e-03	0.48	0.55	2.01	25	CSF1,SMO,BCL2,GATA2,SASH3,PRDM14,NOTCH1,F2R,FLT3LG
AD	GO_MULTI_MULTICELLULAR_ORGANISM_PROCESS	6.54e-04	6.55e-03	0.48	0.28	1.6	196	SYDE1,GJA1,PZP,BCL2,PGF,AGRP,PRDM14,TEAD3,IGFBP5,RXRA,CLDN4,PTAFR,EMP2,PRDM1,OXT,PSG9,GNRH1,HSF1,MAFF,DKKL1,P2RX1,SLC38A3,PGR,ETS1,LGALS9,ITGA5,PSG11,GIP,SLC38A2,ARG1,MMP2,TGFB3,JUNB,PCSK5,CAD,SMURF2,IGFBP7,ADRA2C,LEP,MMP9,MED1,HFE,ABCC2,KLF1,SMCP,COMT,RAMP2,CD226,KLK14,PSG1,SLC2A1,ESR1,PSG6,CORIN,EPOR,NPFF,LIF,ITGA2,ADCY7,IDO1,CD160,CD96,TNP2,VDR,TGFBR2,B4GALT1,ADRA2B,IHH,ACR,AGT,NODAL,FBLN1,NR2…
AD	GO_REGULATION_OF_CYTOSOLIC_CALCIUM_ION_CONCENTRATION	6.56e-04	6.56e-03	0.48	0.25	1.49	304	LPAR4,APLNR,FYN,PLCE1,SWAP70,PLCD1,GJA1,ACKR2,BCL2,GATA2,CXCR4,PTGER1,RYR1,NMB,GLP1R,CMKLR1,C3AR1,HRC,GPR20,F2RL1,LRP1,OXT,PLCG2,S1PR4,PLCB2,ACKR4,F2R,FZD9,ANXA9,HCRT,PTGER2,DRD3,KNG1,CD19,JPH2,CALCR,P2RX1,PIK3CG,C5AR1,CCR5,PTPRC,SLC8B1,RAMP3,CYBA,PTPN6,CD4,GPR18,ANXA2,P2RY6,TRPC7,PTGDR,LPAR3,GNA13,GPR32,ATP1A2,TRPV4,PDE6A,TRPV5,GPER1,CHD7,GPR35,GIPR,C1QTNF1,ABL1,FPR3,PTGIR,CAV1,CCL1,ACKR3,CASQ2,…
AD	GO_POSITIVE_REGULATION_OF_BICELLULAR_TIGHT_JUNCTION_ASSEMBLY	6.66e-04	6.65e-03	0.48	0.86	1.94	6	CLDN3,NPHP1,EPHA2,CLDN5
AD	GO_INTRINSIC_COMPONENT_OF_ENDOPLASMIC_RETICULUM_MEMBRANE	6.70e-04	6.68e-03	0.48	-0.38	-1.72	104	ELOVL4,ELOVL6,UBXN8,ARL6IP1,SPCS1,RTN4,SLC35B1,SARAF,EMC9,INSIG2,PORCN,DPM2,EMC7,RETREG1,TM7SF2,PIGK,HACD3,DERL1,DOLPP1,ELOVL2,BCAP31,EMC8,PREB,EIF2AK3,TMEM33,EMC6,GPAA1,HSPA5,DOLK,TBL2,SLC27A2,BNIP1,TAP2,EMC1,HACD1,CALR,DPAGT1,PGAP3,CYP2E1,PIGG,SLC27A5,EDEM1,TAPBP,CANX,AMFR,SEC61A1,DHCR7,RTN1,SCD,TECR,RTN2,INSIG1,DNAJB12,DPM3,AUP1,ERGIC3,SLC37A1,SREBF2,PIGT
AD	GO_METAL_CLUSTER_BINDING	6.75e-04	6.73e-03	0.48	-0.47	-1.86	52	GLRX2,CIAPIN1,ISCU,SDHB,NDUFV2,RSAD2,GLRX5,NFU1,ISCA1,NDUFS7,UQCRFS1,NDUFS2,CISD1,FECH,NDUFV1,ACO2,CDK5RAP1,NDUFS1,FXN
AD	GO_REGULATION_OF_CD4_POSITIVE_ALPHA_BETA_T_CELL_ACTIVATION	6.76e-04	6.73e-03	0.48	0.45	1.93	46	SASH3,BCL6,NCKAP1L,IRF4,IL12RB1,CD86,CBFB,CD80,LGALS9,IL18,IL4R,ANXA1,XCL1,TWSG1,IL23A,CD81,RIPK2,RUNX3,TBX21,CD160,TGFBR2,GATA3,IFNG,AGER,IL12B,IL2,CCL19,FOXP3,JAK3,SOCS1,HLX,MYB,TNFSF4,NLRP3,MALT1
AD	GO_AXIS_ELONGATION	6.78e-04	6.74e-03	0.48	0.57	1.98	23	MED12,BMP4,HNF1B,SIX1,YAP1,PTK7,WNT11,MED1,LRP6,SOX9,ESR1,TNC
AD	GO_MUSCLE_CELL_DIFFERENTIATION	6.78e-04	6.74e-03	0.48	0.25	1.44	278	SMO,BCL2,TBX2,MSX1,SGCD,TBX5,NFATC4,BMP4,LOX,NFATC1,RYR1,MYLK3,CSRP1,LMNA,CEACAM5,CSRP3,IGFBP5,HEY2,FOXO4,TCF3,RXRA,HES1,NOTCH1,MMP14,TMOD3,PGM5,PPARA,PTBP1,FOXF1,PDGFRB,YY1,RBM38,TBX3,TTN,MYEF2,MYOZ1,GATA4,SIX1,FLT3LG,MYOF,AKAP13,EHD2,NFATC3,RBPJ,MYOM1,TNNT3,CAV2,SYNPO2L,GDF15,PIAS1,RORA,KRT19,SIRT1,CDH15,TBX1,IL4R,MYH11,LMOD1,GPER1,ABL1,KEL,WNT1,DMPK,AGTR2,NRAP,CASQ2,TCAP,RAMP2,BMP10,SOX9,IFRD1…
AD	GO_ENDOCRINE_PANCREAS_DEVELOPMENT	6.86e-04	6.81e-03	0.48	0.45	1.87	42	PAX6,FOXO1,SMO,BMP4,HES1,ONECUT1,PAX4,GIP,MNX1,GIPR,ANXA1,SOX4,HNF4A,SOX9,FOXA2,NKX6-1,RFX3,GATA6,PDX1,NEUROG3
AD	GO_VENTRICULAR_COMPACT_MYOCARDIUM_MORPHOGENESIS	6.88e-04	6.82e-03	0.48	0.83	1.97	7	TGFBR3,BMPR1A,TGFBR1,CHD7
AD	GO_T_HELPER_1_TYPE_IMMUNE_RESPONSE	6.90e-04	6.84e-03	0.48	0.49	1.97	35	EBI3,IL18BP,IL12RB1,IL1R1,SPN,IL18RAP,CD80,SLC11A1,IL18R1,IL18,IL4R,LEF1,ANXA1,TLR4,XCL1,IL23A,RIPK2
AD	GO_ESTABLISHMENT_OF_MITOCHONDRION_LOCALIZATION	7.04e-04	6.96e-03	0.48	-0.6	-1.96	23	OPA1,NEFL,ACTR10,UCHL1,UBB,LRPPRC,SYBU,SPAST,MAP1S
AD	GO_GLUTAMATE_METABOLIC_PROCESS	7.03e-04	6.96e-03	0.48	-0.62	-2	22	GAD1,GAD2,GOT1,OAT,SLC25A12,GLS2,GOT2,ALDH18A1,ALDH5A1
AD	GO_NEUROTRANSMITTER_RECEPTOR_COMPLEX	7.08e-04	7.00e-03	0.48	-0.53	-1.92	35	CNIH3,GRIK1,SHANK2,DLG4,DLG3,NLGN1,CACNG3,PTK2B,PORCN,GRIA1,ABHD6,GRIK2,DLG2,GRIN2A,GRIA2
AD	GO_RNA_POLYMERASE_COMPLEX	7.10e-04	7.01e-03	0.48	-0.41	-1.81	83	POLR3F,POLR3K,TBPL1,RTF1,POLR3B,CCNH,CDK7,POLR2D,POLR2B,MMS19,GTF2B,POLR2K,ERCC3,GTF2F1,TADA3,POLRMT,MNAT1,POLR2C,POLR3C,POLR2I,SUPT3H,RPRD1A,POLR1C,TAF7,POLR2G,TAF12,POLR2F,TAF4B,GTF2A2,GTF2H4,TAF13,TBP,TAF9B,WDR61,POLR3D,POLR2H,GTF2H1,GTF2E2,POLR2A,POLR2L,GTF2H5,ERCC1,CTR9
AD	GO_REGULATION_OF_TOLL_LIKE_RECEPTOR_4_SIGNALING_PATHWAY	7.13e-04	7.04e-03	0.48	0.7	2	12	LTF,LILRA2,F2RL1,MFHAS1,APPL2,TNFAIP3,LBP,NR1H3,PTPN22
AD	GO_T_CELL_MEDIATED_IMMUNITY	7.17e-04	7.07e-03	0.48	0.35	1.69	87	FCGRT,WAS,FCGR2B,SASH3,TNFRSF1B,RAB27A,EMP2,AZGP1,LILRB1,IL7R,IL12RB1,IL1R1,PRF1,CTSH,IL18RAP,CD70,PTPRC,SLC11A1,IL4,IL18R1,IL18,IFNB1,ARG1,CD1B,HFE,XCL1,IL23A,CD81,TRPM4,TBX21,CEACAM1,ICAM1,FADD,IFNA2,GATA3,CD1A,KDELR1
AD	GO_REGULATION_OF_MICROTUBULE_POLYMERIZATION_OR_DEPOLYMERIZATION	7.20e-04	7.09e-03	0.48	-0.44	-1.83	66	CAMSAP1,CLIP3,FGF13,SNCA,TOGARAM1,STMN2,RAC1,PAK1,BMERB1,DCTN1,DYRK1A,CLASP1,DRG1,NAV3,SPAST,STMN4,CKAP2,MAP1S,CAMSAP2,INPP5J,MAPRE2,STMN3,STMN1,MAP2,CDK5R1,AKAP9,PRUNE1,CLASP2,RANGRF,MAPRE3
AD	GO_G_PROTEIN_COUPLED_RECEPTOR_SIGNALING_PATHWAY	7.22e-04	7.10e-03	0.48	0.2	1.3	726	LPAR4,APLNR,PLCE1,ACKR2,SMO,PLEK,PDCL,CXCR4,TULP3,PTGER1,NPFFR1,GPRC5C,AGRP,GPR161,WASF2,SSTR4,NMB,GNAI2,GLP1R,PDE3A,CMKLR1,C3AR1,GPR20,LGR4,F2RL1,LRP1,FCN1,PTAFR,EZR,CCL2,ENTPD2,OXT,RGR,ABCA1,PLXNB1,S1PR4,P2RY2,PDGFRB,PLCB2,APOA1,GNRH1,SPHK1,ACKR4,GPR135,ARHGEF26,CCL5,F2R,FZD9,IQGAP2,HCRT,PTGER2,GNA12,DRD3,KNG1,PF4,P2RY14,RXFP3,AKAP13,OR2H1,CALCR,GPR31,GLRA1,GNG12,RGS9,PIK3CG,GPR171,RHO,OR2C1,C5…
AD	GO_DENDRITIC_CELL_DIFFERENTIATION	7.23e-04	7.11e-03	0.48	0.48	1.95	37	FCGR2B,LILRB2,NOTCH2,TMEM176A,F2RL1,LILRB1,SPI1,IRF4,RBPJ,BATF,CSF2,IL4,LGALS9,TREM2,TMEM176B,LTBR,GATA1,AXL,TGFBR2,CCR7,GAS6,RELB
AD	GO_ACTIN_FILAMENT_BASED_PROCESS	7.25e-04	7.12e-03	0.48	0.21	1.31	589	TRIP10,MYL3,PAWR,SORBS3,CDC42EP4,FOXJ1,SCIN,KCNE4,SWAP70,GJA1,KCNJ5,WAS,ASAP3,BCL2,RHOQ,PXN,CLDN3,PLEK,SGCD,GDPD2,LIMK2,ITGB5,MYLK3,RAB13,CSRP1,KANK1,BCL6,WASF2,CSRP3,NPHP1,TLN1,PDPN,RND2,NOTCH2,MYO1C,KCNQ1,INPPL1,ALMS1,TMOD3,PGM5,F2RL1,PHACTR4,LRP1,VASP,AQP1,EMP2,CSF1R,EZR,FES,SDC4,RHOD,TRIOBP,PDGFRB,ARAP1,TTN,APOA1,MICALL2,FHL3,TNNI1,LCP1,NCKAP1L,MYOZ1,GATA4,PPFIA1,IQGAP2,CASS4,SIGLEC15,AKAP13,…
AD	GO_MITOCHONDRIAL_CALCIUM_ION_TRANSMEMBRANE_TRANSPORT	7.31e-04	7.17e-03	0.48	-0.62	-1.89	18	OPA1,MICU1,PMPCB,VDAC1,MICU2,LETM1,PSEN2,PHB2,PARL,STOML2,PMPCA,AFG3L2
AD	GO_REGULATION_OF_MICROTUBULE_BASED_PROCESS	7.31e-04	7.17e-03	0.48	-0.33	-1.62	166	CAMSAP1,CLIP3,FSD1,RANBP1,FGF13,TRIM37,MKKS,CLTC,SNCA,TOGARAM1,PAFAH1B1,STMN2,RAC1,ATAT1,PAK1,BMERB1,PLK2,CHMP2B,DCTN1,RNF4,DYRK1A,TRIM36,CLASP1,DRG1,NAV3,CHMP2A,CFAP20,ROCK2,SPAST,STMN4,DYNC1H1,CKAP2,PDCD6IP,VPS4B,MAP1S,CAMSAP2,INPP5J,NEFH,MAPRE2,STMN3,CEP76,CFAP298,CHMP5,STMN1,GNAI1,MAP2,CDK5R1,CHMP1B,AKAP9,PRUNE1,CLASP2,RANGRF,EPHA3,MAPRE3
AD	GO_STRUCTURAL_MOLECULE_ACTIVITY_CONFERRING_ELASTICITY	7.35e-04	7.19e-03	0.48	0.71	1.98	11	AHNAK,EMILIN1,TTN,LAMC1,ELN
AD	GO_EXTRACELLULAR_MATRIX_ASSEMBLY	7.42e-04	7.24e-03	0.48	0.49	1.93	34	MFAP4,LAMB2,EFEMP2,LOX,NOTCH1,EMILIN1,THSD4,ANTXR1,PHLDB1,HAS2,PLOD3,MYH11,RAMP2,SOX9,COL1A2,GPM6B,LAMB4,IHH,GAS6,AGT
AD	GO_POSITIVE_REGULATION_OF_EPIDERMIS_DEVELOPMENT	7.42e-04	7.24e-03	0.48	0.49	1.93	34	ALOX15B,FOXC1,BMP4,SFRP4,NOTCH1,TRADD,NUMA1,PTCH1,TGFB2,ATOH1,MED1,PRKCH,SULT2B1,VDR,KRT2,SFN,PLAAT4,NCOA3,TNF,HPSE,FOXN1,PPARD
AD	GO_TRANSMEMBRANE_RECEPTOR_PROTEIN_KINASE_ACTIVITY	7.42e-04	7.24e-03	0.48	0.38	1.77	72	EGFR,TGFBR3,ROR2,BMPR1B,TIE1,EPHA2,BMPR1A,FGFR4,CSF1R,IGF1R,PDGFRB,AMHR2,EPHB4,ERBB2,DDR2,ACVRL1,TGFBR1,EPHA1,INSRR,MUSK,LTBP1,LTBP4,EFNA4,IGF2R,NTRK1,AXL,TGFBR2,MST1R
AD	GO_ESTABLISHMENT_OF_LOCALIZATION_IN_CELL	7.43e-04	7.25e-03	0.48	-0.28	-1.48	416	AP3M2,PLCB1,SEH1L,TOR1A,VSNL1,HMGCR,RAB11A,GSTO1,AP3S1,CNIH3,SHROOM2,DYNC1I1,DNM3,AKAP6,KIFAP3,SMURF1,PPP3CB,SNAP91,ACTR10,ISCU,AP3B2,MKKS,SYNJ1,TRAPPC2,CORO1A,SNCA,NSF,YWHAZ,PAFAH1B1,STK25,CX3CL1,SCFD1,FKBP1B,OXCT1,MPC2,RAC1,MLH1,RAB1A,ACTR2,ACTR1A,PRKCZ,NDEL1,AP3D1,ARFGAP2,NLGN1,SEC23A,CDK5,LRMP,DNM1,CHMP2B,SELENOT,DCTN1,VAMP7,BET1,DCTN2,CLASP1,PEF1,HTR2A,ENY2,PTK2B,ACTR3,CHMP2A,GRIA1,SYBU,FKBP…
AD	GO_VESICLE_DOCKING	7.48e-04	7.29e-03	0.48	-0.47	-1.85	49	SYT1,SNAP25,STXBP1,NSF,RABEPK,STX12,SCFD1,STX1A,NDRG4,RAB15,VPS33A,STX6,VPS33B,VTI1B,RAB3B,RALB,STX3,USO1,STX7,VPS11,EXOC6B,PPFIA3,STX8,KCNB1,UNC13A,CPLX2,STX4,UNC13B,RAB3D,RAB8B,RAB3A
AD	GO_REGULATION_OF_PROTEIN_TARGETING	7.53e-04	7.33e-03	0.48	-0.43	-1.79	64	C2CD5,PDCD5,ANK3,ATP5IF1,ITGB1BP1,HRAS,CDK5,PAK1,MFF,HTRA2,VAMP7,BAG4,CHP1,UBL5,SAE1,FBXW7,GDI1,DMTN,BAP1,MTCL1,ARIH2,CACNB3,PARL,HAX1,MIEF1,BNIP3L,VPS11,PRNP,CDK5R1
AD	GO_ENDOCARDIAL_CUSHION_MORPHOGENESIS	7.58e-04	7.37e-03	0.48	0.5	1.95	31	TBX2,MSX1,HEY2,BMPR1A,NOTCH1,HEYL,SNAI1,RBPJ,ACVRL1,TGFBR1,TGFB2,SOX9,SMAD4,MDM4,ENG,TGFBR2,MDM2,FGF8,BMP5,BMP7
AD	GO_UBIQUITIN_LIKE_PROTEIN_CONJUGATING_ENZYME_ACTIVITY	7.63e-04	7.42e-03	0.48	-0.55	-1.91	29	UBE2V2,UBE2N,UBE2K,UBE2S,UBE2A,UBE2Q1,UBE2E1,UBE3B,UBE2D2,CDC34,UBE2Z,UBE2I,UBE2D1,AKTIP,UFC1,UBE2NL,UBE2J1,UBE2L3,UBE3C
AD	GO_MONONUCLEAR_CELL_MIGRATION	7.64e-04	7.42e-03	0.48	0.36	1.7	74	RARRES2,CSF1,CMKLR1,C3AR1,CCL2,CCL5,PLG,C5AR1,CCL16,CCL17,PECAM1,SLAMF8,TRPV4,DUSP1,CCL25,CCL22,ANXA1,CCL1,XCL1,SERPINE1,CCL7,PLA2G7,CXCL12,PDGFB,TNFSF11,CCL24,CCL23,THBS1,CCL21,CCR1,CCL13,S100A7,CALCA,TNF,AGER,S100A14,LGALS3,BMP5,CCL4,CCL19,IL6R,CCL20,MSTN,FLT1
AD	GO_REGULATION_OF_ESTABLISHMENT_OF_PROTEIN_LOCALIZATION_TO_CHROMOSOME	7.71e-04	7.48e-03	0.48	-0.75	-1.96	10	CCT6A,CCT8,CCT2,CCT4,CCT5,SPIDR,CCT7,CCT3
AD	GO_REGULATION_OF_T_HELPER_1_TYPE_IMMUNE_RESPONSE	7.76e-04	7.52e-03	0.48	0.58	2.01	21	IL12RB1,IL1R1,CD80,SLC11A1,IL18R1,IL18,IL4R,ANXA1,XCL1,IL23A,RIPK2,IL1RL1,IL12B,CCL19,JAK3,HLX,TNFSF4
AD	GO_U2_TYPE_CATALYTIC_STEP_2_SPLICEOSOME	7.79e-04	7.54e-03	0.48	-0.58	-1.91	24	BCAS2,PRPF19,SNRPD1,CDC5L,DHX8,SNRPE,SNRPB2,SNRPF,SNRPD2,SNRPB,SNRPD3,CRNKL1,RBM22,BUD31,PRPF8
AD	GO_PROSTATE_GLAND_DEVELOPMENT	7.81e-04	7.55e-03	0.48	0.44	1.87	45	GLI2,ALOX15B,BMP4,ID4,RXRA,NOTCH1,RARG,SMARCC1,NKX3-1,PTCH1,GLI1,ANXA1,TP63,STK11,SOX9,SERPINB5,ESR1,GLI3,TNC,CYP19A1,CRIP1,CTNNB1,HOXB13,AR,HOXD13,BMP7,FOXA1
AD	GO_NEGATIVE_REGULATION_OF_TOLL_LIKE_RECEPTOR_SIGNALING_PATHWAY	7.83e-04	7.56e-03	0.48	0.54	2.03	27	LILRA2,LGR4,F2RL1,LILRA4,IRF4,MFHAS1,IRAK3,NFKBIL1,CD300A,TNFAIP3,TLR4,TLR3,TLR6
AD	GO_INTRINSIC_APOPTOTIC_SIGNALING_PATHWAY_IN_RESPONSE_TO_DNA_DAMAGE	7.87e-04	7.60e-03	0.48	0.34	1.68	87	MUC1,BCL2,NFATC4,PIAS4,HIPK2,TNFRSF1B,PHLDA3,EPHA2,CIDEB,AEN,NUPR1,CD44,ELL3,SNAI1,TNFRSF1A,ATAD5,USP47,HIPK1,BRCA1,SIRT1,TP53,IKBKE,EP300,ABL1,ACKR3,TP63,TP73,HIC1,RPS27L,TMEM161A,HMOX1,CD74,PYCARD,CXCL12,NACC2,TMEM109,CDKN1A,BCL2L11,SFN,DDIT4,CRIP1
AD	GO_HOST_CELL_CYTOPLASM	7.93e-04	7.64e-03	0.48	0.82	1.96	7	AQP1,PF4,RAB29,BICD1,GBP2
AD	GO_LIGAND_ACTIVATED_TRANSCRIPTION_FACTOR_ACTIVITY	7.95e-04	7.64e-03	0.48	0.44	1.87	45	RXRA,NR5A1,PPARA,RARG,RORC,NKX3-1,PGR,RORA,RXRG,STAT3,NR2E3,ESR1,NR1H3,NR4A1,VDR,NR5A2,NR1I2,NR6A1,NR1D2,NR2F2,AR,PPARD,NR1H4,ESRRB,NR2F6,ESR2,NR1I3
AD	GO_POSITIVE_REGULATION_OF_DENDRITE_MORPHOGENESIS	7.95e-04	7.64e-03	0.48	-0.52	-1.91	35	OPA1,KALRN,SS18L1,SS18L2,PAFAH1B1,ACTR2,DNM1L,BHLHB9,CAPRIN2,VAMP7,PARP6,LRP8,BAIAP2,ITPKA,TIAM1,CAMK2B,ANKRD27,CUX2,CAPRIN1
AD	GO_REGULATION_OF_PHOSPHORYLATION	7.95e-04	7.64e-03	0.48	0.18	1.21	1244	ITPKB,APLNR,FYN,PAX6,RARRES2,PLCE1,CSF1,SORBS3,FOXO1,ANGPT1,INHBB,MAPKAPK2,EGFR,PLXNB2,CTDSP1,MAP3K20,GH1,SYK,CDKN2C,CTF1,BCL2,SRPX2,BCAR3,LTF,BANK1,FCGR2B,CCNT1,BMP4,CXCR4,LOX,PGF,ROR2,SOX2,GPRC5C,DVL3,GCK,MAP3K19,PFKFB3,CNTD2,SSTR4,MECOM,HIPK2,CSK,RRAS,GNAI2,NOTCH2,SASH1,PAK4,EPHA2,BMPR1A,HES1,WWTR1,NOTCH1,CTDSP2,ARAF,HRC,EMILIN1,TCL1B,TLR7,PPARA,F2RL1,CD40,TRIM5,ZBTB20,LRP1,TNFRSF10B,FGFR4,MAP…
AD	GO_LATE_ENDOSOME_TO_VACUOLE_TRANSPORT	7.97e-04	7.65e-03	0.48	-0.72	-1.95	12	PIK3R4,CHMP2B,LEPROTL1,VPS28,TMEM50A,CHMP2A,SNF8,CHMP1B,CHMP7,CHMP1A,BECN1
AD	GO_PHOSPHATIDYLINOSITOL_METABOLIC_PROCESS	7.97e-04	7.65e-03	0.48	-0.35	-1.64	136	MTMR6,PLCB1,INPP5F,MTMR4,FIG4,SYNJ1,DPM1,PIP4K2C,MTMR1,OCRL,PIK3R4,MTMR9,INPP5A,PI4KA,HTR2A,RAB5A,DPM2,PIK3CB,PIGK,PGAP1,PIP5K1B,IP6K2,AGAP2,PIGP,INPP4B,PLA2G4C,INPP4A,IMPA1,GPLD1,IMPAD1,PIK3R3,PIP4K2B,INPP5J,PIGN,MTMR2,SACM1L,EFR3B,CDS1,PI4K2A,MTMR7,SYNJ2,ARF3,GPAA1,PIGB,PIKFYVE,IP6K1,INPP1,LPGAT1,PIGH,PIP5K1A,PGAP2,PIGZ,PIGL,PIGF,EFR3A,SOCS2
AD	GO_NEGATIVE_REGULATION_OF_GENE_SILENCING	8.00e-04	7.67e-03	0.48	0.54	1.97	26	H1-2,H1-4,H1-3,H1-6,H1-5,TP53,H1-1,DND1,APOBEC1,PHF2,ESR1,TERT,PHF8
AD	GO_INTERLEUKIN_2_PRODUCTION	8.03e-04	7.69e-03	0.48	0.41	1.83	56	PAWR,SASH3,HDAC7,EZR,IRF4,CD34,PRKD2,LAG3,CLEC7A,CD86,PTPRC,CD80,SLC11A1,CD4,IL18,CD3E,TNFAIP3,ABL1,ANXA1,VSIG4,XCL1,ZFP36,RIPK2,HOMER3,IL1A
AD	GO_MODULATION_OF_EXCITATORY_POSTSYNAPTIC_POTENTIAL	8.06e-04	7.71e-03	0.48	-0.53	-1.87	31	SHANK2,DLG4,STX1A,PRKCZ,NLGN1,RGS4,PTK2B,RIMS1,BAIAP2,CACNB3,MTMR2,RIMS2,EIF4A3,CUX2,NPY2R,GRIN1,NRXN1,NLGN4X
AD	GO_POSITIVE_REGULATION_OF_EPITHELIAL_TO_MESENCHYMAL_TRANSITION	8.08e-04	7.72e-03	0.48	0.46	1.91	41	FOXC1,BMP4,PDPN,WWTR1,NOTCH1,DAB2,TCF7L2,TGFB1I1,SNAI1,COL1A1,TGFBR1,TGFB2,TGFB3,LEF1,BAMBI,SMAD4,ALX1,ENG,TGFBR2,SERPINB3,CTNNB1,RGCC,LOXL2
AD	GO_RESPONSE_TO_TRANSFORMING_GROWTH_FACTOR_BETA	8.09e-04	7.72e-03	0.48	0.28	1.57	197	FYN,TGFBR3,ZFHX3,PXN,SMAD5,LOX,ZFP36L2,LRRC32,ITGB5,ZFP36L1,HIPK2,LTBP3,BMPR1A,PDE3A,SMAD9,EMILIN1,ONECUT1,APAF1,MAPK7,DAB2,AMHR2,TGFB1I1,YES1,FOLR1,COL1A1,CLDN5,GLG1,PARD3,GDF5,CAV2,GDF15,ACVRL1,TGFBR1,SIRT1,TP53,TGFB2,SMAD6,ARG1,TGFB3,FMOD,EP300,APPL2,SMURF2,CREBBP,WWOX,WNT1,CAV1,SOX5,LTBP1,PRDM16,FOXH1,BAMBI,XCL1,TWSG1,STK11,SOX9,CHST11,SMAD4,LTBP4,RUNX3,COL1A2,CBL,ZYX,SMAD1,ITGA8,HYAL2,ZEB1,E…
AD	GO_HEAD_MORPHOGENESIS	8.12e-04	7.75e-03	0.48	0.51	1.99	30	MSX1,NIPBL,RRAS,COL1A1,SGPL1,CLDN5,TBX1,MMP2,TGFB3,EP300,LEF1,LRP6,CRISPLD2,PAX9,SKI,IHH
AD	GO_REGULATION_OF_B_CELL_RECEPTOR_SIGNALING_PATHWAY	8.18e-04	7.79e-03	0.48	0.62	1.94	16	FCGR2B,ELF1,CD19,CBFB,CD300A,PAX5,PRKCH,ELF2,CD81,PTPN22,LPXN,CD22
AD	GO_WNT_ACTIVATED_RECEPTOR_ACTIVITY	8.18e-04	7.79e-03	0.48	0.62	1.94	16	NID1,LRP5L,FZD9,LRP5,FZD10,LRP6,FZD1,ROR1,EGF,FZD7,FZD2,RYK,FZD4,FZD5
AD	GO_ANTIGEN_PROCESSING_AND_PRESENTATION_OF_PEPTIDE_OR_POLYSACCHARIDE_ANTIGEN_VIA_MHC_CLASS_II	8.21e-04	7.81e-03	0.48	-0.41	-1.78	82	LGMN,DYNC1LI1,DYNC1I1,KIFAP3,ACTR10,CLTA,CLTC,DCTN3,DCTN6,SH3GL2,ACTR1A,AP2S1,SEC23A,KIF3C,DYNLL1,AP2M1,DCTN1,DCTN2,DCTN4,AP1G1,AP2B1,ACTR1B,DYNC1H1,DYNC1I2,CAPZA2,KLC1,SPTBN2,AP2A2
AD	GO_PROTEIN_MONOUBIQUITINATION	8.22e-04	7.81e-03	0.48	-0.47	-1.88	50	OBI1,FBXL2,RBX1,TRIM37,CUL1,UBB,PEF1,SKP1,NEURL1,UBE4B,UBE2E1,TSG101,RNF2,PCGF3,KLHL12,DDB1,CUL4B,NEDD4L,CUL3,RNF40,RNF126,MGRN1,PCGF1,PRKN,KLHL22
AD	GO_STRUCTURAL_CONSTITUENT_OF_SYNAPSE	8.22e-04	7.81e-03	0.48	-0.66	-1.93	15	INA,DNM3,ERC2,NEFL,DLG3,BSN,DLG2,ACTB,NEFH,SPTBN2,PPFIA2
AD	GO_IN_UTERO_EMBRYONIC_DEVELOPMENT	8.30e-04	7.87e-03	0.48	0.24	1.47	300	ANGPT1,RBBP6,PLCD1,EGFR,SMO,GATA2,GLI2,MSX1,FOXC1,BPTF,ZFP36L1,PRDM14,SLC39A1,HEY2,NOTCH2,C6,TIE1,YBX3,RXRA,BMPR1A,HES1,NOTCH1,HNF1B,SPINT1,PRDM1,FOXF1,CASP8,MAN2A1,TBX3,ELF3,HSF1,MAFF,SOCS3,XRCC2,GINS4,TFEB,SNAI1,GNA12,GDF3,RBPJ,PLG,ACTL6A,ST14,KLF2,CSF2,KDM6A,ACVRL1,SOX10,GJB3,TGFBR1,KRT19,TP53,PTCH1,TMEM231,GNA13,CDX2,PLOD3,APOB,TGFB3,GCM1,PTPN18,JUNB,CHD7,ETNK2,STK3,MFNG,LEF1,LATS1,AKAP3,LMX1…
AD	GO_LEUKOCYTE_MEDIATED_CYTOTOXICITY	8.34e-04	7.90e-03	0.48	0.36	1.75	82	FCGRT,FCGR2B,RAB27A,F2RL1,EMP2,AZGP1,LILRB1,GZMB,LAG3,STXBP2,IL7R,IL12RB1,PRF1,SH2D1A,CTSH,IL18RAP,PTPRC,PTPN6,LGALS9,IL18,NCR3,ARG1,CD1B,LEP,ITGAM,HFE,TYROBP,DNASE1L3,XCL1,CD226,IL23A,ELANE,CTSG,CD160,CEACAM1,ICAM1,FADD,CD1A,VAV1,DNASE1,GZMM
AD	GO_REGULATION_OF_NIK_NF_KAPPAB_SIGNALING	8.34e-04	7.90e-03	0.48	0.36	1.75	82	EGFR,AGO3,RELA,TRIP6,HDAC7,SASH1,NFKBIA,TLR7,TNFRSF10B,TRADD,TSPAN6,SPHK1,LGALS9,IL18R1,IL18,TREM2,EP300,ADGRG3,EDA,CARD10,TLR4,TLR3,EDAR,MMP8,IL23A,TLR6,RBCK1,IRAK1,CD27,PTPN22,PTP4A3,LIME1,MAS1,NOD1,ACTN4,RPS3,TLR2,TNF,AGER,EDN1,BMP7,IL12B,CCL19
AD	GO_POSITIVE_REGULATION_OF_INTERLEUKIN_6_SECRETION	8.39e-04	7.94e-03	0.48	0.54	2.02	27	LILRA2,F2RL1,LILRA5,F2R,TLR8,LGALS9,TRPV4,TLR4,PAEP,MAVS,PYCARD,HYAL2,IL17RC,TLR2,IFIH1,TNF,TWIST1,XBP1
AD	GO_FOAM_CELL_DIFFERENTIATION	8.41e-04	7.95e-03	0.48	0.5	1.98	32	CSF1,NFKB1,ALOX15B,NFKBIA,PPARA,ABCA1,PF4,CSF2,IL18,SOAT2,ITGB3,APOB,EP300,PRKCH,NR1H3,ADIPOQ,CRP,AGT,MSR1,SOAT1
AD	GO_PROTEIN_LOCALIZATION_TO_POSTSYNAPTIC_MEMBRANE	8.42e-04	7.95e-03	0.48	-0.53	-1.91	34	MAPK10,RAB11A,ADAM22,SNAP25,GPHN,HRAS,DLG4,PRKCZ,NSG1,CACNG3,ARHGAP44,CLSTN1,DLG2,GRIN2A,STX3,VPS35
AD	GO_MITOCHONDRION_MORPHOGENESIS	8.51e-04	8.02e-03	0.48	-0.62	-1.91	19	SLIRP,OPA1,PID1,IMMT,PANK2,DNM1L,MFF,SSBP1
AD	GO_ORGANIC_CYCLIC_COMPOUND_CATABOLIC_PROCESS	8.50e-04	8.02e-03	0.48	-0.27	-1.43	469	SLIRP,DIO2,NUDT11,DROSHA,PAIP1,ENTPD3,STS,PSMD14,PSMD12,FASTKD3,HPRT1,SSB,KPNA1,PSMD6,PSMD5,PDE4A,YWHAZ,EXOSC9,PSMA3,PSMD8,MLH1,PSMC6,GSPT2,ACOT7,LSM4,PSMC3,EXOSC4,PSMA5,UBB,HINT1,YTHDF2,PSMA4,YWHAH,TDO2,PSMB6,TDG,ENTPD6,SRD5A1,RNPS1,CNOT7,HNRNPA0,PSMA1,PSMB5,LRPPRC,PPP2R1A,RPL10A,ENPP4,PSMB2,ERI3,POLR2D,ROCK2,LSM3,ENTPD4,SMUG1,APEX1,MTREX,RBM8A,HMOX2,PSMB3,TENT4A,PSMD1,EXOSC5,PDE4D,LSM5,PSMD10,A…
AD	GO_SUPEROXIDE_METABOLIC_PROCESS	8.52e-04	8.02e-03	0.48	0.41	1.82	57	EGFR,FANCC,SYK,ACP5,GNAI2,F2RL1,SOD3,CLEC7A,CD177,CYBA,APOA4,NOX1,NCF4,ITGAM,TYROBP,PON3,DUOX1,PRG3,ITGB2,GSTP1,CRP,AGT,NQO1,NOX3,TNF,DHFR,EDN1,BST1,GNAI3,BMP7,SZT2
AD	GO_POSITIVE_REGULATION_OF_CHONDROCYTE_DIFFERENTIATION	8.59e-04	8.08e-03	0.48	0.61	2.01	18	RELA,BMPR1B,ZBTB16,ANXA9,RUNX2,GDF5,ACVRL1,ANXA2,SOX5,SOX9,FGF18,GLI3
AD	GO_FICOLIN_1_RICH_GRANULE	8.70e-04	8.18e-03	0.48	-0.37	-1.69	111	PSMD14,PSMD12,ACTR10,PPIA,QPCT,PSMD6,ACLY,CCT8,GPI,ACTR2,PSMC3,PSMA5,YPEL5,MIF,CAB39,HSP90AB1,ILF2,ACTR1B,MAPK1,PSMD3,ATG7,CAND1,OSTF1,ARPC5,PSMC2,PSMA2,ALDOA,PSMD11,PSMD13,MAPK14,AGL,ALDOC,PSMB7,PRDX4,CSNK2B,APEH,PSMD2,PKM,PSMB1,PSMD7,KCMF1,HSP90AA1,XRCC6,HBB,COMMD9
AD	GO_SECONDARY_PALATE_DEVELOPMENT	8.70e-04	8.18e-03	0.48	0.58	2	21	TGFBR3,LRRC32,TBX1,TGFB2,TGFB3,CHD7,WNT11,LEF1,FOXE1,FZD1,COL11A2,SMAD4,MMP25,TGFBR2
AD	GO_NEGATIVE_REGULATION_OF_ALPHA_BETA_T_CELL_ACTIVATION	8.77e-04	8.23e-03	0.48	0.54	2.05	28	BCL6,LILRB1,CBFB,LGALS9,IL4R,CD300A,ANXA1,HFE,XCL1,TWSG1,RUNX3,GLI3,TNFRSF14,TBX21,IHH,IL2,FOXP3,JAK3,SOCS1,HLX,TNFSF4
AD	GO_REGULATION_OF_HEMATOPOIETIC_PROGENITOR_CELL_DIFFERENTIATION	8.77e-04	8.23e-03	0.48	-0.42	-1.79	75	PUS7,PSMD14,PSMD12,PSMD6,PSMD5,PSMA3,PSMD8,PSMC6,PSMC3,PSMA5,YTHDF2,PSMA4,PSMB6,PSMA1,PSMB5,PSMB2,EIF2AK2,PSMB3,PSMD1,PSMD10,PSMD3,PSMC1,PSMC4,PSMB4,NUDT21,PSMC5,PSMC2,PSMA2,PSMD4,PSMD11,PSMD13,PSMB7,PSMB10,PSMF1,PSMD2,PSMD9,PSMB1,PSMD7
AD	GO_SUBSTANTIA_NIGRA_DEVELOPMENT	8.82e-04	8.26e-03	0.48	-0.53	-1.88	33	INA,NDUFS3,YWHAQ,FGF9,COX6B1,ATP5PB,DYNLL1,YWHAH,ATP5PF,BASP1,ACTB,CKB,YWHAE,SYNGR3,CDC42,SEC16A,HSPA5
AD	GO_NEGATIVE_REGULATION_OF_COAGULATION	8.86e-04	8.29e-03	0.48	0.44	1.91	48	ANXA9,CD34,KNG1,PLG,TFPI,ANXA2,SERPINF2,GP1BA,FGA,C1QTNF1,F11,SERPING1,HRG,SERPINE1,PRKG1,PDGFB,CEACAM1,THBS1,PLAU,EDN1,TSPAN8,PROC,PLAUR,ANXA5,CPB2
AD	GO_PHOSPHATIDYLINOSITOL_PHOSPHATE_4_PHOSPHATASE_ACTIVITY	8.95e-04	8.36e-03	0.48	-0.84	-1.83	6	INPP5F,FIG4,SYNJ1,INPP4B,INPP4A,SACM1L
AD	GO_CD40_SIGNALING_PATHWAY	9.09e-04	8.48e-03	0.48	0.73	1.94	10	CD40,TNIP2,SHARPIN,ITGA5,TREM2,TNFAIP3,SLAMF1
AD	GO_NOTCH_SIGNALING_INVOLVED_IN_HEART_DEVELOPMENT	9.09e-04	8.48e-03	0.48	0.73	1.94	10	HEY2,NOTCH2,NOTCH1,HEYL,SNAI1,RBPJ
AD	GO_NOTCH_SIGNALING_PATHWAY	9.17e-04	8.54e-03	0.48	0.3	1.61	148	EGFR,GATA2,TBX2,FOXC1,ZNF423,BCL6,HEY2,NOTCH2,SPEN,HES1,NOTCH1,NFKBIA,MMP14,HNF1B,ONECUT1,PGAM2,ELF3,HEYL,DTX2,SNAI1,CFD,ASCL1,RBPJ,LFNG,IFT74,KRT19,ANGPT4,TGFB2,EP300,ATOH1,CREBBP,MFNG,STAT3,WNT1,NR0B2,TP63,MYC,AGXT,NEUROD4,SOX9,LLGL1,KAT2B,FOXC2,BMP2K,CEBPA,IL2RA,DLK1,WWC1,PTP4A3,EGF,DLX2,KCNA5,LLGL2,NOTCH3,PERP
AD	GO_REGULATION_OF_CYTOKINE_PRODUCTION_INVOLVED_IN_IMMUNE_RESPONSE	9.16e-04	8.54e-03	0.48	0.36	1.71	75	ANGPT1,SASH3,TRIL,BCL6,TNFRSF1B,F2RL1,LILRB1,APOA1,IL1R1,IL18R1,BTK,IRAK3,IL18,TGFB2,IFNB1,ARG1,TGFB3,GPRC5B,HFE,TLR4,XCL1,TLR3,CD226,CD81,MAVS,HMOX1,TRPM4,TNFRSF14,CD74,TBX21,CD160,CD96
AD	GO_GLIOGENESIS	9.22e-04	8.58e-03	0.48	0.26	1.51	239	MXRA8,PAX6,POU3F2,CSF1,EGFR,LAMB2,SMO,CDKN2C,KLF15,MED12,CXCR4,RELA,ROR2,SOX2,ID4,PAX2,CSK,TNFRSF1B,METRN,HES1,NOTCH1,MMP14,SPINT1,LRP1,CSF1R,CCL2,PHGDH,ERBB2,NFIB,HDAC1,DRD3,PITX3,DICER1,SCRIB,ASCL1,LAMA2,C5AR1,CLCF1,PARD3,SOX10,TREM2,GPR183,TGFB2,BACE2,SUN2,MPP5,TSPO,GCM1,ABL1,STAT3,LEF1,ANXA1,MATN2,TP73,NEUROD4,SOX4,TLR4,ADGRG1
AD	GO_LIPID_STORAGE	9.26e-04	8.61e-03	0.48	0.41	1.81	54	NFKB1,ACACB,NFKBIA,PPARA,ENPP1,ABCA1,PNPLA2,APOA1,SIRT1,ITGB3,ABHD5,IKBKE,APOB,CAV1,LEP,C3,DYSF,NR1H3,HILPDA,CRP,OSBPL11,MSR1,CRY1,SOAT1
AD	GO_MAIN_AXON	9.32e-04	8.65e-03	0.48	-0.46	-1.85	56	CCK,KCNQ2,ANK3,EPB41L3,DLG4,SCN1A,DNM1,CNTNAP2,KCNAB2,KCNQ3,NRCAM,THY1,KCNAB1,DLG2,SPOCK1,SCN2A,CNTNAP1,CRHBP,ADORA1,TIAM1,SLC1A2,ANK2,KCNA2,MAP2
AD	GO_NOTOCHORD_MORPHOGENESIS	9.31e-04	8.65e-03	0.48	0.78	1.96	8	GLI2,EPHA2,KDM6A,GLI1,WNT11,EFNA1
AD	GO_GROWTH	9.34e-04	8.66e-03	0.48	0.2	1.27	770	PPP1R13L,POU3F2,PLCE1,CSF1,RBBP6,EGFR,LAMB2,TGFBR3,GJA1,CPQ,SMO,GH1,CDKN2C,BCL2,TBX2,GLI2,MSX1,ALOX15B,TBX5,MED12,FOXC1,BMP4,CXCR4,STAT5A,NINJ1,SOX2,SGCA,ACACB,SASH3,ZFP36L1,BCL6,BMPR1B,IGFBP5,BNC2,NIPBL,HEY2,WWC3,SERTAD3,RND2,NOTCH2,SAV1,TNS2,PAK4,YBX3,RXRA,BMPR1A,WWTR1,NOTCH1,MMP14,HNF1B,PPARA,LRP1,RPS6KA1,EZR,ENPP1,MT1E,MT1F,GAS1,RARG,COL6A1,TNFRSF12A,PDGFRB,YY1,CDH4,OSM,SPHK1,MYOZ1,HSF1,GATA4…
AD	GO_URETER_DEVELOPMENT	9.38e-04	8.69e-03	0.48	0.69	1.98	12	BMP4,PAX2,FOXF1,EMX2,SIX1,LHX1,SOX9,SOX17
AD	GO_MATURE_B_CELL_DIFFERENTIATION	9.46e-04	8.75e-03	0.48	0.62	2	17	FCGR2B,NOTCH2,PLCG2,POU2F2,CD19,LFNG,GPR183,SLAMF8,MFNG
AD	GO_OXIDOREDUCTASE_ACTIVITY_ACTING_ON_A_SULFUR_GROUP_OF_DONORS	9.46e-04	8.75e-03	0.48	-0.5	-1.88	40	GSTO1,GLRX2,GLRX,PGK1,TXN,DLD,PCYOX1L,GLRX5,SELENOT,TXNL1,ERO1A,PTGES2,PRDX3,MSRA,GLRX3,PDIA2,P4HB,TXNRD2,PDIA6,ERO1B,DNAJC10,SCO2
AD	GO_CELLULAR_RESPONSE_TO_ENDOGENOUS_STIMULUS	9.51e-04	8.78e-03	0.48	0.19	1.22	1142	MTSS2,FYN,RARRES2,PHEX,LPIN1,FOXO1,INHBB,EGFR,NFKB1,TGFBR3,GJA1,GH1,CASP6,ATP6V0E1,RHOQ,PXN,SMAD5,MSX1,KLF15,FOXC1,FCGR2B,CYP11A1,BMP4,RELA,STAT5A,LOX,PTGER1,PGF,ZFP36L2,ROR2,NPFFR1,LRRC32,ITGB5,GCK,RYR1,AGRP,RAB13,ZFP36L1,PRDM14,KANK1,ZNF423,SFRP4,SP1,SSTR4,CSRP3,BMPR1B,PAX2,IGFBP5,HIPK2,CSK,FOXD1,FSTL3,GNAI2,LTBP3,FOXO4,NOTCH2,MYO1C,GLP1R,KCNQ1,RXRA,BMPR1A,PDE3A,HES1,NOTCH1,SMAD9,EMILIN1,LGR4,N…
AD	GO_SMOOTHENED_SIGNALING_PATHWAY_INVOLVED_IN_VENTRAL_SPINAL_CORD_PATTERNING	9.52e-04	8.78e-03	0.48	0.85	1.92	6	RFX4,SMO,GLI2,TULP3,GLI3
AD	GO_CELL_ACTIVATION_INVOLVED_IN_IMMUNE_RESPONSE	9.54e-04	8.80e-03	0.48	0.21	1.31	566	VAT1,SWAP70,NFKB1,SYK,GATA2,LTF,FCGR2B,ITGAX,AGPAT2,LILRA2,RETN,PLEKHO2,LILRB2,BCL6,CD58,RNASE3,CD33,NOTCH2,TNFRSF1B,RAB27A,C3AR1,CD180,F2RL1,CD40,LRP1,APAF1,FCN1,PTAFR,FES,LILRB1,FOXF1,APBB1IP,PLCG2,PIGR,LCP1,NCKAP1L,CD44,RORC,IQGAP1,FGR,IQGAP2,SERPINA3,IRF4,STXBP2,IL12RB1,CD19,GSDMD,LCN2,P2RX1,CFD,PIK3CG,CD86,CLEC5A,BATF,SELL,MAN2B1,CD177,C5AR1,SPN,CLCF1,SNAP23,CTSH,CD84,METTL7A,ATAD5,CDK13,PTP…
AD	GO_MHC_CLASS_II_PROTEIN_COMPLEX	9.59e-04	8.84e-03	0.48	0.73	1.94	10	HLA-DOA,HLA-DPA1,HLA-DMB,HLA-DPB1,CD74,HLA-DQB2,HLA-DOB,HLA-DMA,HLA-DQA1
AD	GO_NEGATIVE_REGULATION_OF_EXTRACELLULAR_MATRIX_ORGANIZATION	9.62e-04	8.85e-03	0.48	0.76	1.96	9	TNFRSF1B,NOTCH1,EMILIN1,ANTXR1,TNFRSF1A
AD	GO_REGULATION_OF_SECONDARY_HEART_FIELD_CARDIOBLAST_PROLIFERATION	9.62e-04	8.85e-03	0.48	0.76	1.96	9	TBX5,HES1,NOTCH1,SIX1,EYA1,MKS1,HAND2
AD	GO_REGULATION_OF_MEGAKARYOCYTE_DIFFERENTIATION	9.65e-04	8.87e-03	0.48	0.44	1.9	48	SCIN,AGO3,GATA2,LOX,HDAC1,PF4,CBFB,SETD1A,NFE2,H4C9,GP1BA,H3C3,EP300,H3C7,KMT2A,H3C2,H3C11,GATA1,KAT2B,KMT2B,H4C5,H4C4,MYL9,TNRC6B,THBS1,KMT2D,RBM15
AD	GO_POSITIVE_REGULATION_OF_INTERLEUKIN_8_SECRETION	9.70e-04	8.91e-03	0.48	0.64	1.96	15	CD58,F2RL1,FCN1,F2R,CD2,LGALS9,TLR4,PYCARD,CD244,HYAL2,TLR2
AD	GO_PRODUCTION_OF_MOLECULAR_MEDIATOR_OF_IMMUNE_RESPONSE	9.71e-04	8.91e-03	0.48	0.28	1.55	172	ANGPT1,PGC,SWAP70,FCGR2B,SASH3,TRIL,BCL6,TNFRSF1B,TCF3,F2RL1,CD40,LILRB1,APOA1,MZB1,PKN1,POU2F2,IL7R,IL1R1,BATF,CLCF1,TNFRSF4,IL18RAP,ATAD5,PTPRC,LAX1,TRAF3IP2,SLC11A1,IL4,IL18R1,BTK,IRAK3,IL18,POLQ,SIRT1,TGFB2,IL4R,IFNB1,ARG1,TGFB3,GPRC5B,HFE,TCIRG1,SAMHD1,TLR4,UNG,XCL1,TLR3,CD226,CD81,MAVS,HPX,ELANE,HMOX1,TRPM4,TNFRSF14,CD74,CD244,TBX21,CD160,CD96,MR1,KLK3,IFNA2,CD22,GATA3,GAS6,KDELR1,INAVA
AD	GO_SMALL_NUCLEAR_RIBONUCLEOPROTEIN_COMPLEX	9.86e-04	9.04e-03	0.46	-0.47	-1.86	51	LSM4,SNRPD1,SNU13,SNRPE,SF3B5,TXNL4A,LSM3,SNRPB2,ARFGEF1,LSM5,SNRPF,PPIH,SNRPD2,SNRPB,PRPF18,PRPF4,SNRPD3,PRPF6,LSM7,PRPF39,CD2BP2,PRPF8,SNRPC,SF3A3,SF3A1,USP39,SNRNP40,PRPF31,HTATSF1,SF3B2,SF3B1,TXNL4B,SNRPA
AD	GO_ORGANELLE_MEMBRANE_FUSION	9.87e-04	9.04e-03	0.46	-0.41	-1.78	75	C2CD5,TRIM9,SYT1,SNAP25,CORO1A,STXBP1,SNCA,STX12,STX1A,STX6,LRMP,CHMP2B,VAMP7,VPS41,BET1,VAMP1,UVRAG,VTI1B,VPS8,STX3,USO1,VPS39,VAMP4,MFN1,STX7,VPS11,ANKRD27,VAV3,SNAP29,VCPIP1,RAB7A,BNIP1,STXBP6,TAP2,TGFBRAP1,STX8,CALR,CPLX2,STX4,SEPTIN8,RAB8B,RAB3A,VPS4A,RUBCNL,TAPBP,SPG11
AD	GO_SMAD_PROTEIN_SIGNAL_TRANSDUCTION	9.91e-04	9.07e-03	0.46	0.4	1.8	62	INHBB,SMAD5,BMP4,ROR2,HIPK2,BMPR1A,WWTR1,SMAD9,DAB2,GDF3,GDF2,GDF5,GDF15,TGFBR1,TGFB2,TGFB3,TOB1,HNF4A,BMP10,GDF11,SMAD4,SMAD1,BMP15,VIM,SKI,NODAL,GDF9,LNPEP,BMP6,FOS,BMP5,BMP7,BMP3
AD	GO_ASSOCIATIVE_LEARNING	9.94e-04	9.07e-03	0.46	-0.42	-1.75	65	LGMN,HMGCR,DDHD2,CCK,SNAP25,NPTN,TAC1,ACTR2,NDRG4,CDK5,TBR1,NRGN,NPTX2,SRF,GABRA5,GRIN2A,DEAF1,PPT1,KIT,NF1
AD	GO_INTRINSIC_COMPONENT_OF_POSTSYNAPTIC_MEMBRANE	9.94e-04	9.07e-03	0.46	-0.39	-1.73	95	NECTIN3,SORCS3,ADAM22,CDH10,NPTN,SLC6A1,SLITRK3,GABRD,NLGN1,PCDH8,CACNG3,HTR2A,GRIA1,CLSTN1,NRCAM,ABHD6,GABRA5,CLSTN3,GRIN2A,CHRM3,ADCY1,KCND2,CLSTN2,ADORA1,EFNB3,GRM3,PTPRS,CDH9,KCND3,LRRTM2,CACNG2,PLPPR4,ABHD17A,GRIN1,GABRA1,EPHA4,GABRA4,CSPG5,LRFN3,CNTN1,CHRNA1,GRM2
AD	GO_NEURON_DEVELOPMENT	9.94e-04	9.07e-03	0.46	-0.24	-1.34	866	NREP,TNFRSF21,OPA1,HERC1,SERPINI1,UBE2V2,KALRN,ZNF365,TOR1A,SS18L1,ATXN10,CHL1,INPP5F,RAB11A,B4GALT6,CAMSAP1,CCK,SS18L2,DNM3,RIT2,CNR1,LHX6,XK,HPRT1,SMURF1,MYT1L,RAPGEF2,SYT1,ACTL6B,SNAP25,NEFL,SLC12A5,VAPA,NPTN,PPP3CB,FLOT1,FIG4,CHN1,FGF13,ANK3,MAP2K1,MINAR1,EPB41L3,STXBP1,UCHL1,SHANK2,RASAL1,YWHAZ,PAFAH1B1,STK25,MCF2,CX3CL1,DLG4,DGUOK,FKBP1B,SLITRK3,STMN2,RTN4,RAC1,SH3GL2,ATP8A2,ACTR2,NDN,LRP12…
AD	GO_STEROL_HOMEOSTASIS	9.96e-04	9.08e-03	0.46	0.38	1.74	65	FGFR4,ABCA1,LRP5L,APOA1,APOM,CYP39A1,MTTP,IL18,RORA,LRP5,SOAT2,SIRT1,MED13,APOA4,APOB,ACSM1,CAV1,ABCD1,HNF4A,NR1H3,VDR,MYLIP,NR5A2,NR1I2,SOAT1,SEC24A,NR1H4,CD24,SCARB1,LDLRAP1,ABCA2,XBP1,NR1I3,NFE2L1,AKR1C1,LPL,CETP,MALL,NPC1,EHD1
AD	GO_NEURAL_TUBE_FORMATION	1.01e-03	9.22e-03	0.46	0.36	1.74	85	PLXNB2,MED12,BMP4,TULP3,DVL3,PAX2,PHACTR4,SPINT1,APAF1,VASP,SDC4,RARG,FOLR1,SCRIB,FUZ,ST14,DVL2,KDM6A,PTK7,PTCH1,TGFB2,MKS1,STK3,ABL1,CELSR1,STK4,LRP6,SOX4
AD	GO_ENTRY_INTO_HOST	1.01e-03	9.23e-03	0.46	0.32	1.66	114	EGFR,SLC1A5,CXCR4,ITGB5,EPHA2,TRIM5,FCN1,SELPLG,FCN3,CLDN9,CD86,CLEC5A,CCR5,TNFRSF4,CD80,CAV2,SLC52A1,CD4,LGALS9,ITGA5,ITGB3,SLC10A1,TRIM8,CAV1,TRIM31,TRIM38,CR1,SLAMF1,HYAL1,CLEC4M,CD81,ITGB7,CBL,TNFRSF14,ANPEP,CD74,ITGA2,HYAL2,AXL,ICAM1,IFNA2,IFITM2,GAS6,CDK1,SLC52A2,SERPINB3,VAMP8,TRIM21,IFITM3,CTNNB1,CTSB,TRIM10
AD	GO_EPITHELIAL_CELL_MORPHOGENESIS	1.02e-03	9.27e-03	0.46	0.53	2	27	CLDN3,ARHGEF26,FAT1,ST14,PECAM1,PALLD,PLOD3,EPB41L5,IHH,ROCK1,POF1B,RAB25,AR,HEG1,COL18A1,TNMD,CNMD,HRH2,GRHL2
AD	GO_REGULATION_OF_NEUROTRANSMITTER_LEVELS	1.03e-03	9.33e-03	0.46	-0.29	-1.52	279	GAD1,GAD2,TOR1A,RPH3A,PPFIA4,TRIM9,PREPL,SLC1A1,LIN7B,CNR1,SYT1,ERC2,SNAP25,ARL6IP1,FLOT1,ATP2A2,DOC2A,SYNJ1,APBA2,STXBP1,SNCA,SLC6A1,RAC1,STX1A,DNM1L,NLGN1,RGS4,SYN2,CDK5,MEF2C,SRD5A1,VAMP1,HTR2A,PTK2B,RAB5A,HSP90AB1,SNCG,PFN2,ROCK2,SYN1,RIMS3,RIMS1,RAB3B,BACE1,TSPOAP1,SLC17A7,NAALAD2,GRIN2A,GCH1,VAMP2,NAPA,ADCY1,SYT5,SYP,RGS2,STX3,ALDH5A1,MOXD1,PTGS2,RIMS2,CADPS2,PPT1,PPFIA2,NF1,SLC1A6,CAMK2A,S…
AD	GO_NEGATIVE_REGULATION_OF_LYMPHOCYTE_DIFFERENTIATION	1.03e-03	9.33e-03	0.46	0.45	1.89	41	FOXJ1,BMP4,BCL6,ERBB2,LAG3,CBFB,IL4R,IFNB1,CTLA4,PGLYRP1,ANXA1,PGLYRP4,RUNX3,GLI3,CD74,TBX21,IFNA2,IHH,IL2,FOXP3,JAK3,SOCS1,HLX,TNFSF4,SFRP1,IRF1,FGL2,INHA,SHH,RC3H1,PTPN2
AD	GO_INSULIN_LIKE_GROWTH_FACTOR_I_BINDING	1.03e-03	9.36e-03	0.46	0.67	1.96	13	ITGB4,IGFBP5,IGF1R,ITGB3,ITGA6,IGFBP1
AD	GO_REGULATION_OF_MYELOID_LEUKOCYTE_DIFFERENTIATION	1.04e-03	9.40e-03	0.46	0.34	1.7	93	CSF1,EVI2B,GATA2,LTF,ROR2,TOB2,ZFP36L1,FSTL3,NOTCH2,FES,LILRB1,CASP8,SIGLEC15,PF4,INPP5D,CLDN18,CD4,IL4,MITF,TREM2,TFE3,LEF1,MYC,TYROBP,IRF7,TLR4,TLR3,HCLS1,IL23A,RB1,ADIPOQ,LIF,CD74,TNFSF11,CEACAM1,MAFB,FADD,CCR1,TAL1,HOXA7,CD101,CTNNB1,IFNG,TNF,FOS,KITLG,RIPK1,CDK6,IL12B,FSHB,ACIN1
AD	GO_GLUTAMATE_RECEPTOR_ACTIVITY	1.04e-03	9.41e-03	0.46	-0.58	-1.92	23	GRIK1,GRM5,GRM7,GRM1,PTK2B,GRIA1,GRIK2,GRIN2A,GRIA2,GRM3,GRM8,GRIN1,GRIA4,GRM2
AD	GO_PROTEIN_LOCALIZATION_TO_ENDOPLASMIC_RETICULUM	1.04e-03	9.42e-03	0.46	-0.38	-1.69	98	VAPA,SPCS3,SRP72,SPCS1,MIA3,RTN4,SEC61A2,GET3,SRP19,SRPRA,RPL10A,BCAP29,SRP54,PMM2,RPL15,RPL31,BCAP31,SEC61G,DDRGK1,RPS4Y1,SEC16A,ANK2,GPAA1,RPS24,PDIA2,UBA52,HSPA5,PMM1,RPL38,RER1,RYR2,KDELR2,SRP14,RPL36,SRP9,RPS21,SGTA,RPL24,RPS23,RPS14,SEC61B,RPL37A,SEC61A1,GBF1,RPL29,INSIG1,RPS15
AD	GO_RESPONSE_TO_EPIDERMAL_GROWTH_FACTOR	1.05e-03	9.49e-03	0.46	0.44	1.84	42	EGFR,FOXC1,ZFP36L2,ZFP36L1,PAX2,IQGAP1,ERBB2,COL1A1,ASCL1,CAD,MCM7,MED1,ZFP36,SOX9,GAREM1,VIL1,CBL,TPR,CFLAR,GSTP1,PLCG1
AD	GO_MORPHOGENESIS_OF_A_POLARIZED_EPITHELIUM	1.06e-03	9.60e-03	0.46	-0.37	-1.68	113	PSMD14,PSMD12,SMURF1,PSMD6,CLTC,PSMD5,PAFAH1B1,PSMA3,PSMD8,RAC1,PSMC6,DLG3,PSMC3,AP2S1,PSMA5,PSMA4,AP2M1,PSMB6,PSMA1,PSMB5,PSMB2,AP2B1,PSMB3,PSMD1,CPLANE1,PSMD10,AHI1,PSMD3,PSMC1,PSMC4,PSMB4,PSMC5,RPGRIP1L,PSMC2,AP2A2,PSMA2,PSMD4,PSMD11,TIAM1,PSMD13,PARD6A,CELSR2,PSMB7,CDC42,PSMB10,PSMF1,PSMD2,PSMD9,ANKRD6,PSMB1
AD	GO_STRUCTURAL_CONSTITUENT_OF_MUSCLE	1.07e-03	9.62e-03	0.46	0.46	1.85	39	PLEC,MYL3,MYOT,CSRP1,CSRP3,TTN,MYBPH,MYOM1,SYNM,KRT19,MYLPF,MYL1,MYH11,TPM2,TCAP,MYH8,MYBPC3
AD	GO_CHROMATIN_DNA_BINDING	1.07e-03	9.69e-03	0.46	0.34	1.65	87	KDM5A,H1-2,RELA,PRDM14,BCL6,RXRA,NOTCH1,CHD4,PRDM1,H1-4,H1-3,HSF1,H1-6,HDAC1,SMARCC1,FOXO3,H1-5,ACTL6A,KDM6A,HMGN5,VAX2,SMARCC2,EP300,ATOH1,H1-1,STAT3,MED1,PRDM12,GATA1,SUZ12,FOXC2,SBNO2,MYOG,HMGA2,KDM4D,MYOD1,NEUROG3,MTA2
AD	GO_CHOLESTEROL_EFFLUX	1.08e-03	9.70e-03	0.46	0.47	1.89	33	PLTP,APOC1,NFKBIA,LRP1,ABCA1,APOA1,APOM,SOAT2,SIRT1,PTCH1,APOA4,APOB,NR1H3,ADIPOQ,EGF
AD	GO_INTERLEUKIN_2_BIOSYNTHETIC_PROCESS	1.08e-03	9.73e-03	0.46	0.59	2	20	PAWR,IRF4,LAG3,CLEC7A,CD86,PTPRC,CD80,CD4,IL18,CD3E,ZFP36,IL1A
AD	GO_REGULATION_OF_PROTEIN_LOCALIZATION_TO_CHROMOSOME_TELOMERIC_REGION	1.09e-03	9.82e-03	0.46	-0.72	-1.91	11	CCT6A,CCT8,CCT2,CCT4,CCT5,CCT7,MACROH2A1,CCT3
AD	GO_REGULATION_OF_LIPID_STORAGE	1.10e-03	9.89e-03	0.46	0.47	1.89	36	NFKB1,ACACB,NFKBIA,PPARA,ABCA1,PNPLA2,SIRT1,ITGB3,ABHD5,IKBKE,APOB,LEP,C3,NR1H3,HILPDA,CRP,OSBPL11,MSR1,TNF,PPARD
AD	GO_RESPONSE_TO_ENDOGENOUS_STIMULUS	1.11e-03	9.95e-03	0.46	0.18	1.22	1363	MTSS2,FYN,RARRES2,PHEX,LPIN1,FOXO1,INHBB,EGFR,NFKB1,TGFBR3,GJA1,GH1,CASP6,SYK,ZFHX3,ATP6V0E1,BCL2,RHOQ,PXN,SMAD5,MSX1,KLF15,FOXC1,FCGR2B,CYP11A1,BMP4,RELA,STAT5A,LOX,PTGER1,PGF,ZFP36L2,ROR2,NPFFR1,LRRC32,ITGB5,GCK,RYR1,AGRP,RETN,RAB13,ZFP36L1,PRDM14,KANK1,ZNF423,SFRP4,SP1,SSTR4,CSRP3,BMPR1B,PAX2,IGFBP5,HIPK2,CSK,FOXD1,FSTL3,GNAI2,LTBP3,FOXO4,NOTCH2,MYO1C,GLP1R,KCNQ1,RXRA,BMPR1A,PDE3A,HES1,INPPL1,…
AD	GO_CYTOKINE_PRODUCTION_INVOLVED_IN_IMMUNE_RESPONSE	1.12e-03	1.00e-02	0.46	0.34	1.7	93	ANGPT1,SASH3,TRIL,BCL6,TNFRSF1B,F2RL1,LILRB1,APOA1,IL1R1,IL18RAP,SLC11A1,IL4,IL18R1,BTK,IRAK3,IL18,SIRT1,TGFB2,IFNB1,ARG1,TGFB3,GPRC5B,HFE,TLR4,XCL1,TLR3,CD226,CD81,MAVS,HMOX1,TRPM4,TNFRSF14,CD74,TBX21,CD160,CD96,MR1,IFNA2,GATA3,GAS6,KDELR1,INAVA,TLR2,DDX21,FCER1G,TNF,BCL10,TICAM1,IL12B,FOXP3
AD	GO_TRICARBOXYLIC_ACID_CYCLE_ENZYME_COMPLEX	1.13e-03	1.01e-02	0.46	-0.71	-1.92	12	SUCLA2,FH,OGDHL,DLD,BCKDK
AD	GO_APOPTOTIC_PROCESS_INVOLVED_IN_DEVELOPMENT	1.13e-03	1.01e-02	0.46	0.5	1.95	30	FOXC1,PAX2,TNFRSF1B,NOTCH1,HNF1B,SPI1,SCRIB,FGF4,TNFRSF1A,XKR8,TGFB2,PAX8,LEF1,SIX3,HAND2,FOXC2,VDR,BCL2L11
AD	GO_C_C_CHEMOKINE_BINDING	1.15e-03	1.03e-02	0.46	0.55	1.94	23	ACKR2,CXCR4,ACKR4,CCR5,ACKR3,ZFP36,CXCR6,CXCR5,CCR3,CXCR2,CCR1,CCR7,CCRL2,XCR1,CCR4
AD	GO_NEGATIVE_REGULATION_OF_LIPID_STORAGE	1.16e-03	1.04e-02	0.46	0.6	1.98	18	NFKBIA,PPARA,ABCA1,PNPLA2,ITGB3,ABHD5,LEP,NR1H3,CRP,TNF,PPARD
AD	GO_FC_RECEPTOR_SIGNALING_PATHWAY	1.17e-03	1.04e-02	0.46	-0.34	-1.62	158	MAPK10,PPP3R1,PSMD14,MAP2K4,ARPC1A,PSMD12,PPP3CB,ELMO1,PSMD6,PSMD5,PSMA3,PSMD8,RAC1,PSMC6,ACTR2,CUL1,PSMC3,PSMA5,MAPK9,FBXW11,PSMA4,PAK1,PSMB6,PSMA1,PSMB5,ELMO2,ACTR3,SKP1,HSP90AB1,PSMB2,PIK3CB,PSMB3,PSMD1,MAPK1,NCKAP1,PSMD10,ACTB,NR4A3,PSMD3,BAIAP2,PSMC1,PSMC4,PSMB4,PSMC5,ARPC5,KIT,PSMC2,PSMA2,PSMD4,PSMD11,CYFIP2,PSMD13,PSMB7,GRB2,CDC42,PSMB10,PTPRJ,PSMF1,VAV3,PSMD2,PSMD9,WASL,PPP3CA
AD	GO_POSITIVE_REGULATION_OF_LIPID_LOCALIZATION	1.17e-03	1.05e-02	0.46	0.37	1.72	67	NFKB1,PLTP,RETN,ACACB,SSTR4,NFKBIA,LRP1,LRAT,OXT,CYP4F2,ABCA1,APOA1,ANXA9,NKX3-1,ANXA2,SIRT1,PTCH1,IKBKE,APOB,C1QTNF1
AD	GO_GLOMERULAR_EPITHELIAL_CELL_DEVELOPMENT	1.17e-03	1.05e-02	0.46	0.68	1.96	12	FOXJ1,LAMB2,BMP4,NOTCH2,IQGAP1,NPHS1,ADIPOQ,NPHS2
AD	GO_SMALL_SUBUNIT_PROCESSOME	1.18e-03	1.05e-02	0.46	-0.55	-1.86	28	UTP11,IMP3,IMP4,UTP18,SNU13,UTP14A,UTP25,EMG1,MPHOSPH10,NOL6,UTP6,UTP3,WDR46,WDR3,BTRC,RRP9,NGDN,DCAF13
AD	GO_ENDOSOME	1.18e-03	1.05e-02	0.46	-0.25	-1.37	678	STAM,RPS6KC1,EPS15,LGMN,INPP5F,RAB11A,RUSC1,CLIP3,RAB22A,ATP6V1E1,STS,RAB40B,SLC1A1,MTMR4,DYNC1I1,NSG2,RAPGEF2,SNX10,FLOT1,FIG4,NMNAT2,MAP2K1,SH3GL3,CLTA,CORO1A,CLTC,RABEPK,STX12,ATP6V0B,SLC30A3,STMN2,ARL8B,CALY,RAC1,LAMP5,ATP6AP1,SH3GL2,TBK1,EIPR1,RAB1A,ATP8A2,RAB15,PRKCZ,NDFIP1,AP3D1,ASTN1,ATP1A1,ABCA5,AP2S1,SLC9A6,ATP6V0E2,UBB,NISCH,VPS33A,STX6,TM9SF4,OCRL,NSG1,MAGEL2,RRAGB,DOP1A,EHD3,PIK3R4,K…
AD	GO_NUCLEOBASE_CONTAINING_COMPOUND_TRANSPORT	1.19e-03	1.06e-02	0.46	-0.32	-1.58	179	SEH1L,SLC25A32,SIDT1,SLC35A1,SLBP,ABCE1,G3BP2,TERF2,RBFOX1,FLOT1,SSB,DDX25,THOC7,NUP42,SLC25A4,SLC35B1,RNPS1,LRPPRC,ZNF593,SLC25A5,ENY2,POLR2D,TOMM20,RBM8A,EIF6,CKAP5,THOC5,NUP155,ARC,NUP93,TNKS,RRS1,KIF5C,ADORA1,MRPL18,RTRAF,NUP85,NDC1,RIOK2,EIF5A2,NUP50,SDAD1,NUP58,UPF3B,NOL6,SLC35A5,EIF4A3,ATXN2,AGFG1,SRSF3,SMG7,SRSF6,NUP133,DHX9,SLC35A2,MAGOHB,RANBP2,NXF1,RAE1,SLC29A1,EIF4E,CPSF6,UPF1,SNUPN,N…
AD	GO_MITOCHONDRIAL_ACETYL_COA_BIOSYNTHETIC_PROCESS_FROM_PYRUVATE	1.20e-03	1.06e-02	0.46	-0.84	-1.81	6	PDHB,PDHX,MPC2,DLD,PDHA1
AD	GO_ASTROCYTE_DEVELOPMENT	1.21e-03	1.07e-02	0.46	0.48	1.91	35	POU3F2,EGFR,LAMB2,SMO,ROR2,LRP1,C5AR1,TREM2,BACE2,TLR4,ROR1,LAMC3,VIM,C1QA,IFNG,TNF,AGER,GRN,CDK6
AD	GO_AORTIC_VALVE_DEVELOPMENT	1.21e-03	1.07e-02	0.46	0.53	1.98	27	BMP4,NFATC1,HEY2,TNFRSF1B,NOTCH1,EMILIN1,HEYL,GATA4,SNAI1,RBPJ,TNFRSF1A,ELN,SMAD6,EFNA1,SOX9,RB1
AD	GO_CHAPERONE_MEDIATED_PROTEIN_TRANSPORT	1.22e-03	1.08e-02	0.46	-0.74	-1.93	10	TOR1A,CLIP3,PEX19,TIMM8B,TIMM10,TIMM9,TIMM13,TIMM8A
AD	GO_NEGATIVE_REGULATION_OF_CHROMATIN_SILENCING	1.22e-03	1.08e-02	0.46	0.64	1.95	15	H1-2,H1-4,H1-3,H1-6,H1-5,H1-1,APOBEC1,PHF2,PHF8
AD	GO_PROTEIN_N_LINKED_GLYCOSYLATION	1.22e-03	1.08e-02	0.46	-0.43	-1.73	58	B3GALT2,DPM1,DPM2,B3GALNT1,ALG8,MGAT2,TUSC3,PMM2,B4GALT7,ALG5,SRD5A3,DOLPP1,ALG6,ALG9,DHDDS,ALG13,MGAT3,MCFD2,PMM1,UGGT2,ENTPD5,TMEM258,MVD,DOLK,MGAT5,RPN1,MOGS,UBE2J1,DPAGT1
AD	GO_CELL_PROJECTION_ORGANIZATION	1.23e-03	1.08e-02	0.46	-0.23	-1.3	1134	NREP,TNFRSF21,OPA1,HERC1,SERPINI1,UBE2V2,KALRN,CDH13,ZNF365,TOR1A,SS18L1,ATXN10,ACTN2,LGMN,SEPTIN6,CHL1,INPP5F,DYNLRB1,RAB11A,B4GALT6,CAMSAP1,CCK,SS18L2,DNM3,RIT2,CNR1,XK,KIFAP3,HPRT1,SMURF1,RAPGEF2,SYT1,ACTL6B,SNAP25,SNX10,NEFL,SLC12A5,VAPA,NPTN,PPP3CB,FLOT1,FIG4,CHN1,FGF13,ANK3,MAP2K1,FAM98A,MINAR1,MKKS,CORO1A,EPB41L3,DCTN3,STXBP1,UCHL1,TUBA4A,TOGARAM1,SHANK2,RASAL1,HRAS,CEP72,PAFAH1B1,STK25,MC…
AD	GO_REGULATION_OF_CELLULAR_LOCALIZATION	1.23e-03	1.08e-02	0.46	-0.25	-1.37	626	C2CD5,TOR1A,ACTN2,VSNL1,HMGCR,CCT6A,INPP5F,RAB11A,CLIP3,GSTO1,PPP3R1,RINT1,RNF139,PID1,GCC2,AKAP6,YWHAQ,NPTN,PPP3CB,ISCU,GPD1L,PDCD5,TFDP1,ANK3,MAP2K1,CCT8,CORO1A,CLTC,STXBP1,ATP5IF1,SNCA,ITGB1BP1,OAZ1,YWHAZ,HRAS,CEP72,CX3CL1,SCFD1,FKBP1B,OXCT1,MPC2,NOLC1,RTN4,RAC1,TXN,EIPR1,NDRG4,PRKCZ,MAGED1,NDEL1,NLGN1,KAT7,CCT2,CDK5,STX6,TM9SF4,ZFAND1,PAK1,CAMK1,YWHAH,PCNT,AP2M1,MFF,HTRA2,NECAB2,LEPROTL1,VAMP…
AD	GO_INTERLEUKIN_6_BIOSYNTHETIC_PROCESS	1.24e-03	1.09e-02	0.46	0.59	1.99	19	FOXJ1,SYK,PTAFR,INPP5D,CLEC7A,STAT3,TYROBP,TLR6,CD74,TNF,AGER,BCL10
AD	GO_POSITIVE_REGULATION_OF_LYMPHOCYTE_APOPTOTIC_PROCESS	1.24e-03	1.09e-02	0.46	0.68	1.95	12	CCL5,PDCD1,LGALS14,ADAM8,LGALS9,TP53,IDO1
AD	GO_REGULATION_OF_SYSTEMIC_ARTERIAL_BLOOD_PRESSURE_BY_RENIN_ANGIOTENSIN	1.24e-03	1.09e-02	0.46	0.53	1.94	25	CES1,F2RL1,F2R,DRD3,CYBA,SERPINF2,CTSZ,PCSK5,OR51E2,NOX1,AGTR2
AD	GO_ENDOSOME_TRANSPORT_VIA_MULTIVESICULAR_BODY_SORTING_PATHWAY	1.24e-03	1.09e-02	0.46	-0.63	-1.86	16	CHMP2B,LEPROTL1,VPS28,TMEM50A,CHMP2A,SNF8,VPS4B,CHMP1B,SORT1,CHMP1A,LAPTM4B,VPS37B
AD	GO_REGULATION_OF_CHOLESTEROL_EFFLUX	1.25e-03	1.10e-02	0.46	0.59	1.99	19	PLTP,NFKBIA,LRP1,ABCA1,APOA1,SIRT1,PTCH1,NR1H3,ADIPOQ,EGF
AD	GO_TOLERANCE_INDUCTION	1.25e-03	1.10e-02	0.46	0.59	1.99	19	FOXJ1,LILRB2,PDCD1,PHLPP1,LGALS9,IRAK3,CD3E,TNFAIP3,IL2RA,IDO1,TGFBR2,AIRE,CCR4,FOXP3
AD	GO_CENTROSOME	1.26e-03	1.10e-02	0.46	-0.27	-1.47	417	TXNDC9,ZNF365,C2CD5,DYNLRB1,RAB11A,TUBG2,BCAS2,PRKACB,DDHD2,FSD1,DYNC1LI1,RANBP1,KIFAP3,SNX10,AK5,MPP1,FLOT1,ACTR10,MKKS,CCT8,DCTN3,ITGB1BP1,DCTN6,CEP72,PAFAH1B1,ABRAXAS2,SSX2IP,NDN,ACTR1A,ATP6V1D,NDEL1,OLA1,CCDC85B,FBXW11,YPEL5,YTHDF2,HSPB11,DYNLL1,PCNT,PLK2,NIT2,DCTN1,CAPRIN2,PSMA1,DCTN2,PSMB5,CLASP1,TUBGCP2,SKP1,CRMP1,CCT4,DCTN4,SNCG,UVRAG,ROCK2,TUBG1,SPAST,APEX1,ACTR1B,TTC19,ECPAS,DYNC1H1,ATP…
AD	GO_ENDOPLASMIC_RETICULUM_ORGANIZATION	1.26e-03	1.10e-02	0.46	-0.49	-1.85	38	ARL6IP1,MIA3,RTN4,GET3,RTN3,REEP1,VAPB,GET1,UBL4A,DOP1B,EIF2AK3,SEC16A,TOR1B,TMEM33,STX18,CERT1,CCDC47,BNIP1,BAG6,LMAN2,TOR1AIP2,CASQ1,SHTN1,SGTA,REEP2
AD	GO_MITOCHONDRIAL_RESPIRATORY_CHAIN_COMPLEX_III_ASSEMBLY	1.26e-03	1.11e-02	0.46	-0.87	-1.81	5	UQCC1,UQCR10,UQCRB,TTC19,BCS1L
AD	GO_MULTI_ORGANISM_LOCALIZATION	1.27e-03	1.11e-02	0.46	-0.47	-1.85	50	EPS15,SEH1L,KPNA1,IFIT1,KPNA3,NUP42,UBB,VPS28,NUP155,NUP93,TSG101,NUP85,NDC1,KPNA2,NUP50,NUP58,UBA52,UBC,NUP133,RANBP2,RAE1,NUP54,NMT2,VPS37B
AD	GO_ORGAN_OR_TISSUE_SPECIFIC_IMMUNE_RESPONSE	1.27e-03	1.11e-02	0.46	0.55	1.93	23	LTF,RNASE3,PIGR,DEFA6,APOA4,CAMP,XCL1,CD160,PLA2G1B,H2BC11,RAB17,H2BC6,BPIFA1,GCNT3,DEFB1,IL6R
AD	GO_PHOSPHATIDYLINOSITOL_3_KINASE_SIGNALING	1.29e-03	1.12e-02	0.46	0.31	1.66	130	FYN,ANGPT1,EGFR,GH1,ROR2,ZFP36L1,F2RL1,IGF1R,PLXNB1,PDGFRB,OSM,CRYBA1,CCL5,FGR,F2R,ERBB2,NKX3-1,PIK3CG,PIK3R5,KLF4,NEDD4,PTPN6,IL18,SIRT1,GAB1,TGFB2,DCN,GPER1,MUSK,PTPN13,LEP,PREX2,CAT,SELP,HCLS1,SOX9,RGL2,PDGFC,ROR1,EPOR,CBL,NTRK1,FSHR,CD160,PDGFB,CEACAM1,LIME1
AD	GO_INTESTINAL_ABSORPTION	1.29e-03	1.13e-02	0.46	0.49	1.93	32	KCNQ1,EZR,APOA1,SOAT2,APOA4,NPC1L1,LEP,TJP2,VIL1,SLC2A5,FABP2,VDR,CEL,MOGAT2,EPB41,SLC2A2,GCNT3,SCARB1
AD	GO_POSTSYNAPTIC_ENDOSOME	1.30e-03	1.13e-02	0.46	-0.71	-1.9	11	RAB11A,SH3GL3,STX12,NSG1,RAB5A,CLSTN1,ARC
AD	GO_PRECATALYTIC_SPLICEOSOME	1.30e-03	1.13e-02	0.46	-0.48	-1.85	42	LSM4,SNRPD1,SNU13,SNRPE,SF3B5,TXNL4A,LSM3,SNRPB2,LSM5,RNF113A,SNRPF,SNRPD2,SNRPB,PRPF4,SNRPD3,PRPF6,LSM7,PRPF8,SMU1,MAGOHB,SF3A3,SF3A1,SF3B3,SNIP1
AD	GO_RAC_PROTEIN_SIGNAL_TRANSDUCTION	1.30e-03	1.13e-02	0.46	-0.55	-1.89	27	CDH13,ELMO1,RAC1,SSX2IP,NISCH,WASF1,ARHGAP44,HACD3,NCKAP1,RASGRF1,NF1,STMN3,TIAM1,OGT
AD	GO_SNARE_COMPLEX	1.31e-03	1.13e-02	0.46	-0.52	-1.88	34	SNAP25,STX12,STX1A,SYN2,STX6,VAMP7,BET1,SNX4,VTI1B,VAMP2,NAPA,NAPG,STX3,STX7,STX18,SNAP29,BNIP1,STX8,CPLX2,STX4
AD	GO_LYASE_ACTIVITY	1.31e-03	1.14e-02	0.46	-0.34	-1.63	144	GAD1,POLB,GAD2,GUCY1B1,FH,UROS,CA10,GOT1,MGST3,ENO2,APMAP,PAM,NAXD,ECHS1,GGCT,AZIN1,ADSL,PTS,TPI1,GLO1,CA4,APEX1,FECH,UXS1,HACD3,PTGES2,ME3,ACO2,ADCY1,ME1,XRCC5,ALDOA,AUH,GMDS,ALDOC,ME2,ALKBH1,UROD,UMPS,ADCY3,HCCS,RNASE1,GLDC,PARK7,CTH,SHMT2,GGCX,XRCC6,EHHADH,MVD,ADCY6,HACD1,ECHDC1,PAICS,SDS,FASN,CA14,ASL,SRR,ENO1,ODC1
[truncated: 9,009 more rows]

## Sheet: PD
disease	pathway	pval	padj	log2err	ES	NES	size	leadingEdge
[truncated: 10,181 more rows]

## Sheet: ALL
disease	pathway	pval	padj	log2err	ES	NES	size	leadingEdge
[truncated: 10,182 more rows]

## Sheet: AML
disease	pathway	pval	padj	log2err	ES	NES	size	leadingEdge
[truncated: 10,185 more rows]

## Sheet: BLCA
disease	pathway	pval	padj	log2err	ES	NES	size	leadingEdge
[truncated: 10,185 more rows]

## Sheet: BRCA
disease	pathway	pval	padj	log2err	ES	NES	size	leadingEdge
[truncated: 10,187 more rows]

## Sheet: BRNCA
disease	pathway	pval	padj	log2err	ES	NES	size	leadingEdge
[truncated: 10,183 more rows]

## Sheet: CERV
disease	pathway	pval	padj	log2err	ES	NES	size	leadingEdge
[truncated: 10,184 more rows]

[truncated: 16 more sheets: CHLCA, CLL, CML, CRCA, DLBCL, FLYMPH, HANC, KDNCA, LGCA, LIVCA, OVCA, PACA, PRCA, SKCM, STCA, THCA]
