# Supplementary material for: Transcriptomic and Genetic Associations between Alzheimer’s Disease, Parkinson’s Disease, and Cancer
Source: Cancers (Basel). 2021 Jun 15;13(12):2990. doi: 10.3390/cancers13122990 (PMC8232649; doi:10.3390/cancers13122990)
Supplement: Supplementary file 1 [file cancers-13-02990-s001.zip › Supplementary_File_7.xlsx]

## Sheet: Sheet1
Module	Correlation to disease status	GO enrichment	Enrichment in specific cell type markers
AD_orange	0.36 (p-adj: 9.00e-07)	preribosome, small subunit precursor (GO:0030688; p-adj = 6.73e-03) | nucleic acid metabolic process (GO:0090304; p-adj = 1.85e-02) | nucleic acid binding (GO:0003676; p-adj = 2.53e-02) | DNA binding (GO:0003677; p-adj = 7.47e-02) | miRNA loading onto RISC involved in gene silencing by miRNA (GO:0035280; p-adj = 8.11e-02) | nucleobase-containing compound metabolic process (GO:0006139; p-adj = 1.2…	NA
AD_tan	0.34 (p-adj: 3.42e-06)	negative regulation of RNA metabolic process (GO:0051253; p-adj = 1.15e-05) | negative regulation of nucleobase-containing compound metabolic process (GO:0045934; p-adj = 1.34e-05) | negative regulation of macromolecule biosynthetic process (GO:0010558; p-adj = 2.81e-05) | negative regulation of nucleic acid-templated transcription (GO:1903507; p-adj = 3.80e-05) | negative regulation of RNA biosy…	NA
AD_brown	0.31 (p-adj: 5.15e-05)	biological adhesion (GO:0022610; p-adj = 2.11e-12) | cell adhesion (GO:0007155; p-adj = 6.62e-12) | immune response (GO:0006955; p-adj = 6.31e-09) | cell activation (GO:0001775; p-adj = 1.16e-08) | defense response (GO:0006952; p-adj = 1.56e-08) | cell surface receptor signaling pathway (GO:0007166; p-adj = 2.85e-08) | immune system process (GO:0002376; p-adj = 3.17e-08) | circulatory system deve…	Adipocytes (p-adj: 3.70e-03) | Endothelial cells (p-adj: 6.17e-03) | Endothelial cells (aorta) (p-adj: 2.09e-04) | Fibroblasts (p-adj: 6.09e-05) | Kupffer cells (p-adj: 2.68e-03) | Loop of Henle cells (p-adj: 3.99e-04) | Macrophages (p-adj: 1.80e-06) | Microglia (p-adj: 7.68e-05) | Neutrophils (p-adj: 1.01e-02) | Pericytes (p-adj: 1.69e-04) | Red pulp macrophages (p-adj: 1.85e-02) | T memory cell…
AD_purple	0.29 (p-adj: 1.81e-04)	cellular response to zinc ion (GO:0071294; p-adj = 2.79e-08) | detoxification of copper ion (GO:0010273; p-adj = 3.20e-08) | stress response to copper ion (GO:1990169; p-adj = 3.20e-08) | detoxification of inorganic compound (GO:0061687; p-adj = 1.45e-07) | stress response to metal ion (GO:0097501; p-adj = 1.45e-07) | cellular response to copper ion (GO:0071280; p-adj = 2.91e-07) | response to zi…	Bergmann glia (p-adj: 1.49e-03) | Podocytes (p-adj: 3.74e-02)
AD_darkred	0.28 (p-adj: 5.11e-04)	positive regulation of receptor internalization (GO:0002092; p-adj = 5.44e-02) | dystrophin-associated glycoprotein complex (GO:0016010; p-adj = 5.44e-02) | glycoprotein complex (GO:0090665; p-adj = 5.44e-02) | extraocular skeletal muscle development (GO:0002074; p-adj = 6.56e-02) | positive regulation of cell-substrate adhesion (GO:0010811; p-adj = 1.01e-01) | positive regulation of interleukin-…	NA
AD_grey60	0.21 (p-adj: 2.60e-02)	sperm fibrous sheath (GO:0035686; p-adj = 2.32e-01) | myosin II binding (GO:0045159; p-adj = 2.32e-01) | histone methyltransferase activity (H3-K9 specific) (GO:0046974; p-adj = 2.82e-01) | histone H3-K9 methylation (GO:0051567; p-adj = 3.06e-01) | cilium (GO:0005929; p-adj = 3.52e-01) | cortical actin cytoskeleton organization (GO:0030866; p-adj = 3.67e-01) | cortical actin cytoskeleton (GO:0030…	NA
AD_darkgreen	-0.2 (p-adj: 4.89e-02)	intracellular membrane-bounded organelle (GO:0043231; p-adj = 1.15e-03) | nuclear lumen (GO:0031981; p-adj = 2.59e-03) | nucleoplasm (GO:0005654; p-adj = 6.76e-03) | regulation of organelle organization (GO:0033043; p-adj = 7.97e-03) | DNA-templated transcription, elongation (GO:0006354; p-adj = 8.94e-03) | protein exit from endoplasmic reticulum (GO:0032527; p-adj = 1.25e-02) | nucleus (GO:00056…	NA
AD_saddlebrown	-0.23 (p-adj: 1.38e-02)	protein catabolic process (GO:0030163; p-adj = 1.01e-03) | proteolysis involved in cellular protein catabolic process (GO:0051603; p-adj = 2.95e-03) | cellular protein catabolic process (GO:0044257; p-adj = 5.47e-03) | modification-dependent protein catabolic process (GO:0019941; p-adj = 5.87e-03) | modification-dependent macromolecule catabolic process (GO:0043632; p-adj = 6.56e-03) | organonitr…	NA
AD_skyblue	-0.24 (p-adj: 5.26e-03)	protein folding (GO:0006457; p-adj = 1.58e-11) | unfolded protein binding (GO:0051082; p-adj = 7.77e-09) | response to topologically incorrect protein (GO:0035966; p-adj = 9.13e-08) | chaperone complex (GO:0101031; p-adj = 1.13e-07) | response to unfolded protein (GO:0006986; p-adj = 4.82e-07) | response to temperature stimulus (GO:0009266; p-adj = 1.10e-05) | chaperone binding (GO:0051087; p-adj…	NA
AD_paleturquoise	-0.29 (p-adj: 2.96e-04)	regulation of acetyl-CoA biosynthetic process from pyruvate (GO:0010510; p-adj = 4.97e-02) | regulation of acyl-CoA biosynthetic process (GO:0050812; p-adj = 6.28e-02) | regulation of coenzyme metabolic process (GO:0051196; p-adj = 7.56e-02) | regulation of sulfur metabolic process (GO:0042762; p-adj = 1.32e-01) | presynapse (GO:0098793; p-adj = 1.55e-01) | acetyl-CoA biosynthetic process from py…	NA
AD_red	-0.29 (p-adj: 1.71e-04)	delayed rectifier potassium channel activity (GO:0005251; p-adj = 9.98e-04) | voltage-gated potassium channel complex (GO:0008076; p-adj = 2.15e-03) | potassium channel complex (GO:0034705; p-adj = 4.72e-03) | ion transmembrane transport (GO:0034220; p-adj = 4.87e-03) | voltage-gated cation channel activity (GO:0022843; p-adj = 8.55e-03) | cation transmembrane transport (GO:0098655; p-adj = 1.08e…	NA
AD_darkorange	-0.31 (p-adj: 5.39e-05)	retrograde vesicle-mediated transport, Golgi to endoplasmic reticulum (GO:0006890; p-adj = 9.92e-02) | mitochondrion organization (GO:0007005; p-adj = 1.08e-01) | macroautophagy (GO:0016236; p-adj = 1.24e-01) | regulation of nuclear-transcribed mRNA poly(A) tail shortening (GO:0060211; p-adj = 1.95e-01) | protein localization to phagophore assembly site (GO:0034497; p-adj = 2.25e-01) | vesicle te…	NA
AD_turquoise	-0.39 (p-adj: 2.31e-08)	cytoplasm (GO:0005737; p-adj = 5.01e-36) | mitochondrial inner membrane (GO:0005743; p-adj = 8.89e-34) | mitochondrial protein complex (GO:0098798; p-adj = 1.22e-33) | mitochondrial envelope (GO:0005740; p-adj = 2.46e-32) | mitochondrial membrane (GO:0031966; p-adj = 4.02e-32) | mitochondrion (GO:0005739; p-adj = 4.57e-32) | organelle inner membrane (GO:0019866; p-adj = 1.30e-31) | organelle enve…	Interneurons (p-adj: 1.08e-07) | Neurons (p-adj: 3.07e-09) | Purkinje neurons (p-adj: 2.68e-03)
PD_green	0.41 (p-adj: 1.47e-06)	nucleus (GO:0005634; p-adj = 9.92e-18) | nucleic acid metabolic process (GO:0090304; p-adj = 1.24e-15) | RNA metabolic process (GO:0016070; p-adj = 9.52e-15) | regulation of RNA metabolic process (GO:0051252; p-adj = 4.66e-14) | nucleobase-containing compound metabolic process (GO:0006139; p-adj = 2.06e-13) | nucleic acid-templated transcription (GO:0097659; p-adj = 4.20e-13) | RNA biosynthetic p…	NA
PD_yellow	0.35 (p-adj: 1.64e-04)	myelination (GO:0042552; p-adj = 1.98e-06) | ensheathment of neurons (GO:0007272; p-adj = 2.56e-06) | axon ensheathment (GO:0008366; p-adj = 2.56e-06) | nervous system development (GO:0007399; p-adj = 1.21e-04) | myelin sheath (GO:0043209; p-adj = 1.49e-04) | neurogenesis (GO:0022008; p-adj = 2.35e-04) | cell development (GO:0048468; p-adj = 7.28e-04) | generation of neurons (GO:0048699; p-adj = …	Oligodendrocytes (p-adj: 2.56e-27)
PD_black	0.3 (p-adj: 2.93e-03)	response to stress (GO:0006950; p-adj = 2.15e-06) | cell surface receptor signaling pathway (GO:0007166; p-adj = 3.09e-06) | response to stimulus (GO:0050896; p-adj = 1.13e-05) | cellular response to cytokine stimulus (GO:0071345; p-adj = 1.57e-05) | cytokine-mediated signaling pathway (GO:0019221; p-adj = 1.58e-05) | response to cytokine (GO:0034097; p-adj = 1.65e-05) | response to external stim…	NA
PD_lightgreen	0.29 (p-adj: 4.21e-03)	oligodendrocyte development (GO:0014003; p-adj = 4.50e-04) | central nervous system myelination (GO:0022010; p-adj = 2.24e-03) | axon ensheathment in central nervous system (GO:0032291; p-adj = 2.24e-03) | oligodendrocyte differentiation (GO:0048709; p-adj = 6.63e-03) | glial cell development (GO:0021782; p-adj = 1.33e-02) | regulation of gliogenesis (GO:0014013; p-adj = 1.38e-02) | myelination (…	Oligodendrocytes (p-adj: 1.57e-04)
PD_lightyellow	0.26 (p-adj: 1.67e-02)	phosphatidylinositol-3,5-bisphosphate phosphatase activity (GO:0106018; p-adj = 2.26e-02) | phosphatidylinositol metabolic process (GO:0046488; p-adj = 3.18e-02) | tRNA wobble uridine modification (GO:0002098; p-adj = 4.95e-02) | nuclear speck (GO:0016607; p-adj = 6.59e-02) | tRNA wobble base modification (GO:0002097; p-adj = 6.63e-02) | ncRNA metabolic process (GO:0034660; p-adj = 7.28e-02) | ce…	NA
PD_purple	-0.24 (p-adj: 2.84e-02)	cholecystokinin receptor activity (GO:0004951; p-adj = 9.95e-03) | cholecystokinin signaling pathway (GO:0038188; p-adj = 9.95e-03) | G protein-coupled receptor activity (GO:0004930; p-adj = 2.65e-02) | phospholipase C-activating G protein-coupled receptor signaling pathway (GO:0007200; p-adj = 2.80e-02) | neurotransmitter receptor activity (GO:0030594; p-adj = 3.07e-02) | signaling receptor acti…	NA
PD_grey60	-0.37 (p-adj: 2.43e-05)	cell body (GO:0044297; p-adj = 1.86e-04) | neuronal cell body (GO:0043025; p-adj = 7.75e-04) | somatodendritic compartment (GO:0036477; p-adj = 2.59e-03) | adult locomotory behavior (GO:0008344; p-adj = 7.59e-02) | neuron projection (GO:0043005; p-adj = 1.68e-01) | sodium ion transmembrane transport (GO:0035725; p-adj = 2.06e-01) | perikaryon (GO:0043204; p-adj = 2.39e-01) | adult behavior (GO:00…	Retinal ganglion cells (p-adj: 3.99e-04)
PD_turquoise	-0.41 (p-adj: 1.49e-06)	mitochondrion (GO:0005739; p-adj = 1.92e-37) | mitochondrial inner membrane (GO:0005743; p-adj = 1.21e-36) | organelle inner membrane (GO:0019866; p-adj = 1.30e-32) | mitochondrial protein complex (GO:0098798; p-adj = 4.34e-32) | cytoplasm (GO:0005737; p-adj = 2.94e-31) | inner mitochondrial membrane protein complex (GO:0098800; p-adj = 3.03e-31) | mitochondrial envelope (GO:0005740; p-adj = 3.01…	Dopaminergic neurons (p-adj: 6.11e-03) | Interneurons (p-adj: 1.57e-04) | Neurons (p-adj: 1.45e-02) | Purkinje neurons (p-adj: 8.27e-03)
ALL_pink	0.16 (p-adj: 5.81e-09)	nucleus (GO:0005634; p-adj = 6.78e-08) | intracellular membrane-bounded organelle (GO:0043231; p-adj = 4.07e-06) | nucleic acid binding (GO:0003676; p-adj = 1.50e-05) | regulation of RNA metabolic process (GO:0051252; p-adj = 2.75e-05) | regulation of nucleobase-containing compound metabolic process (GO:0019219; p-adj = 4.44e-05) | RNA metabolic process (GO:0016070; p-adj = 1.10e-04) | nucleic ac…	NA
ALL_purple	0.15 (p-adj: 1.14e-07)	positive regulation of cellular response to insulin stimulus (GO:1900078; p-adj = 1.75e-01) | lipoic acid binding (GO:0031405; p-adj = 2.82e-01) | dihydrolipoyllysine-residue (2-methylpropanoyl)transferase activity (GO:0043754; p-adj = 2.82e-01) | histamine uptake (GO:0051615; p-adj = 2.82e-01) | centrosome cycle (GO:0007098; p-adj = 2.94e-01) | vascular endothelial growth factor signaling pathwa…	NA
ALL_black	0.11 (p-adj: 2.47e-04)	cotranslational protein targeting to membrane (GO:0006613; p-adj = 8.34e-84) | SRP-dependent cotranslational protein targeting to membrane (GO:0006614; p-adj = 7.41e-83) | cytosolic ribosome (GO:0022626; p-adj = 1.06e-81) | translational initiation (GO:0006413; p-adj = 2.94e-80) | protein targeting to ER (GO:0045047; p-adj = 3.16e-79) | establishment of protein localization to endoplasmic reticul…	NA
ALL_green	-0.07 (p-adj: 4.99e-02)	multicellular organismal process (GO:0032501; p-adj = 4.34e-06) | integral component of plasma membrane (GO:0005887; p-adj = 4.50e-06) | intrinsic component of plasma membrane (GO:0031226; p-adj = 7.98e-06) | system development (GO:0048731; p-adj = 1.47e-04) | transporter activity (GO:0005215; p-adj = 1.12e-03) | ion transmembrane transporter activity (GO:0015075; p-adj = 1.37e-03) | multicellula…	NA
ALL_grey	-0.08 (p-adj: 1.29e-02)	NA	B cells (p-adj: 1.13e-02) | Endothelial cells (p-adj: 1.79e-02) | Hematopoietic stem cells (p-adj: 8.23e-03) | Leydig cells (p-adj: 3.09e-02) | Pulmonary alveolar type I cells (p-adj: 1.96e-03) | T cells (p-adj: 4.18e-04) | T memory cells (p-adj: 2.07e-02)
ALL_tan	-0.16 (p-adj: 3.17e-09)	extracellular exosome (GO:0070062; p-adj = 4.73e-05) | extracellular vesicle (GO:1903561; p-adj = 5.37e-05) | extracellular organelle (GO:0043230; p-adj = 5.46e-05) | vesicle (GO:0031982; p-adj = 7.60e-05) | extracellular space (GO:0005615; p-adj = 1.74e-03) | Golgi apparatus (GO:0005794; p-adj = 2.02e-03) | perinuclear region of cytoplasm (GO:0048471; p-adj = 4.23e-03) | endomembrane system (GO:…	NA
ALL_greenyellow	-0.27 (p-adj: 7.83e-25)	erythrocyte differentiation (GO:0030218; p-adj = 6.96e-11) | erythrocyte homeostasis (GO:0034101; p-adj = 1.50e-10) | gas transport (GO:0015669; p-adj = 3.45e-10) | myeloid cell homeostasis (GO:0002262; p-adj = 1.07e-09) | erythrocyte development (GO:0048821; p-adj = 4.46e-08) | homeostasis of number of cells (GO:0048872; p-adj = 1.00e-07) | bicarbonate transport (GO:0015701; p-adj = 1.04e-07) | …	Erythroid-like and erythroid precursor cells (p-adj: 1.02e-16)
ALL_magenta	-0.34 (p-adj: 2.61e-42)	neutrophil degranulation (GO:0043312; p-adj = 2.99e-38) | neutrophil activation involved in immune response (GO:0002283; p-adj = 3.85e-38) | leukocyte degranulation (GO:0043299; p-adj = 3.87e-38) | myeloid cell activation involved in immune response (GO:0002275; p-adj = 7.77e-38) | neutrophil activation (GO:0042119; p-adj = 7.90e-38) | neutrophil mediated immunity (GO:0002446; p-adj = 8.46e-38) |…	Dendritic cells (p-adj: 1.09e-02) | Kupffer cells (p-adj: 1.15e-10) | Macrophages (p-adj: 1.02e-05) | Megakaryocytes (p-adj: 1.99e-02) | Microglia (p-adj: 4.18e-06) | Monocytes (p-adj: 2.59e-03) | Mouse myeloid-derived suppressor cells (p-adj: 1.96e-03) | Neutrophils (p-adj: 7.10e-18) | Red pulp macrophages (p-adj: 1.59e-04)
AML_green	0.2 (p-adj: 1.21e-10)	translational initiation (GO:0006413; p-adj = 7.03e-19) | ribonucleoprotein complex (GO:1990904; p-adj = 2.91e-18) | RNA binding (GO:0003723; p-adj = 3.50e-16) | cytoplasmic translation (GO:0002181; p-adj = 9.55e-16) | ribosome (GO:0005840; p-adj = 1.53e-15) | translation (GO:0006412; p-adj = 6.47e-15) | peptide biosynthetic process (GO:0043043; p-adj = 1.85e-14) | peptide metabolic process (GO:0…	NA
AML_grey	0.18 (p-adj: 7.53e-09)	NA	Cardiomyocytes (p-adj: 2.75e-02) | Interneurons (p-adj: 1.07e-02) | Loop of Henle cells (p-adj: 1.55e-02) | Oligodendrocytes (p-adj: 5.11e-03) | Smooth muscle cells (p-adj: 3.28e-03)
AML_brown	0.13 (p-adj: 5.81e-05)	nucleus (GO:0005634; p-adj = 7.50e-13) | nucleic acid binding (GO:0003676; p-adj = 1.44e-12) | nucleobase-containing compound metabolic process (GO:0006139; p-adj = 1.65e-11) | intracellular membrane-bounded organelle (GO:0043231; p-adj = 2.44e-11) | heterocycle metabolic process (GO:0046483; p-adj = 6.13e-11) | nucleic acid metabolic process (GO:0090304; p-adj = 9.44e-11) | cellular aromatic com…	NA
AML_blue	0.07 (p-adj: 4.67e-02)	mitochondrion (GO:0005739; p-adj = 3.48e-58) | mitochondrial inner membrane (GO:0005743; p-adj = 1.02e-51) | mitochondrial protein complex (GO:0098798; p-adj = 6.21e-49) | organelle inner membrane (GO:0019866; p-adj = 1.07e-48) | mitochondrial matrix (GO:0005759; p-adj = 3.61e-44) | mitochondrial envelope (GO:0005740; p-adj = 8.72e-44) | mitochondrial membrane (GO:0031966; p-adj = 1.76e-42) | rib…	NA
AML_red	-0.1 (p-adj: 2.39e-03)	negative regulation of phosphorylation (GO:0042326; p-adj = 2.64e-06) | negative regulation of transferase activity (GO:0051348; p-adj = 5.38e-06) | negative regulation of protein phosphorylation (GO:0001933; p-adj = 1.29e-05) | negative regulation of phosphate metabolic process (GO:0045936; p-adj = 2.30e-05) | negative regulation of phosphorus metabolic process (GO:0010563; p-adj = 2.34e-05) | n…	NA
AML_turquoise	-0.15 (p-adj: 3.95e-06)	immune response (GO:0006955; p-adj = 4.13e-84) | leukocyte activation (GO:0045321; p-adj = 5.16e-81) | cell activation (GO:0001775; p-adj = 3.76e-80) | cell activation involved in immune response (GO:0002263; p-adj = 5.49e-79) | leukocyte activation involved in immune response (GO:0002366; p-adj = 1.78e-78) | myeloid leukocyte activation (GO:0002274; p-adj = 1.90e-78) | leukocyte degranulation (G…	Alveolar macrophages (p-adj: 1.08e-03) | Basophils (p-adj: 6.44e-03) | Dendritic cells (p-adj: 1.25e-06) | Eosinophils (p-adj: 3.43e-03) | Kupffer cells (p-adj: 5.94e-14) | Macrophages (p-adj: 1.52e-24) | Microglia (p-adj: 6.54e-08) | Monocytes (p-adj: 5.45e-12) | Mouse myeloid-derived suppressor cells (p-adj: 1.55e-02) | Neutrophils (p-adj: 1.84e-10) | Plasmacytoid dendritic cells (p-adj: 2.42e-…
AML_yellow	-0.15 (p-adj: 9.13e-07)	cell cycle (GO:0007049; p-adj = 2.16e-108) | mitotic cell cycle (GO:0000278; p-adj = 1.54e-95) | cell cycle process (GO:0022402; p-adj = 1.25e-93) | mitotic cell cycle process (GO:1903047; p-adj = 3.26e-90) | chromosome (GO:0005694; p-adj = 3.39e-76) | cell division (GO:0051301; p-adj = 4.58e-68) | chromosome organization (GO:0051276; p-adj = 3.79e-67) | chromosome segregation (GO:0007059; p-adj …	Epithelial cells (p-adj: 1.66e-04)
AML_purple	-0.26 (p-adj: 4.13e-18)	gas transport (GO:0015669; p-adj = 4.49e-04) | transferrin receptor activity (GO:0004998; p-adj = 6.47e-04) | basophil differentiation (GO:0030221; p-adj = 6.47e-04) | erythrocyte development (GO:0048821; p-adj = 3.78e-03) | cellular magnesium ion homeostasis (GO:0010961; p-adj = 5.08e-03) | regulation of axon diameter (GO:0031133; p-adj = 5.08e-03) | erythrocyte differentiation (GO:0030218; p-ad…	Erythroid-like and erythroid precursor cells (p-adj: 1.19e-02)
BLCA_blue	0.64 (p-adj: 2.68e-28)	mitochondrion (GO:0005739; p-adj = 3.26e-17) | RNA binding (GO:0003723; p-adj = 3.93e-17) | intracellular membrane-bounded organelle (GO:0043231; p-adj = 1.49e-16) | mitochondrial matrix (GO:0005759; p-adj = 2.86e-16) | ncRNA metabolic process (GO:0034660; p-adj = 7.88e-16) | membrane-bounded organelle (GO:0043227; p-adj = 7.33e-15) | membrane-enclosed lumen (GO:0031974; p-adj = 8.35e-15) | organ…	Paneth cells (p-adj: 2.53e-02)
BLCA_turquoise	0.53 (p-adj: 1.10e-17)	chromosome (GO:0005694; p-adj = 1.15e-72) | cell cycle (GO:0007049; p-adj = 9.88e-69) | mitotic cell cycle process (GO:1903047; p-adj = 2.17e-67) | cell cycle process (GO:0022402; p-adj = 1.06e-64) | mitotic cell cycle (GO:0000278; p-adj = 1.54e-64) | nuclear lumen (GO:0031981; p-adj = 1.03e-61) | chromosome organization (GO:0051276; p-adj = 8.32e-61) | membrane-enclosed lumen (GO:0031974; p-adj …	NA
BLCA_black	0.45 (p-adj: 3.17e-12)	mitochondrial protein complex (GO:0098798; p-adj = 2.07e-16) | mitochondrial inner membrane (GO:0005743; p-adj = 5.85e-15) | organelle inner membrane (GO:0019866; p-adj = 1.08e-13) | mitochondrial envelope (GO:0005740; p-adj = 3.73e-12) | organellar ribosome (GO:0000313; p-adj = 1.76e-11) | mitochondrial ribosome (GO:0005761; p-adj = 1.76e-11) | ribonucleoprotein complex (GO:1990904; p-adj = 2.33…	NA
BLCA_tan	0.41 (p-adj: 6.51e-10)	inner ear development (GO:0048839; p-adj = 9.58e-03) | ear development (GO:0043583; p-adj = 1.70e-02) | leucine metabolic process (GO:0006551; p-adj = 2.35e-02) | organic acid catabolic process (GO:0016054; p-adj = 3.68e-02) | carboxylic acid catabolic process (GO:0046395; p-adj = 3.68e-02) | small molecule catabolic process (GO:0044282; p-adj = 4.09e-02) | lysophospholipase activity (GO:0004622;…	NA
BLCA_pink	-0.22 (p-adj: 3.13e-03)	positive regulation of toll-like receptor 4 signaling pathway (GO:0034145; p-adj = 1.15e-01) | cytoplasmic translation (GO:0002181; p-adj = 1.66e-01) | oxidoreductase activity (GO:0016491; p-adj = 2.14e-01) | positive regulation of pseudopodium assembly (GO:0031274; p-adj = 2.19e-01) | oxidoreductase activity, acting on NAD(P)H, heme protein as acceptor (GO:0016653; p-adj = 2.42e-01) | regulation…	NA
BLCA_greenyellow	-0.23 (p-adj: 2.92e-03)	blood vessel development (GO:0001568; p-adj = 3.17e-17) | angiogenesis (GO:0001525; p-adj = 5.35e-17) | blood vessel morphogenesis (GO:0048514; p-adj = 5.43e-17) | vasculature development (GO:0001944; p-adj = 7.04e-17) | cardiovascular system development (GO:0072358; p-adj = 8.46e-17) | tube morphogenesis (GO:0035239; p-adj = 2.32e-15) | tube development (GO:0035295; p-adj = 1.02e-14) | circulato…	Endothelial cells (p-adj: 7.38e-19) | Endothelial cells (aorta) (p-adj: 4.67e-02) | Hematopoietic stem cells (p-adj: 4.17e-02) | Loop of Henle cells (p-adj: 2.89e-09)
BLCA_magenta	-0.4 (p-adj: 1.37e-09)	positive regulation of histone H2B ubiquitination (GO:2001168; p-adj = 1.82e-02) | positive regulation of histone ubiquitination (GO:0033184; p-adj = 2.77e-02) | regulation of histone H2B ubiquitination (GO:2001166; p-adj = 2.77e-02) | nucleoside-triphosphatase regulator activity (GO:0060589; p-adj = 3.74e-02) | regulation of Cdc42 protein signal transduction (GO:0032489; p-adj = 5.03e-02) | nega…	Radial glia cells (p-adj: 3.62e-02)
BLCA_green	-0.41 (p-adj: 7.81e-10)	immune response (GO:0006955; p-adj = 7.95e-52) | immune system process (GO:0002376; p-adj = 1.91e-47) | defense response (GO:0006952; p-adj = 2.57e-32) | regulation of immune system process (GO:0002682; p-adj = 8.59e-31) | regulation of immune response (GO:0050776; p-adj = 5.25e-27) | positive regulation of immune system process (GO:0002684; p-adj = 7.80e-27) | response to external stimulus (GO:0…	B cells (p-adj: 2.53e-02) | Dendritic cells (p-adj: 9.91e-08) | Eosinophils (p-adj: 1.08e-03) | Fibroblasts (p-adj: 1.50e-04) | Hematopoietic stem cells (p-adj: 1.35e-03) | Kupffer cells (p-adj: 1.02e-07) | Macrophages (p-adj: 4.56e-13) | Mast cells (p-adj: 4.19e-04) | Microglia (p-adj: 3.97e-08) | Monocytes (p-adj: 2.45e-10) | Mononuclear myocytes (p-adj: 1.52e-02) | Neutrophils (p-adj: 2.92e-02…
BLCA_salmon	-0.43 (p-adj: 7.54e-11)	lymphocyte activation (GO:0046649; p-adj = 4.07e-13) | T cell activation (GO:0042110; p-adj = 1.22e-12) | T cell differentiation (GO:0030217; p-adj = 1.21e-11) | immune response (GO:0006955; p-adj = 2.07e-11) | lymphocyte differentiation (GO:0030098; p-adj = 2.68e-11) | immune system process (GO:0002376; p-adj = 3.37e-10) | positive regulation of immune system process (GO:0002684; p-adj = 1.11e-0…	B cells (p-adj: 1.87e-02) | NK cells (p-adj: 7.57e-07) | T cells (p-adj: 5.65e-04) | T cytotoxic cells (p-adj: 3.03e-05) | T memory cells (p-adj: 2.31e-04) | Thymocytes (p-adj: 3.95e-02)
BLCA_yellow	-0.59 (p-adj: 3.20e-23)	transforming growth factor beta-activated receptor activity (GO:0005024; p-adj = 1.24e-03) | transmembrane receptor protein serine/threonine kinase activity (GO:0004675; p-adj = 2.30e-03) | negative regulation of wound healing, spreading of epidermal cells (GO:1903690; p-adj = 4.89e-03) | basal part of cell (GO:0045178; p-adj = 5.68e-03) | developmental growth (GO:0048589; p-adj = 7.86e-03) | cil…	Luminal epithelial cells (p-adj: 4.03e-02)
BLCA_brown	-0.62 (p-adj: 1.28e-26)	collagen-containing extracellular matrix (GO:0062023; p-adj = 3.56e-28) | extracellular matrix (GO:0031012; p-adj = 3.40e-27) | cell adhesion (GO:0007155; p-adj = 7.15e-24) | biological adhesion (GO:0022610; p-adj = 1.12e-23) | extracellular matrix organization (GO:0030198; p-adj = 1.57e-20) | extracellular structure organization (GO:0043062; p-adj = 1.77e-20) | cell migration (GO:0016477; p-adj …	Adipocytes (p-adj: 8.41e-12) | Cajal-Retzius cells (p-adj: 4.67e-02) | Cardiomyocytes (p-adj: 6.43e-05) | Endothelial cells (p-adj: 2.63e-06) | Endothelial cells (aorta) (p-adj: 2.27e-06) | Enterocytes (p-adj: 4.17e-02) | Fibroblasts (p-adj: 7.38e-19) | Hepatic stellate cells (p-adj: 4.03e-02) | Juxtaglomerular cells (p-adj: 2.60e-02) | Loop of Henle cells (p-adj: 1.50e-04) | Mesangial cells (p-a…
BRCA_green	0.43 (p-adj: 2.03e-64)	cell cycle (GO:0007049; p-adj = 3.98e-115) | cell cycle process (GO:0022402; p-adj = 8.48e-100) | mitotic cell cycle (GO:0000278; p-adj = 1.01e-95) | mitotic cell cycle process (GO:1903047; p-adj = 1.15e-93) | chromosome (GO:0005694; p-adj = 6.20e-81) | cell division (GO:0051301; p-adj = 4.23e-77) | chromosome organization (GO:0051276; p-adj = 2.55e-75) | intracellular non-membrane-bounded organe…	Epithelial cells (p-adj: 2.83e-05)
BRCA_midnightblue	0.32 (p-adj: 1.24e-33)	membrane-bounded organelle (GO:0043227; p-adj = 2.71e-09) | intracellular membrane-bounded organelle (GO:0043231; p-adj = 3.45e-07) | organelle (GO:0043226; p-adj = 5.43e-07) | intracellular organelle (GO:0043229; p-adj = 1.74e-06) | cytoplasm (GO:0005737; p-adj = 1.86e-06) | molecular_function (GO:0003674; p-adj = 1.04e-05) | biological_process (GO:0008150; p-adj = 1.15e-05) | intracellular (GO:…	NA
BRCA_lightyellow	0.31 (p-adj: 1.26e-31)	intracellular (GO:0005622; p-adj = 2.74e-04) | organelle (GO:0043226; p-adj = 5.43e-04) | intracellular organelle (GO:0043229; p-adj = 1.28e-03) | cellular_component (GO:0005575; p-adj = 1.29e-03) | membrane-bounded organelle (GO:0043227; p-adj = 3.52e-03) | molecular_function (GO:0003674; p-adj = 4.86e-03) | ribonucleoprotein complex biogenesis (GO:0022613; p-adj = 6.13e-03) | ncRNA metabolic pr…	NA
BRCA_cyan	0.3 (p-adj: 9.04e-30)	extracellular matrix (GO:0031012; p-adj = 1.19e-33) | collagen-containing extracellular matrix (GO:0062023; p-adj = 9.35e-32) | extracellular matrix organization (GO:0030198; p-adj = 1.73e-30) | extracellular structure organization (GO:0043062; p-adj = 1.88e-30) | extracellular matrix structural constituent (GO:0005201; p-adj = 1.38e-29) | collagen fibril organization (GO:0030199; p-adj = 2.39e-2…	Adipocytes (p-adj: 2.89e-02) | Chondrocytes (p-adj: 4.28e-06) | Endothelial cells (aorta) (p-adj: 5.76e-03) | Fibroblasts (p-adj: 1.13e-14) | Smooth muscle cells (p-adj: 8.03e-03) | Stromal cells (p-adj: 2.55e-02)
BRCA_darkturquoise	0.29 (p-adj: 3.32e-27)	mitochondrial matrix (GO:0005759; p-adj = 1.03e-05) | cellular metabolic process (GO:0044237; p-adj = 1.55e-05) | metabolic process (GO:0008152; p-adj = 1.83e-04) | cellular nitrogen compound metabolic process (GO:0034641; p-adj = 2.75e-04) | mitochondrion (GO:0005739; p-adj = 2.95e-04) | intracellular membrane-bounded organelle (GO:0043231; p-adj = 3.16e-04) | membrane-enclosed lumen (GO:0031974…	NA
BRCA_royalblue	0.28 (p-adj: 7.77e-26)	zonula adherens (GO:0005915; p-adj = 2.47e-02) | AP-1 adaptor complex (GO:0030121; p-adj = 2.47e-02) | binding (GO:0005488; p-adj = 2.72e-02) | Golgi trans cisterna (GO:0000138; p-adj = 3.89e-02) | Golgi medial cisterna (GO:0005797; p-adj = 3.89e-02) | protein binding (GO:0005515; p-adj = 5.49e-02) | membrane (GO:0016020; p-adj = 6.83e-02) | GTPase binding (GO:0051020; p-adj = 7.09e-02) | clathri…	NA
BRCA_red	0.28 (p-adj: 3.06e-25)	intracellular membrane-bounded organelle (GO:0043231; p-adj = 8.28e-39) | membrane-bounded organelle (GO:0043227; p-adj = 2.63e-34) | protein-containing complex (GO:0032991; p-adj = 7.86e-33) | organelle envelope (GO:0031967; p-adj = 2.82e-31) | envelope (GO:0031975; p-adj = 2.82e-31) | intracellular organelle (GO:0043229; p-adj = 8.99e-31) | organelle (GO:0043226; p-adj = 2.02e-30) | intracellul…	NA
BRCA_darkgreen	0.27 (p-adj: 1.52e-24)	defense response to virus (GO:0051607; p-adj = 2.18e-41) | response to virus (GO:0009615; p-adj = 3.02e-39) | type I interferon signaling pathway (GO:0060337; p-adj = 4.44e-35) | cellular response to type I interferon (GO:0071357; p-adj = 4.44e-35) | response to type I interferon (GO:0034340; p-adj = 1.24e-34) | response to other organism (GO:0051707; p-adj = 5.20e-33) | response to external biot…	Monocytes (p-adj: 1.33e-11) | Neural stem/precursor cells (p-adj: 1.88e-04)
BRCA_darkred	0.26 (p-adj: 1.44e-22)	intracellular (GO:0005622; p-adj = 1.85e-06) | membrane-bounded organelle (GO:0043227; p-adj = 1.47e-05) | intracellular membrane-bounded organelle (GO:0043231; p-adj = 3.00e-05) | cellular metabolic process (GO:0044237; p-adj = 1.06e-04) | metabolic process (GO:0008152; p-adj = 3.01e-04) | organelle (GO:0043226; p-adj = 3.54e-04) | intracellular organelle (GO:0043229; p-adj = 3.70e-04) | cellula…	NA
BRCA_white	0.26 (p-adj: 1.85e-22)	translational elongation (GO:0006414; p-adj = 4.64e-07) | mitochondrial translational elongation (GO:0070125; p-adj = 2.05e-06) | mitochondrial translational termination (GO:0070126; p-adj = 2.19e-06) | translational termination (GO:0006415; p-adj = 5.08e-06) | mitochondrial inner membrane (GO:0005743; p-adj = 9.25e-06) | membrane-enclosed lumen (GO:0031974; p-adj = 1.75e-05) | organelle lumen (G…	NA
BRCA_saddlebrown	0.25 (p-adj: 3.79e-20)	regulation of mRNA polyadenylation (GO:1900363; p-adj = 2.91e-02) | regulation of mRNA 3'-end processing (GO:0031440; p-adj = 7.07e-02) | RNA 3'-end processing (GO:0031123; p-adj = 7.54e-02) | apoptotic nuclear changes (GO:0030262; p-adj = 1.08e-01) | cellular component disassembly involved in execution phase of apoptosis (GO:0006921; p-adj = 1.18e-01) | RNA polymerase III core binding (GO:000099…	NA
BRCA_black	0.23 (p-adj: 1.61e-17)	molecular_function (GO:0003674; p-adj = 1.53e-05) | apical part of cell (GO:0045177; p-adj = 2.55e-05) | apical plasma membrane (GO:0016324; p-adj = 3.35e-05) | cell projection assembly (GO:0030031; p-adj = 4.80e-05) | establishment of melanosome localization (GO:0032401; p-adj = 7.94e-05) | establishment of pigment granule localization (GO:0051905; p-adj = 1.03e-04) | cellular_component (GO:0005…	Epithelial cells (p-adj: 2.14e-02) | Luminal epithelial cells (p-adj: 1.20e-02) | Pulmonary alveolar type I cells (p-adj: 2.65e-02)
BRCA_skyblue	0.23 (p-adj: 1.67e-16)	intracellular (GO:0005622; p-adj = 4.41e-02) | positive regulation of glycogen catabolic process (GO:0045819; p-adj = 1.46e-01) | [3-methyl-2-oxobutanoate dehydrogenase (acetyl-transferring)] kinase activity (GO:0047323; p-adj = 1.46e-01) | regulation of pyruvate kinase activity (GO:1903302; p-adj = 1.46e-01) | Hsp90 protein binding (GO:0051879; p-adj = 1.49e-01) | regulation of catabolic process…	NA
BRCA_purple	0.2 (p-adj: 7.09e-13)	membrane-enclosed lumen (GO:0031974; p-adj = 3.40e-23) | organelle lumen (GO:0043233; p-adj = 3.40e-23) | intracellular organelle lumen (GO:0070013; p-adj = 3.40e-23) | protein-containing complex (GO:0032991; p-adj = 3.27e-22) | intracellular (GO:0005622; p-adj = 4.14e-19) | membrane-bounded organelle (GO:0043227; p-adj = 8.11e-16) | intracellular membrane-bounded organelle (GO:0043231; p-adj = 2…	NA
BRCA_darkorange	0.13 (p-adj: 2.11e-05)	mitochondrial protein complex (GO:0098798; p-adj = 3.75e-10) | mitochondrial inner membrane (GO:0005743; p-adj = 1.29e-08) | organelle inner membrane (GO:0019866; p-adj = 4.95e-08) | mitochondrial membrane (GO:0031966; p-adj = 9.26e-07) | inner mitochondrial membrane protein complex (GO:0098800; p-adj = 1.14e-06) | mitochondrial envelope (GO:0005740; p-adj = 1.74e-06) | oxidative phosphorylation …	NA
BRCA_yellow	0.12 (p-adj: 9.43e-05)	immune response (GO:0006955; p-adj = 3.21e-147) | immune system process (GO:0002376; p-adj = 1.43e-133) | regulation of immune system process (GO:0002682; p-adj = 3.16e-98) | regulation of immune response (GO:0050776; p-adj = 6.61e-94) | leukocyte activation (GO:0045321; p-adj = 1.71e-85) | cell activation (GO:0001775; p-adj = 1.19e-83) | positive regulation of immune system process (GO:0002684; …	B cells (p-adj: 4.66e-07) | Basophils (p-adj: 1.45e-03) | Decidual cells (p-adj: 1.32e-02) | Dendritic cells (p-adj: 4.18e-08) | Eosinophils (p-adj: 2.88e-04) | Hematopoietic stem cells (p-adj: 5.96e-03) | Kupffer cells (p-adj: 1.09e-08) | Langerhans cells (p-adj: 2.02e-04) | Macrophages (p-adj: 6.19e-24) | Microglia (p-adj: 1.56e-13) | Monocytes (p-adj: 1.64e-15) | Mouse myeloid-derived suppress…
BRCA_grey	-0.11 (p-adj: 3.40e-04)	NA	NA
BRCA_lightcyan	-0.13 (p-adj: 1.52e-05)	regulation of RNA splicing (GO:0043484; p-adj = 7.28e-07) | nucleus (GO:0005634; p-adj = 6.53e-06) | regulation of mRNA processing (GO:0050684; p-adj = 1.58e-05) | mRNA processing (GO:0006397; p-adj = 1.80e-05) | regulation of mRNA splicing, via spliceosome (GO:0048024; p-adj = 2.61e-05) | RNA splicing (GO:0008380; p-adj = 2.62e-05) | nucleic acid binding (GO:0003676; p-adj = 7.39e-05) | nucleopl…	NA
BRCA_lightgreen	-0.13 (p-adj: 1.21e-05)	extracellular matrix (GO:0031012; p-adj = 9.71e-18) | collagen-containing extracellular matrix (GO:0062023; p-adj = 6.20e-16) | extracellular matrix organization (GO:0030198; p-adj = 7.18e-13) | extracellular structure organization (GO:0043062; p-adj = 7.51e-13) | extracellular matrix structural constituent (GO:0005201; p-adj = 8.87e-11) | multicellular organism development (GO:0007275; p-adj = 4…	Adipocytes (p-adj: 4.75e-04) | Endothelial cells (p-adj: 5.26e-03) | Fibroblasts (p-adj: 5.05e-08) | Granulosa cells (p-adj: 4.21e-02) | Microglia (p-adj: 2.33e-02) | Podocytes (p-adj: 1.97e-02)
BRCA_steelblue	-0.14 (p-adj: 2.86e-06)	Golgi transport complex (GO:0017119; p-adj = 1.22e-02) | intra-Golgi vesicle-mediated transport (GO:0006891; p-adj = 5.98e-02) | intracellular (GO:0005622; p-adj = 8.24e-02) | succinyl-CoA pathway (GO:0006781; p-adj = 1.17e-01) | intracellular membrane-bounded organelle (GO:0043231; p-adj = 1.31e-01) | vesicle tethering complex (GO:0099023; p-adj = 1.99e-01) | uroporphyrinogen III biosynthetic pr…	NA
BRCA_darkgrey	-0.2 (p-adj: 4.56e-13)	cytosolic ribosome (GO:0022626; p-adj = 1.72e-105) | SRP-dependent cotranslational protein targeting to membrane (GO:0006614; p-adj = 1.55e-104) | cotranslational protein targeting to membrane (GO:0006613; p-adj = 3.38e-103) | protein targeting to ER (GO:0045047; p-adj = 1.03e-100) | establishment of protein localization to endoplasmic reticulum (GO:0072599; p-adj = 1.15e-99) | nuclear-transcribe…	NA
BRCA_grey60	-0.22 (p-adj: 5.66e-16)	tissue development (GO:0009888; p-adj = 5.86e-10) | epidermis development (GO:0008544; p-adj = 6.36e-10) | cornification (GO:0070268; p-adj = 2.36e-09) | keratinization (GO:0031424; p-adj = 3.12e-09) | keratinocyte differentiation (GO:0030216; p-adj = 2.32e-08) | skin development (GO:0043588; p-adj = 1.91e-07) | epidermal cell differentiation (GO:0009913; p-adj = 2.50e-07) | epithelial cell diffe…	Basal cells (p-adj: 7.85e-13) | Epithelial cells (p-adj: 4.66e-07) | Keratinocytes (p-adj: 1.43e-08) | Mammary epithelial cells (p-adj: 8.44e-07) | Myoepithelial cells (p-adj: 2.29e-05)
BRCA_orange	-0.23 (p-adj: 8.29e-18)	regulation of early endosome to late endosome transport (GO:2000641; p-adj = 2.73e-05) | regulation of cytoplasmic transport (GO:1903649; p-adj = 1.13e-04) | positive regulation of early endosome to late endosome transport (GO:2000643; p-adj = 2.69e-04) | early endosome to late endosome transport (GO:0045022; p-adj = 6.05e-04) | vesicle-mediated transport between endosomal compartments (GO:009892…	NA
BRCA_tan	-0.31 (p-adj: 2.11e-31)	immune system process (GO:0002376; p-adj = 1.86e-16) | defense response (GO:0006952; p-adj = 6.56e-13) | immune response (GO:0006955; p-adj = 1.35e-12) | regulation of immune system process (GO:0002682; p-adj = 2.59e-10) | cell activation (GO:0001775; p-adj = 2.87e-10) | regulation of response to external stimulus (GO:0032101; p-adj = 4.75e-10) | inflammatory response (GO:0006954; p-adj = 5.98e-1…	Adipocytes (p-adj: 2.68e-03) | Dendritic cells (p-adj: 2.57e-02) | Endothelial cells (p-adj: 4.84e-03) | Hematopoietic stem cells (p-adj: 3.01e-04) | Kupffer cells (p-adj: 6.77e-03) | Macrophages (p-adj: 5.31e-10) | Microglia (p-adj: 1.04e-02) | Monocytes (p-adj: 7.84e-03) | Neutrophils (p-adj: 1.04e-02) | Pericytes (p-adj: 2.57e-02) | Red pulp macrophages (p-adj: 1.34e-02)
BRCA_salmon	-0.35 (p-adj: 1.38e-41)	organelle (GO:0043226; p-adj = 1.38e-04) | cellular_component (GO:0005575; p-adj = 2.07e-04) | cellular anatomical entity (GO:0110165; p-adj = 7.85e-04) | cellular macromolecule metabolic process (GO:0044260; p-adj = 1.31e-03) | intracellular membrane-bounded organelle (GO:0043231; p-adj = 1.76e-03) | macromolecule metabolic process (GO:0043170; p-adj = 2.12e-03) | intracellular organelle (GO:004…	NA
BRCA_blue	-0.43 (p-adj: 9.71e-65)	vasculature development (GO:0001944; p-adj = 2.82e-31) | blood vessel development (GO:0001568; p-adj = 4.97e-31) | cardiovascular system development (GO:0072358; p-adj = 6.08e-31) | circulatory system development (GO:0072359; p-adj = 3.29e-29) | blood vessel morphogenesis (GO:0048514; p-adj = 7.60e-28) | cell migration (GO:0016477; p-adj = 9.04e-28) | cell motility (GO:0048870; p-adj = 1.07e-25) …	Adipocytes (p-adj: 1.48e-26) | Cardiomyocytes (p-adj: 1.26e-02) | Endothelial cells (p-adj: 4.94e-21) | Endothelial cells (aorta) (p-adj: 5.62e-05) | Fibroblasts (p-adj: 4.62e-19) | Loop of Henle cells (p-adj: 1.63e-12) | Mesothelial cells (p-adj: 6.62e-04) | Pericytes (p-adj: 3.09e-05) | Platelets (p-adj: 3.11e-02) | Podocytes (p-adj: 1.71e-06) | Smooth muscle cells (p-adj: 1.86e-14) | Stromal c…
BRCA_pink	-0.45 (p-adj: 1.83e-71)	system development (GO:0048731; p-adj = 3.81e-17) | anatomical structure development (GO:0048856; p-adj = 5.03e-16) | multicellular organism development (GO:0007275; p-adj = 1.66e-15) | developmental process (GO:0032502; p-adj = 7.68e-15) | anatomical structure morphogenesis (GO:0009653; p-adj = 9.36e-15) | multicellular organismal process (GO:0032501; p-adj = 6.95e-12) | nervous system developme…	Mesangial cells (p-adj: 4.21e-02) | Podocytes (p-adj: 2.65e-02) | Radial glia cells (p-adj: 2.33e-02) | Smooth muscle cells (p-adj: 4.21e-02)
BRNCA_green	0.39 (p-adj: 1.19e-46)	ribonucleoprotein complex (GO:1990904; p-adj = 1.06e-10) | membrane-enclosed lumen (GO:0031974; p-adj = 3.18e-10) | organelle lumen (GO:0043233; p-adj = 3.18e-10) | intracellular organelle lumen (GO:0070013; p-adj = 3.18e-10) | ribonucleoprotein complex biogenesis (GO:0022613; p-adj = 5.62e-10) | membrane-bounded organelle (GO:0043227; p-adj = 8.86e-10) | intracellular membrane-bounded organelle …	NA
BRNCA_turquoise	0.37 (p-adj: 2.69e-40)	immune system process (GO:0002376; p-adj = 5.70e-83) | immune response (GO:0006955; p-adj = 4.32e-77) | cell activation (GO:0001775; p-adj = 7.99e-73) | leukocyte activation (GO:0045321; p-adj = 1.00e-65) | immune effector process (GO:0002252; p-adj = 1.10e-65) | myeloid leukocyte activation (GO:0002274; p-adj = 3.72e-62) | vesicle (GO:0031982; p-adj = 3.69e-56) | leukocyte degranulation (GO:0043…	Adipocytes (p-adj: 2.42e-04) | Alveolar macrophages (p-adj: 1.39e-02) | Dendritic cells (p-adj: 2.90e-04) | Eosinophils (p-adj: 4.03e-02) | Fibroblasts (p-adj: 7.51e-08) | Hematopoietic stem cells (p-adj: 1.55e-02) | Kupffer cells (p-adj: 2.28e-07) | Macrophages (p-adj: 1.44e-17) | Microglia (p-adj: 7.32e-19) | Monocytes (p-adj: 9.30e-07) | Neutrophils (p-adj: 7.91e-05) | Pericytes (p-adj: 4.79e-…
BRNCA_brown	0.35 (p-adj: 8.62e-37)	cell cycle (GO:0007049; p-adj = 3.41e-97) | cell cycle process (GO:0022402; p-adj = 2.21e-85) | mitotic cell cycle (GO:0000278; p-adj = 1.26e-84) | mitotic cell cycle process (GO:1903047; p-adj = 1.26e-84) | chromosome (GO:0005694; p-adj = 1.28e-80) | chromosome organization (GO:0051276; p-adj = 3.38e-68) | nucleus (GO:0005634; p-adj = 7.13e-64) | nuclear lumen (GO:0031981; p-adj = 8.52e-61) | ch…	Epithelial cells (p-adj: 3.59e-03)
BRNCA_yellow	0.35 (p-adj: 2.73e-36)	nucleic acid binding (GO:0003676; p-adj = 5.38e-56) | RNA binding (GO:0003723; p-adj = 6.74e-56) | ribonucleoprotein complex (GO:1990904; p-adj = 2.21e-49) | viral gene expression (GO:0019080; p-adj = 1.46e-46) | cellular nitrogen compound metabolic process (GO:0034641; p-adj = 2.97e-46) | nucleobase-containing compound metabolic process (GO:0006139; p-adj = 2.99e-44) | heterocycle metabolic proc…	NA
BRNCA_greenyellow	0.28 (p-adj: 1.64e-22)	cilium (GO:0005929; p-adj = 3.18e-14) | microtubule-based process (GO:0007017; p-adj = 3.98e-10) | cilium assembly (GO:0060271; p-adj = 5.12e-09) | cilium organization (GO:0044782; p-adj = 7.52e-09) | plasma membrane bounded cell projection assembly (GO:0120031; p-adj = 2.64e-07) | cell projection assembly (GO:0030031; p-adj = 3.19e-07) | microtubule-based movement (GO:0007018; p-adj = 4.74e-07) …	Olfactory epithelial cells (p-adj: 4.03e-02)
BRNCA_pink	0.22 (p-adj: 4.81e-14)	vascular endothelial growth factor signaling pathway (GO:0038084; p-adj = 1.39e-01) | lipoic acid binding (GO:0031405; p-adj = 1.40e-01) | dihydrolipoyllysine-residue (2-methylpropanoyl)transferase activity (GO:0043754; p-adj = 1.40e-01) | histamine uptake (GO:0051615; p-adj = 1.40e-01) | axonemal basal plate (GO:0097541; p-adj = 1.40e-01) | inner ear receptor cell development (GO:0060119; p-adj …	NA
BRNCA_purple	-0.19 (p-adj: 9.80e-12)	neuron projection guidance (GO:0097485; p-adj = 4.97e-03) | neuron development (GO:0048666; p-adj = 1.16e-02) | filamin binding (GO:0031005; p-adj = 1.46e-02) | nervous system development (GO:0007399; p-adj = 1.76e-02) | neuron projection morphogenesis (GO:0048812; p-adj = 2.37e-02) | neurogenesis (GO:0022008; p-adj = 2.40e-02) | plasma membrane bounded cell projection morphogenesis (GO:0120039; …	NA
BRNCA_magenta	-0.34 (p-adj: 1.93e-35)	myelination (GO:0042552; p-adj = 2.28e-10) | ensheathment of neurons (GO:0007272; p-adj = 2.64e-10) | axon ensheathment (GO:0008366; p-adj = 2.64e-10) | peripheral nervous system development (GO:0007422; p-adj = 9.86e-07) | glial cell differentiation (GO:0010001; p-adj = 1.12e-05) | nervous system development (GO:0007399; p-adj = 2.39e-05) | galactosylceramide biosynthetic process (GO:0006682; p-…	Oligodendrocytes (p-adj: 4.59e-10)
BRNCA_grey	-0.38 (p-adj: 3.59e-42)	NA	Cardiomyocytes (p-adj: 1.25e-02) | Germ cells (p-adj: 4.03e-02)
BRNCA_black	-0.38 (p-adj: 1.01e-43)	nitrogen compound transport (GO:0071705; p-adj = 5.27e-02) | neuron cell-cell adhesion (GO:0007158; p-adj = 5.84e-02) | cellular hyperosmotic response (GO:0071474; p-adj = 5.84e-02) | nervous system development (GO:0007399; p-adj = 6.60e-02) | associative learning (GO:0008306; p-adj = 9.29e-02) | mitochondrion (GO:0005739; p-adj = 1.14e-01) | establishment of protein localization (GO:0045184; p-a…	Neurons (p-adj: 1.31e-02)
BRNCA_red	-0.52 (p-adj: 1.72e-87)	intrinsic component of membrane (GO:0031224; p-adj = 4.10e-06) | integral component of membrane (GO:0016021; p-adj = 5.75e-06) | postsynaptic membrane (GO:0045211; p-adj = 8.21e-05) | synaptic membrane (GO:0097060; p-adj = 1.54e-04) | synapse (GO:0045202; p-adj = 2.78e-04) | membrane (GO:0016020; p-adj = 2.80e-04) | chemical synaptic transmission (GO:0007268; p-adj = 3.26e-04) | anterograde trans…	NA
BRNCA_blue	-0.55 (p-adj: 1.79e-100)	synapse (GO:0045202; p-adj = 2.59e-36) | axon (GO:0030424; p-adj = 6.09e-33) | neuron projection (GO:0043005; p-adj = 1.71e-27) | cell junction (GO:0030054; p-adj = 1.66e-24) | presynapse (GO:0098793; p-adj = 6.30e-22) | synaptic vesicle cycle (GO:0099504; p-adj = 1.53e-21) | chemical synaptic transmission (GO:0007268; p-adj = 2.95e-21) | anterograde trans-synaptic signaling (GO:0098916; p-adj = …	Cajal-Retzius cells (p-adj: 2.07e-03) | Immature neurons (p-adj: 3.59e-03) | Interneurons (p-adj: 4.59e-10) | Neurons (p-adj: 6.24e-07) | Purkinje neurons (p-adj: 3.59e-03)
CERV_turquoise	0.77 (p-adj: 2.48e-30)	cell cycle (GO:0007049; p-adj = 6.97e-72) | nuclear lumen (GO:0031981; p-adj = 3.65e-71) | mitotic cell cycle (GO:0000278; p-adj = 5.18e-71) | cell cycle process (GO:0022402; p-adj = 1.98e-70) | mitotic cell cycle process (GO:1903047; p-adj = 2.36e-70) | nucleoplasm (GO:0005654; p-adj = 2.40e-70) | chromosome (GO:0005694; p-adj = 2.69e-66) | membrane-enclosed lumen (GO:0031974; p-adj = 4.17e-63) …	NA
CERV_grey	0.57 (p-adj: 1.87e-12)	NA	NA
CERV_skyblue	0.57 (p-adj: 2.02e-12)	defense response to virus (GO:0051607; p-adj = 5.45e-36) | response to virus (GO:0009615; p-adj = 4.59e-34) | response to other organism (GO:0051707; p-adj = 4.81e-29) | response to external biotic stimulus (GO:0043207; p-adj = 5.03e-29) | response to biotic stimulus (GO:0009607; p-adj = 1.29e-28) | type I interferon signaling pathway (GO:0060337; p-adj = 5.99e-28) | cellular response to type I i…	Monocytes (p-adj: 5.25e-11) | Neural stem/precursor cells (p-adj: 1.54e-02)
CERV_sienna3	0.54 (p-adj: 6.05e-11)	nucleobase-containing compound transmembrane transporter activity (GO:0015932; p-adj = 3.83e-02) | UDP-glucosyltransferase activity (GO:0035251; p-adj = 9.84e-02) | glucosyltransferase activity (GO:0046527; p-adj = 1.60e-01) | nucleotide transmembrane transporter activity (GO:0015215; p-adj = 2.11e-01) | nucleotide transport (GO:0006862; p-adj = 2.67e-01) | organophosphate ester transmembrane tra…	NA
CERV_greenyellow	0.52 (p-adj: 8.56e-10)	membrane-enclosed lumen (GO:0031974; p-adj = 4.91e-18) | organelle lumen (GO:0043233; p-adj = 4.91e-18) | intracellular organelle lumen (GO:0070013; p-adj = 4.91e-18) | intracellular membrane-bounded organelle (GO:0043231; p-adj = 5.46e-15) | protein-containing complex (GO:0032991; p-adj = 3.57e-14) | membrane-bounded organelle (GO:0043227; p-adj = 6.05e-12) | intracellular organelle (GO:0043229;…	NA
CERV_darkolivegreen	0.45 (p-adj: 6.43e-07)	regulation of cell cycle process (GO:0010564; p-adj = 1.84e-02) | cellular response to insulin-like growth factor stimulus (GO:1990314; p-adj = 6.40e-02) | response to hydrogen peroxide (GO:0042542; p-adj = 8.62e-02) | RNA phosphodiester bond hydrolysis (GO:0090501; p-adj = 9.69e-02) | positive regulation of telomerase RNA localization to Cajal body (GO:1904874; p-adj = 1.21e-01) | nucleic acid p…	NA
CERV_floralwhite	0.41 (p-adj: 1.46e-05)	regulation of nucleotide-binding oligomerization domain containing signaling pathway (GO:0070424; p-adj = 2.22e-02) | regulation of intracellular signal transduction (GO:1902531; p-adj = 2.47e-02) | membrane (GO:0016020; p-adj = 3.05e-02) | regulation of signal transduction (GO:0009966; p-adj = 1.18e-01) | positive regulation of glycoprotein biosynthetic process (GO:0010560; p-adj = 1.23e-01) | A…	NA
CERV_red	0.37 (p-adj: 2.00e-04)	intracellular (GO:0005622; p-adj = 2.32e-07) | intracellular membrane-bounded organelle (GO:0043231; p-adj = 7.06e-05) | bounding membrane of organelle (GO:0098588; p-adj = 8.64e-05) | intracellular organelle (GO:0043229; p-adj = 2.09e-04) | cytoplasm (GO:0005737; p-adj = 4.71e-04) | cellular metabolic process (GO:0044237; p-adj = 5.08e-04) | metabolic process (GO:0008152; p-adj = 9.03e-04) | Gol…	NA
CERV_lightyellow	0.36 (p-adj: 4.10e-04)	lamellipodium (GO:0030027; p-adj = 9.00e-03) | cytoplasm (GO:0005737; p-adj = 1.38e-02) | misfolded protein binding (GO:0051787; p-adj = 1.44e-02) | extracellular exosome (GO:0070062; p-adj = 2.04e-02) | extracellular vesicle (GO:1903561; p-adj = 2.40e-02) | vesicle (GO:0031982; p-adj = 2.40e-02) | extracellular organelle (GO:0043230; p-adj = 2.48e-02) | glycoprotein metabolic process (GO:0009100…	NA
CERV_ivory	0.34 (p-adj: 9.04e-04)	RNA binding (GO:0003723; p-adj = 1.90e-03) | protein-containing complex (GO:0032991; p-adj = 2.22e-03) | protein modification by small protein conjugation or removal (GO:0070647; p-adj = 2.45e-03) | response to temperature stimulus (GO:0009266; p-adj = 1.53e-02) | eukaryotic translation initiation factor 2B complex (GO:0005851; p-adj = 1.59e-02) | membrane-enclosed lumen (GO:0031974; p-adj = 2.04…	NA
CERV_skyblue3	0.33 (p-adj: 1.75e-03)	determination of dorsal/ventral asymmetry (GO:0048262; p-adj = 6.05e-02) | endocardium development (GO:0003157; p-adj = 9.60e-02) | COPI-coated Golgi to ER transport vesicle (GO:0030142; p-adj = 4.08e-01) | determination of ventral identity (GO:0048264; p-adj = 4.08e-01) | endocardial cell fate commitment (GO:0060957; p-adj = 4.08e-01) | endocardial cushion cell fate commitment (GO:0061445; p-adj…	NA
CERV_salmon	0.33 (p-adj: 2.14e-03)	nuclear lumen (GO:0031981; p-adj = 3.02e-06) | intracellular membrane-bounded organelle (GO:0043231; p-adj = 6.12e-06) | nucleoplasm (GO:0005654; p-adj = 1.05e-05) | membrane-bounded organelle (GO:0043227; p-adj = 1.08e-05) | intracellular (GO:0005622; p-adj = 3.45e-05) | membrane-enclosed lumen (GO:0031974; p-adj = 3.56e-05) | organelle lumen (GO:0043233; p-adj = 3.56e-05) | intracellular organe…	NA
CERV_white	0.32 (p-adj: 3.60e-03)	protein-containing complex (GO:0032991; p-adj = 1.59e-08) | catalytic complex (GO:1902494; p-adj = 8.69e-08) | mitochondrial protein complex (GO:0098798; p-adj = 1.37e-06) | ribonucleoprotein complex (GO:1990904; p-adj = 4.08e-06) | inner mitochondrial membrane protein complex (GO:0098800; p-adj = 3.71e-05) | membrane-enclosed lumen (GO:0031974; p-adj = 5.30e-05) | organelle lumen (GO:0043233; p-…	NA
CERV_steelblue	-0.27 (p-adj: 2.73e-02)	long-chain fatty acid biosynthetic process (GO:0042759; p-adj = 3.83e-01) | retinoic acid metabolic process (GO:0042573; p-adj = 4.08e-01) | fructose-1-phosphate aldolase activity (GO:0061609; p-adj = 4.84e-01) | amniotic stem cell differentiation (GO:0097086; p-adj = 4.84e-01) | negative regulation of dense core granule biogenesis (GO:2000706; p-adj = 4.84e-01) | negative regulation of mesenchym…	NA
CERV_orange	-0.3 (p-adj: 6.86e-03)	cellular response to calcium ion (GO:0071277; p-adj = 4.15e-02) | varicosity (GO:0043196; p-adj = 8.29e-02) | visual perception (GO:0007601; p-adj = 1.57e-01) | sensory perception of light stimulus (GO:0050953; p-adj = 1.68e-01) | response to light intensity (GO:0009642; p-adj = 1.71e-01) | phototransduction (GO:0007602; p-adj = 2.02e-01) | extracellular region (GO:0005576; p-adj = 2.16e-01) | de…	NA
CERV_plum1	-0.35 (p-adj: 8.41e-04)	mesenchymal cell apoptotic process involved in metanephros development (GO:1900200; p-adj = 6.20e-03) | regulation of mesenchymal cell apoptotic process involved in metanephros development (GO:1900211; p-adj = 6.20e-03) | negative regulation of mesenchymal cell apoptotic process involved in metanephros development (GO:1900212; p-adj = 6.20e-03) | regulation of kidney size (GO:0035564; p-adj = 1.1…	NA
CERV_orangered4	-0.38 (p-adj: 1.29e-04)	sensory perception of sound (GO:0007605; p-adj = 3.58e-01) | GDP-fucose transmembrane transporter activity (GO:0005457; p-adj = 3.64e-01) | GDP-fucose transmembrane transport (GO:0015783; p-adj = 3.64e-01) | establishment or maintenance of polarity of embryonic epithelium (GO:0016332; p-adj = 3.64e-01) | purine nucleotide-sugar transmembrane transporter activity (GO:0036080; p-adj = 3.64e-01) | G…	NA
CERV_tan	-0.43 (p-adj: 3.85e-06)	epidermis development (GO:0008544; p-adj = 1.33e-04) | keratinocyte differentiation (GO:0030216; p-adj = 3.95e-04) | skin development (GO:0043588; p-adj = 4.34e-04) | keratinization (GO:0031424; p-adj = 8.11e-04) | epidermal cell differentiation (GO:0009913; p-adj = 8.28e-04) | hydrolase activity, acting on carbon-nitrogen (but not peptide) bonds, in linear amides (GO:0016811; p-adj = 3.47e-03) |…	Schwann cells (p-adj: 3.80e-02)
CERV_lightgreen	-0.5 (p-adj: 5.71e-09)	extracellular matrix (GO:0031012; p-adj = 5.44e-10) | collagen-containing extracellular matrix (GO:0062023; p-adj = 7.96e-09) | extracellular matrix organization (GO:0030198; p-adj = 3.50e-07) | extracellular structure organization (GO:0043062; p-adj = 3.67e-07) | cell migration (GO:0016477; p-adj = 3.68e-05) | animal organ morphogenesis (GO:0009887; p-adj = 4.36e-05) | cell motility (GO:0048870;…	Adipocytes (p-adj: 9.30e-03) | Endothelial cells (p-adj: 1.58e-02) | Fibroblasts (p-adj: 4.37e-06) | Mesangial cells (p-adj: 2.27e-02) | Smooth muscle cells (p-adj: 9.30e-03)
CERV_brown	-0.55 (p-adj: 4.11e-11)	cell periphery (GO:0071944; p-adj = 3.31e-10) | plasma membrane (GO:0005886; p-adj = 3.90e-10) | intrinsic component of plasma membrane (GO:0031226; p-adj = 1.41e-08) | intrinsic component of membrane (GO:0031224; p-adj = 7.06e-08) | system process (GO:0003008; p-adj = 1.56e-07) | trans-synaptic signaling (GO:0099537; p-adj = 2.47e-07) | chemical synaptic transmission (GO:0007268; p-adj = 5.23e-0…	Adipocytes (p-adj: 2.67e-04) | Endothelial cells (aorta) (p-adj: 1.37e-04) | Loop of Henle cells (p-adj: 1.61e-07) | Podocytes (p-adj: 3.80e-02) | Pyramidal cells (p-adj: 1.92e-02) | Smooth muscle cells (p-adj: 3.96e-03)
CERV_yellow	-0.58 (p-adj: 3.14e-13)	cornification (GO:0070268; p-adj = 4.56e-28) | keratinocyte differentiation (GO:0030216; p-adj = 3.12e-26) | epidermis development (GO:0008544; p-adj = 1.17e-25) | keratinization (GO:0031424; p-adj = 2.59e-25) | epidermal cell differentiation (GO:0009913; p-adj = 8.27e-25) | skin development (GO:0043588; p-adj = 2.36e-22) | cornified envelope (GO:0001533; p-adj = 3.17e-22) | epithelial cell diffe…	Basal cells (p-adj: 3.11e-03) | Epithelial cells (p-adj: 1.03e-03) | Keratinocytes (p-adj: 2.39e-13)
CHLCA_black	0.54 (p-adj: 2.80e-12)	positive regulation of helicase activity (GO:0051096; p-adj = 3.79e-02) | late endosome to lysosome transport (GO:1902774; p-adj = 3.79e-02) | negative regulation of telomere maintenance (GO:0032205; p-adj = 3.99e-02) | photoreceptor connecting cilium (GO:0032391; p-adj = 6.67e-02) | centrosome (GO:0005813; p-adj = 8.42e-02) | nuclear speck (GO:0016607; p-adj = 8.79e-02) | regulation of helicase …	NA
CHLCA_brown	0.52 (p-adj: 1.13e-11)	mitotic cell cycle process (GO:1903047; p-adj = 1.81e-64) | cell cycle (GO:0007049; p-adj = 1.91e-64) | mitotic cell cycle (GO:0000278; p-adj = 1.91e-64) | cell cycle process (GO:0022402; p-adj = 3.88e-60) | chromosome (GO:0005694; p-adj = 7.72e-54) | chromosomal region (GO:0098687; p-adj = 9.74e-49) | cell division (GO:0051301; p-adj = 2.05e-45) | nuclear lumen (GO:0031981; p-adj = 3.94e-45) | c…	Epithelial cells (p-adj: 1.40e-03)
CHLCA_turquoise	0.49 (p-adj: 8.97e-10)	cytosol (GO:0005829; p-adj = 2.99e-16) | cadherin binding (GO:0045296; p-adj = 1.08e-14) | cell adhesion molecule binding (GO:0050839; p-adj = 4.50e-13) | intracellular (GO:0005622; p-adj = 9.30e-12) | protein binding (GO:0005515; p-adj = 1.04e-11) | cell-substrate junction (GO:0030055; p-adj = 4.29e-10) | focal adhesion (GO:0005925; p-adj = 9.52e-10) | cytoplasm (GO:0005737; p-adj = 2.85e-09) | …	Basal cells (p-adj: 2.06e-02) | Luminal epithelial cells (p-adj: 1.58e-02) | Oval cells (p-adj: 4.35e-02)
CHLCA_green	0.44 (p-adj: 6.61e-08)	extracellular matrix organization (GO:0030198; p-adj = 4.67e-28) | extracellular matrix (GO:0031012; p-adj = 4.67e-28) | extracellular structure organization (GO:0043062; p-adj = 5.17e-28) | collagen-containing extracellular matrix (GO:0062023; p-adj = 1.97e-27) | extracellular matrix structural constituent (GO:0005201; p-adj = 2.35e-26) | skeletal system development (GO:0001501; p-adj = 7.63e-20…	Adipocytes (p-adj: 4.55e-04) | Chondrocytes (p-adj: 1.64e-04) | Fibroblasts (p-adj: 1.89e-14) | Hepatic stellate cells (p-adj: 7.37e-03) | Podocytes (p-adj: 2.74e-02) | Smooth muscle cells (p-adj: 1.64e-04) | Stromal cells (p-adj: 1.04e-03)
CHLCA_magenta	0.41 (p-adj: 5.61e-07)	immune response (GO:0006955; p-adj = 6.82e-16) | immune system process (GO:0002376; p-adj = 2.63e-15) | regulation of immune response (GO:0050776; p-adj = 1.49e-12) | regulation of immune system process (GO:0002682; p-adj = 1.62e-12) | positive regulation of immune system process (GO:0002684; p-adj = 6.14e-12) | leukocyte activation (GO:0045321; p-adj = 7.75e-12) | cell activation (GO:0001775; p-…	Mast cells (p-adj: 3.45e-02) | Plasmacytoid dendritic cells (p-adj: 3.49e-03) | Platelets (p-adj: 4.07e-02) | T memory cells (p-adj: 3.64e-02)
CHLCA_red	0.29 (p-adj: 9.74e-04)	nuclear lumen (GO:0031981; p-adj = 2.78e-06) | nucleus (GO:0005634; p-adj = 2.92e-06) | cellular protein-containing complex assembly (GO:0034622; p-adj = 1.06e-05) | protein-containing complex (GO:0032991; p-adj = 5.15e-05) | nucleoplasm (GO:0005654; p-adj = 1.75e-04) | chromosome (GO:0005694; p-adj = 4.02e-04) | ribonucleoprotein complex (GO:1990904; p-adj = 6.17e-04) | intracellular non-membran…	NA
CHLCA_pink	-0.44 (p-adj: 6.33e-08)	small molecule metabolic process (GO:0044281; p-adj = 1.03e-07) | fatty acid metabolic process (GO:0006631; p-adj = 2.16e-07) | xenobiotic metabolic process (GO:0006805; p-adj = 2.29e-06) | organic acid metabolic process (GO:0006082; p-adj = 5.09e-06) | monocarboxylic acid catabolic process (GO:0072329; p-adj = 1.02e-05) | monocarboxylic acid metabolic process (GO:0032787; p-adj = 1.58e-05) | oxi…	Proximal tubule cells (p-adj: 3.64e-02)
CHLCA_blue	-0.45 (p-adj: 1.93e-08)	carboxylic acid metabolic process (GO:0019752; p-adj = 1.46e-51) | small molecule metabolic process (GO:0044281; p-adj = 3.62e-51) | organic acid metabolic process (GO:0006082; p-adj = 3.62e-51) | oxoacid metabolic process (GO:0043436; p-adj = 2.81e-50) | small molecule catabolic process (GO:0044282; p-adj = 1.29e-34) | monocarboxylic acid metabolic process (GO:0032787; p-adj = 8.19e-34) | organi…	Adipocytes (p-adj: 1.50e-03) | Enterocytes (p-adj: 4.35e-02) | Hepatocytes (p-adj: 4.44e-34) | Kupffer cells (p-adj: 1.80e-02) | Proximal tubule cells (p-adj: 5.22e-11)
CHLCA_purple	-0.55 (p-adj: 3.95e-13)	detoxification of copper ion (GO:0010273; p-adj = 5.83e-04) | stress response to copper ion (GO:1990169; p-adj = 5.83e-04) | regulation of biological quality (GO:0065008; p-adj = 7.78e-04) | detoxification of inorganic compound (GO:0061687; p-adj = 9.11e-04) | stress response to metal ion (GO:0097501; p-adj = 9.11e-04) | cellular response to zinc ion (GO:0071294; p-adj = 2.14e-03) | cellular resp…	Endothelial cells (p-adj: 1.80e-02)
CHLCA_greenyellow	-0.67 (p-adj: 6.32e-22)	cellular response to copper ion (GO:0071280; p-adj = 2.71e-03) | response to copper ion (GO:0046688; p-adj = 8.82e-03) | dendrite (GO:0030425; p-adj = 1.07e-02) | dendritic tree (GO:0097447; p-adj = 1.09e-02) | detoxification of copper ion (GO:0010273; p-adj = 3.36e-02) | detection of mechanical stimulus involved in sensory perception of pain (GO:0050966; p-adj = 3.36e-02) | stress response to co…	Adipocytes (p-adj: 4.32e-03)
CLL_brown	0.4 (p-adj: 1.53e-40)	nucleus (GO:0005634; p-adj = 4.82e-11) | intracellular membrane-bounded organelle (GO:0043231; p-adj = 5.72e-11) | intracellular organelle (GO:0043229; p-adj = 2.44e-08) | intracellular (GO:0005622; p-adj = 3.80e-07) | gene expression (GO:0010467; p-adj = 5.19e-07) | nucleic acid metabolic process (GO:0090304; p-adj = 1.93e-06) | cellular metabolic process (GO:0044237; p-adj = 3.05e-06) | membran…	NA
CLL_turquoise	0.3 (p-adj: 6.09e-22)	intracellular membrane-bounded organelle (GO:0043231; p-adj = 1.77e-13) | intracellular organelle (GO:0043229; p-adj = 4.48e-12) | intracellular (GO:0005622; p-adj = 2.64e-10) | nucleus (GO:0005634; p-adj = 3.51e-09) | organelle (GO:0043226; p-adj = 4.05e-09) | membrane-bounded organelle (GO:0043227; p-adj = 1.08e-08) | cellular nitrogen compound metabolic process (GO:0034641; p-adj = 8.35e-08) |…	NA
CLL_tan	0.15 (p-adj: 8.93e-06)	lipoic acid binding (GO:0031405; p-adj = 2.12e-01) | dihydrolipoyllysine-residue (2-methylpropanoyl)transferase activity (GO:0043754; p-adj = 2.12e-01) | cyclin K-CDK13 complex (GO:0002945; p-adj = 3.43e-01) | cysteine-type carboxypeptidase activity (GO:0016807; p-adj = 4.38e-01) | cysteine-type exopeptidase activity (GO:0070004; p-adj = 4.38e-01) | tRNA-guanine transglycosylation (GO:0101030; p-…	NA
CLL_pink	0.08 (p-adj: 3.33e-02)	gene expression (GO:0010467; p-adj = 2.75e-08) | RNA metabolic process (GO:0016070; p-adj = 1.96e-07) | cellular aromatic compound metabolic process (GO:0006725; p-adj = 3.71e-07) | organic cyclic compound metabolic process (GO:1901360; p-adj = 1.18e-06) | heterocycle metabolic process (GO:0046483; p-adj = 1.42e-06) | nitrogen compound metabolic process (GO:0006807; p-adj = 1.45e-06) | nucleobase…	NA
CLL_grey	-0.11 (p-adj: 1.45e-03)	NA	Adipocytes (p-adj: 2.92e-02) | Cardiomyocytes (p-adj: 4.47e-03) | Interneurons (p-adj: 3.01e-02)
CLL_yellow	-0.13 (p-adj: 3.24e-04)	cellular metabolic process (GO:0044237; p-adj = 2.79e-06) | nuclear lumen (GO:0031981; p-adj = 4.65e-06) | nucleoplasm (GO:0005654; p-adj = 7.04e-06) | cellular protein metabolic process (GO:0044267; p-adj = 7.15e-06) | cellular macromolecule metabolic process (GO:0044260; p-adj = 1.23e-05) | macromolecule modification (GO:0043412; p-adj = 1.32e-05) | macromolecule metabolic process (GO:0043170; …	NA
CLL_greenyellow	-0.14 (p-adj: 4.69e-05)	regulation of macromolecule metabolic process (GO:0060255; p-adj = 9.00e-04) | regulation of primary metabolic process (GO:0080090; p-adj = 1.88e-03) | regulation of cellular metabolic process (GO:0031323; p-adj = 3.08e-03) | regulation of metabolic process (GO:0019222; p-adj = 3.39e-03) | regulation of nitrogen compound metabolic process (GO:0051171; p-adj = 5.02e-03) | response to arsenic-conta…	NA
CLL_green	-0.22 (p-adj: 2.81e-11)	cell activation (GO:0001775; p-adj = 2.49e-27) | leukocyte activation (GO:0045321; p-adj = 2.49e-27) | leukocyte degranulation (GO:0043299; p-adj = 1.31e-25) | neutrophil activation involved in immune response (GO:0002283; p-adj = 1.31e-25) | myeloid leukocyte activation (GO:0002274; p-adj = 1.31e-25) | myeloid cell activation involved in immune response (GO:0002275; p-adj = 1.61e-25) | neutrophi…	Alveolar macrophages (p-adj: 8.62e-06) | Dendritic cells (p-adj: 2.97e-04) | Eosinophils (p-adj: 6.79e-04) | Kupffer cells (p-adj: 7.56e-09) | Macrophages (p-adj: 1.28e-05) | Microglia (p-adj: 2.13e-11) | Monocytes (p-adj: 1.68e-02) | Neutrophils (p-adj: 2.52e-14) | Platelets (p-adj: 4.30e-05) | Red pulp macrophages (p-adj: 2.79e-03)
CLL_red	-0.54 (p-adj: 1.13e-82)	leukocyte activation (GO:0045321; p-adj = 1.25e-06) | cell activation (GO:0001775; p-adj = 1.90e-06) | immune system process (GO:0002376; p-adj = 1.84e-04) | lymphocyte activation (GO:0046649; p-adj = 1.09e-03) | immune system development (GO:0002520; p-adj = 2.79e-03) | regulation of immune system process (GO:0002682; p-adj = 3.16e-03) | regulation of cell population proliferation (GO:0042127; p…	NA
CML_palevioletred3	0.29 (p-adj: 6.45e-04)	positive regulation of protein polyubiquitination (GO:1902916; p-adj = 5.98e-02) | dephosphorylation (GO:0016311; p-adj = 1.14e-01) | regulation of protein polyubiquitination (GO:1902914; p-adj = 1.18e-01) | phosphatase activity (GO:0016791; p-adj = 1.19e-01) | negative regulation of nucleocytoplasmic transport (GO:0046823; p-adj = 1.38e-01) | protein polyubiquitination (GO:0000209; p-adj = 2.19e…	NA
CML_darkgrey	0.24 (p-adj: 1.10e-02)	myeloid cell activation involved in immune response (GO:0002275; p-adj = 9.17e-08) | neutrophil degranulation (GO:0043312; p-adj = 1.53e-07) | myeloid leukocyte activation (GO:0002274; p-adj = 1.61e-07) | neutrophil activation involved in immune response (GO:0002283; p-adj = 1.64e-07) | neutrophil activation (GO:0042119; p-adj = 2.17e-07) | neutrophil mediated immunity (GO:0002446; p-adj = 2.41e-…	Neutrophils (p-adj: 3.85e-03)
CML_lavenderblush3	0.24 (p-adj: 1.32e-02)	nucleosome (GO:0000786; p-adj = 2.76e-48) | DNA packaging complex (GO:0044815; p-adj = 2.50e-47) | protein-DNA complex (GO:0032993; p-adj = 4.35e-40) | chromatin (GO:0000785; p-adj = 8.67e-32) | nucleosome assembly (GO:0006334; p-adj = 3.61e-29) | nucleosome organization (GO:0034728; p-adj = 5.88e-27) | chromatin assembly (GO:0031497; p-adj = 2.98e-26) | chromatin organization (GO:0006325; p-adj …	NA
CML_darkslateblue	0.22 (p-adj: 3.64e-02)	signal transduction (GO:0007165; p-adj = 8.79e-03) | regulation of response to stimulus (GO:0048583; p-adj = 2.61e-02) | signaling (GO:0023052; p-adj = 3.23e-02) | cell communication (GO:0007154; p-adj = 3.36e-02) | negative regulation of response to stimulus (GO:0048585; p-adj = 5.85e-02) | prostanoid receptor activity (GO:0004954; p-adj = 5.87e-02) | transmembrane receptor protein serine/threon…	NA
CML_mediumpurple3	0.22 (p-adj: 4.23e-02)	leukocyte mediated immunity (GO:0002443; p-adj = 3.13e-05) | neutrophil degranulation (GO:0043312; p-adj = 3.75e-05) | neutrophil activation involved in immune response (GO:0002283; p-adj = 3.92e-05) | neutrophil activation (GO:0042119; p-adj = 4.70e-05) | neutrophil mediated immunity (GO:0002446; p-adj = 5.03e-05) | granulocyte activation (GO:0036230; p-adj = 5.14e-05) | myeloid leukocyte activa…	NA
CML_lightsteelblue1	-0.24 (p-adj: 1.69e-02)	mitochondrial intermembrane space (GO:0005758; p-adj = 1.26e-02) | organelle envelope lumen (GO:0031970; p-adj = 1.75e-02) | organelle (GO:0043226; p-adj = 3.51e-02) | carbon-sulfur lyase activity (GO:0016846; p-adj = 4.82e-02) | mitochondrial envelope (GO:0005740; p-adj = 4.84e-02) | protein targeting (GO:0006605; p-adj = 5.83e-02) | endoplasmic reticulum (GO:0005783; p-adj = 1.25e-01) | cytoske…	Erythroid-like and erythroid precursor cells (p-adj: 3.38e-03)
CML_royalblue	-0.33 (p-adj: 2.58e-05)	adaptive immune response (GO:0002250; p-adj = 8.42e-16) | lymphocyte activation (GO:0046649; p-adj = 6.58e-14) | immune response (GO:0006955; p-adj = 3.97e-12) | regulation of immune response (GO:0050776; p-adj = 2.15e-11) | regulation of immune system process (GO:0002682; p-adj = 2.41e-10) | B cell receptor signaling pathway (GO:0050853; p-adj = 5.55e-10) | immune system process (GO:0002376; p-a…	B cells (p-adj: 6.17e-10) | Dendritic cells (p-adj: 3.14e-03) | Macrophages (p-adj: 8.73e-06) | NK cells (p-adj: 3.62e-11) | Plasmacytoid dendritic cells (p-adj: 3.14e-03) | T cells (p-adj: 9.17e-09) | T cytotoxic cells (p-adj: 4.15e-03) | T memory cells (p-adj: 1.01e-05)
CML_grey60	-0.43 (p-adj: 5.73e-10)	MHC class II protein complex (GO:0042613; p-adj = 3.00e-06) | MHC protein complex (GO:0042611; p-adj = 1.59e-05) | integral component of lumenal side of endoplasmic reticulum membrane (GO:0071556; p-adj = 2.10e-03) | lumenal side of endoplasmic reticulum membrane (GO:0098553; p-adj = 2.10e-03) | lumenal side of membrane (GO:0098576; p-adj = 3.42e-03) | lysosome (GO:0005764; p-adj = 7.38e-03) | ly…	NA
CML_violet	-0.43 (p-adj: 3.62e-10)	lymphocyte proliferation (GO:0046651; p-adj = 2.02e-03) | mononuclear cell proliferation (GO:0032943; p-adj = 2.14e-03) | leukocyte proliferation (GO:0070661; p-adj = 3.50e-03) | lymphocyte activation (GO:0046649; p-adj = 4.74e-03) | adenosine catabolic process (GO:0006154; p-adj = 1.94e-02) | inosine biosynthetic process (GO:0046103; p-adj = 1.94e-02) | B cell differentiation (GO:0030183; p-adj …	B cells (p-adj: 4.27e-02) | T cells (p-adj: 3.38e-03)
CML_white	-0.43 (p-adj: 3.60e-10)	lymphocyte activation (GO:0046649; p-adj = 4.37e-06) | positive regulation of leukocyte cell-cell adhesion (GO:1903039; p-adj = 1.31e-05) | T cell activation (GO:0042110; p-adj = 2.07e-05) | alpha-beta T cell activation (GO:0046631; p-adj = 4.60e-05) | positive regulation of cell-cell adhesion (GO:0022409; p-adj = 5.27e-05) | leukocyte cell-cell adhesion (GO:0007159; p-adj = 6.08e-05) | positive …	NA
CRCA_midnightblue	0.63 (p-adj: 6.73e-153)	defense response (GO:0006952; p-adj = 9.31e-05) | apoptotic process (GO:0006915; p-adj = 1.50e-04) | response to external stimulus (GO:0009605; p-adj = 1.78e-04) | response to stimulus (GO:0050896; p-adj = 1.85e-04) | cell population proliferation (GO:0008283; p-adj = 2.15e-04) | response to biotic stimulus (GO:0009607; p-adj = 2.19e-04) | response to stress (GO:0006950; p-adj = 3.68e-04) | regul…	NA
CRCA_turquoise	0.55 (p-adj: 7.80e-104)	nuclear lumen (GO:0031981; p-adj = 4.58e-160) | membrane-enclosed lumen (GO:0031974; p-adj = 6.27e-151) | organelle lumen (GO:0043233; p-adj = 6.27e-151) | intracellular organelle lumen (GO:0070013; p-adj = 6.27e-151) | nucleoplasm (GO:0005654; p-adj = 9.50e-140) | RNA binding (GO:0003723; p-adj = 3.87e-135) | nucleus (GO:0005634; p-adj = 1.45e-132) | cellular nitrogen compound metabolic process …	NA
CRCA_red	0.52 (p-adj: 9.62e-91)	intracellular membrane-bounded organelle (GO:0043231; p-adj = 1.20e-06) | intracellular organelle (GO:0043229; p-adj = 3.35e-06) | organelle (GO:0043226; p-adj = 4.27e-05) | intracellular (GO:0005622; p-adj = 4.40e-05) | membrane-bounded organelle (GO:0043227; p-adj = 5.09e-05) | nucleus (GO:0005634; p-adj = 1.34e-04) | nuclear lumen (GO:0031981; p-adj = 1.27e-03) | cellular nitrogen compound met…	NA
CRCA_darkred	0.46 (p-adj: 6.69e-68)	intracellular membrane-bounded organelle (GO:0043231; p-adj = 1.20e-02) | organelle membrane (GO:0031090; p-adj = 1.20e-01) | membrane-bounded organelle (GO:0043227; p-adj = 1.34e-01) | intracellular organelle (GO:0043229; p-adj = 1.37e-01) | negative regulation of G2/M transition of mitotic cell cycle (GO:0010972; p-adj = 1.47e-01) | negative regulation of cell cycle G2/M phase transition (GO:19…	NA
CRCA_pink	0.45 (p-adj: 2.14e-64)	extracellular matrix organization (GO:0030198; p-adj = 2.66e-35) | extracellular structure organization (GO:0043062; p-adj = 3.11e-35) | extracellular matrix (GO:0031012; p-adj = 2.14e-29) | collagen-containing extracellular matrix (GO:0062023; p-adj = 2.14e-24) | endoplasmic reticulum lumen (GO:0005788; p-adj = 2.16e-23) | extracellular matrix structural constituent (GO:0005201; p-adj = 2.02e-22…	Adipocytes (p-adj: 4.15e-05) | Alveolar macrophages (p-adj: 1.08e-02) | Chondrocytes (p-adj: 4.07e-04) | Endothelial cells (p-adj: 1.05e-03) | Fibroblasts (p-adj: 1.85e-13) | Mesangial cells (p-adj: 6.37e-03) | Neutrophils (p-adj: 3.17e-02) | Pericytes (p-adj: 2.64e-02) | Smooth muscle cells (p-adj: 1.44e-02) | Stromal cells (p-adj: 8.97e-10) | Trophoblast cells (p-adj: 3.27e-02)
CRCA_purple	0.44 (p-adj: 3.93e-60)	intracellular membrane-bounded organelle (GO:0043231; p-adj = 7.75e-03) | mRNA processing (GO:0006397; p-adj = 7.83e-03) | RNA splicing (GO:0008380; p-adj = 8.02e-03) | RNA processing (GO:0006396; p-adj = 8.30e-03) | intracellular (GO:0005622; p-adj = 1.36e-02) | nucleobase-containing compound metabolic process (GO:0006139; p-adj = 1.94e-02) | membrane-bounded organelle (GO:0043227; p-adj = 2.03e…	NA
CRCA_darkgreen	0.43 (p-adj: 9.36e-60)	U2-type catalytic step 2 spliceosome (GO:0071007; p-adj = 7.10e-03) | hydrolase activity, acting on ester bonds (GO:0016788; p-adj = 1.67e-02) | mismatch repair complex binding (GO:0032404; p-adj = 2.79e-02) | snRNP binding (GO:0070990; p-adj = 2.79e-02) | catalytic activity (GO:0003824; p-adj = 7.38e-02) | U1 snRNP (GO:0005685; p-adj = 8.21e-02) | catalytic step 2 spliceosome (GO:0071013; p-adj …	NA
CRCA_lightgreen	0.43 (p-adj: 4.31e-58)	membrane-enclosed lumen (GO:0031974; p-adj = 2.21e-03) | organelle lumen (GO:0043233; p-adj = 2.21e-03) | intracellular organelle lumen (GO:0070013; p-adj = 2.21e-03) | DNA repair (GO:0006281; p-adj = 4.30e-03) | nucleoplasm (GO:0005654; p-adj = 6.06e-03) | vacuolar proton-transporting V-type ATPase, V1 domain (GO:0000221; p-adj = 6.61e-03) | cellular nitrogen compound metabolic process (GO:00346…	NA
CRCA_lightyellow	0.4 (p-adj: 1.30e-49)	plasma membrane bounded cell projection organization (GO:0120036; p-adj = 1.49e-03) | cell projection organization (GO:0030030; p-adj = 1.93e-03) | plasma membrane bounded cell projection assembly (GO:0120031; p-adj = 3.20e-03) | cell projection assembly (GO:0030031; p-adj = 3.84e-03) | actin cytoskeleton organization (GO:0030036; p-adj = 1.03e-02) | movement of cell or subcellular component (GO:…	NA
CRCA_darkturquoise	0.4 (p-adj: 8.34e-49)	SRP-dependent cotranslational protein targeting to membrane (GO:0006614; p-adj = 1.27e-40) | cotranslational protein targeting to membrane (GO:0006613; p-adj = 8.14e-40) | cytosolic ribosome (GO:0022626; p-adj = 1.95e-39) | protein targeting to ER (GO:0045047; p-adj = 2.15e-38) | establishment of protein localization to endoplasmic reticulum (GO:0072599; p-adj = 4.49e-38) | nuclear-transcribed mR…	NA
CRCA_royalblue	0.26 (p-adj: 4.47e-20)	organellar ribosome (GO:0000313; p-adj = 1.89e-09) | mitochondrial ribosome (GO:0005761; p-adj = 1.89e-09) | ribonucleoprotein complex (GO:1990904; p-adj = 2.57e-08) | organellar large ribosomal subunit (GO:0000315; p-adj = 1.14e-07) | mitochondrial large ribosomal subunit (GO:0005762; p-adj = 1.14e-07) | mitochondrial protein complex (GO:0098798; p-adj = 3.65e-07) | mitochondrial inner membrane …	NA
CRCA_darkgrey	0.2 (p-adj: 1.27e-11)	RNA processing (GO:0006396; p-adj = 3.77e-02) | tRNA processing (GO:0008033; p-adj = 1.16e-01) | RNA polymerase II complex binding (GO:0000993; p-adj = 1.68e-01) | RNA binding (GO:0003723; p-adj = 1.69e-01) | glucosamine 6-phosphate N-acetyltransferase activity (GO:0004343; p-adj = 1.72e-01) | purine-nucleoside phosphorylase activity (GO:0004731; p-adj = 1.72e-01) | inosine catabolic process (GO:…	NA
CRCA_grey60	0.12 (p-adj: 2.25e-04)	defense response (GO:0006952; p-adj = 4.02e-32) | defense response to other organism (GO:0098542; p-adj = 4.86e-32) | response to other organism (GO:0051707; p-adj = 1.57e-31) | response to external biotic stimulus (GO:0043207; p-adj = 1.63e-31) | defense response to virus (GO:0051607; p-adj = 2.22e-31) | response to biotic stimulus (GO:0009607; p-adj = 4.15e-31) | interspecies interaction betwee…	Dendritic cells (p-adj: 2.72e-02) | Monocytes (p-adj: 2.22e-07)
CRCA_orange	0.12 (p-adj: 2.25e-04)	regulation of macromolecule biosynthetic process (GO:0010556; p-adj = 2.32e-11) | DNA-binding transcription activator activity, RNA polymerase II-specific (GO:0001228; p-adj = 4.44e-11) | DNA-binding transcription activator activity (GO:0001216; p-adj = 4.57e-11) | regulation of cellular biosynthetic process (GO:0031326; p-adj = 4.92e-11) | regulation of biosynthetic process (GO:0009889; p-adj = …	NA
CRCA_cyan	0.1 (p-adj: 3.42e-03)	mitochondrial envelope (GO:0005740; p-adj = 1.42e-10) | organelle envelope (GO:0031967; p-adj = 3.72e-10) | envelope (GO:0031975; p-adj = 3.72e-10) | mitochondrion (GO:0005739; p-adj = 4.51e-10) | mitochondrial translational termination (GO:0070126; p-adj = 1.61e-09) | mitochondrial membrane (GO:0031966; p-adj = 2.62e-09) | mitochondrial gene expression (GO:0140053; p-adj = 3.93e-09) | translatio…	NA
CRCA_tan	-0.09 (p-adj: 5.38e-03)	nucleus (GO:0005634; p-adj = 7.52e-06) | intracellular (GO:0005622; p-adj = 1.71e-05) | macromolecule metabolic process (GO:0043170; p-adj = 4.21e-05) | cellular macromolecule metabolic process (GO:0044260; p-adj = 7.42e-05) | intracellular organelle (GO:0043229; p-adj = 8.82e-05) | nucleoplasm (GO:0005654; p-adj = 2.90e-04) | nuclear lumen (GO:0031981; p-adj = 4.05e-04) | cellular metabolic proc…	NA
CRCA_yellow	-0.09 (p-adj: 5.38e-03)	intrinsic component of plasma membrane (GO:0031226; p-adj = 3.04e-09) | integral component of plasma membrane (GO:0005887; p-adj = 3.13e-09) | synaptic signaling (GO:0099536; p-adj = 3.48e-09) | trans-synaptic signaling (GO:0099537; p-adj = 1.44e-08) | plasma membrane (GO:0005886; p-adj = 2.78e-08) | chemical synaptic transmission (GO:0007268; p-adj = 2.93e-08) | anterograde trans-synaptic signal…	NA
CRCA_salmon	-0.16 (p-adj: 1.05e-07)	neuronal cell body membrane (GO:0032809; p-adj = 3.56e-03) | respiratory gaseous exchange by respiratory system (GO:0007585; p-adj = 3.87e-03) | cell body membrane (GO:0044298; p-adj = 4.10e-03) | negative regulation of long-term synaptic depression (GO:1900453; p-adj = 1.87e-02) | neuron projection membrane (GO:0032589; p-adj = 2.19e-02) | terminal bouton (GO:0043195; p-adj = 2.37e-02) | system …	NA
CRCA_grey	-0.17 (p-adj: 9.42e-09)	NA	Enteric neurons (p-adj: 1.28e-02) | Germ cells (p-adj: 8.11e-07) | Interneurons (p-adj: 1.38e-05)
CRCA_lightcyan	-0.19 (p-adj: 3.85e-11)	postsynaptic specialization (GO:0099572; p-adj = 1.37e-03) | neuron to neuron synapse (GO:0098984; p-adj = 1.48e-03) | regulation of postsynaptic membrane potential (GO:0060078; p-adj = 3.19e-03) | postsynaptic density (GO:0014069; p-adj = 5.45e-03) | plasma membrane (GO:0005886; p-adj = 5.47e-03) | asymmetric synapse (GO:0032279; p-adj = 5.99e-03) | regulation of membrane potential (GO:0042391; …	NA
CRCA_black	-0.34 (p-adj: 1.02e-34)	immune system process (GO:0002376; p-adj = 3.71e-71) | immune response (GO:0006955; p-adj = 3.73e-65) | lymphocyte activation (GO:0046649; p-adj = 2.06e-58) | regulation of immune system process (GO:0002682; p-adj = 5.92e-56) | leukocyte activation (GO:0045321; p-adj = 1.31e-52) | cell activation (GO:0001775; p-adj = 2.59e-51) | adaptive immune response (GO:0002250; p-adj = 3.91e-46) | regulation…	B cells (p-adj: 1.17e-23) | Basophils (p-adj: 9.41e-03) | Dendritic cells (p-adj: 4.70e-04) | Hematopoietic stem cells (p-adj: 3.51e-07) | Immature B cells (p-adj: 3.97e-03) | Kupffer cells (p-adj: 8.96e-04) | Macrophages (p-adj: 1.25e-09) | Mast cells (p-adj: 4.59e-03) | Microglia (p-adj: 3.83e-05) | Monocytes (p-adj: 1.61e-02) | Nave T Cell (p-adj: 1.75e-03) | Neutrophils (p-adj: 4.89e-02) | NK…
CRCA_magenta	-0.44 (p-adj: 1.61e-60)	oxidative phosphorylation (GO:0006119; p-adj = 4.91e-60) | mitochondrion (GO:0005739; p-adj = 3.07e-56) | mitochondrial inner membrane (GO:0005743; p-adj = 5.47e-56) | inner mitochondrial membrane protein complex (GO:0098800; p-adj = 1.69e-55) | mitochondrial ATP synthesis coupled electron transport (GO:0042775; p-adj = 2.99e-53) | ATP synthesis coupled electron transport (GO:0042773; p-adj = 6.4…	NA
CRCA_blue	-0.56 (p-adj: 8.54e-109)	lipid metabolic process (GO:0006629; p-adj = 5.78e-20) | cellular lipid metabolic process (GO:0044255; p-adj = 1.40e-19) | extracellular exosome (GO:0070062; p-adj = 5.72e-18) | extracellular vesicle (GO:1903561; p-adj = 1.13e-17) | extracellular organelle (GO:0043230; p-adj = 1.46e-17) | vesicle (GO:0031982; p-adj = 2.02e-16) | membrane (GO:0016020; p-adj = 8.27e-16) | organelle membrane (GO:003…	Enterocytes (p-adj: 7.55e-11) | Epithelial cells (p-adj: 3.76e-05) | Goblet cells (p-adj: 1.00e-04) | Hepatocytes (p-adj: 9.08e-03) | Paneth cells (p-adj: 1.03e-12) | Proximal tubule cells (p-adj: 3.51e-02) | Pulmonary alveolar type I cells (p-adj: 3.06e-03) | Tuft cells (p-adj: 1.09e-02)
CRCA_green	-0.59 (p-adj: 1.59e-128)	cellular response to chemical stimulus (GO:0070887; p-adj = 1.24e-07) | cellular response to organic substance (GO:0071310; p-adj = 4.04e-07) | plasma membrane (GO:0005886; p-adj = 5.97e-07) | cell periphery (GO:0071944; p-adj = 9.16e-07) | response to organic substance (GO:0010033; p-adj = 2.31e-06) | response to chemical (GO:0042221; p-adj = 3.80e-06) | response to external stimulus (GO:0009605…	Adipocytes (p-adj: 4.49e-04) | Endothelial cells (aorta) (p-adj: 1.44e-02) | Macrophages (p-adj: 1.34e-03) | Mast cells (p-adj: 9.08e-03) | Smooth muscle cells (p-adj: 1.85e-03) | Trigeminal neurons (p-adj: 3.22e-02)
DLBCL_turquoise	0.82 (p-adj: 1.32e-71)	cellular_component (GO:0005575; p-adj = 5.65e-76) | response to stimulus (GO:0050896; p-adj = 6.07e-75) | cellular anatomical entity (GO:0110165; p-adj = 9.97e-74) | immune system process (GO:0002376; p-adj = 2.11e-73) | biological_process (GO:0008150; p-adj = 4.38e-66) | immune response (GO:0006955; p-adj = 8.94e-66) | vesicle (GO:0031982; p-adj = 8.65e-65) | membrane (GO:0016020; p-adj = 3.19e-…	Adipocytes (p-adj: 2.08e-11) | Alveolar macrophages (p-adj: 7.35e-04) | Basal cells (p-adj: 2.28e-04) | Dendritic cells (p-adj: 2.67e-03) | Endothelial cells (p-adj: 1.73e-07) | Endothelial cells (aorta) (p-adj: 1.66e-05) | Fibroblasts (p-adj: 2.88e-12) | Kupffer cells (p-adj: 1.54e-13) | Loop of Henle cells (p-adj: 9.97e-04) | Macrophages (p-adj: 3.61e-20) | Mast cells (p-adj: 3.03e-02) | Mesang…
DLBCL_lightgreen	0.68 (p-adj: 1.32e-36)	collagen-containing extracellular matrix (GO:0062023; p-adj = 1.60e-10) | anatomical structure morphogenesis (GO:0009653; p-adj = 1.65e-10) | extracellular matrix (GO:0031012; p-adj = 1.83e-10) | cell migration (GO:0016477; p-adj = 3.62e-10) | developmental process (GO:0032502; p-adj = 1.32e-09) | anatomical structure development (GO:0048856; p-adj = 3.77e-09) | cell motility (GO:0048870; p-adj =…	Endothelial cells (p-adj: 1.32e-06) | Endothelial cells (aorta) (p-adj: 2.10e-02) | Loop of Henle cells (p-adj: 1.21e-03) | Peri-islet Schwann cells (p-adj: 3.82e-02) | Pericytes (p-adj: 1.94e-02) | Peritubular myoid cells (p-adj: 8.66e-04) | Pulmonary alveolar type II cells (p-adj: 4.44e-02) | Smooth muscle cells (p-adj: 3.46e-02)
DLBCL_blue	0.67 (p-adj: 8.19e-35)	mitochondrion (GO:0005739; p-adj = 1.44e-125) | mitochondrial inner membrane (GO:0005743; p-adj = 2.04e-109) | intracellular membrane-bounded organelle (GO:0043231; p-adj = 7.76e-100) | mitochondrial envelope (GO:0005740; p-adj = 7.76e-100) | organelle inner membrane (GO:0019866; p-adj = 1.59e-98) | mitochondrial protein complex (GO:0098798; p-adj = 1.04e-95) | intracellular (GO:0005622; p-adj = …	NA
DLBCL_tan	0.54 (p-adj: 3.99e-20)	endomembrane system (GO:0012505; p-adj = 1.83e-20) | endoplasmic reticulum (GO:0005783; p-adj = 3.92e-19) | response to endoplasmic reticulum stress (GO:0034976; p-adj = 6.75e-19) | nuclear outer membrane-endoplasmic reticulum membrane network (GO:0042175; p-adj = 1.15e-16) | endoplasmic reticulum membrane (GO:0005789; p-adj = 3.25e-16) | cytoplasm (GO:0005737; p-adj = 1.40e-14) | cellular respon…	NA
DLBCL_darkorange	0.52 (p-adj: 1.10e-17)	cytoplasm (GO:0005737; p-adj = 4.69e-02) | protein localization to Golgi apparatus (GO:0034067; p-adj = 5.72e-02) | positive regulation of molecular function (GO:0044093; p-adj = 7.95e-02) | cytosolic transport (GO:0016482; p-adj = 8.95e-02) | positive regulation of catalytic activity (GO:0043085; p-adj = 1.01e-01) | positive regulation of hydrolase activity (GO:0051345; p-adj = 1.51e-01) | copro…	NA
DLBCL_purple	0.46 (p-adj: 1.33e-13)	anatomical structure morphogenesis (GO:0009653; p-adj = 2.29e-18) | regulation of biological process (GO:0050789; p-adj = 7.07e-15) | cell migration (GO:0016477; p-adj = 3.07e-14) | developmental process (GO:0032502; p-adj = 3.14e-14) | biological regulation (GO:0065007; p-adj = 3.90e-14) | anatomical structure development (GO:0048856; p-adj = 7.72e-14) | regulation of cellular process (GO:005079…	Adipocytes (p-adj: 8.07e-04) | Loop of Henle cells (p-adj: 2.43e-03) | Podocytes (p-adj: 1.42e-02) | Pulmonary alveolar type I cells (p-adj: 1.92e-03)
DLBCL_midnightblue	0.44 (p-adj: 1.93e-12)	defense response to other organism (GO:0098542; p-adj = 2.28e-12) | immune response (GO:0006955; p-adj = 8.45e-12) | response to biotic stimulus (GO:0009607; p-adj = 9.71e-12) | antigen processing and presentation of peptide antigen via MHC class Ib (GO:0002428; p-adj = 1.06e-11) | antigen processing and presentation of exogenous peptide antigen via MHC class I, TAP-independent (GO:0002480; p-adj…	NA
DLBCL_brown	0.43 (p-adj: 1.13e-11)	detection of stimulus involved in sensory perception (GO:0050906; p-adj = 4.68e-10) | transmembrane signaling receptor activity (GO:0004888; p-adj = 5.55e-10) | olfactory receptor activity (GO:0004984; p-adj = 1.64e-09) | detection of chemical stimulus involved in sensory perception of smell (GO:0050911; p-adj = 1.64e-09) | G protein-coupled receptor activity (GO:0004930; p-adj = 1.74e-09) | sens…	NA
DLBCL_yellow	0.4 (p-adj: 8.68e-10)	intracellular (GO:0005622; p-adj = 1.96e-76) | intracellular membrane-bounded organelle (GO:0043231; p-adj = 3.69e-67) | membrane-bounded organelle (GO:0043227; p-adj = 3.56e-66) | organelle (GO:0043226; p-adj = 1.09e-63) | intracellular organelle (GO:0043229; p-adj = 1.46e-59) | cellular_component (GO:0005575; p-adj = 1.41e-46) | binding (GO:0005488; p-adj = 6.03e-46) | cellular anatomical entit…	Luminal epithelial cells (p-adj: 3.68e-04)
DLBCL_orange	0.38 (p-adj: 4.82e-09)	vesicle (GO:0031982; p-adj = 5.34e-05) | protein binding (GO:0005515; p-adj = 6.32e-04) | vesicle-mediated transport (GO:0016192; p-adj = 9.49e-04) | organelle (GO:0043226; p-adj = 2.91e-03) | cellular localization (GO:0051641; p-adj = 3.58e-03) | cytoplasmic vesicle (GO:0031410; p-adj = 4.04e-03) | intracellular vesicle (GO:0097708; p-adj = 4.09e-03) | exocytosis (GO:0006887; p-adj = 4.10e-03) |…	NA
DLBCL_black	0.32 (p-adj: 3.43e-06)	cell cycle (GO:0007049; p-adj = 6.01e-96) | cell cycle process (GO:0022402; p-adj = 1.12e-85) | chromosome (GO:0005694; p-adj = 4.63e-82) | nuclear lumen (GO:0031981; p-adj = 4.36e-81) | mitotic cell cycle (GO:0000278; p-adj = 2.59e-78) | nucleus (GO:0005634; p-adj = 4.86e-78) | intracellular non-membrane-bounded organelle (GO:0043232; p-adj = 5.46e-78) | non-membrane-bounded organelle (GO:004322…	Epithelial cells (p-adj: 1.37e-02)
DLBCL_darkgreen	0.23 (p-adj: 2.33e-03)	intracellular (GO:0005622; p-adj = 3.83e-09) | membrane-enclosed lumen (GO:0031974; p-adj = 3.31e-06) | organelle lumen (GO:0043233; p-adj = 3.31e-06) | intracellular organelle lumen (GO:0070013; p-adj = 3.31e-06) | intracellular organelle (GO:0043229; p-adj = 4.24e-06) | intracellular membrane-bounded organelle (GO:0043231; p-adj = 1.07e-05) | nucleoplasm (GO:0005654; p-adj = 1.96e-05) | molecul…	NA
DLBCL_white	0.23 (p-adj: 2.38e-03)	nuclear lumen (GO:0031981; p-adj = 1.49e-03) | membrane-enclosed lumen (GO:0031974; p-adj = 5.25e-03) | organelle lumen (GO:0043233; p-adj = 5.25e-03) | intracellular organelle lumen (GO:0070013; p-adj = 5.25e-03) | regulation of cellular response to stress (GO:0080135; p-adj = 2.07e-02) | protein-containing complex localization (GO:0031503; p-adj = 3.56e-02) | ribonucleoprotein complex export fr…	NA
DLBCL_lightcyan	-0.23 (p-adj: 1.71e-03)	nuclear lumen (GO:0031981; p-adj = 2.35e-09) | nucleoplasm (GO:0005654; p-adj = 8.85e-08) | regulation of cellular process (GO:0050794; p-adj = 1.24e-07) | intracellular (GO:0005622; p-adj = 9.65e-07) | negative regulation of cellular process (GO:0048523; p-adj = 1.19e-06) | negative regulation of biological process (GO:0048519; p-adj = 2.01e-06) | regulation of cellular metabolic process (GO:003…	B cells (p-adj: 2.22e-02)
DLBCL_greenyellow	-0.28 (p-adj: 1.07e-04)	system process (GO:0003008; p-adj = 6.26e-05) | alpha-adrenergic receptor activity (GO:0004936; p-adj = 8.94e-05) | multicellular organismal process (GO:0032501; p-adj = 1.87e-04) | alpha1-adrenergic receptor activity (GO:0004937; p-adj = 4.30e-04) | transcription regulatory region sequence-specific DNA binding (GO:0000976; p-adj = 6.17e-04) | regulatory region nucleic acid binding (GO:0001067; p…	NA
DLBCL_royalblue	-0.36 (p-adj: 4.06e-08)	nuclear lumen (GO:0031981; p-adj = 1.03e-11) | nucleoplasm (GO:0005654; p-adj = 1.43e-11) | nucleus (GO:0005634; p-adj = 2.80e-10) | membrane-enclosed lumen (GO:0031974; p-adj = 5.32e-10) | organelle lumen (GO:0043233; p-adj = 5.32e-10) | intracellular organelle lumen (GO:0070013; p-adj = 5.32e-10) | intracellular membrane-bounded organelle (GO:0043231; p-adj = 2.67e-09) | intracellular organelle…	NA
DLBCL_grey	-0.45 (p-adj: 5.19e-13)	NA	NA
DLBCL_skyblue	-0.46 (p-adj: 2.22e-13)	nucleus (GO:0005634; p-adj = 1.08e-03) | nuclear lumen (GO:0031981; p-adj = 4.10e-03) | nucleoplasm (GO:0005654; p-adj = 1.88e-02) | primary metabolic process (GO:0044238; p-adj = 3.34e-02) | regulation of primary metabolic process (GO:0080090; p-adj = 3.57e-02) | regulation of metabolic process (GO:0019222; p-adj = 3.96e-02) | membrane-enclosed lumen (GO:0031974; p-adj = 4.68e-02) | organelle lu…	NA
DLBCL_magenta	-0.49 (p-adj: 2.78e-15)	cerebellar granular layer formation (GO:0021684; p-adj = 2.14e-02) | cerebellar granule cell differentiation (GO:0021707; p-adj = 2.14e-02) | stem cell fate determination (GO:0048867; p-adj = 3.56e-02) | cerebellar granular layer morphogenesis (GO:0021683; p-adj = 4.38e-02) | axis specification (GO:0009798; p-adj = 5.09e-02) | embryonic pattern specification (GO:0009880; p-adj = 5.12e-02) | respo…	NA
DLBCL_grey60	-0.56 (p-adj: 1.39e-21)	regulation of gene expression (GO:0010468; p-adj = 3.99e-05) | regulation of RNA metabolic process (GO:0051252; p-adj = 1.68e-04) | regulation of nucleobase-containing compound metabolic process (GO:0019219; p-adj = 3.77e-04) | regulation of macromolecule metabolic process (GO:0060255; p-adj = 3.98e-04) | intracellular organelle (GO:0043229; p-adj = 5.31e-04) | nucleus (GO:0005634; p-adj = 6.13e-…	NA
DLBCL_green	-0.67 (p-adj: 2.78e-35)	regulation of synaptic plasticity (GO:0048167; p-adj = 1.25e-04) | ionotropic glutamate receptor complex (GO:0008328; p-adj = 4.44e-04) | terminal bouton (GO:0043195; p-adj = 4.44e-04) | regulation of neurotransmitter receptor activity (GO:0099601; p-adj = 5.94e-04) | neurotransmitter receptor complex (GO:0098878; p-adj = 6.50e-04) | system process (GO:0003008; p-adj = 1.19e-03) | ion channel com…	NA
DLBCL_darkred	-0.7 (p-adj: 1.14e-40)	nucleic acid binding (GO:0003676; p-adj = 2.61e-05) | gene expression (GO:0010467; p-adj = 2.70e-05) | nucleoplasm (GO:0005654; p-adj = 3.30e-05) | macromolecule metabolic process (GO:0043170; p-adj = 3.33e-05) | regulation of macromolecule biosynthetic process (GO:0010556; p-adj = 3.67e-05) | regulation of cellular macromolecule biosynthetic process (GO:2000112; p-adj = 4.88e-05) | nucleic acid …	NA
DLBCL_cyan	-0.79 (p-adj: 1.59e-60)	cortical actin cytoskeleton organization (GO:0030866; p-adj = 4.68e-02) | cortical cytoskeleton organization (GO:0030865; p-adj = 6.59e-02) | calcineurin complex (GO:0005955; p-adj = 7.21e-02) | structural constituent of cytoskeleton (GO:0005200; p-adj = 1.14e-01) | calcium-dependent protein serine/threonine phosphatase activity (GO:0004723; p-adj = 1.29e-01) | spectrin-associated cytoskeleton (G…	NA
FLYMPH_midnightblue	0.55 (p-adj: 1.15e-17)	collagen-containing extracellular matrix (GO:0062023; p-adj = 3.68e-28) | extracellular matrix (GO:0031012; p-adj = 2.61e-27) | extracellular matrix structural constituent (GO:0005201; p-adj = 2.11e-26) | extracellular matrix organization (GO:0030198; p-adj = 3.44e-24) | extracellular structure organization (GO:0043062; p-adj = 3.74e-24) | structural molecule activity (GO:0005198; p-adj = 6.73e-1…	Adipocytes (p-adj: 4.45e-05) | Endothelial cells (aorta) (p-adj: 1.37e-03) | Fibroblasts (p-adj: 4.77e-12) | Pericytes (p-adj: 9.78e-04) | Podocytes (p-adj: 4.06e-02) | Smooth muscle cells (p-adj: 3.02e-03)
FLYMPH_purple	0.5 (p-adj: 4.12e-14)	immune system process (GO:0002376; p-adj = 2.57e-16) | myeloid leukocyte activation (GO:0002274; p-adj = 1.83e-14) | cell activation (GO:0001775; p-adj = 2.82e-13) | immune response (GO:0006955; p-adj = 3.14e-13) | lysosome (GO:0005764; p-adj = 3.62e-13) | lytic vacuole (GO:0000323; p-adj = 3.76e-13) | leukocyte activation (GO:0045321; p-adj = 5.16e-13) | vacuolar lumen (GO:0005775; p-adj = 6.35e…	Adipocytes (p-adj: 4.23e-02) | Kupffer cells (p-adj: 2.93e-08) | Macrophages (p-adj: 1.06e-13) | Microglia (p-adj: 6.49e-04) | Monocytes (p-adj: 3.50e-08) | Neutrophils (p-adj: 4.79e-03) | Red pulp macrophages (p-adj: 3.78e-06)
FLYMPH_darkgrey	0.47 (p-adj: 3.44e-12)	response to thyroid hormone (GO:0097066; p-adj = 1.04e-02) | plasma membrane region (GO:0098590; p-adj = 2.91e-02) | membrane raft assembly (GO:0001765; p-adj = 6.23e-02) | phospholipase inhibitor activity (GO:0004859; p-adj = 6.23e-02) | sarcolemma (GO:0042383; p-adj = 8.26e-02) | whole membrane (GO:0098805; p-adj = 9.11e-02) | identical protein binding (GO:0042802; p-adj = 1.08e-01) | adherens …	NA
FLYMPH_blue	0.46 (p-adj: 2.01e-11)	cell migration (GO:0016477; p-adj = 5.71e-32) | cell motility (GO:0048870; p-adj = 2.78e-28) | localization of cell (GO:0051674; p-adj = 2.78e-28) | locomotion (GO:0040011; p-adj = 1.28e-25) | cell adhesion (GO:0007155; p-adj = 3.36e-25) | biological adhesion (GO:0022610; p-adj = 5.83e-25) | movement of cell or subcellular component (GO:0006928; p-adj = 5.88e-25) | cell periphery (GO:0071944; p-a…	Adipocytes (p-adj: 2.24e-07) | Alveolar macrophages (p-adj: 1.15e-02) | Dendritic cells (p-adj: 2.26e-03) | Endothelial cells (p-adj: 2.24e-27) | Endothelial cells (aorta) (p-adj: 2.90e-06) | Enterocytes (p-adj: 1.62e-02) | Fibroblasts (p-adj: 4.10e-04) | Kupffer cells (p-adj: 9.36e-04) | Loop of Henle cells (p-adj: 1.16e-13) | Macrophages (p-adj: 1.24e-03) | Mesangial cells (p-adj: 6.16e-06) | M…
FLYMPH_skyblue	0.43 (p-adj: 9.42e-10)	peptide transport (GO:0015833; p-adj = 9.98e-02) | regulation of immunoglobulin secretion (GO:0051023; p-adj = 9.98e-02) | peptidyl-L-cysteine S-palmitoylation (GO:0018230; p-adj = 1.08e-01) | peptidyl-S-diacylglycerol-L-cysteine biosynthetic process from peptidyl-cysteine (GO:0018231; p-adj = 1.08e-01) | amide transport (GO:0042886; p-adj = 1.09e-01) | immunoglobulin secretion (GO:0048305; p-adj…	T regulatory cells (p-adj: 3.62e-02)
FLYMPH_darkred	0.4 (p-adj: 2.75e-08)	negative regulation of double-strand break repair (GO:2000780; p-adj = 1.62e-02) | negative regulation of DNA repair (GO:0045738; p-adj = 1.99e-02) | steroid catabolic process (GO:0006706; p-adj = 2.18e-02) | negative regulation of protein modification by small protein conjugation or removal (GO:1903321; p-adj = 2.21e-02) | negative regulation of protein sumoylation (GO:0033234; p-adj = 6.90e-02)…	NA
FLYMPH_orange	0.37 (p-adj: 2.86e-07)	intracellular membrane-bounded organelle (GO:0043231; p-adj = 9.26e-02) | DNA binding (GO:0003677; p-adj = 1.51e-01) | calcium-dependent cysteine-type endopeptidase inhibitor activity (GO:0010859; p-adj = 2.71e-01) | host-mediated regulation of intestinal microbiota composition (GO:0048874; p-adj = 2.71e-01) | N-acetylphosphatidylethanolamine-hydrolysing phospholipase activity (GO:0102200; p-adj …	NA
FLYMPH_brown	0.36 (p-adj: 1.16e-06)	intracellular (GO:0005622; p-adj = 4.92e-21) | intracellular membrane-bounded organelle (GO:0043231; p-adj = 4.85e-15) | intracellular organelle (GO:0043229; p-adj = 1.33e-14) | nucleus (GO:0005634; p-adj = 1.59e-14) | membrane-bounded organelle (GO:0043227; p-adj = 9.25e-12) | nucleoplasm (GO:0005654; p-adj = 7.29e-11) | nuclear lumen (GO:0031981; p-adj = 1.11e-10) | organelle (GO:0043226; p-adj…	NA
FLYMPH_darkturquoise	0.33 (p-adj: 1.78e-05)	cytosol (GO:0005829; p-adj = 5.95e-05) | cofactor biosynthetic process (GO:0051188; p-adj = 6.31e-03) | L-methionine-(R)-S-oxide reductase activity (GO:0033745; p-adj = 6.60e-03) | coenzyme biosynthetic process (GO:0009108; p-adj = 9.64e-03) | peptide-methionine (R)-S-oxide reductase activity (GO:0033743; p-adj = 1.20e-02) | protein repair (GO:0030091; p-adj = 2.56e-02) | response to glucose (GO:…	NA
FLYMPH_greenyellow	0.3 (p-adj: 1.64e-04)	nucleic acid binding (GO:0003676; p-adj = 8.20e-08) | nucleus (GO:0005634; p-adj = 2.58e-06) | nucleic acid metabolic process (GO:0090304; p-adj = 9.70e-06) | nuclear body (GO:0016604; p-adj = 8.30e-05) | RNA metabolic process (GO:0016070; p-adj = 1.02e-04) | nucleobase-containing compound metabolic process (GO:0006139; p-adj = 1.16e-04) | heterocycle metabolic process (GO:0046483; p-adj = 1.72e-…	Luminal epithelial cells (p-adj: 6.13e-03)
FLYMPH_red	0.29 (p-adj: 2.38e-04)	immune response (GO:0006955; p-adj = 1.32e-17) | immune system process (GO:0002376; p-adj = 3.29e-16) | T cell activation (GO:0042110; p-adj = 5.23e-16) | lymphocyte activation (GO:0046649; p-adj = 2.30e-14) | leukocyte activation (GO:0045321; p-adj = 3.29e-14) | adaptive immune response (GO:0002250; p-adj = 4.92e-13) | cell activation (GO:0001775; p-adj = 5.80e-13) | positive regulation of immun…	Decidual cells (p-adj: 1.66e-02) | Monocytes (p-adj: 2.69e-02) | NK cells (p-adj: 3.50e-08) | T cells (p-adj: 1.02e-20) | T cytotoxic cells (p-adj: 4.58e-04) | T follicular helper cells (p-adj: 3.11e-03) | T helper cells (p-adj: 1.93e-07) | T memory cells (p-adj: 1.96e-18) | Thymocytes (p-adj: 4.10e-02)
FLYMPH_cyan	0.26 (p-adj: 2.23e-03)	bounding membrane of organelle (GO:0098588; p-adj = 5.71e-04) | primary lysosome (GO:0005766; p-adj = 7.80e-04) | azurophil granule (GO:0042582; p-adj = 7.80e-04) | vacuole (GO:0005773; p-adj = 2.18e-03) | endomembrane system (GO:0012505; p-adj = 2.55e-03) | membrane (GO:0016020; p-adj = 4.62e-03) | vacuolar membrane (GO:0005774; p-adj = 5.99e-03) | lysosome (GO:0005764; p-adj = 7.60e-03) | lytic…	NA
FLYMPH_steelblue	0.25 (p-adj: 4.75e-03)	Golgi membrane (GO:0000139; p-adj = 3.12e-02) | endomembrane system (GO:0012505; p-adj = 5.67e-02) | cytoplasm (GO:0005737; p-adj = 5.69e-02) | mannose binding (GO:0005537; p-adj = 1.00e-01) | protein glycosylation (GO:0006486; p-adj = 1.02e-01) | macromolecule glycosylation (GO:0043413; p-adj = 1.02e-01) | lysosome (GO:0005764; p-adj = 1.13e-01) | glycosylation (GO:0070085; p-adj = 1.13e-01) | l…	NA
FLYMPH_magenta	0.23 (p-adj: 8.10e-03)	organelle membrane (GO:0031090; p-adj = 2.80e-08) | intrinsic component of organelle membrane (GO:0031300; p-adj = 3.40e-08) | integral component of organelle membrane (GO:0031301; p-adj = 3.15e-07) | endomembrane system (GO:0012505; p-adj = 7.95e-07) | endoplasmic reticulum membrane (GO:0005789; p-adj = 9.81e-07) | nuclear outer membrane-endoplasmic reticulum membrane network (GO:0042175; p-adj …	NA
FLYMPH_darkorange	0.22 (p-adj: 2.03e-02)	regulation of protein homooligomerization (GO:0032462; p-adj = 1.00e-01) | creatinine metabolic process (GO:0046449; p-adj = 2.61e-01) | neuropeptide processing (GO:0061837; p-adj = 2.61e-01) | negative regulation of T cell differentiation (GO:0045581; p-adj = 3.15e-01) | regulation of protein oligomerization (GO:0032459; p-adj = 3.27e-01) | regulation of protein deacetylation (GO:0090311; p-adj …	NA
FLYMPH_grey	-0.23 (p-adj: 8.26e-03)	NA	Germ cells (p-adj: 5.85e-06) | Interneurons (p-adj: 5.13e-03) | Paneth cells (p-adj: 3.60e-02)
FLYMPH_lightcyan	-0.34 (p-adj: 4.57e-06)	regulation of transcription involved in cell fate commitment (GO:0060850; p-adj = 1.90e-02) | detection of carbohydrate stimulus (GO:0009730; p-adj = 4.03e-02) | detection of hexose stimulus (GO:0009732; p-adj = 4.03e-02) | regulation of transcription from RNA polymerase II promoter involved in ventral spinal cord interneuron specification (GO:0021913; p-adj = 4.03e-02) | detection of monosacchar…	NA
FLYMPH_pink	-0.5 (p-adj: 4.12e-14)	modulation of chemical synaptic transmission (GO:0050804; p-adj = 2.61e-05) | regulation of trans-synaptic signaling (GO:0099177; p-adj = 2.71e-05) | regulation of synaptic plasticity (GO:0048167; p-adj = 1.48e-04) | intrinsic component of plasma membrane (GO:0031226; p-adj = 1.23e-03) | chemical synaptic transmission (GO:0007268; p-adj = 2.02e-03) | anterograde trans-synaptic signaling (GO:00989…	NA
HANC_turquoise	0.68 (p-adj: 1.00e-76)	cell cycle (GO:0007049; p-adj = 2.82e-67) | mitotic cell cycle (GO:0000278; p-adj = 1.00e-64) | mitotic cell cycle process (GO:1903047; p-adj = 1.23e-64) | cell cycle process (GO:0022402; p-adj = 2.07e-61) | membrane-enclosed lumen (GO:0031974; p-adj = 9.12e-50) | organelle lumen (GO:0043233; p-adj = 9.12e-50) | intracellular organelle lumen (GO:0070013; p-adj = 9.12e-50) | nuclear lumen (GO:0031…	Basal cells (p-adj: 8.08e-03) | Epithelial cells (p-adj: 1.55e-03)
HANC_black	0.54 (p-adj: 8.42e-41)	defense response to virus (GO:0051607; p-adj = 5.00e-52) | response to virus (GO:0009615; p-adj = 5.21e-50) | response to other organism (GO:0051707; p-adj = 2.83e-47) | response to external biotic stimulus (GO:0043207; p-adj = 2.87e-47) | response to biotic stimulus (GO:0009607; p-adj = 1.49e-46) | defense response to other organism (GO:0098542; p-adj = 5.05e-45) | defense response (GO:0006952; …	Dendritic cells (p-adj: 3.99e-02) | Macrophages (p-adj: 8.90e-03) | Monocytes (p-adj: 5.56e-14) | Neural stem/precursor cells (p-adj: 1.22e-03)
HANC_green	0.44 (p-adj: 1.08e-25)	collagen-containing extracellular matrix (GO:0062023; p-adj = 4.71e-44) | extracellular matrix organization (GO:0030198; p-adj = 3.10e-42) | extracellular structure organization (GO:0043062; p-adj = 3.54e-42) | extracellular matrix (GO:0031012; p-adj = 9.59e-42) | extracellular matrix structural constituent (GO:0005201; p-adj = 1.88e-39) | endoplasmic reticulum lumen (GO:0005788; p-adj = 1.26e-23…	Adipocytes (p-adj: 1.12e-09) | Chondrocytes (p-adj: 1.49e-02) | Endothelial cells (aorta) (p-adj: 9.89e-05) | Fibroblasts (p-adj: 3.41e-26) | Mesangial cells (p-adj: 9.95e-04) | Myofibroblasts (p-adj: 2.87e-02) | Pericytes (p-adj: 1.35e-05) | Smooth muscle cells (p-adj: 5.84e-04) | Stromal cells (p-adj: 1.35e-05) | Vascular smooth muscle cells (p-adj: 3.99e-02)
HANC_red	-0.35 (p-adj: 2.47e-15)	locomotion (GO:0040011; p-adj = 4.75e-09) | cell migration (GO:0016477; p-adj = 6.39e-09) | circulatory system development (GO:0072359; p-adj = 1.53e-08) | cell motility (GO:0048870; p-adj = 2.82e-08) | localization of cell (GO:0051674; p-adj = 2.82e-08) | cell-substrate adhesion (GO:0031589; p-adj = 3.95e-08) | vasculature development (GO:0001944; p-adj = 2.70e-07) | angiogenesis (GO:0001525; p-…	Endothelial cells (p-adj: 9.90e-06) | Endothelial cells (aorta) (p-adj: 3.20e-05) | Fibroblasts (p-adj: 1.87e-02) | Loop of Henle cells (p-adj: 4.58e-06) | Peritubular myoid cells (p-adj: 1.90e-02) | Smooth muscle cells (p-adj: 2.95e-07)
HANC_brown	-0.65 (p-adj: 7.11e-66)	epidermal cell differentiation (GO:0009913; p-adj = 1.87e-12) | epidermis development (GO:0008544; p-adj = 1.89e-12) | keratinocyte differentiation (GO:0030216; p-adj = 2.98e-12) | epithelial cell differentiation (GO:0030855; p-adj = 1.19e-11) | skin development (GO:0043588; p-adj = 4.44e-11) | keratinization (GO:0031424; p-adj = 1.22e-09) | cornification (GO:0070268; p-adj = 3.70e-09) | epitheli…	Enterocytes (p-adj: 2.77e-02) | Epithelial cells (p-adj: 1.21e-05) | Keratinocytes (p-adj: 3.54e-03) | Neutrophils (p-adj: 7.60e-03) | Principal cells (p-adj: 6.48e-04) | Pulmonary alveolar type I cells (p-adj: 1.94e-04)
HANC_yellow	-0.68 (p-adj: 1.82e-76)	insulin receptor binding (GO:0005158; p-adj = 2.10e-03) | reactive nitrogen species metabolic process (GO:2001057; p-adj = 1.60e-02) | regulation of response to stimulus (GO:0048583; p-adj = 1.73e-02) | regulation of signal transduction (GO:0009966; p-adj = 1.92e-02) | regulation of biological process (GO:0050789; p-adj = 2.14e-02) | positive regulation of transmembrane transport (GO:0034764; p-a…	Adipocytes (p-adj: 6.53e-07) | Endothelial cells (p-adj: 6.82e-03) | Fibroblasts (p-adj: 4.99e-03) | Macrophages (p-adj: 3.82e-02)
KDNCA_blue	0.74 (p-adj: 1.29e-127)	immune response (GO:0006955; p-adj = 4.00e-93) | immune system process (GO:0002376; p-adj = 3.61e-89) | cell activation (GO:0001775; p-adj = 2.37e-67) | leukocyte activation (GO:0045321; p-adj = 7.08e-63) | immune effector process (GO:0002252; p-adj = 5.51e-54) | defense response (GO:0006952; p-adj = 1.77e-51) | regulation of immune system process (GO:0002682; p-adj = 1.47e-50) | regulation of im…	Adipocytes (p-adj: 1.51e-05) | B cells (p-adj: 1.18e-04) | Basophils (p-adj: 2.00e-03) | Dendritic cells (p-adj: 1.22e-06) | Eosinophils (p-adj: 7.43e-03) | Fibroblasts (p-adj: 8.40e-08) | Hematopoietic stem cells (p-adj: 1.27e-04) | Kupffer cells (p-adj: 2.23e-10) | Macrophages (p-adj: 2.46e-26) | Microglia (p-adj: 3.60e-13) | Monocytes (p-adj: 6.39e-14) | Mouse myeloid-derived suppressor cells …
KDNCA_yellow	0.68 (p-adj: 3.37e-99)	nuclear lumen (GO:0031981; p-adj = 3.43e-44) | nucleoplasm (GO:0005654; p-adj = 6.12e-40) | nucleus (GO:0005634; p-adj = 3.49e-39) | intracellular membrane-bounded organelle (GO:0043231; p-adj = 7.50e-36) | membrane-enclosed lumen (GO:0031974; p-adj = 4.45e-34) | organelle lumen (GO:0043233; p-adj = 4.45e-34) | intracellular organelle lumen (GO:0070013; p-adj = 4.45e-34) | intracellular organelle…	NA
KDNCA_pink	0.68 (p-adj: 6.10e-96)	catalytic step 2 spliceosome (GO:0071013; p-adj = 9.69e-04) | proteoglycan biosynthetic process (GO:0030166; p-adj = 4.36e-03) | C21-steroid hormone biosynthetic process (GO:0006700; p-adj = 5.97e-03) | spliceosomal complex (GO:0005681; p-adj = 1.05e-02) | trimming of terminal mannose on B branch (GO:0036509; p-adj = 1.16e-02) | trimming of first mannose on A branch (GO:0036511; p-adj = 1.16e-02)…	NA
KDNCA_magenta	0.6 (p-adj: 1.32e-67)	cell cycle (GO:0007049; p-adj = 4.70e-48) | mitotic cell cycle (GO:0000278; p-adj = 1.61e-44) | mitotic cell cycle process (GO:1903047; p-adj = 1.84e-42) | cell cycle process (GO:0022402; p-adj = 6.50e-39) | chromosome segregation (GO:0007059; p-adj = 2.61e-32) | cell division (GO:0051301; p-adj = 2.67e-32) | chromosome (GO:0005694; p-adj = 7.30e-30) | nuclear division (GO:0000280; p-adj = 6.06e-…	Epithelial cells (p-adj: 4.15e-04)
KDNCA_red	0.56 (p-adj: 8.12e-58)	vasculature development (GO:0001944; p-adj = 3.03e-30) | cardiovascular system development (GO:0072358; p-adj = 4.46e-30) | blood vessel morphogenesis (GO:0048514; p-adj = 1.12e-29) | blood vessel development (GO:0001568; p-adj = 2.51e-29) | angiogenesis (GO:0001525; p-adj = 6.12e-29) | tube morphogenesis (GO:0035239; p-adj = 1.28e-26) | circulatory system development (GO:0072359; p-adj = 2.43e-2…	Endothelial cells (p-adj: 5.15e-39) | Endothelial cells (aorta) (p-adj: 6.66e-07) | Loop of Henle cells (p-adj: 2.91e-27) | Pericytes (p-adj: 3.47e-05) | Smooth muscle cells (p-adj: 4.32e-03)
KDNCA_purple	0.48 (p-adj: 1.62e-39)	negative regulation of dendrite morphogenesis (GO:0050774; p-adj = 4.87e-03) | cell junction organization (GO:0034330; p-adj = 1.13e-02) | regulation of nitrogen utilization (GO:0006808; p-adj = 1.64e-02) | autocrine signaling (GO:0035425; p-adj = 1.64e-02) | negative regulation of dendrite development (GO:2000171; p-adj = 1.74e-02) | nitrogen utilization (GO:0019740; p-adj = 2.51e-02) | negative…	NA
KDNCA_greenyellow	0.4 (p-adj: 3.13e-26)	chromosome organization (GO:0051276; p-adj = 2.74e-07) | nucleus (GO:0005634; p-adj = 4.02e-07) | nucleic acid metabolic process (GO:0090304; p-adj = 2.05e-06) | chromatin organization (GO:0006325; p-adj = 3.25e-06) | nuclear lumen (GO:0031981; p-adj = 1.79e-05) | nucleobase-containing compound metabolic process (GO:0006139; p-adj = 3.83e-05) | chromosome (GO:0005694; p-adj = 4.62e-05) | nucleic …	NA
KDNCA_black	0.4 (p-adj: 3.13e-26)	intracellular (GO:0005622; p-adj = 5.79e-10) | nucleus (GO:0005634; p-adj = 4.88e-08) | intracellular membrane-bounded organelle (GO:0043231; p-adj = 2.45e-07) | intracellular organelle (GO:0043229; p-adj = 9.63e-07) | protein-containing complex (GO:0032991; p-adj = 1.11e-06) | nucleic acid binding (GO:0003676; p-adj = 1.68e-06) | nucleoplasm (GO:0005654; p-adj = 2.09e-06) | RNA processing (GO:00…	NA
KDNCA_grey	-0.34 (p-adj: 1.31e-19)	NA	NA
KDNCA_green	-0.49 (p-adj: 1.97e-42)	organic acid metabolic process (GO:0006082; p-adj = 1.20e-21) | small molecule metabolic process (GO:0044281; p-adj = 6.19e-21) | organic acid catabolic process (GO:0016054; p-adj = 2.95e-18) | carboxylic acid catabolic process (GO:0046395; p-adj = 2.95e-18) | oxoacid metabolic process (GO:0043436; p-adj = 6.15e-18) | carboxylic acid metabolic process (GO:0019752; p-adj = 7.44e-18) | small molecu…	Enterocytes (p-adj: 7.35e-06) | Hepatocytes (p-adj: 2.00e-03) | Proximal tubule cells (p-adj: 2.58e-29)
KDNCA_brown	-0.53 (p-adj: 6.88e-50)	trans-synaptic signaling (GO:0099537; p-adj = 4.83e-10) | chemical synaptic transmission (GO:0007268; p-adj = 6.48e-10) | anterograde trans-synaptic signaling (GO:0098916; p-adj = 6.48e-10) | synaptic signaling (GO:0099536; p-adj = 1.79e-09) | neuron projection terminus (GO:0044306; p-adj = 2.69e-09) | multicellular organismal process (GO:0032501; p-adj = 1.86e-08) | axon terminus (GO:0043679; p-…	Alpha cells (p-adj: 4.84e-02) | Beta cells (p-adj: 2.34e-02) | Cardiomyocytes (p-adj: 1.21e-02) | Germ cells (p-adj: 3.90e-04) | Interneurons (p-adj: 3.13e-04) | Muscle cells (p-adj: 4.19e-02) | Neuroblasts (p-adj: 3.98e-02) | Photoreceptor cells (p-adj: 6.61e-03)
KDNCA_tan	-0.65 (p-adj: 1.17e-85)	microtubule organizing center attachment site (GO:0034992; p-adj = 8.56e-04) | meiotic nuclear membrane microtubule tethering complex (GO:0034993; p-adj = 8.56e-04) | nuclear membrane protein complex (GO:0106083; p-adj = 8.56e-04) | nuclear membrane microtubule tethering complex (GO:0106094; p-adj = 8.56e-04) | anchored component of plasma membrane (GO:0046658; p-adj = 2.46e-03) | nuclear outer m…	Astrocytes (p-adj: 1.89e-02)
KDNCA_turquoise	-0.78 (p-adj: 4.95e-155)	mitochondrion (GO:0005739; p-adj = 1.05e-48) | small molecule metabolic process (GO:0044281; p-adj = 1.33e-40) | oxidation-reduction process (GO:0055114; p-adj = 2.74e-33) | mitochondrial matrix (GO:0005759; p-adj = 4.23e-33) | oxidoreductase activity (GO:0016491; p-adj = 9.30e-31) | carboxylic acid metabolic process (GO:0019752; p-adj = 1.79e-30) | organic acid metabolic process (GO:0006082; p-a…	Distal tubule cells (p-adj: 1.79e-07) | Enterocytes (p-adj: 1.76e-03) | Epithelial cells (p-adj: 2.00e-03) | Hepatocytes (p-adj: 2.56e-02) | Intercalated cells (p-adj: 1.37e-08) | Paneth cells (p-adj: 3.87e-02) | Podocytes (p-adj: 2.51e-03) | Principal cells (p-adj: 3.32e-05) | Proximal tubule cells (p-adj: 1.86e-06) | Pulmonary alveolar type I cells (p-adj: 3.33e-02) | Transient cells (p-adj: 3.…
LGCA_yellow	0.72 (p-adj: 9.77e-152)	Golgi membrane (GO:0000139; p-adj = 1.15e-06) | Golgi apparatus (GO:0005794; p-adj = 9.55e-06) | COPI-coated vesicle membrane (GO:0030663; p-adj = 1.03e-04) | bounding membrane of organelle (GO:0098588; p-adj = 1.04e-04) | membrane (GO:0016020; p-adj = 1.07e-04) | COPI-coated vesicle (GO:0030137; p-adj = 7.28e-04) | lateral plasma membrane (GO:0016328; p-adj = 7.93e-04) | organelle membrane (GO:0…	Enterocytes (p-adj: 3.16e-05) | Luminal epithelial cells (p-adj: 3.80e-02) | Oval cells (p-adj: 4.39e-02) | Paneth cells (p-adj: 2.54e-02) | Tuft cells (p-adj: 2.54e-02)
LGCA_blue	0.71 (p-adj: 1.90e-143)	mitotic cell cycle (GO:0000278; p-adj = 1.28e-58) | cell cycle (GO:0007049; p-adj = 1.09e-56) | mitotic cell cycle process (GO:1903047; p-adj = 1.49e-55) | cell cycle process (GO:0022402; p-adj = 3.87e-53) | membrane-enclosed lumen (GO:0031974; p-adj = 4.42e-53) | organelle lumen (GO:0043233; p-adj = 4.42e-53) | intracellular organelle lumen (GO:0070013; p-adj = 4.42e-53) | nuclear lumen (GO:0031…	NA
LGCA_midnightblue	0.62 (p-adj: 3.35e-99)	nucleobase-containing compound metabolic process (GO:0006139; p-adj = 2.00e-05) | cellular nitrogen compound metabolic process (GO:0034641; p-adj = 2.63e-05) | ncRNA processing (GO:0034470; p-adj = 3.55e-05) | nucleic acid metabolic process (GO:0090304; p-adj = 3.64e-05) | nucleic acid binding (GO:0003676; p-adj = 5.64e-05) | heterocycle metabolic process (GO:0046483; p-adj = 5.81e-05) | ncRNA me…	NA
LGCA_tan	0.6 (p-adj: 8.81e-89)	catalytic activity (GO:0003824; p-adj = 5.62e-03) | iron-sulfur cluster binding (GO:0051536; p-adj = 5.03e-02) | metal cluster binding (GO:0051540; p-adj = 5.03e-02) | transferase activity (GO:0016740; p-adj = 6.73e-02) | TORC1 complex (GO:0031931; p-adj = 7.63e-02) | transferase activity, transferring glycosyl groups (GO:0016757; p-adj = 7.78e-02) | Golgi stack (GO:0005795; p-adj = 8.65e-02) | p…	NA
LGCA_cyan	0.57 (p-adj: 9.52e-78)	extracellular matrix organization (GO:0030198; p-adj = 1.30e-19) | extracellular structure organization (GO:0043062; p-adj = 1.39e-19) | extracellular matrix (GO:0031012; p-adj = 4.22e-18) | collagen-containing extracellular matrix (GO:0062023; p-adj = 2.05e-17) | extracellular matrix structural constituent (GO:0005201; p-adj = 1.63e-15) | collagen fibril organization (GO:0030199; p-adj = 8.28e-1…	Adipocytes (p-adj: 3.41e-05) | Chondrocytes (p-adj: 2.54e-02) | Fibroblasts (p-adj: 2.50e-08) | Stromal cells (p-adj: 3.14e-02) | Transient cells (p-adj: 1.62e-02)
LGCA_darkgrey	0.5 (p-adj: 3.12e-55)	mRNA cleavage stimulating factor complex (GO:0005848; p-adj = 1.33e-01) | glycerone-phosphate O-acyltransferase activity (GO:0016287; p-adj = 1.33e-01) | positive regulation of smoothened signaling pathway involved in dorsal/ventral neural tube patterning (GO:1901622; p-adj = 1.33e-01) | 3-hydroxyacyl-CoA dehydratase activity (GO:0018812; p-adj = 2.26e-01) | nuclear pore distribution (GO:0031081;…	NA
LGCA_brown	0.44 (p-adj: 1.00e-41)	mitochondrion (GO:0005739; p-adj = 4.42e-43) | mitochondrial inner membrane (GO:0005743; p-adj = 2.51e-38) | mitochondrial envelope (GO:0005740; p-adj = 1.29e-37) | mitochondrial protein complex (GO:0098798; p-adj = 2.12e-36) | mitochondrial membrane (GO:0031966; p-adj = 8.01e-36) | organelle inner membrane (GO:0019866; p-adj = 2.38e-34) | membrane-enclosed lumen (GO:0031974; p-adj = 3.12e-34) | …	NA
LGCA_grey	0.4 (p-adj: 7.46e-33)	NA	Germ cells (p-adj: 2.21e-02)
LGCA_royalblue	0.39 (p-adj: 2.98e-31)	mitochondrial envelope (GO:0005740; p-adj = 1.06e-10) | mitochondrial inner membrane (GO:0005743; p-adj = 5.44e-10) | organelle inner membrane (GO:0019866; p-adj = 2.66e-09) | mitochondrial protein complex (GO:0098798; p-adj = 3.22e-09) | mitochondrial membrane (GO:0031966; p-adj = 7.75e-09) | mitochondrion (GO:0005739; p-adj = 1.87e-08) | protein-containing complex (GO:0032991; p-adj = 5.05e-08)…	NA
LGCA_grey60	0.37 (p-adj: 1.53e-28)	B cell activation (GO:0042113; p-adj = 3.75e-13) | lymphocyte activation (GO:0046649; p-adj = 2.28e-11) | adaptive immune response (GO:0002250; p-adj = 2.88e-11) | B cell proliferation (GO:0042100; p-adj = 1.62e-10) | immune response (GO:0006955; p-adj = 2.92e-10) | immunoglobulin complex (GO:0019814; p-adj = 9.98e-10) | immune system process (GO:0002376; p-adj = 9.07e-09) | regulation of immune …	B cells (p-adj: 7.04e-28) | Neutrophils (p-adj: 1.26e-03) | Plasmacytoid dendritic cells (p-adj: 2.58e-02) | T helper cells (p-adj: 2.49e-02)
LGCA_red	0.3 (p-adj: 4.90e-18)	neuropeptide signaling pathway (GO:0007218; p-adj = 9.75e-05) | system process (GO:0003008; p-adj = 4.16e-04) | metal ion transmembrane transporter activity (GO:0046873; p-adj = 4.18e-04) | cell fate commitment (GO:0045165; p-adj = 9.89e-04) | nervous system process (GO:0050877; p-adj = 1.17e-03) | cation transmembrane transporter activity (GO:0008324; p-adj = 1.44e-03) | G protein-coupled recept…	Interneurons (p-adj: 2.54e-02)
LGCA_salmon	0.28 (p-adj: 1.58e-16)	membrane-bounded organelle (GO:0043227; p-adj = 1.17e-02) | intracellular (GO:0005622; p-adj = 2.01e-02) | intracellular membrane-bounded organelle (GO:0043231; p-adj = 2.03e-02) | chromatin disassembly (GO:0031498; p-adj = 3.17e-02) | very long-chain fatty acid catabolic process (GO:0042760; p-adj = 4.11e-02) | aromatic compound biosynthetic process (GO:0019438; p-adj = 4.60e-02) | nucleobase-co…	NA
LGCA_magenta	0.24 (p-adj: 5.62e-12)	ciliary basal body-plasma membrane docking (GO:0097711; p-adj = 2.11e-02) | strand invasion (GO:0042148; p-adj = 7.65e-02) | RNA processing (GO:0006396; p-adj = 9.39e-02) | cilium organization (GO:0044782; p-adj = 1.17e-01) | gamma-tubulin large complex (GO:0000931; p-adj = 1.37e-01) | gamma-tubulin ring complex (GO:0008274; p-adj = 1.37e-01) | mRNA processing (GO:0006397; p-adj = 1.79e-01) | pos…	NA
LGCA_lightgreen	0.22 (p-adj: 2.07e-10)	RNA splicing (GO:0008380; p-adj = 3.93e-05) | nucleic acid binding (GO:0003676; p-adj = 4.23e-05) | RNA processing (GO:0006396; p-adj = 1.13e-04) | mRNA processing (GO:0006397; p-adj = 1.39e-04) | nucleoplasm (GO:0005654; p-adj = 1.68e-04) | RNA metabolic process (GO:0016070; p-adj = 2.17e-04) | nucleic acid metabolic process (GO:0090304; p-adj = 4.73e-04) | RNA splicing, via transesterification …	NA
LGCA_darkred	-0.11 (p-adj: 3.52e-03)	immune response (GO:0006955; p-adj = 1.30e-10) | interspecies interaction between organisms (GO:0044419; p-adj = 1.31e-10) | antigen processing and presentation of exogenous peptide antigen via MHC class I, TAP-dependent (GO:0002479; p-adj = 3.59e-10) | defense response (GO:0006952; p-adj = 3.92e-10) | antigen processing and presentation of exogenous peptide antigen via MHC class I (GO:0042590; p…	Monocytes (p-adj: 1.07e-02)
LGCA_purple	-0.13 (p-adj: 4.70e-04)	immune system process (GO:0002376; p-adj = 9.26e-43) | T cell activation (GO:0042110; p-adj = 8.45e-42) | lymphocyte activation (GO:0046649; p-adj = 1.90e-41) | regulation of immune system process (GO:0002682; p-adj = 2.34e-39) | immune response (GO:0006955; p-adj = 2.95e-39) | leukocyte activation (GO:0045321; p-adj = 5.35e-34) | adaptive immune response (GO:0002250; p-adj = 3.60e-31) | cell act…	B cells (p-adj: 1.17e-09) | Hematopoietic stem cells (p-adj: 1.84e-06) | Kupffer cells (p-adj: 3.51e-02) | Microglia (p-adj: 1.30e-03) | Monocytes (p-adj: 6.50e-03) | Nave T Cell (p-adj: 2.06e-02) | NK cells (p-adj: 8.66e-11) | Plasmacytoid dendritic cells (p-adj: 3.06e-03) | Platelets (p-adj: 3.53e-02) | T cells (p-adj: 7.04e-28) | T cytotoxic cells (p-adj: 9.21e-08) | T follicular helper cells …
LGCA_darkturquoise	-0.15 (p-adj: 3.29e-05)	defense response to virus (GO:0051607; p-adj = 7.25e-32) | response to virus (GO:0009615; p-adj = 2.23e-31) | response to other organism (GO:0051707; p-adj = 9.50e-26) | response to external biotic stimulus (GO:0043207; p-adj = 9.86e-26) | response to biotic stimulus (GO:0009607; p-adj = 1.84e-25) | defense response to other organism (GO:0098542; p-adj = 1.39e-22) | type I interferon signaling pa…	Monocytes (p-adj: 4.89e-08) | Neural stem/precursor cells (p-adj: 1.15e-03)
LGCA_greenyellow	-0.17 (p-adj: 1.44e-06)	collagen-containing extracellular matrix (GO:0062023; p-adj = 6.63e-32) | extracellular matrix (GO:0031012; p-adj = 2.66e-31) | extracellular matrix organization (GO:0030198; p-adj = 6.75e-31) | extracellular structure organization (GO:0043062; p-adj = 7.49e-31) | extracellular matrix structural constituent (GO:0005201; p-adj = 8.61e-29) | extracellular region (GO:0005576; p-adj = 2.95e-17) | end…	Adipocytes (p-adj: 7.04e-08) | Chondrocytes (p-adj: 7.29e-03) | Endothelial cells (aorta) (p-adj: 2.54e-02) | Fibroblasts (p-adj: 1.42e-24) | Mesangial cells (p-adj: 6.71e-03) | Mesothelial cells (p-adj: 2.29e-04) | Microglia (p-adj: 1.15e-03) | Multinuclear myocytes (p-adj: 6.71e-03) | Pericytes (p-adj: 1.84e-03) | Smooth muscle cells (p-adj: 2.43e-04) | Stromal cells (p-adj: 9.83e-06)
LGCA_darkgreen	-0.19 (p-adj: 1.06e-07)	regulation of RNA splicing (GO:0043484; p-adj = 6.15e-03) | RNA splicing (GO:0008380; p-adj = 4.16e-02) | regulation of mRNA splicing, via spliceosome (GO:0048024; p-adj = 4.24e-02) | regulation of mRNA processing (GO:0050684; p-adj = 9.40e-02) | RNA splicing, via transesterification reactions with bulged adenosine as nucleophile (GO:0000377; p-adj = 1.28e-01) | mRNA splicing, via spliceosome (GO…	NA
LGCA_black	-0.3 (p-adj: 1.30e-18)	cilium (GO:0005929; p-adj = 2.69e-64) | motile cilium (GO:0031514; p-adj = 1.11e-43) | axoneme (GO:0005930; p-adj = 3.70e-37) | ciliary plasm (GO:0097014; p-adj = 5.40e-37) | cilium organization (GO:0044782; p-adj = 1.80e-36) | cilium movement (GO:0003341; p-adj = 7.12e-35) | cilium assembly (GO:0060271; p-adj = 4.48e-34) | microtubule-based movement (GO:0007018; p-adj = 8.57e-33) | axoneme assem…	Ependymal cells (p-adj: 1.32e-19) | Germ cells (p-adj: 3.48e-05) | Olfactory epithelial cells (p-adj: 3.67e-06)
LGCA_green	-0.39 (p-adj: 2.33e-32)	immune response (GO:0006955; p-adj = 1.23e-62) | immune system process (GO:0002376; p-adj = 1.55e-54) | leukocyte activation (GO:0045321; p-adj = 6.17e-49) | cell activation (GO:0001775; p-adj = 2.48e-48) | immune effector process (GO:0002252; p-adj = 3.99e-40) | leukocyte mediated immunity (GO:0002443; p-adj = 1.29e-39) | myeloid leukocyte activation (GO:0002274; p-adj = 2.58e-39) | leukocyte ac…	Alveolar macrophages (p-adj: 1.15e-03) | B cells (p-adj: 1.63e-03) | Dendritic cells (p-adj: 4.72e-12) | Eosinophils (p-adj: 3.20e-02) | Kupffer cells (p-adj: 4.37e-12) | Macrophages (p-adj: 3.84e-24) | Mast cells (p-adj: 1.07e-02) | Microglia (p-adj: 4.40e-17) | Monocytes (p-adj: 1.88e-10) | Neutrophils (p-adj: 1.54e-05) | Plasmacytoid dendritic cells (p-adj: 1.99e-06) | Platelets (p-adj: 2.05e-…
LGCA_lightcyan	-0.53 (p-adj: 1.73e-63)	response to stimulus (GO:0050896; p-adj = 3.79e-17) | response to chemical (GO:0042221; p-adj = 3.18e-16) | cellular response to chemical stimulus (GO:0070887; p-adj = 2.02e-14) | positive regulation of nitrogen compound metabolic process (GO:0051173; p-adj = 2.71e-14) | positive regulation of metabolic process (GO:0009893; p-adj = 3.48e-14) | positive regulation of macromolecule metabolic proces…	Endothelial cells (p-adj: 2.49e-02) | Mesothelial cells (p-adj: 8.24e-03) | T cells (p-adj: 1.66e-03)
LGCA_pink	-0.63 (p-adj: 1.73e-100)	extracellular space (GO:0005615; p-adj = 2.14e-03) | extracellular exosome (GO:0070062; p-adj = 2.80e-03) | extracellular vesicle (GO:1903561; p-adj = 3.43e-03) | extracellular organelle (GO:0043230; p-adj = 3.57e-03) | small molecule metabolic process (GO:0044281; p-adj = 4.54e-03) | cell periphery (GO:0071944; p-adj = 4.71e-03) | membrane (GO:0016020; p-adj = 5.16e-03) | plasma membrane (GO:000…	Clara cells (p-adj: 1.42e-02) | Pulmonary alveolar type I cells (p-adj: 7.33e-05) | Pulmonary alveolar type II cells (p-adj: 8.14e-05)
LGCA_turquoise	-0.74 (p-adj: 1.98e-169)	anatomical structure morphogenesis (GO:0009653; p-adj = 8.53e-37) | circulatory system development (GO:0072359; p-adj = 1.57e-31) | vasculature development (GO:0001944; p-adj = 8.26e-30) | cell communication (GO:0007154; p-adj = 2.72e-29) | cardiovascular system development (GO:0072358; p-adj = 2.98e-29) | signaling (GO:0023052; p-adj = 3.80e-29) | response to stimulus (GO:0050896; p-adj = 7.65e-…	Adipocytes (p-adj: 1.11e-10) | Cardiomyocytes (p-adj: 2.63e-03) | Endothelial cells (p-adj: 7.89e-31) | Endothelial cells (aorta) (p-adj: 3.51e-09) | Fibroblasts (p-adj: 7.73e-05) | Hematopoietic stem cells (p-adj: 4.48e-04) | Hepatic stellate cells (p-adj: 7.56e-03) | Loop of Henle cells (p-adj: 1.08e-16) | Macrophages (p-adj: 2.35e-02) | Mast cells (p-adj: 2.91e-03) | Mesangial cells (p-adj: 8.…
LIVCA_black	0.62 (p-adj: 1.56e-95)	cell cycle (GO:0007049; p-adj = 4.77e-70) | mitotic cell cycle (GO:0000278; p-adj = 2.76e-67) | mitotic cell cycle process (GO:1903047; p-adj = 2.10e-66) | cell cycle process (GO:0022402; p-adj = 6.39e-64) | cell division (GO:0051301; p-adj = 8.09e-54) | chromosome (GO:0005694; p-adj = 6.84e-49) | chromosome organization (GO:0051276; p-adj = 5.03e-47) | chromosome segregation (GO:0007059; p-adj =…	Epithelial cells (p-adj: 2.83e-04)
LIVCA_magenta	0.59 (p-adj: 2.76e-83)	nucleus (GO:0005634; p-adj = 2.99e-09) | intracellular membrane-bounded organelle (GO:0043231; p-adj = 5.06e-09) | nuclear lumen (GO:0031981; p-adj = 3.72e-07) | nucleoplasm (GO:0005654; p-adj = 1.79e-06) | cellular macromolecule metabolic process (GO:0044260; p-adj = 1.82e-06) | membrane-enclosed lumen (GO:0031974; p-adj = 2.50e-06) | organelle lumen (GO:0043233; p-adj = 2.50e-06) | intracellula…	NA
LIVCA_darkorange	0.56 (p-adj: 4.99e-74)	tube morphogenesis (GO:0035239; p-adj = 1.75e-10) | blood vessel development (GO:0001568; p-adj = 4.66e-10) | blood vessel morphogenesis (GO:0048514; p-adj = 6.02e-10) | vasculature development (GO:0001944; p-adj = 8.66e-10) | tube development (GO:0035295; p-adj = 1.00e-09) | cardiovascular system development (GO:0072358; p-adj = 1.01e-09) | anatomical structure morphogenesis (GO:0009653; p-adj =…	Fibroblasts (p-adj: 8.50e-04) | Pericytes (p-adj: 4.65e-02) | Smooth muscle cells (p-adj: 2.52e-03)
LIVCA_turquoise	0.52 (p-adj: 7.30e-60)	nuclear lumen (GO:0031981; p-adj = 2.89e-71) | intracellular membrane-bounded organelle (GO:0043231; p-adj = 3.34e-68) | nucleoplasm (GO:0005654; p-adj = 7.51e-65) | protein-containing complex (GO:0032991; p-adj = 1.48e-64) | membrane-bounded organelle (GO:0043227; p-adj = 1.80e-64) | membrane-enclosed lumen (GO:0031974; p-adj = 4.60e-64) | organelle lumen (GO:0043233; p-adj = 4.60e-64) | intrace…	NA
LIVCA_lightcyan1	0.5 (p-adj: 2.42e-55)	DNA-binding transcription factor binding (GO:0140297; p-adj = 2.05e-03) | transcription coregulator activity (GO:0003712; p-adj = 1.78e-02) | vesicle tethering complex (GO:0099023; p-adj = 1.87e-02) | HOPS complex (GO:0030897; p-adj = 2.25e-02) | repressing transcription factor binding (GO:0070491; p-adj = 2.68e-02) | transcription factor binding (GO:0008134; p-adj = 3.99e-02) | melanosome locali…	NA
LIVCA_darkgrey	0.48 (p-adj: 1.73e-49)	mitochondrion (GO:0005739; p-adj = 5.95e-04) | cellular metabolic process (GO:0044237; p-adj = 1.65e-03) | mitochondrial inner membrane (GO:0005743; p-adj = 3.41e-03) | metabolic process (GO:0008152; p-adj = 8.22e-03) | organelle inner membrane (GO:0019866; p-adj = 8.71e-03) | mitochondrial protein complex (GO:0098798; p-adj = 1.16e-02) | nucleobase-containing small molecule biosynthetic process …	NA
LIVCA_cyan	0.48 (p-adj: 2.27e-49)	intracellular membrane-bounded organelle (GO:0043231; p-adj = 3.69e-07) | mitochondrion (GO:0005739; p-adj = 5.53e-06) | cellular macromolecule catabolic process (GO:0044265; p-adj = 9.50e-06) | macromolecule catabolic process (GO:0009057; p-adj = 1.62e-04) | membrane-bounded organelle (GO:0043227; p-adj = 2.03e-04) | intracellular organelle (GO:0043229; p-adj = 2.58e-04) | protein-containing com…	NA
LIVCA_yellowgreen	0.45 (p-adj: 8.96e-44)	regulation of mRNA polyadenylation (GO:1900363; p-adj = 8.05e-02) | regulation of mRNA 3'-end processing (GO:0031440; p-adj = 1.74e-01) | apoptotic nuclear changes (GO:0030262; p-adj = 2.38e-01) | RNA polymerase III core binding (GO:0000994; p-adj = 2.38e-01) | zygote asymmetric cell division (GO:0010070; p-adj = 2.38e-01) | 5-oxoprolinase (ATP-hydrolyzing) activity (GO:0017168; p-adj = 2.38e-01)…	NA
LIVCA_white	0.45 (p-adj: 2.13e-43)	protein-containing complex disassembly (GO:0032984; p-adj = 6.94e-02) | mitochondrial translation (GO:0032543; p-adj = 1.12e-01) | protein-containing complex subunit organization (GO:0043933; p-adj = 1.23e-01) | proteolysis involved in cellular protein catabolic process (GO:0051603; p-adj = 1.37e-01) | cytoplasmic sequestering of transcription factor (GO:0042994; p-adj = 1.44e-01) | negative regu…	NA
LIVCA_green	0.42 (p-adj: 2.43e-36)	vesicle (GO:0031982; p-adj = 1.08e-17) | focal adhesion (GO:0005925; p-adj = 6.40e-16) | cell-substrate junction (GO:0030055; p-adj = 1.37e-15) | extracellular organelle (GO:0043230; p-adj = 6.13e-15) | extracellular exosome (GO:0070062; p-adj = 6.75e-15) | extracellular vesicle (GO:1903561; p-adj = 1.41e-14) | vesicle-mediated transport (GO:0016192; p-adj = 4.05e-14) | anchoring junction (GO:007…	Platelets (p-adj: 9.17e-03)
LIVCA_royalblue	0.38 (p-adj: 5.95e-29)	protein phosphatase 4 complex (GO:0030289; p-adj = 2.84e-02) | negative regulation of cell volume (GO:0045794; p-adj = 4.34e-02) | mitochondrial crista (GO:0030061; p-adj = 6.01e-02) | centrosome (GO:0005813; p-adj = 9.62e-02) | DNA clamp loader activity (GO:0003689; p-adj = 1.21e-01) | protein-DNA loading ATPase activity (GO:0033170; p-adj = 1.21e-01) | nucleoside-triphosphatase activity (GO:001…	NA
LIVCA_grey60	0.32 (p-adj: 2.21e-20)	nucleic acid binding (GO:0003676; p-adj = 4.65e-06) | heterocyclic compound binding (GO:1901363; p-adj = 1.07e-05) | organic cyclic compound binding (GO:0097159; p-adj = 1.80e-05) | nuclear lumen (GO:0031981; p-adj = 1.69e-04) | nucleoplasm (GO:0005654; p-adj = 2.89e-04) | nucleic acid metabolic process (GO:0090304; p-adj = 6.36e-04) | RNA binding (GO:0003723; p-adj = 7.95e-04) | nucleus (GO:0005…	NA
LIVCA_darkgreen	0.3 (p-adj: 1.49e-17)	cytosolic ribosome (GO:0022626; p-adj = 3.78e-76) | SRP-dependent cotranslational protein targeting to membrane (GO:0006614; p-adj = 3.62e-74) | cotranslational protein targeting to membrane (GO:0006613; p-adj = 1.34e-72) | protein targeting to ER (GO:0045047; p-adj = 6.61e-70) | establishment of protein localization to endoplasmic reticulum (GO:0072599; p-adj = 4.68e-69) | nuclear-transcribed mR…	NA
LIVCA_skyblue3	0.3 (p-adj: 1.96e-17)	blood vessel development (GO:0001568; p-adj = 6.41e-03) | vasculature development (GO:0001944; p-adj = 8.10e-03) | cardiovascular system development (GO:0072358; p-adj = 8.59e-03) | negative regulation of developmental process (GO:0051093; p-adj = 8.65e-03) | glomerular mesangial cell development (GO:0072144; p-adj = 9.14e-03) | glomerular mesangial cell differentiation (GO:0072008; p-adj = 1.29e…	Endothelial cells (p-adj: 1.17e-06)
LIVCA_ivory	0.28 (p-adj: 3.36e-15)	bradykinin catabolic process (GO:0010815; p-adj = 4.84e-03) | Golgi vesicle transport (GO:0048193; p-adj = 1.70e-02) | COPI vesicle coat (GO:0030126; p-adj = 2.81e-02) | cytosol (GO:0005829; p-adj = 3.87e-02) | Golgi-associated vesicle membrane (GO:0030660; p-adj = 4.36e-02) | COPI-coated vesicle membrane (GO:0030663; p-adj = 4.45e-02) | COPI-coated vesicle (GO:0030137; p-adj = 7.37e-02) | peptid…	NA
LIVCA_lightsteelblue1	0.26 (p-adj: 2.58e-13)	protein-containing complex (GO:0032991; p-adj = 7.05e-03) | GTPase binding (GO:0051020; p-adj = 1.10e-01) | GTPase activity (GO:0003924; p-adj = 1.14e-01) | spermidine synthase activity (GO:0004766; p-adj = 1.86e-01) | high molecular weight B cell growth factor receptor binding (GO:0030372; p-adj = 1.86e-01) | nucleosomal DNA binding (GO:0031492; p-adj = 2.01e-01) | deacetylase activity (GO:00192…	NA
LIVCA_tan	0.23 (p-adj: 2.68e-10)	intracellular (GO:0005622; p-adj = 5.82e-08) | cellular macromolecule metabolic process (GO:0044260; p-adj = 2.42e-07) | macromolecule metabolic process (GO:0043170; p-adj = 7.31e-07) | nucleus (GO:0005634; p-adj = 1.03e-06) | cytosol (GO:0005829; p-adj = 1.97e-06) | cellular protein metabolic process (GO:0044267; p-adj = 2.61e-06) | cellular protein modification process (GO:0006464; p-adj = 1.02…	NA
LIVCA_mediumpurple3	0.23 (p-adj: 3.60e-10)	regulation of signal transduction by p53 class mediator (GO:1901796; p-adj = 2.63e-02) | nuclear lumen (GO:0031981; p-adj = 3.91e-02) | transferase activity, transferring acyl groups (GO:0016746; p-adj = 7.93e-02) | DNA double-strand break processing (GO:0000729; p-adj = 8.88e-02) | catalytic complex (GO:1902494; p-adj = 9.23e-02) | signal transduction by p53 class mediator (GO:0072331; p-adj = 9…	NA
LIVCA_steelblue	0.2 (p-adj: 5.27e-08)	behavior (GO:0007610; p-adj = 1.01e-01) | segmentation (GO:0035282; p-adj = 2.18e-01) | feeding behavior (GO:0007631; p-adj = 2.28e-01) | establishment of epithelial cell polarity (GO:0090162; p-adj = 2.68e-01) | hormone activity (GO:0005179; p-adj = 2.84e-01) | globoside biosynthetic process (GO:0001576; p-adj = 2.86e-01) | cardiac atrium formation (GO:0003210; p-adj = 2.86e-01) | sinus venosus …	NA
LIVCA_lightcyan	0.2 (p-adj: 6.95e-08)	nucleic acid binding (GO:0003676; p-adj = 5.98e-10) | RNA metabolic process (GO:0016070; p-adj = 6.46e-10) | nucleic acid metabolic process (GO:0090304; p-adj = 2.57e-09) | nucleobase-containing compound metabolic process (GO:0006139; p-adj = 2.69e-09) | nucleus (GO:0005634; p-adj = 7.27e-09) | heterocycle metabolic process (GO:0046483; p-adj = 1.00e-08) | cellular aromatic compound metabolic pro…	NA
LIVCA_darkmagenta	0.17 (p-adj: 4.36e-06)	mitochondrion (GO:0005739; p-adj = 3.42e-16) | mitochondrial matrix (GO:0005759; p-adj = 2.88e-14) | mitochondrial protein complex (GO:0098798; p-adj = 2.04e-12) | mitochondrial membrane (GO:0031966; p-adj = 2.51e-09) | mitochondrial inner membrane (GO:0005743; p-adj = 4.10e-09) | oxidative phosphorylation (GO:0006119; p-adj = 4.36e-09) | mitochondrial envelope (GO:0005740; p-adj = 5.12e-09) | or…	NA
LIVCA_lightgreen	0.17 (p-adj: 8.71e-06)	mRNA processing (GO:0006397; p-adj = 1.81e-05) | nucleus (GO:0005634; p-adj = 1.97e-04) | H3 histone acetyltransferase activity (GO:0010484; p-adj = 4.46e-04) | nucleoplasm (GO:0005654; p-adj = 6.00e-04) | RNA processing (GO:0006396; p-adj = 7.97e-04) | mRNA metabolic process (GO:0016071; p-adj = 8.63e-04) | RNA splicing (GO:0008380; p-adj = 9.12e-04) | nuclear body (GO:0016604; p-adj = 2.62e-03)…	NA
LIVCA_darkturquoise	0.13 (p-adj: 1.51e-03)	intracellular membrane-bounded organelle (GO:0043231; p-adj = 1.50e-03) | cellular metabolic process (GO:0044237; p-adj = 3.96e-03) | membrane-bounded organelle (GO:0043227; p-adj = 1.12e-02) | intracellular organelle (GO:0043229; p-adj = 1.28e-02) | mitochondrial promoter sequence-specific DNA binding (GO:0001018; p-adj = 1.48e-02) | metabolic process (GO:0008152; p-adj = 2.17e-02) | primary met…	NA
LIVCA_yellow	-0.15 (p-adj: 8.66e-05)	immune response (GO:0006955; p-adj = 5.00e-107) | immune system process (GO:0002376; p-adj = 3.79e-106) | leukocyte activation (GO:0045321; p-adj = 5.67e-91) | cell activation (GO:0001775; p-adj = 2.33e-89) | lymphocyte activation (GO:0046649; p-adj = 1.71e-69) | regulation of immune system process (GO:0002682; p-adj = 1.79e-69) | regulation of immune response (GO:0050776; p-adj = 9.23e-59) | pos…	B cells (p-adj: 1.31e-12) | Basophils (p-adj: 2.81e-02) | Dendritic cells (p-adj: 1.06e-08) | Endothelial cells (p-adj: 2.81e-02) | Eosinophils (p-adj: 1.02e-04) | Fibroblasts (p-adj: 4.20e-04) | Hematopoietic stem cells (p-adj: 2.94e-11) | Kupffer cells (p-adj: 8.37e-14) | Langerhans cells (p-adj: 1.80e-02) | Macrophages (p-adj: 7.40e-25) | Mast cells (p-adj: 1.72e-02) | Megakaryocytes (p-adj: 4…
LIVCA_saddlebrown	-0.15 (p-adj: 7.34e-05)	negative regulation of peptidyl-tyrosine phosphorylation (GO:0050732; p-adj = 2.70e-03) | regulation of epidermal growth factor-activated receptor activity (GO:0007176; p-adj = 8.88e-03) | regulation of peptidyl-tyrosine phosphorylation (GO:0050730; p-adj = 9.25e-03) | negative regulation of protein tyrosine kinase activity (GO:0061099; p-adj = 1.21e-02) | regulation of epidermal growth factor re…	NA
LIVCA_darkred	-0.19 (p-adj: 6.53e-07)	4 iron, 4 sulfur cluster binding (GO:0051539; p-adj = 3.72e-04) | iron-sulfur cluster binding (GO:0051536; p-adj = 2.55e-03) | metal cluster binding (GO:0051540; p-adj = 2.55e-03) | mitochondrial translational elongation (GO:0070125; p-adj = 1.14e-02) | mitochondrial translational termination (GO:0070126; p-adj = 1.20e-02) | organelle inner membrane (GO:0019866; p-adj = 2.10e-02) | translational …	NA
LIVCA_salmon	-0.2 (p-adj: 9.14e-08)	neuronal cell body membrane (GO:0032809; p-adj = 2.83e-02) | cell body membrane (GO:0044298; p-adj = 3.21e-02) | transferase activity, transferring amino-acyl groups (GO:0016755; p-adj = 5.64e-02) | superoxide-generating NADPH oxidase activator activity (GO:0016176; p-adj = 2.32e-01) | testosterone biosynthetic process (GO:0061370; p-adj = 2.32e-01) | protein-glutamine gamma-glutamyltransferase a…	NA
LIVCA_pink	-0.22 (p-adj: 3.38e-09)	mitochondrion (GO:0005739; p-adj = 1.03e-25) | oxidation-reduction process (GO:0055114; p-adj = 1.56e-21) | organic acid catabolic process (GO:0016054; p-adj = 1.90e-18) | carboxylic acid catabolic process (GO:0046395; p-adj = 1.90e-18) | cofactor metabolic process (GO:0051186; p-adj = 2.78e-18) | catabolic process (GO:0009056; p-adj = 1.03e-17) | cellular catabolic process (GO:0044248; p-adj = 1…	Radial glia cells (p-adj: 1.17e-02)
LIVCA_orangered4	-0.25 (p-adj: 2.93e-12)	nucleobase binding (GO:0002054; p-adj = 6.87e-03) | plasma membrane (GO:0005886; p-adj = 1.08e-02) | cell periphery (GO:0071944; p-adj = 1.45e-02) | regulation of Golgi organization (GO:1903358; p-adj = 5.00e-02) | nucleoside catabolic process (GO:0009164; p-adj = 1.62e-01) | inosine catabolic process (GO:0006148; p-adj = 2.01e-01) | thymidine catabolic process (GO:0006214; p-adj = 2.01e-01) | ni…	NA
LIVCA_darkolivegreen	-0.26 (p-adj: 5.59e-13)	mitochondrion (GO:0005739; p-adj = 3.71e-07) | mitochondrial matrix (GO:0005759; p-adj = 4.42e-07) | oxidation-reduction process (GO:0055114; p-adj = 1.66e-05) | oxidoreductase activity (GO:0016491; p-adj = 3.63e-05) | mitochondrial protein complex (GO:0098798; p-adj = 4.19e-05) | mitochondrial inner membrane (GO:0005743; p-adj = 2.87e-03) | fatty acid beta-oxidation (GO:0006635; p-adj = 5.91e-03…	NA
LIVCA_grey	-0.28 (p-adj: 6.18e-15)	NA	Germ cells (p-adj: 3.32e-04)
LIVCA_violet	-0.28 (p-adj: 3.04e-15)	lymphocyte activation (GO:0046649; p-adj = 1.39e-04) | regulation of cell adhesion (GO:0030155; p-adj = 1.25e-03) | regulation of cell activation (GO:0050865; p-adj = 1.36e-03) | regulation of leukocyte activation (GO:0002694; p-adj = 5.55e-03) | B cell activation (GO:0042113; p-adj = 5.69e-03) | positive regulation of cell adhesion (GO:0045785; p-adj = 1.11e-02) | integral component of plasma me…	B cells (p-adj: 4.63e-03) | T follicular helper cells (p-adj: 3.74e-02)
LIVCA_blue	-0.31 (p-adj: 1.83e-18)	nervous system process (GO:0050877; p-adj = 3.75e-35) | system process (GO:0003008; p-adj = 8.05e-33) | multicellular organismal process (GO:0032501; p-adj = 5.42e-26) | sensory perception (GO:0007600; p-adj = 1.67e-25) | G protein-coupled receptor signaling pathway (GO:0007186; p-adj = 7.15e-24) | G protein-coupled receptor activity (GO:0004930; p-adj = 6.11e-23) | trans-synaptic signaling (GO:0…	Alpha cells (p-adj: 6.62e-03) | Beta cells (p-adj: 3.07e-02) | Cholinergic neurons (p-adj: 4.01e-02) | Interneurons (p-adj: 1.45e-07) | Photoreceptor cells (p-adj: 4.03e-02)
LIVCA_skyblue	-0.31 (p-adj: 5.84e-19)	DNA-binding transcription activator activity, RNA polymerase II-specific (GO:0001228; p-adj = 1.08e-11) | DNA-binding transcription activator activity (GO:0001216; p-adj = 1.12e-11) | RNA polymerase II transcription regulatory region sequence-specific DNA binding (GO:0000977; p-adj = 1.61e-10) | RNA polymerase II cis-regulatory region sequence-specific DNA binding (GO:0000978; p-adj = 1.78e-10) |…	NA
LIVCA_midnightblue	-0.42 (p-adj: 9.81e-37)	alkaloid catabolic process (GO:0009822; p-adj = 2.14e-02) | alkaloid metabolic process (GO:0009820; p-adj = 1.04e-01) | equilibrioception (GO:0050957; p-adj = 1.04e-01) | lipid homeostasis (GO:0055088; p-adj = 1.13e-01) | SREBP signaling pathway (GO:0032933; p-adj = 1.31e-01) | triglyceride biosynthetic process (GO:0019432; p-adj = 1.35e-01) | neutral lipid biosynthetic process (GO:0046460; p-adj…	NA
LIVCA_sienna3	-0.43 (p-adj: 3.38e-39)	negative regulation of interleukin-2 biosynthetic process (GO:0045085; p-adj = 1.06e-02) | cellular response to transforming growth factor beta stimulus (GO:0071560; p-adj = 2.25e-02) | response to transforming growth factor beta (GO:0071559; p-adj = 2.52e-02) | surfactant homeostasis (GO:0043129; p-adj = 3.16e-02) | chemical homeostasis within a tissue (GO:0048875; p-adj = 4.47e-02) | regulation…	B cells (p-adj: 4.15e-02) | Clara cells (p-adj: 5.97e-03) | Pulmonary alveolar type II cells (p-adj: 2.57e-02)
LIVCA_purple	-0.49 (p-adj: 1.53e-51)	cell adhesion (GO:0007155; p-adj = 2.04e-11) | biological adhesion (GO:0022610; p-adj = 2.62e-11) | tube development (GO:0035295; p-adj = 9.58e-11) | tube morphogenesis (GO:0035239; p-adj = 2.60e-10) | extracellular matrix structural constituent (GO:0005201; p-adj = 1.18e-08) | tissue development (GO:0009888; p-adj = 1.57e-08) | extracellular region (GO:0005576; p-adj = 2.65e-08) | anatomical str…	Adipocytes (p-adj: 3.48e-02) | Fibroblasts (p-adj: 4.15e-02) | Smooth muscle cells (p-adj: 1.35e-02)
LIVCA_brown	-0.55 (p-adj: 6.02e-70)	organic acid metabolic process (GO:0006082; p-adj = 1.59e-81) | small molecule metabolic process (GO:0044281; p-adj = 1.78e-81) | oxoacid metabolic process (GO:0043436; p-adj = 1.79e-78) | carboxylic acid metabolic process (GO:0019752; p-adj = 3.89e-77) | organic acid catabolic process (GO:0016054; p-adj = 3.24e-67) | carboxylic acid catabolic process (GO:0046395; p-adj = 3.24e-67) | small molecu…	Adipocytes (p-adj: 5.42e-03) | Enterocytes (p-adj: 1.95e-02) | Hepatocytes (p-adj: 3.09e-19) | Proximal tubule cells (p-adj: 7.07e-19)
LIVCA_greenyellow	-0.68 (p-adj: 4.32e-127)	defense response (GO:0006952; p-adj = 4.93e-18) | immune response (GO:0006955; p-adj = 7.60e-14) | immune system process (GO:0002376; p-adj = 9.93e-13) | response to biotic stimulus (GO:0009607; p-adj = 6.96e-11) | response to stimulus (GO:0050896; p-adj = 2.03e-10) | response to other organism (GO:0051707; p-adj = 7.34e-10) | response to external biotic stimulus (GO:0043207; p-adj = 7.85e-10) | …	Endothelial cells (p-adj: 3.55e-04) | Kupffer cells (p-adj: 1.62e-06) | Loop of Henle cells (p-adj: 2.18e-02) | Macrophages (p-adj: 7.42e-05) | Red pulp macrophages (p-adj: 6.41e-07)
OVCA_turquoise	0.68 (p-adj: 2.03e-33)	membrane-enclosed lumen (GO:0031974; p-adj = 5.31e-36) | organelle lumen (GO:0043233; p-adj = 5.31e-36) | intracellular organelle lumen (GO:0070013; p-adj = 5.31e-36) | intracellular membrane-bounded organelle (GO:0043231; p-adj = 2.46e-35) | intracellular (GO:0005622; p-adj = 2.92e-35) | membrane-bounded organelle (GO:0043227; p-adj = 3.31e-31) | intracellular organelle (GO:0043229; p-adj = 8.59…	NA
OVCA_grey	0.56 (p-adj: 7.14e-19)	NA	NA
OVCA_thistle2	0.55 (p-adj: 2.88e-18)	detoxification of copper ion (GO:0010273; p-adj = 4.87e-16) | stress response to copper ion (GO:1990169; p-adj = 4.87e-16) | detoxification of inorganic compound (GO:0061687; p-adj = 2.66e-15) | stress response to metal ion (GO:0097501; p-adj = 2.66e-15) | cellular response to cadmium ion (GO:0071276; p-adj = 4.93e-14) | cellular response to zinc ion (GO:0071294; p-adj = 5.81e-14) | response to c…	NA
OVCA_sienna3	0.54 (p-adj: 1.67e-17)	extracellular matrix organization (GO:0030198; p-adj = 1.27e-15) | extracellular structure organization (GO:0043062; p-adj = 1.33e-15) | collagen-containing extracellular matrix (GO:0062023; p-adj = 8.40e-15) | extracellular matrix (GO:0031012; p-adj = 3.65e-14) | extracellular matrix structural constituent (GO:0005201; p-adj = 1.18e-13) | collagen fibril organization (GO:0030199; p-adj = 3.05e-0…	NA
OVCA_darkorange	0.49 (p-adj: 7.75e-14)	nucleosome (GO:0000786; p-adj = 5.32e-04) | DNA packaging complex (GO:0044815; p-adj = 9.35e-04) | mesodermal cell fate commitment (GO:0001710; p-adj = 2.86e-02) | protein-DNA complex (GO:0032993; p-adj = 3.39e-02) | nucleosome assembly (GO:0006334; p-adj = 4.53e-02) | regulation of DNA methylation (GO:0044030; p-adj = 5.90e-02) | cellular component organization (GO:0016043; p-adj = 9.71e-02) | c…	NA
OVCA_bisque4	0.48 (p-adj: 5.50e-13)	positive regulation of NF-kappaB transcription factor activity (GO:0051092; p-adj = 5.89e-05) | positive regulation of DNA-binding transcription factor activity (GO:0051091; p-adj = 1.79e-03) | death receptor binding (GO:0005123; p-adj = 4.97e-03) | regulation of DNA-binding transcription factor activity (GO:0051090; p-adj = 2.42e-02) | pattern recognition receptor signaling pathway (GO:0002221; …	NA
OVCA_lightpink4	0.46 (p-adj: 1.75e-11)	nucleoplasm (GO:0005654; p-adj = 1.11e-05) | nuclear lumen (GO:0031981; p-adj = 1.60e-04) | heterocyclic compound binding (GO:1901363; p-adj = 4.61e-04) | organic cyclic compound binding (GO:0097159; p-adj = 6.07e-04) | negative regulation of DNA replication (GO:0008156; p-adj = 8.53e-04) | organic cyclic compound biosynthetic process (GO:1901362; p-adj = 1.18e-03) | RNA metabolic process (GO:001…	NA
OVCA_saddlebrown	0.43 (p-adj: 8.44e-10)	DNA binding (GO:0003677; p-adj = 7.24e-04) | DNA-binding transcription factor activity, RNA polymerase II-specific (GO:0000981; p-adj = 1.57e-03) | nucleic acid binding (GO:0003676; p-adj = 2.72e-03) | DNA-binding transcription factor activity (GO:0003700; p-adj = 3.31e-03) | RNA metabolic process (GO:0016070; p-adj = 1.53e-02) | transcription by RNA polymerase II (GO:0006366; p-adj = 1.73e-02) |…	NA
OVCA_plum2	0.42 (p-adj: 1.22e-09)	GTPase activating protein binding (GO:0032794; p-adj = 3.67e-03) | phagocytosis (GO:0006909; p-adj = 9.88e-03) | integrin complex (GO:0008305; p-adj = 1.94e-02) | protein complex involved in cell adhesion (GO:0098636; p-adj = 2.47e-02) | cortical actin cytoskeleton organization (GO:0030866; p-adj = 4.48e-02) | cortical cytoskeleton organization (GO:0030865; p-adj = 5.90e-02) | lymphocyte mediated…	NA
OVCA_yellowgreen	0.42 (p-adj: 1.57e-09)	cell adhesion (GO:0007155; p-adj = 5.92e-06) | biological adhesion (GO:0022610; p-adj = 6.43e-06) | locomotion (GO:0040011; p-adj = 4.50e-05) | immune system process (GO:0002376; p-adj = 5.11e-05) | cell migration (GO:0016477; p-adj = 5.11e-05) | cell motility (GO:0048870; p-adj = 1.99e-04) | localization of cell (GO:0051674; p-adj = 1.99e-04) | extracellular region (GO:0005576; p-adj = 5.72e-04)…	NA
OVCA_maroon	0.42 (p-adj: 1.91e-09)	endoplasmic reticulum membrane (GO:0005789; p-adj = 9.45e-03) | nuclear outer membrane-endoplasmic reticulum membrane network (GO:0042175; p-adj = 1.11e-02) | protein binding (GO:0005515; p-adj = 9.14e-02) | membrane-bounded organelle (GO:0043227; p-adj = 1.86e-01) | positive regulation of microtubule polymerization (GO:0031116; p-adj = 3.07e-01) | disordered domain specific binding (GO:0097718; …	NA
OVCA_green	0.42 (p-adj: 3.22e-09)	molecular_function (GO:0003674; p-adj = 1.37e-03) | tRNA wobble position uridine thiolation (GO:0002143; p-adj = 3.45e-02) | ncRNA processing (GO:0034470; p-adj = 6.88e-02) | tRNA thio-modification (GO:0034227; p-adj = 1.02e-01) | ncRNA metabolic process (GO:0034660; p-adj = 1.29e-01) | biological_process (GO:0008150; p-adj = 1.49e-01) | spectrin binding (GO:0030507; p-adj = 1.85e-01) | chemorepe…	NA
OVCA_steelblue	0.37 (p-adj: 4.04e-07)	immune response (GO:0006955; p-adj = 1.58e-05) | regulation of immune system process (GO:0002682; p-adj = 1.66e-05) | cell periphery (GO:0071944; p-adj = 1.76e-05) | regulation of immune response (GO:0050776; p-adj = 1.80e-05) | plasma membrane (GO:0005886; p-adj = 3.46e-05) | signaling receptor activity (GO:0038023; p-adj = 7.16e-05) | molecular transducer activity (GO:0060089; p-adj = 7.16e-05)…	Macrophages (p-adj: 7.98e-04) | T cells (p-adj: 2.03e-02) | Thymocytes (p-adj: 1.71e-02)
OVCA_orangered3	0.36 (p-adj: 1.07e-06)	ubiquinol-cytochrome-c reductase activity (GO:0008121; p-adj = 1.58e-02) | oxidoreductase activity, acting on diphenols and related substances as donors, cytochrome as acceptor (GO:0016681; p-adj = 1.58e-02) | oxidoreductase activity, acting on diphenols and related substances as donors (GO:0016679; p-adj = 2.09e-02) | mitochondrial electron transport, ubiquinol to cytochrome c (GO:0006122; p-adj…	NA
OVCA_brown	0.36 (p-adj: 1.29e-06)	intracellular membrane-bounded organelle (GO:0043231; p-adj = 1.25e-83) | membrane-bounded organelle (GO:0043227; p-adj = 7.76e-82) | intracellular (GO:0005622; p-adj = 4.95e-77) | intracellular organelle (GO:0043229; p-adj = 4.44e-73) | membrane-enclosed lumen (GO:0031974; p-adj = 9.16e-73) | organelle lumen (GO:0043233; p-adj = 9.16e-73) | intracellular organelle lumen (GO:0070013; p-adj = 9.16…	NA
OVCA_royalblue	0.31 (p-adj: 9.31e-05)	nucleoplasm (GO:0005654; p-adj = 6.52e-03) | cellular metabolic process (GO:0044237; p-adj = 6.69e-03) | intracellular organelle (GO:0043229; p-adj = 1.86e-02) | nuclear speck (GO:0016607; p-adj = 2.13e-02) | intracellular (GO:0005622; p-adj = 2.31e-02) | cytosol (GO:0005829; p-adj = 2.80e-02) | binding (GO:0005488; p-adj = 3.51e-02) | nitrogen compound metabolic process (GO:0006807; p-adj = 3.91…	NA
OVCA_mediumorchid	0.29 (p-adj: 4.84e-04)	regulation of dephosphorylation (GO:0035303; p-adj = 8.71e-02) | macromolecule metabolic process (GO:0043170; p-adj = 9.93e-02) | macromolecule modification (GO:0043412; p-adj = 1.16e-01) | cellular macromolecule metabolic process (GO:0044260; p-adj = 1.50e-01) | dephosphorylation (GO:0016311; p-adj = 1.81e-01) | protein metabolic process (GO:0019538; p-adj = 1.86e-01) | cellular protein metaboli…	NA
OVCA_darkturquoise	0.29 (p-adj: 5.52e-04)	defense response (GO:0006952; p-adj = 2.07e-05) | extracellular region (GO:0005576; p-adj = 1.34e-04) | chemokine receptor binding (GO:0042379; p-adj = 1.62e-04) | cytokine receptor binding (GO:0005126; p-adj = 2.41e-04) | inflammatory response (GO:0006954; p-adj = 2.82e-04) | immune response (GO:0006955; p-adj = 3.25e-04) | response to cytokine (GO:0034097; p-adj = 3.92e-04) | cellular response …	Epithelial cells (p-adj: 7.43e-06) | Pulmonary alveolar type II cells (p-adj: 3.55e-02)
OVCA_orangered4	0.25 (p-adj: 6.35e-03)	cellular nitrogen compound metabolic process (GO:0034641; p-adj = 2.94e-04) | gene expression (GO:0010467; p-adj = 1.10e-03) | heterocycle metabolic process (GO:0046483; p-adj = 1.60e-03) | cellular aromatic compound metabolic process (GO:0006725; p-adj = 1.86e-03) | small-subunit processome (GO:0032040; p-adj = 2.26e-03) | RNA binding (GO:0003723; p-adj = 2.59e-03) | nucleobase-containing compou…	NA
OVCA_white	0.25 (p-adj: 6.35e-03)	type I interferon signaling pathway (GO:0060337; p-adj = 3.66e-21) | cellular response to type I interferon (GO:0071357; p-adj = 3.66e-21) | response to type I interferon (GO:0034340; p-adj = 8.29e-21) | immune system process (GO:0002376; p-adj = 4.43e-19) | response to other organism (GO:0051707; p-adj = 1.29e-18) | response to external biotic stimulus (GO:0043207; p-adj = 1.35e-18) | response t…	Monocytes (p-adj: 1.40e-09)
OVCA_tan	0.23 (p-adj: 1.76e-02)	sodium ion transport (GO:0006814; p-adj = 1.46e-02) | 2-acylglycerol O-acyltransferase activity (GO:0003846; p-adj = 1.97e-02) | sodium ion transmembrane transport (GO:0035725; p-adj = 2.79e-02) | central nervous system development (GO:0007417; p-adj = 2.95e-02) | G protein-coupled receptor activity (GO:0004930; p-adj = 3.87e-02) | sodium ion transmembrane transporter activity (GO:0015081; p-adj …	NA
OVCA_brown4	0.23 (p-adj: 1.77e-02)	histone demethylase activity (H3-dimethyl-K4 specific) (GO:0034648; p-adj = 1.88e-02) | intracellular membrane-bounded organelle (GO:0043231; p-adj = 2.40e-02) | RNA binding (GO:0003723; p-adj = 3.00e-02) | chromatin remodeling (GO:0006338; p-adj = 5.13e-02) | histone demethylase activity (H3-K4 specific) (GO:0032453; p-adj = 5.23e-02) | protein-containing complex (GO:0032991; p-adj = 5.31e-02) |…	NA
OVCA_plum1	0.22 (p-adj: 3.85e-02)	circulatory system development (GO:0072359; p-adj = 1.66e-04) | cell-cell junction organization (GO:0045216; p-adj = 8.16e-04) | angiogenesis (GO:0001525; p-adj = 9.35e-04) | cell-cell junction assembly (GO:0007043; p-adj = 1.41e-03) | blood vessel development (GO:0001568; p-adj = 1.75e-03) | vasculature development (GO:0001944; p-adj = 2.48e-03) | cardiovascular system development (GO:0072358; p…	Endothelial cells (p-adj: 7.87e-04) | Loop of Henle cells (p-adj: 5.22e-04)
OVCA_darkslateblue	-0.22 (p-adj: 2.69e-02)	response to organic substance (GO:0010033; p-adj = 1.03e-08) | DNA-binding transcription activator activity, RNA polymerase II-specific (GO:0001228; p-adj = 1.25e-08) | DNA-binding transcription activator activity (GO:0001216; p-adj = 1.28e-08) | positive regulation of cellular metabolic process (GO:0031325; p-adj = 1.59e-08) | positive regulation of gene expression (GO:0010628; p-adj = 2.26e-08)…	NA
OVCA_thistle1	-0.23 (p-adj: 1.77e-02)	metabolic process (GO:0008152; p-adj = 6.07e-02) | cellular metabolic process (GO:0044237; p-adj = 1.29e-01) | cellular catabolic process (GO:0044248; p-adj = 2.13e-01) | autophagosome assembly (GO:0000045; p-adj = 2.15e-01) | autophagosome organization (GO:1905037; p-adj = 2.26e-01) | catabolic process (GO:0009056; p-adj = 2.28e-01) | phosphatidylinositol biosynthetic process (GO:0006661; p-adj …	NA
OVCA_lightsteelblue1	-0.24 (p-adj: 1.57e-02)	motile cilium (GO:0031514; p-adj = 2.74e-04) | cilium movement (GO:0003341; p-adj = 7.80e-04) | cilium (GO:0005929; p-adj = 2.02e-03) | microtubule bundle formation (GO:0001578; p-adj = 2.78e-03) | cilium assembly (GO:0060271; p-adj = 3.29e-03) | cilium organization (GO:0044782; p-adj = 4.37e-03) | microtubule cytoskeleton (GO:0015630; p-adj = 5.52e-03) | plasma membrane bounded cell projection a…	NA
OVCA_firebrick4	-0.24 (p-adj: 1.00e-02)	organelle membrane (GO:0031090; p-adj = 5.48e-07) | endomembrane system (GO:0012505; p-adj = 1.96e-06) | endoplasmic reticulum membrane (GO:0005789; p-adj = 1.13e-04) | nuclear outer membrane-endoplasmic reticulum membrane network (GO:0042175; p-adj = 1.36e-04) | cellular localization (GO:0051641; p-adj = 2.12e-03) | bounding membrane of organelle (GO:0098588; p-adj = 4.19e-03) | establishment of…	NA
OVCA_darkolivegreen	-0.3 (p-adj: 2.62e-04)	Ras guanyl-nucleotide exchange factor activity (GO:0005088; p-adj = 3.70e-02) | Rho guanyl-nucleotide exchange factor activity (GO:0005089; p-adj = 5.13e-02) | semicircular canal morphogenesis (GO:0048752; p-adj = 8.16e-02) | Ras GTPase binding (GO:0017016; p-adj = 1.20e-01) | semicircular canal development (GO:0060872; p-adj = 1.24e-01) | small GTPase binding (GO:0031267; p-adj = 1.39e-01) | sys…	NA
OVCA_lightyellow	-0.3 (p-adj: 2.04e-04)	negative regulation of heart contraction (GO:0045822; p-adj = 8.60e-02) | sterol esterase activity (GO:0004771; p-adj = 1.40e-01) | cellular glucuronidation (GO:0052695; p-adj = 1.40e-01) | nitric oxide mediated signal transduction (GO:0007263; p-adj = 1.51e-01) | negative regulation of blood circulation (GO:1903523; p-adj = 1.91e-01) | guanylate cyclase activity (GO:0004383; p-adj = 2.24e-01) | …	NA
OVCA_darkorange2	-0.3 (p-adj: 1.76e-04)	metal ion binding (GO:0046872; p-adj = 2.62e-03) | cation binding (GO:0043169; p-adj = 3.63e-03) | nucleic acid binding (GO:0003676; p-adj = 9.49e-03) | nucleic acid metabolic process (GO:0090304; p-adj = 1.55e-02) | cellular macromolecule biosynthetic process (GO:0034645; p-adj = 2.10e-02) | DNA binding (GO:0003677; p-adj = 2.56e-02) | macromolecule biosynthetic process (GO:0009059; p-adj = 3.27…	NA
OVCA_coral1	-0.31 (p-adj: 1.32e-04)	transforming growth factor beta receptor binding (GO:0005160; p-adj = 3.12e-02) | regulation of mitotic cell cycle (GO:0007346; p-adj = 3.16e-02) | histone H3-K9 modification (GO:0061647; p-adj = 3.67e-02) | macromolecule modification (GO:0043412; p-adj = 5.96e-02) | mitotic cell cycle (GO:0000278; p-adj = 7.03e-02) | nucleoplasm (GO:0005654; p-adj = 7.89e-02) | chromatin (GO:0000785; p-adj = 8.7…	NA
OVCA_skyblue1	-0.31 (p-adj: 8.97e-05)	autophagosome membrane (GO:0000421; p-adj = 2.76e-01) | UDP catabolic process (GO:0006256; p-adj = 3.38e-01) | pyrimidine nucleoside diphosphate catabolic process (GO:0009140; p-adj = 3.38e-01) | pyrimidine ribonucleoside diphosphate metabolic process (GO:0009193; p-adj = 3.38e-01) | pyrimidine ribonucleoside diphosphate catabolic process (GO:0009195; p-adj = 3.38e-01) | pyrimidine ribonucleotide…	NA
OVCA_darkmagenta	-0.33 (p-adj: 2.95e-05)	peptidyl-glutamic acid modification (GO:0018200; p-adj = 5.60e-01) | gastric inhibitory peptide receptor activity (GO:0016519; p-adj = 5.60e-01) | protein polyglycylation (GO:0018094; p-adj = 5.60e-01) | gastric inhibitory peptide signaling pathway (GO:0038192; p-adj = 5.60e-01) | regulation of N-terminal protein palmitoylation (GO:0060254; p-adj = 5.60e-01) | negative regulation of N-terminal pr…	NA
OVCA_darkolivegreen4	-0.34 (p-adj: 1.16e-05)	nucleolus (GO:0005730; p-adj = 8.42e-02) | negative regulation of cell cycle (GO:0045786; p-adj = 1.06e-01) | regulation of axon guidance (GO:1902667; p-adj = 2.39e-01) | positive regulation of transcription from RNA polymerase II promoter in response to calcium ion (GO:0061400; p-adj = 2.67e-01) | negative regulation of cell cycle phase transition (GO:1901988; p-adj = 3.93e-01) | snRNA-activatin…	NA
OVCA_greenyellow	-0.36 (p-adj: 1.97e-06)	cilium (GO:0005929; p-adj = 5.14e-21) | cilium organization (GO:0044782; p-adj = 1.69e-20) | cilium assembly (GO:0060271; p-adj = 2.43e-20) | cell projection assembly (GO:0030031; p-adj = 1.88e-15) | plasma membrane bounded cell projection assembly (GO:0120031; p-adj = 4.55e-15) | organelle assembly (GO:0070925; p-adj = 6.18e-14) | ciliary basal body (GO:0036064; p-adj = 2.80e-12) | ciliary trans…	NA
OVCA_honeydew1	-0.36 (p-adj: 1.24e-06)	binding (GO:0005488; p-adj = 1.09e-02) | centrosome (GO:0005813; p-adj = 8.85e-02) | metalloaminopeptidase activity (GO:0070006; p-adj = 2.01e-01) | molecular_function (GO:0003674; p-adj = 3.13e-01) | microtubule organizing center (GO:0005815; p-adj = 3.63e-01) | centriole (GO:0005814; p-adj = 3.64e-01) | nuclear lumen (GO:0031981; p-adj = 3.80e-01) | spindle pole body duplication (GO:0030474; p-…	NA
OVCA_yellow4	-0.47 (p-adj: 2.79e-12)	dihydrofolate reductase activity (GO:0004146; p-adj = 5.30e-01) | thymidine biosynthetic process (GO:0046105; p-adj = 5.30e-01) | deoxyribonucleoside biosynthetic process (GO:0046120; p-adj = 5.30e-01) | pyrimidine deoxyribonucleoside biosynthetic process (GO:0046126; p-adj = 5.30e-01) | dihydrofolate metabolic process (GO:0046452; p-adj = 6.74e-01) | negative regulation of adiponectin secretion …	NA
OVCA_coral2	-0.53 (p-adj: 2.71e-16)	negative regulation of platelet-derived growth factor receptor signaling pathway (GO:0010642; p-adj = 6.83e-02) | regulation of platelet-derived growth factor receptor signaling pathway (GO:0010640; p-adj = 1.69e-01) | lipid transporter activity (GO:0005319; p-adj = 2.28e-01) | initiation of movement involved in cerebral cortex radial glia guided migration (GO:0021806; p-adj = 3.46e-01) | cytosol…	NA
OVCA_red	-0.54 (p-adj: 1.57e-17)	regulation of multicellular organismal process (GO:0051239; p-adj = 3.86e-13) | regulation of developmental process (GO:0050793; p-adj = 1.58e-11) | system development (GO:0048731; p-adj = 1.51e-10) | anatomical structure morphogenesis (GO:0009653; p-adj = 4.27e-10) | multicellular organism development (GO:0007275; p-adj = 7.02e-10) | cell migration (GO:0016477; p-adj = 8.16e-10) | regulation of …	Adipocytes (p-adj: 6.73e-05) | Endothelial cells (aorta) (p-adj: 2.96e-02) | Fibroblasts (p-adj: 1.89e-04) | Smooth muscle cells (p-adj: 3.25e-03) | Stromal cells (p-adj: 2.94e-02)
PACA_lightsteelblue1	0.61 (p-adj: 1.11e-50)	response to other organism (GO:0051707; p-adj = 1.38e-02) | response to external biotic stimulus (GO:0043207; p-adj = 1.39e-02) | response to biotic stimulus (GO:0009607; p-adj = 1.67e-02) | positive regulation of DNA-binding transcription factor activity (GO:0051091; p-adj = 5.91e-02) | interspecies interaction between organisms (GO:0044419; p-adj = 5.99e-02) | defense response to other organism…	NA
PACA_blue	0.54 (p-adj: 3.11e-37)	intracellular (GO:0005622; p-adj = 2.16e-44) | intracellular membrane-bounded organelle (GO:0043231; p-adj = 3.77e-39) | intracellular organelle (GO:0043229; p-adj = 1.14e-37) | membrane-bounded organelle (GO:0043227; p-adj = 1.76e-36) | organelle (GO:0043226; p-adj = 2.07e-34) | cytosol (GO:0005829; p-adj = 1.21e-30) | nucleus (GO:0005634; p-adj = 1.24e-30) | nuclear lumen (GO:0031981; p-adj = 1…	NA
PACA_brown4	0.53 (p-adj: 9.56e-35)	cellular component organization or biogenesis (GO:0071840; p-adj = 2.74e-03) | beta-catenin binding (GO:0008013; p-adj = 2.88e-03) | actomyosin structure organization (GO:0031032; p-adj = 6.09e-03) | cellular component organization (GO:0016043; p-adj = 8.18e-03) | positive regulation of cell junction assembly (GO:1901890; p-adj = 8.19e-03) | organelle organization (GO:0006996; p-adj = 1.43e-02) |…	NA
PACA_cyan	0.51 (p-adj: 7.21e-32)	digestion (GO:0007586; p-adj = 1.64e-06) | digestive system process (GO:0022600; p-adj = 2.10e-06) | maintenance of gastrointestinal epithelium (GO:0030277; p-adj = 5.77e-06) | epithelial structure maintenance (GO:0010669; p-adj = 3.68e-05) | extracellular space (GO:0005615; p-adj = 7.99e-05) | extracellular vesicle (GO:1903561; p-adj = 2.71e-04) | apical part of cell (GO:0045177; p-adj = 2.82e-0…	Enterocytes (p-adj: 1.28e-10) | Epithelial cells (p-adj: 1.38e-04) | Foveolar cells (p-adj: 4.51e-03) | Paneth cells (p-adj: 5.37e-13) | Tuft cells (p-adj: 1.64e-07)
PACA_midnightblue	0.48 (p-adj: 1.98e-27)	cytosol (GO:0005829; p-adj = 2.75e-06) | protein binding (GO:0005515; p-adj = 1.25e-04) | mRNA metabolic process (GO:0016071; p-adj = 1.57e-04) | enzyme binding (GO:0019899; p-adj = 1.66e-04) | nucleoplasm (GO:0005654; p-adj = 3.55e-04) | nuclear lumen (GO:0031981; p-adj = 4.75e-04) | membrane-enclosed lumen (GO:0031974; p-adj = 1.95e-03) | organelle lumen (GO:0043233; p-adj = 1.95e-03) | intrace…	NA
PACA_salmon	0.47 (p-adj: 3.00e-26)	cell cycle (GO:0007049; p-adj = 3.55e-57) | mitotic cell cycle (GO:0000278; p-adj = 5.73e-53) | cell cycle process (GO:0022402; p-adj = 6.89e-51) | mitotic cell cycle process (GO:1903047; p-adj = 5.02e-49) | cell division (GO:0051301; p-adj = 1.27e-42) | chromosome segregation (GO:0007059; p-adj = 2.87e-42) | chromosome (GO:0005694; p-adj = 3.12e-42) | nuclear division (GO:0000280; p-adj = 3.11e-…	Epithelial cells (p-adj: 5.60e-06)
PACA_lightcyan1	0.4 (p-adj: 8.73e-18)	Golgi apparatus (GO:0005794; p-adj = 1.14e-02) | positive regulation of glycoprotein biosynthetic process (GO:0010560; p-adj = 1.75e-01) | platelet dense granule (GO:0042827; p-adj = 1.75e-01) | positive regulation of glycoprotein metabolic process (GO:1903020; p-adj = 1.90e-01) | endomembrane system (GO:0012505; p-adj = 2.07e-01) | trans-Golgi network transport vesicle (GO:0030140; p-adj = 3.03e…	NA
PACA_floralwhite	0.37 (p-adj: 3.53e-15)	regulation of necrotic cell death (GO:0010939; p-adj = 2.25e-01) | C-8 sterol isomerase activity (GO:0000247; p-adj = 3.39e-01) | regulation of multivesicular body size involved in endosome transport (GO:0010797; p-adj = 3.39e-01) | saturated monocarboxylic acid metabolic process (GO:0032788; p-adj = 3.39e-01) | unsaturated monocarboxylic acid metabolic process (GO:0032789; p-adj = 3.39e-01) | pl…	NA
PACA_bisque4	0.36 (p-adj: 2.75e-14)	smoothened signaling pathway (GO:0007224; p-adj = 1.90e-01) | positive regulation of heart rate by epinephrine (GO:0003065; p-adj = 2.72e-01) | 3-keto-sphinganine metabolic process (GO:0006666; p-adj = 2.72e-01) | alpha-1,4-N-acetylgalactosaminyltransferase activity (GO:0035248; p-adj = 2.72e-01) | vascular endothelial growth factor receptor-1 signaling pathway (GO:0036323; p-adj = 2.72e-01) | VE…	NA
PACA_violet	0.36 (p-adj: 3.04e-14)	COPII vesicle coat (GO:0030127; p-adj = 7.05e-03) | prenyltransferase activity (GO:0004659; p-adj = 1.12e-02) | transferase activity, transferring alkyl or aryl (other than methyl) groups (GO:0016765; p-adj = 1.69e-02) | establishment of protein localization (GO:0045184; p-adj = 3.03e-02) | peroxisomal membrane (GO:0005778; p-adj = 3.19e-02) | microbody membrane (GO:0031903; p-adj = 3.19e-02) | W…	NA
PACA_darkgrey	0.33 (p-adj: 9.96e-12)	microvillus (GO:0005902; p-adj = 3.87e-02) | actin-based cell projection (GO:0098858; p-adj = 6.32e-02) | small GTPase mediated signal transduction (GO:0007264; p-adj = 1.01e-01) | positive regulation of cell projection organization (GO:0031346; p-adj = 1.04e-01) | skin development (GO:0043588; p-adj = 1.07e-01) | cell projection membrane (GO:0031253; p-adj = 1.28e-01) | cadherin binding (GO:0045…	Enterocytes (p-adj: 1.82e-02)
PACA_plum1	0.32 (p-adj: 4.80e-11)	neural tube closure (GO:0001843; p-adj = 7.36e-05) | tube closure (GO:0060606; p-adj = 7.36e-05) | primary neural tube formation (GO:0014020; p-adj = 1.14e-04) | neural tube formation (GO:0001841; p-adj = 1.62e-04) | embryonic epithelial tube formation (GO:0001838; p-adj = 4.09e-04) | anatomical structure formation involved in morphogenesis (GO:0048646; p-adj = 4.55e-04) | epithelial tube formati…	Mesothelial cells (p-adj: 2.69e-02)
PACA_brown	0.3 (p-adj: 7.10e-10)	cell migration (GO:0016477; p-adj = 1.80e-44) | cell motility (GO:0048870; p-adj = 3.12e-42) | localization of cell (GO:0051674; p-adj = 3.12e-42) | cell adhesion (GO:0007155; p-adj = 3.12e-42) | locomotion (GO:0040011; p-adj = 3.12e-42) | biological adhesion (GO:0022610; p-adj = 7.12e-42) | movement of cell or subcellular component (GO:0006928; p-adj = 1.39e-38) | collagen-containing extracellul…	Adipocytes (p-adj: 3.49e-12) | Alveolar macrophages (p-adj: 7.36e-03) | Chondrocytes (p-adj: 2.21e-03) | Dendritic cells (p-adj: 1.87e-04) | Endothelial cells (p-adj: 1.98e-07) | Endothelial cells (aorta) (p-adj: 8.63e-04) | Eosinophils (p-adj: 1.81e-02) | Fibroblasts (p-adj: 1.24e-25) | Kupffer cells (p-adj: 1.21e-03) | Macrophages (p-adj: 3.71e-20) | Mesangial cells (p-adj: 3.93e-03) | Mesothel…
PACA_yellowgreen	0.27 (p-adj: 5.75e-08)	chromatin (GO:0000785; p-adj = 1.99e-05) | condensed nuclear chromosome kinetochore (GO:0000778; p-adj = 4.67e-05) | nucleosome (GO:0000786; p-adj = 4.94e-05) | nuclear chromosome (GO:0000228; p-adj = 5.08e-05) | DNA packaging complex (GO:0044815; p-adj = 8.15e-05) | protein-DNA complex (GO:0032993; p-adj = 2.71e-04) | condensed nuclear chromosome, centromeric region (GO:0000780; p-adj = 3.42e-04…	NA
PACA_tan	0.25 (p-adj: 8.90e-07)	nuclear lumen (GO:0031981; p-adj = 1.82e-11) | nucleoplasm (GO:0005654; p-adj = 2.96e-11) | nucleolus (GO:0005730; p-adj = 4.57e-09) | nucleus (GO:0005634; p-adj = 2.08e-08) | intracellular membrane-bounded organelle (GO:0043231; p-adj = 1.12e-07) | membrane-enclosed lumen (GO:0031974; p-adj = 2.57e-07) | organelle lumen (GO:0043233; p-adj = 2.57e-07) | intracellular organelle lumen (GO:0070013; …	NA
PACA_white	0.23 (p-adj: 8.77e-06)	mitochondrial inner membrane (GO:0005743; p-adj = 9.73e-27) | mitochondrial protein complex (GO:0098798; p-adj = 2.29e-26) | mitochondrial envelope (GO:0005740; p-adj = 3.61e-25) | organelle inner membrane (GO:0019866; p-adj = 4.46e-25) | mitochondrial membrane (GO:0031966; p-adj = 7.52e-25) | oxidative phosphorylation (GO:0006119; p-adj = 1.42e-20) | organelle envelope (GO:0031967; p-adj = 5.79e…	NA
PACA_sienna3	0.22 (p-adj: 2.62e-05)	membrane-bounded organelle (GO:0043227; p-adj = 3.61e-04) | cytoplasm (GO:0005737; p-adj = 5.95e-04) | catabolic process (GO:0009056; p-adj = 7.92e-04) | mitochondrion (GO:0005739; p-adj = 1.68e-03) | tricarboxylic acid cycle (GO:0006099; p-adj = 1.85e-03) | DNA metabolic process (GO:0006259; p-adj = 2.93e-03) | tricarboxylic acid metabolic process (GO:0072350; p-adj = 4.64e-03) | cellular catabo…	NA
PACA_black	0.21 (p-adj: 7.53e-05)	nuclear lumen (GO:0031981; p-adj = 2.55e-05) | membrane-enclosed lumen (GO:0031974; p-adj = 3.77e-05) | organelle lumen (GO:0043233; p-adj = 3.77e-05) | intracellular organelle lumen (GO:0070013; p-adj = 3.77e-05) | intracellular membrane-bounded organelle (GO:0043231; p-adj = 2.59e-04) | nucleus (GO:0005634; p-adj = 4.58e-04) | nucleic acid metabolic process (GO:0090304; p-adj = 1.21e-03) | intr…	NA
PACA_green	0.2 (p-adj: 1.28e-04)	nucleus (GO:0005634; p-adj = 1.92e-24) | nucleoplasm (GO:0005654; p-adj = 2.29e-22) | nuclear lumen (GO:0031981; p-adj = 9.68e-22) | nucleic acid metabolic process (GO:0090304; p-adj = 1.57e-21) | RNA metabolic process (GO:0016070; p-adj = 1.02e-19) | nucleobase-containing compound metabolic process (GO:0006139; p-adj = 7.50e-19) | RNA processing (GO:0006396; p-adj = 1.34e-18) | nucleic acid bind…	NA
PACA_grey60	0.2 (p-adj: 2.58e-04)	nucleoplasm (GO:0005654; p-adj = 1.37e-15) | nuclear lumen (GO:0031981; p-adj = 2.25e-12) | nucleus (GO:0005634; p-adj = 2.17e-10) | intracellular membrane-bounded organelle (GO:0043231; p-adj = 1.30e-09) | membrane-enclosed lumen (GO:0031974; p-adj = 1.70e-08) | organelle lumen (GO:0043233; p-adj = 1.70e-08) | intracellular organelle lumen (GO:0070013; p-adj = 1.70e-08) | nucleic acid metabolic …	NA
PACA_greenyellow	-0.16 (p-adj: 8.46e-03)	cell adhesion (GO:0007155; p-adj = 3.25e-11) | biological adhesion (GO:0022610; p-adj = 3.99e-11) | inflammatory response (GO:0006954; p-adj = 2.70e-06) | response to oxygen-containing compound (GO:1901700; p-adj = 3.39e-06) | intrinsic component of plasma membrane (GO:0031226; p-adj = 4.08e-06) | plasma membrane (GO:0005886; p-adj = 4.24e-06) | extracellular matrix (GO:0031012; p-adj = 5.15e-06)…	Adipocytes (p-adj: 3.97e-06) | Cardiomyocytes (p-adj: 2.35e-02) | Endothelial cells (p-adj: 2.16e-08) | Fibroblasts (p-adj: 4.07e-02) | Loop of Henle cells (p-adj: 4.77e-06) | Podocytes (p-adj: 1.87e-02) | Smooth muscle cells (p-adj: 4.09e-04)
PACA_darkolivegreen	-0.17 (p-adj: 4.25e-03)	cellular response to potassium ion (GO:0035865; p-adj = 1.13e-01) | juxtaparanode region of axon (GO:0044224; p-adj = 1.37e-01) | prostanoid receptor activity (GO:0004954; p-adj = 1.61e-01) | scavenger receptor activity (GO:0005044; p-adj = 1.70e-01) | icosanoid receptor activity (GO:0004953; p-adj = 2.14e-01) | response to potassium ion (GO:0035864; p-adj = 2.14e-01) | polysaccharide binding (GO…	NA
PACA_royalblue	-0.21 (p-adj: 6.12e-05)	coenzyme metabolic process (GO:0006732; p-adj = 3.50e-02) | organic acid catabolic process (GO:0016054; p-adj = 5.26e-02) | carboxylic acid catabolic process (GO:0046395; p-adj = 5.26e-02) | anterior neural tube closure (GO:0061713; p-adj = 6.23e-02) | carboxylic acid metabolic process (GO:0019752; p-adj = 6.42e-02) | bicellular tight junction assembly (GO:0070830; p-adj = 1.13e-01) | tight junct…	NA
PACA_darkorange2	-0.21 (p-adj: 6.12e-05)	DNA-binding transcription activator activity, RNA polymerase II-specific (GO:0001228; p-adj = 5.27e-08) | DNA-binding transcription activator activity (GO:0001216; p-adj = 5.41e-08) | regulation of biosynthetic process (GO:0009889; p-adj = 6.51e-07) | regulation of cellular macromolecule biosynthetic process (GO:2000112; p-adj = 1.11e-06) | response to drug (GO:0042493; p-adj = 2.02e-06) | regula…	NA
PACA_magenta	-0.22 (p-adj: 1.86e-05)	embryonic skeletal system development (GO:0048706; p-adj = 9.74e-03) | regionalization (GO:0003002; p-adj = 2.33e-02) | embryonic skeletal system morphogenesis (GO:0048704; p-adj = 4.37e-02) | anchored component of membrane (GO:0031225; p-adj = 8.35e-02) | pattern specification process (GO:0007389; p-adj = 9.33e-02) | embryonic placenta development (GO:0001892; p-adj = 1.62e-01) | neurotransmitte…	NA
PACA_skyblue3	-0.28 (p-adj: 1.89e-08)	anoikis (GO:0043276; p-adj = 3.03e-02) | positive regulation of G1/S transition of mitotic cell cycle (GO:1900087; p-adj = 3.54e-02) | positive regulation of cell cycle G1/S phase transition (GO:1902808; p-adj = 5.78e-02) | protein kinase C binding (GO:0005080; p-adj = 6.91e-02) | regulation of type B pancreatic cell proliferation (GO:0061469; p-adj = 7.66e-02) | GTPase activator activity (GO:000…	NA
PACA_orange	-0.29 (p-adj: 3.23e-09)	regulation of hormone levels (GO:0010817; p-adj = 3.47e-11) | hormone transport (GO:0009914; p-adj = 1.08e-10) | hormone secretion (GO:0046879; p-adj = 6.82e-10) | regulation of hormone secretion (GO:0046883; p-adj = 8.54e-10) | peptide hormone secretion (GO:0030072; p-adj = 3.44e-09) | insulin secretion (GO:0030073; p-adj = 3.58e-09) | regulation of peptide hormone secretion (GO:0090276; p-adj =…	Alpha cells (p-adj: 1.96e-09) | Beta cells (p-adj: 6.22e-03) | Delta cells (p-adj: 1.96e-09) | Pancreatic progenitor cells (p-adj: 4.64e-02)
PACA_saddlebrown	-0.32 (p-adj: 2.51e-11)	unfolded protein binding (GO:0051082; p-adj = 4.05e-03) | membrane-enclosed lumen (GO:0031974; p-adj = 5.30e-03) | organelle lumen (GO:0043233; p-adj = 5.30e-03) | intracellular organelle lumen (GO:0070013; p-adj = 5.30e-03) | cellular respiration (GO:0045333; p-adj = 8.79e-03) | ribosome biogenesis (GO:0042254; p-adj = 1.19e-02) | mitochondrial inner membrane (GO:0005743; p-adj = 1.51e-02) | mit…	NA
PACA_grey	-0.34 (p-adj: 1.64e-12)	NA	NA
PACA_purple	-0.34 (p-adj: 4.71e-13)	mitochondrial inner membrane (GO:0005743; p-adj = 7.84e-02) | mitochondrion (GO:0005739; p-adj = 8.00e-02) | organelle inner membrane (GO:0019866; p-adj = 1.04e-01) | cristae formation (GO:0042407; p-adj = 1.43e-01) | protein transmembrane import into intracellular organelle (GO:0044743; p-adj = 1.61e-01) | mitochondrial matrix (GO:0005759; p-adj = 2.02e-01) | inner mitochondrial membrane organiz…	NA
PACA_pink	-0.36 (p-adj: 2.75e-14)	translational initiation (GO:0006413; p-adj = 1.59e-11) | peptide metabolic process (GO:0006518; p-adj = 5.73e-09) | cytoplasmic translation (GO:0002181; p-adj = 6.10e-09) | translation regulator activity (GO:0045182; p-adj = 5.18e-08) | cellular amide metabolic process (GO:0043603; p-adj = 8.28e-08) | translation (GO:0006412; p-adj = 1.26e-07) | protein targeting to ER (GO:0045047; p-adj = 1.27e…	NA
PACA_darkmagenta	-0.37 (p-adj: 3.81e-15)	cell activation (GO:0001775; p-adj = 3.11e-05) | regulation of cell activation (GO:0050865; p-adj = 1.19e-04) | leukocyte activation (GO:0045321; p-adj = 1.37e-04) | regulation of leukocyte activation (GO:0002694; p-adj = 3.98e-04) | regulation of lymphocyte activation (GO:0051249; p-adj = 6.22e-04) | lymphocyte activation (GO:0046649; p-adj = 8.13e-04) | regulation of immune system process (GO:0…	Kupffer cells (p-adj: 2.98e-03)
PACA_darkturquoise	-0.41 (p-adj: 3.09e-19)	metanephric cap development (GO:0072185; p-adj = 2.13e-02) | metanephric cap morphogenesis (GO:0072186; p-adj = 2.13e-02) | metanephric cap mesenchymal cell proliferation involved in metanephros development (GO:0090094; p-adj = 2.13e-02) | regulation of multicellular organismal development (GO:2000026; p-adj = 2.55e-02) | circulatory system development (GO:0072359; p-adj = 2.95e-02) | anatomical …	NA
PACA_ivory	-0.41 (p-adj: 1.14e-19)	mitochondrial envelope (GO:0005740; p-adj = 2.22e-02) | ribosome assembly (GO:0042255; p-adj = 3.10e-02) | structural constituent of ribosome (GO:0003735; p-adj = 3.22e-02) | mitochondrial protein complex (GO:0098798; p-adj = 3.47e-02) | ribosomal subunit (GO:0044391; p-adj = 5.91e-02) | mitochondrial inner membrane (GO:0005743; p-adj = 6.57e-02) | mitochondrial matrix (GO:0005759; p-adj = 7.10e-…	NA
PACA_skyblue	-0.44 (p-adj: 1.41e-22)	neuron projection (GO:0043005; p-adj = 1.53e-07) | chemical synaptic transmission (GO:0007268; p-adj = 5.33e-07) | anterograde trans-synaptic signaling (GO:0098916; p-adj = 5.33e-07) | trans-synaptic signaling (GO:0099537; p-adj = 6.26e-07) | synaptic signaling (GO:0099536; p-adj = 8.93e-07) | intrinsic component of plasma membrane (GO:0031226; p-adj = 3.46e-06) | integral component of plasma mem…	Neurons (p-adj: 3.69e-02)
PACA_turquoise	-0.45 (p-adj: 2.88e-23)	sensory perception (GO:0007600; p-adj = 3.39e-26) | nervous system process (GO:0050877; p-adj = 8.30e-26) | G protein-coupled receptor activity (GO:0004930; p-adj = 3.84e-24) | G protein-coupled receptor signaling pathway (GO:0007186; p-adj = 4.59e-22) | system process (GO:0003008; p-adj = 1.39e-20) | transmembrane signaling receptor activity (GO:0004888; p-adj = 3.88e-16) | integral component of…	Germ cells (p-adj: 9.85e-13) | Interneurons (p-adj: 9.20e-04) | Proximal tubule cells (p-adj: 1.97e-02)
PACA_yellow	-0.55 (p-adj: 1.91e-38)	alpha-amino acid metabolic process (GO:1901605; p-adj = 7.39e-05) | carboxylic acid metabolic process (GO:0019752; p-adj = 1.32e-04) | oxoacid metabolic process (GO:0043436; p-adj = 2.55e-04) | carboxylic acid biosynthetic process (GO:0046394; p-adj = 3.58e-04) | organic acid biosynthetic process (GO:0016053; p-adj = 3.87e-04) | organic acid metabolic process (GO:0006082; p-adj = 4.32e-04) | mono…	Acinar cells (p-adj: 1.10e-10) | Ductal cells (p-adj: 7.25e-03) | Ependymal cells (p-adj: 2.28e-02) | Hepatocytes (p-adj: 1.33e-11) | Proximal tubule cells (p-adj: 1.09e-02)
PRCA_yellowgreen	0.51 (p-adj: 1.72e-71)	NAD(P)H oxidase (H(2)O(2)-forming activity (GO:0016174; p-adj = 2.62e-02) | platelet dense granule organization (GO:0060155; p-adj = 4.80e-02) | multicellular organismal process (GO:0032501; p-adj = 8.23e-02) | oxidoreductase activity, acting on NAD(P)H, oxygen as acceptor (GO:0050664; p-adj = 8.84e-02) | positive regulation of DNA biosynthetic process (GO:2000573; p-adj = 1.23e-01) | regulation …	NA
PRCA_greenyellow	0.48 (p-adj: 1.09e-61)	organelle membrane (GO:0031090; p-adj = 2.75e-03) | organonitrogen compound biosynthetic process (GO:1901566; p-adj = 5.74e-03) | mitochondrial matrix (GO:0005759; p-adj = 1.65e-02) | carbohydrate derivative biosynthetic process (GO:1901137; p-adj = 4.04e-02) | organelle (GO:0043226; p-adj = 4.57e-02) | protein-containing complex subunit organization (GO:0043933; p-adj = 5.57e-02) | cellular anat…	NA
PRCA_violet	0.35 (p-adj: 1.95e-29)	cell cycle (GO:0007049; p-adj = 9.02e-29) | mitotic cell cycle (GO:0000278; p-adj = 1.31e-27) | cell cycle process (GO:0022402; p-adj = 1.09e-25) | chromosome segregation (GO:0007059; p-adj = 1.21e-24) | mitotic cell cycle process (GO:1903047; p-adj = 2.21e-24) | nuclear division (GO:0000280; p-adj = 3.19e-22) | organelle fission (GO:0048285; p-adj = 3.60e-21) | cell division (GO:0051301; p-adj =…	Epithelial cells (p-adj: 1.04e-02)
PRCA_steelblue	0.3 (p-adj: 1.67e-21)	small molecule catabolic process (GO:0044282; p-adj = 1.42e-03) | positive regulation of excitatory postsynaptic potential (GO:2000463; p-adj = 1.89e-03) | modulation of excitatory postsynaptic potential (GO:0098815; p-adj = 5.90e-03) | positive regulation of dendritic spine development (GO:0060999; p-adj = 6.48e-03) | organic acid catabolic process (GO:0016054; p-adj = 1.69e-02) | carboxylic aci…	NA
PRCA_white	0.27 (p-adj: 8.42e-17)	mitotic nuclear division (GO:0140014; p-adj = 3.83e-07) | mitotic sister chromatid segregation (GO:0000070; p-adj = 4.87e-07) | chromosome segregation (GO:0007059; p-adj = 2.86e-06) | sister chromatid segregation (GO:0000819; p-adj = 3.09e-06) | nuclear division (GO:0000280; p-adj = 2.91e-05) | cell division (GO:0051301; p-adj = 3.79e-05) | nuclear chromosome segregation (GO:0098813; p-adj = 4.35…	NA
PRCA_lightcyan	0.21 (p-adj: 2.03e-10)	meiosis I cell cycle process (GO:0061982; p-adj = 1.62e-02) | meiotic cell cycle process (GO:1903046; p-adj = 1.95e-02) | meiotic cell cycle phase transition (GO:0044771; p-adj = 2.70e-02) | regulation of meiotic cell cycle phase transition (GO:1901993; p-adj = 2.70e-02) | oxygen carrier activity (GO:0005344; p-adj = 3.96e-02) | meiotic cell cycle (GO:0051321; p-adj = 4.24e-02) | meiotic chromoso…	NA
PRCA_brown	0.15 (p-adj: 5.60e-05)	intracellular membrane-bounded organelle (GO:0043231; p-adj = 4.01e-30) | membrane-bounded organelle (GO:0043227; p-adj = 5.00e-30) | intracellular (GO:0005622; p-adj = 2.09e-27) | organelle (GO:0043226; p-adj = 2.81e-27) | intracellular organelle (GO:0043229; p-adj = 1.56e-23) | membrane-enclosed lumen (GO:0031974; p-adj = 1.46e-22) | organelle lumen (GO:0043233; p-adj = 1.46e-22) | intracellula…	NA
PRCA_yellow	0.15 (p-adj: 7.24e-05)	membrane-bounded organelle (GO:0043227; p-adj = 3.44e-29) | intracellular membrane-bounded organelle (GO:0043231; p-adj = 3.36e-27) | intracellular (GO:0005622; p-adj = 2.29e-22) | organelle (GO:0043226; p-adj = 9.88e-22) | intracellular organelle (GO:0043229; p-adj = 4.23e-21) | nucleus (GO:0005634; p-adj = 4.77e-17) | cytosol (GO:0005829; p-adj = 8.59e-14) | organic cyclic compound binding (GO:…	NA
PRCA_royalblue	0.14 (p-adj: 3.15e-04)	ethanolamine-containing compound metabolic process (GO:0042439; p-adj = 6.47e-03) | intra-Golgi vesicle-mediated transport (GO:0006891; p-adj = 1.96e-02) | Golgi transport complex (GO:0017119; p-adj = 2.86e-02) | N-acylethanolamine metabolic process (GO:0070291; p-adj = 1.12e-01) | melanosome transport (GO:0032402; p-adj = 1.80e-01) | establishment of melanosome localization (GO:0032401; p-adj = …	NA
PRCA_magenta	0.13 (p-adj: 6.91e-04)	intracellular membrane-bounded organelle (GO:0043231; p-adj = 4.88e-03) | ncRNA metabolic process (GO:0034660; p-adj = 7.87e-03) | protein targeting (GO:0006605; p-adj = 1.02e-02) | ncRNA processing (GO:0034470; p-adj = 1.51e-02) | mitochondrion (GO:0005739; p-adj = 3.02e-02) | establishment of protein localization to membrane (GO:0090150; p-adj = 3.42e-02) | intracellular (GO:0005622; p-adj = 4.…	NA
PRCA_sienna3	0.12 (p-adj: 5.53e-03)	juxtaparanode region of axon (GO:0044224; p-adj = 9.75e-02) | plasma membrane signaling receptor complex (GO:0098802; p-adj = 3.15e-01) | protein localization to postsynaptic specialization membrane (GO:0099633; p-adj = 3.19e-01) | neurotransmitter receptor localization to postsynaptic specialization membrane (GO:0099645; p-adj = 3.19e-01) | organic acid:sodium symporter activity (GO:0005343; p-a…	NA
PRCA_lightyellow	0.11 (p-adj: 1.29e-02)	nucleus (GO:0005634; p-adj = 5.17e-08) | nuclear lumen (GO:0031981; p-adj = 3.27e-06) | organic cyclic compound binding (GO:0097159; p-adj = 1.23e-05) | gene expression (GO:0010467; p-adj = 2.41e-05) | heterocyclic compound binding (GO:1901363; p-adj = 3.31e-05) | nucleic acid metabolic process (GO:0090304; p-adj = 3.41e-05) | intracellular membrane-bounded organelle (GO:0043231; p-adj = 4.54e-05…	NA
PRCA_brown4	0.1 (p-adj: 3.66e-02)	tight junction (GO:0070160; p-adj = 1.48e-02) | establishment of centrosome localization (GO:0051660; p-adj = 2.10e-02) | bicellular tight junction assembly (GO:0070830; p-adj = 2.16e-02) | tight junction assembly (GO:0120192; p-adj = 2.28e-02) | tight junction organization (GO:0120193; p-adj = 2.82e-02) | apical junction assembly (GO:0043297; p-adj = 3.42e-02) | centrosome localization (GO:00516…	NA
PRCA_darkgreen	-0.1 (p-adj: 4.38e-02)	positive regulation of biological process (GO:0048518; p-adj = 3.43e-16) | positive regulation of macromolecule metabolic process (GO:0010604; p-adj = 6.59e-16) | positive regulation of nitrogen compound metabolic process (GO:0051173; p-adj = 1.71e-15) | positive regulation of cellular metabolic process (GO:0031325; p-adj = 4.41e-15) | positive regulation of metabolic process (GO:0009893; p-adj =…	Endothelial cells (p-adj: 1.37e-03) | Mesothelial cells (p-adj: 5.26e-03)
PRCA_orangered4	-0.1 (p-adj: 3.16e-02)	vesicle (GO:0031982; p-adj = 3.86e-04) | extracellular exosome (GO:0070062; p-adj = 4.35e-04) | extracellular space (GO:0005615; p-adj = 4.60e-04) | extracellular vesicle (GO:1903561; p-adj = 4.87e-04) | extracellular organelle (GO:0043230; p-adj = 4.97e-04) | extracellular region (GO:0005576; p-adj = 7.50e-04) | defense response (GO:0006952; p-adj = 2.61e-03) | leukocyte mediated immunity (GO:00…	Airway goblet cells (p-adj: 1.14e-03) | Basal cells (p-adj: 4.16e-04) | Epithelial cells (p-adj: 4.01e-05) | Mammary epithelial cells (p-adj: 9.80e-05) | Paneth cells (p-adj: 7.66e-03)
PRCA_darkolivegreen	-0.12 (p-adj: 5.53e-03)	nucleoplasm (GO:0005654; p-adj = 8.11e-04) | nuclear lumen (GO:0031981; p-adj = 1.12e-03) | termination of RNA polymerase II transcription, poly(A)-coupled (GO:0030846; p-adj = 4.96e-03) | regulation of termination of RNA polymerase II transcription (GO:1904594; p-adj = 4.96e-03) | regulation of termination of RNA polymerase II transcription, poly(A)-coupled (GO:2000804; p-adj = 4.96e-03) | membr…	NA
PRCA_bisque4	-0.16 (p-adj: 7.34e-06)	G2 DNA damage checkpoint (GO:0031572; p-adj = 1.53e-01) | DNA damage checkpoint (GO:0000077; p-adj = 2.12e-01) | cellular response to stress (GO:0033554; p-adj = 2.46e-01) | DNA integrity checkpoint (GO:0031570; p-adj = 2.58e-01) | spindle pole body duplication (GO:0030474; p-adj = 2.65e-01) | spindle pole body organization (GO:0051300; p-adj = 2.65e-01) | reciprocal meiotic recombination (GO:000…	NA
PRCA_skyblue3	-0.16 (p-adj: 5.91e-06)	circulatory system development (GO:0072359; p-adj = 3.56e-03) | vasculature development (GO:0001944; p-adj = 4.94e-03) | cardiovascular system development (GO:0072358; p-adj = 5.22e-03) | blood vessel development (GO:0001568; p-adj = 2.21e-02) | tissue development (GO:0009888; p-adj = 2.84e-02) | system development (GO:0048731; p-adj = 2.94e-02) | multicellular organismal process (GO:0032501; p-a…	Endothelial cells (p-adj: 3.55e-09) | Loop of Henle cells (p-adj: 5.45e-05)
PRCA_lightgreen	-0.17 (p-adj: 1.49e-06)	intracellular organelle (GO:0043229; p-adj = 8.53e-02) | dephosphorylation of RNA polymerase II C-terminal domain (GO:0070940; p-adj = 1.34e-01) | intracellular (GO:0005622; p-adj = 1.48e-01) | transferase complex (GO:1990234; p-adj = 1.81e-01) | positive regulation of ligase activity (GO:0051351; p-adj = 1.95e-01) | catalytic complex (GO:1902494; p-adj = 2.19e-01) | nuclear pore central transpor…	NA
PRCA_black	-0.19 (p-adj: 2.33e-08)	system process (GO:0003008; p-adj = 1.33e-07) | multicellular organismal process (GO:0032501; p-adj = 3.74e-05) | cell differentiation (GO:0030154; p-adj = 3.87e-05) | regulation of system process (GO:0044057; p-adj = 1.04e-04) | cellular developmental process (GO:0048869; p-adj = 1.22e-04) | muscle contraction (GO:0006936; p-adj = 2.10e-04) | anatomical structure development (GO:0048856; p-adj =…	Cardiomyocytes (p-adj: 1.91e-07) | Endothelial cells (p-adj: 1.02e-02) | Loop of Henle cells (p-adj: 1.41e-02) | Smooth muscle cells (p-adj: 5.24e-03)
PRCA_darkorange2	-0.2 (p-adj: 1.62e-09)	mRNA splice site selection (GO:0006376; p-adj = 2.16e-01) | complement component C4b binding (GO:0001855; p-adj = 2.86e-01) | adenine/guanine mispair binding (GO:0035485; p-adj = 2.86e-01) | paranodal junction maintenance (GO:1990227; p-adj = 2.86e-01) | spliceosomal complex assembly (GO:0000245; p-adj = 4.30e-01) | alpha-1,2-mannosyltransferase activity (GO:0000026; p-adj = 4.59e-01) | purine-sp…	NA
PRCA_floralwhite	-0.21 (p-adj: 7.17e-10)	actin cytoskeleton (GO:0015629; p-adj = 4.24e-03) | cytosol (GO:0005829; p-adj = 8.15e-03) | regulation of skeletal muscle adaptation (GO:0014733; p-adj = 3.47e-02) | cadherin binding (GO:0045296; p-adj = 4.23e-02) | muscle cell differentiation (GO:0042692; p-adj = 5.62e-02) | S100 protein binding (GO:0044548; p-adj = 5.66e-02) | cytoskeleton (GO:0005856; p-adj = 6.25e-02) | neuron development (G…	NA
PRCA_darkgrey	-0.23 (p-adj: 6.87e-12)	movement of cell or subcellular component (GO:0006928; p-adj = 7.44e-03) | anatomical structure morphogenesis (GO:0009653; p-adj = 1.11e-02) | locomotion (GO:0040011; p-adj = 2.21e-02) | response to mechanical stimulus (GO:0009612; p-adj = 2.58e-02) | response to odorant (GO:1990834; p-adj = 2.70e-02) | cell surface receptor signaling pathway (GO:0007166; p-adj = 2.83e-02) | protein phosphorylate…	NA
PRCA_darkmagenta	-0.25 (p-adj: 2.18e-14)	RNA splicing, via transesterification reactions with bulged adenosine as nucleophile (GO:0000377; p-adj = 3.78e-04) | mRNA splicing, via spliceosome (GO:0000398; p-adj = 3.78e-04) | RNA splicing, via transesterification reactions (GO:0000375; p-adj = 4.08e-04) | spliceosomal complex (GO:0005681; p-adj = 4.83e-04) | RNA splicing (GO:0008380; p-adj = 1.78e-03) | nuclear lumen (GO:0031981; p-adj = 3…	NA
PRCA_lightcyan1	-0.28 (p-adj: 5.67e-18)	cholesterol biosynthetic process (GO:0006695; p-adj = 8.94e-05) | secondary alcohol biosynthetic process (GO:1902653; p-adj = 8.94e-05) | sterol biosynthetic process (GO:0016126; p-adj = 1.28e-04) | cholesterol metabolic process (GO:0008203; p-adj = 2.05e-03) | secondary alcohol metabolic process (GO:1902652; p-adj = 2.67e-03) | sterol metabolic process (GO:0016125; p-adj = 2.93e-03) | alcohol bi…	NA
PRCA_midnightblue	-0.37 (p-adj: 1.61e-33)	intracellular (GO:0005622; p-adj = 4.96e-09) | intracellular organelle (GO:0043229; p-adj = 9.77e-09) | organelle (GO:0043226; p-adj = 5.32e-08) | cytoplasm (GO:0005737; p-adj = 1.53e-07) | membrane-bounded organelle (GO:0043227; p-adj = 4.39e-07) | intracellular membrane-bounded organelle (GO:0043231; p-adj = 7.60e-05) | plasma membrane bounded cell projection organization (GO:0120036; p-adj = 1…	NA
PRCA_darkorange	-0.38 (p-adj: 5.55e-36)	detoxification of copper ion (GO:0010273; p-adj = 3.18e-05) | stress response to copper ion (GO:1990169; p-adj = 3.18e-05) | detoxification of inorganic compound (GO:0061687; p-adj = 8.43e-05) | stress response to metal ion (GO:0097501; p-adj = 8.43e-05) | cellular response to zinc ion (GO:0071294; p-adj = 4.44e-04) | cellular response to copper ion (GO:0071280; p-adj = 1.33e-03) | cellular respo…	NA
PRCA_cyan	-0.4 (p-adj: 5.13e-40)	intrinsic component of membrane (GO:0031224; p-adj = 4.63e-03) | neuron differentiation (GO:0030182; p-adj = 7.21e-03) | cell periphery (GO:0071944; p-adj = 8.45e-03) | blood circulation (GO:0008015; p-adj = 9.92e-03) | generation of neurons (GO:0048699; p-adj = 1.07e-02) | circulatory system process (GO:0003013; p-adj = 1.32e-02) | plasma membrane (GO:0005886; p-adj = 1.35e-02) | neurogenesis (G…	NA
PRCA_tan	-0.5 (p-adj: 3.76e-67)	collagen-containing extracellular matrix (GO:0062023; p-adj = 2.90e-08) | extracellular matrix (GO:0031012; p-adj = 3.80e-06) | connective tissue development (GO:0061448; p-adj = 9.75e-06) | chondrocyte differentiation (GO:0002062; p-adj = 2.07e-05) | anatomical structure morphogenesis (GO:0009653; p-adj = 2.67e-05) | negative regulation of cellular response to growth factor stimulus (GO:0090288;…	Cardiomyocytes (p-adj: 1.41e-02) | Endothelial cells (aorta) (p-adj: 4.85e-02) | Fibroblasts (p-adj: 8.23e-03) | Smooth muscle cells (p-adj: 3.85e-02)
PRCA_red	-0.51 (p-adj: 6.69e-71)	anatomical structure morphogenesis (GO:0009653; p-adj = 1.48e-22) | collagen-containing extracellular matrix (GO:0062023; p-adj = 9.83e-22) | cell development (GO:0048468; p-adj = 1.92e-21) | extracellular matrix (GO:0031012; p-adj = 1.38e-18) | cell adhesion (GO:0007155; p-adj = 1.54e-18) | biological adhesion (GO:0022610; p-adj = 2.37e-18) | contractile fiber (GO:0043292; p-adj = 3.61e-17) | re…	Adipocytes (p-adj: 8.10e-05) | Bergmann glia (p-adj: 4.18e-02) | Cardiomyocytes (p-adj: 2.47e-04) | Endothelial cells (aorta) (p-adj: 4.85e-02) | Fibroblasts (p-adj: 2.99e-06) | Pericytes (p-adj: 6.35e-03) | Photoreceptor cells (p-adj: 2.45e-03) | Podocytes (p-adj: 8.23e-04) | Radial glia cells (p-adj: 2.37e-02) | Smooth muscle cells (p-adj: 1.59e-16) | Stromal cells (p-adj: 1.13e-02)
PRCA_orange	-0.65 (p-adj: 8.69e-131)	epidermis development (GO:0008544; p-adj = 5.68e-05) | tissue development (GO:0009888; p-adj = 5.14e-04) | epithelium development (GO:0060429; p-adj = 6.59e-04) | skin development (GO:0043588; p-adj = 7.03e-04) | keratinocyte differentiation (GO:0030216; p-adj = 1.29e-03) | epithelial cell differentiation (GO:0030855; p-adj = 3.52e-03) | epidermal cell differentiation (GO:0009913; p-adj = 6.18e-0…	Basal cells (p-adj: 5.42e-04) | Epithelial cells (p-adj: 2.94e-06) | Keratinocytes (p-adj: 8.23e-03) | Myoepithelial cells (p-adj: 5.83e-05)
SKCM_lightcyan	0.7 (p-adj: 1.69e-78)	immune system process (GO:0002376; p-adj = 2.45e-07) | immune effector process (GO:0002252; p-adj = 3.93e-06) | immune response (GO:0006955; p-adj = 1.01e-05) | cell activation (GO:0001775; p-adj = 4.24e-05) | leukocyte activation (GO:0045321; p-adj = 8.74e-04) | leukocyte mediated immunity (GO:0002443; p-adj = 8.92e-04) | focal adhesion (GO:0005925; p-adj = 5.08e-03) | regulated exocytosis (GO:0…	NA
SKCM_greenyellow	0.58 (p-adj: 1.06e-45)	mitotic cell cycle process (GO:1903047; p-adj = 2.86e-48) | mitotic cell cycle (GO:0000278; p-adj = 1.99e-46) | cell cycle (GO:0007049; p-adj = 5.60e-46) | cell cycle process (GO:0022402; p-adj = 9.83e-45) | nuclear division (GO:0000280; p-adj = 6.36e-41) | organelle fission (GO:0048285; p-adj = 8.89e-39) | mitotic nuclear division (GO:0140014; p-adj = 3.22e-37) | cell division (GO:0051301; p-adj…	Epithelial cells (p-adj: 1.39e-02)
SKCM_green	0.56 (p-adj: 6.08e-43)	pigmentation (GO:0043473; p-adj = 3.88e-06) | melanosome (GO:0042470; p-adj = 6.08e-06) | pigment granule (GO:0048770; p-adj = 6.08e-06) | developmental pigmentation (GO:0048066; p-adj = 1.55e-05) | carbohydrate derivative biosynthetic process (GO:1901137; p-adj = 3.71e-04) | pigment biosynthetic process (GO:0046148; p-adj = 7.28e-04) | cellular pigmentation (GO:0033059; p-adj = 1.06e-03) | melan…	Melanocytes (p-adj: 3.05e-02)
SKCM_black	0.41 (p-adj: 4.40e-20)	intracellular (GO:0005622; p-adj = 1.20e-04) | organelle organization (GO:0006996; p-adj = 4.34e-04) | membrane-enclosed lumen (GO:0031974; p-adj = 7.93e-04) | organelle lumen (GO:0043233; p-adj = 7.93e-04) | intracellular organelle lumen (GO:0070013; p-adj = 7.93e-04) | nuclear lumen (GO:0031981; p-adj = 8.79e-04) | nucleus (GO:0005634; p-adj = 2.44e-03) | membrane-bounded organelle (GO:0043227;…	NA
SKCM_blue	0.39 (p-adj: 7.36e-19)	intracellular membrane-bounded organelle (GO:0043231; p-adj = 2.59e-14) | membrane-bounded organelle (GO:0043227; p-adj = 3.74e-11) | membrane-enclosed lumen (GO:0031974; p-adj = 1.21e-10) | organelle lumen (GO:0043233; p-adj = 1.21e-10) | intracellular organelle lumen (GO:0070013; p-adj = 1.21e-10) | RNA binding (GO:0003723; p-adj = 1.46e-08) | intracellular organelle (GO:0043229; p-adj = 2.03e-…	NA
SKCM_salmon	0.39 (p-adj: 3.95e-18)	membrane-enclosed lumen (GO:0031974; p-adj = 8.16e-05) | organelle lumen (GO:0043233; p-adj = 8.16e-05) | intracellular organelle lumen (GO:0070013; p-adj = 8.16e-05) | ribonucleoprotein complex (GO:1990904; p-adj = 3.55e-04) | RNA binding (GO:0003723; p-adj = 8.48e-04) | protein folding in endoplasmic reticulum (GO:0034975; p-adj = 1.27e-03) | intracellular membrane-bounded organelle (GO:0043231…	NA
SKCM_midnightblue	0.33 (p-adj: 4.21e-13)	defense response to virus (GO:0051607; p-adj = 3.56e-33) | type I interferon signaling pathway (GO:0060337; p-adj = 6.39e-33) | cellular response to type I interferon (GO:0071357; p-adj = 6.39e-33) | response to type I interferon (GO:0034340; p-adj = 1.59e-32) | response to virus (GO:0009615; p-adj = 5.17e-31) | innate immune response (GO:0045087; p-adj = 2.26e-28) | defense response to other org…	Monocytes (p-adj: 1.24e-11) | Neural stem/precursor cells (p-adj: 5.79e-04)
SKCM_red	0.26 (p-adj: 6.16e-08)	immune response (GO:0006955; p-adj = 6.81e-82) | immune system process (GO:0002376; p-adj = 2.35e-77) | leukocyte activation (GO:0045321; p-adj = 2.72e-57) | cell activation (GO:0001775; p-adj = 3.13e-53) | regulation of immune system process (GO:0002682; p-adj = 1.99e-46) | lymphocyte activation (GO:0046649; p-adj = 1.71e-43) | regulation of immune response (GO:0050776; p-adj = 6.32e-41) | posit…	Alveolar macrophages (p-adj: 2.83e-02) | B cells (p-adj: 1.18e-07) | Basophils (p-adj: 3.32e-02) | Decidual cells (p-adj: 2.37e-02) | Dendritic cells (p-adj: 1.64e-07) | Eosinophils (p-adj: 4.87e-04) | Fibroblasts (p-adj: 2.19e-02) | Hematopoietic stem cells (p-adj: 1.37e-05) | Kupffer cells (p-adj: 1.07e-08) | Macrophages (p-adj: 2.84e-26) | Megakaryocytes (p-adj: 4.92e-02) | Microglia (p-adj: 6…
SKCM_grey	0.23 (p-adj: 3.70e-06)	NA	Purkinje neurons (p-adj: 3.14e-02)
SKCM_grey60	0.22 (p-adj: 1.29e-05)	melanosome (GO:0042470; p-adj = 6.15e-02) | pigment granule (GO:0048770; p-adj = 6.15e-02) | peripheral nervous system development (GO:0007422; p-adj = 2.00e-01) | substrate-dependent cell migration (GO:0006929; p-adj = 3.05e-01) | interleukin-5 receptor complex (GO:0005895; p-adj = 3.45e-01) | dTDP-glucose 4,6-dehydratase activity (GO:0008460; p-adj = 3.45e-01) | peptidyl-proline hydroxylation t…	NA
SKCM_royalblue	0.18 (p-adj: 5.25e-04)	adaptive immune response (GO:0002250; p-adj = 8.38e-08) | immune response (GO:0006955; p-adj = 4.34e-07) | defense response (GO:0006952; p-adj = 6.93e-07) | CD4-positive, alpha-beta T cell activation (GO:0035710; p-adj = 8.89e-07) | regulation of immune system process (GO:0002682; p-adj = 2.54e-06) | response to other organism (GO:0051707; p-adj = 5.72e-06) | response to external biotic stimulus …	Hematopoietic stem cells (p-adj: 4.92e-02)
SKCM_pink	0.16 (p-adj: 2.67e-03)	system process (GO:0003008; p-adj = 5.97e-07) | hormone activity (GO:0005179; p-adj = 1.41e-04) | multicellular organismal process (GO:0032501; p-adj = 1.55e-04) | G protein-coupled receptor signaling pathway (GO:0007186; p-adj = 3.29e-04) | DNA-binding transcription factor activity, RNA polymerase II-specific (GO:0000981; p-adj = 5.00e-04) | DNA-binding transcription factor activity (GO:0003700;…	Beta cells (p-adj: 2.19e-02)
SKCM_lightgreen	-0.17 (p-adj: 8.33e-04)	vesicle (GO:0031982; p-adj = 1.19e-02) | extracellular exosome (GO:0070062; p-adj = 2.26e-02) | regulation of steroid biosynthetic process (GO:0050810; p-adj = 2.35e-02) | extracellular vesicle (GO:1903561; p-adj = 2.46e-02) | extracellular organelle (GO:0043230; p-adj = 2.49e-02) | regulation of lipid biosynthetic process (GO:0046890; p-adj = 2.70e-02) | regulation of steroid metabolic process (…	NA
SKCM_yellow	-0.18 (p-adj: 6.17e-04)	nucleus (GO:0005634; p-adj = 6.52e-16) | intracellular membrane-bounded organelle (GO:0043231; p-adj = 1.10e-09) | intracellular (GO:0005622; p-adj = 8.73e-09) | intracellular organelle (GO:0043229; p-adj = 4.43e-08) | membrane-bounded organelle (GO:0043227; p-adj = 1.60e-07) | nuclear lumen (GO:0031981; p-adj = 1.95e-07) | nucleoplasm (GO:0005654; p-adj = 4.02e-07) | nucleic acid metabolic proce…	Luminal epithelial cells (p-adj: 1.25e-04)
SKCM_darkgreen	-0.23 (p-adj: 2.28e-06)	cellular anion homeostasis (GO:0030002; p-adj = 4.09e-02) | cellular monovalent inorganic anion homeostasis (GO:0030320; p-adj = 4.09e-02) | microvillus (GO:0005902; p-adj = 5.59e-02) | microvillus assembly (GO:0030033; p-adj = 7.09e-02) | phagophore assembly site membrane (GO:0034045; p-adj = 7.90e-02) | microvillus membrane (GO:0031528; p-adj = 1.14e-01) | filopodium (GO:0030175; p-adj = 1.21e-…	NA
SKCM_magenta	-0.28 (p-adj: 1.75e-09)	cytosol (GO:0005829; p-adj = 1.92e-04) | intracellular (GO:0005622; p-adj = 1.46e-03) | cell cycle (GO:0007049; p-adj = 3.38e-03) | catalytic complex (GO:1902494; p-adj = 4.57e-03) | intracellular organelle (GO:0043229; p-adj = 5.06e-03) | cellular protein metabolic process (GO:0044267; p-adj = 8.98e-03) | transferase complex (GO:1990234; p-adj = 9.10e-03) | mRNA binding (GO:0003729; p-adj = 1.30…	NA
SKCM_cyan	-0.41 (p-adj: 1.52e-20)	translational initiation (GO:0006413; p-adj = 3.50e-14) | ribonucleoprotein complex (GO:1990904; p-adj = 4.37e-13) | ribosome (GO:0005840; p-adj = 3.81e-12) | cytosolic ribosome (GO:0022626; p-adj = 5.91e-12) | RNA binding (GO:0003723; p-adj = 6.24e-11) | nuclear-transcribed mRNA catabolic process, nonsense-mediated decay (GO:0000184; p-adj = 7.73e-11) | viral gene expression (GO:0019080; p-adj =…	NA
SKCM_purple	-0.43 (p-adj: 2.26e-22)	extracellular matrix (GO:0031012; p-adj = 3.38e-19) | collagen-containing extracellular matrix (GO:0062023; p-adj = 3.01e-15) | extracellular region (GO:0005576; p-adj = 6.46e-10) | extracellular matrix organization (GO:0030198; p-adj = 1.28e-08) | extracellular structure organization (GO:0043062; p-adj = 1.36e-08) | extracellular matrix structural constituent (GO:0005201; p-adj = 3.68e-07) | ext…	Adipocytes (p-adj: 1.28e-07) | Endothelial cells (p-adj: 2.92e-04) | Ependymal cells (p-adj: 4.92e-02) | Fibroblasts (p-adj: 6.17e-13) | Loop of Henle cells (p-adj: 4.97e-07) | Mesothelial cells (p-adj: 8.53e-03) | Pericytes (p-adj: 9.40e-03) | Peritubular myoid cells (p-adj: 3.02e-03) | Smooth muscle cells (p-adj: 3.07e-07) | Stromal cells (p-adj: 2.22e-02) | Vascular smooth muscle cells (p-adj:…
SKCM_turquoise	-0.55 (p-adj: 3.50e-40)	epidermis development (GO:0008544; p-adj = 2.02e-34) | skin development (GO:0043588; p-adj = 1.12e-31) | keratinocyte differentiation (GO:0030216; p-adj = 2.35e-29) | epidermal cell differentiation (GO:0009913; p-adj = 2.23e-27) | epithelial cell differentiation (GO:0030855; p-adj = 3.47e-22) | tissue development (GO:0009888; p-adj = 4.08e-22) | epithelium development (GO:0060429; p-adj = 8.58e-1…	Basal cells (p-adj: 3.07e-04) | Enterocytes (p-adj: 8.03e-03) | Epithelial cells (p-adj: 1.29e-08) | Keratinocytes (p-adj: 2.31e-14) | Large luteal cells (p-adj: 2.18e-02) | Luminal epithelial cells (p-adj: 3.63e-03) | Podocytes (p-adj: 2.14e-03) | Principal cells (p-adj: 9.98e-04) | Pulmonary alveolar type I cells (p-adj: 3.88e-03)
STCA_yellow	0.6 (p-adj: 2.14e-69)	extracellular matrix organization (GO:0030198; p-adj = 4.18e-36) | extracellular structure organization (GO:0043062; p-adj = 4.49e-36) | extracellular matrix (GO:0031012; p-adj = 3.43e-35) | collagen-containing extracellular matrix (GO:0062023; p-adj = 3.66e-33) | extracellular matrix structural constituent (GO:0005201; p-adj = 5.57e-32) | extracellular region (GO:0005576; p-adj = 5.37e-18) | str…	Adipocytes (p-adj: 1.44e-03) | Endothelial cells (aorta) (p-adj: 1.82e-02) | Fibroblasts (p-adj: 1.34e-16) | Mononuclear myocytes (p-adj: 2.11e-02) | Pericytes (p-adj: 2.95e-02) | Stromal cells (p-adj: 3.88e-07)
STCA_turquoise	0.57 (p-adj: 5.27e-61)	nuclear lumen (GO:0031981; p-adj = 4.77e-90) | mitotic cell cycle process (GO:1903047; p-adj = 1.44e-88) | mitotic cell cycle (GO:0000278; p-adj = 8.13e-87) | cell cycle (GO:0007049; p-adj = 1.88e-86) | membrane-enclosed lumen (GO:0031974; p-adj = 8.06e-81) | organelle lumen (GO:0043233; p-adj = 8.06e-81) | intracellular organelle lumen (GO:0070013; p-adj = 8.06e-81) | cell cycle process (GO:0022…	Epithelial cells (p-adj: 3.84e-04)
STCA_green	0.45 (p-adj: 1.10e-34)	immune response (GO:0006955; p-adj = 2.89e-27) | immune system process (GO:0002376; p-adj = 3.08e-25) | positive regulation of immune system process (GO:0002684; p-adj = 7.77e-22) | regulation of immune response (GO:0050776; p-adj = 3.29e-19) | regulation of immune system process (GO:0002682; p-adj = 5.36e-19) | defense response (GO:0006952; p-adj = 3.22e-18) | inflammatory response (GO:0006954; …	Basophils (p-adj: 4.56e-02) | Bone marrow stromal cells (p-adj: 1.33e-02) | Dendritic cells (p-adj: 1.45e-02) | Eosinophils (p-adj: 3.66e-03) | Kupffer cells (p-adj: 3.97e-09) | Macrophages (p-adj: 1.54e-11) | Microglia (p-adj: 1.44e-03) | Monocytes (p-adj: 1.27e-07) | Neutrophils (p-adj: 1.26e-02) | Plasmacytoid dendritic cells (p-adj: 2.44e-04) | Red pulp macrophages (p-adj: 4.73e-03) | T folli…
STCA_red	0.22 (p-adj: 2.18e-08)	regulation of microvillus length (GO:0032532; p-adj = 8.71e-07) | brush border (GO:0005903; p-adj = 7.76e-06) | regulation of microvillus organization (GO:0032530; p-adj = 2.17e-05) | regulation of cell projection size (GO:0032536; p-adj = 2.17e-05) | intestinal hexose absorption (GO:0106001; p-adj = 1.06e-04) | brush border assembly (GO:1904970; p-adj = 1.06e-04) | cluster of actin-based cell pr…	Enterocytes (p-adj: 3.14e-09) | Epithelial cells (p-adj: 3.53e-04) | Paneth cells (p-adj: 1.09e-02) | Principal cells (p-adj: 7.86e-03) | Tuft cells (p-adj: 2.09e-05)
STCA_grey	0.19 (p-adj: 8.60e-07)	NA	Germ cells (p-adj: 3.12e-02)
STCA_pink	-0.3 (p-adj: 1.33e-14)	adaptive immune response (GO:0002250; p-adj = 1.69e-08) | immune system process (GO:0002376; p-adj = 6.34e-08) | immune response (GO:0006955; p-adj = 6.49e-08) | lymphocyte activation (GO:0046649; p-adj = 2.47e-07) | regulation of immune system process (GO:0002682; p-adj = 9.62e-07) | leukocyte activation (GO:0045321; p-adj = 1.23e-05) | B cell receptor signaling pathway (GO:0050853; p-adj = 1.60…	B cells (p-adj: 2.26e-12) | Neutrophils (p-adj: 1.77e-03) | NK cells (p-adj: 1.26e-02) | Plasmacytoid dendritic cells (p-adj: 3.58e-02) | T helper cells (p-adj: 5.56e-03)
STCA_black	-0.35 (p-adj: 1.07e-20)	supramolecular fiber organization (GO:0097435; p-adj = 3.13e-04) | elastic fiber assembly (GO:0048251; p-adj = 3.29e-04) | extracellular matrix assembly (GO:0085029; p-adj = 7.16e-04) | regulation of calcium-mediated signaling (GO:0050848; p-adj = 9.26e-04) | collagen-containing extracellular matrix (GO:0062023; p-adj = 2.48e-03) | actomyosin structure organization (GO:0031032; p-adj = 2.79e-03) …	Endothelial cells (p-adj: 1.65e-02) | Fibroblasts (p-adj: 1.56e-02) | Granulosa cells (p-adj: 1.72e-02) | Peritubular myoid cells (p-adj: 4.33e-02) | Smooth muscle cells (p-adj: 3.38e-04)
STCA_blue	-0.69 (p-adj: 1.13e-102)	digestion (GO:0007586; p-adj = 6.05e-05) | extracellular space (GO:0005615; p-adj = 1.58e-04) | multicellular organismal homeostasis (GO:0048871; p-adj = 3.46e-04) | apical part of cell (GO:0045177; p-adj = 1.00e-03) | ethanol metabolic process (GO:0006067; p-adj = 1.57e-03) | extracellular region (GO:0005576; p-adj = 1.98e-03) | homeostatic process (GO:0042592; p-adj = 3.62e-03) | inorganic cati…	Acinar cells (p-adj: 6.97e-03) | Epithelial cells (p-adj: 1.29e-02) | Foveolar cells (p-adj: 1.15e-08) | Pulmonary alveolar type I cells (p-adj: 2.09e-05)
THCA_brown	0.76 (p-adj: 9.01e-54)	cell periphery (GO:0071944; p-adj = 3.02e-31) | plasma membrane (GO:0005886; p-adj = 7.29e-30) | membrane (GO:0016020; p-adj = 1.15e-25) | cellular_component (GO:0005575; p-adj = 1.63e-23) | extracellular region (GO:0005576; p-adj = 7.51e-23) | anatomical structure morphogenesis (GO:0009653; p-adj = 1.21e-22) | cellular anatomical entity (GO:0110165; p-adj = 2.52e-21) | extracellular space (GO:00…	Basal cells (p-adj: 3.21e-04) | Bone marrow stromal cells (p-adj: 4.37e-02) | Epithelial cells (p-adj: 2.73e-03) | Keratinocytes (p-adj: 1.77e-02) | Pulmonary alveolar type II cells (p-adj: 4.37e-02)
THCA_skyblue3	0.6 (p-adj: 8.72e-26)	corneocyte desquamation (GO:0003336; p-adj = 1.81e-01) | regulation of cornification (GO:1905715; p-adj = 1.81e-01) | negative regulation of cornification (GO:1905716; p-adj = 1.81e-01) | cornified envelope (GO:0001533; p-adj = 2.60e-01) | isopeptide cross-linking via N6-(L-isoglutamyl)-L-lysine (GO:0018153; p-adj = 2.98e-01) | CCR4 chemokine receptor binding (GO:0031729; p-adj = 2.98e-01) | cell…	Langerhans cells (p-adj: 2.45e-02)
THCA_darkorange	0.6 (p-adj: 3.57e-25)	amidine-lyase activity (GO:0016842; p-adj = 3.87e-02) | low-density lipoprotein particle receptor activity (GO:0005041; p-adj = 9.52e-02) | carbon-nitrogen lyase activity (GO:0016840; p-adj = 1.09e-01) | lipoprotein particle receptor activity (GO:0030228; p-adj = 1.36e-01) | phosphatidylethanolamine metabolic process (GO:0046337; p-adj = 2.42e-01) | phosphatidylcholine acyl-chain remodeling (GO:0…	NA
THCA_darkmagenta	0.55 (p-adj: 2.84e-20)	extracellular matrix structural constituent (GO:0005201; p-adj = 5.86e-22) | collagen-containing extracellular matrix (GO:0062023; p-adj = 3.58e-20) | extracellular matrix (GO:0031012; p-adj = 3.95e-18) | extracellular matrix organization (GO:0030198; p-adj = 7.54e-18) | extracellular structure organization (GO:0043062; p-adj = 7.91e-18) | structural molecule activity (GO:0005198; p-adj = 8.52e-1…	Fibroblasts (p-adj: 5.17e-08)
THCA_orangered4	0.46 (p-adj: 3.17e-13)	response to stress (GO:0006950; p-adj = 4.60e-05) | circulatory system development (GO:0072359; p-adj = 9.38e-05) | cell chemotaxis (GO:0060326; p-adj = 3.52e-04) | inflammatory response (GO:0006954; p-adj = 3.75e-04) | vasculature development (GO:0001944; p-adj = 4.07e-04) | cardiovascular system development (GO:0072358; p-adj = 4.35e-04) | positive regulation of nitrogen compound metabolic proc…	Alveolar macrophages (p-adj: 2.88e-02) | Trophoblast cells (p-adj: 4.63e-02)
THCA_blue	0.42 (p-adj: 1.26e-10)	immune system process (GO:0002376; p-adj = 1.96e-104) | immune response (GO:0006955; p-adj = 8.54e-101) | cell activation (GO:0001775; p-adj = 7.59e-73) | defense response (GO:0006952; p-adj = 6.99e-69) | leukocyte activation (GO:0045321; p-adj = 4.62e-67) | immune effector process (GO:0002252; p-adj = 2.42e-63) | response to stimulus (GO:0050896; p-adj = 1.71e-62) | response to other organism (G…	Alveolar macrophages (p-adj: 5.67e-05) | B cells (p-adj: 5.09e-05) | Basophils (p-adj: 5.90e-03) | Dendritic cells (p-adj: 4.52e-16) | Eosinophils (p-adj: 5.48e-04) | Epithelial cells (p-adj: 5.30e-03) | Hematopoietic stem cells (p-adj: 1.13e-03) | Kupffer cells (p-adj: 4.04e-13) | Langerhans cells (p-adj: 4.63e-02) | Macrophages (p-adj: 1.79e-36) | Mast cells (p-adj: 2.27e-07) | Microglia (p-adj…
THCA_lightcyan	0.41 (p-adj: 2.17e-10)	intracellular (GO:0005622; p-adj = 9.89e-12) | cellular process (GO:0009987; p-adj = 1.93e-09) | biological_process (GO:0008150; p-adj = 2.47e-09) | intracellular organelle (GO:0043229; p-adj = 3.60e-09) | cytosol (GO:0005829; p-adj = 8.19e-09) | organelle (GO:0043226; p-adj = 7.71e-08) | cytoplasm (GO:0005737; p-adj = 1.59e-07) | purine ribonucleoside triphosphate binding (GO:0035639; p-adj = 2.…	NA
THCA_darkred	0.38 (p-adj: 2.20e-08)	protein binding (GO:0005515; p-adj = 1.66e-08) | binding (GO:0005488; p-adj = 1.25e-05) | molecular_function (GO:0003674; p-adj = 6.95e-05) | intracellular (GO:0005622; p-adj = 1.42e-04) | intracellular non-membrane-bounded organelle (GO:0043232; p-adj = 1.56e-04) | non-membrane-bounded organelle (GO:0043228; p-adj = 1.63e-04) | interspecies interaction between organisms (GO:0044419; p-adj = 1.72…	NA
THCA_purple	0.37 (p-adj: 4.45e-08)	membrane (GO:0016020; p-adj = 3.86e-05) | cellular anatomical entity (GO:0110165; p-adj = 1.12e-04) | cellular_component (GO:0005575; p-adj = 2.71e-04) | protein binding (GO:0005515; p-adj = 2.09e-03) | cell development (GO:0048468; p-adj = 2.78e-03) | cell periphery (GO:0071944; p-adj = 3.04e-03) | molecular_function (GO:0003674; p-adj = 3.71e-03) | plasma membrane (GO:0005886; p-adj = 5.52e-03)…	NA
THCA_mediumpurple3	0.23 (p-adj: 6.64e-03)	regulation of immune response (GO:0050776; p-adj = 7.10e-05) | regulation of lymphocyte activation (GO:0051249; p-adj = 8.74e-05) | lymphocyte activation (GO:0046649; p-adj = 1.16e-04) | regulation of leukocyte activation (GO:0002694; p-adj = 2.51e-04) | regulation of immune system process (GO:0002682; p-adj = 3.21e-04) | immune system process (GO:0002376; p-adj = 3.95e-04) | regulation of cell a…	B cells (p-adj: 8.60e-03)
THCA_magenta	0.22 (p-adj: 7.35e-03)	intracellular membrane-bounded organelle (GO:0043231; p-adj = 8.77e-27) | intracellular (GO:0005622; p-adj = 2.07e-23) | intracellular organelle (GO:0043229; p-adj = 4.93e-23) | membrane-bounded organelle (GO:0043227; p-adj = 9.33e-23) | organelle (GO:0043226; p-adj = 1.00e-21) | nucleus (GO:0005634; p-adj = 3.87e-17) | binding (GO:0005488; p-adj = 1.14e-14) | cellular_component (GO:0005575; p-ad…	NA
THCA_white	0.22 (p-adj: 7.35e-03)	regulation of leukocyte activation (GO:0002694; p-adj = 8.79e-08) | regulation of cell activation (GO:0050865; p-adj = 2.17e-07) | regulation of lymphocyte activation (GO:0051249; p-adj = 1.39e-05) | positive regulation of cell adhesion (GO:0045785; p-adj = 8.37e-05) | regulation of T cell activation (GO:0050863; p-adj = 9.69e-05) | positive regulation of immune system process (GO:0002684; p-adj …	NA
THCA_black	0.18 (p-adj: 4.97e-02)	system process (GO:0003008; p-adj = 1.07e-07) | G protein-coupled receptor activity (GO:0004930; p-adj = 1.68e-05) | nervous system process (GO:0050877; p-adj = 2.06e-05) | G protein-coupled receptor signaling pathway (GO:0007186; p-adj = 1.52e-04) | sensory perception (GO:0007600; p-adj = 3.12e-04) | sensory perception of chemical stimulus (GO:0007606; p-adj = 9.23e-04) | intrinsic component of …	NA
THCA_darkolivegreen	-0.19 (p-adj: 3.64e-02)	nucleus (GO:0005634; p-adj = 3.52e-06) | RNA metabolic process (GO:0016070; p-adj = 2.38e-05) | nucleic acid binding (GO:0003676; p-adj = 2.89e-05) | nucleic acid metabolic process (GO:0090304; p-adj = 4.04e-05) | heterocyclic compound binding (GO:1901363; p-adj = 4.14e-05) | organic cyclic compound binding (GO:0097159; p-adj = 5.70e-05) | RNA splicing (GO:0008380; p-adj = 6.82e-05) | mRNA proces…	NA
THCA_cyan	-0.2 (p-adj: 2.34e-02)	DNA binding (GO:0003677; p-adj = 4.57e-06) | nucleic acid binding (GO:0003676; p-adj = 3.83e-05) | cellular macromolecule metabolic process (GO:0044260; p-adj = 5.25e-05) | intracellular (GO:0005622; p-adj = 8.74e-04) | DNA-binding transcription factor activity (GO:0003700; p-adj = 2.06e-03) | macromolecule metabolic process (GO:0043170; p-adj = 2.43e-03) | nitrogen compound metabolic process (GO…	NA
THCA_lightyellow	-0.21 (p-adj: 1.35e-02)	vasculature development (GO:0001944; p-adj = 2.38e-12) | cardiovascular system development (GO:0072358; p-adj = 2.91e-12) | blood vessel development (GO:0001568; p-adj = 1.07e-11) | blood vessel morphogenesis (GO:0048514; p-adj = 1.01e-10) | regulation of cellular component movement (GO:0051270; p-adj = 2.49e-10) | angiogenesis (GO:0001525; p-adj = 6.25e-10) | regulation of cell migration (GO:003…	Adipocytes (p-adj: 2.82e-03) | Cardiomyocytes (p-adj: 9.93e-03) | Endothelial cells (p-adj: 1.33e-15) | Endothelial cells (aorta) (p-adj: 4.37e-02) | Loop of Henle cells (p-adj: 1.82e-24) | Pericytes (p-adj: 4.78e-03)
THCA_saddlebrown	-0.24 (p-adj: 2.46e-03)	hydrogen peroxide biosynthetic process (GO:0050665; p-adj = 2.93e-03) | thyroid hormone generation (GO:0006590; p-adj = 3.44e-03) | sialyltransferase activity (GO:0008373; p-adj = 4.66e-03) | sialylation (GO:0097503; p-adj = 4.66e-03) | antibiotic biosynthetic process (GO:0017000; p-adj = 5.34e-03) | cuticle development (GO:0042335; p-adj = 5.40e-03) | thyroid hormone metabolic process (GO:004240…	NA
THCA_plum1	-0.27 (p-adj: 4.26e-04)	ATP binding (GO:0005524; p-adj = 5.65e-03) | protein serine/threonine kinase activity (GO:0004674; p-adj = 7.35e-03) | adenyl ribonucleotide binding (GO:0032559; p-adj = 7.55e-03) | adenyl nucleotide binding (GO:0030554; p-adj = 7.94e-03) | phosphotransferase activity, alcohol group as acceptor (GO:0016773; p-adj = 1.02e-02) | kinase activity (GO:0016301; p-adj = 1.65e-02) | drug binding (GO:0008…	NA
THCA_darkgreen	-0.28 (p-adj: 2.15e-04)	mitochondrial membrane (GO:0031966; p-adj = 1.78e-12) | mitochondrial inner membrane (GO:0005743; p-adj = 2.45e-12) | mitochondrion (GO:0005739; p-adj = 2.51e-12) | mitochondrial envelope (GO:0005740; p-adj = 5.73e-12) | ribonucleoprotein complex (GO:1990904; p-adj = 1.01e-11) | mitochondrial protein complex (GO:0098798; p-adj = 1.07e-11) | organelle envelope (GO:0031967; p-adj = 1.32e-11) | enve…	NA
THCA_yellowgreen	-0.3 (p-adj: 2.55e-05)	DNA-binding transcription activator activity, RNA polymerase II-specific (GO:0001228; p-adj = 9.62e-15) | DNA-binding transcription activator activity (GO:0001216; p-adj = 9.94e-15) | positive regulation of transcription by RNA polymerase II (GO:0045944; p-adj = 7.33e-12) | positive regulation of RNA metabolic process (GO:0051254; p-adj = 1.81e-11) | RNA polymerase II transcription regulatory reg…	Endothelial cells (p-adj: 8.60e-03)
THCA_salmon	-0.32 (p-adj: 7.71e-06)	mitochondrial inner membrane (GO:0005743; p-adj = 5.98e-85) | organelle inner membrane (GO:0019866; p-adj = 4.21e-80) | mitochondrial envelope (GO:0005740; p-adj = 2.58e-78) | mitochondrial membrane (GO:0031966; p-adj = 1.36e-76) | mitochondrial protein complex (GO:0098798; p-adj = 4.46e-68) | mitochondrion (GO:0005739; p-adj = 4.18e-66) | oxidative phosphorylation (GO:0006119; p-adj = 1.39e-64) …	NA
THCA_pink	-0.36 (p-adj: 1.83e-07)	intracellular (GO:0005622; p-adj = 1.30e-22) | intracellular membrane-bounded organelle (GO:0043231; p-adj = 5.51e-21) | intracellular organelle (GO:0043229; p-adj = 8.01e-20) | membrane-bounded organelle (GO:0043227; p-adj = 4.13e-18) | organelle (GO:0043226; p-adj = 8.29e-18) | nucleus (GO:0005634; p-adj = 2.55e-16) | cellular nitrogen compound metabolic process (GO:0034641; p-adj = 5.60e-16) |…	NA
THCA_sienna3	-0.36 (p-adj: 1.02e-07)	ESCRT III complex (GO:0000815; p-adj = 1.46e-04) | midbody abscission (GO:0061952; p-adj = 9.46e-04) | regulation of mitotic spindle assembly (GO:1901673; p-adj = 1.59e-03) | viral budding via host ESCRT complex (GO:0039702; p-adj = 1.84e-03) | mitotic cytokinetic process (GO:1902410; p-adj = 2.43e-03) | viral budding (GO:0046755; p-adj = 3.09e-03) | ESCRT complex (GO:0036452; p-adj = 3.46e-03) |…	NA
THCA_violet	-0.37 (p-adj: 6.40e-08)	DNA binding (GO:0003677; p-adj = 4.81e-13) | nucleic acid binding (GO:0003676; p-adj = 2.97e-11) | regulation of transcription, DNA-templated (GO:0006355; p-adj = 4.60e-11) | regulation of nucleic acid-templated transcription (GO:1903506; p-adj = 7.31e-11) | regulation of RNA biosynthetic process (GO:2001141; p-adj = 7.58e-11) | regulation of cellular macromolecule biosynthetic process (GO:200011…	NA
THCA_yellow	-0.48 (p-adj: 5.80e-15)	mitochondrion (GO:0005739; p-adj = 2.99e-09) | mitochondrial envelope (GO:0005740; p-adj = 3.49e-08) | mitochondrial membrane (GO:0031966; p-adj = 2.49e-07) | organelle membrane (GO:0031090; p-adj = 6.32e-07) | mitochondrial inner membrane (GO:0005743; p-adj = 1.85e-06) | cytoplasm (GO:0005737; p-adj = 1.02e-05) | intracellular membrane-bounded organelle (GO:0043231; p-adj = 1.99e-05) | intracell…	NA
THCA_darkturquoise	-0.54 (p-adj: 1.27e-19)	intracellular (GO:0005622; p-adj = 7.23e-04) | intracellular organelle (GO:0043229; p-adj = 3.07e-03) | response to clozapine (GO:0097338; p-adj = 3.39e-03) | intracellular membrane-bounded organelle (GO:0043231; p-adj = 5.34e-03) | organelle (GO:0043226; p-adj = 7.29e-03) | response to antipsychotic drug (GO:0097332; p-adj = 8.70e-03) | cytoplasm (GO:0005737; p-adj = 1.27e-02) | membrane-bounded…	NA
THCA_red	-0.56 (p-adj: 3.51e-21)	cytoplasm (GO:0005737; p-adj = 1.64e-16) | intracellular (GO:0005622; p-adj = 2.23e-14) | intracellular membrane-bounded organelle (GO:0043231; p-adj = 4.27e-12) | organelle (GO:0043226; p-adj = 5.11e-11) | intracellular organelle (GO:0043229; p-adj = 6.36e-11) | membrane-bounded organelle (GO:0043227; p-adj = 2.49e-10) | molecular_function (GO:0003674; p-adj = 2.05e-09) | cellular process (GO:00…	Radial glia cells (p-adj: 5.90e-03)
THCA_midnightblue	-0.61 (p-adj: 2.01e-26)	extracellular matrix (GO:0031012; p-adj = 1.72e-11) | extracellular region (GO:0005576; p-adj = 9.91e-11) | collagen-containing extracellular matrix (GO:0062023; p-adj = 2.66e-10) | regulation of multicellular organismal process (GO:0051239; p-adj = 4.04e-09) | developmental process (GO:0032502; p-adj = 1.86e-08) | multicellular organism development (GO:0007275; p-adj = 2.10e-08) | anatomical str…	Adipocytes (p-adj: 5.61e-07) | Endothelial cells (p-adj: 1.68e-03) | Fibroblasts (p-adj: 1.83e-06)
THCA_turquoise	-0.62 (p-adj: 2.15e-27)	intracellular (GO:0005622; p-adj = 1.18e-30) | organelle (GO:0043226; p-adj = 1.90e-24) | intracellular organelle (GO:0043229; p-adj = 7.88e-22) | intracellular membrane-bounded organelle (GO:0043231; p-adj = 1.47e-18) | membrane-bounded organelle (GO:0043227; p-adj = 3.46e-17) | nucleus (GO:0005634; p-adj = 5.86e-12) | cellular_component (GO:0005575; p-adj = 9.24e-12) | cellular anatomical entit…	NA
THCA_orange	-0.66 (p-adj: 5.52e-33)	detoxification of copper ion (GO:0010273; p-adj = 1.89e-14) | stress response to copper ion (GO:1990169; p-adj = 1.89e-14) | detoxification of inorganic compound (GO:0061687; p-adj = 1.05e-13) | stress response to metal ion (GO:0097501; p-adj = 1.05e-13) | cellular response to zinc ion (GO:0071294; p-adj = 3.36e-12) | cellular response to copper ion (GO:0071280; p-adj = 1.74e-11) | cellular zinc …	NA
