# Supplementary material for: Transcriptomic and Genetic Associations between Alzheimer’s Disease, Parkinson’s Disease, and Cancer
Source: Cancers (Basel). 2021 Jun 15;13(12):2990. doi: 10.3390/cancers13122990 (PMC8232649; doi:10.3390/cancers13122990)
Supplement: Supplementary file 1 [file cancers-13-02990-s001.zip › Supplementary_File_8.xlsx]

## Sheet: Sheet 1
disorder	pert_id	DB_IDS	pert_iname	Spearman_cor	p_val	p_adj
AD	BRD-K43389675	DB00694	daunorubicin	0.224935	2.85233e-130	3.24817e-129
AD	BRD-K71879491	DB00755	tretinoin	-0.251061	7.68438e-163	1.44131e-161
AD	BRD-K93754473	DB00675	tamoxifen	0.0790122	3.34019e-17	8.77096e-17
AD	BRD-K18910433	DB00783	estradiol	-0.246731	3.64327e-157	6.40297e-156
AD	BRD-K21680192	DB01204	mitoxantrone	0.0721511	1.36457e-14	3.41066e-14
AD	BRD-K41260949	DB00313	valproic-acid	-0.24665	4.63758e-157	8.02409e-156
AD	BRD-K81418486	DB02546	vorinostat	0.00960564	0.30595	0.352
AD	BRD-K23984367	DB00398	sorafenib	-0.0144162	0.124414	0.15592
AD	BRD-K86882815	DB00248	cabergoline	0.0863192	3.06135e-20	8.54118e-20
AD	BRD-K08547377	DB00762	irinotecan	0.0835864	4.4998e-19	1.23537e-18
AD	BRD-A29485665	DB01128	bicalutamide	0.0630488	1.74159e-11	4.07039e-11
AD	BRD-K13032584	DB01168	procarbazine	-0.243799	2.18885e-153	3.51476e-152
AD	BRD-K23566484	DB00665	nilutamide	-0.245736	7.07236e-156	1.18688e-154
AD	BRD-K70330367	DB00915	amantadine	0.00162648	0.86238	0.880527
AD	BRD-K92093830	DB00997	doxorubicin	0.198543	2.37809e-101	1.93718e-100
AD	BRD-A00546892	DB00810	biperiden	-0.0493795	1.39511e-07	2.8859e-07
AD	BRD-A49160188	DB00843	donepezil	0.183334	1.90378e-86	1.33205e-85
AD	BRD-A93255169	DB01041	thalidomide	-0.212447	4.26961e-116	3.93792e-115
AD	BRD-K04548931	DB00445	epirubicin	0.195494	2.92303e-98	2.33842e-97
AD	BRD-K09631521	DB04572	thiotepa	-0.255228	2.08145e-168	4.42458e-167
AD	BRD-K15933101	DB00268	ropinirole	0.0605725	1.03651e-10	2.38503e-10
AD	BRD-K28307902	DB00499	flutamide	0.223684	8.22854e-129	9.09213e-128
AD	BRD-K29458283	DB00291	chlorambucil	0.262531	2.04014e-178	5.00396e-177
AD	BRD-K51350053	DB00539	toremifene	-0.0167746	0.0737916	0.0960366
AD	BRD-K60770992	DB01186	pergolide	-0.306047	6.45121e-245	4.49972e-243
AD	BRD-K63828191	DB00481	raloxifene	-0.167753	1.74015e-72	1.01676e-71
AD	BRD-K19507340	DB00351	megestrol	-0.275169	1.66256e-196	5.98521e-195
AD	BRD-K88789588	DB01006	letrozole	-0.0162888	0.0825431	0.106449
AD	BRD-K15108141	DB00441	gemcitabine	0.123069	1.37179e-39	5.12011e-39
AD	BRD-K32107296	DB00853	temozolomide	0.262788	8.92837e-179	2.21424e-177
AD	BRD-K56343971	DB08881	vemurafenib	0.0132258	0.158652	0.19414
AD	BRD-K88510285	DB00188	bortezomib	0.0471011	5.09641e-07	1.0202e-06
AD	BRD-K52172416	DB01217	anastrozole	-0.0496522	1.19012e-07	2.46643e-07
AD	BRD-K70578146	DB00970	dactinomycin	0.183941	5.11786e-87	3.63792e-86
AD	BRD-K93034159	DB00242	cladribine	0.00363873	0.698161	0.732282
AD	BRD-K06388322	DB00413	pramipexole	0.0591056	2.88624e-10	6.54018e-10
AD	BRD-K33106058	DB00987	cytarabine	0.151333	3.5266e-59	1.74146e-58
AD	BRD-K33425534	DB00990	exemestane	-0.282478	2.03141e-207	8.09663e-206
AD	BRD-K37798499	DB00773	etoposide	0.0282325	0.00261664	0.00410425
AD	BRD-K49481516	DB00674	galantamine	0.267491	2.12561e-185	5.7858e-184
AD	BRD-K55696337	DB01030	topotecan	0.227084	8.4466e-133	9.97504e-132
AD	BRD-K59456551	DB00563	methotrexate	0.147815	1.63234e-56	7.71903e-56
AD	BRD-K69650333	DB01177	idarubicin	0.210254	1.06717e-113	9.4147e-113
AD	BRD-K81473089	DB00382	tacrine	0.0965009	6.43218e-25	1.9775e-24
AD	BRD-K82109576	DB00541	vincristine	-0.132554	1.05959e-45	4.35545e-45
AD	BRD-K84036904	DB06710	testosterone	0.25114	6.04001e-163	1.14248e-161
AD	BRD-K86434416	DB01037	selegiline	0.260756	5.92054e-176	1.37653e-174
AD	BRD-K92723993	DB00619	imatinib	-0.0547446	5.25601e-09	1.15127e-08
AD	BRD-M07438658	DB01259	lapatinib	-0.235382	8.14475e-143	1.07569e-141
AD	BRD-K61192372	DB01101	capecitabine	-0.185794	9.02757e-89	6.54206e-88
AD	BRD-K07265709	DB00380	dexrazoxane	-0.212541	3.36236e-116	3.127e-115
AD	BRD-K13514097	DB01590	everolimus	0.143039	5.33319e-53	2.40965e-52
AD	BRD-K19687926	DB01259	lapatinib	-0.151321	3.59784e-59	1.77271e-58
AD	BRD-K64052750	DB00317	gefitinib	-0.00979461	0.296533	0.343001
AD	BRD-K70401845	DB00530	erlotinib	0.130593	2.12442e-44	8.60564e-44
AD	BRD-K74514084	DB06589	pazopanib	-0.216893	4.8459e-121	4.76478e-120
AD	BRD-K78431006	DB08865	crizotinib	0.0462798	8.01616e-07	1.58758e-06
AD	BRD-M64432851	DB01268	sunitinib	0.0933111	2.13617e-23	6.34033e-23
AD	BRD-A76019558	DB01026	ketoconazole	-0.00419169	0.655065	0.694917
AD	BRD-A79803969	DB01043	memantine	-0.137499	4.51674e-49	1.935e-48
AD	BRD-K10852020	DB00323	tolcapone	-0.149556	7.96618e-58	3.85694e-57
AD	BRD-K23204545	DB01008	busulfan	0.0843256	2.19336e-19	6.05141e-19
AD	BRD-K66788707	DB01073	fludarabine	0.183453	1.47358e-86	1.03755e-85
AD	BRD-K82216340	DB00603	medroxyprogesterone	0.27198	7.53827e-192	2.40363e-190
AD	BRD-K83636919	DB00494	entacapone	-0.230563	5.95827e-137	7.38826e-136
AD	BRD-K91601245	DB01033	mercaptopurine	-0.0544639	6.28962e-09	1.37228e-08
AD	BRD-K34730807	DB01235	levodopa	0.160104	4.14627e-66	2.23e-65
AD	BRD-A48180038	DB00376	trihexyphenidyl	-0.177511	4.47735e-81	2.97424e-80
AD	BRD-K34411947	DB00428	streptozotocin	0.141851	3.82406e-52	1.70026e-51
AD	BRD-K78712176	DB00190	carbidopa	0.0688826	1.98242e-13	4.85172e-13
AD	BRD-A67097164	DB01181	ifosfamide	0.0263692	0.00494149	0.00751834
AD	BRD-K10706131	DB00989	rivastigmine	-0.0668507	9.84377e-13	2.37528e-12
AD	BRD-K24844714	DB00544	fluorouracil	-0.169541	5.06876e-74	3.04945e-73
AD	BRD-K64931368	DB00513	aminocaproic-acid	-0.0476026	3.85088e-07	7.80669e-07
AD	BRD-K01188359	DB00570	vinblastine	-0.0211132	0.0244228	0.0342241
AD	BRD-K33240821	DB06809	plerixafor	-0.00920987	0.326309	0.372734
AD	BRD-K42828737	DB01268	sunitinib	-0.0483578	2.51187e-07	5.13414e-07
AD	BRD-K77625799	DB05294	vandetanib	0.0225081	0.0164337	0.0235733
AD	BRD-K17068645	DB06769	bendamustine	0.0362228	0.000112576	0.000198632
AD	BRD-K34022604	DB00631	clofarabine	-0.000435229	0.963003	0.968209
AD	BRD-K03601870	DB04845	ixabepilone	0.0243927	0.00932054	0.0137498
AD	BRD-K58114536	DB01367	rasagiline	-0.0497021	1.15585e-07	2.39988e-07
AD	BRD-K61397605	DB06176	romidepsin	0.0188541	0.0444756	0.0601633
AD	BRD-K51747290	DB01005	hydroxyurea	-0.0400719	1.93355e-05	3.55201e-05
AD	BRD-K62685538	DB06825	triptorelin	-0.0475788	3.90275e-07	7.90095e-07
AD	BRD-K49350383	DB00352	thioguanine	0.00372804	0.69113	0.726272
AD	BRD-K84466663	DB01280	nelarabine	0.0385791	3.90302e-05	7.03679e-05
AD	BRD-K72951360	DB00385	valrubicin	0.0149291	0.11157	0.140851
AD	BRD-A74914197	DB06813	pralatrexate	0.0266006	0.00457543	0.00698998
AD	BRD-K76022557	DB00714	r(-)-apomorphine	-0.0499464	1.00165e-07	2.08747e-07
AD	BRD-K91111634	DB05271	rotigotine	-0.0479128	3.23352e-07	6.57904e-07
AD	BRD-K99504665	DB00014	goserelin-acetate	-0.0453523	1.32497e-06	2.58282e-06
AD	BRD-K92441787	DB00307	bexarotene	0.0303624	0.00120937	0.00195178
PD	BRD-K43389675	DB00694	daunorubicin	-0.0405026	1.37067e-05	2.53256e-05
PD	BRD-K71879491	DB00755	tretinoin	0.00131215	0.888012	0.901749
PD	BRD-K93754473	DB00675	tamoxifen	0.00181475	0.845582	0.867343
PD	BRD-K18910433	DB00783	estradiol	-0.0244436	0.0086987	0.0128665
PD	BRD-K21680192	DB01204	mitoxantrone	0.00549051	0.555698	0.599007
PD	BRD-K41260949	DB00313	valproic-acid	-0.0327306	0.000442114	0.000744192
PD	BRD-K81418486	DB02546	vorinostat	-0.0575156	6.50575e-10	1.45791e-09
PD	BRD-K23984367	DB00398	sorafenib	0.00067561	0.942199	0.950288
PD	BRD-K86882815	DB00248	cabergoline	0.0150265	0.106802	0.135057
PD	BRD-K08547377	DB00762	irinotecan	0.0729515	4.52095e-15	1.1402e-14
PD	BRD-A29485665	DB01128	bicalutamide	0.0128488	0.167899	0.204437
PD	BRD-K13032584	DB01168	procarbazine	-0.026542	0.00438591	0.00672385
PD	BRD-K23566484	DB00665	nilutamide	-0.0332047	0.00036455	0.000618294
PD	BRD-K70330367	DB00915	amantadine	-0.00247102	0.790864	0.816092
PD	BRD-K92093830	DB00997	doxorubicin	-0.0178481	0.055416	0.0737119
PD	BRD-A00546892	DB00810	biperiden	-0.0142829	0.125297	0.156493
PD	BRD-A49160188	DB00843	donepezil	0.00700875	0.451939	0.496177
PD	BRD-A93255169	DB01041	thalidomide	-0.0342039	0.000240829	0.00041444
PD	BRD-K04548931	DB00445	epirubicin	-0.03116	0.000823161	0.00134897
PD	BRD-K09631521	DB04572	thiotepa	-0.0195527	0.0358531	0.049185
PD	BRD-K15933101	DB00268	ropinirole	0.0103383	0.267202	0.313068
PD	BRD-K28307902	DB00499	flutamide	0.00373097	0.688857	0.724884
PD	BRD-K29458283	DB00291	chlorambucil	0.0595242	1.61825e-10	3.70076e-10
PD	BRD-K51350053	DB00539	toremifene	-0.00306898	0.741882	0.773053
PD	BRD-K60770992	DB01186	pergolide	-0.0458031	8.73637e-07	1.72258e-06
PD	BRD-K63828191	DB00481	raloxifene	-0.00394951	0.671667	0.709494
PD	BRD-K19507340	DB00351	megestrol	-0.0128463	0.167983	0.204437
PD	BRD-K88789588	DB01006	letrozole	-0.0260267	0.00521174	0.00790796
PD	BRD-K15108141	DB00441	gemcitabine	0.045881	8.37033e-07	1.65332e-06
PD	BRD-K32107296	DB00853	temozolomide	0.0454606	1.05368e-06	2.06481e-06
PD	BRD-K56343971	DB08881	vemurafenib	0.0684456	1.92098e-13	4.7065e-13
PD	BRD-K88510285	DB00188	bortezomib	0.0130266	0.162093	0.197916
PD	BRD-K52172416	DB01217	anastrozole	-0.00830459	0.372789	0.419291
PD	BRD-K70578146	DB00970	dactinomycin	-0.0127904	0.169841	0.206585
PD	BRD-K93034159	DB00242	cladribine	0.0111788	0.230239	0.273784
PD	BRD-K06388322	DB00413	pramipexole	0.00972559	0.296591	0.343001
PD	BRD-K33106058	DB00987	cytarabine	0.00713767	0.443664	0.488533
PD	BRD-K33425534	DB00990	exemestane	-0.0777562	6.41038e-17	1.67934e-16
PD	BRD-K37798499	DB00773	etoposide	0.0136423	0.143152	0.177016
PD	BRD-K49481516	DB00674	galantamine	0.0440681	2.22675e-06	4.30312e-06
PD	BRD-K55696337	DB01030	topotecan	0.0179313	0.0542875	0.0725133
PD	BRD-K59456551	DB00563	methotrexate	0.0487369	1.663e-07	3.43051e-07
PD	BRD-K69650333	DB01177	idarubicin	-0.0161754	0.0825555	0.106449
PD	BRD-K81473089	DB00382	tacrine	-0.0113571	0.22289	0.265753
PD	BRD-K82109576	DB00541	vincristine	0.0306511	0.00100104	0.00162852
PD	BRD-K84036904	DB06710	testosterone	0.0583412	3.69277e-10	8.33394e-10
PD	BRD-K86434416	DB01037	selegiline	0.0457655	8.91853e-07	1.75694e-06
PD	BRD-K92723993	DB00619	imatinib	-0.0179162	0.0544903	0.0726971
PD	BRD-M07438658	DB01259	lapatinib	-0.00999709	0.283311	0.329521
PD	BRD-K61192372	DB01101	capecitabine	-0.0333327	0.000345906	0.000588462
PD	BRD-K07265709	DB00380	dexrazoxane	-0.00978171	0.293813	0.340317
PD	BRD-K13514097	DB01590	everolimus	0.0781638	4.4131e-17	1.15747e-16
PD	BRD-K19687926	DB01259	lapatinib	-0.0303755	0.00111163	0.00179795
PD	BRD-K64052750	DB00317	gefitinib	-0.0142967	0.124932	0.15648
PD	BRD-K70401845	DB00530	erlotinib	0.024624	0.00821665	0.0122101
PD	BRD-K74514084	DB06589	pazopanib	-0.0317088	0.000664479	0.00110023
PD	BRD-K78431006	DB08865	crizotinib	0.0188766	0.0427633	0.0579876
PD	BRD-M64432851	DB01268	sunitinib	0.101261	1.2142e-27	3.86604e-27
PD	BRD-A76019558	DB01026	ketoconazole	0.070183	4.6528e-14	1.15518e-13
PD	BRD-A79803969	DB01043	memantine	-0.0181261	0.0517207	0.0692921
PD	BRD-K10852020	DB00323	tolcapone	-0.0498322	8.73279e-08	1.82677e-07
PD	BRD-K23204545	DB01008	busulfan	0.0101706	0.275039	0.320902
PD	BRD-K66788707	DB01073	fludarabine	0.0342918	0.000232079	0.000400001
PD	BRD-K82216340	DB00603	medroxyprogesterone	0.0474314	3.52101e-07	7.14444e-07
PD	BRD-K83636919	DB00494	entacapone	-0.0278806	0.00276504	0.00433397
PD	BRD-K91601245	DB01033	mercaptopurine	0.00138854	0.881539	0.896808
PD	BRD-K34730807	DB01235	levodopa	0.00486819	0.601354	0.641597
PD	BRD-A48180038	DB00376	trihexyphenidyl	0.00022928	0.980369	0.98257
PD	BRD-K34411947	DB00428	streptozotocin	-0.0138743	0.136472	0.169225
PD	BRD-K78712176	DB00190	carbidopa	-0.0384271	3.69928e-05	6.68567e-05
PD	BRD-A67097164	DB01181	ifosfamide	0.0102968	0.269127	0.314993
PD	BRD-K10706131	DB00989	rivastigmine	0.00721508	0.438736	0.483346
PD	BRD-K24844714	DB00544	fluorouracil	-0.0484907	1.91855e-07	3.94307e-07
PD	BRD-K64931368	DB00513	aminocaproic-acid	-0.0103508	0.266624	0.312719
PD	BRD-K01188359	DB00570	vinblastine	0.0496051	9.99149e-08	2.08421e-07
PD	BRD-K33240821	DB06809	plerixafor	-0.0129062	0.166008	0.202364
PD	BRD-K42828737	DB01268	sunitinib	-0.00560833	0.547248	0.591505
PD	BRD-K77625799	DB05294	vandetanib	-0.00817959	0.380028	0.425174
PD	BRD-K17068645	DB06769	bendamustine	0.00874822	0.347796	0.394251
PD	BRD-K34022604	DB00631	clofarabine	0.000250168	0.978581	0.981587
PD	BRD-K03601870	DB04845	ixabepilone	0.00829623	0.373271	0.419507
PD	BRD-K58114536	DB01367	rasagiline	-0.00981435	0.292205	0.33863
PD	BRD-K61397605	DB06176	romidepsin	0.00126213	0.892255	0.904822
PD	BRD-K51747290	DB01005	hydroxyurea	-0.0146633	0.115546	0.145378
PD	BRD-K62685538	DB06825	triptorelin	-0.0215783	0.020556	0.0291308
PD	BRD-K49350383	DB00352	thioguanine	-0.00108249	0.907516	0.918411
PD	BRD-K84466663	DB01280	nelarabine	0.00996911	0.284661	0.330918
PD	BRD-K72951360	DB00385	valrubicin	0.00289811	0.755782	0.785703
PD	BRD-A74914197	DB06813	pralatrexate	0.0194281	0.0370502	0.0506096
PD	BRD-K76022557	DB00714	r(-)-apomorphine	-0.0168024	0.0713332	0.0930542
PD	BRD-K91111634	DB05271	rotigotine	-0.0109321	0.240689	0.284845
PD	BRD-K99504665	DB00014	goserelin-acetate	-0.0153441	0.0995943	0.126447
PD	BRD-K92441787	DB00307	bexarotene	0.00663377	0.476501	0.521561
ALL	BRD-K43389675	DB00694	daunorubicin	-0.132802	2.61354e-48	1.10691e-47
ALL	BRD-K71879491	DB00755	tretinoin	0.0954082	1.18775e-25	3.68713e-25
ALL	BRD-K93754473	DB00675	tamoxifen	-0.0447718	9.37076e-07	1.84278e-06
ALL	BRD-K18910433	DB00783	estradiol	0.0873238	9.78323e-22	2.81394e-21
ALL	BRD-K21680192	DB01204	mitoxantrone	0.00191145	0.83423	0.856092
ALL	BRD-K41260949	DB00313	valproic-acid	0.0921154	5.14518e-24	1.54356e-23
ALL	BRD-K81418486	DB02546	vorinostat	-0.105594	4.44124e-31	1.47953e-30
ALL	BRD-K23984367	DB00398	sorafenib	0.0158328	0.0829887	0.106946
ALL	BRD-K86882815	DB00248	cabergoline	0.00112497	0.901972	0.913846
ALL	BRD-K08547377	DB00762	irinotecan	-0.0848355	1.33741e-20	3.7786e-20
ALL	BRD-A29485665	DB01128	bicalutamide	-0.0406982	8.28085e-06	1.55188e-05
ALL	BRD-K13032584	DB01168	procarbazine	0.0950544	1.79198e-25	5.54742e-25
ALL	BRD-K23566484	DB00665	nilutamide	0.0526764	7.86121e-09	1.71183e-08
ALL	BRD-K70330367	DB00915	amantadine	-0.0199378	0.0290246	0.0401879
ALL	BRD-K92093830	DB00997	doxorubicin	-0.118455	1.00277e-38	3.68121e-38
ALL	BRD-A00546892	DB00810	biperiden	0.00090979	0.920654	0.929646
ALL	BRD-A49160188	DB00843	donepezil	-0.0709191	7.57224e-15	1.90115e-14
ALL	BRD-A93255169	DB01041	thalidomide	0.0754135	1.35532e-16	3.53397e-16
ALL	BRD-K04548931	DB00445	epirubicin	-0.13175	1.43882e-47	6.02523e-47
ALL	BRD-K09631521	DB04572	thiotepa	0.0747338	2.52942e-16	6.5571e-16
ALL	BRD-K15933101	DB00268	ropinirole	0.0102971	0.259559	0.305642
ALL	BRD-K28307902	DB00499	flutamide	-0.0713469	5.2173e-15	1.31285e-14
ALL	BRD-K29458283	DB00291	chlorambucil	-0.0914278	1.11141e-23	3.30316e-23
ALL	BRD-K51350053	DB00539	toremifene	-0.0260721	0.00430296	0.00661317
ALL	BRD-K60770992	DB01186	pergolide	0.113851	6.92938e-36	2.45109e-35
ALL	BRD-K63828191	DB00481	raloxifene	0.0418055	4.66816e-06	8.82995e-06
ALL	BRD-K19507340	DB00351	megestrol	0.121362	1.41236e-40	5.36119e-40
ALL	BRD-K88789588	DB01006	letrozole	-0.00546378	0.549693	0.593573
ALL	BRD-K15108141	DB00441	gemcitabine	-0.0639171	2.46492e-12	5.88417e-12
ALL	BRD-K32107296	DB00853	temozolomide	-0.114546	2.6275e-36	9.33852e-36
ALL	BRD-K56343971	DB08881	vemurafenib	0.0501717	3.87108e-08	8.24451e-08
ALL	BRD-K88510285	DB00188	bortezomib	0.0090833	0.319966	0.36605
ALL	BRD-K52172416	DB01217	anastrozole	-0.00761804	0.404229	0.448652
ALL	BRD-K70578146	DB00970	dactinomycin	-0.113394	1.30637e-35	4.59908e-35
ALL	BRD-K93034159	DB00242	cladribine	-0.0235498	0.00991553	0.0145794
ALL	BRD-K06388322	DB00413	pramipexole	-0.020508	0.0247296	0.0345843
ALL	BRD-K33106058	DB00987	cytarabine	-0.0734615	8.01336e-16	2.05348e-15
ALL	BRD-K33425534	DB00990	exemestane	0.0814162	4.30354e-19	1.18294e-18
ALL	BRD-K37798499	DB00773	etoposide	-0.0401032	1.12021e-05	2.08013e-05
ALL	BRD-K49481516	DB00674	galantamine	-0.103192	9.48924e-30	3.09649e-29
ALL	BRD-K55696337	DB01030	topotecan	-0.159505	3.73268e-69	2.07764e-68
ALL	BRD-K59456551	DB00563	methotrexate	-0.047157	2.39196e-07	4.89355e-07
ALL	BRD-K69650333	DB01177	idarubicin	-0.121468	1.20525e-40	4.58284e-40
ALL	BRD-K81473089	DB00382	tacrine	-0.0466008	3.30835e-07	6.72517e-07
ALL	BRD-K82109576	DB00541	vincristine	0.0237098	0.00942377	0.0138837
ALL	BRD-K84036904	DB06710	testosterone	-0.115021	1.34871e-36	4.8165e-36
ALL	BRD-K86434416	DB01037	selegiline	-0.106914	8.00932e-32	2.69635e-31
ALL	BRD-K92723993	DB00619	imatinib	-0.0209838	0.0215777	0.0304626
ALL	BRD-M07438658	DB01259	lapatinib	0.105202	7.34775e-31	2.4405e-30
ALL	BRD-K61192372	DB01101	capecitabine	0.0641252	2.09308e-12	5.00188e-12
ALL	BRD-K07265709	DB00380	dexrazoxane	0.0731844	1.02744e-15	2.62086e-15
ALL	BRD-K13514097	DB01590	everolimus	-0.116497	1.66912e-37	6.02826e-37
ALL	BRD-K19687926	DB01259	lapatinib	0.0194692	0.0330207	0.0455232
ALL	BRD-K64052750	DB00317	gefitinib	-0.0266745	0.00348867	0.0053962
ALL	BRD-K70401845	DB00530	erlotinib	-0.0115373	0.206504	0.247008
ALL	BRD-K74514084	DB06589	pazopanib	0.0459337	4.85856e-07	9.74331e-07
ALL	BRD-K78431006	DB08865	crizotinib	0.0116703	0.201323	0.241458
ALL	BRD-M64432851	DB01268	sunitinib	-0.02253	0.0136224	0.0197565
ALL	BRD-A76019558	DB01026	ketoconazole	0.0749224	2.12862e-16	5.53093e-16
ALL	BRD-A79803969	DB01043	memantine	0.0419948	4.22624e-06	8.0349e-06
ALL	BRD-K10852020	DB00323	tolcapone	0.111126	2.93484e-34	1.02193e-33
ALL	BRD-K23204545	DB01008	busulfan	0.00349986	0.701578	0.734829
ALL	BRD-K66788707	DB01073	fludarabine	-0.0821403	2.08781e-19	5.76733e-19
ALL	BRD-K82216340	DB00603	medroxyprogesterone	-0.113956	5.98699e-36	2.1211e-35
ALL	BRD-K83636919	DB00494	entacapone	0.0652327	8.69185e-13	2.09959e-12
ALL	BRD-K91601245	DB01033	mercaptopurine	-0.0159003	0.0816844	0.10557
ALL	BRD-K34730807	DB01235	levodopa	-0.04674	3.0515e-07	6.21438e-07
ALL	BRD-A48180038	DB00376	trihexyphenidyl	0.078877	5.17192e-18	1.38083e-17
ALL	BRD-K34411947	DB00428	streptozotocin	-0.0732997	9.2659e-16	2.36901e-15
ALL	BRD-K78712176	DB00190	carbidopa	-0.0386841	2.26522e-05	4.14424e-05
ALL	BRD-A67097164	DB01181	ifosfamide	0.0040357	0.65859	0.697993
ALL	BRD-K10706131	DB00989	rivastigmine	0.00927849	0.309677	0.355738
ALL	BRD-K24844714	DB00544	fluorouracil	0.0386333	2.32201e-05	4.24119e-05
ALL	BRD-K64931368	DB00513	aminocaproic-acid	-0.00776912	0.394973	0.440178
ALL	BRD-K01188359	DB00570	vinblastine	-0.0666199	2.83201e-13	6.88567e-13
ALL	BRD-K33240821	DB06809	plerixafor	-0.0258299	0.00467631	0.00713921
ALL	BRD-K42828737	DB01268	sunitinib	-0.0205393	0.0245104	0.0343207
ALL	BRD-K77625799	DB05294	vandetanib	-0.00225244	0.805207	0.829359
ALL	BRD-K17068645	DB06769	bendamustine	0.00831522	0.362597	0.408745
ALL	BRD-K34022604	DB00631	clofarabine	0.00497942	0.585625	0.626914
ALL	BRD-K03601870	DB04845	ixabepilone	0.00275529	0.762903	0.791264
ALL	BRD-K58114536	DB01367	rasagiline	-0.00842735	0.356161	0.402303
ALL	BRD-K61397605	DB06176	romidepsin	0.0102955	0.259631	0.305642
ALL	BRD-K51747290	DB01005	hydroxyurea	-0.00606149	0.506906	0.552448
ALL	BRD-K62685538	DB06825	triptorelin	-0.00858859	0.347033	0.393586
ALL	BRD-K49350383	DB00352	thioguanine	0.0126875	0.164778	0.201085
ALL	BRD-K84466663	DB01280	nelarabine	0.0205747	0.0242649	0.0340602
ALL	BRD-K72951360	DB00385	valrubicin	0.00996262	0.275357	0.321106
ALL	BRD-A74914197	DB06813	pralatrexate	0.00762242	0.403959	0.448575
ALL	BRD-K76022557	DB00714	r(-)-apomorphine	-0.00263717	0.772782	0.800766
ALL	BRD-K91111634	DB05271	rotigotine	-0.011641	0.202454	0.242684
ALL	BRD-K99504665	DB00014	goserelin-acetate	-0.0178866	0.0501699	0.0672952
ALL	BRD-K92441787	DB00307	bexarotene	0.00363322	0.690783	0.726249
AML	BRD-K43389675	DB00694	daunorubicin	-0.0458053	1.01322e-06	1.98901e-06
AML	BRD-K71879491	DB00755	tretinoin	0.0266428	0.00447274	0.00683778
AML	BRD-K93754473	DB00675	tamoxifen	-0.00883206	0.346081	0.392906
AML	BRD-K18910433	DB00783	estradiol	0.024708	0.00838322	0.0124163
AML	BRD-K21680192	DB01204	mitoxantrone	0.00784704	0.402519	0.447199
AML	BRD-K41260949	DB00313	valproic-acid	0.028275	0.0025532	0.00401037
AML	BRD-K81418486	DB02546	vorinostat	-0.0595766	2.00122e-10	4.55789e-10
AML	BRD-K23984367	DB00398	sorafenib	0.0134688	0.150745	0.185378
AML	BRD-K86882815	DB00248	cabergoline	0.0186019	0.047188	0.0636012
AML	BRD-K08547377	DB00762	irinotecan	-0.0157638	0.092611	0.118254
AML	BRD-A29485665	DB01128	bicalutamide	-0.0122892	0.189838	0.22879
AML	BRD-K13032584	DB01168	procarbazine	0.0186352	0.0467931	0.0631453
AML	BRD-K23566484	DB00665	nilutamide	-0.00835265	0.372891	0.419291
AML	BRD-K70330367	DB00915	amantadine	-0.0111038	0.23618	0.280103
AML	BRD-K92093830	DB00997	doxorubicin	-0.0335579	0.000342358	0.000582871
AML	BRD-A00546892	DB00810	biperiden	-0.00390148	0.677257	0.714722
AML	BRD-A49160188	DB00843	donepezil	-0.0105434	0.260674	0.306568
AML	BRD-A93255169	DB01041	thalidomide	0.0211384	0.0241154	0.0338738
AML	BRD-K04548931	DB00445	epirubicin	-0.0428175	4.88092e-06	9.20897e-06
AML	BRD-K09631521	DB04572	thiotepa	0.0132604	0.157164	0.19253
AML	BRD-K15933101	DB00268	ropinirole	0.0219299	0.0192967	0.0274333
AML	BRD-K28307902	DB00499	flutamide	0.00135803	0.884811	0.899316
AML	BRD-K29458283	DB00291	chlorambucil	-0.0264321	0.00479857	0.00731585
AML	BRD-K51350053	DB00539	toremifene	-0.00548091	0.558746	0.601312
AML	BRD-K60770992	DB01186	pergolide	0.0251471	0.00729428	0.0108829
AML	BRD-K63828191	DB00481	raloxifene	0.0415376	9.28799e-06	1.73479e-05
AML	BRD-K19507340	DB00351	megestrol	0.0352838	0.000166395	0.000289698
AML	BRD-K88789588	DB01006	letrozole	0.00734855	0.43307	0.478047
AML	BRD-K15108141	DB00441	gemcitabine	-0.0558228	2.52559e-09	5.5813e-09
AML	BRD-K32107296	DB00853	temozolomide	-0.0165882	0.0767707	0.0995077
AML	BRD-K56343971	DB08881	vemurafenib	0.0510695	4.99127e-08	1.05697e-07
AML	BRD-K88510285	DB00188	bortezomib	0.0256454	0.00621362	0.00935186
AML	BRD-K52172416	DB01217	anastrozole	-0.00144865	0.877183	0.893302
AML	BRD-K70578146	DB00970	dactinomycin	-0.026699	0.00438918	0.00672385
AML	BRD-K93034159	DB00242	cladribine	-0.0273908	0.00347138	0.00537691
AML	BRD-K06388322	DB00413	pramipexole	0.0077599	0.407765	0.452351
AML	BRD-K33106058	DB00987	cytarabine	-0.0299332	0.00140329	0.00225171
AML	BRD-K33425534	DB00990	exemestane	-0.0167882	0.0732807	0.0954273
AML	BRD-K37798499	DB00773	etoposide	-0.0102386	0.274711	0.320733
AML	BRD-K49481516	DB00674	galantamine	-0.0303013	0.00122385	0.00197372
AML	BRD-K55696337	DB01030	topotecan	-0.0311646	0.000882818	0.00143933
AML	BRD-K59456551	DB00563	methotrexate	-0.035585	0.00014623	0.000255989
AML	BRD-K69650333	DB01177	idarubicin	-0.0184833	0.0486152	0.0654063
AML	BRD-K81473089	DB00382	tacrine	-0.00504343	0.590554	0.631282
AML	BRD-K82109576	DB00541	vincristine	0.016385	0.0804534	0.1041
AML	BRD-K84036904	DB06710	testosterone	-0.000330142	0.971905	0.976279
AML	BRD-K86434416	DB01037	selegiline	-0.00153755	0.869712	0.886796
AML	BRD-K92723993	DB00619	imatinib	-0.0136904	0.14414	0.177989
AML	BRD-M07438658	DB01259	lapatinib	0.0425236	5.66691e-06	1.06739e-05
AML	BRD-K61192372	DB01101	capecitabine	0.00931178	0.320516	0.366492
AML	BRD-K07265709	DB00380	dexrazoxane	0.0189084	0.0436623	0.059099
AML	BRD-K13514097	DB01590	everolimus	-0.0544844	6.00271e-09	1.31096e-08
AML	BRD-K19687926	DB01259	lapatinib	-0.00987427	0.292155	0.33863
AML	BRD-K64052750	DB00317	gefitinib	-0.00973999	0.298767	0.345159
AML	BRD-K70401845	DB00530	erlotinib	0.00626142	0.504152	0.550253
AML	BRD-K74514084	DB06589	pazopanib	0.00530678	0.571306	0.613351
AML	BRD-K78431006	DB08865	crizotinib	0.0175205	0.0615917	0.081393
AML	BRD-M64432851	DB01268	sunitinib	0.00691131	0.460938	0.50556
AML	BRD-A76019558	DB01026	ketoconazole	0.0514721	3.91475e-08	8.32958e-08
AML	BRD-A79803969	DB01043	memantine	0.0439571	2.71094e-06	5.1983e-06
AML	BRD-K10852020	DB00323	tolcapone	0.0157053	0.0938302	0.119605
AML	BRD-K23204545	DB01008	busulfan	0.0106492	0.255923	0.301914
AML	BRD-K66788707	DB01073	fludarabine	-0.0659166	1.9279e-12	4.622e-12
AML	BRD-K82216340	DB00603	medroxyprogesterone	-0.0115698	0.217093	0.259257
AML	BRD-K83636919	DB00494	entacapone	-0.0113425	0.226261	0.269197
AML	BRD-K91601245	DB01033	mercaptopurine	-0.0203564	0.0298678	0.0413042
AML	BRD-K34730807	DB01235	levodopa	0.00552163	0.555829	0.599007
AML	BRD-A48180038	DB00376	trihexyphenidyl	0.0532997	1.27018e-08	2.74448e-08
AML	BRD-K34411947	DB00428	streptozotocin	-0.00789225	0.399814	0.444746
AML	BRD-K78712176	DB00190	carbidopa	-0.0567887	1.3354e-09	2.97467e-09
AML	BRD-A67097164	DB01181	ifosfamide	0.00411663	0.660545	0.699732
AML	BRD-K10706131	DB00989	rivastigmine	-0.00337208	0.719047	0.751012
AML	BRD-K24844714	DB00544	fluorouracil	0.00439782	0.638956	0.679442
AML	BRD-K64931368	DB00513	aminocaproic-acid	-0.0155463	0.0972031	0.123552
AML	BRD-K01188359	DB00570	vinblastine	0.0266968	0.00439246	0.00672427
AML	BRD-K33240821	DB06809	plerixafor	-0.0290138	0.00196265	0.00312048
AML	BRD-K42828737	DB01268	sunitinib	-0.0132049	0.158908	0.194347
AML	BRD-K77625799	DB05294	vandetanib	0.00262985	0.779054	0.806142
AML	BRD-K17068645	DB06769	bendamustine	0.013262	0.157115	0.19253
AML	BRD-K34022604	DB00631	clofarabine	-0.00987711	0.292016	0.33863
AML	BRD-K03601870	DB04845	ixabepilone	-0.00151713	0.871427	0.888139
AML	BRD-K58114536	DB01367	rasagiline	-0.00386175	0.680361	0.717319
AML	BRD-K61397605	DB06176	romidepsin	-0.00981964	0.294833	0.341321
AML	BRD-K51747290	DB01005	hydroxyurea	0.00261628	0.780165	0.806918
AML	BRD-K62685538	DB06825	triptorelin	-0.00162808	0.862115	0.880527
AML	BRD-K49350383	DB00352	thioguanine	-0.00858004	0.360018	0.406454
AML	BRD-K84466663	DB01280	nelarabine	0.0235605	0.0119449	0.0174312
AML	BRD-K72951360	DB00385	valrubicin	0.0107751	0.250345	0.295646
AML	BRD-A74914197	DB06813	pralatrexate	-0.0059228	0.527487	0.572641
AML	BRD-K76022557	DB00714	r(-)-apomorphine	-0.00170138	0.855973	0.875186
AML	BRD-K91111634	DB05271	rotigotine	-0.0102983	0.271921	0.31793
AML	BRD-K99504665	DB00014	goserelin-acetate	-0.0110753	0.237388	0.281386
AML	BRD-K92441787	DB00307	bexarotene	0.015469	0.0988771	0.125608
BLCA	BRD-K43389675	DB00694	daunorubicin	-0.0962942	1.13621e-24	3.47877e-24
BLCA	BRD-K71879491	DB00755	tretinoin	0.109341	2.26363e-31	7.57484e-31
BLCA	BRD-K93754473	DB00675	tamoxifen	-0.150855	1.8794e-58	9.2194e-58
BLCA	BRD-K18910433	DB00783	estradiol	0.105343	3.15714e-29	1.02722e-28
BLCA	BRD-K21680192	DB01204	mitoxantrone	-0.0487783	2.15792e-07	4.42284e-07
BLCA	BRD-K41260949	DB00313	valproic-acid	0.137279	1.27704e-48	5.43961e-48
BLCA	BRD-K81418486	DB02546	vorinostat	-0.156006	1.95949e-62	1.02186e-61
BLCA	BRD-K23984367	DB00398	sorafenib	-0.0162957	0.0833917	0.10728
BLCA	BRD-K86882815	DB00248	cabergoline	-0.0498466	1.16506e-07	2.41674e-07
BLCA	BRD-K08547377	DB00762	irinotecan	0.0214664	0.02256	0.0318092
BLCA	BRD-A29485665	DB01128	bicalutamide	0.00181007	0.847508	0.86892
BLCA	BRD-K13032584	DB01168	procarbazine	0.083713	5.14317e-19	1.40681e-18
BLCA	BRD-K23566484	DB00665	nilutamide	0.0633745	1.5888e-11	3.71718e-11
BLCA	BRD-K70330367	DB00915	amantadine	0.0225943	0.0163646	0.0234975
BLCA	BRD-K92093830	DB00997	doxorubicin	-0.158929	9.35666e-65	4.96058e-64
BLCA	BRD-A00546892	DB00810	biperiden	0.0252995	0.0071839	0.0107326
BLCA	BRD-A49160188	DB00843	donepezil	-0.0813479	4.86104e-18	1.30094e-17
BLCA	BRD-A93255169	DB01041	thalidomide	0.122139	8.86903e-39	3.26661e-38
BLCA	BRD-K04548931	DB00445	epirubicin	-0.123767	8.8297e-40	3.30669e-39
BLCA	BRD-K09631521	DB04572	thiotepa	0.100147	1.4646e-26	4.59128e-26
BLCA	BRD-K15933101	DB00268	ropinirole	-0.0300374	0.00141375	0.00226688
BLCA	BRD-K28307902	DB00499	flutamide	-0.0578841	7.52467e-10	1.68287e-09
BLCA	BRD-K29458283	DB00291	chlorambucil	-0.123251	1.84024e-39	6.8571e-39
BLCA	BRD-K51350053	DB00539	toremifene	0.006272	0.505199	0.551127
BLCA	BRD-K60770992	DB01186	pergolide	0.095209	3.75278e-24	1.13039e-23
BLCA	BRD-K63828191	DB00481	raloxifene	-0.0337816	0.000330793	0.000564041
BLCA	BRD-K19507340	DB00351	megestrol	0.0703292	7.38206e-14	1.82467e-13
BLCA	BRD-K88789588	DB01006	letrozole	0.0135365	0.150391	0.185045
BLCA	BRD-K15108141	DB00441	gemcitabine	-0.117174	8.32525e-36	2.94018e-35
BLCA	BRD-K32107296	DB00853	temozolomide	0.0609834	8.88603e-11	2.04681e-10
BLCA	BRD-K56343971	DB08881	vemurafenib	-0.0889044	2.97038e-21	8.44572e-21
BLCA	BRD-K88510285	DB00188	bortezomib	-0.0677266	5.87278e-13	1.4217e-12
BLCA	BRD-K52172416	DB01217	anastrozole	0.0311242	0.000941744	0.00153317
BLCA	BRD-K70578146	DB00970	dactinomycin	-0.125587	6.45356e-41	2.4665e-40
BLCA	BRD-K93034159	DB00242	cladribine	-0.0459125	1.05968e-06	2.07474e-06
BLCA	BRD-K06388322	DB00413	pramipexole	-0.0402338	1.90209e-05	3.4971e-05
BLCA	BRD-K33106058	DB00987	cytarabine	-0.144089	1.96941e-53	8.93438e-53
BLCA	BRD-K33425534	DB00990	exemestane	0.102852	6.22801e-28	1.98869e-27
BLCA	BRD-K37798499	DB00773	etoposide	-0.050803	6.63829e-08	1.39648e-07
BLCA	BRD-K49481516	DB00674	galantamine	-0.177714	9.33552e-81	6.14657e-80
BLCA	BRD-K55696337	DB01030	topotecan	-0.10116	4.53596e-27	1.42796e-26
BLCA	BRD-K59456551	DB00563	methotrexate	-0.120987	4.45507e-38	1.62479e-37
BLCA	BRD-K69650333	DB01177	idarubicin	-0.130127	7.97628e-44	3.20776e-43
BLCA	BRD-K81473089	DB00382	tacrine	-0.0460795	9.68198e-07	1.9023e-06
BLCA	BRD-K82109576	DB00541	vincristine	0.0372118	7.66404e-05	0.00013674
BLCA	BRD-K84036904	DB06710	testosterone	-0.130546	4.24515e-44	1.71652e-43
BLCA	BRD-K86434416	DB01037	selegiline	-0.0367347	9.46398e-05	0.000167515
BLCA	BRD-K92723993	DB00619	imatinib	0.0272488	0.00378688	0.00584531
BLCA	BRD-M07438658	DB01259	lapatinib	0.116948	1.12786e-35	3.9769e-35
BLCA	BRD-K61192372	DB01101	capecitabine	0.153285	2.59093e-60	1.30247e-59
BLCA	BRD-K07265709	DB00380	dexrazoxane	0.0804347	1.13761e-17	3.0156e-17
BLCA	BRD-K13514097	DB01590	everolimus	-0.177854	6.97181e-81	4.61753e-80
BLCA	BRD-K19687926	DB01259	lapatinib	0.0506249	7.37719e-08	1.54609e-07
BLCA	BRD-K64052750	DB00317	gefitinib	-0.00978345	0.298619	0.345159
BLCA	BRD-K70401845	DB00530	erlotinib	-0.0641973	8.65716e-12	2.03184e-11
BLCA	BRD-K74514084	DB06589	pazopanib	0.0832674	7.89142e-19	2.15063e-18
BLCA	BRD-K78431006	DB08865	crizotinib	-0.0477218	3.92098e-07	7.92719e-07
BLCA	BRD-M64432851	DB01268	sunitinib	-0.168438	1.27718e-72	7.52153e-72
BLCA	BRD-A76019558	DB01026	ketoconazole	0.0230332	0.014392	0.0207916
BLCA	BRD-A79803969	DB01043	memantine	0.119871	2.09609e-37	7.55813e-37
BLCA	BRD-K10852020	DB00323	tolcapone	0.0124478	0.186009	0.224538
BLCA	BRD-K23204545	DB01008	busulfan	-0.0411909	1.19833e-05	2.21597e-05
BLCA	BRD-K66788707	DB01073	fludarabine	-0.0638362	1.13111e-11	2.65192e-11
BLCA	BRD-K82216340	DB00603	medroxyprogesterone	-0.0537059	1.13156e-08	2.45208e-08
BLCA	BRD-K83636919	DB00494	entacapone	0.037767	5.9768e-05	0.000106979
BLCA	BRD-K91601245	DB01033	mercaptopurine	0.0210652	0.0252101	0.0352121
BLCA	BRD-K34730807	DB01235	levodopa	-0.0948206	5.73665e-24	1.71638e-23
BLCA	BRD-A48180038	DB00376	trihexyphenidyl	0.0476344	4.11735e-07	8.31668e-07
BLCA	BRD-K34411947	DB00428	streptozotocin	-0.0531108	1.63872e-08	3.52713e-08
BLCA	BRD-K78712176	DB00190	carbidopa	-0.0818078	3.15658e-18	8.48853e-18
BLCA	BRD-A67097164	DB01181	ifosfamide	-0.00411008	0.662366	0.701329
BLCA	BRD-K10706131	DB00989	rivastigmine	-0.045258	1.50495e-06	2.92599e-06
BLCA	BRD-K24844714	DB00544	fluorouracil	0.0979942	1.70122e-25	5.2738e-25
BLCA	BRD-K64931368	DB00513	aminocaproic-acid	0.025304	0.00717366	0.0107245
BLCA	BRD-K01188359	DB00570	vinblastine	-0.00879869	0.349905	0.396441
BLCA	BRD-K33240821	DB06809	plerixafor	0.0104347	0.267605	0.313376
BLCA	BRD-K42828737	DB01268	sunitinib	0.0332803	0.000405301	0.00068429
BLCA	BRD-K77625799	DB05294	vandetanib	-0.0233995	0.0129096	0.018796
BLCA	BRD-K17068645	DB06769	bendamustine	-0.00967588	0.303964	0.350257
BLCA	BRD-K34022604	DB00631	clofarabine	-0.00373345	0.691636	0.726462
BLCA	BRD-K03601870	DB04845	ixabepilone	-0.0105715	0.261384	0.307219
BLCA	BRD-K58114536	DB01367	rasagiline	0.0248694	0.00823012	0.0122139
BLCA	BRD-K61397605	DB06176	romidepsin	-0.0309498	0.00100606	0.00163548
BLCA	BRD-K51747290	DB01005	hydroxyurea	0.0195664	0.0376272	0.0513663
BLCA	BRD-K62685538	DB06825	triptorelin	0.0232836	0.0133633	0.0193951
BLCA	BRD-K49350383	DB00352	thioguanine	-0.00174432	0.852983	0.872737
BLCA	BRD-K84466663	DB01280	nelarabine	-0.0175174	0.0627215	0.0826901
BLCA	BRD-K72951360	DB00385	valrubicin	-0.0253484	0.00707281	0.010595
BLCA	BRD-A74914197	DB06813	pralatrexate	-0.0178451	0.0579624	0.0767332
BLCA	BRD-K76022557	DB00714	r(-)-apomorphine	0.0266115	0.00468913	0.00715389
BLCA	BRD-K91111634	DB05271	rotigotine	0.0322563	0.000608635	0.00101152
BLCA	BRD-K99504665	DB00014	goserelin-acetate	0.0260734	0.00559782	0.008465
BLCA	BRD-K92441787	DB00307	bexarotene	-0.030724	0.0010953	0.00177409
BRCA	BRD-K43389675	DB00694	daunorubicin	-0.098728	1.53567e-27	4.87571e-27
BRCA	BRD-K71879491	DB00755	tretinoin	0.135861	7.72335e-51	3.3801e-50
BRCA	BRD-K93754473	DB00675	tamoxifen	-0.0914322	7.74764e-24	2.31496e-23
BRCA	BRD-K18910433	DB00783	estradiol	0.118114	9.07222e-39	3.33595e-38
BRCA	BRD-K21680192	DB01204	mitoxantrone	-0.0427235	2.65063e-06	5.08702e-06
BRCA	BRD-K41260949	DB00313	valproic-acid	0.117076	4.07923e-38	1.49015e-37
BRCA	BRD-K81418486	DB02546	vorinostat	-0.120208	4.19685e-40	1.58233e-39
BRCA	BRD-K23984367	DB00398	sorafenib	-0.0219156	0.016033	0.0230727
BRCA	BRD-K86882815	DB00248	cabergoline	-0.0441144	1.23945e-06	2.42459e-06
BRCA	BRD-K08547377	DB00762	irinotecan	-0.0265045	0.00358466	0.00554083
BRCA	BRD-A29485665	DB01128	bicalutamide	0.0122721	0.177534	0.214773
BRCA	BRD-K13032584	DB01168	procarbazine	0.0926926	1.86097e-24	5.64358e-24
BRCA	BRD-K23566484	DB00665	nilutamide	0.0869805	1.02125e-21	2.93364e-21
BRCA	BRD-K70330367	DB00915	amantadine	0.0234562	0.00995179	0.0146134
BRCA	BRD-K92093830	DB00997	doxorubicin	-0.126944	1.47244e-44	5.98629e-44
BRCA	BRD-A00546892	DB00810	biperiden	0.0224384	0.0136773	0.0198232
BRCA	BRD-A49160188	DB00843	donepezil	-0.103483	4.16615e-30	1.37151e-29
BRCA	BRD-A93255169	DB01041	thalidomide	0.082213	1.45494e-19	4.03406e-19
BRCA	BRD-K04548931	DB00445	epirubicin	-0.103407	4.59076e-30	1.50685e-29
BRCA	BRD-K09631521	DB04572	thiotepa	0.0964695	2.30647e-26	7.19e-26
BRCA	BRD-K15933101	DB00268	ropinirole	-0.0271068	0.00289394	0.00451698
BRCA	BRD-K28307902	DB00499	flutamide	-0.0917563	5.37873e-24	1.61145e-23
BRCA	BRD-K29458283	DB00291	chlorambucil	-0.115499	3.90002e-37	1.40174e-36
BRCA	BRD-K51350053	DB00539	toremifene	0.0122737	0.177476	0.214773
BRCA	BRD-K60770992	DB01186	pergolide	0.108252	8.38618e-33	2.87085e-32
BRCA	BRD-K63828191	DB00481	raloxifene	0.00938612	0.30241	0.348826
BRCA	BRD-K19507340	DB00351	megestrol	0.109064	2.83306e-33	9.7283e-33
BRCA	BRD-K88789588	DB01006	letrozole	0.00221295	0.807898	0.831748
BRCA	BRD-K15108141	DB00441	gemcitabine	-0.0986489	1.69032e-27	5.35148e-27
BRCA	BRD-K32107296	DB00853	temozolomide	0.00891208	0.327484	0.373694
BRCA	BRD-K56343971	DB08881	vemurafenib	-0.100634	1.48605e-28	4.78623e-28
BRCA	BRD-K88510285	DB00188	bortezomib	-0.0368689	5.07439e-05	9.1192e-05
BRCA	BRD-K52172416	DB01217	anastrozole	0.0280295	0.00206848	0.00327668
BRCA	BRD-K70578146	DB00970	dactinomycin	-0.107442	2.45545e-32	8.36728e-32
BRCA	BRD-K93034159	DB00242	cladribine	-0.0259254	0.00438688	0.00672385
BRCA	BRD-K06388322	DB00413	pramipexole	-0.0201758	0.0266264	0.0370051
BRCA	BRD-K33106058	DB00987	cytarabine	-0.121933	3.20645e-41	1.23393e-40
BRCA	BRD-K33425534	DB00990	exemestane	0.0799907	1.33542e-18	3.6217e-18
BRCA	BRD-K37798499	DB00773	etoposide	-0.0406531	7.8799e-06	1.47798e-05
BRCA	BRD-K49481516	DB00674	galantamine	-0.142402	1.0047e-55	4.6914e-55
BRCA	BRD-K55696337	DB01030	topotecan	-0.107349	2.77422e-32	9.43912e-32
BRCA	BRD-K59456551	DB00563	methotrexate	-0.17019	3.79864e-79	2.45045e-78
BRCA	BRD-K69650333	DB01177	idarubicin	-0.110257	5.66194e-34	1.96845e-33
BRCA	BRD-K81473089	DB00382	tacrine	-0.0305053	0.000801122	0.00131478
BRCA	BRD-K82109576	DB00541	vincristine	0.0489728	7.28926e-08	1.5291e-07
BRCA	BRD-K84036904	DB06710	testosterone	-0.0947003	1.84348e-25	5.69466e-25
BRCA	BRD-K86434416	DB01037	selegiline	-0.0692804	2.51676e-14	6.26245e-14
BRCA	BRD-K92723993	DB00619	imatinib	0.0267924	0.00323771	0.00503243
BRCA	BRD-M07438658	DB01259	lapatinib	0.0926244	2.01141e-24	6.08328e-24
BRCA	BRD-K61192372	DB01101	capecitabine	0.11894	2.7165e-39	1.01054e-38
BRCA	BRD-K07265709	DB00380	dexrazoxane	0.0693348	2.40232e-14	5.99105e-14
BRCA	BRD-K13514097	DB01590	everolimus	-0.106841	5.4161e-32	1.82886e-31
BRCA	BRD-K19687926	DB01259	lapatinib	0.0537938	3.32626e-09	7.32172e-09
BRCA	BRD-K64052750	DB00317	gefitinib	-0.0149224	0.101084	0.128266
BRCA	BRD-K70401845	DB00530	erlotinib	-0.0674192	1.20886e-13	2.97813e-13
BRCA	BRD-K74514084	DB06589	pazopanib	0.0862996	2.10904e-21	6.00432e-21
BRCA	BRD-K78431006	DB08865	crizotinib	-0.0426052	2.8246e-06	5.40695e-06
BRCA	BRD-M64432851	DB01268	sunitinib	-0.183887	2.63749e-92	2.01605e-91
BRCA	BRD-A76019558	DB01026	ketoconazole	0.0222471	0.0145012	0.0209358
BRCA	BRD-A79803969	DB01043	memantine	0.0566616	4.65126e-10	1.04653e-09
BRCA	BRD-K10852020	DB00323	tolcapone	0.0077301	0.395702	0.440722
BRCA	BRD-K23204545	DB01008	busulfan	-0.0521906	9.57406e-09	2.07873e-08
BRCA	BRD-K66788707	DB01073	fludarabine	-0.0326885	0.000327574	0.000559406
BRCA	BRD-K82216340	DB00603	medroxyprogesterone	-0.0768247	2.83295e-17	7.44775e-17
BRCA	BRD-K83636919	DB00494	entacapone	0.0434017	1.83489e-06	3.5551e-06
BRCA	BRD-K91601245	DB01033	mercaptopurine	0.0297064	0.00109628	0.0017744
BRCA	BRD-K34730807	DB01235	levodopa	-0.0710964	5.22839e-15	1.31416e-14
BRCA	BRD-A48180038	DB00376	trihexyphenidyl	0.0913789	8.22541e-24	2.44788e-23
BRCA	BRD-K34411947	DB00428	streptozotocin	-0.0535519	3.90907e-09	8.59609e-09
BRCA	BRD-K78712176	DB00190	carbidopa	-0.0997842	4.2331e-28	1.35556e-27
BRCA	BRD-A67097164	DB01181	ifosfamide	-0.00932445	0.305598	0.351776
BRCA	BRD-K10706131	DB00989	rivastigmine	0.0234976	0.00982168	0.0144509
BRCA	BRD-K24844714	DB00544	fluorouracil	0.0903059	2.72556e-23	8.07896e-23
BRCA	BRD-K64931368	DB00513	aminocaproic-acid	0.0249539	0.0061044	0.00919988
BRCA	BRD-K01188359	DB00570	vinblastine	0.0368219	5.18756e-05	9.30758e-05
BRCA	BRD-K33240821	DB06809	plerixafor	0.0120466	0.185631	0.224203
BRCA	BRD-K42828737	DB01268	sunitinib	0.032223	0.000398196	0.000672804
BRCA	BRD-K77625799	DB05294	vandetanib	-0.0165611	0.0688046	0.089966
BRCA	BRD-K17068645	DB06769	bendamustine	-0.00706938	0.437321	0.482263
BRCA	BRD-K34022604	DB00631	clofarabine	0.00305632	0.737022	0.768348
BRCA	BRD-K03601870	DB04845	ixabepilone	-0.0231966	0.0108043	0.0158132
BRCA	BRD-K58114536	DB01367	rasagiline	0.0262898	0.00386502	0.0059618
BRCA	BRD-K61397605	DB06176	romidepsin	-0.0223032	0.0142552	0.0206072
BRCA	BRD-K51747290	DB01005	hydroxyurea	0.018385	0.0433689	0.0587712
BRCA	BRD-K62685538	DB06825	triptorelin	0.0254787	0.0051133	0.00777445
BRCA	BRD-K49350383	DB00352	thioguanine	-0.0163099	0.0731185	0.0952718
BRCA	BRD-K84466663	DB01280	nelarabine	-0.0203461	0.0253737	0.0353963
BRCA	BRD-K72951360	DB00385	valrubicin	-0.0132368	0.145838	0.179939
BRCA	BRD-A74914197	DB06813	pralatrexate	-0.0106733	0.240911	0.284957
BRCA	BRD-K76022557	DB00714	r(-)-apomorphine	0.0319235	0.000450902	0.000757271
BRCA	BRD-K91111634	DB05271	rotigotine	0.038458	2.36871e-05	4.32294e-05
BRCA	BRD-K99504665	DB00014	goserelin-acetate	0.0281218	0.00199912	0.00317357
BRCA	BRD-K92441787	DB00307	bexarotene	-0.0244323	0.00725766	0.0108355
BRNCA	BRD-K43389675	DB00694	daunorubicin	-0.275468	2.63491e-183	7.00132e-182
BRNCA	BRD-K71879491	DB00755	tretinoin	0.29071	7.48901e-205	2.83313e-203
BRNCA	BRD-K93754473	DB00675	tamoxifen	-0.0808733	8.38273e-17	2.19346e-16
BRNCA	BRD-K18910433	DB00783	estradiol	0.26359	1.90158e-167	3.96667e-166
BRNCA	BRD-K21680192	DB01204	mitoxantrone	-0.0683407	2.03301e-12	4.86353e-12
BRNCA	BRD-K41260949	DB00313	valproic-acid	0.243229	4.10257e-142	5.38643e-141
BRNCA	BRD-K81418486	DB02546	vorinostat	-0.219373	2.56201e-115	2.32456e-114
BRNCA	BRD-K23984367	DB00398	sorafenib	-0.0132816	0.172212	0.208901
BRNCA	BRD-K86882815	DB00248	cabergoline	-0.0698076	6.79458e-13	1.64307e-12
BRNCA	BRD-K08547377	DB00762	irinotecan	-0.0090209	0.353835	0.399878
BRNCA	BRD-A29485665	DB01128	bicalutamide	-0.0619378	1.86565e-10	4.25344e-10
BRNCA	BRD-K13032584	DB01168	procarbazine	0.250307	1.16803e-150	1.79797e-149
BRNCA	BRD-K23566484	DB00665	nilutamide	0.220094	4.39452e-116	4.03645e-115
BRNCA	BRD-K70330367	DB00915	amantadine	-0.0213787	0.0279823	0.0388169
BRNCA	BRD-K92093830	DB00997	doxorubicin	-0.215237	5.54892e-111	4.80046e-110
BRNCA	BRD-A00546892	DB00810	biperiden	0.0338779	0.000495944	0.000830417
BRNCA	BRD-A49160188	DB00843	donepezil	-0.199245	4.64294e-95	3.66185e-94
BRNCA	BRD-A93255169	DB01041	thalidomide	0.223433	1.15774e-119	1.10905e-118
BRNCA	BRD-K04548931	DB00445	epirubicin	-0.22489	3.04593e-121	3.03505e-120
BRNCA	BRD-K09631521	DB04572	thiotepa	0.263372	3.64503e-167	7.53305e-166
BRNCA	BRD-K15933101	DB00268	ropinirole	-0.0401067	3.72696e-05	6.73023e-05
BRNCA	BRD-K28307902	DB00499	flutamide	-0.24828	3.48982e-148	5.09102e-147
BRNCA	BRD-K29458283	DB00291	chlorambucil	-0.16838	4.84616e-68	2.67077e-67
BRNCA	BRD-K51350053	DB00539	toremifene	-0.00264297	0.785897	0.812281
BRNCA	BRD-K60770992	DB01186	pergolide	0.2519	1.27631e-152	2.00615e-151
BRNCA	BRD-K63828191	DB00481	raloxifene	0.149862	4.04028e-54	1.85936e-53
BRNCA	BRD-K19507340	DB00351	megestrol	0.231894	5.3287e-129	5.97672e-128
BRNCA	BRD-K88789588	DB01006	letrozole	-0.0248317	0.0106931	0.015671
BRNCA	BRD-K15108141	DB00441	gemcitabine	-0.108346	5.80872e-29	1.88172e-28
BRNCA	BRD-K32107296	DB00853	temozolomide	-0.157446	1.28599e-59	6.40698e-59
BRNCA	BRD-K56343971	DB08881	vemurafenib	0.0529265	5.22322e-08	1.10504e-07
BRNCA	BRD-K88510285	DB00188	bortezomib	-0.0771038	2.08037e-15	5.2886e-15
BRNCA	BRD-K52172416	DB01217	anastrozole	0.0367436	0.00015826	0.000276397
BRNCA	BRD-K70578146	DB00970	dactinomycin	-0.219546	1.6796e-115	1.53642e-114
BRNCA	BRD-K93034159	DB00242	cladribine	0.0227172	0.0195355	0.0277551
BRNCA	BRD-K06388322	DB00413	pramipexole	-0.0830023	1.27837e-17	3.38072e-17
BRNCA	BRD-K33106058	DB00987	cytarabine	-0.145089	8.35391e-51	3.64891e-50
BRNCA	BRD-K33425534	DB00990	exemestane	0.206581	3.37205e-102	2.76706e-101
BRNCA	BRD-K37798499	DB00773	etoposide	-0.0169627	0.0812408	0.105058
BRNCA	BRD-K49481516	DB00674	galantamine	-0.237198	4.75131e-135	5.79504e-134
BRNCA	BRD-K55696337	DB01030	topotecan	-0.22875	1.74317e-125	1.84396e-124
BRNCA	BRD-K59456551	DB00563	methotrexate	-0.0898392	2.19748e-20	6.15405e-20
BRNCA	BRD-K69650333	DB01177	idarubicin	-0.254797	3.18388e-156	5.38365e-155
BRNCA	BRD-K81473089	DB00382	tacrine	-0.143042	2.04001e-49	8.75633e-49
BRNCA	BRD-K82109576	DB00541	vincristine	0.179627	2.5019e-77	1.57747e-76
BRNCA	BRD-K84036904	DB06710	testosterone	-0.183407	1.36108e-80	8.90887e-80
BRNCA	BRD-K86434416	DB01037	selegiline	-0.218943	7.29912e-115	6.54282e-114
BRNCA	BRD-K92723993	DB00619	imatinib	0.028533	0.00335506	0.00520758
BRNCA	BRD-M07438658	DB01259	lapatinib	0.195718	9.98411e-92	7.50321e-91
BRNCA	BRD-K61192372	DB01101	capecitabine	0.239513	9.76042e-138	1.2378e-136
BRNCA	BRD-K07265709	DB00380	dexrazoxane	0.197375	2.76606e-93	2.1437e-92
BRNCA	BRD-K13514097	DB01590	everolimus	-0.219063	5.44837e-115	4.92339e-114
BRNCA	BRD-K19687926	DB01259	lapatinib	0.138962	1.03391e-46	4.28937e-46
BRNCA	BRD-K64052750	DB00317	gefitinib	-0.0319594	0.00101767	0.00165196
BRNCA	BRD-K70401845	DB00530	erlotinib	-0.110428	4.99652e-30	1.63522e-29
BRNCA	BRD-K74514084	DB06589	pazopanib	0.228297	5.52991e-125	5.79472e-124
BRNCA	BRD-K78431006	DB08865	crizotinib	-0.0268864	0.00571228	0.00862639
BRNCA	BRD-M64432851	DB01268	sunitinib	-0.0592597	1.0875e-09	2.42731e-09
BRNCA	BRD-A76019558	DB01026	ketoconazole	0.141597	1.89111e-48	8.02464e-48
BRNCA	BRD-A79803969	DB01043	memantine	0.144868	1.18181e-50	5.15195e-50
BRNCA	BRD-K10852020	DB00323	tolcapone	0.105357	1.81306e-27	5.73194e-27
BRNCA	BRD-K23204545	DB01008	busulfan	-0.0717	1.59789e-13	3.91923e-13
BRNCA	BRD-K66788707	DB01073	fludarabine	-0.175081	1.6898e-73	1.00846e-72
BRNCA	BRD-K82216340	DB00603	medroxyprogesterone	-0.226024	1.75777e-122	1.7997e-121
BRNCA	BRD-K83636919	DB00494	entacapone	0.200007	8.67012e-96	6.88673e-95
BRNCA	BRD-K91601245	DB01033	mercaptopurine	0.0740601	2.49228e-14	6.20845e-14
BRNCA	BRD-K34730807	DB01235	levodopa	-0.131893	3.2472e-42	1.27601e-41
BRNCA	BRD-A48180038	DB00376	trihexyphenidyl	0.124592	8.00474e-38	2.90987e-37
BRNCA	BRD-K34411947	DB00428	streptozotocin	-0.233778	3.94325e-131	4.56028e-130
BRNCA	BRD-K78712176	DB00190	carbidopa	-0.154872	1.01636e-57	4.91019e-57
BRNCA	BRD-A67097164	DB01181	ifosfamide	-0.0232473	0.0168641	0.0241596
BRNCA	BRD-K10706131	DB00989	rivastigmine	0.0689369	1.30571e-12	3.14045e-12
BRNCA	BRD-K24844714	DB00544	fluorouracil	0.15934	4.92422e-61	2.50361e-60
BRNCA	BRD-K64931368	DB00513	aminocaproic-acid	0.0223741	0.0214553	0.0303091
BRNCA	BRD-K01188359	DB00570	vinblastine	0.0507193	1.82606e-07	3.75647e-07
BRNCA	BRD-K33240821	DB06809	plerixafor	0.00762255	0.433364	0.478135
BRNCA	BRD-K42828737	DB01268	sunitinib	0.0310332	0.00142111	0.00227704
BRNCA	BRD-K77625799	DB05294	vandetanib	-0.016677	0.0864991	0.111021
BRNCA	BRD-K17068645	DB06769	bendamustine	0.000388086	0.968183	0.972978
BRNCA	BRD-K34022604	DB00631	clofarabine	0.00216895	0.823595	0.845957
BRNCA	BRD-K03601870	DB04845	ixabepilone	-0.0183936	0.0586734	0.0776283
BRNCA	BRD-K58114536	DB01367	rasagiline	0.0332606	0.000627526	0.00104059
BRNCA	BRD-K61397605	DB06176	romidepsin	-0.0172781	0.07574	0.0982526
BRNCA	BRD-K51747290	DB01005	hydroxyurea	-0.000596907	0.951081	0.95838
BRNCA	BRD-K62685538	DB06825	triptorelin	0.0203893	0.0360994	0.0494318
BRNCA	BRD-K49350383	DB00352	thioguanine	0.00250249	0.797021	0.821687
BRNCA	BRD-K84466663	DB01280	nelarabine	-0.0165181	0.0895405	0.114464
BRNCA	BRD-K72951360	DB00385	valrubicin	-0.0150635	0.12155	0.152587
BRNCA	BRD-A74914197	DB06813	pralatrexate	0.0174673	0.0725883	0.0946362
BRNCA	BRD-K76022557	DB00714	r(-)-apomorphine	0.0169254	0.0819126	0.105804
BRNCA	BRD-K91111634	DB05271	rotigotine	0.0352204	0.000293419	0.000503004
BRNCA	BRD-K99504665	DB00014	goserelin-acetate	0.0247938	0.0108134	0.0158162
BRNCA	BRD-K92441787	DB00307	bexarotene	-0.0190865	0.0497784	0.0668102
CERV	BRD-K43389675	DB00694	daunorubicin	-0.379583	0	0
CERV	BRD-K71879491	DB00755	tretinoin	0.380053	0	0
CERV	BRD-K93754473	DB00675	tamoxifen	-0.126238	5.80601e-40	2.18533e-39
CERV	BRD-K18910433	DB00783	estradiol	0.341589	5.48084e-296	1.74761e-293
CERV	BRD-K21680192	DB01204	mitoxantrone	-0.101765	1.72372e-26	5.38843e-26
CERV	BRD-K41260949	DB00313	valproic-acid	0.322893	6.5187e-263	6.92845e-261
CERV	BRD-K81418486	DB02546	vorinostat	-0.178694	6.79905e-79	4.37333e-78
CERV	BRD-K23984367	DB00398	sorafenib	-0.00580008	0.544859	0.589337
CERV	BRD-K86882815	DB00248	cabergoline	-0.0976755	1.59861e-24	4.86115e-24
CERV	BRD-K08547377	DB00762	irinotecan	-0.0496643	2.12891e-07	4.3674e-07
CERV	BRD-A29485665	DB01128	bicalutamide	-0.078399	2.46926e-16	6.4086e-16
CERV	BRD-K13032584	DB01168	procarbazine	0.311599	4.84441e-244	3.08935e-242
CERV	BRD-K23566484	DB00665	nilutamide	0.297999	2.16008e-222	1.12123e-220
CERV	BRD-K70330367	DB00915	amantadine	-0.0034757	0.716729	0.748942
CERV	BRD-K92093830	DB00997	doxorubicin	-0.341045	5.41619e-295	1.51112e-292
CERV	BRD-A00546892	DB00810	biperiden	0.0538742	1.82231e-08	3.91096e-08
CERV	BRD-A49160188	DB00843	donepezil	-0.241751	9.74011e-145	1.31757e-143
CERV	BRD-A93255169	DB01041	thalidomide	0.264177	1.81902e-173	4.06006e-172
CERV	BRD-K04548931	DB00445	epirubicin	-0.34743	8.41274e-307	3.12954e-304
CERV	BRD-K09631521	DB04572	thiotepa	0.316987	6.0886e-253	5.22683e-251
CERV	BRD-K15933101	DB00268	ropinirole	-0.0605009	2.58968e-10	5.88012e-10
CERV	BRD-K28307902	DB00499	flutamide	-0.304156	4.76615e-232	2.59465e-230
CERV	BRD-K29458283	DB00291	chlorambucil	-0.270983	9.22114e-183	2.39321e-181
CERV	BRD-K51350053	DB00539	toremifene	0.0123985	0.195547	0.235036
CERV	BRD-K60770992	DB01186	pergolide	0.347987	7.61216e-308	3.39807e-305
CERV	BRD-K63828191	DB00481	raloxifene	0.168174	5.77346e-70	3.27897e-69
CERV	BRD-K19507340	DB00351	megestrol	0.338562	1.78835e-290	4.4351e-288
CERV	BRD-K88789588	DB01006	letrozole	0.000540813	0.954978	0.96144
CERV	BRD-K15108141	DB00441	gemcitabine	-0.151565	5.06359e-57	2.42012e-56
CERV	BRD-K32107296	DB00853	temozolomide	-0.275728	2.10155e-189	6.33873e-188
CERV	BRD-K56343971	DB08881	vemurafenib	0.0319014	0.000865121	0.00141358
CERV	BRD-K88510285	DB00188	bortezomib	-0.0449022	2.73532e-06	5.24055e-06
CERV	BRD-K52172416	DB01217	anastrozole	0.0552373	7.89494e-09	1.71749e-08
CERV	BRD-K70578146	DB00970	dactinomycin	-0.314181	2.77257e-248	2.06279e-246
CERV	BRD-K93034159	DB00242	cladribine	0.0183957	0.0547931	0.0730464
CERV	BRD-K06388322	DB00413	pramipexole	-0.0909968	1.74832e-21	4.99648e-21
CERV	BRD-K33106058	DB00987	cytarabine	-0.177211	1.33491e-77	8.44056e-77
CERV	BRD-K33425534	DB00990	exemestane	0.278102	8.89312e-193	2.87673e-191
CERV	BRD-K37798499	DB00773	etoposide	-0.0419964	1.15461e-05	2.13866e-05
CERV	BRD-K49481516	DB00674	galantamine	-0.332706	5.5337e-280	1.02927e-277
CERV	BRD-K55696337	DB01030	topotecan	-0.334972	5.1369e-284	1.14656e-281
CERV	BRD-K59456551	DB00563	methotrexate	-0.188652	7.07366e-88	5.04422e-87
CERV	BRD-K69650333	DB01177	idarubicin	-0.358672	0	0
CERV	BRD-K81473089	DB00382	tacrine	-0.149671	1.23473e-55	5.75346e-55
CERV	BRD-K82109576	DB00541	vincristine	0.235605	2.29626e-137	2.87936e-136
CERV	BRD-K84036904	DB06710	testosterone	-0.254571	8.31642e-161	1.5215e-159
CERV	BRD-K86434416	DB01037	selegiline	-0.311727	2.99902e-244	1.96877e-242
CERV	BRD-K92723993	DB00619	imatinib	0.0457444	1.77217e-06	3.43656e-06
CERV	BRD-M07438658	DB01259	lapatinib	0.276963	3.72787e-191	1.17192e-189
CERV	BRD-K61192372	DB01101	capecitabine	0.264411	8.8232e-174	1.98923e-172
CERV	BRD-K07265709	DB00380	dexrazoxane	0.238329	1.31795e-140	1.72027e-139
CERV	BRD-K13514097	DB01590	everolimus	-0.171218	1.72331e-72	1.00956e-71
CERV	BRD-K19687926	DB01259	lapatinib	0.176061	1.32173e-76	8.24053e-76
CERV	BRD-K64052750	DB00317	gefitinib	-0.0200907	0.0359493	0.0492736
CERV	BRD-K70401845	DB00530	erlotinib	-0.1455	1.20828e-52	5.41541e-52
CERV	BRD-K74514084	DB06589	pazopanib	0.268799	9.49478e-180	2.40822e-178
CERV	BRD-K78431006	DB08865	crizotinib	-0.0544218	1.30538e-08	2.8178e-08
CERV	BRD-M64432851	DB01268	sunitinib	-0.124866	3.95284e-39	1.46557e-38
CERV	BRD-A76019558	DB01026	ketoconazole	0.111271	2.24422e-31	7.52116e-31
CERV	BRD-A79803969	DB01043	memantine	0.169797	2.6385e-71	1.51392e-70
CERV	BRD-K10852020	DB00323	tolcapone	0.137263	5.38861e-47	2.24811e-46
CERV	BRD-K23204545	DB01008	busulfan	-0.0974878	1.9591e-24	5.93312e-24
CERV	BRD-K66788707	DB01073	fludarabine	-0.156987	4.30489e-61	2.19372e-60
CERV	BRD-K82216340	DB00603	medroxyprogesterone	-0.323373	9.83138e-264	1.09718e-261
CERV	BRD-K83636919	DB00494	entacapone	0.278944	5.55085e-194	1.90608e-192
CERV	BRD-K91601245	DB01033	mercaptopurine	0.071873	5.79545e-14	1.43568e-13
CERV	BRD-K34730807	DB01235	levodopa	-0.217352	1.05025e-116	9.80817e-116
CERV	BRD-A48180038	DB00376	trihexyphenidyl	0.234837	1.85545e-136	2.28805e-135
CERV	BRD-K34411947	DB00428	streptozotocin	-0.245596	1.85141e-149	2.75489e-148
CERV	BRD-K78712176	DB00190	carbidopa	-0.17628	8.54548e-77	5.35773e-76
CERV	BRD-A67097164	DB01181	ifosfamide	-0.0283193	0.00310776	0.00484056
CERV	BRD-K10706131	DB00989	rivastigmine	0.13816	1.35604e-47	5.68926e-47
CERV	BRD-K24844714	DB00544	fluorouracil	0.194018	6.21095e-93	4.78029e-92
CERV	BRD-K64931368	DB00513	aminocaproic-acid	0.0324836	0.000694118	0.00114676
CERV	BRD-K01188359	DB00570	vinblastine	0.070235	2.12044e-13	5.17814e-13
CERV	BRD-K33240821	DB06809	plerixafor	-0.00290015	0.76208	0.790778
CERV	BRD-K42828737	DB01268	sunitinib	0.0431632	6.54547e-06	1.22976e-05
CERV	BRD-K77625799	DB05294	vandetanib	-0.0233277	0.0148696	0.0214538
CERV	BRD-K17068645	DB06769	bendamustine	-0.0213074	0.0261108	0.0363791
CERV	BRD-K34022604	DB00631	clofarabine	-0.00854354	0.372454	0.419222
CERV	BRD-K03601870	DB04845	ixabepilone	-0.0341743	0.000358976	0.000609768
CERV	BRD-K58114536	DB01367	rasagiline	0.03584	0.000182144	0.000316377
CERV	BRD-K61397605	DB06176	romidepsin	-0.0374845	9.06199e-05	0.00016091
CERV	BRD-K51747290	DB01005	hydroxyurea	0.0194156	0.0426615	0.0578847
CERV	BRD-K62685538	DB06825	triptorelin	0.0398455	3.16619e-05	5.75015e-05
CERV	BRD-K49350383	DB00352	thioguanine	-0.0117775	0.218881	0.261253
CERV	BRD-K84466663	DB01280	nelarabine	-0.0324418	0.000705271	0.00116346
CERV	BRD-K72951360	DB00385	valrubicin	-0.029551	0.00203184	0.00322092
CERV	BRD-A74914197	DB06813	pralatrexate	-0.00915527	0.339199	0.385682
CERV	BRD-K76022557	DB00714	r(-)-apomorphine	0.0334696	0.00047423	0.000795253
CERV	BRD-K91111634	DB05271	rotigotine	0.0491606	2.82093e-07	5.76059e-07
CERV	BRD-K99504665	DB00014	goserelin-acetate	0.0438775	4.59175e-06	8.69277e-06
CERV	BRD-K92441787	DB00307	bexarotene	-0.0382971	6.35198e-05	0.000113603
CHLCA	BRD-K43389675	DB00694	daunorubicin	-0.280362	1.94672e-199	7.12306e-198
CHLCA	BRD-K71879491	DB00755	tretinoin	0.286376	2.26783e-208	9.73423e-207
CHLCA	BRD-K93754473	DB00675	tamoxifen	-0.0824547	3.38258e-18	9.08534e-18
CHLCA	BRD-K18910433	DB00783	estradiol	0.255415	1.02775e-164	2.03004e-163
CHLCA	BRD-K21680192	DB01204	mitoxantrone	-0.0849437	3.20758e-19	8.83868e-19
CHLCA	BRD-K41260949	DB00313	valproic-acid	0.244364	1.65202e-150	2.50837e-149
CHLCA	BRD-K81418486	DB02546	vorinostat	-0.146842	1.64665e-54	7.60934e-54
CHLCA	BRD-K23984367	DB00398	sorafenib	-0.00175729	0.853187	0.872737
CHLCA	BRD-K86882815	DB00248	cabergoline	-0.0876891	2.20167e-20	6.15804e-20
CHLCA	BRD-K08547377	DB00762	irinotecan	-0.0610742	1.21433e-10	2.78561e-10
CHLCA	BRD-A29485665	DB01128	bicalutamide	-0.0504309	1.07188e-07	2.22966e-07
CHLCA	BRD-K13032584	DB01168	procarbazine	0.262957	8.07241e-175	1.83853e-173
CHLCA	BRD-K23566484	DB00665	nilutamide	0.248887	3.08313e-156	5.25309e-155
CHLCA	BRD-K70330367	DB00915	amantadine	0.000574855	0.951729	0.9586
CHLCA	BRD-K92093830	DB00997	doxorubicin	-0.254686	9.35476e-164	1.79999e-162
CHLCA	BRD-A00546892	DB00810	biperiden	0.0540706	1.21103e-08	2.6192e-08
CHLCA	BRD-A49160188	DB00843	donepezil	-0.210278	4.45363e-111	3.8679e-110
CHLCA	BRD-A93255169	DB01041	thalidomide	0.19968	3.91604e-100	3.16688e-99
CHLCA	BRD-K04548931	DB00445	epirubicin	-0.260735	8.29698e-172	1.83355e-170
CHLCA	BRD-K09631521	DB04572	thiotepa	0.270101	1.05262e-184	2.83066e-183
CHLCA	BRD-K15933101	DB00268	ropinirole	-0.0546885	8.2449e-09	1.79188e-08
CHLCA	BRD-K28307902	DB00499	flutamide	-0.291497	3.73638e-216	1.81296e-214
CHLCA	BRD-K29458283	DB00291	chlorambucil	-0.225889	2.51112e-128	2.73406e-127
CHLCA	BRD-K51350053	DB00539	toremifene	0.0189263	0.0462352	0.0624301
CHLCA	BRD-K60770992	DB01186	pergolide	0.271456	1.29822e-186	3.66789e-185
CHLCA	BRD-K63828191	DB00481	raloxifene	0.181214	1.62936e-82	1.09871e-81
CHLCA	BRD-K19507340	DB00351	megestrol	0.263799	5.71319e-176	1.3423e-174
CHLCA	BRD-K88789588	DB01006	letrozole	-0.00401026	0.6728	0.710354
CHLCA	BRD-K15108141	DB00441	gemcitabine	-0.102351	3.2006e-27	1.01043e-26
CHLCA	BRD-K32107296	DB00853	temozolomide	-0.235732	6.66591e-140	8.60018e-139
CHLCA	BRD-K56343971	DB08881	vemurafenib	0.0733667	1.02244e-14	2.55838e-14
CHLCA	BRD-K88510285	DB00188	bortezomib	-0.0700781	1.48182e-13	3.63852e-13
CHLCA	BRD-K52172416	DB01217	anastrozole	0.0477437	4.88941e-07	9.79638e-07
CHLCA	BRD-K70578146	DB00970	dactinomycin	-0.226337	7.68771e-129	8.5368e-128
CHLCA	BRD-K93034159	DB00242	cladribine	0.0171425	0.07102	0.0926998
CHLCA	BRD-K06388322	DB00413	pramipexole	-0.0676503	9.87766e-13	2.38088e-12
CHLCA	BRD-K33106058	DB00987	cytarabine	-0.174648	1.09424e-76	6.84132e-76
CHLCA	BRD-K33425534	DB00990	exemestane	0.196046	1.60351e-96	1.27823e-95
CHLCA	BRD-K37798499	DB00773	etoposide	-0.00842234	0.375109	0.42136
CHLCA	BRD-K49481516	DB00674	galantamine	-0.254778	7.082e-164	1.38658e-162
CHLCA	BRD-K55696337	DB01030	topotecan	-0.278337	1.76885e-196	6.26677e-195
CHLCA	BRD-K59456551	DB00563	methotrexate	-0.076405	7.77185e-16	1.99618e-15
CHLCA	BRD-K69650333	DB01177	idarubicin	-0.271359	1.78228e-186	4.97257e-185
CHLCA	BRD-K81473089	DB00382	tacrine	-0.117695	1.64012e-35	5.76494e-35
CHLCA	BRD-K82109576	DB00541	vincristine	0.179214	1.02647e-80	6.7385e-80
CHLCA	BRD-K84036904	DB06710	testosterone	-0.219957	1.29932e-121	1.30048e-120
CHLCA	BRD-K86434416	DB01037	selegiline	-0.263866	4.62383e-176	1.10972e-174
CHLCA	BRD-K92723993	DB00619	imatinib	0.0428356	6.39317e-06	1.20215e-05
CHLCA	BRD-M07438658	DB01259	lapatinib	0.258684	4.70477e-169	1.00972e-167
CHLCA	BRD-K61192372	DB01101	capecitabine	0.187659	1.86238e-88	1.34525e-87
CHLCA	BRD-K07265709	DB00380	dexrazoxane	0.221736	1.32358e-123	1.3614e-122
CHLCA	BRD-K13514097	DB01590	everolimus	-0.15637	1.17144e-61	6.02455e-61
CHLCA	BRD-K19687926	DB01259	lapatinib	0.145217	2.45239e-53	1.11029e-52
CHLCA	BRD-K64052750	DB00317	gefitinib	-0.00772376	0.416003	0.460803
CHLCA	BRD-K70401845	DB00530	erlotinib	-0.127318	2.60923e-41	1.00584e-40
CHLCA	BRD-K74514084	DB06589	pazopanib	0.222601	1.39801e-124	1.45812e-123
CHLCA	BRD-K78431006	DB08865	crizotinib	-0.0316062	0.000871018	0.00142113
CHLCA	BRD-M64432851	DB01268	sunitinib	-0.0330315	0.000502556	0.000840858
CHLCA	BRD-A76019558	DB01026	ketoconazole	0.0940993	3.04182e-23	9.00444e-23
CHLCA	BRD-A79803969	DB01043	memantine	0.138903	6.57376e-49	2.81085e-48
CHLCA	BRD-K10852020	DB00323	tolcapone	0.10846	2.21101e-30	7.30024e-30
CHLCA	BRD-K23204545	DB01008	busulfan	-0.0911429	6.71358e-22	1.93601e-21
CHLCA	BRD-K66788707	DB01073	fludarabine	-0.127693	1.51663e-41	5.86677e-41
CHLCA	BRD-K82216340	DB00603	medroxyprogesterone	-0.258023	3.59217e-168	7.56388e-167
CHLCA	BRD-K83636919	DB00494	entacapone	0.217287	1.17945e-118	1.12501e-117
CHLCA	BRD-K91601245	DB01033	mercaptopurine	0.0711722	6.16994e-14	1.52675e-13
CHLCA	BRD-K34730807	DB01235	levodopa	-0.165459	6.49338e-69	3.59633e-68
CHLCA	BRD-A48180038	DB00376	trihexyphenidyl	0.182851	5.29338e-84	3.60208e-83
CHLCA	BRD-K34411947	DB00428	streptozotocin	-0.240526	9.70241e-146	1.34508e-144
CHLCA	BRD-K78712176	DB00190	carbidopa	-0.217101	1.88845e-118	1.79363e-117
CHLCA	BRD-A67097164	DB01181	ifosfamide	-0.0221683	0.0195559	0.0277663
CHLCA	BRD-K10706131	DB00989	rivastigmine	0.099312	1.02164e-25	3.17591e-25
CHLCA	BRD-K24844714	DB00544	fluorouracil	0.172451	8.66274e-75	5.26846e-74
CHLCA	BRD-K64931368	DB00513	aminocaproic-acid	0.0416356	1.15238e-05	2.13631e-05
CHLCA	BRD-K01188359	DB00570	vinblastine	0.166433	1.02165e-69	5.78763e-69
CHLCA	BRD-K33240821	DB06809	plerixafor	-0.0257974	0.00658588	0.00989877
CHLCA	BRD-K42828737	DB01268	sunitinib	0.0506047	9.69096e-08	2.02341e-07
CHLCA	BRD-K77625799	DB05294	vandetanib	-0.032359	0.000653193	0.00108235
CHLCA	BRD-K17068645	DB06769	bendamustine	-0.0210896	0.0263424	0.036656
CHLCA	BRD-K34022604	DB00631	clofarabine	0.00431131	0.64982	0.690009
CHLCA	BRD-K03601870	DB04845	ixabepilone	-0.0262291	0.00573472	0.00865443
CHLCA	BRD-K58114536	DB01367	rasagiline	0.0443842	2.92155e-06	5.57819e-06
CHLCA	BRD-K61397605	DB06176	romidepsin	-0.0308489	0.00115661	0.00186933
CHLCA	BRD-K51747290	DB01005	hydroxyurea	0.0186888	0.0490418	0.0658611
CHLCA	BRD-K62685538	DB06825	triptorelin	0.0403366	2.14307e-05	3.92721e-05
CHLCA	BRD-K49350383	DB00352	thioguanine	-0.0042104	0.657487	0.697155
CHLCA	BRD-K84466663	DB01280	nelarabine	-0.030456	0.00133677	0.00214962
CHLCA	BRD-K72951360	DB00385	valrubicin	-0.0106393	0.262532	0.308406
CHLCA	BRD-A74914197	DB06813	pralatrexate	0.00254788	0.788461	0.814366
CHLCA	BRD-K76022557	DB00714	r(-)-apomorphine	0.0337446	0.000378639	0.000641215
CHLCA	BRD-K91111634	DB05271	rotigotine	0.0474907	5.61771e-07	1.12153e-06
CHLCA	BRD-K99504665	DB00014	goserelin-acetate	0.0466872	8.69155e-07	1.71526e-06
CHLCA	BRD-K92441787	DB00307	bexarotene	-0.0334397	0.000427642	0.000720376
CLL	BRD-K43389675	DB00694	daunorubicin	-0.054285	5.50454e-09	1.20452e-08
CLL	BRD-K71879491	DB00755	tretinoin	0.0362048	0.000101311	0.000178898
CLL	BRD-K93754473	DB00675	tamoxifen	0.0649951	2.87217e-12	6.83442e-12
CLL	BRD-K18910433	DB00783	estradiol	0.0180119	0.0531721	0.0711085
CLL	BRD-K21680192	DB01204	mitoxantrone	-0.00545667	0.558068	0.600872
CLL	BRD-K41260949	DB00313	valproic-acid	0.0221636	0.0173456	0.0248335
CLL	BRD-K81418486	DB02546	vorinostat	-0.0396094	2.10673e-05	3.86379e-05
CLL	BRD-K23984367	DB00398	sorafenib	0.0208329	0.0253248	0.0353502
CLL	BRD-K86882815	DB00248	cabergoline	0.00966132	0.299711	0.345902
CLL	BRD-K08547377	DB00762	irinotecan	0.0161373	0.0832266	0.107129
CLL	BRD-A29485665	DB01128	bicalutamide	-0.00662554	0.476972	0.521561
CLL	BRD-K13032584	DB01168	procarbazine	0.0451286	1.25661e-06	2.456e-06
CLL	BRD-K23566484	DB00665	nilutamide	-0.0212389	0.0226074	0.0318559
CLL	BRD-K70330367	DB00915	amantadine	-0.0137749	0.139236	0.172461
CLL	BRD-K92093830	DB00997	doxorubicin	-0.0362077	0.000101179	0.000178805
CLL	BRD-A00546892	DB00810	biperiden	-0.00396603	0.670321	0.708407
CLL	BRD-A49160188	DB00843	donepezil	-0.0316045	0.000690759	0.0011429
CLL	BRD-A93255169	DB01041	thalidomide	0.0132947	0.153552	0.188727
CLL	BRD-K04548931	DB00445	epirubicin	-0.0339743	0.000264505	0.000454834
CLL	BRD-K09631521	DB04572	thiotepa	0.0194603	0.0367052	0.0501998
CLL	BRD-K15933101	DB00268	ropinirole	0.00261401	0.779029	0.806142
CLL	BRD-K28307902	DB00499	flutamide	-0.0221491	0.0174192	0.0249229
CLL	BRD-K29458283	DB00291	chlorambucil	-0.0338753	0.000275665	0.000473296
CLL	BRD-K51350053	DB00539	toremifene	0.00556162	0.550521	0.594179
CLL	BRD-K60770992	DB01186	pergolide	0.026208	0.004899	0.00745877
CLL	BRD-K63828191	DB00481	raloxifene	0.0639541	6.34171e-12	1.49311e-11
CLL	BRD-K19507340	DB00351	megestrol	0.0511879	3.84079e-08	8.18782e-08
CLL	BRD-K88789588	DB01006	letrozole	0.00945098	0.310357	0.356335
CLL	BRD-K15108141	DB00441	gemcitabine	-0.0200903	0.031031	0.0428331
CLL	BRD-K32107296	DB00853	temozolomide	-0.0357885	0.000121687	0.000214539
CLL	BRD-K56343971	DB08881	vemurafenib	0.118434	2.83332e-37	1.02e-36
CLL	BRD-K88510285	DB00188	bortezomib	-0.0132502	0.154935	0.190321
CLL	BRD-K52172416	DB01217	anastrozole	0.00401084	0.666819	0.705374
CLL	BRD-K70578146	DB00970	dactinomycin	-0.0183465	0.048902	0.0657526
CLL	BRD-K93034159	DB00242	cladribine	-0.0281954	0.00246955	0.00388993
CLL	BRD-K06388322	DB00413	pramipexole	0.0249078	0.00749574	0.0111686
CLL	BRD-K33106058	DB00987	cytarabine	-0.0174048	0.061714	0.0815063
CLL	BRD-K33425534	DB00990	exemestane	0.00436252	0.639593	0.679796
CLL	BRD-K37798499	DB00773	etoposide	-0.0147656	0.112965	0.14229
CLL	BRD-K49481516	DB00674	galantamine	-0.0247871	0.00779068	0.0115925
CLL	BRD-K55696337	DB01030	topotecan	-0.0768762	1.40883e-16	3.6692e-16
CLL	BRD-K59456551	DB00563	methotrexate	0.0366848	8.182e-05	0.000145516
CLL	BRD-K69650333	DB01177	idarubicin	-0.0365468	8.70274e-05	0.000154654
CLL	BRD-K81473089	DB00382	tacrine	-0.0110573	0.235264	0.279165
CLL	BRD-K82109576	DB00541	vincristine	-0.0293562	0.00162308	0.00259135
CLL	BRD-K84036904	DB06710	testosterone	-0.0440963	2.18495e-06	4.226e-06
CLL	BRD-K86434416	DB01037	selegiline	-0.0154599	0.0970077	0.123374
CLL	BRD-K92723993	DB00619	imatinib	-0.011292	0.225474	0.268404
CLL	BRD-M07438658	DB01259	lapatinib	0.0439724	2.333e-06	4.49677e-06
CLL	BRD-K61192372	DB01101	capecitabine	0.0294019	0.00159602	0.00254997
CLL	BRD-K07265709	DB00380	dexrazoxane	0.0118482	0.203442	0.243607
CLL	BRD-K13514097	DB01590	everolimus	-0.0672242	5.05167e-13	1.22558e-12
CLL	BRD-K19687926	DB01259	lapatinib	0.0236627	0.0110769	0.016191
CLL	BRD-K64052750	DB00317	gefitinib	0.000473236	0.959488	0.965109
CLL	BRD-K70401845	DB00530	erlotinib	0.000725414	0.937936	0.946416
CLL	BRD-K74514084	DB06589	pazopanib	0.0152224	0.102251	0.129673
CLL	BRD-K78431006	DB08865	crizotinib	0.0138742	0.136406	0.169225
CLL	BRD-M64432851	DB01268	sunitinib	0.0336708	0.000300128	0.000514111
CLL	BRD-A76019558	DB01026	ketoconazole	0.00822324	0.377408	0.423417
CLL	BRD-A79803969	DB01043	memantine	-0.0197165	0.0342993	0.0471985
CLL	BRD-K10852020	DB00323	tolcapone	0.0166392	0.0740749	0.096237
CLL	BRD-K23204545	DB01008	busulfan	0.00709585	0.44626	0.490666
CLL	BRD-K66788707	DB01073	fludarabine	-0.0918835	4.90737e-23	1.44502e-22
CLL	BRD-K82216340	DB00603	medroxyprogesterone	-0.0249886	0.00730417	0.0108904
CLL	BRD-K83636919	DB00494	entacapone	0.00526485	0.571989	0.613788
CLL	BRD-K91601245	DB01033	mercaptopurine	-0.00886128	0.341517	0.388119
CLL	BRD-K34730807	DB01235	levodopa	-0.061971	2.77089e-11	6.45578e-11
CLL	BRD-A48180038	DB00376	trihexyphenidyl	0.024839	0.00766248	0.0114094
CLL	BRD-K34411947	DB00428	streptozotocin	-0.0614101	4.17083e-11	9.68709e-11
CLL	BRD-K78712176	DB00190	carbidopa	-0.0243252	0.00901684	0.0133194
CLL	BRD-A67097164	DB01181	ifosfamide	0.00301036	0.746599	0.777605
CLL	BRD-K10706131	DB00989	rivastigmine	0.0394276	2.29836e-05	4.20143e-05
CLL	BRD-K24844714	DB00544	fluorouracil	-0.00332037	0.721538	0.752558
CLL	BRD-K64931368	DB00513	aminocaproic-acid	0.00213248	0.818949	0.842348
CLL	BRD-K01188359	DB00570	vinblastine	-0.0427218	4.47992e-06	8.48827e-06
CLL	BRD-K33240821	DB06809	plerixafor	-0.00345619	0.71065	0.743286
CLL	BRD-K42828737	DB01268	sunitinib	-0.0081923	0.379205	0.424647
CLL	BRD-K77625799	DB05294	vandetanib	-0.00939726	0.313115	0.35858
CLL	BRD-K17068645	DB06769	bendamustine	0.00612596	0.510824	0.556446
CLL	BRD-K34022604	DB00631	clofarabine	-0.00712825	0.444186	0.488868
CLL	BRD-K03601870	DB04845	ixabepilone	0.0118584	0.203052	0.24327
CLL	BRD-K58114536	DB01367	rasagiline	-0.00488839	0.599782	0.640226
CLL	BRD-K61397605	DB06176	romidepsin	0.00468301	0.615197	0.655114
CLL	BRD-K51747290	DB01005	hydroxyurea	0.0015804	0.865296	0.882771
CLL	BRD-K62685538	DB06825	triptorelin	-0.0102095	0.273125	0.31917
CLL	BRD-K49350383	DB00352	thioguanine	-0.010961	0.239368	0.283433
CLL	BRD-K84466663	DB01280	nelarabine	-3.36162e-05	0.997121	0.997121
CLL	BRD-K72951360	DB00385	valrubicin	-0.0173824	0.0620499	0.081853
CLL	BRD-A74914197	DB06813	pralatrexate	-0.00690692	0.458459	0.503088
CLL	BRD-K76022557	DB00714	r(-)-apomorphine	0.00591981	0.52515	0.570593
CLL	BRD-K91111634	DB05271	rotigotine	-0.0142808	0.125287	0.156493
CLL	BRD-K99504665	DB00014	goserelin-acetate	-0.00809996	0.384601	0.429645
CLL	BRD-K92441787	DB00307	bexarotene	-0.00988872	0.288479	0.335008
CML	BRD-K43389675	DB00694	daunorubicin	0.197409	3.96372e-91	2.94901e-90
CML	BRD-K71879491	DB00755	tretinoin	-0.183542	8.01766e-79	5.14236e-78
CML	BRD-K93754473	DB00675	tamoxifen	0.0159877	0.104481	0.132305
CML	BRD-K18910433	DB00783	estradiol	-0.168148	2.8245e-66	1.52277e-65
CML	BRD-K21680192	DB01204	mitoxantrone	0.0351337	0.000358898	0.000609768
CML	BRD-K41260949	DB00313	valproic-acid	-0.154133	7.44196e-56	3.48227e-55
CML	BRD-K81418486	DB02546	vorinostat	0.0440222	7.74136e-06	1.45321e-05
CML	BRD-K23984367	DB00398	sorafenib	-0.00941292	0.339166	0.385682
CML	BRD-K86882815	DB00248	cabergoline	0.0377233	0.000127202	0.000223732
CML	BRD-K08547377	DB00762	irinotecan	-0.0039702	0.686847	0.723474
CML	BRD-A29485665	DB01128	bicalutamide	0.0465114	2.29716e-06	4.4315e-06
CML	BRD-K13032584	DB01168	procarbazine	-0.196136	5.8639e-90	4.29122e-89
CML	BRD-K23566484	DB00665	nilutamide	-0.140838	7.70535e-47	3.20864e-46
CML	BRD-K70330367	DB00915	amantadine	0.0147969	0.132951	0.165318
CML	BRD-K92093830	DB00997	doxorubicin	0.149756	8.55918e-53	3.85163e-52
CML	BRD-A00546892	DB00810	biperiden	-0.012997	0.18691	0.225382
CML	BRD-A49160188	DB00843	donepezil	0.109595	6.25825e-29	2.02441e-28
CML	BRD-A93255169	DB01041	thalidomide	-0.162583	5.03453e-62	2.60117e-61
CML	BRD-K04548931	DB00445	epirubicin	0.165208	5.19957e-64	2.75011e-63
CML	BRD-K09631521	DB04572	thiotepa	-0.198487	3.99318e-92	3.0419e-91
CML	BRD-K15933101	DB00268	ropinirole	0.0253826	0.00994376	0.0146112
CML	BRD-K28307902	DB00499	flutamide	0.17191	3.10433e-69	1.73656e-68
CML	BRD-K29458283	DB00291	chlorambucil	0.0954556	2.60744e-22	7.57786e-22
CML	BRD-K51350053	DB00539	toremifene	-0.00606851	0.537758	0.582941
CML	BRD-K60770992	DB01186	pergolide	-0.180636	2.29751e-76	1.42051e-75
CML	BRD-K63828191	DB00481	raloxifene	-0.15003	5.5436e-53	2.49966e-52
CML	BRD-K19507340	DB00351	megestrol	-0.169307	3.51939e-67	1.9206e-66
CML	BRD-K88789588	DB01006	letrozole	0.0147474	0.134253	0.166844
CML	BRD-K15108141	DB00441	gemcitabine	0.00608101	0.536921	0.582317
CML	BRD-K32107296	DB00853	temozolomide	0.155928	3.88689e-57	1.8617e-56
CML	BRD-K56343971	DB08881	vemurafenib	-0.0911974	1.70141e-20	4.78885e-20
CML	BRD-K88510285	DB00188	bortezomib	0.0798806	4.50671e-16	1.16155e-15
CML	BRD-K52172416	DB01217	anastrozole	-0.0202382	0.0398586	0.0542466
CML	BRD-K70578146	DB00970	dactinomycin	0.145183	1.07833e-49	4.66439e-49
CML	BRD-K93034159	DB00242	cladribine	-0.0331927	0.000748051	0.0012313
CML	BRD-K06388322	DB00413	pramipexole	0.0321528	0.00109209	0.00177019
CML	BRD-K33106058	DB00987	cytarabine	0.0577543	4.37628e-09	9.59514e-09
CML	BRD-K33425534	DB00990	exemestane	-0.126691	3.6411e-38	1.33228e-37
CML	BRD-K37798499	DB00773	etoposide	0.000513493	0.958417	0.964466
CML	BRD-K49481516	DB00674	galantamine	0.133312	4.15138e-42	1.62845e-41
CML	BRD-K55696337	DB01030	topotecan	0.145932	3.40184e-50	1.47435e-49
CML	BRD-K59456551	DB00563	methotrexate	0.0223783	0.0230507	0.0324192
CML	BRD-K69650333	DB01177	idarubicin	0.171389	8.05211e-69	4.44859e-68
CML	BRD-K81473089	DB00382	tacrine	0.0994344	4.42575e-24	1.32951e-23
CML	BRD-K82109576	DB00541	vincristine	-0.115492	5.80902e-32	1.95857e-31
CML	BRD-K84036904	DB06710	testosterone	0.168477	1.5675e-66	8.51256e-66
CML	BRD-K86434416	DB01037	selegiline	0.174516	2.52015e-71	1.44974e-70
CML	BRD-K92723993	DB00619	imatinib	-0.00524131	0.594581	0.635282
CML	BRD-M07438658	DB01259	lapatinib	-0.172486	1.07871e-69	6.09538e-69
CML	BRD-K61192372	DB01101	capecitabine	-0.132728	9.42772e-42	3.67237e-41
CML	BRD-K07265709	DB00380	dexrazoxane	-0.151492	5.36047e-54	2.45679e-53
CML	BRD-K13514097	DB01590	everolimus	0.0315781	0.00134005	0.00215335
CML	BRD-K19687926	DB01259	lapatinib	-0.0797904	4.86164e-16	1.25158e-15
CML	BRD-K64052750	DB00317	gefitinib	0.0259944	0.00829222	0.0122978
CML	BRD-K70401845	DB00530	erlotinib	0.0728491	1.29198e-13	3.17588e-13
CML	BRD-K74514084	DB06589	pazopanib	-0.135238	2.70999e-43	1.08012e-42
CML	BRD-K78431006	DB08865	crizotinib	-0.000174225	0.985885	0.987212
CML	BRD-M64432851	DB01268	sunitinib	0.0104941	0.286602	0.333002
CML	BRD-A76019558	DB01026	ketoconazole	-0.106775	1.54922e-27	4.91172e-27
CML	BRD-A79803969	DB01043	memantine	-0.0943806	7.62215e-22	2.19518e-21
CML	BRD-K10852020	DB00323	tolcapone	-0.114067	3.24642e-31	1.08311e-30
CML	BRD-K23204545	DB01008	busulfan	0.0304091	0.0020119	0.00319158
CML	BRD-K66788707	DB01073	fludarabine	0.0680203	4.68413e-12	1.10752e-11
CML	BRD-K82216340	DB00603	medroxyprogesterone	0.17188	3.27979e-69	1.83012e-68
CML	BRD-K83636919	DB00494	entacapone	-0.185566	1.4699e-80	9.59303e-80
CML	BRD-K91601245	DB01033	mercaptopurine	-0.0302169	0.00214821	0.00339815
CML	BRD-K34730807	DB01235	levodopa	0.129472	8.51754e-40	3.19515e-39
CML	BRD-A48180038	DB00376	trihexyphenidyl	-0.0876015	5.00064e-19	1.3695e-18
CML	BRD-K34411947	DB00428	streptozotocin	0.161788	1.98439e-61	1.01586e-60
CML	BRD-K78712176	DB00190	carbidopa	0.131766	3.60823e-41	1.38616e-40
CML	BRD-A67097164	DB01181	ifosfamide	-0.00497115	0.613716	0.653849
CML	BRD-K10706131	DB00989	rivastigmine	-0.0804746	2.72937e-16	7.06723e-16
CML	BRD-K24844714	DB00544	fluorouracil	-0.0861916	1.81439e-18	4.9028e-18
CML	BRD-K64931368	DB00513	aminocaproic-acid	-0.00625487	0.525344	0.570593
CML	BRD-K01188359	DB00570	vinblastine	-0.0327148	0.000891285	0.00145208
CML	BRD-K33240821	DB06809	plerixafor	-0.0289434	0.00328691	0.00510535
CML	BRD-K42828737	DB01268	sunitinib	-0.00889491	0.366413	0.412839
CML	BRD-K77625799	DB05294	vandetanib	0.00916277	0.352157	0.398386
CML	BRD-K17068645	DB06769	bendamustine	0.0111207	0.258796	0.30498
CML	BRD-K34022604	DB00631	clofarabine	0.00267288	0.786079	0.812281
CML	BRD-K03601870	DB04845	ixabepilone	0.00597598	0.543977	0.588824
CML	BRD-K58114536	DB01367	rasagiline	-0.0180702	0.0665037	0.0872128
CML	BRD-K61397605	DB06176	romidepsin	-0.00378831	0.700483	0.734343
CML	BRD-K51747290	DB01005	hydroxyurea	0.00444833	0.651493	0.691457
CML	BRD-K62685538	DB06825	triptorelin	-0.00547411	0.578314	0.619979
CML	BRD-K49350383	DB00352	thioguanine	0.00828992	0.399912	0.444746
CML	BRD-K84466663	DB01280	nelarabine	0.0175863	0.074121	0.0962409
CML	BRD-K72951360	DB00385	valrubicin	0.0086571	0.379367	0.424647
CML	BRD-A74914197	DB06813	pralatrexate	-0.00261782	0.790381	0.815972
CML	BRD-K76022557	DB00714	r(-)-apomorphine	-0.00878976	0.372106	0.419042
CML	BRD-K91111634	DB05271	rotigotine	-0.00393925	0.68916	0.724884
CML	BRD-K99504665	DB00014	goserelin-acetate	-0.0134772	0.171141	0.207828
CML	BRD-K92441787	DB00307	bexarotene	0.0117988	0.23088	0.2744
CRCA	BRD-K43389675	DB00694	daunorubicin	-0.260094	1.62784e-152	2.5408e-151
CRCA	BRD-K71879491	DB00755	tretinoin	0.238262	1.38104e-127	1.48912e-126
CRCA	BRD-K93754473	DB00675	tamoxifen	-0.152181	2.81856e-52	1.25569e-51
CRCA	BRD-K18910433	DB00783	estradiol	0.256423	3.77091e-148	5.46537e-147
CRCA	BRD-K21680192	DB01204	mitoxantrone	-0.0567873	1.61416e-08	3.47761e-08
CRCA	BRD-K41260949	DB00313	valproic-acid	0.253795	4.54618e-145	6.2252e-144
CRCA	BRD-K81418486	DB02546	vorinostat	-0.263911	3.96646e-157	6.91652e-156
CRCA	BRD-K23984367	DB00398	sorafenib	0.00312024	0.756455	0.786037
CRCA	BRD-K86882815	DB00248	cabergoline	-0.0496778	7.77975e-07	1.5435e-06
CRCA	BRD-K08547377	DB00762	irinotecan	-0.0653135	8.09549e-11	1.87051e-10
CRCA	BRD-A29485665	DB01128	bicalutamide	-0.0608553	1.40971e-09	3.13707e-09
CRCA	BRD-K13032584	DB01168	procarbazine	0.232285	3.45915e-121	3.43148e-120
CRCA	BRD-K23566484	DB00665	nilutamide	0.205526	9.92157e-95	7.77016e-94
CRCA	BRD-K70330367	DB00915	amantadine	-0.00584217	0.561448	0.603638
CRCA	BRD-K92093830	DB00997	doxorubicin	-0.271028	6.14848e-166	1.25903e-164
CRCA	BRD-A00546892	DB00810	biperiden	0.0260548	0.0095927	0.0141233
CRCA	BRD-A49160188	DB00843	donepezil	-0.176809	3.28452e-70	1.87017e-69
CRCA	BRD-A93255169	DB01041	thalidomide	0.231561	2.0039e-120	1.93624e-119
CRCA	BRD-K04548931	DB00445	epirubicin	-0.260951	1.5225e-153	2.48045e-152
CRCA	BRD-K09631521	DB04572	thiotepa	0.194615	6.00189e-85	4.13463e-84
CRCA	BRD-K15933101	DB00268	ropinirole	-0.0241661	0.0162899	0.0234122
CRCA	BRD-K28307902	DB00499	flutamide	-0.181079	1.31382e-73	7.86176e-73
CRCA	BRD-K29458283	DB00291	chlorambucil	-0.220471	4.54106e-109	3.89833e-108
CRCA	BRD-K51350053	DB00539	toremifene	-0.0185495	0.0651985	0.0856018
CRCA	BRD-K60770992	DB01186	pergolide	0.24554	1.27004e-135	1.55754e-134
CRCA	BRD-K63828191	DB00481	raloxifene	0.0560091	2.52647e-08	5.39626e-08
CRCA	BRD-K19507340	DB00351	megestrol	0.190996	7.86185e-82	5.25378e-81
CRCA	BRD-K88789588	DB01006	letrozole	-0.0154182	0.125377	0.156493
CRCA	BRD-K15108141	DB00441	gemcitabine	-0.183184	2.58424e-75	1.58462e-74
CRCA	BRD-K32107296	DB00853	temozolomide	-0.118244	4.17443e-32	1.41601e-31
CRCA	BRD-K56343971	DB08881	vemurafenib	-0.0608317	1.43049e-09	3.18012e-09
CRCA	BRD-K88510285	DB00188	bortezomib	-0.0590404	4.26724e-09	9.36526e-09
CRCA	BRD-K52172416	DB01217	anastrozole	0.0281104	0.0051964	0.00789005
CRCA	BRD-K70578146	DB00970	dactinomycin	-0.231816	1.07964e-120	1.05229e-119
CRCA	BRD-K93034159	DB00242	cladribine	-0.0417596	3.28817e-05	5.96683e-05
CRCA	BRD-K06388322	DB00413	pramipexole	-0.0779264	8.67259e-15	2.17497e-14
CRCA	BRD-K33106058	DB00987	cytarabine	-0.196597	1.10661e-86	7.81632e-86
CRCA	BRD-K33425534	DB00990	exemestane	0.211324	3.66091e-100	2.97133e-99
CRCA	BRD-K37798499	DB00773	etoposide	-0.0699986	3.25849e-12	7.72895e-12
CRCA	BRD-K49481516	DB00674	galantamine	-0.270724	1.48339e-165	3.00993e-164
CRCA	BRD-K55696337	DB01030	topotecan	-0.253861	3.8058e-145	5.24355e-144
CRCA	BRD-K59456551	DB00563	methotrexate	-0.225507	3.77642e-114	3.35815e-113
CRCA	BRD-K69650333	DB01177	idarubicin	-0.260301	9.18216e-153	1.45352e-151
CRCA	BRD-K81473089	DB00382	tacrine	-0.1267	1.20126e-36	4.29683e-36
CRCA	BRD-K82109576	DB00541	vincristine	0.151349	1.01679e-51	4.48511e-51
CRCA	BRD-K84036904	DB06710	testosterone	-0.27475	1.18508e-170	2.59323e-169
CRCA	BRD-K86434416	DB01037	selegiline	-0.195611	8.10372e-86	5.61724e-85
CRCA	BRD-K92723993	DB00619	imatinib	0.0131227	0.192099	0.23114
CRCA	BRD-M07438658	DB01259	lapatinib	0.18981	8.01372e-81	5.2919e-80
CRCA	BRD-K61192372	DB01101	capecitabine	0.223742	2.35492e-112	2.06125e-111
CRCA	BRD-K07265709	DB00380	dexrazoxane	0.140193	1.47719e-44	5.99471e-44
CRCA	BRD-K13514097	DB01590	everolimus	-0.257447	2.31985e-149	3.42908e-148
CRCA	BRD-K19687926	DB01259	lapatinib	0.0939779	7.84494e-21	2.22489e-20
CRCA	BRD-K64052750	DB00317	gefitinib	-0.05036	5.47859e-07	1.09572e-06
CRCA	BRD-K70401845	DB00530	erlotinib	-0.0954108	1.99828e-21	5.69626e-21
CRCA	BRD-K74514084	DB06589	pazopanib	0.184754	1.33564e-76	8.30401e-76
CRCA	BRD-K78431006	DB08865	crizotinib	-0.0337398	0.000794965	0.00130564
CRCA	BRD-M64432851	DB01268	sunitinib	-0.204489	8.92795e-94	6.96754e-93
CRCA	BRD-A76019558	DB01026	ketoconazole	0.112881	2.16558e-29	7.05631e-29
CRCA	BRD-A79803969	DB01043	memantine	0.158396	1.54555e-56	7.32414e-56
CRCA	BRD-K10852020	DB00323	tolcapone	0.121559	7.56097e-34	2.61645e-33
CRCA	BRD-K23204545	DB01008	busulfan	-0.0542822	6.68636e-08	1.40527e-07
CRCA	BRD-K66788707	DB01073	fludarabine	-0.159679	1.9407e-57	9.35561e-57
CRCA	BRD-K82216340	DB00603	medroxyprogesterone	-0.231296	3.80964e-120	3.66513e-119
CRCA	BRD-K83636919	DB00494	entacapone	0.175976	1.47691e-69	8.32442e-69
CRCA	BRD-K91601245	DB01033	mercaptopurine	0.0308532	0.00215926	0.00341321
CRCA	BRD-K34730807	DB01235	levodopa	-0.158071	2.61145e-56	1.23229e-55
CRCA	BRD-A48180038	DB00376	trihexyphenidyl	0.0983912	1.08804e-22	3.19121e-22
CRCA	BRD-K34411947	DB00428	streptozotocin	-0.141314	2.98849e-45	1.22167e-44
CRCA	BRD-K78712176	DB00190	carbidopa	-0.131171	3.54457e-39	1.31639e-38
CRCA	BRD-A67097164	DB01181	ifosfamide	0.00137603	0.891212	0.904175
CRCA	BRD-K10706131	DB00989	rivastigmine	0.0507599	4.4514e-07	8.96708e-07
CRCA	BRD-K24844714	DB00544	fluorouracil	0.153996	1.67566e-53	7.61728e-53
CRCA	BRD-K64931368	DB00513	aminocaproic-acid	0.0193155	0.0548503	0.0730464
CRCA	BRD-K01188359	DB00570	vinblastine	0.017105	0.089077	0.114086
CRCA	BRD-K33240821	DB06809	plerixafor	0.0407341	5.11149e-05	9.17848e-05
CRCA	BRD-K42828737	DB01268	sunitinib	0.0243758	0.0153841	0.0221675
CRCA	BRD-K77625799	DB05294	vandetanib	-0.0109325	0.277182	0.323066
CRCA	BRD-K17068645	DB06769	bendamustine	-0.0142137	0.157699	0.19308
CRCA	BRD-K34022604	DB00631	clofarabine	0.00104613	0.917185	0.927154
CRCA	BRD-K03601870	DB04845	ixabepilone	-0.0142397	0.156941	0.192469
CRCA	BRD-K58114536	DB01367	rasagiline	0.017118	0.0888347	0.113888
CRCA	BRD-K61397605	DB06176	romidepsin	-0.0209979	0.0368584	0.0503784
CRCA	BRD-K51747290	DB01005	hydroxyurea	0.00986564	0.326777	0.373078
CRCA	BRD-K62685538	DB06825	triptorelin	0.0142525	0.156569	0.192118
CRCA	BRD-K49350383	DB00352	thioguanine	-0.0080128	0.42577	0.470688
CRCA	BRD-K84466663	DB01280	nelarabine	-0.00855711	0.395016	0.440178
CRCA	BRD-K72951360	DB00385	valrubicin	-0.00677003	0.500999	0.547079
CRCA	BRD-A74914197	DB06813	pralatrexate	0.00623888	0.535176	0.580707
CRCA	BRD-K76022557	DB00714	r(-)-apomorphine	0.0237718	0.0181204	0.0258851
CRCA	BRD-K91111634	DB05271	rotigotine	0.0255264	0.0111608	0.0163029
CRCA	BRD-K99504665	DB00014	goserelin-acetate	0.0234114	0.0199486	0.028306
CRCA	BRD-K92441787	DB00307	bexarotene	-0.0088477	0.379163	0.424647
DLBCL	BRD-K43389675	DB00694	daunorubicin	-0.178057	1.49597e-86	1.05e-85
DLBCL	BRD-K71879491	DB00755	tretinoin	0.226541	2.70715e-140	3.513e-139
DLBCL	BRD-K93754473	DB00675	tamoxifen	-0.0435321	1.71364e-06	3.32594e-06
DLBCL	BRD-K18910433	DB00783	estradiol	0.239626	3.17834e-157	5.63021e-156
DLBCL	BRD-K21680192	DB01204	mitoxantrone	-0.0620968	8.5905e-12	2.01831e-11
DLBCL	BRD-K41260949	DB00313	valproic-acid	0.21681	2.19756e-128	2.41623e-127
DLBCL	BRD-K81418486	DB02546	vorinostat	-0.088343	2.38022e-22	6.93558e-22
DLBCL	BRD-K23984367	DB00398	sorafenib	-0.0108272	0.234253	0.278261
DLBCL	BRD-K86882815	DB00248	cabergoline	-0.0837315	3.12272e-20	8.70152e-20
DLBCL	BRD-K08547377	DB00762	irinotecan	0.00804112	0.377028	0.423303
DLBCL	BRD-A29485665	DB01128	bicalutamide	-0.0494099	5.59373e-08	1.18119e-07
DLBCL	BRD-K13032584	DB01168	procarbazine	0.221921	1.44075e-134	1.73824e-133
DLBCL	BRD-K23566484	DB00665	nilutamide	0.238136	3.04782e-155	5.07667e-154
DLBCL	BRD-K70330367	DB00915	amantadine	-0.0119299	0.189983	0.228841
DLBCL	BRD-K92093830	DB00997	doxorubicin	-0.157217	1.17816e-67	6.44521e-67
DLBCL	BRD-A00546892	DB00810	biperiden	0.037232	4.28392e-05	7.71106e-05
DLBCL	BRD-A49160188	DB00843	donepezil	-0.177762	2.88404e-86	2.01162e-85
DLBCL	BRD-A93255169	DB01041	thalidomide	0.220141	2.13703e-132	2.49731e-131
DLBCL	BRD-K04548931	DB00445	epirubicin	-0.163671	3.04514e-73	1.80765e-72
DLBCL	BRD-K09631521	DB04572	thiotepa	0.245754	1.61634e-165	3.25015e-164
DLBCL	BRD-K15933101	DB00268	ropinirole	-0.0510932	1.9475e-08	4.17162e-08
DLBCL	BRD-K28307902	DB00499	flutamide	-0.213132	4.95015e-124	5.13895e-123
DLBCL	BRD-K29458283	DB00291	chlorambucil	-0.155232	5.53732e-66	2.97099e-65
DLBCL	BRD-K51350053	DB00539	toremifene	0.00888489	0.329023	0.375258
DLBCL	BRD-K60770992	DB01186	pergolide	0.252916	1.64128e-175	3.77664e-174
DLBCL	BRD-K63828191	DB00481	raloxifene	0.150861	2.2188e-62	1.1544e-61
DLBCL	BRD-K19507340	DB00351	megestrol	0.225901	1.71159e-139	2.19556e-138
DLBCL	BRD-K88789588	DB01006	letrozole	-0.00922567	0.31081	0.356672
DLBCL	BRD-K15108141	DB00441	gemcitabine	-0.0226577	0.0127952	0.0186415
DLBCL	BRD-K32107296	DB00853	temozolomide	-0.167815	5.90257e-77	3.71114e-76
DLBCL	BRD-K56343971	DB08881	vemurafenib	0.0144454	0.112511	0.141879
DLBCL	BRD-K88510285	DB00188	bortezomib	-0.0936253	6.48231e-25	1.99017e-24
DLBCL	BRD-K52172416	DB01217	anastrozole	0.041792	4.36631e-06	8.28003e-06
DLBCL	BRD-K70578146	DB00970	dactinomycin	-0.164921	2.36288e-74	1.43314e-73
DLBCL	BRD-K93034159	DB00242	cladribine	0.0686317	4.40111e-14	1.09391e-13
DLBCL	BRD-K06388322	DB00413	pramipexole	-0.0684182	5.27122e-14	1.30726e-13
DLBCL	BRD-K33106058	DB00987	cytarabine	-0.107535	2.20928e-32	7.53992e-32
DLBCL	BRD-K33425534	DB00990	exemestane	0.202698	3.99083e-112	3.47951e-111
DLBCL	BRD-K37798499	DB00773	etoposide	-0.008306	0.361513	0.407936
DLBCL	BRD-K49481516	DB00674	galantamine	-0.229693	2.82304e-144	3.77308e-143
DLBCL	BRD-K55696337	DB01030	topotecan	-0.117835	1.38916e-38	5.09131e-38
DLBCL	BRD-K59456551	DB00563	methotrexate	-0.0642105	1.65027e-12	3.96064e-12
DLBCL	BRD-K69650333	DB01177	idarubicin	-0.180611	4.87704e-89	3.54578e-88
DLBCL	BRD-K81473089	DB00382	tacrine	-0.128694	9.55867e-46	3.93634e-45
DLBCL	BRD-K82109576	DB00541	vincristine	0.149369	3.55878e-61	1.81767e-60
DLBCL	BRD-K84036904	DB06710	testosterone	-0.177682	3.44316e-86	2.39412e-85
DLBCL	BRD-K86434416	DB01037	selegiline	-0.2325	7.135e-148	1.01435e-146
DLBCL	BRD-K92723993	DB00619	imatinib	0.0428634	2.46502e-06	4.74304e-06
DLBCL	BRD-M07438658	DB01259	lapatinib	0.207032	5.42013e-117	5.08308e-116
DLBCL	BRD-K61192372	DB01101	capecitabine	0.167036	2.99094e-76	1.84414e-75
DLBCL	BRD-K07265709	DB00380	dexrazoxane	0.173186	6.50338e-82	4.35903e-81
DLBCL	BRD-K13514097	DB01590	everolimus	-0.162294	4.96141e-72	2.87633e-71
DLBCL	BRD-K19687926	DB01259	lapatinib	0.138527	8.654e-53	3.88646e-52
DLBCL	BRD-K64052750	DB00317	gefitinib	-0.00584995	0.520444	0.566096
DLBCL	BRD-K70401845	DB00530	erlotinib	-0.122621	1.16344e-41	4.52405e-41
DLBCL	BRD-K74514084	DB06589	pazopanib	0.218389	2.80982e-130	3.21616e-129
DLBCL	BRD-K78431006	DB08865	crizotinib	-0.0398568	1.18529e-05	2.19367e-05
DLBCL	BRD-M64432851	DB01268	sunitinib	-0.0827298	8.70372e-20	2.41927e-19
DLBCL	BRD-A76019558	DB01026	ketoconazole	0.109975	8.4562e-34	2.92171e-33
DLBCL	BRD-A79803969	DB01043	memantine	0.154242	3.70442e-65	1.96864e-64
DLBCL	BRD-K10852020	DB00323	tolcapone	0.0789604	3.69213e-18	9.90486e-18
DLBCL	BRD-K23204545	DB01008	busulfan	-0.0656465	5.21816e-13	1.2646e-12
DLBCL	BRD-K66788707	DB01073	fludarabine	-0.0781293	8.24208e-18	2.19004e-17
DLBCL	BRD-K82216340	DB00603	medroxyprogesterone	-0.214032	4.34113e-125	4.57047e-124
DLBCL	BRD-K83636919	DB00494	entacapone	0.214861	4.56162e-126	4.84835e-125
DLBCL	BRD-K91601245	DB01033	mercaptopurine	0.0716436	3.25666e-15	8.26007e-15
DLBCL	BRD-K34730807	DB01235	levodopa	-0.175339	6.02049e-84	4.08442e-83
DLBCL	BRD-A48180038	DB00376	trihexyphenidyl	0.160804	9.88106e-71	5.64054e-70
DLBCL	BRD-K34411947	DB00428	streptozotocin	-0.224324	1.57295e-137	1.98351e-136
DLBCL	BRD-K78712176	DB00190	carbidopa	-0.123535	2.90667e-42	1.14421e-41
DLBCL	BRD-A67097164	DB01181	ifosfamide	-0.0225165	0.0133646	0.0193951
DLBCL	BRD-K10706131	DB00989	rivastigmine	0.0616193	1.23777e-11	2.89895e-11
DLBCL	BRD-K24844714	DB00544	fluorouracil	0.13729	7.12956e-52	3.15113e-51
DLBCL	BRD-K64931368	DB00513	aminocaproic-acid	0.0314824	0.00054135	0.00090306
DLBCL	BRD-K01188359	DB00570	vinblastine	0.102861	9.31257e-30	3.04329e-29
DLBCL	BRD-K33240821	DB06809	plerixafor	0.0471311	2.2124e-07	4.53034e-07
DLBCL	BRD-K42828737	DB01268	sunitinib	0.0438813	1.4143e-06	2.75455e-06
DLBCL	BRD-K77625799	DB05294	vandetanib	-0.0197782	0.0297821	0.0412112
DLBCL	BRD-K17068645	DB06769	bendamustine	-0.0191837	0.0350615	0.0481583
DLBCL	BRD-K34022604	DB00631	clofarabine	0.00335369	0.712556	0.744929
DLBCL	BRD-K03601870	DB04845	ixabepilone	-0.0234396	0.0100138	0.0146948
DLBCL	BRD-K58114536	DB01367	rasagiline	0.0427855	2.57087e-06	4.9382e-06
DLBCL	BRD-K61397605	DB06176	romidepsin	-0.0117114	0.198226	0.238
DLBCL	BRD-K51747290	DB01005	hydroxyurea	0.0199021	0.0287721	0.0398878
DLBCL	BRD-K62685538	DB06825	triptorelin	0.0331067	0.00027477	0.000472122
DLBCL	BRD-K49350383	DB00352	thioguanine	-0.0102381	0.260693	0.306568
DLBCL	BRD-K84466663	DB01280	nelarabine	-0.0343686	0.000158893	0.00027707
DLBCL	BRD-K72951360	DB00385	valrubicin	-0.00418552	0.645653	0.685911
DLBCL	BRD-A74914197	DB06813	pralatrexate	0.00287721	0.751941	0.782439
DLBCL	BRD-K76022557	DB00714	r(-)-apomorphine	0.0254218	0.00521889	0.00791342
DLBCL	BRD-K91111634	DB05271	rotigotine	0.0459898	4.30475e-07	8.68734e-07
DLBCL	BRD-K99504665	DB00014	goserelin-acetate	0.0341163	0.000177541	0.000308623
DLBCL	BRD-K92441787	DB00307	bexarotene	-0.0261188	0.00410705	0.00631767
FLYMPH	BRD-K43389675	DB00694	daunorubicin	-0.217002	3.48141e-121	3.43828e-120
FLYMPH	BRD-K71879491	DB00755	tretinoin	0.228653	1.09649e-134	1.33009e-133
FLYMPH	BRD-K93754473	DB00675	tamoxifen	0.0955843	1.76482e-24	5.35928e-24
FLYMPH	BRD-K18910433	DB00783	estradiol	0.210537	5.00949e-114	4.43698e-113
FLYMPH	BRD-K21680192	DB01204	mitoxantrone	-0.0432316	4.02623e-06	7.66117e-06
FLYMPH	BRD-K41260949	DB00313	valproic-acid	0.170904	3.23639e-75	1.97907e-74
FLYMPH	BRD-K81418486	DB02546	vorinostat	-0.0388069	3.50627e-05	6.34711e-05
FLYMPH	BRD-K23984367	DB00398	sorafenib	0.0120799	0.197889	0.237723
FLYMPH	BRD-K86882815	DB00248	cabergoline	-0.0443465	2.25602e-06	4.35592e-06
FLYMPH	BRD-K08547377	DB00762	irinotecan	-0.0531052	1.47673e-08	3.18461e-08
FLYMPH	BRD-A29485665	DB01128	bicalutamide	-0.0580596	5.88266e-10	1.31961e-09
FLYMPH	BRD-K13032584	DB01168	procarbazine	0.222585	1.47626e-127	1.58414e-126
FLYMPH	BRD-K23566484	DB00665	nilutamide	0.181493	9.61116e-85	6.5804e-84
FLYMPH	BRD-K70330367	DB00915	amantadine	-0.0246601	0.00856823	0.0126819
FLYMPH	BRD-K92093830	DB00997	doxorubicin	-0.155343	2.62522e-62	1.36267e-61
FLYMPH	BRD-A00546892	DB00810	biperiden	0.0174032	0.063586	0.0837309
FLYMPH	BRD-A49160188	DB00843	donepezil	-0.162048	1.03491e-67	5.67549e-67
FLYMPH	BRD-A93255169	DB01041	thalidomide	0.15307	1.57258e-60	7.94118e-60
FLYMPH	BRD-K04548931	DB00445	epirubicin	-0.187087	5.06693e-90	3.72019e-89
FLYMPH	BRD-K09631521	DB04572	thiotepa	0.211396	5.7957e-115	5.21613e-114
FLYMPH	BRD-K15933101	DB00268	ropinirole	-0.0259449	0.00567802	0.00858046
FLYMPH	BRD-K28307902	DB00499	flutamide	-0.211771	2.24748e-115	2.0475e-114
FLYMPH	BRD-K29458283	DB00291	chlorambucil	-0.150297	2.13189e-58	1.0435e-57
FLYMPH	BRD-K51350053	DB00539	toremifene	0.0142536	0.128686	0.160193
FLYMPH	BRD-K60770992	DB01186	pergolide	0.243822	1.9239e-153	3.11169e-152
FLYMPH	BRD-K63828191	DB00481	raloxifene	0.212434	4.20536e-116	3.89476e-115
FLYMPH	BRD-K19507340	DB00351	megestrol	0.226712	2.20111e-132	2.55879e-131
FLYMPH	BRD-K88789588	DB01006	letrozole	-0.0160126	0.0878552	0.112697
FLYMPH	BRD-K15108141	DB00441	gemcitabine	-0.0143485	0.126161	0.157313
FLYMPH	BRD-K32107296	DB00853	temozolomide	-0.261134	1.65179e-176	4.00739e-175
FLYMPH	BRD-K56343971	DB08881	vemurafenib	0.118018	1.57369e-36	5.61097e-36
FLYMPH	BRD-K88510285	DB00188	bortezomib	-0.0386136	3.83511e-05	6.91994e-05
FLYMPH	BRD-K52172416	DB01217	anastrozole	0.0290772	0.00193605	0.00308441
FLYMPH	BRD-K70578146	DB00970	dactinomycin	-0.174517	2.12609e-78	1.35973e-77
FLYMPH	BRD-K93034159	DB00242	cladribine	0.0513689	4.28218e-08	9.10269e-08
FLYMPH	BRD-K06388322	DB00413	pramipexole	-0.0389341	3.30454e-05	5.99166e-05
FLYMPH	BRD-K33106058	DB00987	cytarabine	-0.0537571	9.81573e-09	2.12913e-08
FLYMPH	BRD-K33425534	DB00990	exemestane	0.14865	3.76715e-57	1.80823e-56
FLYMPH	BRD-K37798499	DB00773	etoposide	-0.00541021	0.564173	0.605983
FLYMPH	BRD-K49481516	DB00674	galantamine	-0.154559	1.08518e-61	5.5938e-61
FLYMPH	BRD-K55696337	DB01030	topotecan	-0.196533	2.52584e-99	2.02794e-98
FLYMPH	BRD-K59456551	DB00563	methotrexate	-0.0349444	0.000194767	0.00033804
FLYMPH	BRD-K69650333	DB01177	idarubicin	-0.201013	6.57324e-104	5.47443e-103
FLYMPH	BRD-K81473089	DB00382	tacrine	-0.113015	1.27485e-33	4.39794e-33
FLYMPH	BRD-K82109576	DB00541	vincristine	0.136145	3.81725e-48	1.6106e-47
FLYMPH	BRD-K84036904	DB06710	testosterone	-0.118662	6.50126e-37	2.33293e-36
FLYMPH	BRD-K86434416	DB01037	selegiline	-0.250455	4.55079e-162	8.46447e-161
FLYMPH	BRD-K92723993	DB00619	imatinib	0.0185863	0.0475679	0.0640359
FLYMPH	BRD-M07438658	DB01259	lapatinib	0.200854	9.60203e-104	7.93768e-103
FLYMPH	BRD-K61192372	DB01101	capecitabine	0.11425	2.50939e-34	8.75151e-34
FLYMPH	BRD-K07265709	DB00380	dexrazoxane	0.171559	8.66908e-76	5.33041e-75
FLYMPH	BRD-K13514097	DB01590	everolimus	-0.0594887	2.20609e-10	5.01425e-10
FLYMPH	BRD-K19687926	DB01259	lapatinib	0.116059	2.24502e-35	7.86639e-35
FLYMPH	BRD-K64052750	DB00317	gefitinib	-0.00812516	0.386468	0.431514
FLYMPH	BRD-K70401845	DB00530	erlotinib	-0.0777593	1.03593e-16	2.70748e-16
FLYMPH	BRD-K74514084	DB06589	pazopanib	0.176243	6.0629e-80	3.94531e-79
FLYMPH	BRD-K78431006	DB08865	crizotinib	0.0157088	0.0940459	0.119812
FLYMPH	BRD-M64432851	DB01268	sunitinib	0.107831	9.65524e-31	3.20215e-30
FLYMPH	BRD-A76019558	DB01026	ketoconazole	0.124309	2.27774e-40	8.60223e-40
FLYMPH	BRD-A79803969	DB01043	memantine	0.0641731	7.54203e-12	1.77385e-11
FLYMPH	BRD-K10852020	DB00323	tolcapone	0.123411	8.28377e-40	3.11269e-39
FLYMPH	BRD-K23204545	DB01008	busulfan	-0.0488226	1.9203e-07	3.94307e-07
FLYMPH	BRD-K66788707	DB01073	fludarabine	-0.134997	2.33433e-47	9.75699e-47
FLYMPH	BRD-K82216340	DB00603	medroxyprogesterone	-0.21406	6.73344e-118	6.34137e-117
FLYMPH	BRD-K83636919	DB00494	entacapone	0.200871	9.21911e-104	7.64946e-103
FLYMPH	BRD-K91601245	DB01033	mercaptopurine	0.0439104	2.83429e-06	5.42085e-06
FLYMPH	BRD-K34730807	DB01235	levodopa	-0.15152	2.47537e-59	1.22506e-58
FLYMPH	BRD-A48180038	DB00376	trihexyphenidyl	0.190129	5.79137e-93	4.47278e-92
FLYMPH	BRD-K34411947	DB00428	streptozotocin	-0.236572	2.60394e-144	3.5012e-143
FLYMPH	BRD-K78712176	DB00190	carbidopa	-0.11132	1.15385e-32	3.94393e-32
FLYMPH	BRD-A67097164	DB01181	ifosfamide	-0.0137134	0.143817	0.17774
FLYMPH	BRD-K10706131	DB00989	rivastigmine	0.0906696	3.52545e-22	1.02192e-21
FLYMPH	BRD-K24844714	DB00544	fluorouracil	0.0867428	1.98759e-20	5.58026e-20
FLYMPH	BRD-K64931368	DB00513	aminocaproic-acid	0.0151275	0.10686	0.135057
FLYMPH	BRD-K01188359	DB00570	vinblastine	0.0996994	1.687e-26	5.28105e-26
FLYMPH	BRD-K33240821	DB06809	plerixafor	-0.0210946	0.024536	0.034335
FLYMPH	BRD-K42828737	DB01268	sunitinib	0.0160904	0.0863245	0.110861
FLYMPH	BRD-K77625799	DB05294	vandetanib	-0.0143848	0.125205	0.156493
FLYMPH	BRD-K17068645	DB06769	bendamustine	-0.00119394	0.898737	0.910981
FLYMPH	BRD-K34022604	DB00631	clofarabine	-0.00871292	0.35305	0.399193
FLYMPH	BRD-K03601870	DB04845	ixabepilone	-0.0191751	0.040956	0.0556723
FLYMPH	BRD-K58114536	DB01367	rasagiline	0.0213012	0.0231674	0.0325627
FLYMPH	BRD-K61397605	DB06176	romidepsin	0.00113752	0.903498	0.914976
FLYMPH	BRD-K51747290	DB01005	hydroxyurea	-0.00506565	0.589246	0.630487
FLYMPH	BRD-K62685538	DB06825	triptorelin	0.018014	0.0548339	0.0730464
FLYMPH	BRD-K49350383	DB00352	thioguanine	-0.0135913	0.147421	0.181792
FLYMPH	BRD-K84466663	DB01280	nelarabine	-0.00742033	0.428996	0.473784
FLYMPH	BRD-K72951360	DB00385	valrubicin	-0.00377099	0.687732	0.724065
FLYMPH	BRD-A74914197	DB06813	pralatrexate	0.00400295	0.669628	0.70801
FLYMPH	BRD-K76022557	DB00714	r(-)-apomorphine	0.00948959	0.311788	0.357611
FLYMPH	BRD-K91111634	DB05271	rotigotine	0.0181902	0.0525046	0.0703002
FLYMPH	BRD-K99504665	DB00014	goserelin-acetate	0.0128643	0.170311	0.206932
FLYMPH	BRD-K92441787	DB00307	bexarotene	-0.0128677	0.170196	0.206905
ANC	BRD-K43389675	DB00694	daunorubicin	-0.212565	1.55701e-107	1.32139e-106
ANC	BRD-K71879491	DB00755	tretinoin	0.219026	3.26025e-114	2.91075e-113
ANC	BRD-K93754473	DB00675	tamoxifen	-0.149487	1.62467e-53	7.40055e-53
ANC	BRD-K18910433	DB00783	estradiol	0.210747	1.07557e-105	9.02506e-105
ANC	BRD-K21680192	DB01204	mitoxantrone	-0.0763329	4.83352e-15	1.21765e-14
ANC	BRD-K41260949	DB00313	valproic-acid	0.196668	5.01469e-92	3.80707e-91
ANC	BRD-K81418486	DB02546	vorinostat	-0.14509	1.74143e-50	7.56199e-50
ANC	BRD-K23984367	DB00398	sorafenib	-0.0293758	0.00261258	0.00410076
ANC	BRD-K86882815	DB00248	cabergoline	-0.0706324	4.32997e-13	1.05163e-12
ANC	BRD-K08547377	DB00762	irinotecan	-0.0693955	1.09787e-12	2.64341e-12
ANC	BRD-A29485665	DB01128	bicalutamide	-0.0423002	1.45574e-05	2.68529e-05
ANC	BRD-K13032584	DB01168	procarbazine	0.19262	2.76636e-88	1.98537e-87
ANC	BRD-K23566484	DB00665	nilutamide	0.19812	2.17525e-93	1.69169e-92
ANC	BRD-K70330367	DB00915	amantadine	0.0178632	0.0672349	0.0881199
ANC	BRD-K92093830	DB00997	doxorubicin	-0.231845	4.08752e-128	4.42881e-127
ANC	BRD-A00546892	DB00810	biperiden	0.0399653	4.20738e-05	7.57939e-05
ANC	BRD-A49160188	DB00843	donepezil	-0.159805	5.38367e-61	2.73099e-60
ANC	BRD-A93255169	DB01041	thalidomide	0.146029	3.99669e-51	1.75257e-50
ANC	BRD-K04548931	DB00445	epirubicin	-0.226695	1.99986e-122	2.03821e-121
ANC	BRD-K09631521	DB04572	thiotepa	0.174735	9.58421e-73	5.65925e-72
ANC	BRD-K15933101	DB00268	ropinirole	-0.0444941	5.10667e-06	9.62676e-06
ANC	BRD-K28307902	DB00499	flutamide	-0.180789	7.96707e-78	5.05185e-77
ANC	BRD-K29458283	DB00291	chlorambucil	-0.176124	6.78909e-74	4.07345e-73
ANC	BRD-K51350053	DB00539	toremifene	-0.000323998	0.973522	0.977024
ANC	BRD-K60770992	DB01186	pergolide	0.21031	2.96409e-105	2.47785e-104
ANC	BRD-K63828191	DB00481	raloxifene	0.0595301	1.03554e-09	2.31365e-09
ANC	BRD-K19507340	DB00351	megestrol	0.18895	5.78321e-85	3.99633e-84
ANC	BRD-K88789588	DB01006	letrozole	-0.00600375	0.538525	0.583489
ANC	BRD-K15108141	DB00441	gemcitabine	-0.116977	2.63325e-33	9.05611e-33
ANC	BRD-K32107296	DB00853	temozolomide	-0.132518	2.45787e-42	9.69253e-42
ANC	BRD-K56343971	DB08881	vemurafenib	-0.10322	2.90284e-26	9.03647e-26
ANC	BRD-K88510285	DB00188	bortezomib	0.00165501	0.865369	0.882771
ANC	BRD-K52172416	DB01217	anastrozole	0.045434	3.21191e-06	6.11688e-06
ANC	BRD-K70578146	DB00970	dactinomycin	-0.19958	9.05921e-95	7.11977e-94
ANC	BRD-K93034159	DB00242	cladribine	0.0086031	0.378133	0.423904
ANC	BRD-K06388322	DB00413	pramipexole	-0.0430064	1.04458e-05	1.94942e-05
ANC	BRD-K33106058	DB00987	cytarabine	-0.14181	2.75818e-48	1.16596e-47
ANC	BRD-K33425534	DB00990	exemestane	0.192273	5.73891e-88	4.10553e-87
ANC	BRD-K37798499	DB00773	etoposide	-0.0309382	0.00152357	0.00243772
ANC	BRD-K49481516	DB00674	galantamine	-0.247557	2.33922e-146	3.26322e-145
ANC	BRD-K55696337	DB01030	topotecan	-0.194559	4.57671e-90	3.37136e-89
ANC	BRD-K59456551	DB00563	methotrexate	-0.188807	7.77627e-85	5.3405e-84
ANC	BRD-K69650333	DB01177	idarubicin	-0.225049	1.23176e-120	1.19534e-119
ANC	BRD-K81473089	DB00382	tacrine	-0.0843312	4.94946e-18	1.32302e-17
ANC	BRD-K82109576	DB00541	vincristine	0.177675	3.44443e-75	2.10054e-74
ANC	BRD-K84036904	DB06710	testosterone	-0.137084	3.29903e-45	1.34615e-44
ANC	BRD-K86434416	DB01037	selegiline	-0.174177	2.75945e-72	1.60812e-71
ANC	BRD-K92723993	DB00619	imatinib	0.04081	2.88416e-05	5.25077e-05
ANC	BRD-M07438658	DB01259	lapatinib	0.150611	2.63763e-54	1.21636e-53
ANC	BRD-K61192372	DB01101	capecitabine	0.166906	1.90528e-66	1.03218e-65
ANC	BRD-K07265709	DB00380	dexrazoxane	0.0980069	7.94299e-24	2.37015e-23
ANC	BRD-K13514097	DB01590	everolimus	-0.153402	2.71391e-56	1.27794e-55
ANC	BRD-K19687926	DB01259	lapatinib	0.0946494	2.5279e-22	7.3563e-22
ANC	BRD-K64052750	DB00317	gefitinib	-0.0162829	0.0952809	0.121247
ANC	BRD-K70401845	DB00530	erlotinib	-0.0996523	1.39442e-24	4.24605e-24
ANC	BRD-K74514084	DB06589	pazopanib	0.175313	3.19597e-73	1.89215e-72
ANC	BRD-K78431006	DB08865	crizotinib	-0.0525373	7.2132e-08	1.51457e-07
ANC	BRD-M64432851	DB01268	sunitinib	-0.170568	2.35534e-69	1.32088e-68
ANC	BRD-A76019558	DB01026	ketoconazole	0.0363456	0.00019565	0.00033931
ANC	BRD-A79803969	DB01043	memantine	0.0880186	1.64906e-19	4.56662e-19
ANC	BRD-K10852020	DB00323	tolcapone	0.049271	4.40612e-07	8.88388e-07
ANC	BRD-K23204545	DB01008	busulfan	-0.0628571	1.15127e-10	2.64365e-10
ANC	BRD-K66788707	DB01073	fludarabine	-0.0614698	2.9176e-10	6.60455e-10
ANC	BRD-K82216340	DB00603	medroxyprogesterone	-0.180885	6.59444e-78	4.19339e-77
ANC	BRD-K83636919	DB00494	entacapone	0.151142	1.11171e-54	5.14802e-54
ANC	BRD-K91601245	DB01033	mercaptopurine	0.0566497	6.3221e-09	1.37802e-08
ANC	BRD-K34730807	DB01235	levodopa	-0.108564	6.80176e-29	2.19704e-28
ANC	BRD-A48180038	DB00376	trihexyphenidyl	0.143786	1.32299e-49	5.70059e-49
ANC	BRD-K34411947	DB00428	streptozotocin	-0.151738	4.19888e-55	1.94842e-54
ANC	BRD-K78712176	DB00190	carbidopa	-0.0898062	3.00941e-20	8.40676e-20
ANC	BRD-A67097164	DB01181	ifosfamide	-0.0262845	0.00707861	0.0105965
ANC	BRD-K10706131	DB00989	rivastigmine	0.0105505	0.279765	0.325566
ANC	BRD-K24844714	DB00544	fluorouracil	0.124947	8.568e-38	3.10956e-37
ANC	BRD-K64931368	DB00513	aminocaproic-acid	0.0335758	0.000580502	0.000966205
ANC	BRD-K01188359	DB00570	vinblastine	0.131329	1.32347e-41	5.12845e-41
ANC	BRD-K33240821	DB06809	plerixafor	-0.0185253	0.0577033	0.0764355
ANC	BRD-K42828737	DB01268	sunitinib	0.0428229	1.13925e-05	2.11372e-05
ANC	BRD-K77625799	DB05294	vandetanib	-0.0186159	0.0564907	0.0748737
ANC	BRD-K17068645	DB06769	bendamustine	-0.0177338	0.0692419	0.0904848
ANC	BRD-K34022604	DB00631	clofarabine	0.00022918	0.981269	0.983031
ANC	BRD-K03601870	DB04845	ixabepilone	-0.0351092	0.000320931	0.000548482
ANC	BRD-K58114536	DB01367	rasagiline	0.0347151	0.000374578	0.00063482
ANC	BRD-K61397605	DB06176	romidepsin	-0.0264492	0.0067283	0.0100992
ANC	BRD-K51747290	DB01005	hydroxyurea	0.018689	0.0555281	0.073773
ANC	BRD-K62685538	DB06825	triptorelin	0.0291579	0.00281134	0.0043942
ANC	BRD-K49350383	DB00352	thioguanine	-0.00218554	0.822841	0.845571
ANC	BRD-K84466663	DB01280	nelarabine	-0.0281801	0.00388413	0.00598714
ANC	BRD-K72951360	DB00385	valrubicin	-0.0180755	0.0640474	0.0842888
ANC	BRD-A74914197	DB06813	pralatrexate	0.00143017	0.883518	0.898411
ANC	BRD-K76022557	DB00714	r(-)-apomorphine	0.0337161	0.000550393	0.000916774
ANC	BRD-K91111634	DB05271	rotigotine	0.0513579	1.4041e-07	2.90181e-07
ANC	BRD-K99504665	DB00014	goserelin-acetate	0.0350391	0.000329922	0.000562986
ANC	BRD-K92441787	DB00307	bexarotene	-0.0229705	0.018599	0.0265259
KDNCA	BRD-K43389675	DB00694	daunorubicin	-0.238816	2.2243e-128	2.43364e-127
KDNCA	BRD-K71879491	DB00755	tretinoin	0.210882	6.83886e-100	5.51059e-99
KDNCA	BRD-K93754473	DB00675	tamoxifen	-0.0980388	1.43326e-22	4.1927e-22
KDNCA	BRD-K18910433	DB00783	estradiol	0.180606	2.46173e-73	1.46522e-72
KDNCA	BRD-K21680192	DB01204	mitoxantrone	-0.0446874	8.69468e-06	1.62806e-05
KDNCA	BRD-K41260949	DB00313	valproic-acid	0.150705	2.29594e-51	1.00877e-50
KDNCA	BRD-K81418486	DB02546	vorinostat	-0.14174	1.39242e-45	5.71301e-45
KDNCA	BRD-K23984367	DB00398	sorafenib	0.010084	0.315815	0.361487
KDNCA	BRD-K86882815	DB00248	cabergoline	-0.0459905	4.71352e-06	8.9082e-06
KDNCA	BRD-K08547377	DB00762	irinotecan	-0.00846736	0.399636	0.444746
KDNCA	BRD-A29485665	DB01128	bicalutamide	-0.0499034	6.79838e-07	1.35241e-06
KDNCA	BRD-K13032584	DB01168	procarbazine	0.170916	9.28294e-66	4.95682e-65
KDNCA	BRD-K23566484	DB00665	nilutamide	0.178027	2.82559e-71	1.61711e-70
KDNCA	BRD-K70330367	DB00915	amantadine	-0.00360792	0.719681	0.751323
KDNCA	BRD-K92093830	DB00997	doxorubicin	-0.179613	1.54136e-72	9.05344e-72
KDNCA	BRD-A00546892	DB00810	biperiden	0.0207742	0.0387669	0.0528574
KDNCA	BRD-A49160188	DB00843	donepezil	-0.133408	1.55202e-40	5.88134e-40
KDNCA	BRD-A93255169	DB01041	thalidomide	0.111616	8.24803e-29	2.66035e-28
KDNCA	BRD-K04548931	DB00445	epirubicin	-0.202267	6.95039e-92	5.25874e-91
KDNCA	BRD-K09631521	DB04572	thiotepa	0.162768	9.94637e-60	4.97765e-59
KDNCA	BRD-K15933101	DB00268	ropinirole	-0.0322657	0.00132579	0.00213349
KDNCA	BRD-K28307902	DB00499	flutamide	-0.194175	1.08342e-84	7.39511e-84
KDNCA	BRD-K29458283	DB00291	chlorambucil	-0.111968	5.54547e-29	1.79906e-28
KDNCA	BRD-K51350053	DB00539	toremifene	-0.0144996	0.1492	0.183782
KDNCA	BRD-K60770992	DB01186	pergolide	0.201513	3.35786e-91	2.5066e-90
KDNCA	BRD-K63828191	DB00481	raloxifene	0.0932841	1.41296e-20	3.98198e-20
KDNCA	BRD-K19507340	DB00351	megestrol	0.190449	1.74009e-81	1.15937e-80
KDNCA	BRD-K88789588	DB01006	letrozole	-0.0192003	0.0561262	0.0744348
KDNCA	BRD-K15108141	DB00441	gemcitabine	-0.0486237	1.30153e-06	2.54157e-06
KDNCA	BRD-K32107296	DB00853	temozolomide	-0.160702	3.00239e-58	1.46638e-57
KDNCA	BRD-K56343971	DB08881	vemurafenib	-0.0224986	0.0252052	0.0352121
KDNCA	BRD-K88510285	DB00188	bortezomib	0.00987626	0.32589	0.372446
KDNCA	BRD-K52172416	DB01217	anastrozole	0.0121917	0.225219	0.268244
KDNCA	BRD-K70578146	DB00970	dactinomycin	-0.172357	7.38379e-67	4.01966e-66
KDNCA	BRD-K93034159	DB00242	cladribine	0.0236218	0.0187725	0.0267562
KDNCA	BRD-K06388322	DB00413	pramipexole	-0.0495774	8.03362e-07	1.58963e-06
KDNCA	BRD-K33106058	DB00987	cytarabine	-0.0993124	4.03154e-23	1.19026e-22
KDNCA	BRD-K33425534	DB00990	exemestane	0.134989	1.80746e-41	6.97966e-41
KDNCA	BRD-K37798499	DB00773	etoposide	-0.00390882	0.697413	0.731867
KDNCA	BRD-K49481516	DB00674	galantamine	-0.164125	1.03549e-60	5.24082e-60
KDNCA	BRD-K55696337	DB01030	topotecan	-0.178745	7.59282e-72	4.39046e-71
KDNCA	BRD-K59456551	DB00563	methotrexate	-0.056627	1.72769e-08	3.71502e-08
KDNCA	BRD-K69650333	DB01177	idarubicin	-0.200851	1.32866e-90	9.81977e-90
KDNCA	BRD-K81473089	DB00382	tacrine	-0.0853227	1.85311e-17	4.88328e-17
KDNCA	BRD-K82109576	DB00541	vincristine	0.160403	4.90264e-58	2.37885e-57
KDNCA	BRD-K84036904	DB06710	testosterone	-0.110753	2.17542e-28	6.9864e-28
KDNCA	BRD-K86434416	DB01037	selegiline	-0.166605	1.57083e-62	8.23027e-62
KDNCA	BRD-K92723993	DB00619	imatinib	0.0135743	0.176915	0.214256
KDNCA	BRD-M07438658	DB01259	lapatinib	0.120788	1.7373e-33	5.98402e-33
KDNCA	BRD-K61192372	DB01101	capecitabine	0.121521	7.07681e-34	2.45652e-33
KDNCA	BRD-K07265709	DB00380	dexrazoxane	0.110472	2.97517e-28	9.54108e-28
KDNCA	BRD-K13514097	DB01590	everolimus	-0.0702881	2.55422e-12	6.09082e-12
KDNCA	BRD-K19687926	DB01259	lapatinib	0.08617	8.89625e-18	2.36105e-17
KDNCA	BRD-K64052750	DB00317	gefitinib	-0.0231545	0.0212501	0.0300572
KDNCA	BRD-K70401845	DB00530	erlotinib	-0.0700546	3.01584e-12	7.16864e-12
KDNCA	BRD-K74514084	DB06589	pazopanib	0.163687	2.15216e-60	1.08434e-59
KDNCA	BRD-K78431006	DB08865	crizotinib	-0.0126504	0.208248	0.24896
KDNCA	BRD-M64432851	DB01268	sunitinib	-0.0371881	0.000215243	0.000372421
KDNCA	BRD-A76019558	DB01026	ketoconazole	0.0737437	2.05185e-13	5.01612e-13
KDNCA	BRD-A79803969	DB01043	memantine	0.0609237	1.31312e-09	2.92796e-09
KDNCA	BRD-K10852020	DB00323	tolcapone	0.0641117	1.72718e-10	3.94179e-10
KDNCA	BRD-K23204545	DB01008	busulfan	-0.0506193	4.69464e-07	9.43155e-07
KDNCA	BRD-K66788707	DB01073	fludarabine	-0.0981822	1.24357e-22	3.64258e-22
KDNCA	BRD-K82216340	DB00603	medroxyprogesterone	-0.179159	3.55485e-72	2.06626e-71
KDNCA	BRD-K83636919	DB00494	entacapone	0.1575	5.40445e-56	2.53419e-55
KDNCA	BRD-K91601245	DB01033	mercaptopurine	0.0351032	0.000477926	0.000800848
KDNCA	BRD-K34730807	DB01235	levodopa	-0.0618552	7.33449e-10	1.64198e-09
KDNCA	BRD-A48180038	DB00376	trihexyphenidyl	0.111049	1.56028e-28	5.01808e-28
KDNCA	BRD-K34411947	DB00428	streptozotocin	-0.184436	1.88069e-76	1.16603e-75
KDNCA	BRD-K78712176	DB00190	carbidopa	-0.109854	5.91648e-28	1.89192e-27
KDNCA	BRD-A67097164	DB01181	ifosfamide	-0.00382843	0.703337	0.736326
KDNCA	BRD-K10706131	DB00989	rivastigmine	0.0744063	1.2483e-13	3.0719e-13
KDNCA	BRD-K24844714	DB00544	fluorouracil	0.0856799	1.3612e-17	3.59551e-17
KDNCA	BRD-K64931368	DB00513	aminocaproic-acid	0.0135261	0.178458	0.215774
KDNCA	BRD-K01188359	DB00570	vinblastine	0.175034	6.32858e-69	3.51378e-68
KDNCA	BRD-K33240821	DB06809	plerixafor	-0.097094	3.63399e-22	1.05202e-21
KDNCA	BRD-K42828737	DB01268	sunitinib	0.0153419	0.126968	0.158144
KDNCA	BRD-K77625799	DB05294	vandetanib	-0.00937067	0.351268	0.397783
KDNCA	BRD-K17068645	DB06769	bendamustine	-0.0149946	0.135801	0.168674
KDNCA	BRD-K34022604	DB00631	clofarabine	-0.00359747	0.720459	0.751783
KDNCA	BRD-K03601870	DB04845	ixabepilone	-0.0140939	0.160912	0.196583
KDNCA	BRD-K58114536	DB01367	rasagiline	0.0176822	0.0785772	0.101731
KDNCA	BRD-K61397605	DB06176	romidepsin	-0.00869493	0.387088	0.43199
KDNCA	BRD-K51747290	DB01005	hydroxyurea	0.000150675	0.988042	0.988928
KDNCA	BRD-K62685538	DB06825	triptorelin	0.021388	0.0333593	0.0459333
KDNCA	BRD-K49350383	DB00352	thioguanine	-0.00434596	0.665524	0.704338
KDNCA	BRD-K84466663	DB01280	nelarabine	-0.011514	0.252066	0.29752
KDNCA	BRD-K72951360	DB00385	valrubicin	-0.00826974	0.410728	0.455186
KDNCA	BRD-A74914197	DB06813	pralatrexate	0.00523435	0.602597	0.642616
KDNCA	BRD-K76022557	DB00714	r(-)-apomorphine	0.0127215	0.2057	0.246179
KDNCA	BRD-K91111634	DB05271	rotigotine	0.0178515	0.0757584	0.0982526
KDNCA	BRD-K99504665	DB00014	goserelin-acetate	0.019942	0.0472727	0.0636769
KDNCA	BRD-K92441787	DB00307	bexarotene	-0.0182933	0.0687887	0.089966
LGCA	BRD-K43389675	DB00694	daunorubicin	-0.028562	0.00366248	0.0056572
LGCA	BRD-K71879491	DB00755	tretinoin	0.0484072	8.3606e-07	1.65287e-06
LGCA	BRD-K93754473	DB00675	tamoxifen	-0.0909987	1.76907e-20	4.973e-20
LGCA	BRD-K18910433	DB00783	estradiol	0.046207	2.56885e-06	4.9382e-06
LGCA	BRD-K21680192	DB01204	mitoxantrone	-0.0348247	0.000395063	0.000668015
LGCA	BRD-K41260949	DB00313	valproic-acid	0.0749617	2.24631e-14	5.60823e-14
LGCA	BRD-K81418486	DB02546	vorinostat	-0.172008	1.50824e-69	8.47959e-69
LGCA	BRD-K23984367	DB00398	sorafenib	-0.015135	0.123661	0.155062
LGCA	BRD-K86882815	DB00248	cabergoline	-0.0337127	0.000603246	0.00100331
LGCA	BRD-K08547377	DB00762	irinotecan	-0.0362907	0.000221956	0.000383144
LGCA	BRD-A29485665	DB01128	bicalutamide	0.00798565	0.416622	0.461032
LGCA	BRD-K13032584	DB01168	procarbazine	0.03065	0.00181848	0.00289918
LGCA	BRD-K23566484	DB00665	nilutamide	0.00924805	0.346853	0.393582
LGCA	BRD-K70330367	DB00915	amantadine	0.0354108	0.000314527	0.000537949
LGCA	BRD-K92093830	DB00997	doxorubicin	-0.0962039	1.036e-22	3.04256e-22
LGCA	BRD-A00546892	DB00810	biperiden	0.0120621	0.219833	0.262249
LGCA	BRD-A49160188	DB00843	donepezil	-0.0451767	4.27355e-06	8.11792e-06
LGCA	BRD-A93255169	DB01041	thalidomide	0.0524335	9.4451e-08	1.97392e-07
LGCA	BRD-K04548931	DB00445	epirubicin	-0.0584074	2.74532e-09	6.06088e-09
LGCA	BRD-K09631521	DB04572	thiotepa	0.0274226	0.00527254	0.00798935
LGCA	BRD-K15933101	DB00268	ropinirole	-0.0227789	0.0204866	0.0290509
LGCA	BRD-K28307902	DB00499	flutamide	0.00825444	0.401112	0.445857
LGCA	BRD-K29458283	DB00291	chlorambucil	-0.061155	4.77336e-10	1.07292e-09
LGCA	BRD-K51350053	DB00539	toremifene	0.00405895	0.679702	0.716964
LGCA	BRD-K60770992	DB01186	pergolide	0.0230425	0.0190711	0.0271471
LGCA	BRD-K63828191	DB00481	raloxifene	-0.0693611	1.62058e-12	3.89359e-12
LGCA	BRD-K19507340	DB00351	megestrol	0.000335617	0.972767	0.976705
LGCA	BRD-K88789588	DB01006	letrozole	0.00715398	0.466799	0.511737
LGCA	BRD-K15108141	DB00441	gemcitabine	-0.0956787	1.76291e-22	5.14354e-22
LGCA	BRD-K32107296	DB00853	temozolomide	0.077113	3.98314e-15	1.00684e-14
LGCA	BRD-K56343971	DB08881	vemurafenib	-0.0376425	0.000128003	0.000224964
LGCA	BRD-K88510285	DB00188	bortezomib	-0.0473543	1.43938e-06	2.80095e-06
LGCA	BRD-K52172416	DB01217	anastrozole	0.0153884	0.117496	0.147665
LGCA	BRD-K70578146	DB00970	dactinomycin	-0.0647347	4.35169e-11	1.00966e-10
LGCA	BRD-K93034159	DB00242	cladribine	-0.0543135	3.22565e-08	6.88304e-08
LGCA	BRD-K06388322	DB00413	pramipexole	-0.0177993	0.0701956	0.0916774
LGCA	BRD-K33106058	DB00987	cytarabine	-0.0857378	2.39076e-18	6.44465e-18
LGCA	BRD-K33425534	DB00990	exemestane	0.0504181	2.87173e-07	5.85896e-07
LGCA	BRD-K37798499	DB00773	etoposide	-0.0530951	6.49795e-08	1.36825e-07
LGCA	BRD-K49481516	DB00674	galantamine	-0.0986883	8.05733e-24	2.40106e-23
LGCA	BRD-K55696337	DB01030	topotecan	-0.0769812	4.43459e-15	1.11968e-14
LGCA	BRD-K59456551	DB00563	methotrexate	-0.0676153	5.75631e-12	1.35958e-11
LGCA	BRD-K69650333	DB01177	idarubicin	-0.0549929	2.16853e-08	4.64061e-08
LGCA	BRD-K81473089	DB00382	tacrine	-0.00470082	0.632537	0.673258
LGCA	BRD-K82109576	DB00541	vincristine	-0.0536683	4.68284e-08	9.94491e-08
LGCA	BRD-K84036904	DB06710	testosterone	-0.0873584	5.43946e-19	1.48603e-18
LGCA	BRD-K86434416	DB01037	selegiline	0.010195	0.299719	0.345902
LGCA	BRD-K92723993	DB00619	imatinib	0.0260431	0.00806133	0.0119873
LGCA	BRD-M07438658	DB01259	lapatinib	0.0459616	2.90281e-06	5.54716e-06
LGCA	BRD-K61192372	DB01101	capecitabine	0.100449	1.26795e-24	3.87149e-24
LGCA	BRD-K07265709	DB00380	dexrazoxane	0.015958	0.104522	0.132305
LGCA	BRD-K13514097	DB01590	everolimus	-0.197868	7.27579e-92	5.48634e-91
LGCA	BRD-K19687926	DB01259	lapatinib	0.0336482	0.000618006	0.00102557
LGCA	BRD-K64052750	DB00317	gefitinib	0.00253521	0.796502	0.821531
LGCA	BRD-K70401845	DB00530	erlotinib	-0.0401081	4.47746e-05	8.05293e-05
LGCA	BRD-K74514084	DB06589	pazopanib	0.0298175	0.00241619	0.00380857
LGCA	BRD-K78431006	DB08865	crizotinib	-0.0467833	1.92348e-06	3.72352e-06
LGCA	BRD-M64432851	DB01268	sunitinib	-0.183767	2.77201e-79	1.79337e-78
LGCA	BRD-A76019558	DB01026	ketoconazole	-0.023252	0.0180074	0.025748
LGCA	BRD-A79803969	DB01043	memantine	0.0344904	0.000449242	0.000755051
LGCA	BRD-K10852020	DB00323	tolcapone	-0.0141656	0.149594	0.184167
LGCA	BRD-K23204545	DB01008	busulfan	-0.018199	0.0641239	0.0843397
LGCA	BRD-K66788707	DB01073	fludarabine	-0.0018431	0.851287	0.871593
LGCA	BRD-K82216340	DB00603	medroxyprogesterone	-0.0159561	0.104563	0.132305
LGCA	BRD-K83636919	DB00494	entacapone	-0.0189151	0.0543328	0.0725304
LGCA	BRD-K91601245	DB01033	mercaptopurine	0.0111457	0.256898	0.302903
LGCA	BRD-K34730807	DB01235	levodopa	-0.0431972	1.10276e-05	2.05285e-05
LGCA	BRD-A48180038	DB00376	trihexyphenidyl	0.0336611	0.000615011	0.00102136
LGCA	BRD-K34411947	DB00428	streptozotocin	-0.00943369	0.337259	0.383867
LGCA	BRD-K78712176	DB00190	carbidopa	-0.0418144	2.08931e-05	3.83498e-05
LGCA	BRD-A67097164	DB01181	ifosfamide	-0.00396623	0.686626	0.723474
LGCA	BRD-K10706131	DB00989	rivastigmine	-0.0435695	9.25428e-06	1.72995e-05
LGCA	BRD-K24844714	DB00544	fluorouracil	0.0553331	1.77438e-08	3.81177e-08
LGCA	BRD-K64931368	DB00513	aminocaproic-acid	0.0238045	0.0154489	0.0222465
LGCA	BRD-K01188359	DB00570	vinblastine	-0.0993348	4.10099e-24	1.23361e-23
LGCA	BRD-K33240821	DB06809	plerixafor	0.017987	0.0672879	0.0881377
LGCA	BRD-K42828737	DB01268	sunitinib	0.0283408	0.00393479	0.00606105
LGCA	BRD-K77625799	DB05294	vandetanib	-0.0212128	0.0309308	0.0427212
LGCA	BRD-K17068645	DB06769	bendamustine	-0.0175684	0.0739116	0.0961368
LGCA	BRD-K34022604	DB00631	clofarabine	0.00135184	0.890631	0.903997
LGCA	BRD-K03601870	DB04845	ixabepilone	-0.0100246	0.307866	0.35384
LGCA	BRD-K58114536	DB01367	rasagiline	0.0138172	0.159867	0.195412
LGCA	BRD-K61397605	DB06176	romidepsin	-0.004968	0.613322	0.653742
LGCA	BRD-K51747290	DB01005	hydroxyurea	0.0100466	0.306808	0.352806
LGCA	BRD-K62685538	DB06825	triptorelin	0.0204211	0.037764	0.0515216
LGCA	BRD-K49350383	DB00352	thioguanine	0.00285969	0.771141	0.799437
LGCA	BRD-K84466663	DB01280	nelarabine	-0.0136413	0.165251	0.201552
LGCA	BRD-K72951360	DB00385	valrubicin	-0.0133342	0.174977	0.212024
LGCA	BRD-A74914197	DB06813	pralatrexate	-0.00516142	0.599575	0.640226
LGCA	BRD-K76022557	DB00714	r(-)-apomorphine	0.024353	0.0132305	0.0192256
LGCA	BRD-K91111634	DB05271	rotigotine	0.0231545	0.018496	0.0263959
LGCA	BRD-K99504665	DB00014	goserelin-acetate	0.0209498	0.033073	0.0455673
LGCA	BRD-K92441787	DB00307	bexarotene	-0.0236279	0.0162294	0.0233402
LIVCA	BRD-K43389675	DB00694	daunorubicin	-0.329436	2.74993e-264	3.23044e-262
LIVCA	BRD-K71879491	DB00755	tretinoin	0.307881	2.16366e-229	1.14983e-227
LIVCA	BRD-K93754473	DB00675	tamoxifen	-0.114577	4.9996e-32	1.69077e-31
LIVCA	BRD-K18910433	DB00783	estradiol	0.312934	2.58856e-237	1.52044e-235
LIVCA	BRD-K21680192	DB01204	mitoxantrone	-0.0852263	2.15607e-18	5.81905e-18
LIVCA	BRD-K41260949	DB00313	valproic-acid	0.292382	4.68743e-206	1.8355e-204
LIVCA	BRD-K81418486	DB02546	vorinostat	-0.150049	6.19137e-54	2.83179e-53
LIVCA	BRD-K23984367	DB00398	sorafenib	0.00147905	0.879538	0.89518
LIVCA	BRD-K86882815	DB00248	cabergoline	-0.093059	1.22136e-21	3.49946e-21
LIVCA	BRD-K08547377	DB00762	irinotecan	-0.105886	1.42883e-27	4.54295e-27
LIVCA	BRD-A29485665	DB01128	bicalutamide	-0.0782806	9.47213e-16	2.41897e-15
LIVCA	BRD-K13032584	DB01168	procarbazine	0.299452	1.60511e-216	7.96135e-215
LIVCA	BRD-K23566484	DB00665	nilutamide	0.29161	6.26403e-205	2.41057e-203
LIVCA	BRD-K70330367	DB00915	amantadine	-0.0094794	0.331375	0.377747
LIVCA	BRD-K92093830	DB00997	doxorubicin	-0.31634	9.62501e-243	5.9675e-241
LIVCA	BRD-A00546892	DB00810	biperiden	0.0481671	7.87622e-07	1.56126e-06
LIVCA	BRD-A49160188	DB00843	donepezil	-0.250715	2.95106e-150	4.45052e-149
LIVCA	BRD-A93255169	DB01041	thalidomide	0.255626	2.53426e-156	4.35112e-155
LIVCA	BRD-K04548931	DB00445	epirubicin	-0.321335	7.81653e-251	6.23089e-249
LIVCA	BRD-K09631521	DB04572	thiotepa	0.298318	8.01673e-215	3.8071e-213
LIVCA	BRD-K15933101	DB00268	ropinirole	-0.0532417	4.77752e-08	1.01363e-07
LIVCA	BRD-K28307902	DB00499	flutamide	-0.293415	1.44728e-207	5.98207e-206
LIVCA	BRD-K29458283	DB00291	chlorambucil	-0.279952	2.2849e-188	6.62325e-187
LIVCA	BRD-K51350053	DB00539	toremifene	0.0108308	0.267071	0.313068
LIVCA	BRD-K60770992	DB01186	pergolide	0.325094	5.02814e-257	4.67617e-255
LIVCA	BRD-K63828191	DB00481	raloxifene	0.195253	9.4566e-91	7.01233e-90
LIVCA	BRD-K19507340	DB00351	megestrol	0.312974	2.23201e-237	1.34644e-235
LIVCA	BRD-K88789588	DB01006	letrozole	-0.00242143	0.804044	0.828544
LIVCA	BRD-K15108141	DB00441	gemcitabine	-0.161806	1.55203e-62	8.15088e-62
LIVCA	BRD-K32107296	DB00853	temozolomide	-0.232647	4.48186e-129	5.05228e-128
LIVCA	BRD-K56343971	DB08881	vemurafenib	0.0108601	0.26578	0.311893
LIVCA	BRD-K88510285	DB00188	bortezomib	-0.0429943	1.04554e-05	1.94957e-05
LIVCA	BRD-K52172416	DB01217	anastrozole	0.0486357	6.148e-07	1.22521e-06
LIVCA	BRD-K70578146	DB00970	dactinomycin	-0.296046	1.92321e-211	8.58519e-210
LIVCA	BRD-K93034159	DB00242	cladribine	-0.032861	0.000756949	0.00124503
LIVCA	BRD-K06388322	DB00413	pramipexole	-0.0854569	1.74636e-18	4.72469e-18
LIVCA	BRD-K33106058	DB00987	cytarabine	-0.21194	5.98073e-107	5.03735e-106
LIVCA	BRD-K33425534	DB00990	exemestane	0.293376	1.65095e-207	6.69985e-206
LIVCA	BRD-K37798499	DB00773	etoposide	-0.0652062	2.25297e-11	5.25459e-11
LIVCA	BRD-K49481516	DB00674	galantamine	-0.323587	1.5665e-254	1.39857e-252
LIVCA	BRD-K55696337	DB01030	topotecan	-0.335946	2.11418e-275	3.1459e-273
LIVCA	BRD-K59456551	DB00563	methotrexate	-0.157696	1.88275e-59	9.33844e-59
LIVCA	BRD-K69650333	DB01177	idarubicin	-0.332126	7.56989e-269	9.93881e-267
LIVCA	BRD-K81473089	DB00382	tacrine	-0.13745	1.8325e-45	7.50483e-45
LIVCA	BRD-K82109576	DB00541	vincristine	0.22249	6.13263e-118	5.80002e-117
LIVCA	BRD-K84036904	DB06710	testosterone	-0.236852	7.59609e-134	9.11531e-133
LIVCA	BRD-K86434416	DB01037	selegiline	-0.283697	1.33068e-193	4.36776e-192
LIVCA	BRD-K92723993	DB00619	imatinib	0.0408197	2.85897e-05	5.20917e-05
LIVCA	BRD-M07438658	DB01259	lapatinib	0.261196	2.29364e-163	4.37556e-162
LIVCA	BRD-K61192372	DB01101	capecitabine	0.245425	7.17647e-144	9.53446e-143
LIVCA	BRD-K07265709	DB00380	dexrazoxane	0.232491	6.7179e-129	7.49718e-128
LIVCA	BRD-K13514097	DB01590	everolimus	-0.207094	4.25989e-102	3.48281e-101
LIVCA	BRD-K19687926	DB01259	lapatinib	0.168718	6.57605e-68	3.61521e-67
LIVCA	BRD-K64052750	DB00317	gefitinib	-0.0211407	0.0302754	0.0418419
LIVCA	BRD-K70401845	DB00530	erlotinib	-0.134404	1.57236e-43	6.30072e-43
LIVCA	BRD-K74514084	DB06589	pazopanib	0.251503	3.20595e-151	4.96923e-150
LIVCA	BRD-K78431006	DB08865	crizotinib	-0.0362978	0.000198784	0.000344476
LIVCA	BRD-M64432851	DB01268	sunitinib	-0.103428	2.24456e-26	7.00679e-26
LIVCA	BRD-A76019558	DB01026	ketoconazole	0.0901938	2.02965e-20	5.69117e-20
LIVCA	BRD-A79803969	DB01043	memantine	0.166209	6.24109e-66	3.34055e-65
LIVCA	BRD-K10852020	DB00323	tolcapone	0.14728	5.24342e-52	2.3267e-51
LIVCA	BRD-K23204545	DB01008	busulfan	-0.083918	7.05371e-18	1.87874e-17
LIVCA	BRD-K66788707	DB01073	fludarabine	-0.215181	2.90534e-110	2.50375e-109
LIVCA	BRD-K82216340	DB00603	medroxyprogesterone	-0.27595	7.26882e-183	1.90871e-181
LIVCA	BRD-K83636919	DB00494	entacapone	0.253175	2.80023e-153	4.46436e-152
LIVCA	BRD-K91601245	DB01033	mercaptopurine	0.0510743	1.63337e-07	3.3725e-07
LIVCA	BRD-K34730807	DB01235	levodopa	-0.176623	2.41208e-74	1.45901e-73
LIVCA	BRD-A48180038	DB00376	trihexyphenidyl	0.208185	3.52769e-103	2.90546e-102
LIVCA	BRD-K34411947	DB00428	streptozotocin	-0.26154	8.3198e-164	1.61476e-162
LIVCA	BRD-K78712176	DB00190	carbidopa	-0.192722	2.02889e-88	1.4608e-87
LIVCA	BRD-A67097164	DB01181	ifosfamide	-0.00590723	0.544978	0.589337
LIVCA	BRD-K10706131	DB00989	rivastigmine	0.0588874	1.54821e-09	3.43499e-09
LIVCA	BRD-K24844714	DB00544	fluorouracil	0.187134	2.19457e-83	1.48432e-82
LIVCA	BRD-K64931368	DB00513	aminocaproic-acid	0.0359791	0.000226143	0.000390071
LIVCA	BRD-K01188359	DB00570	vinblastine	0.109098	3.54219e-29	1.15082e-28
LIVCA	BRD-K33240821	DB06809	plerixafor	0.0222186	0.0227891	0.0320917
LIVCA	BRD-K42828737	DB01268	sunitinib	0.035394	0.000285789	0.0004903
LIVCA	BRD-K77625799	DB05294	vandetanib	-0.029061	0.00289737	0.00451917
LIVCA	BRD-K17068645	DB06769	bendamustine	-0.0180181	0.0648331	0.0852223
LIVCA	BRD-K34022604	DB00631	clofarabine	0.00183075	0.851197	0.871593
LIVCA	BRD-K03601870	DB04845	ixabepilone	-0.0257453	0.00832767	0.0123422
LIVCA	BRD-K58114536	DB01367	rasagiline	0.038737	7.16451e-05	0.000127929
LIVCA	BRD-K61397605	DB06176	romidepsin	-0.0329846	0.000722859	0.0011916
LIVCA	BRD-K51747290	DB01005	hydroxyurea	0.0267681	0.00608183	0.00917206
LIVCA	BRD-K62685538	DB06825	triptorelin	0.0404832	3.32629e-05	6.0262e-05
LIVCA	BRD-K49350383	DB00352	thioguanine	-0.0124989	0.200274	0.240329
LIVCA	BRD-K84466663	DB01280	nelarabine	-0.0326701	0.000812481	0.00133245
LIVCA	BRD-K72951360	DB00385	valrubicin	-0.0168432	0.0843482	0.108385
LIVCA	BRD-A74914197	DB06813	pralatrexate	-0.0069375	0.477162	0.521561
LIVCA	BRD-K76022557	DB00714	r(-)-apomorphine	0.0368488	0.000158681	0.000276916
LIVCA	BRD-K91111634	DB05271	rotigotine	0.0329199	0.000740517	0.0012198
LIVCA	BRD-K99504665	DB00014	goserelin-acetate	0.0374013	0.000126206	0.000222154
LIVCA	BRD-K92441787	DB00307	bexarotene	-0.0285668	0.00341423	0.00529205
OVCA	BRD-K43389675	DB00694	daunorubicin	-0.0810197	7.97403e-19	2.17049e-18
OVCA	BRD-K71879491	DB00755	tretinoin	0.0904747	4.22866e-23	1.24681e-22
OVCA	BRD-K93754473	DB00675	tamoxifen	-0.138266	5.67998e-52	2.51542e-51
OVCA	BRD-K18910433	DB00783	estradiol	0.09472	3.58002e-25	1.10215e-24
OVCA	BRD-K21680192	DB01204	mitoxantrone	-0.0397016	1.44856e-05	2.67427e-05
OVCA	BRD-K41260949	DB00313	valproic-acid	0.117596	5.54384e-38	2.01857e-37
OVCA	BRD-K81418486	DB02546	vorinostat	-0.0928045	3.16712e-24	9.55271e-24
OVCA	BRD-K23984367	DB00398	sorafenib	-0.0192585	0.035478	0.0487004
OVCA	BRD-K86882815	DB00248	cabergoline	-0.0402243	1.11537e-05	2.07398e-05
OVCA	BRD-K08547377	DB00762	irinotecan	0.0735832	8.63891e-16	2.21124e-15
OVCA	BRD-A29485665	DB01128	bicalutamide	0.00200093	0.827068	0.849133
OVCA	BRD-K13032584	DB01168	procarbazine	0.0804467	1.39875e-18	3.78885e-18
OVCA	BRD-K23566484	DB00665	nilutamide	0.0604504	3.94628e-11	9.1751e-11
OVCA	BRD-K70330367	DB00915	amantadine	0.0188296	0.0397803	0.054173
OVCA	BRD-K92093830	DB00997	doxorubicin	-0.126253	1.46478e-43	5.88018e-43
OVCA	BRD-A00546892	DB00810	biperiden	0.0153712	0.0932804	0.118973
OVCA	BRD-A49160188	DB00843	donepezil	-0.0884839	3.67578e-22	1.06274e-21
OVCA	BRD-A93255169	DB01041	thalidomide	0.123949	4.89648e-42	1.914e-41
OVCA	BRD-K04548931	DB00445	epirubicin	-0.109383	4.60729e-33	1.57964e-32
OVCA	BRD-K09631521	DB04572	thiotepa	0.107048	9.91499e-32	3.32786e-31
OVCA	BRD-K15933101	DB00268	ropinirole	-0.0177105	0.0531372	0.0711044
OVCA	BRD-K28307902	DB00499	flutamide	-0.0758792	1.07191e-16	2.79825e-16
OVCA	BRD-K29458283	DB00291	chlorambucil	-0.0789521	5.94737e-18	1.58596e-17
OVCA	BRD-K51350053	DB00539	toremifene	0.00529238	0.563378	0.605421
OVCA	BRD-K60770992	DB01186	pergolide	0.0722581	2.79927e-15	7.10803e-15
OVCA	BRD-K63828191	DB00481	raloxifene	0.00263831	0.773306	0.800936
OVCA	BRD-K19507340	DB00351	megestrol	0.0684344	7.40376e-14	1.82801e-13
OVCA	BRD-K88789588	DB01006	letrozole	-0.00533371	0.560335	0.602731
OVCA	BRD-K15108141	DB00441	gemcitabine	-0.0136448	0.136272	0.169165
OVCA	BRD-K32107296	DB00853	temozolomide	0.0605356	3.70531e-11	8.62383e-11
OVCA	BRD-K56343971	DB08881	vemurafenib	-0.0551769	1.65121e-09	3.65987e-09
OVCA	BRD-K88510285	DB00188	bortezomib	-0.0851099	1.28699e-20	3.64076e-20
OVCA	BRD-K52172416	DB01217	anastrozole	0.0214598	0.0191155	0.027193
OVCA	BRD-K70578146	DB00970	dactinomycin	-0.0952949	1.84464e-25	5.69466e-25
OVCA	BRD-K93034159	DB00242	cladribine	0.0348541	0.000140913	0.000246874
OVCA	BRD-K06388322	DB00413	pramipexole	-0.0357729	9.34584e-05	0.000165555
OVCA	BRD-K33106058	DB00987	cytarabine	-0.104409	2.93733e-30	9.68408e-30
OVCA	BRD-K33425534	DB00990	exemestane	0.0736962	7.80687e-16	2.00287e-15
OVCA	BRD-K37798499	DB00773	etoposide	0.0043745	0.632925	0.67335
OVCA	BRD-K49481516	DB00674	galantamine	-0.146313	4.78077e-58	2.32477e-57
OVCA	BRD-K55696337	DB01030	topotecan	-0.0466558	3.45621e-07	7.01934e-07
OVCA	BRD-K59456551	DB00563	methotrexate	-0.0886739	2.99681e-22	8.69815e-22
OVCA	BRD-K69650333	DB01177	idarubicin	-0.110765	7.25401e-34	2.51412e-33
OVCA	BRD-K81473089	DB00382	tacrine	-0.0581807	2.04912e-10	4.66222e-10
OVCA	BRD-K82109576	DB00541	vincristine	0.0345036	0.000164386	0.000286425
OVCA	BRD-K84036904	DB06710	testosterone	-0.0874211	1.14345e-21	3.28043e-21
OVCA	BRD-K86434416	DB01037	selegiline	-0.0299832	0.00105913	0.00171801
OVCA	BRD-K92723993	DB00619	imatinib	0.0202268	0.0272022	0.0377818
OVCA	BRD-M07438658	DB01259	lapatinib	0.115209	1.6247e-36	5.78363e-36
OVCA	BRD-K61192372	DB01101	capecitabine	0.146517	3.31574e-58	1.61588e-57
OVCA	BRD-K07265709	DB00380	dexrazoxane	0.063274	4.67026e-12	1.10541e-11
OVCA	BRD-K13514097	DB01590	everolimus	-0.12511	8.42256e-43	3.33318e-42
OVCA	BRD-K19687926	DB01259	lapatinib	0.0469381	2.9349e-07	5.98236e-07
OVCA	BRD-K64052750	DB00317	gefitinib	-0.0120941	0.186671	0.225217
OVCA	BRD-K70401845	DB00530	erlotinib	-0.0628796	6.3281e-12	1.49148e-11
OVCA	BRD-K74514084	DB06589	pazopanib	0.0797776	2.68274e-18	7.22301e-18
OVCA	BRD-K78431006	DB08865	crizotinib	-0.0356108	0.000100552	0.000177838
OVCA	BRD-M64432851	DB01268	sunitinib	-0.183988	2.82899e-91	2.11889e-90
OVCA	BRD-A76019558	DB01026	ketoconazole	0.0420744	4.31182e-06	8.18366e-06
OVCA	BRD-A79803969	DB01043	memantine	0.0907003	3.29984e-23	9.75528e-23
OVCA	BRD-K10852020	DB00323	tolcapone	-0.0248486	0.00665927	0.0100023
OVCA	BRD-K23204545	DB01008	busulfan	-0.0330772	0.00030339	0.000519299
OVCA	BRD-K66788707	DB01073	fludarabine	0.0167102	0.0680667	0.0891055
OVCA	BRD-K82216340	DB00603	medroxyprogesterone	-0.0461036	4.74586e-07	9.52587e-07
OVCA	BRD-K83636919	DB00494	entacapone	0.059815	6.29695e-11	1.45646e-10
OVCA	BRD-K91601245	DB01033	mercaptopurine	0.0320423	0.000466467	0.000782823
OVCA	BRD-K34730807	DB01235	levodopa	-0.0999845	7.11202e-28	2.26772e-27
OVCA	BRD-A48180038	DB00376	trihexyphenidyl	0.027639	0.00254257	0.00399648
OVCA	BRD-K34411947	DB00428	streptozotocin	-0.111599	2.35228e-34	8.21641e-34
OVCA	BRD-K78712176	DB00190	carbidopa	-0.0983425	5.13388e-27	1.61392e-26
OVCA	BRD-A67097164	DB01181	ifosfamide	-0.00692046	0.449894	0.494175
OVCA	BRD-K10706131	DB00989	rivastigmine	0.00991917	0.278803	0.324616
OVCA	BRD-K24844714	DB00544	fluorouracil	0.0678931	1.16064e-13	2.86247e-13
OVCA	BRD-K64931368	DB00513	aminocaproic-acid	0.0176336	0.0541791	0.0724118
OVCA	BRD-K01188359	DB00570	vinblastine	0.10505	1.29864e-30	4.30055e-30
OVCA	BRD-K33240821	DB06809	plerixafor	0.0140344	0.125433	0.156493
OVCA	BRD-K42828737	DB01268	sunitinib	0.025103	0.0061214	0.00921927
OVCA	BRD-K77625799	DB05294	vandetanib	-0.00757268	0.408347	0.452773
OVCA	BRD-K17068645	DB06769	bendamustine	-0.000909504	0.9209	0.929646
OVCA	BRD-K34022604	DB00631	clofarabine	0.0153204	0.0943682	0.120154
OVCA	BRD-K03601870	DB04845	ixabepilone	-0.0184989	0.0433938	0.0587712
OVCA	BRD-K58114536	DB01367	rasagiline	0.0182997	0.0457009	0.061746
OVCA	BRD-K61397605	DB06176	romidepsin	-0.00539185	0.556068	0.599007
OVCA	BRD-K51747290	DB01005	hydroxyurea	0.00106176	0.907712	0.918411
OVCA	BRD-K62685538	DB06825	triptorelin	0.0168617	0.0656062	0.0860864
OVCA	BRD-K49350383	DB00352	thioguanine	-0.00879044	0.337172	0.383867
OVCA	BRD-K84466663	DB01280	nelarabine	-0.00939234	0.305133	0.351422
OVCA	BRD-K72951360	DB00385	valrubicin	-0.00287265	0.753795	0.784003
OVCA	BRD-A74914197	DB06813	pralatrexate	0.0079778	0.383733	0.42889
OVCA	BRD-K76022557	DB00714	r(-)-apomorphine	0.0138127	0.131513	0.163622
OVCA	BRD-K91111634	DB05271	rotigotine	0.0455104	6.64558e-07	1.32319e-06
OVCA	BRD-K99504665	DB00014	goserelin-acetate	0.0256043	0.0051745	0.00786214
OVCA	BRD-K92441787	DB00307	bexarotene	-0.00340646	0.709951	0.742902
PACA	BRD-K43389675	DB00694	daunorubicin	-0.341998	1.71815e-276	2.73922e-274
PACA	BRD-K71879491	DB00755	tretinoin	0.366568	0	0
PACA	BRD-K93754473	DB00675	tamoxifen	-0.0209839	0.0345029	0.0474495
PACA	BRD-K18910433	DB00783	estradiol	0.322812	7.33264e-245	4.95953e-243
PACA	BRD-K21680192	DB01204	mitoxantrone	-0.08736	1.17055e-18	3.17843e-18
PACA	BRD-K41260949	DB00313	valproic-acid	0.286158	1.44415e-190	4.41555e-189
PACA	BRD-K81418486	DB02546	vorinostat	-0.136221	3.04476e-43	1.21139e-42
PACA	BRD-K23984367	DB00398	sorafenib	-0.00315386	0.750698	0.78151
PACA	BRD-K86882815	DB00248	cabergoline	-0.0952734	6.60211e-22	1.90633e-21
PACA	BRD-K08547377	DB00762	irinotecan	-0.0974389	7.61712e-23	2.23997e-22
PACA	BRD-A29485665	DB01128	bicalutamide	-0.0616747	5.00276e-10	1.12336e-09
PACA	BRD-K13032584	DB01168	procarbazine	0.322848	6.43859e-245	4.49972e-243
PACA	BRD-K23566484	DB00665	nilutamide	0.30276	3.46304e-214	1.61031e-212
PACA	BRD-K70330367	DB00915	amantadine	-0.0155003	0.118385	0.148698
PACA	BRD-K92093830	DB00997	doxorubicin	-0.305527	2.80815e-218	1.4245e-216
PACA	BRD-A00546892	DB00810	biperiden	0.0519028	1.67499e-07	3.45207e-07
PACA	BRD-A49160188	DB00843	donepezil	-0.252884	7.10499e-148	1.01435e-146
PACA	BRD-A93255169	DB01041	thalidomide	0.229686	1.23951e-121	1.24621e-120
PACA	BRD-K04548931	DB00445	epirubicin	-0.327198	6.84256e-252	5.65652e-250
PACA	BRD-K09631521	DB04572	thiotepa	0.317064	8.00557e-236	4.58165e-234
PACA	BRD-K15933101	DB00268	ropinirole	-0.0652321	4.75305e-11	1.1005e-10
PACA	BRD-K28307902	DB00499	flutamide	-0.34291	4.72472e-278	8.11197e-276
PACA	BRD-K29458283	DB00291	chlorambucil	-0.261184	5.86687e-158	1.04759e-156
PACA	BRD-K51350053	DB00539	toremifene	0.0238259	0.0163704	0.0234975
PACA	BRD-K60770992	DB01186	pergolide	0.332759	5.64486e-261	5.72696e-259
PACA	BRD-K63828191	DB00481	raloxifene	0.233858	3.8156e-126	4.07484e-125
PACA	BRD-K19507340	DB00351	megestrol	0.332578	1.11987e-260	1.08676e-258
PACA	BRD-K88789588	DB01006	letrozole	-0.000261938	0.978948	0.981587
PACA	BRD-K15108141	DB00441	gemcitabine	-0.0926161	8.74583e-21	2.47725e-20
PACA	BRD-K32107296	DB00853	temozolomide	-0.325741	1.52712e-249	1.17536e-247
PACA	BRD-K56343971	DB08881	vemurafenib	0.00943233	0.341994	0.388464
PACA	BRD-K88510285	DB00188	bortezomib	-0.062423	3.08167e-10	6.96887e-10
PACA	BRD-K52172416	DB01217	anastrozole	0.0625245	2.8844e-10	6.54018e-10
PACA	BRD-K70578146	DB00970	dactinomycin	-0.277664	4.3491e-179	1.0907e-177
PACA	BRD-K93034159	DB00242	cladribine	0.055406	2.32517e-08	4.97106e-08
PACA	BRD-K06388322	DB00413	pramipexole	-0.0802076	5.81491e-16	1.49526e-15
PACA	BRD-K33106058	DB00987	cytarabine	-0.14067	5.02829e-46	2.07452e-45
PACA	BRD-K33425534	DB00990	exemestane	0.26327	1.50095e-160	2.72367e-159
PACA	BRD-K37798499	DB00773	etoposide	-0.0253198	0.0107378	0.0157262
PACA	BRD-K49481516	DB00674	galantamine	-0.285252	2.53341e-189	7.53944e-188
PACA	BRD-K55696337	DB01030	topotecan	-0.345782	5.32568e-283	1.08063e-280
PACA	BRD-K59456551	DB00563	methotrexate	-0.126568	1.59887e-37	5.78394e-37
PACA	BRD-K69650333	DB01177	idarubicin	-0.336596	2.35107e-267	2.91532e-265
PACA	BRD-K81473089	DB00382	tacrine	-0.156565	1.01734e-56	4.83127e-56
PACA	BRD-K82109576	DB00541	vincristine	0.254464	9.13539e-150	1.36847e-148
PACA	BRD-K84036904	DB06710	testosterone	-0.20044	1.68653e-92	1.29358e-91
PACA	BRD-K86434416	DB01037	selegiline	-0.340233	1.74337e-273	2.43201e-271
PACA	BRD-K92723993	DB00619	imatinib	0.0426908	1.68789e-05	3.10583e-05
PACA	BRD-M07438658	DB01259	lapatinib	0.284101	9.48405e-188	2.7139e-186
PACA	BRD-K61192372	DB01101	capecitabine	0.236699	2.8649e-129	3.24591e-128
PACA	BRD-K07265709	DB00380	dexrazoxane	0.253394	1.74742e-148	2.56594e-147
PACA	BRD-K13514097	DB01590	everolimus	-0.157559	1.99242e-57	9.58425e-57
PACA	BRD-K19687926	DB01259	lapatinib	0.160674	1.12176e-59	5.60126e-59
PACA	BRD-K64052750	DB00317	gefitinib	-0.0259048	0.00905204	0.0133625
PACA	BRD-K70401845	DB00530	erlotinib	-0.143171	1.2525e-47	5.27468e-47
PACA	BRD-K74514084	DB06589	pazopanib	0.282521	1.33127e-185	3.66838e-184
PACA	BRD-K78431006	DB08865	crizotinib	-0.0157759	0.11198	0.141288
PACA	BRD-M64432851	DB01268	sunitinib	0.0168707	0.0891934	0.114086
PACA	BRD-A76019558	DB01026	ketoconazole	0.133834	8.6689e-42	3.38269e-41
PACA	BRD-A79803969	DB01043	memantine	0.169568	2.35343e-66	1.27188e-65
PACA	BRD-K10852020	DB00323	tolcapone	0.133598	1.20346e-41	4.67151e-41
PACA	BRD-K23204545	DB01008	busulfan	-0.101498	1.1664e-24	3.56631e-24
PACA	BRD-K66788707	DB01073	fludarabine	-0.14155	1.38291e-46	5.71604e-46
PACA	BRD-K82216340	DB00603	medroxyprogesterone	-0.315451	2.53974e-233	1.41717e-231
PACA	BRD-K83636919	DB00494	entacapone	0.25243	2.46456e-147	3.48157e-146
PACA	BRD-K91601245	DB01033	mercaptopurine	0.058687	3.27433e-09	7.21452e-09
PACA	BRD-K34730807	DB01235	levodopa	-0.188975	3.01784e-82	2.02886e-81
PACA	BRD-A48180038	DB00376	trihexyphenidyl	0.240081	4.82595e-133	5.72953e-132
PACA	BRD-K34411947	DB00428	streptozotocin	-0.302365	1.32212e-213	6.02237e-212
PACA	BRD-K78712176	DB00190	carbidopa	-0.216607	4.54259e-108	3.86987e-107
PACA	BRD-A67097164	DB01181	ifosfamide	-0.0166793	0.0928823	0.118532
PACA	BRD-K10706131	DB00989	rivastigmine	0.115268	2.26895e-31	7.5813e-31
PACA	BRD-K24844714	DB00544	fluorouracil	0.184072	4.64332e-78	2.96111e-77
PACA	BRD-K64931368	DB00513	aminocaproic-acid	0.0348398	0.000446726	0.000751389
PACA	BRD-K01188359	DB00570	vinblastine	0.252936	6.15312e-148	8.8605e-147
PACA	BRD-K33240821	DB06809	plerixafor	0.00140021	0.887825	0.901749
PACA	BRD-K42828737	DB01268	sunitinib	0.0462457	3.14264e-06	5.99007e-06
PACA	BRD-K77625799	DB05294	vandetanib	-0.0267501	0.00703285	0.0105422
PACA	BRD-K17068645	DB06769	bendamustine	-0.01567	0.114408	0.144026
PACA	BRD-K34022604	DB00631	clofarabine	-0.0064296	0.517164	0.563078
PACA	BRD-K03601870	DB04845	ixabepilone	-0.0330728	0.000860198	0.00140657
PACA	BRD-K58114536	DB01367	rasagiline	0.0475768	1.62196e-06	3.15076e-06
PACA	BRD-K61397605	DB06176	romidepsin	-0.0282208	0.00446174	0.00682564
PACA	BRD-K51747290	DB01005	hydroxyurea	0.015736	0.112889	0.142275
PACA	BRD-K62685538	DB06825	triptorelin	0.0429886	1.47314e-05	2.71515e-05
PACA	BRD-K49350383	DB00352	thioguanine	-0.0303118	0.00225582	0.00356081
PACA	BRD-K84466663	DB01280	nelarabine	-0.0276048	0.00541206	0.0081952
PACA	BRD-K72951360	DB00385	valrubicin	-0.0190336	0.05516	0.0734151
PACA	BRD-A74914197	DB06813	pralatrexate	-0.00870143	0.380706	0.425719
PACA	BRD-K76022557	DB00714	r(-)-apomorphine	0.0336194	0.000704641	0.00116328
PACA	BRD-K91111634	DB05271	rotigotine	0.041491	2.89476e-05	5.26577e-05
PACA	BRD-K99504665	DB00014	goserelin-acetate	0.0380656	0.000125	0.000220204
PACA	BRD-K92441787	DB00307	bexarotene	-0.0326241	0.00101111	0.0016425
PRCA	BRD-K43389675	DB00694	daunorubicin	-0.140442	1.33348e-47	5.60512e-47
PRCA	BRD-K71879491	DB00755	tretinoin	0.153683	9.35859e-57	4.45381e-56
PRCA	BRD-K93754473	DB00675	tamoxifen	-0.0843544	4.04479e-18	1.08379e-17
PRCA	BRD-K18910433	DB00783	estradiol	0.147675	1.69967e-52	7.60255e-52
PRCA	BRD-K21680192	DB01204	mitoxantrone	-0.0526406	6.32965e-08	1.33407e-07
PRCA	BRD-K41260949	DB00313	valproic-acid	0.164989	2.98805e-65	1.59173e-64
PRCA	BRD-K81418486	DB02546	vorinostat	-0.162657	1.90397e-63	1.00228e-62
PRCA	BRD-K23984367	DB00398	sorafenib	-0.00098714	0.91926	0.928831
PRCA	BRD-K86882815	DB00248	cabergoline	-0.0515865	1.1532e-07	2.39659e-07
PRCA	BRD-K08547377	DB00762	irinotecan	-0.0631942	8.26626e-11	1.90799e-10
PRCA	BRD-A29485665	DB01128	bicalutamide	-0.0165542	0.0891289	0.114086
PRCA	BRD-K13032584	DB01168	procarbazine	0.129904	6.36675e-41	2.43749e-40
PRCA	BRD-K23566484	DB00665	nilutamide	0.114457	4.29587e-32	1.45499e-31
PRCA	BRD-K70330367	DB00915	amantadine	0.0183039	0.060147	0.0795309
PRCA	BRD-K92093830	DB00997	doxorubicin	-0.153813	7.5318e-57	3.59209e-56
PRCA	BRD-A00546892	DB00810	biperiden	0.0296878	0.00229448	0.00361927
PRCA	BRD-A49160188	DB00843	donepezil	-0.099627	1.11374e-24	3.41466e-24
PRCA	BRD-A93255169	DB01041	thalidomide	0.129199	1.7046e-40	6.44861e-40
PRCA	BRD-K04548931	DB00445	epirubicin	-0.132877	9.4089e-43	3.71693e-42
PRCA	BRD-K09631521	DB04572	thiotepa	0.138923	1.32046e-46	5.46802e-46
PRCA	BRD-K15933101	DB00268	ropinirole	-0.0337383	0.000529349	0.0008837
PRCA	BRD-K28307902	DB00499	flutamide	-0.0911697	6.50834e-21	1.84817e-20
PRCA	BRD-K29458283	DB00291	chlorambucil	-0.143461	1.29753e-49	5.60173e-49
PRCA	BRD-K51350053	DB00539	toremifene	0.012163	0.211656	0.2529
PRCA	BRD-K60770992	DB01186	pergolide	0.157372	1.8565e-59	9.22875e-59
PRCA	BRD-K63828191	DB00481	raloxifene	0.0179553	0.0651951	0.0856018
PRCA	BRD-K19507340	DB00351	megestrol	0.104279	6.7961e-27	2.13346e-26
PRCA	BRD-K88789588	DB01006	letrozole	0.00577744	0.553001	0.596567
PRCA	BRD-K15108141	DB00441	gemcitabine	-0.160836	4.67273e-62	2.41985e-61
PRCA	BRD-K32107296	DB00853	temozolomide	-0.0393428	5.31018e-05	9.51994e-05
PRCA	BRD-K56343971	DB08881	vemurafenib	0.0191679	0.0490146	0.0658611
PRCA	BRD-K88510285	DB00188	bortezomib	-0.056658	5.7909e-09	1.26594e-08
PRCA	BRD-K52172416	DB01217	anastrozole	0.0348817	0.000339708	0.0005788
PRCA	BRD-K70578146	DB00970	dactinomycin	-0.152062	1.373e-55	6.38444e-55
PRCA	BRD-K93034159	DB00242	cladribine	-0.0458799	2.43233e-06	4.68418e-06
PRCA	BRD-K06388322	DB00413	pramipexole	-0.0212585	0.0290203	0.0401879
PRCA	BRD-K33106058	DB00987	cytarabine	-0.134633	7.46183e-44	3.00628e-43
PRCA	BRD-K33425534	DB00990	exemestane	0.11246	4.91732e-31	1.63569e-30
PRCA	BRD-K37798499	DB00773	etoposide	-0.0640235	4.67004e-11	1.0824e-10
PRCA	BRD-K49481516	DB00674	galantamine	-0.133868	2.26279e-43	9.03495e-43
PRCA	BRD-K55696337	DB01030	topotecan	-0.139247	8.11563e-47	3.3732e-46
PRCA	BRD-K59456551	DB00563	methotrexate	-0.160184	1.45563e-61	7.46891e-61
PRCA	BRD-K69650333	DB01177	idarubicin	-0.134743	6.35825e-44	2.56629e-43
PRCA	BRD-K81473089	DB00382	tacrine	-0.0793623	3.28699e-16	8.49139e-16
PRCA	BRD-K82109576	DB00541	vincristine	0.0823736	2.39045e-17	6.29183e-17
PRCA	BRD-K84036904	DB06710	testosterone	-0.136732	3.44869e-45	1.40465e-44
PRCA	BRD-K86434416	DB01037	selegiline	-0.129483	1.14707e-40	4.36904e-40
PRCA	BRD-K92723993	DB00619	imatinib	0.0257302	0.00822779	0.0122139
PRCA	BRD-M07438658	DB01259	lapatinib	0.142226	8.74296e-49	3.73122e-48
PRCA	BRD-K61192372	DB01101	capecitabine	0.147543	2.10074e-52	9.37772e-52
PRCA	BRD-K07265709	DB00380	dexrazoxane	0.126686	5.45721e-39	2.01664e-38
PRCA	BRD-K13514097	DB01590	everolimus	-0.134068	1.69388e-43	6.77551e-43
PRCA	BRD-K19687926	DB01259	lapatinib	0.0623957	1.42271e-10	3.25692e-10
PRCA	BRD-K64052750	DB00317	gefitinib	-0.0165276	0.0896452	0.114532
PRCA	BRD-K70401845	DB00530	erlotinib	-0.0831007	1.25126e-17	3.31293e-17
PRCA	BRD-K74514084	DB06589	pazopanib	0.114627	3.48234e-32	1.18304e-31
PRCA	BRD-K78431006	DB08865	crizotinib	-0.0365124	0.000176429	0.000306928
PRCA	BRD-M64432851	DB01268	sunitinib	-0.110542	4.90387e-30	1.60726e-29
PRCA	BRD-A76019558	DB01026	ketoconazole	0.0859887	9.0498e-19	2.46031e-18
PRCA	BRD-A79803969	DB01043	memantine	0.119075	1.29578e-34	4.53321e-34
PRCA	BRD-K10852020	DB00323	tolcapone	0.0546817	1.91766e-08	4.11165e-08
PRCA	BRD-K23204545	DB01008	busulfan	-0.0584279	1.91469e-09	4.23967e-09
PRCA	BRD-K66788707	DB01073	fludarabine	-0.141975	1.28557e-48	5.46553e-48
PRCA	BRD-K82216340	DB00603	medroxyprogesterone	-0.12777	1.2347e-39	4.61617e-39
PRCA	BRD-K83636919	DB00494	entacapone	0.12153	5.3875e-36	1.91175e-35
PRCA	BRD-K91601245	DB01033	mercaptopurine	0.0325476	0.00082854	0.00135579
PRCA	BRD-K34730807	DB01235	levodopa	-0.0876872	1.85246e-19	5.12353e-19
PRCA	BRD-A48180038	DB00376	trihexyphenidyl	0.0790593	4.25608e-16	1.09822e-15
PRCA	BRD-K34411947	DB00428	streptozotocin	-0.0799716	1.94909e-16	5.07035e-16
PRCA	BRD-K78712176	DB00190	carbidopa	-0.111367	1.83225e-30	6.05865e-30
PRCA	BRD-A67097164	DB01181	ifosfamide	-0.00185021	0.849315	0.870373
PRCA	BRD-K10706131	DB00989	rivastigmine	0.0290887	0.00281132	0.0043942
PRCA	BRD-K24844714	DB00544	fluorouracil	0.130249	3.9239e-41	1.50484e-40
PRCA	BRD-K64931368	DB00513	aminocaproic-acid	0.0290899	0.00281019	0.0043942
PRCA	BRD-K01188359	DB00570	vinblastine	-0.0309734	0.0014661	0.00234744
PRCA	BRD-K33240821	DB06809	plerixafor	0.0172124	0.0771264	0.0999107
PRCA	BRD-K42828737	DB01268	sunitinib	0.0343543	0.000417514	0.000703845
PRCA	BRD-K77625799	DB05294	vandetanib	-0.0347331	0.00036013	0.000611263
PRCA	BRD-K17068645	DB06769	bendamustine	-0.000137713	0.988717	0.98916
PRCA	BRD-K34022604	DB00631	clofarabine	0.00297381	0.760084	0.789441
PRCA	BRD-K03601870	DB04845	ixabepilone	-0.0107123	0.271316	0.317388
PRCA	BRD-K58114536	DB01367	rasagiline	0.0280492	0.00396622	0.00610525
PRCA	BRD-K61397605	DB06176	romidepsin	-0.0290836	0.00281618	0.00439868
PRCA	BRD-K51747290	DB01005	hydroxyurea	0.0380887	9.13013e-05	0.000161991
PRCA	BRD-K62685538	DB06825	triptorelin	0.033854	0.000506416	0.000846682
PRCA	BRD-K49350383	DB00352	thioguanine	-0.00378609	0.697438	0.731867
PRCA	BRD-K84466663	DB01280	nelarabine	-0.0254922	0.00884136	0.0130688
PRCA	BRD-K72951360	DB00385	valrubicin	-0.0126078	0.195424	0.235014
PRCA	BRD-A74914197	DB06813	pralatrexate	0.00150363	0.877293	0.893302
PRCA	BRD-K76022557	DB00714	r(-)-apomorphine	0.0384009	7.98967e-05	0.000142208
PRCA	BRD-K91111634	DB05271	rotigotine	0.0368139	0.00015584	0.000272597
PRCA	BRD-K99504665	DB00014	goserelin-acetate	0.0359593	0.000220994	0.000381779
PRCA	BRD-K92441787	DB00307	bexarotene	-0.0431612	9.24431e-06	1.72953e-05
SKCM	BRD-K43389675	DB00694	daunorubicin	-0.0311145	0.000868509	0.00141808
SKCM	BRD-K71879491	DB00755	tretinoin	0.0507572	5.49794e-08	1.16206e-07
SKCM	BRD-K93754473	DB00675	tamoxifen	-0.0828972	6.38615e-19	1.74253e-18
SKCM	BRD-K18910433	DB00783	estradiol	0.0509701	4.83632e-08	1.02513e-07
SKCM	BRD-K21680192	DB01204	mitoxantrone	-0.0411563	1.05542e-05	1.96636e-05
SKCM	BRD-K41260949	DB00313	valproic-acid	0.0458903	8.98122e-07	1.76773e-06
SKCM	BRD-K81418486	DB02546	vorinostat	-0.00621046	0.506363	0.552126
SKCM	BRD-K23984367	DB00398	sorafenib	-0.0124772	0.181848	0.219753
SKCM	BRD-K86882815	DB00248	cabergoline	-0.0316934	0.000693925	0.00114676
SKCM	BRD-K08547377	DB00762	irinotecan	0.0143223	0.12539	0.156493
SKCM	BRD-A29485665	DB01128	bicalutamide	0.0139093	0.136662	0.169366
SKCM	BRD-K13032584	DB01168	procarbazine	0.0273705	0.00339911	0.00527229
SKCM	BRD-K23566484	DB00665	nilutamide	-0.00664822	0.476866	0.521561
SKCM	BRD-K70330367	DB00915	amantadine	0.0345647	0.000216067	0.000373557
SKCM	BRD-K92093830	DB00997	doxorubicin	-0.0393269	2.55925e-05	4.66687e-05
SKCM	BRD-A00546892	DB00810	biperiden	0.0137204	0.142073	0.175779
SKCM	BRD-A49160188	DB00843	donepezil	-0.01958	0.0361522	0.0494738
SKCM	BRD-A93255169	DB01041	thalidomide	0.045175	1.3242e-06	2.58282e-06
SKCM	BRD-K04548931	DB00445	epirubicin	-0.0136484	0.144177	0.177989
SKCM	BRD-K09631521	DB04572	thiotepa	0.0396104	2.23631e-05	4.09471e-05
SKCM	BRD-K15933101	DB00268	ropinirole	-0.0368878	7.87236e-05	0.000140232
SKCM	BRD-K28307902	DB00499	flutamide	-0.0227152	0.015066	0.021723
SKCM	BRD-K29458283	DB00291	chlorambucil	-0.0282514	0.00249924	0.00393114
SKCM	BRD-K51350053	DB00539	toremifene	-0.000597836	0.948996	0.956712
SKCM	BRD-K60770992	DB01186	pergolide	0.0285457	0.002251	0.00355572
SKCM	BRD-K63828191	DB00481	raloxifene	-0.0229371	0.0141066	0.0204056
SKCM	BRD-K19507340	DB00351	megestrol	0.0152646	0.102391	0.129777
SKCM	BRD-K88789588	DB01006	letrozole	0.0122046	0.191583	0.230644
SKCM	BRD-K15108141	DB00441	gemcitabine	-0.046737	5.63049e-07	1.12308e-06
SKCM	BRD-K32107296	DB00853	temozolomide	0.0487874	1.75812e-07	3.62005e-07
SKCM	BRD-K56343971	DB08881	vemurafenib	-0.100737	3.21876e-27	1.01473e-26
SKCM	BRD-K88510285	DB00188	bortezomib	-0.0232689	0.0127724	0.0186205
SKCM	BRD-K52172416	DB01217	anastrozole	0.0129196	0.166841	0.203269
SKCM	BRD-K70578146	DB00970	dactinomycin	-0.030045	0.00130231	0.00209722
SKCM	BRD-K93034159	DB00242	cladribine	-0.00571271	0.541033	0.585922
SKCM	BRD-K06388322	DB00413	pramipexole	-0.00943772	0.312573	0.358144
SKCM	BRD-K33106058	DB00987	cytarabine	-0.0353086	0.000157385	0.000275085
SKCM	BRD-K33425534	DB00990	exemestane	0.0162554	0.0819639	0.105809
SKCM	BRD-K37798499	DB00773	etoposide	-0.0213385	0.0224053	0.0316111
SKCM	BRD-K49481516	DB00674	galantamine	-0.0552955	3.19954e-09	7.0567e-09
SKCM	BRD-K55696337	DB01030	topotecan	0.0219374	0.0188981	0.0269181
SKCM	BRD-K59456551	DB00563	methotrexate	-0.0966488	3.56021e-25	1.09757e-24
SKCM	BRD-K69650333	DB01177	idarubicin	-0.0143215	0.125412	0.156493
SKCM	BRD-K81473089	DB00382	tacrine	-0.00898991	0.33609	0.382927
SKCM	BRD-K82109576	DB00541	vincristine	0.0410433	1.11597e-05	2.07398e-05
SKCM	BRD-K84036904	DB06710	testosterone	-0.0289292	0.00196148	0.00312048
[truncated: 233 more rows]
